# Supplementary material for: Integrative Transcriptomic Analysis Reveals Distinct and Shared Host Responses in Dengue and Chikungunya Infections
Source: Int J Mol Sci. 2026 Jun 19;27(12):5552. doi: 10.3390/ijms27125552 (PMC13299182; doi:10.3390/ijms27125552)
Supplement: Supplementary file 1 [file ijms-27-05552-s001.zip]

Archive with 107 entries (98 files):
- Table S1 DE_Results/
- Table S1 DE_Results/BH_Downregulated_DE_Healthy_vs_Chikungunya_PRJNA507472_Fold12_Ready.csv
- Table S1 DE_Results/BH_Downregulated_DE_Healthy_vs_Chikungunya_PRJNA507472_Fold13_Ready.csv
- Table S1 DE_Results/BH_Downregulated_DE_Healthy_vs_Chikungunya_PRJNA507472_Fold23_Ready.csv
- Table S1 DE_Results/BH_Downregulated_DE_Healthy_vs_Dengue_GSE279208_Fold12_Ready.csv
- Table S1 DE_Results/BH_Downregulated_DE_Healthy_vs_Dengue_GSE279208_Fold13_Ready.csv
- Table S1 DE_Results/BH_Downregulated_DE_Healthy_vs_Dengue_GSE279208_Fold23_Ready.csv
- Table S1 DE_Results/BH_Significant_DE_Healthy_vs_Chikungunya_PRJNA507472_Fold12_Ready.csv
- Table S1 DE_Results/BH_Significant_DE_Healthy_vs_Chikungunya_PRJNA507472_Fold13_Ready.csv
- Table S1 DE_Results/BH_Significant_DE_Healthy_vs_Chikungunya_PRJNA507472_Fold23_Ready.csv
- Table S1 DE_Results/BH_Significant_DE_Healthy_vs_Dengue_GSE279208_Fold12_Ready.csv
- Table S1 DE_Results/BH_Significant_DE_Healthy_vs_Dengue_GSE279208_Fold13_Ready.csv
- Table S1 DE_Results/BH_Significant_DE_Healthy_vs_Dengue_GSE279208_Fold23_Ready.csv
- Table S1 DE_Results/BH_Upregulated_DE_Healthy_vs_Chikungunya_PRJNA507472_Fold12_Ready.csv
- Table S1 DE_Results/BH_Upregulated_DE_Healthy_vs_Chikungunya_PRJNA507472_Fold13_Ready.csv
- Table S1 DE_Results/BH_Upregulated_DE_Healthy_vs_Chikungunya_PRJNA507472_Fold23_Ready.csv
- Table S1 DE_Results/BH_Upregulated_DE_Healthy_vs_Dengue_GSE279208_Fold12_Ready.csv
- Table S1 DE_Results/BH_Upregulated_DE_Healthy_vs_Dengue_GSE279208_Fold13_Ready.csv
- Table S1 DE_Results/BH_Upregulated_DE_Healthy_vs_Dengue_GSE279208_Fold23_Ready.csv
- Table S1 DE_Results/DE_Healthy_vs_Chikungunya_PRJNA507472_Fold12_Ready.csv
- Table S1 DE_Results/DE_Healthy_vs_Chikungunya_PRJNA507472_Fold13_Ready.csv
- Table S1 DE_Results/DE_Healthy_vs_Chikungunya_PRJNA507472_Fold23_Ready.csv
- Table S1 DE_Results/DE_Healthy_vs_Dengue_GSE279208_Fold12_Ready.csv
- Table S1 DE_Results/DE_Healthy_vs_Dengue_GSE279208_Fold13_Ready.csv
- Table S1 DE_Results/DE_Healthy_vs_Dengue_GSE279208_Fold23_Ready.csv
- Table S2 CrossMAS_Ranked_Genes/
- Table S2 CrossMAS_Ranked_Genes/Ranked_Downregulated_CV_Training_Set_1_Chikungunya.csv
- Table S2 CrossMAS_Ranked_Genes/Ranked_Downregulated_CV_Training_Set_1_Dengue,_Chikungunya.csv
- Table S2 CrossMAS_Ranked_Genes/Ranked_Downregulated_CV_Training_Set_1_Dengue.csv
- Table S2 CrossMAS_Ranked_Genes/Ranked_Downregulated_CV_Training_Set_2_Chikungunya.csv
- Table S2 CrossMAS_Ranked_Genes/Ranked_Downregulated_CV_Training_Set_2_Dengue,_Chikungunya.csv
- Table S2 CrossMAS_Ranked_Genes/Ranked_Downregulated_CV_Training_Set_2_Dengue.csv
- Table S2 CrossMAS_Ranked_Genes/Ranked_Downregulated_CV_Training_Set_3_Chikungunya.csv
- Table S2 CrossMAS_Ranked_Genes/Ranked_Downregulated_CV_Training_Set_3_Dengue,_Chikungunya.csv
- Table S2 CrossMAS_Ranked_Genes/Ranked_Downregulated_CV_Training_Set_3_Dengue.csv
- Table S2 CrossMAS_Ranked_Genes/Ranked_Upregulated_CV_Training_Set_1_Chikungunya.csv
- Table S2 CrossMAS_Ranked_Genes/Ranked_Upregulated_CV_Training_Set_1_Dengue,_Chikungunya.csv
- Table S2 CrossMAS_Ranked_Genes/Ranked_Upregulated_CV_Training_Set_1_Dengue.csv
- Table S2 CrossMAS_Ranked_Genes/Ranked_Upregulated_CV_Training_Set_2_Chikungunya.csv
- Table S2 CrossMAS_Ranked_Genes/Ranked_Upregulated_CV_Training_Set_2_Dengue,_Chikungunya.csv
- Table S2 CrossMAS_Ranked_Genes/Ranked_Upregulated_CV_Training_Set_2_Dengue.csv
- Table S2 CrossMAS_Ranked_Genes/Ranked_Upregulated_CV_Training_Set_3_Chikungunya.csv
- Table S2 CrossMAS_Ranked_Genes/Ranked_Upregulated_CV_Training_Set_3_Dengue,_Chikungunya.csv
- Table S2 CrossMAS_Ranked_Genes/Ranked_Upregulated_CV_Training_Set_3_Dengue.csv
- Table S3  Consensus_Genes/
- Table S3  Consensus_Genes/Consensus_Downregulated_Ranked_Genes.json
- Table S3  Consensus_Genes/Consensus_Upregulated_Ranked_Genes.json
- Table S4 VirusLevel_Enrichment/
- Table S4 VirusLevel_Enrichment/VirusLevel_Chikungunya_Downregulated_GO_BP.csv
- Table S4 VirusLevel_Enrichment/VirusLevel_Chikungunya_Downregulated_KEGG.csv
- Table S4 VirusLevel_Enrichment/VirusLevel_Chikungunya_Upregulated_GO_BP.csv
- Table S4 VirusLevel_Enrichment/VirusLevel_Chikungunya_Upregulated_KEGG.csv
- Table S4 VirusLevel_Enrichment/VirusLevel_Combined_Enrichment_Results.csv
- Table S4 VirusLevel_Enrichment/VirusLevel_Dengue_Downregulated_GO_BP.csv
- Table S4 VirusLevel_Enrichment/VirusLevel_Dengue_Downregulated_KEGG.csv
- Table S4 VirusLevel_Enrichment/VirusLevel_Dengue_Upregulated_GO_BP.csv
- Table S4 VirusLevel_Enrichment/VirusLevel_Dengue_Upregulated_KEGG.csv
- Table S5 Shared_VirusSpecific_Enrichment/
- Table S5 Shared_VirusSpecific_Enrichment/Chikungunya_unique_genes_enrichment_results/
- Table S5 Shared_VirusSpecific_Enrichment/Chikungunya_unique_genes_enrichment_results/Chikungunya_unique_genes_Downregulated_GO_BP.csv
- Table S5 Shared_VirusSpecific_Enrichment/Chikungunya_unique_genes_enrichment_results/Chikungunya_unique_genes_Downregulated_GO_MF.csv
- Table S5 Shared_VirusSpecific_Enrichment/Chikungunya_unique_genes_enrichment_results/Chikungunya_unique_genes_Downregulated_KEGG.csv
- Table S5 Shared_VirusSpecific_Enrichment/Chikungunya_unique_genes_enrichment_results/Chikungunya_unique_genes_Downregulated_summary.csv
- Table S5 Shared_VirusSpecific_Enrichment/Chikungunya_unique_genes_enrichment_results/Chikungunya_unique_genes_Downregulated_symbol_to_entrez.csv
- Table S5 Shared_VirusSpecific_Enrichment/Chikungunya_unique_genes_enrichment_results/Chikungunya_unique_genes_overall_summary.csv
- Table S5 Shared_VirusSpecific_Enrichment/Chikungunya_unique_genes_enrichment_results/Chikungunya_unique_genes_Upregulated_GO_BP.csv
- Table S5 Shared_VirusSpecific_Enrichment/Chikungunya_unique_genes_enrichment_results/Chikungunya_unique_genes_Upregulated_GO_CC.csv
- Table S5 Shared_VirusSpecific_Enrichment/Chikungunya_unique_genes_enrichment_results/Chikungunya_unique_genes_Upregulated_GO_MF.csv
- Table S5 Shared_VirusSpecific_Enrichment/Chikungunya_unique_genes_enrichment_results/Chikungunya_unique_genes_Upregulated_KEGG.csv
- Table S5 Shared_VirusSpecific_Enrichment/Chikungunya_unique_genes_enrichment_results/Chikungunya_unique_genes_Upregulated_Reactome.csv
- Table S5 Shared_VirusSpecific_Enrichment/Chikungunya_unique_genes_enrichment_results/Chikungunya_unique_genes_Upregulated_summary.csv
- Table S5 Shared_VirusSpecific_Enrichment/Chikungunya_unique_genes_enrichment_results/Chikungunya_unique_genes_Upregulated_symbol_to_entrez.csv
- Table S5 Shared_VirusSpecific_Enrichment/Common_genes_enrichment_results/
- Table S5 Shared_VirusSpecific_Enrichment/Common_genes_enrichment_results/Common_genes_Downregulated_GO_BP.csv
- Table S5 Shared_VirusSpecific_Enrichment/Common_genes_enrichment_results/Common_genes_Downregulated_GO_CC.csv
- Table S5 Shared_VirusSpecific_Enrichment/Common_genes_enrichment_results/Common_genes_Downregulated_GO_MF.csv
- Table S5 Shared_VirusSpecific_Enrichment/Common_genes_enrichment_results/Common_genes_Downregulated_KEGG.csv
- Table S5 Shared_VirusSpecific_Enrichment/Common_genes_enrichment_results/Common_genes_Downregulated_Reactome.csv
- Table S5 Shared_VirusSpecific_Enrichment/Common_genes_enrichment_results/Common_genes_Downregulated_summary.csv
- Table S5 Shared_VirusSpecific_Enrichment/Common_genes_enrichment_results/Common_genes_Downregulated_symbol_to_entrez.csv
- Table S5 Shared_VirusSpecific_Enrichment/Common_genes_enrichment_results/Common_genes_overall_summary.csv
- Table S5 Shared_VirusSpecific_Enrichment/Common_genes_enrichment_results/Common_genes_Upregulated_GO_BP.csv
- Table S5 Shared_VirusSpecific_Enrichment/Common_genes_enrichment_results/Common_genes_Upregulated_GO_CC.csv
- Table S5 Shared_VirusSpecific_Enrichment/Common_genes_enrichment_results/Common_genes_Upregulated_GO_MF.csv
- Table S5 Shared_VirusSpecific_Enrichment/Common_genes_enrichment_results/Common_genes_Upregulated_KEGG.csv
- Table S5 Shared_VirusSpecific_Enrichment/Common_genes_enrichment_results/Common_genes_Upregulated_Reactome.csv
- Table S5 Shared_VirusSpecific_Enrichment/Common_genes_enrichment_results/Common_genes_Upregulated_summary.csv
- Table S5 Shared_VirusSpecific_Enrichment/Common_genes_enrichment_results/Common_genes_Upregulated_symbol_to_entrez.csv
- Table S5 Shared_VirusSpecific_Enrichment/Dengue_unique_genes_enrichment_results/
- Table S5 Shared_VirusSpecific_Enrichment/Dengue_unique_genes_enrichment_results/Dengue_unique_genes_Downregulated_GO_BP.csv
- Table S5 Shared_VirusSpecific_Enrichment/Dengue_unique_genes_enrichment_results/Dengue_unique_genes_Downregulated_GO_CC.csv
- Table S5 Shared_VirusSpecific_Enrichment/Dengue_unique_genes_enrichment_results/Dengue_unique_genes_Downregulated_KEGG.csv
- Table S5 Shared_VirusSpecific_Enrichment/Dengue_unique_genes_enrichment_results/Dengue_unique_genes_Downregulated_summary.csv
- Table S5 Shared_VirusSpecific_Enrichment/Dengue_unique_genes_enrichment_results/Dengue_unique_genes_Downregulated_symbol_to_entrez.csv
- Table S5 Shared_VirusSpecific_Enrichment/Dengue_unique_genes_enrichment_results/Dengue_unique_genes_overall_summary.csv
- Table S5 Shared_VirusSpecific_Enrichment/Dengue_unique_genes_enrichment_results/Dengue_unique_genes_Upregulated_GO_BP.csv
- Table S5 Shared_VirusSpecific_Enrichment/Dengue_unique_genes_enrichment_results/Dengue_unique_genes_Upregulated_GO_CC.csv
- Table S5 Shared_VirusSpecific_Enrichment/Dengue_unique_genes_enrichment_results/Dengue_unique_genes_Upregulated_GO_MF.csv
- Table S5 Shared_VirusSpecific_Enrichment/Dengue_unique_genes_enrichment_results/Dengue_unique_genes_Upregulated_KEGG.csv
- Table S5 Shared_VirusSpecific_Enrichment/Dengue_unique_genes_enrichment_results/Dengue_unique_genes_Upregulated_Reactome.csv
- Table S5 Shared_VirusSpecific_Enrichment/Dengue_unique_genes_enrichment_results/Dengue_unique_genes_Upregulated_summary.csv
- Table S5 Shared_VirusSpecific_Enrichment/Dengue_unique_genes_enrichment_results/Dengue_unique_genes_Upregulated_symbol_to_entrez.csv
- Table S6 Label-permutation testing/
- Table S6 Label-permutation testing/observed_performance_k3.csv
- Table S6 Label-permutation testing/permutation_null_results_k3.csv
- Table S6 Label-permutation testing/permutation_selected_genes_k3.csv
- Table S6 Label-permutation testing/permutation_summary_k3.csv
