# Supplementary material for: Integrative Transcriptomic Analysis Reveals Distinct and Shared Host Responses in Dengue and Chikungunya Infections
Source: Int J Mol Sci. 2026 Jun 19;27(12):5552. doi: 10.3390/ijms27125552 (PMC13299182; doi:10.3390/ijms27125552)
Supplement: Supplementary file 1 [file ijms-27-05552-s001.zip › Table S1 DE_Results/BH_Downregulated_DE_Healthy_vs_Chikungunya_PRJNA507472_Fold12_Ready.csv]

Gene Symbol	logFC	logCPM	F	PValue	BH_adjusted_p-value	MAS_Score	MAS_rank	Category
CD1C	-3.018813151	2.659823289	119.0191038	1.55E-13	3.47E-10	28.55716851	60	Downregulated
ZNF860	-2.965560675	1.619169464	99.6700901	8.53E-13	5.04E-10	27.57308149	66	Downregulated
CPA3	-2.841985363	2.98007336	101.7318314	1.65E-12	6.37E-10	26.13395002	77	Downregulated
ZNF404	-2.89444946	0.56268882	75.71956856	4.79E-12	1.05E-09	25.98432639	80	Downregulated
SIGLEC8	-3.213940538	1.425825403	58.50814006	8.71E-10	2.84E-08	24.25383824	99	Downregulated
CNTNAP3	-2.955376408	4.303835428	73.41417909	1.40E-10	7.49E-09	24.01463148	101	Downregulated
GRAMD1C	-2.517844242	2.926045579	112.4663043	3.80E-13	3.56E-10	23.79134463	103	Downregulated
FCER1A	-2.808491425	5.04453735	75.70908057	9.14E-11	5.83E-09	23.12667248	110	Downregulated
IL5RA	-3.050295639	4.0040314	61.99979933	1.21E-09	3.54E-08	22.72937961	115	Downregulated
FCRLA	-2.959807281	3.641541567	61.75181138	1.28E-09	3.66E-08	22.01176362	127	Downregulated
TIGD3	-2.362115486	1.441680807	96.90992073	1.94E-12	6.81E-10	21.65362702	135	Downregulated
GZMK	-2.423459249	3.886862271	90.54747477	8.16E-12	1.39E-09	21.46701199	143	Downregulated
IKBIP	-2.521087066	5.537089762	81.28698235	3.51E-11	3.28E-09	21.38981489	145	Downregulated
HRH4	-2.792769056	2.746285158	63.94730046	8.40E-10	2.77E-08	21.10562007	151	Downregulated
PTGS2	-2.640444749	7.00535371	68.9699915	3.06E-10	1.26E-08	20.86089235	155	Downregulated
OLIG2	-2.800737248	1.050478522	53.49246773	2.48E-09	6.12E-08	20.20202914	166	Downregulated
MPZL1	-1.946840954	5.356828026	141.48536	1.03E-14	5.78E-11	19.93241091	171	Downregulated
TLR10	-2.414229443	4.269079947	74.06453976	1.23E-10	6.96E-09	19.69454266	182	Downregulated
ZNF208	-2.380433507	1.442646101	74.02057635	8.57E-11	5.52E-09	19.65733179	183	Downregulated
PTGDR2	-2.795066984	3.212052177	55.34339287	4.83E-09	1.01E-07	19.5573446	184	Downregulated
ADGRE3	-2.315046395	4.963824105	74.79582964	1.07E-10	6.42E-09	18.96594149	198	Downregulated
CLC	-2.774768246	6.369162061	49.50713029	1.67E-08	2.64E-07	18.2519259	219	Downregulated
CR2	-2.160894963	1.815484096	74.86167913	1.02E-10	6.24E-09	17.72968413	234	Downregulated
AKAP12	-1.946284866	3.107706026	83.05443399	2.74E-11	2.76E-09	16.65878494	271	Downregulated
AVIL	-1.947529515	2.485946464	81.47326125	3.66E-11	3.31E-09	16.51659332	275	Downregulated
CLEC17A	-2.27496117	2.275948026	58.45512062	2.50E-09	6.13E-08	16.40802547	277	Downregulated
TCL1A	-2.74885089	4.093422258	39.72460348	1.80E-07	1.64E-06	15.89998363	306	Downregulated
UGT2B11	-2.588079409	1.545555998	42.93227079	6.36E-08	7.32E-07	15.87921781	309	Downregulated
KRT23	-2.067364299	6.036993468	64.65803882	6.94E-10	2.37E-08	15.76522359	318	Downregulated
NUDT5	-1.943975084	4.64115208	72.7763323	1.53E-10	7.88E-09	15.75285178	319	Downregulated
NT5E	-2.422216181	2.920810206	48.31390607	2.28E-08	3.31E-07	15.6971471	320	Downregulated
ZNF181	-2.129009891	3.476398048	60.46388487	1.64E-09	4.41E-08	15.66015514	321	Downregulated
MS4A1	-2.095485259	6.097846859	57.36344916	3.01E-09	7.12E-08	14.97761425	350	Downregulated
MS4A2	-2.302148257	2.828765815	47.65699607	2.66E-08	3.67E-07	14.81440276	360	Downregulated
EPHB4	-1.71530634	2.346955565	79.19255228	5.36E-11	4.03E-09	14.39892059	378	Downregulated
RPP40	-2.058394315	0.75711794	51.42591254	5.41E-09	1.09E-07	14.3296794	381	Downregulated
FCRL2	-2.178505754	2.920067035	49.29631349	1.82E-08	2.79E-07	14.27761793	383	Downregulated
PI3	-2.727397102	2.719690558	33.53820108	9.52E-07	6.36E-06	14.17349102	388	Downregulated
GPR68	-2.1369065	2.179715509	50.23325442	1.47E-08	2.37E-07	14.15590504	389	Downregulated
WLS	-2.259831618	4.909263991	45.16611247	4.61E-08	5.69E-07	14.11264127	390	Downregulated
DSC1	-2.405383125	0.759101152	37.89292254	1.46E-07	1.40E-06	14.0816977	391	Downregulated
FCRL3	-1.814557599	4.165983224	66.66538681	4.76E-10	1.76E-08	14.06956619	392	Downregulated
GCSAM	-2.13187594	3.041790873	48.09850735	2.38E-08	3.39E-07	13.792931	409	Downregulated
FAM184A	-1.837701662	1.187920199	61.68377073	1.01E-09	3.15E-08	13.78659868	410	Downregulated
BRI3BP	-2.238089719	3.242909043	42.02640201	1.01E-07	1.05E-06	13.38173283	431	Downregulated
SNRPD3	-1.506076179	4.342592519	88.9568395	1.02E-11	1.63E-09	13.23403599	437	Downregulated
HOPX	-1.849921312	4.282660834	56.55012284	3.59E-09	8.03E-08	13.12594165	445	Downregulated
SLC4A10	-2.138299273	3.089187558	43.42848771	7.20E-08	7.99E-07	13.03816841	454	Downregulated
CD200R1	-1.95402286	3.849732732	50.42789873	1.37E-08	2.25E-07	12.99122728	457	Downregulated
ZNF737	-1.639415142	4.724231964	68.89915659	3.11E-10	1.27E-08	12.94326136	459	Downregulated
ZNF354A	-1.73337208	3.89721883	61.67072479	1.26E-09	3.63E-08	12.89619649	463	Downregulated
TRIM27	-1.584918008	5.146144779	72.73832752	1.54E-10	7.88E-09	12.84326053	466	Downregulated
NSG1	-1.825618612	1.076899747	53.75307668	5.02E-09	1.04E-07	12.75102054	475	Downregulated
KATNBL1	-1.475916546	6.029472703	84.36842775	2.11E-11	2.33E-09	12.74230054	478	Downregulated
KLRG1	-1.928876171	4.533573329	49.41328503	1.71E-08	2.69E-07	12.67450625	483	Downregulated
CACNA2D3	-1.957460409	2.026851148	47.69087966	2.61E-08	3.62E-07	12.6077448	488	Downregulated
THEM4	-1.920540522	3.491199242	48.07021463	2.36E-08	3.37E-07	12.43075104	496	Downregulated
PCDH9	-1.982134142	3.985982693	45.20729635	4.59E-08	5.67E-07	12.38087454	500	Downregulated
LRRN3	-2.396659454	3.239406126	32.43245439	1.29E-06	8.09E-06	12.20368774	518	Downregulated
ZNF559	-2.09225286	3.599632834	40.06808355	1.65E-07	1.53E-06	12.16623619	520	Downregulated
EOMES	-1.74282779	3.961580016	54.39478658	5.70E-09	1.14E-07	12.10200975	524	Downregulated
KRCC1	-2.034056963	5.121223344	41.39000779	1.16E-07	1.17E-06	12.06523148	530	Downregulated
CD79B	-1.611904838	4.501986984	61.64055215	1.26E-09	3.63E-08	11.99248664	537	Downregulated
CXCL1	-1.969057382	3.395539666	42.91438216	8.09E-08	8.75E-07	11.92846636	542	Downregulated
GOLGA7B	-1.833619261	1.656329074	48.11377148	2.29E-08	3.31E-07	11.8827508	547	Downregulated
FBLN5	-1.941973487	1.287431967	42.70526737	7.37E-08	8.13E-07	11.8266966	550	Downregulated
HKDC1	-1.869721126	1.155084138	45.3917236	3.64E-08	4.73E-07	11.82582328	551	Downregulated
BBS10	-2.097928505	3.389800775	37.77378306	2.99E-07	2.48E-06	11.7589785	556	Downregulated
SACS	-1.644900642	5.601954507	56.31553588	3.75E-09	8.32E-08	11.64575657	560	Downregulated
CAT	-1.49097539	7.879406935	67.45356916	4.06E-10	1.55E-08	11.64358317	561	Downregulated
TIGIT	-1.654393878	4.795090212	55.52981016	4.44E-09	9.47E-08	11.61992096	564	Downregulated
CPPED1	-1.377912743	8.360339602	78.40151149	5.69E-11	4.15E-09	11.54983535	571	Downregulated
PID1	-1.829903687	2.352868966	46.09852637	3.83E-08	4.93E-07	11.54194068	573	Downregulated
ACOX1	-1.710894044	6.880794891	51.62855099	1.03E-08	1.81E-07	11.53658507	575	Downregulated
ZNF626	-1.751762373	2.745872163	49.3197905	1.80E-08	2.78E-07	11.48480122	581	Downregulated
CNR2	-1.753069086	2.373750559	49.27471325	1.84E-08	2.82E-07	11.48328331	583	Downregulated
ZNF382	-1.760934572	2.240161392	47.86051687	2.54E-08	3.55E-07	11.3584346	592	Downregulated
ZNF583	-1.783225036	2.288390703	46.72845073	3.31E-08	4.38E-07	11.33953614	595	Downregulated
TTLL1	-1.512861063	1.417074	62.42986611	1.05E-09	3.26E-08	11.32638179	597	Downregulated
ZNF594	-1.974957999	2.445374063	38.95936367	2.23E-07	1.96E-06	11.27182511	602	Downregulated
RPS6KA5	-1.423360597	5.216559614	66.1897357	5.17E-10	1.88E-08	10.99728089	618	Downregulated
AGFG2	-1.725802962	2.084967827	46.23592114	3.71E-08	4.80E-07	10.90475365	625	Downregulated
CASS4	-1.736502596	3.822977279	44.94350381	4.89E-08	5.93E-07	10.81286325	634	Downregulated
JAKMIP2	-1.800951382	2.500936102	42.30486136	9.57E-08	9.97E-07	10.80767455	636	Downregulated
NHS	-1.643896409	2.314368794	49.15974072	1.89E-08	2.86E-07	10.75627203	642	Downregulated
OSGEPL1	-1.728337141	2.627114565	44.80355431	5.19E-08	6.24E-07	10.72412739	644	Downregulated
NFYB	-1.205779383	4.900161309	91.6279444	6.70E-12	1.30E-09	10.71627764	645	Downregulated
PIGX	-1.616088332	5.115840663	49.97389374	1.50E-08	2.42E-07	10.69323527	646	Downregulated
INPP4B	-1.740476082	6.206253357	43.34103895	7.15E-08	7.98E-07	10.61362823	652	Downregulated
LIMA1	-1.685649559	3.114745107	45.54080859	4.29E-08	5.41E-07	10.56413247	658	Downregulated
DPEP2	-1.719522803	4.654621261	43.57877492	6.76E-08	7.65E-07	10.51676715	663	Downregulated
TNFRSF9	-1.524900808	2.276893213	53.9101808	6.58E-09	1.28E-07	10.51057087	664	Downregulated
OSBPL10	-1.550406163	2.739617986	52.10251822	9.64E-09	1.70E-07	10.49409658	667	Downregulated
PAIP2B	-1.798464238	2.359304932	40.21713357	1.62E-07	1.51E-06	10.46871405	671	Downregulated
APMAP	-1.605259427	6.689412978	47.74910222	2.50E-08	3.50E-07	10.36427255	682	Downregulated
ZC2HC1A	-1.536679253	2.23785142	51.73696815	1.06E-08	1.83E-07	10.35243514	684	Downregulated
HVCN1	-1.74084849	4.524425811	41.02646858	1.28E-07	1.25E-06	10.27404716	694	Downregulated
ARL6	-1.736984133	1.722398073	40.79926606	1.36E-07	1.33E-06	10.209455	700	Downregulated
ARMCX2	-1.8230321	1.174196853	37.03076166	3.18E-07	2.61E-06	10.17914718	701	Downregulated
BMPR1A	-1.573954705	2.542185489	48.04295874	2.42E-08	3.43E-07	10.17486349	702	Downregulated
ZNF84	-1.554176345	4.203046852	48.42742535	2.14E-08	3.16E-07	10.10253464	713	Downregulated
HENMT1	-1.437386625	3.900195737	55.36778955	4.62E-09	9.69E-08	10.08139727	715	Downregulated
CBX1	-1.748375162	5.024426484	39.2900489	1.98E-07	1.79E-06	10.04741618	720	Downregulated
DFFA	-1.504143476	4.040707127	50.69198433	1.28E-08	2.15E-07	10.03042797	722	Downregulated
ZNF283	-1.734745645	2.769462902	39.64309357	1.86E-07	1.69E-06	10.01238212	724	Downregulated
TSPAN2	-1.501006286	5.371610385	50.66260514	1.28E-08	2.15E-07	10.00950752	725	Downregulated
GEMIN6	-1.722407648	3.006061239	40.02236707	1.68E-07	1.55E-06	10.00557224	726	Downregulated
MTFMT	-1.245352667	2.747737836	71.40754463	2.04E-10	9.25E-09	10.0052667	727	Downregulated
WNT16	-1.841592587	0.583208637	34.24850577	4.87E-07	3.69E-06	10.00451914	728	Downregulated
ZNF248	-1.310238251	2.669995218	64.11980611	8.02E-10	2.66E-08	9.924362047	739	Downregulated
WDR6	-1.617393937	4.168737719	43.58538894	6.77E-08	7.65E-07	9.892137169	741	Downregulated
HDAC9	-1.368815774	4.874838167	58.29592022	2.48E-09	6.12E-08	9.873420354	744	Downregulated
ABCD2	-2.054374118	4.450729355	29.54695113	2.93E-06	1.58E-05	9.86228907	745	Downregulated
GPR34	-2.068606107	2.840165614	29.03354329	3.48E-06	1.82E-05	9.802875225	748	Downregulated
MRFAP1L1	-1.564936063	5.965182646	45.0816485	4.69E-08	5.75E-07	9.765533893	751	Downregulated
TST	-1.50213624	3.259116295	48.46525057	2.15E-08	3.17E-07	9.762982312	752	Downregulated
ZNF527	-1.397767873	2.624808607	54.96629191	5.19E-09	1.06E-07	9.7511427	753	Downregulated
CMTM2	-1.741990363	6.198911023	37.5913466	3.09E-07	2.55E-06	9.743583879	754	Downregulated
HSPA1L	-1.393838273	2.631618715	55.07750106	5.06E-09	1.04E-07	9.733447692	755	Downregulated
CD244	-1.456069082	5.191798562	50.8429964	1.23E-08	2.07E-07	9.732501157	756	Downregulated
CD72	-1.770036491	2.321840489	36.3046059	4.48E-07	3.45E-06	9.667646468	760	Downregulated
MRI1	-1.595515554	2.357985151	42.9827474	8.10E-08	8.76E-07	9.665204256	761	Downregulated
SPRED1	-1.636966114	2.36332919	41.11488647	1.29E-07	1.26E-06	9.65589815	764	Downregulated
ECI2	-1.627695531	3.090747927	41.37298807	1.19E-07	1.19E-06	9.643215568	766	Downregulated
MRPS31	-1.132888212	4.114102138	80.07601076	4.31E-11	3.63E-09	9.561856192	776	Downregulated
TMEM45B	-1.794806862	2.222543341	34.71302128	6.90E-07	4.91E-06	9.52851356	782	Downregulated
YAE1	-1.57566054	1.887397043	42.77512379	8.50E-08	9.05E-07	9.522090907	784	Downregulated
ZNF616	-1.734697356	2.464632743	36.34754405	4.43E-07	3.42E-06	9.48232931	786	Downregulated
TTC9	-1.326913765	2.390425484	57.51304957	3.06E-09	7.17E-08	9.479897489	788	Downregulated
PAQR8	-2.065211127	2.420037014	27.62974841	5.32E-06	2.60E-05	9.469127702	792	Downregulated
ZNF85	-1.341064078	2.659825477	56.13998307	4.03E-09	8.88E-08	9.456846446	794	Downregulated
MAP7	-1.416606848	2.028708421	50.83966054	1.29E-08	2.15E-07	9.44466795	798	Downregulated
CDCA7L	-1.525880329	3.792880207	44.44054116	5.51E-08	6.57E-07	9.433174541	799	Downregulated
BACE2	-1.385214117	3.27110124	52.38445483	8.90E-09	1.60E-07	9.415303909	802	Downregulated
CCDC170	-1.528596787	2.684523273	43.5495385	6.99E-08	7.86E-07	9.331700129	807	Downregulated
VSIG1	-1.826294608	2.4639168	32.60005683	1.24E-06	7.82E-06	9.326147858	809	Downregulated
B4GAT1	-1.574749256	1.10678495	40.8095732	1.21E-07	1.21E-06	9.320693719	811	Downregulated
THNSL1	-1.898876022	1.956392237	30.48849568	2.25E-06	1.29E-05	9.286957011	812	Downregulated
ZNF658	-1.813744382	1.969661976	32.72857219	1.19E-06	7.59E-06	9.286010325	813	Downregulated
METTL2B	-1.69569657	3.422061131	35.91659947	4.88E-07	3.70E-06	9.210015267	822	Downregulated
FANCE	-1.417460397	1.944037225	48.29050857	2.30E-08	3.32E-07	9.184177874	825	Downregulated
PCYOX1	-1.735464433	4.055235977	34.44124105	7.25E-07	5.12E-06	9.181982009	826	Downregulated
TMEM42	-1.502953771	2.223755472	43.52127463	7.11E-08	7.94E-07	9.168556798	828	Downregulated
DPP4	-1.799424855	4.491548827	32.32980474	1.31E-06	8.17E-06	9.155288034	833	Downregulated
GNRH1	-1.563796405	1.699187467	40.50023673	1.48E-07	1.42E-06	9.146853921	834	Downregulated
ZNF132	-1.731472909	1.395326541	34.16705157	7.53E-07	5.26E-06	9.139844073	836	Downregulated
CLK2	-1.293237496	4.000168112	55.88307009	4.13E-09	9.04E-08	9.109340432	841	Downregulated
METTL2A	-1.45492117	2.869841881	45.09103265	4.79E-08	5.86E-07	9.067416269	843	Downregulated
SLAMF6	-1.642774431	4.567668143	36.49265721	4.14E-07	3.22E-06	9.023031685	848	Downregulated
ZKSCAN7	-1.825785376	1.384814841	30.75451763	1.97E-06	1.15E-05	9.018197017	849	Downregulated
GPR162	-1.467288901	1.595383573	44.0101691	6.18E-08	7.19E-07	9.013873693	850	Downregulated
TMA16	-1.370867637	3.257644514	49.50378238	1.70E-08	2.67E-07	9.011805386	851	Downregulated
ISOC1	-1.114594582	3.428399892	71.90241145	1.81E-10	8.77E-09	8.980028587	855	Downregulated
ZNF419	-1.321631143	2.502008153	52.29621276	9.27E-09	1.64E-07	8.965949308	856	Downregulated
TRIM65	-1.54356306	2.65731581	39.98274124	1.70E-07	1.57E-06	8.957209831	857	Downregulated
ZMYND19	-1.483203101	2.093930223	42.7156149	8.66E-08	9.21E-07	8.95254582	858	Downregulated
ZNF514	-1.489048029	2.293359216	42.13282914	9.99E-08	1.03E-06	8.912095701	860	Downregulated
NAP1L2	-1.693466686	2.226384409	34.17654674	7.99E-07	5.53E-06	8.902603019	862	Downregulated
PDZD4	-1.340778477	3.353910063	49.81803658	1.58E-08	2.51E-07	8.848618874	870	Downregulated
PYROXD2	-1.49502021	1.301724664	40.61730549	1.36E-07	1.33E-06	8.787265968	876	Downregulated
JAML	-1.874912744	8.698445545	28.45636355	4.05E-06	2.08E-05	8.777098023	878	Downregulated
SPEF2	-1.250472421	2.441052909	55.62221483	4.53E-09	9.59E-08	8.776229398	880	Downregulated
TIGD5	-1.41233784	1.541115725	44.79593006	5.11E-08	6.16E-07	8.771103993	882	Downregulated
MOSMO	-1.555440282	2.981058118	38.01782619	2.81E-07	2.36E-06	8.752571721	884	Downregulated
ZNF302	-1.482646848	4.297783684	40.89116733	1.32E-07	1.29E-06	8.731289211	887	Downregulated
ACTL6A	-1.543917429	3.855068193	37.98567704	2.80E-07	2.35E-06	8.689811848	889	Downregulated
SSBP2	-1.059137469	4.83429992	74.15552611	1.19E-10	6.84E-09	8.647959046	891	Downregulated
ELP4	-1.311051383	4.198585841	49.73033042	1.59E-08	2.54E-07	8.647594371	892	Downregulated
ZNF320	-1.237518884	3.462155991	54.96905502	5.05E-09	1.04E-07	8.641838548	893	Downregulated
NOG	-2.198473852	1.991800543	21.99578076	3.17E-05	0.000118036	8.635576299	896	Downregulated
IMPA2	-1.427648289	4.360329378	42.66053288	8.48E-08	9.04E-07	8.628214951	897	Downregulated
KBTBD3	-1.438027759	2.082278336	42.2684853	9.67E-08	1.01E-06	8.624988874	898	Downregulated
BPNT1	-1.737857135	3.255577187	31.03128389	1.92E-06	1.13E-05	8.598430495	902	Downregulated
CXCL6	-1.74194384	1.254007049	30.62603739	2.00E-06	1.17E-05	8.591705182	904	Downregulated
NQO2	-1.250895257	4.813424138	53.15183617	7.41E-09	1.41E-07	8.570713204	906	Downregulated
ZNF17	-1.385966082	2.77284539	44.4741641	5.57E-08	6.62E-07	8.564373783	908	Downregulated
PTGDR	-1.487191288	2.349490314	39.49429951	1.94E-07	1.76E-06	8.558964628	909	Downregulated
GPR171	-1.630688253	4.071318819	33.86767	8.50E-07	5.80E-06	8.539574093	913	Downregulated
ZNF582	-1.438946951	1.285959563	41.24586916	1.17E-07	1.18E-06	8.532465918	916	Downregulated
GOPC	-1.532250681	5.120062647	37.29205971	3.34E-07	2.72E-06	8.527507305	919	Downregulated
SORL1	-1.191561507	9.97271146	57.05456227	3.21E-09	7.36E-08	8.499289475	926	Downregulated
TRAPPC12	-1.410816673	3.754736182	42.44804085	8.97E-08	9.45E-07	8.499263461	927	Downregulated
C12orf57	-1.462737119	3.377543427	39.71473961	1.80E-07	1.64E-06	8.460806782	932	Downregulated
ZNF696	-1.694092512	2.061320652	31.09458731	1.90E-06	1.12E-05	8.386033858	942	Downregulated
SEMA3C	-1.331084031	3.584787085	45.83989786	3.95E-08	5.05E-07	8.381978542	944	Downregulated
SYNJ2BP	-1.448489526	3.885826286	39.71740621	1.78E-07	1.64E-06	8.381462574	945	Downregulated
ZMYND11	-1.174231225	5.596386927	57.17548716	3.13E-09	7.33E-08	8.377747035	947	Downregulated
NUDCD1	-1.333763334	3.812064139	45.28066335	4.50E-08	5.58E-07	8.340022469	954	Downregulated
ZNF501	-1.761822665	1.410656179	28.82235244	3.53E-06	1.85E-05	8.339991231	955	Downregulated
ZNF30	-1.70922889	1.439413611	30.20507689	2.36E-06	1.34E-05	8.331434932	959	Downregulated
BOLA1	-1.371754914	1.9908617	43.02962976	8.02E-08	8.69E-07	8.314327444	963	Downregulated
UTP6	-1.212839646	5.449668516	53.03286979	7.59E-09	1.43E-07	8.301546624	964	Downregulated
ASF1B	-1.609200597	1.388569628	32.87968037	1.09E-06	7.12E-06	8.283207704	966	Downregulated
ZNF420	-1.498811583	3.318237733	36.79488648	3.86E-07	3.05E-06	8.266611481	970	Downregulated
GLIPR1	-1.414446759	7.247379552	40.24029993	1.55E-07	1.46E-06	8.253699525	971	Downregulated
ZFP28	-1.597042313	1.675288332	33.13576382	1.05E-06	6.91E-06	8.241526783	972	Downregulated
CETN3	-1.524442065	2.946478943	35.54468859	5.43E-07	4.02E-06	8.225456439	975	Downregulated
SIGLEC10	-1.296517285	5.313912169	46.34963395	3.47E-08	4.56E-07	8.221484776	977	Downregulated
ZNF772	-1.496610812	2.546175851	36.50067101	4.23E-07	3.28E-06	8.20759775	980	Downregulated
KAT14	-1.693299536	3.231666966	29.87835885	2.68E-06	1.48E-05	8.178020381	985	Downregulated
RTN1	-1.566174126	3.073872405	33.71870207	8.95E-07	6.04E-06	8.173483827	987	Downregulated
BTLA	-1.84009097	4.046817969	26.23955449	8.03E-06	3.68E-05	8.159052965	988	Downregulated
CXCR6	-1.59503067	3.13415189	32.61866873	1.22E-06	7.71E-06	8.154895669	989	Downregulated
ZNF813	-1.342312036	3.29623098	43.07462844	7.73E-08	8.45E-07	8.152223637	990	Downregulated
ZNF32	-1.273312026	3.10123684	47.10017023	2.96E-08	4.01E-07	8.144981609	991	Downregulated
S1PR4	-1.420582131	5.793774318	39.11152646	2.07E-07	1.86E-06	8.141725146	992	Downregulated
MAGEF1	-1.439317038	2.809302854	38.28046763	2.63E-07	2.24E-06	8.132705383	994	Downregulated
ARHGAP25	-1.242248451	7.733914304	48.99602729	1.87E-08	2.86E-07	8.129745567	995	Downregulated
CLEC9A	-1.389266186	1.385193536	40.25647658	1.54E-07	1.45E-06	8.110387251	998	Downregulated
DTD2	-1.55381577	1.713834872	33.73519803	8.94E-07	6.04E-06	8.109063477	1000	Downregulated
MPZL2	-1.575013652	3.084280467	32.97606401	1.10E-06	7.16E-06	8.103463223	1003	Downregulated
NMUR1	-1.505600307	1.097686091	34.80212825	6.08E-07	4.41E-06	8.062633476	1011	Downregulated
TRAF5	-1.281688255	4.81334971	45.69112709	4.06E-08	5.15E-07	8.059307892	1012	Downregulated
GATM	-1.411592427	1.366901876	38.58481474	2.36E-07	2.06E-06	8.027779638	1014	Downregulated
CD19	-1.532516969	1.877784016	33.90030458	8.60E-07	5.85E-06	8.019067567	1017	Downregulated
PGM2	-1.479222871	5.922256778	35.56306864	5.31E-07	3.94E-06	7.994334296	1021	Downregulated
B3GALT6	-1.643053979	3.064195301	30.19196872	2.45E-06	1.38E-05	7.987300166	1022	Downregulated
TCFL5	-1.315556471	3.115736646	43.00415512	7.89E-08	8.58E-07	7.980827565	1023	Downregulated
MKKS	-1.52397731	3.437100349	33.77578508	8.76E-07	5.94E-06	7.964623271	1025	Downregulated
MED11	-1.225756915	3.287252511	48.33878031	2.21E-08	3.22E-07	7.957319729	1026	Downregulated
MAGEH1	-1.508303902	3.190000488	34.18311693	7.85E-07	5.44E-06	7.939779601	1029	Downregulated
IRF2BP1	-1.329923878	3.054641863	41.75765064	1.08E-07	1.10E-06	7.922167536	1031	Downregulated
NLRC3	-1.559791034	5.116286603	32.23267119	1.34E-06	8.36E-06	7.920315657	1032	Downregulated
STMN3	-1.614384736	3.051077596	30.59400345	2.18E-06	1.25E-05	7.914704831	1034	Downregulated
MRPL50	-1.235348162	4.600903466	47.01912709	2.97E-08	4.02E-07	7.900882055	1035	Downregulated
PTPRK	-1.632544946	2.02441478	29.94865441	2.66E-06	1.47E-05	7.889528377	1037	Downregulated
ZNF793	-1.502772089	1.860716525	34.07207074	8.20E-07	5.65E-06	7.886422838	1038	Downregulated
ZNF239	-1.539078276	0.402327161	31.23899665	1.18E-06	7.54E-06	7.883904597	1040	Downregulated
ZNF486	-1.405849209	3.930660709	37.7403032	2.98E-07	2.48E-06	7.880639109	1042	Downregulated
XPC	-1.238509196	5.323644434	46.46611784	3.37E-08	4.45E-07	7.86656333	1044	Downregulated
TCEANC2	-1.448082847	3.525170022	35.84997265	4.95E-07	3.74E-06	7.859568912	1045	Downregulated
PAFAH2	-1.346133843	3.557005822	40.15609868	1.60E-07	1.50E-06	7.840705522	1048	Downregulated
ESYT1	-1.520228038	5.888839404	33.05275366	1.06E-06	6.97E-06	7.839108726	1049	Downregulated
ALDH6A1	-1.145805469	3.292529386	52.80995539	8.08E-09	1.49E-07	7.820740062	1050	Downregulated
ACSS1	-1.208565486	4.412702238	47.81787323	2.46E-08	3.47E-07	7.80726308	1052	Downregulated
NEFL	-1.847308345	1.016411224	23.99189736	1.47E-05	6.10E-05	7.785785147	1060	Downregulated
LYRM7	-1.442467373	4.200315329	35.42883329	5.53E-07	4.08E-06	7.774309666	1063	Downregulated
NLRP12	-1.765091391	5.837484452	25.88367392	8.95E-06	4.02E-05	7.759202581	1064	Downregulated
JRKL	-1.489812652	3.074303674	33.59568475	9.26E-07	6.21E-06	7.757549778	1065	Downregulated
TRMT13	-1.26889275	3.651766886	43.53835721	6.86E-08	7.75E-07	7.753899898	1066	Downregulated
ZNF354C	-1.505453494	2.872223822	33.04071072	1.08E-06	7.08E-06	7.752581017	1067	Downregulated
CCDC102A	-1.471498435	1.643415719	34.0993577	8.07E-07	5.57E-06	7.731537088	1070	Downregulated
PZP	-1.501772166	3.520348377	32.94174483	1.11E-06	7.18E-06	7.724841251	1072	Downregulated
ZNF544	-1.185715655	3.48355486	48.54554045	2.10E-08	3.12E-07	7.713609683	1073	Downregulated
UNG	-1.338486601	2.821886155	39.52659462	1.90E-07	1.73E-06	7.713444629	1074	Downregulated
ATM	-1.303955058	8.89554617	41.15769755	1.23E-07	1.22E-06	7.711404465	1075	Downregulated
TFB1M	-1.655896651	2.127024282	28.27970625	4.37E-06	2.21E-05	7.708007846	1077	Downregulated
CCDC121	-1.494883291	1.503654873	32.97692568	1.09E-06	7.11E-06	7.695857226	1079	Downregulated
LCK	-1.625413473	6.564023316	28.90507244	3.54E-06	1.85E-05	7.693209555	1080	Downregulated
ST6GALNAC2	-1.264931216	2.371389154	43.17224741	7.70E-08	8.42E-07	7.683743421	1085	Downregulated
CYSLTR2	-1.406607118	4.197637771	36.07034295	4.64E-07	3.55E-06	7.66565063	1088	Downregulated
SPIB	-1.231483063	2.061702634	44.81725005	5.20E-08	6.25E-07	7.640389024	1092	Downregulated
ZNF285	-1.643912272	0.805238087	27.34563561	4.80E-06	2.39E-05	7.598438654	1096	Downregulated
PDE4DIP	-1.382771118	3.890027286	36.52045298	4.12E-07	3.21E-06	7.596249683	1097	Downregulated
ZNF74	-1.657287444	2.016872672	27.61281175	5.34E-06	2.61E-05	7.596070842	1098	Downregulated
DTYMK	-1.281432261	1.873304572	41.25784947	1.24E-07	1.23E-06	7.573079989	1100	Downregulated
ZNF607	-1.758408095	1.498589629	24.71686482	1.28E-05	5.44E-05	7.498687545	1110	Downregulated
FAM43A	-1.273223697	2.966503284	40.77461607	1.38E-07	1.33E-06	7.479668631	1113	Downregulated
ZNF480	-1.165573323	4.180309737	47.24246502	2.82E-08	3.85E-07	7.477244227	1114	Downregulated
TBC1D4	-1.506330814	5.253862467	31.13331789	1.84E-06	1.09E-05	7.476508078	1115	Downregulated
MATK	-1.263030142	3.937031408	41.09984952	1.25E-07	1.24E-06	7.460835932	1117	Downregulated
PLPP5	-1.054650205	3.937967401	56.24320589	3.83E-09	8.47E-08	7.458525688	1118	Downregulated
ZNF599	-1.447139539	0.657518882	32.2045997	1.08E-06	7.04E-06	7.456232885	1119	Downregulated
FGFR2	-1.619989963	1.348002914	27.61857563	5.11E-06	2.51E-05	7.451687486	1120	Downregulated
AK5	-1.525404722	2.565003363	30.4124725	2.31E-06	1.31E-05	7.446904914	1121	Downregulated
TIGD7	-1.282575334	1.447554001	39.88595783	1.72E-07	1.59E-06	7.438279872	1122	Downregulated
TMEM19	-1.430259941	4.152417922	33.47301737	9.48E-07	6.34E-06	7.434298521	1123	Downregulated
RINL	-1.504247988	3.951774857	30.90569123	1.97E-06	1.15E-05	7.428667937	1125	Downregulated
MRPL30	-1.247295945	3.982777816	41.62923185	1.10E-07	1.12E-06	7.422662838	1126	Downregulated
EGLN1	-1.179090445	5.022506036	45.76768063	3.98E-08	5.09E-07	7.420848098	1127	Downregulated
TMEM79	-1.453083113	0.572840682	31.53884728	1.25E-06	7.87E-06	7.416847501	1128	Downregulated
ANKEF1	-1.511227798	1.927953747	30.65175056	2.16E-06	1.24E-05	7.4128457	1130	Downregulated
DAPK2	-1.275369798	4.474875264	39.97520121	1.66E-07	1.54E-06	7.411853265	1131	Downregulated
ZNF681	-1.439761644	2.714792612	32.97449628	1.11E-06	7.19E-06	7.405239242	1133	Downregulated
ZNF816	-1.21487395	3.761990369	43.30651563	7.25E-08	8.03E-07	7.405118902	1134	Downregulated
ENTR1	-1.249310448	3.353183079	41.34538502	1.19E-07	1.19E-06	7.401488628	1135	Downregulated
ZNF287	-1.635689884	2.236458195	26.91691882	6.62E-06	3.14E-05	7.366549649	1143	Downregulated
LRRIQ3	-1.489372377	0.624856316	30.02166637	2.01E-06	1.17E-05	7.344974831	1146	Downregulated
C3orf62	-1.279238872	3.454251519	39.24494838	2.02E-07	1.82E-06	7.342602071	1147	Downregulated
VPS72	-1.382734957	3.845092685	34.5807732	6.98E-07	4.96E-06	7.334833427	1148	Downregulated
ABHD6	-1.429230135	2.403825818	32.86653199	1.15E-06	7.39E-06	7.333596426	1149	Downregulated
ADGRG5	-1.37244657	2.583195207	34.96641076	6.39E-07	4.60E-06	7.32455237	1151	Downregulated
GEMIN5	-1.550961681	3.741736081	28.82683144	3.64E-06	1.90E-05	7.322889662	1152	Downregulated
AGMAT	-1.673938553	1.62104813	25.63361221	9.71E-06	4.30E-05	7.309594415	1154	Downregulated
CENPQ	-1.314914585	2.46921602	37.30308875	3.42E-07	2.77E-06	7.307681192	1155	Downregulated
MEGF6	-1.539539021	3.947337386	29.03705087	3.42E-06	1.80E-05	7.305304405	1156	Downregulated
WBP1L	-1.378451874	4.903828164	34.3351849	7.44E-07	5.21E-06	7.282269458	1160	Downregulated
ZFP62	-1.406473253	4.040061397	33.17765124	1.03E-06	6.79E-06	7.269235407	1162	Downregulated
PKIA	-1.261765262	3.392900888	39.42818963	1.93E-07	1.75E-06	7.264320633	1164	Downregulated
ZNF568	-1.350897326	3.031293813	35.09130135	6.12E-07	4.44E-06	7.230502123	1167	Downregulated
SMPD3	-1.716470035	1.490450541	24.2484558	1.49E-05	6.18E-05	7.224612863	1168	Downregulated
CRIP2	-1.506103323	0.887786846	29.05888183	3.00E-06	1.61E-05	7.217882946	1170	Downregulated
ZNF836	-1.449098058	2.833300984	31.21699492	1.82E-06	1.08E-05	7.197086898	1173	Downregulated
ECHDC1	-1.259750039	5.511286757	38.74340063	2.28E-07	2.00E-06	7.179765035	1179	Downregulated
ZNF2	-1.81245315	1.413438577	22.14843868	2.94E-05	0.00011052	7.171079303	1180	Downregulated
PDGFD	-1.175352179	3.220771506	43.3606393	7.21E-08	7.99E-07	7.166648675	1182	Downregulated
ELP1	-1.174680186	5.306526139	43.31890097	7.19E-08	7.99E-07	7.162551235	1184	Downregulated
ANAPC1	-1.048938303	4.830114084	52.77595379	8.04E-09	1.49E-07	7.160546557	1186	Downregulated
KCNS1	-1.621639152	1.73178791	26.02267721	8.66E-06	3.92E-05	7.146076688	1192	Downregulated
CREBL2	-1.102883769	6.28695702	48.04774908	2.33E-08	3.35E-07	7.141788056	1193	Downregulated
C3orf18	-1.554732495	1.854965994	27.67988799	5.22E-06	2.56E-05	7.138337254	1194	Downregulated
SLC45A3	-1.26726089	1.586437604	37.92061957	2.90E-07	2.42E-06	7.118251432	1196	Downregulated
ZNF217	-1.120475348	7.090181301	46.17789422	3.61E-08	4.71E-07	7.089157463	1200	Downregulated
HLA-DOA	-1.640690544	4.640781118	25.21507921	1.11E-05	4.78E-05	7.088090001	1201	Downregulated
BICD2	-1.134937101	6.009187646	44.92502205	4.87E-08	5.91E-07	7.068594426	1205	Downregulated
MDFIC	-1.26627897	6.272946242	37.38228582	3.26E-07	2.66E-06	7.059221611	1207	Downregulated
A2M	-1.452570894	4.28365444	30.11578664	2.48E-06	1.39E-05	7.056433242	1208	Downregulated
TRIM32	-1.469408874	2.094629883	29.62727028	2.93E-06	1.58E-05	7.054661719	1209	Downregulated
ZNF572	-1.433674223	1.065725561	30.50011049	2.08E-06	1.21E-05	7.051917249	1210	Downregulated
ZNF786	-1.428067681	2.312476797	30.93599816	1.99E-06	1.16E-05	7.04644205	1212	Downregulated
PIGM	-1.153453976	2.659452273	43.39230732	7.24E-08	8.01E-07	7.031573704	1215	Downregulated
ZSCAN26	-1.078851684	3.244869445	48.49722496	2.13E-08	3.14E-07	7.015506874	1219	Downregulated
CRLF3	-1.005365245	7.214921614	54.76149627	5.22E-09	1.06E-07	7.011769684	1220	Downregulated
ZNF180	-1.142248167	4.248121357	43.81675013	6.38E-08	7.34E-07	7.006983815	1221	Downregulated
ZNF623	-1.418729235	3.197302897	30.88116246	2.00E-06	1.17E-05	6.99921549	1223	Downregulated
CHML	-1.041238667	4.576775975	51.31154933	1.11E-08	1.90E-07	6.99784327	1224	Downregulated
PISD	-1.24290895	4.562198886	37.96790993	2.80E-07	2.35E-06	6.995610461	1225	Downregulated
FCRL1	-1.709442574	4.361764782	23.28793311	2.06E-05	8.15E-05	6.989352257	1226	Downregulated
TNFAIP8L2	-1.775362971	4.877300733	22.04738629	3.11E-05	0.000116015	6.986914499	1227	Downregulated
KCTD7	-1.139428122	3.533503659	43.759167	6.51E-08	7.46E-07	6.981639677	1228	Downregulated
SLC46A3	-1.284868332	4.229761591	35.7376007	5.08E-07	3.81E-06	6.962831916	1230	Downregulated
ZNF257	-1.295348956	2.015121436	35.29245484	5.89E-07	4.31E-06	6.949751535	1232	Downregulated
THEMIS	-1.587307168	4.864569455	25.65450966	9.62E-06	4.27E-05	6.9358078	1236	Downregulated
KLHL42	-1.333042102	3.488995669	33.49796381	9.45E-07	6.33E-06	6.930260935	1238	Downregulated
USO1	-1.230185739	6.043771872	37.91638681	2.83E-07	2.38E-06	6.918694158	1239	Downregulated
ZNF692	-1.410193506	2.57999537	30.58068078	2.20E-06	1.26E-05	6.908659492	1242	Downregulated
FCMR	-1.438527747	3.165965102	29.58652049	2.92E-06	1.58E-05	6.90691675	1243	Downregulated
ZNF606	-1.121744715	2.803291574	44.13526879	6.02E-08	7.02E-07	6.902540509	1245	Downregulated
ZNF491	-1.636410438	0.328808488	23.28989669	1.47E-05	6.12E-05	6.894754663	1247	Downregulated
ZNF71	-1.270654305	1.992078046	35.86464276	5.05E-07	3.80E-06	6.887755619	1248	Downregulated
XRCC5	-1.053988768	8.472319606	48.85908055	1.93E-08	2.92E-07	6.887529716	1249	Downregulated
ZNF343	-1.328389357	2.168207027	33.4103324	9.88E-07	6.56E-06	6.885209448	1252	Downregulated
DNAJC10	-1.126413799	6.411004602	43.32115354	7.19E-08	7.99E-07	6.868249455	1257	Downregulated
PTPN13	-1.303258977	2.789170001	34.25677417	7.73E-07	5.38E-06	6.867030242	1258	Downregulated
TMEM273	-1.41447918	4.141374009	30.02282495	2.55E-06	1.42E-05	6.857686468	1259	Downregulated
WDR12	-1.410149306	3.21822352	30.1569076	2.47E-06	1.38E-05	6.852383058	1260	Downregulated
ZNF717	-1.269866551	1.822186673	35.52539339	5.53E-07	4.08E-06	6.84406177	1263	Downregulated
FAM219B	-1.122767897	2.873732004	43.29263655	7.37E-08	8.13E-07	6.837701625	1264	Downregulated
ATP8B2	-1.562146837	5.822107507	25.68812139	9.51E-06	4.23E-05	6.831832494	1265	Downregulated
CTSF	-1.386578319	1.557047385	30.76571761	2.07E-06	1.20E-05	6.822230117	1268	Downregulated
LTB	-1.573637585	6.571478192	25.32422968	1.07E-05	4.64E-05	6.819649097	1269	Downregulated
TBC1D9	-1.415037959	4.511776159	29.59218818	2.89E-06	1.57E-05	6.79891772	1271	Downregulated
SDAD1	-1.104351459	5.221071949	44.0791223	5.98E-08	7.01E-07	6.796720732	1272	Downregulated
HEATR5A	-1.467169409	3.55017758	27.99845549	4.68E-06	2.34E-05	6.795022408	1274	Downregulated
CBX7	-1.223765281	3.679472325	37.06994436	3.56E-07	2.86E-06	6.783281399	1278	Downregulated
JPT2	-1.410214315	3.037215217	29.62951134	2.89E-06	1.57E-05	6.77607825	1279	Downregulated
ALDH18A1	-1.362517218	3.444991639	31.24007123	1.79E-06	1.06E-05	6.775575925	1280	Downregulated
BCKDHB	-1.125619026	2.50968337	42.41694489	9.23E-08	9.65E-07	6.771171244	1281	Downregulated
TMEM250	-1.550651465	4.070078023	25.62801603	9.72E-06	4.30E-05	6.771006626	1282	Downregulated
SIT1	-1.536465126	3.792967352	25.99437325	8.67E-06	3.92E-05	6.770115571	1283	Downregulated
LACTB2	-1.105241062	2.793006405	43.66037042	6.75E-08	7.65E-07	6.759904486	1284	Downregulated
GZMA	-1.452825906	6.207047035	28.14271093	4.46E-06	2.25E-05	6.753492396	1286	Downregulated
MEF2C	-1.087560148	6.3379833	44.69439135	5.15E-08	6.20E-07	6.750915736	1287	Downregulated
COG8	-1.480531879	2.237262808	27.39212418	5.72E-06	2.77E-05	6.748206208	1288	Downregulated
PYGL	-1.421563777	8.026477592	29.01169837	3.43E-06	1.80E-05	6.743898684	1289	Downregulated
MTERF2	-1.029022964	2.58931998	49.12699546	1.87E-08	2.86E-07	6.734317013	1292	Downregulated
LRRC45	-1.308453225	2.634812213	32.94565757	1.12E-06	7.23E-06	6.726475073	1293	Downregulated
TRIM2	-1.22386283	1.494672016	36.5890168	4.10E-07	3.20E-06	6.725395338	1294	Downregulated
SAMD3	-1.081561854	5.073470886	44.79985437	5.02E-08	6.06E-07	6.724287696	1295	Downregulated
COCH	-1.27957901	0.963129371	33.7826384	8.04E-07	5.56E-06	6.723766677	1296	Downregulated
CYBRD1	-1.204654713	5.269811076	37.44408529	3.21E-07	2.63E-06	6.722125318	1297	Downregulated
DPY19L4	-1.107605967	3.497457112	42.9676372	7.90E-08	8.58E-07	6.71916638	1299	Downregulated
PARP1	-1.337244569	5.918204508	31.68304596	1.57E-06	9.52E-06	6.714593729	1301	Downregulated
ATG4C	-1.031287122	4.256862022	48.41651852	2.15E-08	3.16E-07	6.703624019	1302	Downregulated
TBC1D10C	-1.287211104	5.978718108	33.52325846	9.32E-07	6.25E-06	6.699119376	1304	Downregulated
ACKR3	-1.532445119	0.914438732	25.34515372	9.62E-06	4.27E-05	6.69608569	1305	Downregulated
CERS4	-1.159452462	3.206208399	39.52770169	1.88E-07	1.71E-06	6.685983678	1306	Downregulated
ZNF322	-1.222168515	3.093340967	36.22685548	4.49E-07	3.46E-06	6.674310483	1307	Downregulated
ATRN	-1.18996957	3.943357382	37.73072804	2.99E-07	2.48E-06	6.670385095	1309	Downregulated
ZNF347	-1.39164733	3.101415832	29.34807237	3.14E-06	1.67E-05	6.648074717	1313	Downregulated
KLHDC3	-1.028856618	4.135385226	47.74020965	2.51E-08	3.51E-07	6.641075577	1315	Downregulated
DNAL4	-1.296864995	1.828315624	32.75836266	1.19E-06	7.58E-06	6.64054576	1316	Downregulated
RPL6	-1.030133617	9.152099956	47.5796387	2.60E-08	3.61E-07	6.636888913	1317	Downregulated
RPGRIP1	-1.439340587	2.590603351	27.81859564	5.00E-06	2.47E-05	6.631543518	1318	Downregulated
DNASE1	-1.518737236	3.41111227	25.60680732	9.82E-06	4.33E-05	6.627286222	1319	Downregulated
UBASH3A	-1.501619594	2.807333557	25.96790222	8.82E-06	3.98E-05	6.607563918	1323	Downregulated
TCEAL1	-1.074024247	1.911849671	44.12444586	6.15E-08	7.17E-07	6.5991889	1325	Downregulated
CNNM3	-1.017057161	3.063203232	48.19692955	2.29E-08	3.31E-07	6.591028492	1327	Downregulated
SPNS3	-1.40764142	1.442558565	28.45469245	4.06E-06	2.09E-05	6.588891104	1329	Downregulated
MME	-1.749450954	8.429009965	20.69744968	4.91E-05	0.000171668	6.587225848	1330	Downregulated
HGH1	-1.357038066	1.106927107	29.76573221	2.63E-06	1.46E-05	6.562811761	1332	Downregulated
ZMYM1	-1.02946094	4.213057671	46.7685316	3.15E-08	4.22E-07	6.562715518	1333	Downregulated
NBR1	-1.220565244	7.559207452	35.22710153	5.82E-07	4.26E-06	6.554724637	1336	Downregulated
ITGA6	-1.541624794	6.017177234	24.62597314	1.33E-05	5.63E-05	6.550707169	1337	Downregulated
PXMP4	-1.125036594	2.822616895	40.12781341	1.63E-07	1.52E-06	6.546469516	1338	Downregulated
ZNF91	-1.152591721	6.510417921	38.51276006	2.42E-07	2.10E-06	6.543013289	1339	Downregulated
IL7R	-1.607973346	8.631263513	23.04761108	2.23E-05	8.72E-05	6.527798512	1342	Downregulated
LBH	-1.118635431	6.876503098	40.01462532	1.64E-07	1.53E-06	6.504750509	1345	Downregulated
ZNF792	-1.079301369	3.87045361	42.42561495	9.00E-08	9.47E-07	6.501099989	1346	Downregulated
DNAJC24	-1.114311012	3.569458803	40.2507898	1.56E-07	1.47E-06	6.500761712	1348	Downregulated
TMEM177	-1.433671623	0.634989294	26.53023287	6.11E-06	2.93E-05	6.499625127	1349	Downregulated
RASGRF2	-1.138870441	3.866084085	38.80356166	2.26E-07	1.98E-06	6.495112675	1352	Downregulated
HSDL2	-1.071027407	6.265079789	42.71128738	8.35E-08	8.92E-07	6.479065253	1355	Downregulated
PDCD2L	-1.318408305	0.686257502	30.11178488	2.11E-06	1.22E-05	6.478480307	1356	Downregulated
EIF4B	-1.148423895	8.703908912	37.97252041	2.79E-07	2.35E-06	6.464070563	1358	Downregulated
STK38	-1.269451454	6.869979113	32.35201642	1.30E-06	8.11E-06	6.462653626	1359	Downregulated
GATD1	-1.281298566	2.365086355	31.95469993	1.48E-06	9.10E-06	6.45867768	1360	Downregulated
CHCHD4	-1.350765065	2.302330147	29.40129503	3.12E-06	1.67E-05	6.454298768	1361	Downregulated
DNAJA3	-1.436951	3.817658908	26.7393805	6.87E-06	3.24E-05	6.451281294	1362	Downregulated
ZNF234	-1.554607583	2.694800419	23.81209834	1.76E-05	7.10E-05	6.449677689	1363	Downregulated
DPH5	-1.353985773	3.675712845	29.09059325	3.37E-06	1.78E-05	6.431718887	1364	Downregulated
RBL2	-1.112930915	7.684871009	39.56371634	1.85E-07	1.68E-06	6.426099617	1366	Downregulated
ARMC10	-1.355930406	4.210002601	28.96871145	3.48E-06	1.83E-05	6.424913036	1368	Downregulated
SKP2	-1.115470208	3.888698636	39.37466727	1.95E-07	1.76E-06	6.418707836	1370	Downregulated
MSANTD2	-1.34978861	2.123649134	29.1853824	3.33E-06	1.76E-05	6.416099161	1371	Downregulated
CEP19	-2.120993587	4.858726742	15.26315404	0.00035176	0.0009481	6.412073175	1372	Downregulated
NSMCE4A	-1.107089643	4.242513182	39.6577088	1.81E-07	1.65E-06	6.401661446	1374	Downregulated
STEAP4	-1.771507564	7.560314641	19.46283843	7.54E-05	0.000245683	6.394477528	1375	Downregulated
PPP3CA	-1.092755221	5.914040806	40.28207366	1.54E-07	1.45E-06	6.379387986	1377	Downregulated
CYP2U1	-1.215600294	2.978897719	33.93156589	8.42E-07	5.76E-06	6.369249474	1380	Downregulated
MRPL24	-1.191292468	3.324002853	34.92203577	6.38E-07	4.60E-06	6.358396465	1381	Downregulated
IARS2	-1.288719562	5.561713324	30.81914822	2.01E-06	1.17E-05	6.354337581	1384	Downregulated
ANKRD44	-1.238951439	8.231011869	32.58123752	1.21E-06	7.71E-06	6.334849144	1388	Downregulated
TC2N	-1.118108738	6.996945661	38.33885945	2.54E-07	2.18E-06	6.329346736	1389	Downregulated
SHQ1	-1.07141346	3.719810093	41.09327125	1.26E-07	1.24E-06	6.328170732	1390	Downregulated
SLC15A2	-1.147580269	2.525673279	36.68102452	4.02E-07	3.15E-06	6.313506414	1393	Downregulated
SMARCAD1	-1.042396626	5.077171925	42.80537362	8.16E-08	8.78E-07	6.313159963	1394	Downregulated
ERP27	-1.120890979	1.7743687	38.12765107	2.77E-07	2.34E-06	6.312492002	1395	Downregulated
RSAD1	-1.203157263	3.788210448	33.91524834	8.39E-07	5.74E-06	6.3055855	1396	Downregulated
HLA-DOB	-1.179237938	2.395924825	35.07164389	6.22E-07	4.50E-06	6.304622927	1397	Downregulated
PHAX	-1.035984714	4.656789101	43.06255451	7.67E-08	8.40E-07	6.294232404	1398	Downregulated
PATJ	-1.317729557	4.54640351	29.28486498	3.17E-06	1.68E-05	6.2907778	1399	Downregulated
THEM5	-1.428187025	0.836972385	25.63558281	8.73E-06	3.94E-05	6.290298333	1400	Downregulated
TMEM218	-1.370008887	3.213281614	27.55238928	5.38E-06	2.62E-05	6.276338038	1402	Downregulated
RBM4B	-1.143541464	2.7029421	36.50399155	4.20E-07	3.26E-06	6.27482812	1403	Downregulated
ZNF28	-1.434527476	4.266171529	25.64186133	9.67E-06	4.28E-05	6.266396563	1404	Downregulated
LPXN	-1.199446583	5.020813181	33.70518106	8.86E-07	6.00E-06	6.263246449	1405	Downregulated
UMPS	-1.211757922	3.480113922	33.17405215	1.03E-06	6.81E-06	6.261008237	1407	Downregulated
ZNF354B	-1.055513863	2.387317612	41.31060493	1.22E-07	1.21E-06	6.245472528	1408	Downregulated
AKR7A2	-1.100282069	3.448439455	38.30761323	2.58E-07	2.20E-06	6.223910453	1410	Downregulated
WDR3	-1.270033472	4.465980536	30.51001262	2.21E-06	1.26E-05	6.220698189	1411	Downregulated
COMMD6	-1.104705787	5.419786652	37.89596531	2.85E-07	2.39E-06	6.210954559	1413	Downregulated
ELAC1	-1.123107511	2.275823428	36.98941868	3.72E-07	2.97E-06	6.208267459	1414	Downregulated
NCALD	-1.04197479	3.310379806	41.67401783	1.09E-07	1.12E-06	6.202570879	1416	Downregulated
FAM50B	-1.459491028	1.583387654	24.63091624	1.34E-05	5.66E-05	6.198276822	1417	Downregulated
ANAPC7	-1.296963099	4.132054706	29.29059579	3.16E-06	1.68E-05	6.191745723	1421	Downregulated
LXN	-1.194526956	3.29431434	33.34207888	9.88E-07	6.56E-06	6.191383753	1422	Downregulated
STXBP5	-1.323716611	6.650688153	28.29722131	4.25E-06	2.16E-05	6.174796479	1423	Downregulated
ZNF543	-1.091588096	2.579501024	38.27251382	2.64E-07	2.24E-06	6.167460309	1424	Downregulated
KNOP1	-1.291764782	2.291392877	29.32245254	3.19E-06	1.69E-05	6.163303853	1425	Downregulated
ZNF260	-1.321249569	3.081147304	28.24320864	4.36E-06	2.21E-05	6.150795286	1428	Downregulated
FMO5	-1.198287804	2.914947582	32.84345281	1.14E-06	7.37E-06	6.150329161	1429	Downregulated
ZNF485	-1.556609565	1.418936994	22.1370067	2.99E-05	0.000112389	6.147478141	1430	Downregulated
SAMM50	-1.049822898	3.739616072	40.50133975	1.46E-07	1.40E-06	6.145918515	1432	Downregulated
SYTL1	-1.239486036	4.799327675	31.07855914	1.87E-06	1.10E-05	6.14475677	1433	Downregulated
CCDC191	-1.013994363	2.617583878	42.91089705	8.14E-08	8.78E-07	6.141508204	1434	Downregulated
PAWR	-1.083467569	2.729973441	38.49524952	2.48E-07	2.15E-06	6.141132981	1435	Downregulated
TRPC6	-1.269113022	1.890605076	29.97730491	2.64E-06	1.46E-05	6.136349276	1436	Downregulated
OSBPL8	-1.156166103	9.280273464	34.53859141	7.03E-07	4.99E-06	6.129940536	1437	Downregulated
MRTO4	-1.163553398	3.292134413	34.18971394	7.81E-07	5.42E-06	6.127242917	1439	Downregulated
SUN1	-1.113666207	4.623565074	36.60759936	4.01E-07	3.15E-06	6.127126596	1440	Downregulated
ZNF671	-1.302971534	3.617384726	28.64044529	3.85E-06	1.99E-05	6.124368994	1441	Downregulated
TRMT10A	-1.133767705	2.412990861	35.42123215	5.65E-07	4.15E-06	6.101376012	1444	Downregulated
DNAJC19	-1.106286818	3.868898919	36.7125694	3.91E-07	3.08E-06	6.097074802	1446	Downregulated
NMT2	-1.18792339	4.138165978	32.76815036	1.15E-06	7.42E-06	6.093250748	1447	Downregulated
RPGRIP1L	-1.150231581	1.760787302	34.58510809	7.14E-07	5.06E-06	6.09124664	1449	Downregulated
TRUB2	-1.183403828	3.01159894	32.92729664	1.11E-06	7.22E-06	6.08453035	1452	Downregulated
F2RL1	-1.391776367	4.873438691	25.64984485	9.63E-06	4.27E-05	6.081078768	1454	Downregulated
HOMEZ	-1.454623069	2.377476243	24.0288536	1.64E-05	6.73E-05	6.068926184	1457	Downregulated
CD96	-1.023456958	5.7188094	41.22912165	1.21E-07	1.20E-06	6.058087187	1459	Downregulated
TYSND1	-1.287517933	2.775459694	28.69244862	3.83E-06	1.98E-05	6.055189746	1460	Downregulated
PRMT2	-1.247866526	5.979215773	30.05534236	2.52E-06	1.40E-05	6.055054499	1461	Downregulated
ZNF33B	-1.374349644	4.79411095	25.89517899	8.92E-06	4.01E-05	6.042946944	1462	Downregulated
KLRB1	-1.311452036	5.645135359	27.761257	5.00E-06	2.47E-05	6.042133526	1463	Downregulated
TMEM168	-1.22907246	4.048518439	30.66125709	2.11E-06	1.22E-05	6.038906481	1464	Downregulated
ZNF141	-1.134195495	5.139441867	34.66150804	6.80E-07	4.85E-06	6.027029539	1466	Downregulated
ZNF146	-1.231045876	6.108853252	30.41654701	2.26E-06	1.29E-05	6.019076537	1468	Downregulated
ZNF790	-1.149904165	2.87413605	33.74469758	8.88E-07	6.01E-06	6.003694944	1470	Downregulated
CRIM1	-1.138316842	2.933953012	34.26777156	7.68E-07	5.35E-06	6.0005098	1472	Downregulated
ANKRD46	-1.217384075	3.338292197	30.79178282	2.04E-06	1.19E-05	5.995866419	1474	Downregulated
ZFP37	-1.666156399	1.320754473	19.26730243	7.93E-05	0.000256901	5.981891423	1477	Downregulated
IL16	-1.155958576	6.756583447	33.23067279	1.01E-06	6.70E-06	5.980929924	1478	Downregulated
ZNF439	-1.28826037	2.875704858	28.11079858	4.55E-06	2.29E-05	5.978255055	1480	Downregulated
CCDC142	-1.296193842	2.818675172	27.80838102	4.99E-06	2.47E-05	5.97224032	1482	Downregulated
SDHAF4	-1.128843129	1.694773318	34.5044981	7.30E-07	5.14E-06	5.970584626	1483	Downregulated
AKAP1	-1.082845196	2.481430325	36.77055878	3.93E-07	3.09E-06	5.96650445	1484	Downregulated
NT5DC1	-1.246621701	2.999460647	29.4328389	3.06E-06	1.64E-05	5.965644642	1486	Downregulated
NELL2	-1.726934071	5.160248148	18.19347224	0.000118543	0.000365032	5.936627878	1489	Downregulated
ZNF665	-1.270300522	1.147961606	28.27784148	4.17E-06	2.13E-05	5.933609132	1491	Downregulated
RPA2	-1.008566985	5.636846301	40.79884793	1.35E-07	1.31E-06	5.931595326	1492	Downregulated
CRYGS	-1.303023081	0.484295536	26.55850012	5.84E-06	2.82E-05	5.928770414	1493	Downregulated
ZNF33A	-1.216133491	6.726088939	30.26482447	2.37E-06	1.34E-05	5.927279343	1494	Downregulated
RABEPK	-1.109995125	3.059271414	34.84068154	6.54E-07	4.69E-06	5.915109689	1498	Downregulated
DYRK4	-1.006926965	2.620550413	40.78056309	1.38E-07	1.34E-06	5.914617382	1499	Downregulated
CBR4	-1.08202012	4.184001772	36.23754	4.44E-07	3.42E-06	5.913675538	1500	Downregulated
ADAMTS1	-1.64681894	1.342616336	19.27870723	7.92E-05	0.000256736	5.91292546	1501	Downregulated
ZNF780B	-1.23721847	4.579474381	29.32970738	3.12E-06	1.67E-05	5.911735566	1502	Downregulated
ZKSCAN4	-1.277447229	2.977635978	27.84436413	4.93E-06	2.44E-05	5.89171826	1508	Downregulated
CCT5	-1.239054603	6.553796907	28.93446403	3.51E-06	1.84E-05	5.867776429	1510	Downregulated
TMEM43	-1.042740056	6.08835109	37.83169568	2.90E-07	2.42E-06	5.857109576	1512	Downregulated
DEF8	-1.251140631	5.331390252	28.32964311	4.21E-06	2.15E-05	5.840421838	1518	Downregulated
BANK1	-1.051496087	5.288746364	36.91285182	3.70E-07	2.95E-06	5.814300709	1521	Downregulated
MOSPD2	-1.43227067	5.758419424	23.04414526	2.23E-05	8.72E-05	5.814119025	1522	Downregulated
C5orf63	-1.088494141	1.167388382	34.82009904	6.44E-07	4.63E-06	5.80666717	1526	Downregulated
SLC35A1	-1.359116778	3.443125678	24.79867197	1.27E-05	5.39E-05	5.800887973	1527	Downregulated
ARHGEF6	-1.049182702	7.056496674	36.84532549	3.76E-07	2.99E-06	5.795425614	1528	Downregulated
CNPY4	-1.191925368	2.871860459	30.08828311	2.52E-06	1.41E-05	5.78257641	1531	Downregulated
FAM200A	-1.316778343	2.290680756	25.87301886	9.14E-06	4.09E-05	5.7783384	1532	Downregulated
RAD52	-1.127668549	2.256477257	32.7634087	1.18E-06	7.56E-06	5.775373019	1533	Downregulated
EIF3L	-1.076968462	6.833606885	35.15204863	5.94E-07	4.34E-06	5.775197495	1535	Downregulated
CLEC10A	-1.182281628	2.838152349	30.40976446	2.30E-06	1.31E-05	5.774348739	1536	Downregulated
MTLN	-1.238875248	1.703662245	28.3111468	4.32E-06	2.19E-05	5.771455253	1537	Downregulated
TXNDC15	-1.218640251	4.59713717	28.93449508	3.51E-06	1.84E-05	5.770952296	1539	Downregulated
USP44	-1.479961994	1.32151229	21.6217889	3.55E-05	0.000129718	5.752609744	1541	Downregulated
COPB2	-1.164367675	6.380343125	30.89148288	1.97E-06	1.15E-05	5.750182739	1542	Downregulated
FRAT2	-1.196262615	7.464192753	29.59927583	2.88E-06	1.57E-05	5.748568404	1543	Downregulated
KBTBD7	-1.160836725	4.944764212	30.93514094	1.95E-06	1.14E-05	5.736919396	1545	Downregulated
ABCC5	-1.122052752	4.764035513	32.57577499	1.22E-06	7.71E-06	5.736706699	1546	Downregulated
MRPL51	-1.254723372	4.412747529	27.43563003	5.53E-06	2.69E-05	5.734776341	1547	Downregulated
APEH	-1.035120307	4.953487949	37.02103164	3.59E-07	2.88E-06	5.734544003	1548	Downregulated
TTC22	-1.314225691	2.129395281	25.60140804	9.97E-06	4.38E-05	5.728296338	1549	Downregulated
ZNF891	-1.212308662	2.374655233	28.87752254	3.64E-06	1.90E-05	5.724117293	1550	Downregulated
BTBD10	-1.026084758	5.519811106	37.40782967	3.24E-07	2.65E-06	5.722459326	1551	Downregulated
EXTL2	-1.186755689	1.0851334	29.6679034	2.75E-06	1.51E-05	5.72198499	1552	Downregulated
RUVBL1	-1.352835738	3.915093686	24.46926164	1.41E-05	5.90E-05	5.721487185	1553	Downregulated
ZNF232	-1.309870138	1.941995088	25.69429545	9.68E-06	4.29E-05	5.7212874	1554	Downregulated
RCSD1	-1.052521625	7.708548887	35.85094999	4.91E-07	3.71E-06	5.715496793	1555	Downregulated
PI16	-1.482081141	1.381395852	21.28247521	4.00E-05	0.000143914	5.694000877	1556	Downregulated
EXD2	-1.195819556	2.222424853	29.11562329	3.40E-06	1.79E-05	5.676290161	1561	Downregulated
CRYZ	-1.374017392	3.469539184	23.6016894	1.87E-05	7.48E-05	5.669354539	1563	Downregulated
NIF3L1	-1.176684047	3.285141753	29.73767392	2.78E-06	1.52E-05	5.668058211	1564	Downregulated
APAF1	-1.250887974	6.711715119	27.04722542	6.23E-06	2.98E-05	5.662143115	1565	Downregulated
C14orf119	-1.14518466	4.910340478	30.95999072	1.93E-06	1.14E-05	5.66209638	1566	Downregulated
HSD17B4	-1.122088934	5.963683548	31.88678393	1.48E-06	9.08E-06	5.657424197	1567	Downregulated
DTWD2	-1.139461823	2.397459285	31.16979806	1.86E-06	1.10E-05	5.652037961	1569	Downregulated
IGFBP3	-1.32706934	1.529588444	24.71400305	1.31E-05	5.54E-05	5.648341354	1570	Downregulated
DARS2	-1.004593514	3.422342199	37.9183251	2.85E-07	2.39E-06	5.6480963	1571	Downregulated
LRRC1	-1.123671279	0.98812241	31.57648065	1.55E-06	9.43E-06	5.647018789	1572	Downregulated
COQ9	-1.333819698	3.123418252	24.48897218	1.40E-05	5.89E-05	5.641635296	1574	Downregulated
ZNF133	-1.156076245	2.739220734	30.34585988	2.34E-06	1.33E-05	5.638358112	1575	Downregulated
THYN1	-1.169402707	4.268668586	29.76290865	2.75E-06	1.51E-05	5.638290692	1576	Downregulated
RIOX2	-1.304573627	3.776552329	25.12303659	1.14E-05	4.91E-05	5.62113718	1578	Downregulated
TDRKH	-1.198825216	1.281748769	28.47812656	4.02E-06	2.07E-05	5.615347504	1580	Downregulated
JRK	-1.259487357	2.814410744	26.48233787	7.50E-06	3.49E-05	5.613589091	1581	Downregulated
GCNT4	-1.5044541	4.055366388	20.38615695	5.48E-05	0.00018804	5.605220506	1586	Downregulated
ALDH1B1	-1.256577581	1.90933588	26.50951752	7.51E-06	3.49E-05	5.600620096	1588	Downregulated
COG4	-1.118959475	5.002628782	31.4964893	1.66E-06	9.95E-06	5.597249104	1589	Downregulated
CCM2	-1.272799813	5.840049997	25.83495151	9.08E-06	4.07E-05	5.58825053	1592	Downregulated
ZDHHC16	-1.241983556	2.760490465	26.8462385	6.71E-06	3.17E-05	5.587252154	1593	Downregulated
EDEM3	-1.136178386	6.786402556	30.65660259	2.11E-06	1.22E-05	5.582795082	1594	Downregulated
DMAC1	-1.19414412	3.628287315	28.37239565	4.17E-06	2.13E-05	5.577880454	1597	Downregulated
USP13	-1.269342216	1.259096527	25.84378205	8.98E-06	4.03E-05	5.577801774	1598	Downregulated
GNB1L	-1.202008599	1.113735845	27.95610936	4.61E-06	2.30E-05	5.574348318	1599	Downregulated
UST	-1.053838058	1.67885311	34.48159038	7.35E-07	5.17E-06	5.571545357	1601	Downregulated
ZNF77	-1.07039348	1.505814846	33.58480102	9.36E-07	6.27E-06	5.568909364	1602	Downregulated
CDC23	-1.042663217	4.392149578	34.8720435	6.42E-07	4.62E-06	5.562883988	1603	Downregulated
ZNF226	-1.000043424	4.092697137	37.2322179	3.40E-07	2.76E-06	5.559196962	1604	Downregulated
ZMAT3	-1.019214103	4.694821383	36.10110193	4.60E-07	3.52E-06	5.558055542	1605	Downregulated
CCDC61	-1.280353384	1.294768944	25.29724499	1.07E-05	4.65E-05	5.546848267	1608	Downregulated
ATPAF1	-1.005221164	4.186581747	36.72713695	3.89E-07	3.07E-06	5.541648366	1610	Downregulated
SLC46A2	-1.344141898	1.852304634	23.5906237	1.90E-05	7.59E-05	5.537523947	1612	Downregulated
PLEKHA1	-1.196018448	4.964416186	27.95218028	4.72E-06	2.36E-05	5.535041442	1613	Downregulated
RBBP9	-1.268716858	3.139404812	25.59874169	9.86E-06	4.34E-05	5.534673052	1614	Downregulated
EPHA1	-1.005427558	2.261095253	36.71617111	4.00E-07	3.14E-06	5.532844237	1615	Downregulated
WDCP	-1.119945423	3.183540385	30.85500056	2.01E-06	1.17E-05	5.523112334	1617	Downregulated
TMEM204	-1.649653447	3.167337281	17.48785367	0.000153909	0.000457364	5.509409599	1620	Downregulated
POLH	-1.069032305	4.195825339	32.98962098	1.08E-06	7.08E-06	5.505158136	1623	Downregulated
ZNF48	-1.125080124	1.768148459	30.52360573	2.25E-06	1.29E-05	5.502781586	1625	Downregulated
SOCS2	-1.285093669	3.009205368	24.89453263	1.23E-05	5.27E-05	5.498215869	1626	Downregulated
USP28	-1.020382631	5.094505904	35.17764277	5.90E-07	4.32E-06	5.47404701	1629	Downregulated
HSPBAP1	-1.040345894	4.239748882	34.04721834	8.07E-07	5.57E-06	5.466178335	1630	Downregulated
LRIF1	-1.106348722	4.233153716	30.6485182	2.12E-06	1.22E-05	5.435555374	1633	Downregulated
ACVR1C	-1.270583	1.796158288	24.91707465	1.24E-05	5.27E-05	5.435318716	1634	Downregulated
DOCK9	-1.239100365	4.693498382	25.78874258	9.22E-06	4.12E-05	5.433000279	1635	Downregulated
NBPF3	-1.221227747	1.95856506	26.42847312	7.70E-06	3.56E-05	5.432890021	1636	Downregulated
ICAM3	-1.005348174	6.195925085	35.47790581	5.44E-07	4.02E-06	5.424434002	1637	Downregulated
CHMP7	-1.380294521	5.786122131	21.95966165	3.20E-05	0.00011878	5.418012185	1639	Downregulated
USP53	-1.15509362	4.67969304	28.45993858	4.05E-06	2.08E-05	5.407382271	1641	Downregulated
FAM174A	-1.041119487	4.356235684	33.37054441	9.74E-07	6.48E-06	5.40166482	1642	Downregulated
TGFA	-1.628549039	3.857193284	17.31144107	0.000163628	0.000482922	5.400468657	1643	Downregulated
VPS45	-1.040780865	4.474401767	33.3417434	9.82E-07	6.53E-06	5.396649122	1644	Downregulated
SAC3D1	-1.445137614	0.535331479	20.00612799	5.35E-05	0.000184477	5.396225703	1645	Downregulated
ZNF540	-1.323413734	2.262605345	23.19049666	2.16E-05	8.48E-05	5.388099013	1647	Downregulated
FCRL6	-1.310640552	3.929478693	23.44897457	1.96E-05	7.79E-05	5.384454406	1649	Downregulated
NHSL2	-1.4705661	4.796400147	19.81499217	6.67E-05	0.000221193	5.375254358	1651	Downregulated
ZNF138	-1.03467441	3.208345434	33.43646351	9.63E-07	6.41E-06	5.372915426	1652	Downregulated
MPZL3	-1.307128402	6.692839762	23.45830987	1.95E-05	7.76E-05	5.372226803	1653	Downregulated
RPL5	-1.073200114	9.179797297	31.45296908	1.68E-06	1.00E-05	5.364537527	1655	Downregulated
MRPS27	-1.012980014	4.010716243	34.48518302	7.15E-07	5.06E-06	5.364407662	1656	Downregulated
MCM3	-1.397391789	4.76020739	21.18384488	4.16E-05	0.000148968	5.34768995	1658	Downregulated
NME6	-1.206753859	4.136162718	26.17635027	8.17E-06	3.74E-05	5.342164745	1660	Downregulated
GSPT2	-1.036812377	2.56628117	32.90710881	1.13E-06	7.28E-06	5.327009447	1662	Downregulated
CASD1	-1.055403226	4.780131431	31.92225683	1.47E-06	9.02E-06	5.3244586	1663	Downregulated
UGDH	-1.258760988	3.118899005	24.35408636	1.47E-05	6.10E-05	5.305255418	1664	Downregulated
ZNF41	-1.196497148	2.985833311	26.19847914	8.18E-06	3.74E-05	5.296759429	1665	Downregulated
COG6	-1.094747397	4.143784417	29.86626735	2.67E-06	1.47E-05	5.289617813	1668	Downregulated
KLLN	-1.258970947	1.210153099	24.16721016	1.53E-05	6.32E-05	5.286827433	1669	Downregulated
ZNF184	-1.014112671	3.764974694	33.59581343	9.16E-07	6.17E-06	5.283592614	1670	Downregulated
PSD4	-1.00005564	6.210597675	34.2676327	7.58E-07	5.29E-06	5.276813824	1671	Downregulated
TMEM69	-1.167014214	3.24419211	26.98175103	6.40E-06	3.04E-05	5.27137166	1673	Downregulated
MON1A	-1.313779107	2.055308114	22.69690434	2.54E-05	9.78E-05	5.267982016	1674	Downregulated
ZFP14	-1.49741127	3.679932568	18.68981361	9.95E-05	0.00031279	5.24804839	1678	Downregulated
PRMT6	-1.175784952	2.870567777	26.47524807	7.51E-06	3.49E-05	5.240523888	1679	Downregulated
CD200	-1.36176653	1.88517033	21.38074162	3.95E-05	0.000142392	5.238053309	1680	Downregulated
DDX23	-1.153079342	6.28214386	27.17753941	5.98E-06	2.88E-05	5.236490784	1681	Downregulated
MRPS33	-1.165693192	3.532032711	26.76151912	6.83E-06	3.22E-05	5.236327706	1682	Downregulated
MTHFSD	-1.02390083	2.204684011	32.54016651	1.26E-06	7.91E-06	5.22370142	1683	Downregulated
BIVM	-1.069608896	1.750367454	30.40294595	2.33E-06	1.32E-05	5.219051217	1684	Downregulated
ATP6V1E2	-1.05504956	1.913746025	31.03592142	1.94E-06	1.14E-05	5.215473711	1686	Downregulated
DPY30	-1.136978349	3.769806021	27.54866598	5.36E-06	2.62E-05	5.210223678	1687	Downregulated
ZNF613	-1.230094811	2.896313867	24.47227189	1.41E-05	5.93E-05	5.199907412	1688	Downregulated
COQ3	-1.08404826	0.771988952	28.91840444	3.24E-06	1.72E-05	5.165677526	1694	Downregulated
MICU3	-1.202286597	1.452251143	25.03800653	1.18E-05	5.06E-05	5.164973682	1695	Downregulated
CPSF2	-1.01301863	6.530079433	32.41340241	1.27E-06	7.99E-06	5.163867064	1696	Downregulated
CHM	-1.259332559	3.538288777	23.21003035	2.12E-05	8.35E-05	5.135970374	1697	Downregulated
TPD52	-1.074249629	3.814979441	29.36032151	3.10E-06	1.66E-05	5.135370129	1698	Downregulated
ENO2	-1.069997873	2.472511045	29.58077013	2.95E-06	1.59E-05	5.135053522	1699	Downregulated
FRY	-1.1191581	6.392429973	27.47560939	5.46E-06	2.66E-05	5.120982013	1703	Downregulated
GNAT2	-1.223955849	1.500731465	23.908004	1.70E-05	6.91E-05	5.09263219	1708	Downregulated
ZNF345	-1.03437912	2.516102566	30.73213105	2.10E-06	1.22E-05	5.084088152	1709	Downregulated
PCID2	-1.197047561	4.451334186	24.58634722	1.35E-05	5.69E-05	5.081224692	1710	Downregulated
TMEM80	-1.087270701	2.625246788	28.29181933	4.32E-06	2.19E-05	5.065186514	1714	Downregulated
MYO1B	-1.26662492	0.868332748	22.34172999	2.65E-05	0.000101411	5.058791647	1717	Downregulated
CDPF1	-1.139501436	0.963907081	26.1339406	7.96E-06	3.66E-05	5.05600715	1718	Downregulated
CERKL	-1.220495398	1.462072076	23.7388193	1.79E-05	7.21E-05	5.055074364	1719	Downregulated
NHLRC4	-1.261186197	0.539084159	22.17995726	2.57E-05	9.87E-05	5.051688394	1720	Downregulated
SLC25A11	-1.144679748	4.089060578	25.93995106	8.80E-06	3.97E-05	5.037736057	1722	Downregulated
HS2ST1	-1.046565693	4.605972669	29.66136566	2.83E-06	1.54E-05	5.03582082	1723	Downregulated
POGLUT1	-1.160646001	4.003402884	25.36100749	1.06E-05	4.60E-05	5.034184899	1724	Downregulated
TIGD2	-1.023326279	2.541405702	30.70467985	2.12E-06	1.22E-05	5.027807171	1725	Downregulated
CRYBG3	-1.138323284	4.500920948	26.07494769	8.43E-06	3.83E-05	5.027489364	1726	Downregulated
EEF1B2	-1.082187637	7.958757657	28.01655833	4.63E-06	2.31E-05	5.016853893	1727	Downregulated
GIMAP7	-1.466934218	6.207645115	18.04523495	0.000125021	0.000382355	5.013296897	1728	Downregulated
S100PBP	-1.061196856	4.821379384	28.78696612	3.67E-06	1.91E-05	5.00731735	1730	Downregulated
ZNF853	-1.148663632	0.925417017	25.38365747	1.00E-05	4.40E-05	5.004285945	1731	Downregulated
SMC2	-1.023542863	4.325773919	30.38161404	2.29E-06	1.30E-05	5.000301109	1733	Downregulated
COX15	-1.245179197	4.073674154	22.67324133	2.52E-05	9.72E-05	4.996146642	1734	Downregulated
PLEKHG3	-1.17060426	5.958642679	24.77516032	1.27E-05	5.40E-05	4.995395044	1735	Downregulated
ABHD14A	-1.22110499	0.886540209	23.12465931	2.06E-05	8.15E-05	4.992967051	1736	Downregulated
VKORC1L1	-1.142332198	3.753008354	25.56935221	9.90E-06	4.36E-05	4.981581847	1738	Downregulated
TRIM4	-1.016163905	4.608868456	30.53571668	2.19E-06	1.26E-05	4.98029512	1739	Downregulated
NUP43	-1.041863569	4.203101683	29.27366232	3.18E-06	1.69E-05	4.972741932	1741	Downregulated
DHFR2	-1.455550726	3.036079295	18.01280004	0.000127226	0.000387726	4.96557571	1742	Downregulated
POLR1B	-1.141174837	4.131025446	25.4631241	1.02E-05	4.47E-05	4.963432921	1743	Downregulated
ZNF546	-1.224319079	2.604322694	23.01981753	2.27E-05	8.88E-05	4.960389537	1745	Downregulated
CD160	-1.113278631	3.230095719	26.4368217	7.57E-06	3.51E-05	4.959275077	1746	Downregulated
MAN1C1	-1.270074501	2.415048389	21.79662036	3.42E-05	0.000125957	4.953007396	1748	Downregulated
CCR3	-1.302613972	5.166024496	20.93267648	4.53E-05	0.000160059	4.944358562	1753	Downregulated
MRPL35	-1.032550813	4.192711827	29.39266336	3.07E-06	1.64E-05	4.940531895	1754	Downregulated
C2orf76	-1.023551366	2.211992432	29.86561821	2.72E-06	1.50E-05	4.938285028	1755	Downregulated
TMEM14A	-1.254216361	1.846275153	22.10756323	3.09E-05	0.000115604	4.937882957	1756	Downregulated
PEX6	-1.152925085	3.509697698	24.87633619	1.24E-05	5.27E-05	4.932297414	1758	Downregulated
ANKZF1	-1.020800732	5.030401444	29.77207008	2.74E-06	1.50E-05	4.922825525	1763	Downregulated
PPIL1	-1.098065488	2.886160048	26.67039442	7.07E-06	3.31E-05	4.918885526	1765	Downregulated
ZNF585B	-1.324202028	1.774030846	20.29823837	5.71E-05	0.000194358	4.914639794	1766	Downregulated
ZNF268	-1.172506211	4.329504552	24.13695163	1.56E-05	6.45E-05	4.913273472	1767	Downregulated
ZNF862	-1.230680528	2.238824416	22.50591666	2.70E-05	0.000103309	4.905324467	1769	Downregulated
SMARCAL1	-1.019918015	2.726742478	29.55811574	2.95E-06	1.59E-05	4.89391587	1771	Downregulated
ICMT	-1.31045402	4.099298804	20.42806942	5.40E-05	0.000185624	4.889782778	1772	Downregulated
SLC26A2	-1.283212117	3.72182145	21.0349407	4.39E-05	0.000155697	4.886112545	1773	Downregulated
SETD6	-1.056850723	2.569895731	27.94841894	4.79E-06	2.38E-05	4.885314663	1774	Downregulated
TMEM223	-1.039523172	2.539755622	28.64090136	3.89E-06	2.01E-05	4.882812774	1775	Downregulated
PDCD7	-1.084934845	3.450124847	26.81104464	6.73E-06	3.18E-05	4.879462438	1777	Downregulated
TSTD1	-1.112886668	3.879493891	25.77152328	9.29E-06	4.15E-05	4.876782173	1778	Downregulated
PAX5	-1.365125964	2.054842646	19.14535863	8.55E-05	0.000274222	4.862439824	1781	Downregulated
OGFRL1	-1.042171959	8.819326096	28.30035817	4.25E-06	2.16E-05	4.861708559	1782	Downregulated
MCMBP	-1.119280962	6.602219941	25.38285445	1.05E-05	4.56E-05	4.858333469	1783	Downregulated
METTL13	-1.328993559	3.180270692	19.80925936	6.71E-05	0.000222463	4.854471538	1785	Downregulated
MRPS14	-1.081416584	3.860011759	26.57549633	7.22E-06	3.38E-05	4.835644339	1789	Downregulated
TRIM68	-1.207924272	2.522365827	22.54916037	2.66E-05	0.000101674	4.82298661	1790	Downregulated
EPHX2	-1.317612057	2.252818913	19.89178994	6.57E-05	0.000218684	4.822700032	1791	Downregulated
CAMK2G	-1.233837346	4.807428615	21.82966558	3.34E-05	0.00012348	4.822333334	1792	Downregulated
NMNAT1	-1.183358418	3.2440438	23.15299206	2.16E-05	8.50E-05	4.817116156	1794	Downregulated
GTF2H3	-1.037136367	4.02062394	28.06159224	4.58E-06	2.30E-05	4.811290658	1796	Downregulated
TTLL12	-1.101521031	2.072293996	25.624184	9.89E-06	4.35E-05	4.803976565	1797	Downregulated
REXO4	-1.005469299	3.506848194	29.26543661	3.19E-06	1.69E-05	4.797322927	1798	Downregulated
DUT	-1.065751381	4.595770082	26.82120951	6.68E-06	3.16E-05	4.795998298	1801	Downregulated
POP1	-1.271116828	2.173648207	20.75307369	4.89E-05	0.000171054	4.788129079	1802	Downregulated
IGSF6	-1.101420798	8.012917038	25.43389406	1.03E-05	4.50E-05	4.787812663	1803	Downregulated
HSPA8	-1.071175876	9.534375738	26.52203491	7.33E-06	3.42E-05	4.784302761	1804	Downregulated
PPIP5K1	-1.067894191	1.183858369	26.62821262	7.06E-06	3.31E-05	4.783941207	1805	Downregulated
PCYOX1L	-1.081267644	2.153509018	26.20440509	8.24E-06	3.77E-05	4.783484836	1806	Downregulated
IL17RB	-1.138456197	1.323743607	24.23235104	1.52E-05	6.29E-05	4.782685183	1807	Downregulated
NFS1	-1.256178162	2.495402034	21.04938448	4.40E-05	0.000156208	4.78138735	1809	Downregulated
GVQW3	-1.120404606	1.628668733	24.68135407	1.33E-05	5.63E-05	4.761187888	1811	Downregulated
RPL22	-1.020165014	7.120654803	28.27746625	4.28E-06	2.18E-05	4.756372395	1812	Downregulated
HACD3	-1.024427855	4.281425136	28.05128518	4.59E-06	2.30E-05	4.752177481	1813	Downregulated
EIF2B3	-1.003429708	2.995361134	28.78944898	3.70E-06	1.92E-05	4.731861985	1819	Downregulated
PREPL	-1.069546501	4.065628885	26.12858023	8.30E-06	3.78E-05	4.729655084	1820	Downregulated
COLGALT2	-1.224909665	0.918047483	21.27071352	3.87E-05	0.000139796	4.7214197	1822	Downregulated
C1orf115	-1.221261208	1.243487085	21.45326436	3.78E-05	0.000137042	4.717912413	1823	Downregulated
NARS2	-1.007586568	3.218910255	28.46710824	4.07E-06	2.09E-05	4.715938583	1824	Downregulated
KCTD15	-1.036552206	2.205742352	27.31486046	5.85E-06	2.82E-05	4.715892681	1825	Downregulated
SLC4A7	-1.073900216	5.657454217	25.70079153	9.48E-06	4.22E-05	4.698247703	1830	Downregulated
TRIM16	-1.132478441	1.054077436	23.70302016	1.76E-05	7.11E-05	4.697363101	1831	Downregulated
GPRASP2	-1.201328706	0.624189283	21.50557708	3.37E-05	0.000124396	4.691419553	1833	Downregulated
ZNF600	-1.096857056	4.040202009	24.83773774	1.25E-05	5.31E-05	4.688543031	1834	Downregulated
THAP2	-1.173653323	2.628559143	22.46316892	2.73E-05	0.000104259	4.67335239	1835	Downregulated
MRPL48	-1.002385454	3.178840409	28.0955322	4.55E-06	2.29E-05	4.651634132	1837	Downregulated
LDAH	-1.012213339	3.350355738	27.639363	5.22E-06	2.56E-05	4.64762631	1838	Downregulated
ZBTB3	-1.303170375	1.246872232	19.04396242	8.68E-05	0.000277939	4.634140313	1840	Downregulated
LEO1	-1.117142613	3.565787328	23.7723535	1.76E-05	7.11E-05	4.63375222	1841	Downregulated
ZNF691	-1.373351077	1.535351256	17.70393596	0.000142221	0.000427503	4.626903994	1842	Downregulated
NDUFA8	-1.265480858	2.596687554	19.84794694	6.65E-05	0.000220775	4.626661963	1843	Downregulated
PNPLA4	-1.06262894	1.296604474	25.46836527	1.02E-05	4.48E-05	4.621154394	1844	Downregulated
FZD6	-1.177167863	1.826240538	21.93706887	3.27E-05	0.000121283	4.610022835	1847	Downregulated
CD302	-1.035768219	4.475857123	26.37791319	7.67E-06	3.55E-05	4.60923873	1848	Downregulated
SEMA4C	-1.174018862	2.950701579	21.7959929	3.40E-05	0.000125302	4.581069792	1854	Downregulated
RNASEL	-1.489748783	5.811728892	15.59314003	0.000310029	0.000849948	4.574434024	1859	Downregulated
PPP1R3F	-1.175152792	1.291213141	21.6626326	3.54E-05	0.000129342	4.569300806	1860	Downregulated
HYLS1	-1.012592594	2.255940674	26.90662905	6.62E-06	3.14E-05	4.560347099	1862	Downregulated
NLRX1	-1.205989516	2.280187361	20.85986178	4.71E-05	0.000165477	4.56016205	1863	Downregulated
DUSP14	-1.055997688	1.481258883	25.237481	1.11E-05	4.81E-05	4.55984553	1864	Downregulated
CACNB4	-1.068963528	2.093604041	24.77911406	1.29E-05	5.48E-05	4.554831504	1865	Downregulated
PKIG	-1.037671486	2.173860461	25.80337012	9.34E-06	4.17E-05	4.544857629	1866	Downregulated
PTPDC1	-1.024939767	1.594639588	26.18433597	8.29E-06	3.78E-05	4.53239908	1869	Downregulated
BCS1L	-1.048626094	2.167553769	25.28136499	1.10E-05	4.77E-05	4.531582273	1870	Downregulated
LMBRD2	-1.023099536	5.022407413	26.16591726	8.19E-06	3.75E-05	4.528605587	1871	Downregulated
ZNF300	-1.034121215	1.853342047	25.70230056	9.66E-06	4.28E-05	4.517418143	1873	Downregulated
RNF170	-1.259357568	3.585512078	19.30089748	8.01E-05	0.000258999	4.516940195	1874	Downregulated
CD8B	-1.275632617	4.643094047	18.90424265	9.19E-05	0.000292343	4.50822219	1875	Downregulated
BLK	-1.118198294	3.307328424	22.79293377	2.43E-05	9.43E-05	4.501127753	1876	Downregulated
SLC16A10	-1.235047288	1.779548844	19.75812737	6.89E-05	0.000227052	4.500358161	1877	Downregulated
MORC4	-1.005965582	2.320202481	26.61934296	7.23E-06	3.38E-05	4.49819076	1878	Downregulated
POLRMT	-1.038388553	2.994738416	25.29328695	1.09E-05	4.71E-05	4.492728994	1879	Downregulated
SCN3A	-1.277306189	1.863019316	18.79003438	9.69E-05	0.00030584	4.489100177	1880	Downregulated
CASP6	-1.059600342	2.969282102	24.50990462	1.39E-05	5.86E-05	4.483947716	1881	Downregulated
COL19A1	-1.340958754	2.808270387	17.49436838	0.000153738	0.00045722	4.478634643	1883	Downregulated
ZFP3	-1.248286592	1.219624879	19.22386446	8.15E-05	0.000263099	4.468717294	1885	Downregulated
COQ5	-1.177682247	3.399562734	20.91080158	4.58E-05	0.000161611	4.465215521	1886	Downregulated
KLHL22	-1.107274545	3.133075427	22.8090261	2.42E-05	9.41E-05	4.458487304	1888	Downregulated
TMEM81	-1.197788974	0.726572233	20.07986029	5.68E-05	0.000193538	4.447669925	1889	Downregulated
ATP6V0E2	-1.114188434	1.934524439	22.54928602	2.67E-05	0.000102061	4.44688264	1890	Downregulated
FDXACB1	-1.148185609	0.971468613	21.44931174	3.69E-05	0.000134323	4.445603391	1891	Downregulated
ZNF235	-1.28418325	2.591908303	18.35815	0.000112665	0.000348557	4.440354175	1892	Downregulated
LTA4H	-1.243502201	7.464701276	19.13326921	8.47E-05	0.000272094	4.433434198	1893	Downregulated
ITPRIPL1	-1.099210495	2.34661182	22.87888668	2.39E-05	9.29E-05	4.432087964	1894	Downregulated
TP53RK	-1.004305352	4.300848104	25.97110064	8.71E-06	3.94E-05	4.423956677	1896	Downregulated
RCAN3	-1.120695737	4.504436282	22.1079133	3.05E-05	0.00011411	4.418540182	1898	Downregulated
MBLAC2	-1.223584424	2.065268475	19.49043702	7.57E-05	0.000246384	4.415166381	1899	Downregulated
LCMT2	-1.169054825	2.527093798	20.81290803	4.77E-05	0.000167439	4.414519154	1900	Downregulated
ZNF225	-1.323726486	2.621018943	17.42967729	0.000157617	0.000466777	4.409188109	1901	Downregulated
CD27	-1.299021973	1.836543729	17.89479234	0.000133513	0.000404687	4.407426667	1902	Downregulated
MRPS26	-1.100953363	3.019658875	22.54637676	2.65E-05	0.000101274	4.397762237	1903	Downregulated
TRAPPC6A	-1.019392716	2.643928197	25.13028816	1.15E-05	4.93E-05	4.390264896	1904	Downregulated
CD2	-1.074206233	4.876093541	23.25541493	2.08E-05	8.22E-05	4.388486825	1905	Downregulated
AARS2	-1.028751773	3.171946506	24.72049712	1.30E-05	5.52E-05	4.380703036	1906	Downregulated
SLC16A7	-1.017612813	5.276933031	25.07133615	1.16E-05	4.97E-05	4.379528156	1907	Downregulated
TSPYL5	-1.064333785	1.232801407	23.49308415	1.93E-05	7.69E-05	4.378707556	1908	Downregulated
ZNF510	-1.007056962	4.304508247	25.39386118	1.05E-05	4.56E-05	4.372093701	1911	Downregulated
OSGEP	-1.070162804	4.286913052	23.22652237	2.10E-05	8.29E-05	4.367918148	1912	Downregulated
SGK1	-1.223712326	7.76224542	19.12029096	8.51E-05	0.00027319	4.360741706	1913	Downregulated
ZNF550	-1.048262637	3.499417519	23.86237424	1.71E-05	6.96E-05	4.358338329	1915	Downregulated
MREG	-1.08302863	1.621057953	22.76880822	2.48E-05	9.58E-05	4.352409104	1916	Downregulated
ST6GAL1	-1.071281357	5.388646943	23.04428347	2.23E-05	8.72E-05	4.348729223	1917	Downregulated
CHIC1	-1.015240069	3.945664166	24.84625011	1.24E-05	5.30E-05	4.340634405	1918	Downregulated
ZNF253	-1.2171326	3.461985078	19.10684153	8.58E-05	0.000275023	4.333759118	1920	Downregulated
PIP4K2B	-1.107866298	5.252434634	21.81621165	3.36E-05	0.000123842	4.328580641	1922	Downregulated
NDUFAF1	-1.386325769	3.002340497	15.88150509	0.000279272	0.000772801	4.314151772	1923	Downregulated
FANCF	-1.073658617	2.978682284	22.71422711	2.50E-05	9.65E-05	4.311055704	1924	Downregulated
IGIP	-1.522299574	1.958953044	13.9779336	0.000583148	0.001483452	4.306169219	1926	Downregulated
NDRG3	-1.051081894	4.465089086	23.27105007	2.07E-05	8.19E-05	4.29555288	1927	Downregulated
CLCN4	-1.085281946	2.967786282	22.20659832	2.96E-05	0.000111364	4.290398452	1928	Downregulated
SLC27A4	-1.126130438	2.317467634	21.05135675	4.41E-05	0.000156224	4.286335901	1930	Downregulated
CCDC141	-1.063422724	2.520839758	22.84018249	2.41E-05	9.38E-05	4.283385406	1932	Downregulated
NIPAL3	-1.02998549	4.559131161	23.81853172	1.73E-05	7.02E-05	4.27820982	1934	Downregulated
TJP3	-1.143921331	0.8219083	20.34020485	5.30E-05	0.000183071	4.275268952	1936	Downregulated
ZNF589	-1.087987553	3.280746326	21.93168963	3.24E-05	0.000120293	4.264649668	1939	Downregulated
RPS3A	-1.0039505	9.480000567	24.60068477	1.34E-05	5.67E-05	4.263189767	1940	Downregulated
HOXB2	-1.035355805	1.18961951	23.38132298	1.99E-05	7.91E-05	4.246776513	1942	Downregulated
ZNF605	-1.305927478	2.97784607	16.84256285	0.000195056	0.000560925	4.245694986	1943	Downregulated
SPIN3	-1.181700152	2.598522041	19.35492392	7.90E-05	0.000256352	4.243677559	1944	Downregulated
ABAT	-1.133625244	3.6022045	20.47711308	5.31E-05	0.000183455	4.235756322	1945	Downregulated
SLC35B4	-1.060711269	3.282561227	22.3717761	2.80E-05	0.000106314	4.214641244	1946	Downregulated
NTHL1	-1.14260702	1.518236745	20.05434	6.19E-05	0.000208426	4.205990881	1948	Downregulated
PANK1	-1.297908558	1.102919495	16.66529636	0.000203904	0.000583675	4.197213926	1950	Downregulated
GSTM3	-1.386839272	1.927799639	15.28470755	0.00035183	0.0009481	4.192617529	1952	Downregulated
NBPF15	-1.127977075	2.832186454	20.32651222	5.62E-05	0.000192133	4.192012786	1953	Downregulated
IL32	-1.061255017	2.811576915	22.05984881	3.12E-05	0.00011629	4.17546456	1955	Downregulated
GGACT	-1.092917761	1.22293988	20.87760479	4.61E-05	0.000162342	4.141686153	1960	Downregulated
BCDIN3D	-1.097549854	1.808387757	20.7310535	4.93E-05	0.000172049	4.131559225	1961	Downregulated
FSBP	-1.088433285	1.505973499	20.91413256	4.61E-05	0.000162342	4.124691928	1962	Downregulated
KIF27	-1.022384027	4.006727746	22.78135467	2.44E-05	9.44E-05	4.115250452	1963	Downregulated
TMEM117	-1.028829162	1.065587462	22.52116214	2.62E-05	0.000100527	4.112967156	1964	Downregulated
PLEKHB1	-1.046558546	0.759586028	21.8205049	3.17E-05	0.000118036	4.110868165	1965	Downregulated
MMS19	-1.0240697	4.484249897	22.64075364	2.55E-05	9.80E-05	4.105337232	1966	Downregulated
CD180	-1.113723925	4.328937677	19.98032631	6.30E-05	0.00021122	4.093229903	1967	Downregulated
ZFP30	-1.206407666	3.095778384	17.80651223	0.000136917	0.000412997	4.082547206	1970	Downregulated
PLCG1	-1.157561176	5.237634432	18.83518035	9.42E-05	0.000298749	4.080049095	1971	Downregulated
THEM6	-1.07670404	1.803805503	20.84704634	4.73E-05	0.000166397	4.068708371	1972	Downregulated
NUDT7	-1.215680387	0.372954618	17.15525379	0.000151481	0.000451466	4.066906236	1973	Downregulated
USP5	-1.011339989	4.200193928	22.6423636	2.55E-05	9.80E-05	4.054305786	1975	Downregulated
CYP27A1	-1.428617961	3.156762761	13.97329293	0.000581683	0.001480732	4.042308184	1977	Downregulated
CIITA	-1.076288929	3.586983734	20.4928277	5.28E-05	0.000182721	4.023395914	1979	Downregulated
MEX3D	-1.106820227	1.089696086	19.45419628	7.48E-05	0.000243982	3.998544808	1980	Downregulated
PRMT7	-1.003864322	3.189790109	22.39861418	2.78E-05	0.000105555	3.991887596	1981	Downregulated
GIMAP1	-1.209904036	5.308732418	16.94268738	0.000187042	0.000542745	3.950825346	1985	Downregulated
ROPN1L	-1.164355317	2.934718134	17.81851164	0.00013644	0.000412223	3.941189099	1988	Downregulated
FAHD2B	-1.062565229	0.626348292	19.9634321	5.88E-05	0.000199459	3.9316471	1989	Downregulated
LYVE1	-1.201486138	0.763141471	16.67016862	0.000197247	0.000566354	3.901119408	1994	Downregulated
BCL2	-1.252682112	5.952085475	15.82614377	0.000283825	0.000784241	3.890267845	1997	Downregulated
NAP1L3	-1.055466916	1.490397399	20.04114637	6.23E-05	0.000209339	3.883220251	1999	Downregulated
P2RY10	-1.085898876	6.033864703	19.10763021	8.55E-05	0.000274278	3.867764132	2002	Downregulated
JAKMIP1	-1.037217571	0.94898116	20.17216488	5.76E-05	0.000195703	3.846419176	2005	Downregulated
PRR5L	-1.073593719	4.628646504	19.24327142	8.15E-05	0.000263128	3.843285469	2006	Downregulated
CTU1	-1.061658851	1.642225522	19.55460935	7.40E-05	0.000241645	3.839831271	2008	Downregulated
PLPP1	-1.042038673	0.898309814	19.92408126	6.24E-05	0.000209652	3.833140292	2009	Downregulated
FPR3	-1.141701379	1.479299681	17.58876732	0.00014862	0.000443763	3.82795174	2011	Downregulated
ZNF470	-1.018447449	1.977525269	20.61929013	5.12E-05	0.00017784	3.819147848	2012	Downregulated
GPR82	-1.456007589	2.056097168	12.60091509	0.001010015	0.002416499	3.810100098	2013	Downregulated
ZNF286A	-1.065699267	2.026242649	19.22395434	8.31E-05	0.000267445	3.807493493	2014	Downregulated
GIMAP8	-1.374508218	5.425942098	13.56448272	0.000681443	0.001701864	3.806116577	2015	Downregulated
GDPD3	-1.107960134	0.639233758	17.82978275	0.000126625	0.000386313	3.781535066	2017	Downregulated
ENPP5	-1.317979987	1.585328604	14.12836648	0.000548351	0.001405446	3.759123679	2020	Downregulated
MPPE1	-1.003614585	5.277855121	20.47791999	5.30E-05	0.000183071	3.750889299	2023	Downregulated
PLD4	-1.111834088	1.80818126	17.68832273	0.000143946	0.000431992	3.740793195	2026	Downregulated
BEND5	-1.12972536	0.612749278	16.99381826	0.000171584	0.0005027	3.72661469	2027	Downregulated
FITM2	-1.122475114	0.715328915	17.17457476	0.000163306	0.000482227	3.722968001	2028	Downregulated
PECR	-1.05018765	2.88040745	18.77287195	9.68E-05	0.000305777	3.690984727	2032	Downregulated
SNX22	-1.128960781	3.470030939	16.93426636	0.000188043	0.000545228	3.684275396	2036	Downregulated
PLEKHG4	-1.078464787	1.608879318	17.94047078	0.000131219	0.000398265	3.666594849	2038	Downregulated
KHK	-1.145015317	0.47677556	16.16449256	0.000228615	0.000646657	3.6518274	2040	Downregulated
EGR2	-1.15237724	1.159504741	16.02970425	0.000261359	0.000728442	3.615704291	2042	Downregulated
SEMA4F	-1.030138842	1.557475317	18.50553118	0.000107087	0.000333598	3.581562921	2043	Downregulated
ABCC6	-1.080452081	1.557587844	17.3060627	0.000165136	0.000486606	3.579346306	2044	Downregulated
EEF2K	-1.066370154	2.287083762	17.47202473	0.000155449	0.000461331	3.557397076	2046	Downregulated
IKZF2	-1.089619986	5.195148185	16.9245817	0.000188299	0.000545688	3.555490595	2047	Downregulated
ZNF749	-1.030333856	1.692425263	18.29900656	0.000115464	0.00035643	3.552617197	2048	Downregulated
ZSCAN20	-1.177369514	1.119138139	15.194339	0.000357938	0.000961675	3.552090583	2049	Downregulated
HRK	-1.217802466	0.770535611	14.41308934	0.00046868	0.001221334	3.547660368	2050	Downregulated
WDR54	-1.041294773	1.650072099	17.98362949	0.000129286	0.000393255	3.545948041	2051	Downregulated
UBTD2	-1.000683076	2.946618226	18.98236193	8.99E-05	0.000286424	3.545411297	2052	Downregulated
HNMT	-1.02445991	4.349425634	18.23738831	0.00011672	0.000359811	3.528163501	2054	Downregulated
GPAT3	-1.150392423	5.380097203	15.53264255	0.000317246	0.000866978	3.52249226	2057	Downregulated
ZFP69	-1.044217421	2.553168413	17.69383522	0.000143087	0.000429874	3.51552334	2059	Downregulated
ZNF547	-1.116484865	0.713096661	15.89895487	0.000264126	0.000734878	3.498823264	2061	Downregulated
TTC16	-1.109539623	1.719064304	16.17161851	0.000251641	0.000704155	3.49763667	2062	Downregulated
CROT	-1.025160194	2.842994094	17.85474013	0.000134683	0.000407571	3.475084942	2064	Downregulated
SPICE1	-1.066542827	1.233704146	16.85189227	0.000193427	0.000556809	3.470844069	2065	Downregulated
ZNF429	-1.024820975	4.55683557	17.80681229	0.000136352	0.000412177	3.468933292	2066	Downregulated
GIMAP5	-1.131085429	3.811728924	15.56168531	0.000314129	0.000859718	3.467505447	2067	Downregulated
TRABD2A	-1.134186439	4.693234864	15.47117584	0.000324825	0.000884245	3.463155909	2068	Downregulated
CD3D	-1.045116325	5.974052059	17.24437157	0.00016736	0.000492381	3.456929482	2069	Downregulated
IL6R	-1.023191554	7.464493044	17.60358232	0.000146744	0.000439331	3.435066668	2073	Downregulated
ZNF780A	-1.303205055	4.428831283	12.54511903	0.001026537	0.002451325	3.402145941	2075	Downregulated
C1QL3	-1.017992322	0.853500187	17.36812811	0.000155715	0.000461631	3.395721748	2076	Downregulated
MRM1	-1.283508529	0.855264875	12.66494597	0.000951906	0.002289676	3.388752496	2078	Downregulated
HECW2	-1.043854128	3.707328804	16.67801193	0.000206592	0.000590016	3.370747533	2079	Downregulated
KLHL14	-1.167931937	2.216638148	14.22750463	0.000528717	0.001361032	3.34744687	2083	Downregulated
CD3G	-1.036351825	4.523397898	16.65236286	0.000208338	0.000593943	3.343535708	2085	Downregulated
CSGALNACT1	-1.009626027	4.145669093	17.23010247	0.000168367	0.000494827	3.33736576	2088	Downregulated
CYP4F12	-1.154684454	0.967526702	13.95514344	0.000574271	0.001463523	3.27306893	2092	Downregulated
B3GNT9	-1.042066782	0.817491303	15.66124797	0.000293897	0.000810389	3.221347742	2095	Downregulated
KCNH8	-1.109041271	0.971469699	14.2858516	0.000505688	0.001307449	3.198003841	2097	Downregulated
TMEM272	-1.12745206	1.982457621	13.96710377	0.000585865	0.001488001	3.187754176	2098	Downregulated
LSM11	-1.092007685	2.594955561	14.48136992	0.000477875	0.001242121	3.173195305	2099	Downregulated
DACT1	-1.354323885	1.736183999	10.85693055	0.002076736	0.004581804	3.167714138	2100	Downregulated
UBE2T	-1.032054551	0.799431994	15.39170322	0.000325682	0.000886365	3.150230373	2101	Downregulated
TAS2R20	-1.045079794	0.874073703	15.04881686	0.000374185	0.00100065	3.134944643	2102	Downregulated
CCR7	-1.239542566	4.745944132	11.98001892	0.00129334	0.002997226	3.127713595	2103	Downregulated
PEX11A	-1.164295073	0.454377365	12.68746527	0.000906641	0.002194438	3.095484114	2105	Downregulated
SLC25A20	-1.13225028	4.488708067	12.88361001	0.000895016	0.002170985	3.015571061	2110	Downregulated
THOC3	-1.023155185	2.833398967	14.67341507	0.000442957	0.001161586	3.002908019	2111	Downregulated
CAMSAP2	-1.039525011	1.982889524	14.37327266	0.000499864	0.001293284	3.00246645	2112	Downregulated
TMOD2	-1.073338225	4.957523258	13.62233988	0.000666024	0.00166781	2.981576136	2114	Downregulated
CEBPE	-1.113188025	2.186498561	12.97765149	0.000867193	0.002110338	2.978499217	2115	Downregulated
MSS51	-1.057683786	0.892095874	13.73296259	0.000626713	0.001579947	2.96295026	2116	Downregulated
KCNE3	-1.262787769	5.944206987	10.72410391	0.002186968	0.004792961	2.928904984	2120	Downregulated
TRAT1	-1.055574847	5.774466664	13.26801164	0.000766812	0.001891493	2.874536417	2123	Downregulated
TMEM169	-1.136632193	0.802979695	11.84932902	0.001334595	0.003079825	2.854622142	2125	Downregulated
ARPIN	-1.00406946	2.161387002	13.98167234	0.000582079	0.001481404	2.840840352	2126	Downregulated
ZNF441	-1.037559757	4.191933967	12.88218269	0.000895673	0.002171296	2.763313071	2128	Downregulated
FAM111B	-1.068505742	2.111675292	12.30420876	0.001139118	0.002688127	2.746647587	2129	Downregulated
SCD5	-1.027771561	1.054827239	12.64408151	0.000980388	0.002350126	2.70191781	2134	Downregulated
ELOVL4	-1.072558738	0.76147917	11.58126752	0.001492225	0.003407459	2.64661309	2138	Downregulated
ZKSCAN3	-1.053054009	1.363519137	11.59112439	0.001523371	0.003465885	2.590708521	2141	Downregulated
MANSC1	-1.146023698	3.869293055	10.27948841	0.002646382	0.005661593	2.575185564	2142	Downregulated
GPR27	-1.042774857	4.76531545	10.84896872	0.002074362	0.004578366	2.439352252	2146	Downregulated
TRPM6	-1.065574998	3.978265573	10.47809681	0.002430015	0.005250761	2.42927417	2147	Downregulated
CNTNAP3C	-1.28836877	2.13989994	7.966550933	0.007411274	0.014266925	2.377903115	2150	Downregulated
NLRC4	-1.036080162	4.282460766	10.33941071	0.002578302	0.00553388	2.338402081	2152	Downregulated
SULT1B1	-1.146907879	5.127346746	9.03454377	0.004558989	0.009199141	2.335394319	2154	Downregulated
CX3CR1	-1.195906401	6.007388126	8.516904807	0.005749355	0.011326108	2.327137348	2155	Downregulated
OLIG1	-1.049201065	1.075916852	9.713894651	0.00336724	0.00703347	2.258751901	2156	Downregulated
LEF1	-1.056998027	5.18276163	9.363573119	0.003940768	0.008092856	2.211132282	2157	Downregulated
AMIGO1	-1.03677471	1.11853344	8.68912899	0.005312192	0.01054824	2.049516994	2162	Downregulated
BMX	-1.012662956	2.997656474	6.506596883	0.014690699	0.026095351	1.603487851	2169	Downregulated
CHI3L1	-1.073689637	4.574308812	5.786700632	0.020862822	0.035539961	1.55608019	2171	Downregulated
