# Supplementary material for: Integrative Transcriptomic Analysis Reveals Distinct and Shared Host Responses in Dengue and Chikungunya Infections
Source: Int J Mol Sci. 2026 Jun 19;27(12):5552. doi: 10.3390/ijms27125552 (PMC13299182; doi:10.3390/ijms27125552)
Supplement: Supplementary file 1 [file ijms-27-05552-s001.zip › Table S1 DE_Results/BH_Downregulated_DE_Healthy_vs_Chikungunya_PRJNA507472_Fold13_Ready.csv]

Gene Symbol	logFC	logCPM	F	PValue	BH_adjusted_p-value	MAS_Score	MAS_rank	Category
CD1C	-2.75341149	2.584175842	85.13895808	1.94E-11	3.32E-09	23.34647784	106	Downregulated
HRH4	-2.695916296	2.456652139	75.70630415	9.18E-11	8.91E-09	21.70233932	124	Downregulated
GRAMD1C	-2.468681084	2.880090094	90.28923764	9.49E-12	2.11E-09	21.41561098	127	Downregulated
LRRN3	-2.971693293	3.214649464	61.11936278	1.53E-09	6.37E-08	21.38325769	128	Downregulated
FBLN5	-2.377285528	1.282156182	86.9204531	5.33E-12	1.83E-09	20.77123277	136	Downregulated
ZNF404	-2.676008834	0.470551991	55.452374	5.19E-10	3.08E-08	20.10172064	143	Downregulated
PTGS2	-2.792967071	6.945988137	52.93193562	8.10E-09	2.29E-07	18.54452132	169	Downregulated
OLIG2	-2.702104832	0.785462069	46.47343915	8.62E-09	2.38E-07	17.89777102	178	Downregulated
CNTNAP3	-2.830394079	4.422755728	46.40894215	3.61E-08	7.08E-07	17.4074234	186	Downregulated
ZNF208	-2.370807959	1.466731909	58.56622605	1.53E-09	6.37E-08	17.05949859	200	Downregulated
IL5RA	-2.740459224	3.631925349	47.2141655	3.04E-08	6.15E-07	17.02060078	204	Downregulated
PZP	-2.227123347	4.107772478	66.87587659	4.91E-10	2.96E-08	16.76856216	209	Downregulated
GPR34	-2.479450587	2.565053111	53.25519564	7.66E-09	2.20E-07	16.50706226	220	Downregulated
TIGD3	-2.212959849	1.444478151	56.55329974	2.57E-09	9.56E-08	15.53440175	256	Downregulated
WLS	-2.544167186	5.119738285	45.1806526	4.77E-08	8.62E-07	15.42906263	263	Downregulated
ADGRE3	-2.361323065	5.210046118	49.64973451	1.69E-08	3.93E-07	15.12672375	276	Downregulated
PTGDR2	-2.503464038	2.984262635	43.85244022	6.75E-08	1.13E-06	14.88909933	282	Downregulated
TAS2R14	-1.960827457	0.760819005	61.10223693	4.91E-10	2.96E-08	14.76355459	285	Downregulated
FCGBP	-2.098497475	2.04800071	56.94190363	3.32E-09	1.16E-07	14.55798067	295	Downregulated
FCRLA	-2.598717224	3.59149675	38.72074372	2.43E-07	2.91E-06	14.38684978	301	Downregulated
DPEP2	-1.936690921	4.758826511	63.8272471	8.66E-10	4.28E-08	14.27153883	305	Downregulated
A2M	-1.999238457	4.856764091	58.77633492	2.37E-09	9.01E-08	14.0847075	308	Downregulated
MEGF6	-1.977400987	4.089688213	59.51762659	2.06E-09	7.98E-08	14.03597305	312	Downregulated
FCRL2	-2.269249763	3.195045012	46.62332732	3.50E-08	6.95E-07	13.9744504	315	Downregulated
GZMK	-2.039363698	3.809570377	55.66356136	4.61E-09	1.46E-07	13.94309217	316	Downregulated
KLRG1	-2.08915284	4.63966191	51.44089427	1.13E-08	2.90E-07	13.65825277	326	Downregulated
HOPX	-1.975007132	4.309579452	55.28557584	4.94E-09	1.53E-07	13.45878653	334	Downregulated
PTGDR	-2.031612975	2.855891319	52.10860215	1.01E-08	2.67E-07	13.35393259	339	Downregulated
ASF1B	-1.902857946	1.427361322	56.842102	2.75E-09	9.96E-08	13.32359406	342	Downregulated
AGFG2	-2.051149597	2.267964266	50.79430582	1.32E-08	3.26E-07	13.30564215	343	Downregulated
IKBIP	-2.167271022	5.55743017	46.09312538	3.83E-08	7.33E-07	13.29608472	344	Downregulated
CLC	-2.436226806	5.895087812	37.32049405	3.41E-07	3.74E-06	13.22092607	348	Downregulated
GPR68	-2.302785813	2.568595469	40.70208077	1.45E-07	1.98E-06	13.13286832	353	Downregulated
ZNF860	-2.345285718	1.775645274	38.26222541	2.33E-07	2.82E-06	13.01706965	358	Downregulated
WDR6	-1.889197257	4.402592384	55.77715583	4.44E-09	1.42E-07	12.93614278	362	Downregulated
TMEM42	-1.730457806	2.156524627	64.9785283	7.11E-10	3.83E-08	12.83404011	368	Downregulated
FAM184A	-1.939553439	1.133589276	50.05734138	9.91E-09	2.64E-07	12.75959697	369	Downregulated
TNFRSF9	-1.808609002	2.498938232	58.94618562	2.39E-09	9.05E-08	12.73835207	370	Downregulated
EOMES	-1.952779737	4.189431019	50.30248318	1.47E-08	3.55E-07	12.59580787	376	Downregulated
NT5E	-2.271868221	3.047757999	38.23279323	2.77E-07	3.21E-06	12.48141506	378	Downregulated
LIMA1	-1.943266087	3.109923201	49.58402973	1.77E-08	4.03E-07	12.42573626	379	Downregulated
ZNF354A	-1.752432372	3.796363535	59.34444335	2.14E-09	8.21E-08	12.41730643	382	Downregulated
ARL6	-1.950892628	1.67505942	48.46593209	1.97E-08	4.38E-07	12.40541183	384	Downregulated
SNRPD3	-1.454537821	4.311402954	85.08483308	2.04E-11	3.37E-09	12.32361882	389	Downregulated
SLC4A10	-2.180366152	3.213030337	39.98616524	1.76E-07	2.29E-06	12.29876851	392	Downregulated
THEM4	-1.918667772	3.49596626	49.13441152	1.94E-08	4.32E-07	12.21063186	399	Downregulated
SPRED1	-1.827139036	2.435188149	52.95439612	8.39E-09	2.33E-07	12.117878	403	Downregulated
B4GAT1	-1.756069606	1.162107738	54.69781921	3.83E-09	1.28E-07	12.10578174	404	Downregulated
CACNA2D3	-1.896832571	1.854158643	48.49294075	2.09E-08	4.57E-07	12.02695257	406	Downregulated
TCL1A	-2.375093621	3.740522333	33.23160064	1.05E-06	9.14E-06	11.96861266	410	Downregulated
GOLGA7B	-1.899966801	1.72970999	47.52151753	2.54E-08	5.34E-07	11.91681774	415	Downregulated
ABCD2	-2.193996473	4.428342467	37.31313947	3.44E-07	3.76E-06	11.90089707	418	Downregulated
INPP4B	-1.80738382	6.196219463	51.85864572	1.03E-08	2.69E-07	11.87636397	420	Downregulated
ZNF737	-1.57584876	4.768993375	66.19542155	5.48E-10	3.18E-08	11.81500962	422	Downregulated
HVCN1	-1.832344336	4.506277781	50.24298619	1.48E-08	3.57E-07	11.81432532	423	Downregulated
GCSAM	-1.989390132	2.902100371	42.9567312	8.41E-08	1.34E-06	11.6848969	431	Downregulated
DAPK2	-1.620699532	4.514218118	59.67155439	1.98E-09	7.72E-08	11.52661994	438	Downregulated
MOSMO	-1.663912851	3.005431025	56.74988636	3.74E-09	1.25E-07	11.48464614	442	Downregulated
TIGD5	-1.689039449	1.716876867	53.94835657	6.20E-09	1.87E-07	11.36496787	449	Downregulated
CD200R1	-1.839579376	3.711112971	46.37951007	3.64E-08	7.11E-07	11.31009348	451	Downregulated
TLR10	-2.074221908	4.281377854	36.87641868	3.87E-07	4.12E-06	11.16889267	456	Downregulated
ZNF181	-1.936678896	3.389191465	41.25392622	1.27E-07	1.80E-06	11.12620285	459	Downregulated
FCER1A	-2.17901063	4.653023759	33.61468188	9.35E-07	8.36E-06	11.0648087	466	Downregulated
SPEF2	-1.329134342	2.486001618	78.29600904	6.64E-11	7.12E-09	10.82898752	479	Downregulated
CACNB4	-1.589026444	2.240503447	54.82322498	5.61E-09	1.71E-07	10.7526516	486	Downregulated
JAKMIP2	-1.887703906	2.428397354	40.618777	1.50E-07	2.02E-06	10.75000864	488	Downregulated
PYROXD2	-1.630487886	1.34253365	51.00297758	1.04E-08	2.70E-07	10.70932894	492	Downregulated
ZNF583	-1.788221221	2.250985344	44.20807626	6.15E-08	1.05E-06	10.69369369	493	Downregulated
PAIP2B	-1.884122232	2.458650927	39.90054289	1.80E-07	2.33E-06	10.61374279	500	Downregulated
UBASH3A	-1.880452075	3.115650931	39.60407114	1.94E-07	2.46E-06	10.54653868	503	Downregulated
ZNF382	-1.69081878	2.301963908	47.51389004	2.83E-08	5.84E-07	10.53996962	505	Downregulated
ZNF582	-1.546527331	1.168987244	53.71143138	5.27E-09	1.62E-07	10.50127153	510	Downregulated
CLEC17A	-2.09530834	2.499407381	32.92501108	1.15E-06	9.76E-06	10.49856661	511	Downregulated
S1PR4	-1.494337339	5.839405915	58.11003222	2.70E-09	9.92E-08	10.46589443	514	Downregulated
THEMIS	-1.806049288	5.040809697	41.68250192	1.12E-07	1.64E-06	10.44983804	515	Downregulated
MRI1	-1.472605526	2.46994708	59.60722691	2.10E-09	8.06E-08	10.44623466	516	Downregulated
PLEKHG3	-1.568172806	6.126378768	52.88307687	8.19E-09	2.31E-07	10.40839051	518	Downregulated
KRT23	-1.905213736	5.788302784	37.67451572	3.11E-07	3.48E-06	10.39880243	519	Downregulated
ZNF594	-2.017318394	2.60298784	34.38175843	7.72E-07	7.20E-06	10.37400252	521	Downregulated
DSC1	-2.044498975	0.557612245	31.07756329	9.81E-07	8.65E-06	10.35099238	525	Downregulated
OSGEPL1	-1.716244577	2.602954168	44.79540167	5.40E-08	9.53E-07	10.33327304	526	Downregulated
SACS	-1.711160283	5.726329339	44.60743031	5.45E-08	9.60E-07	10.29748595	527	Downregulated
ZNF658	-1.89580627	2.015860479	37.28251156	3.43E-07	3.75E-06	10.28583349	529	Downregulated
ZNF514	-1.705487809	2.457074562	44.84555373	5.33E-08	9.42E-07	10.27716118	531	Downregulated
ANKEF1	-1.726389921	2.026553877	43.4443086	7.28E-08	1.19E-06	10.22677955	539	Downregulated
PIGX	-1.585430958	4.989123233	48.73686904	2.07E-08	4.57E-07	10.05249658	548	Downregulated
MTFMT	-1.276665002	2.747966606	72.3360946	1.86E-10	1.42E-08	10.01790322	553	Downregulated
RPGRIP1	-1.667741092	2.475021812	44.50510032	5.79E-08	1.00E-06	10.00473893	555	Downregulated
ELP4	-1.392642911	4.223002555	60.10307081	1.82E-09	7.25E-08	9.943214177	559	Downregulated
EPHB4	-1.631528532	2.459535431	45.32525697	4.76E-08	8.61E-07	9.894827965	564	Downregulated
TTC9	-1.539620809	2.619393923	49.94830862	1.64E-08	3.84E-07	9.87726022	568	Downregulated
ZNF84	-1.529750844	4.209493037	50.10074924	1.53E-08	3.64E-07	9.849678039	571	Downregulated
SPICE1	-1.535295277	1.393857021	49.16943178	1.66E-08	3.88E-07	9.843469583	573	Downregulated
RPS6KA5	-1.583312572	5.459411974	47.09554295	3.02E-08	6.14E-07	9.834746341	576	Downregulated
IRF2BP1	-1.499840688	3.059518653	51.76826501	1.08E-08	2.79E-07	9.831020926	577	Downregulated
ZNF559	-1.931433174	3.565641158	33.69934906	9.24E-07	8.30E-06	9.813695927	581	Downregulated
C3orf18	-1.79603277	1.817458329	37.4858917	3.19E-07	3.56E-06	9.786570226	584	Downregulated
ZNF74	-1.882050068	2.133155201	34.79426718	6.77E-07	6.51E-06	9.760955728	587	Downregulated
ZNF891	-1.671984388	2.640974767	42.28284425	9.93E-08	1.50E-06	9.739716973	590	Downregulated
DPP4	-1.857378223	4.39795792	35.36984038	5.78E-07	5.77E-06	9.729797055	592	Downregulated
BMPR1A	-1.669405431	2.632561466	42.32781347	9.82E-08	1.49E-06	9.728348346	593	Downregulated
USP44	-1.786980383	1.335610144	36.76131782	3.39E-07	3.72E-06	9.701530718	597	Downregulated
TTLL1	-1.367630005	1.456492416	57.69119287	2.73E-09	9.95E-08	9.576407378	600	Downregulated
PCDH9	-1.885930098	3.962678129	33.61074676	9.41E-07	8.38E-06	9.574886467	601	Downregulated
ZNF30	-1.866733969	1.442838976	33.52563414	8.50E-07	7.79E-06	9.535937598	603	Downregulated
WDR27	-1.593485167	2.119209805	44.20997777	6.14E-08	1.05E-06	9.52915784	604	Downregulated
JMJD7-PLA2G4B	-1.55342926	1.171581803	44.89740764	4.10E-08	7.68E-07	9.498918144	606	Downregulated
SEMA4C	-1.575922864	3.144666972	44.6137611	5.59E-08	9.77E-07	9.471574319	607	Downregulated
ZNF527	-1.418149106	2.628212274	53.5347873	7.44E-09	2.16E-07	9.451646934	610	Downregulated
THNSL1	-1.870176001	1.935974276	33.21482433	1.03E-06	8.96E-06	9.4397597	611	Downregulated
ZNF599	-1.570360903	0.932931162	42.90085358	5.71E-08	9.93E-07	9.426736858	614	Downregulated
TBC1D10C	-1.436036507	6.057472826	51.69269863	1.06E-08	2.76E-07	9.419181321	615	Downregulated
BRI3BP	-2.125156771	3.479018917	27.16106577	6.21E-06	3.71E-05	9.416234398	616	Downregulated
PTPRK	-1.689577877	2.047819009	39.02343639	2.21E-07	2.72E-06	9.40206877	617	Downregulated
PCYOX1	-1.790589686	4.172909768	35.5199555	5.56E-07	5.61E-06	9.401950918	618	Downregulated
NUDT5	-1.609448749	4.643965809	42.35843661	9.45E-08	1.46E-06	9.392863543	619	Downregulated
VSIG1	-1.907587531	2.300144211	31.96654141	1.50E-06	1.20E-05	9.38911982	620	Downregulated
STMN3	-1.655671914	3.152632869	40.16647574	1.67E-07	2.21E-06	9.365435714	625	Downregulated
WNT16	-1.954488085	0.772651134	28.77094348	2.48E-06	1.77E-05	9.287889555	631	Downregulated
LYRM7	-1.508270311	4.233268826	46.30277462	3.66E-08	7.12E-07	9.271839341	632	Downregulated
MRM1	-1.879344613	1.017265313	31.01272039	1.46E-06	1.17E-05	9.270738969	633	Downregulated
MATK	-1.478623582	4.146927235	47.58824131	2.72E-08	5.64E-07	9.239355293	640	Downregulated
GPR82	-1.937247931	1.988849234	30.2125026	2.43E-06	1.74E-05	9.220023547	642	Downregulated
CD79B	-1.582893513	4.463823288	42.13205461	1.00E-07	1.50E-06	9.21654518	643	Downregulated
CBX1	-1.656646573	4.955045505	38.93450096	2.24E-07	2.75E-06	9.211300678	644	Downregulated
CBX7	-1.436620317	3.995812012	49.47477005	1.77E-08	4.03E-07	9.186114697	645	Downregulated
TMEM273	-1.611275598	4.187105889	40.58872381	1.48E-07	2.00E-06	9.182465562	646	Downregulated
KCTD7	-1.253890767	3.636409568	62.73113809	1.09E-09	4.99E-08	9.155309336	648	Downregulated
ABCC5	-1.388119616	4.870752024	52.18759302	9.56E-09	2.58E-07	9.145132208	650	Downregulated
ZNF681	-1.613906929	2.741527408	40.31825435	1.62E-07	2.16E-06	9.143866609	651	Downregulated
MAP7	-1.491945317	1.963545006	46.08481153	3.90E-08	7.43E-07	9.14379319	652	Downregulated
GVQW3	-1.530800939	1.701901564	43.91667165	6.29E-08	1.06E-06	9.143382543	653	Downregulated
NMUR1	-1.765338844	1.623773669	34.44539635	7.02E-07	6.68E-06	9.135497639	655	Downregulated
ATM	-1.43732274	9.046113931	48.68364212	2.09E-08	4.57E-07	9.113409735	658	Downregulated
ZNF285	-1.827634564	0.778775738	31.11544211	1.24E-06	1.03E-05	9.112701801	659	Downregulated
LTB	-1.691759711	6.482592908	36.75274525	3.96E-07	4.22E-06	9.093548916	663	Downregulated
CASS4	-1.787774352	4.03203012	33.64409961	9.31E-07	8.33E-06	9.08060745	664	Downregulated
KBTBD3	-1.545979793	2.112666245	42.85223488	8.56E-08	1.35E-06	9.072691706	666	Downregulated
GATD1	-1.579398165	2.463593469	41.19170725	1.30E-07	1.83E-06	9.061805101	668	Downregulated
KAT14	-1.793416548	3.173734466	33.32492319	1.03E-06	8.96E-06	9.052314461	669	Downregulated
NLRC3	-1.776396086	5.409188692	33.66218342	9.20E-07	8.27E-06	9.028538682	670	Downregulated
DYNC2H1	-1.404009862	2.47715481	49.73533097	1.72E-08	3.96E-07	8.988523433	672	Downregulated
LRRC1	-1.381431694	1.103590132	49.98838629	1.24E-08	3.12E-07	8.988273503	673	Downregulated
ZNF793	-1.658201143	1.896853556	37.18748301	3.53E-07	3.84E-06	8.979812696	674	Downregulated
NSG1	-1.833803975	1.332050368	31.11273372	1.65E-06	1.28E-05	8.970434168	675	Downregulated
TRIM65	-1.611562096	2.935850361	38.6752315	2.46E-07	2.93E-06	8.917741629	680	Downregulated
MIB2	-1.28723013	3.871805647	56.88390095	3.53E-09	1.20E-07	8.906530212	683	Downregulated
ZNF248	-1.370514142	2.821663747	51.00681762	1.29E-08	3.19E-07	8.902833463	684	Downregulated
IGIP	-2.052787117	2.40664427	26.27314933	8.16E-06	4.62E-05	8.900099133	685	Downregulated
DFFA	-1.415358536	4.07584061	48.04421174	2.45E-08	5.18E-07	8.895887425	687	Downregulated
AGMAT	-1.787826019	1.61320281	32.24866535	1.30E-06	1.07E-05	8.88732948	688	Downregulated
LCK	-1.70077171	6.561956853	35.1640123	6.08E-07	5.98E-06	8.88324479	689	Downregulated
PDZD4	-1.522413114	3.5316206	42.3466851	9.60E-08	1.47E-06	8.8792978	690	Downregulated
BBS10	-1.917911476	3.336544672	29.00244786	3.57E-06	2.38E-05	8.867098867	691	Downregulated
TMEM204	-1.938113858	3.272368836	28.5176845	4.13E-06	2.68E-05	8.8619859	692	Downregulated
MS4A1	-1.836276308	6.168115726	30.75551315	2.10E-06	1.54E-05	8.837378547	696	Downregulated
ZNF420	-1.628920903	3.331112918	37.25893346	3.53E-07	3.84E-06	8.821153817	699	Downregulated
CPA3	-1.779506234	2.472891085	32.24211888	1.40E-06	1.13E-05	8.800893255	700	Downregulated
LRRC45	-1.497343713	2.663465278	42.82525049	8.69E-08	1.36E-06	8.781865859	701	Downregulated
ZNF696	-1.77687864	2.260159442	32.1758735	1.42E-06	1.14E-05	8.780354718	702	Downregulated
ZNF439	-1.531968772	2.975406607	40.61953913	1.49E-07	2.02E-06	8.7241847	706	Downregulated
ECI2	-1.632347221	2.994054	36.48230726	4.37E-07	4.56E-06	8.718243973	708	Downregulated
METTL2B	-1.707505951	3.381389874	33.81228453	8.96E-07	8.10E-06	8.693471304	711	Downregulated
ESYT1	-1.733181308	6.100999263	32.77613452	1.18E-06	9.90E-06	8.673473972	714	Downregulated
CNNM3	-1.375300142	3.365312022	48.24421645	2.37E-08	5.04E-07	8.661635927	715	Downregulated
TFB1M	-1.799677924	2.183355882	30.65773946	2.18E-06	1.59E-05	8.635775967	718	Downregulated
TRAF5	-1.455092191	4.967025486	43.52792601	7.08E-08	1.17E-06	8.63086789	720	Downregulated
ZNF813	-1.326967004	3.283125646	50.38505146	1.46E-08	3.54E-07	8.560542049	725	Downregulated
TYSND1	-1.529627694	2.883165967	39.36343355	2.06E-07	2.58E-06	8.549038554	727	Downregulated
SYTL1	-1.393162199	4.921300248	46.02766337	3.89E-08	7.43E-07	8.53839865	728	Downregulated
MSANTD2	-1.602724229	2.367004491	36.29499251	4.60E-07	4.77E-06	8.528253843	729	Downregulated
ZNF780B	-1.452537334	4.716597997	42.69734745	8.69E-08	1.36E-06	8.519078096	730	Downregulated
TRIM27	-1.452138181	5.221342831	42.58820668	8.91E-08	1.40E-06	8.502418455	732	Downregulated
ZNF138	-1.185922611	3.244758233	60.53527026	1.70E-09	6.92E-08	8.491135015	733	Downregulated
UGT2B11	-2.066641875	1.564507734	23.86195046	1.61E-05	8.01E-05	8.465385013	734	Downregulated
ZNF501	-1.986386337	1.441262532	25.20955393	1.02E-05	5.52E-05	8.457689891	736	Downregulated
SLC16A10	-1.747299793	1.854055591	30.85746743	2.01E-06	1.49E-05	8.433775722	738	Downregulated
AVIL	-1.839293409	2.722264283	28.49295274	4.17E-06	2.70E-05	8.40365415	740	Downregulated
ZNF626	-1.613750542	2.702913788	35.10553608	6.35E-07	6.21E-06	8.402920583	741	Downregulated
THEM5	-1.715534632	1.028525696	30.84274378	1.62E-06	1.27E-05	8.401967478	742	Downregulated
CDPF1	-1.450159753	0.962921418	40.5750092	1.12E-07	1.64E-06	8.390653931	744	Downregulated
MRFAP1L1	-1.468502009	5.881017364	40.67631544	1.43E-07	1.96E-06	8.381160875	745	Downregulated
GLIPR1	-1.359913861	7.122849376	46.37321323	3.58E-08	7.05E-07	8.365739355	748	Downregulated
BCKDHB	-1.274654149	2.635563799	51.86972438	1.07E-08	2.76E-07	8.360091223	749	Downregulated
ARMCX2	-1.693753592	1.091421097	31.34030111	1.45E-06	1.17E-05	8.355555706	750	Downregulated
PI3	-2.2295256	2.675205942	21.19562632	4.25E-05	0.000178939	8.354691692	751	Downregulated
ZNF257	-1.496253735	2.089938591	39.19259037	2.14E-07	2.65E-06	8.34344468	755	Downregulated
ZMYND19	-1.445364464	2.117292556	41.57241572	1.18E-07	1.71E-06	8.336647368	756	Downregulated
NEO1	-1.462418724	2.194200044	40.64401329	1.49E-07	2.02E-06	8.329316924	757	Downregulated
OSBPL10	-1.711001183	3.065359677	31.28774766	1.83E-06	1.38E-05	8.313022685	760	Downregulated
JPT2	-1.59928596	3.15399215	34.89054117	6.68E-07	6.44E-06	8.301618437	762	Downregulated
ENTR1	-1.285985013	3.353465965	50.27763303	1.49E-08	3.58E-07	8.288838519	763	Downregulated
METTL2A	-1.431044608	2.884578729	41.79808218	1.11E-07	1.64E-06	8.280053309	765	Downregulated
CMTM2	-1.585305215	6.112000839	34.98477441	6.38E-07	6.23E-06	8.251842028	766	Downregulated
CCDC61	-1.568939769	1.245104264	34.92968869	5.67E-07	5.70E-06	8.227907203	771	Downregulated
MSS51	-1.588313744	1.170549572	34.00210713	7.14E-07	6.77E-06	8.210311401	775	Downregulated
TCEANC2	-1.5900708	3.609877529	34.49519196	7.39E-07	6.93E-06	8.203898653	777	Downregulated
CERKL	-1.480991391	1.584992762	38.46252076	2.44E-07	2.92E-06	8.196958642	778	Downregulated
ZNF486	-1.454007458	4.056358859	39.6655953	1.87E-07	2.39E-06	8.172561259	781	Downregulated
TTC22	-1.608364255	2.310643573	33.68120404	9.36E-07	8.36E-06	8.167120689	782	Downregulated
ISOC1	-1.1348893	3.341438316	60.83456333	1.59E-09	6.59E-08	8.150101565	787	Downregulated
ABCC6	-1.413909229	1.681672462	41.13242223	1.26E-07	1.79E-06	8.125519937	791	Downregulated
HKDC1	-1.727517546	0.936261327	28.84191667	2.84E-06	1.99E-05	8.122586454	792	Downregulated
GATM	-1.472110698	1.374831849	38.04296414	2.59E-07	3.05E-06	8.119025329	794	Downregulated
ALDH6A1	-1.209861525	3.304015998	53.83654803	6.82E-09	2.01E-07	8.102220771	796	Downregulated
FCRL3	-1.674482737	4.404304629	31.0199043	1.95E-06	1.45E-05	8.101172879	797	Downregulated
SIGLEC10	-1.241739762	5.261043914	51.17422269	1.19E-08	3.02E-07	8.096978691	798	Downregulated
GNB1L	-1.392014239	1.222834517	41.50617226	1.02E-07	1.53E-06	8.096875607	799	Downregulated
ZNF568	-1.470851099	2.993354287	38.27670302	2.72E-07	3.16E-06	8.089348221	802	Downregulated
AMOT	-1.689667434	1.272979407	30.04662328	2.28E-06	1.65E-05	8.080161329	804	Downregulated
EXD2	-1.439573913	2.20631305	39.54970156	1.97E-07	2.50E-06	8.065826834	806	Downregulated
ZMYND11	-1.151098215	5.615559661	58.15404382	2.68E-09	9.86E-08	8.064818224	807	Downregulated
TST	-1.401736491	3.23025791	41.17761387	1.29E-07	1.82E-06	8.046227298	810	Downregulated
ACKR3	-1.619272069	0.976626603	31.44687742	1.35E-06	1.10E-05	8.027206713	812	Downregulated
TIGD7	-1.36838622	1.313760013	42.32214743	8.63E-08	1.36E-06	8.026949851	813	Downregulated
MDFIC	-1.288032351	6.215878283	46.9433858	3.13E-08	6.29E-07	7.987306262	814	Downregulated
NBPF15	-1.390173001	2.977830461	41.25499498	1.27E-07	1.80E-06	7.985984063	815	Downregulated
USP13	-1.62413416	1.725524242	31.69608887	1.57E-06	1.23E-05	7.97322895	817	Downregulated
SLAMF6	-1.76541914	4.775501724	27.8864984	4.92E-06	3.08E-05	7.964387281	819	Downregulated
ZNF354C	-1.580965661	2.945640823	33.17036401	1.08E-06	9.27E-06	7.956551905	821	Downregulated
MPZL1	-1.515613132	5.473202706	35.31821738	5.83E-07	5.80E-06	7.936957289	825	Downregulated
HENMT1	-1.359835949	3.883799631	42.34474971	9.54E-08	1.47E-06	7.933382629	826	Downregulated
PI16	-1.485921585	1.009982961	35.40009368	4.54E-07	4.71E-06	7.914858985	829	Downregulated
FAM219B	-1.186078479	2.836856025	53.57082349	7.32E-09	2.14E-07	7.910343861	830	Downregulated
DNAJA3	-1.547404922	3.836390123	33.95904885	8.54E-07	7.82E-06	7.902238323	833	Downregulated
TRIM32	-1.613891073	2.32428593	31.52191284	1.72E-06	1.32E-05	7.875854927	839	Downregulated
KLHL22	-1.41108464	3.263977306	39.03292015	2.22E-07	2.73E-06	7.850381421	842	Downregulated
DTYMK	-1.292963432	1.871313662	45.18569108	4.84E-08	8.71E-07	7.835247114	845	Downregulated
CCDC142	-1.44455308	2.985143178	37.3396512	3.47E-07	3.79E-06	7.831202978	847	Downregulated
ACTL6A	-1.508516928	3.773592463	34.74335036	6.88E-07	6.59E-06	7.815685042	849	Downregulated
ZNF2	-1.985884783	1.587559667	22.54330512	2.53E-05	0.000116068	7.815026181	850	Downregulated
RAD52	-1.400888388	2.418352388	39.17853345	2.17E-07	2.68E-06	7.80638287	852	Downregulated
SCAP	-1.370314455	4.170091583	40.50388837	1.51E-07	2.03E-06	7.801486749	853	Downregulated
ZNF665	-1.307553131	1.14210212	42.97806902	6.91E-08	1.15E-06	7.765970855	860	Downregulated
TCFL5	-1.309003307	3.062135903	43.47213148	7.35E-08	1.20E-06	7.750754017	861	Downregulated
ZNF572	-1.407094906	1.049634947	37.54371538	2.66E-07	3.11E-06	7.748390917	862	Downregulated
ALDH1B1	-1.523379497	1.842619075	33.59852609	9.37E-07	8.36E-06	7.735534334	863	Downregulated
NMT2	-1.361716047	4.204815272	40.28127926	1.59E-07	2.13E-06	7.724310449	864	Downregulated
SYNJ2BP	-1.469873438	3.992203447	35.42274413	5.71E-07	5.73E-06	7.705183486	867	Downregulated
ZNF85	-1.282065092	2.584375378	44.43639296	5.88E-08	1.02E-06	7.68376038	868	Downregulated
DOCK9	-1.556202182	4.957436212	32.06814793	1.44E-06	1.16E-05	7.682375696	869	Downregulated
NOG	-2.140517603	1.84651621	19.81287367	6.58E-05	0.000258235	7.680143285	871	Downregulated
GEMIN6	-1.620760942	2.819054757	30.07898377	2.61E-06	1.84E-05	7.673547007	872	Downregulated
COLGALT2	-1.690259203	1.402214429	27.88321343	4.55E-06	2.89E-05	7.671821467	873	Downregulated
ECHDC1	-1.291287901	5.395046509	43.56425097	7.01E-08	1.16E-06	7.664049964	874	Downregulated
C5orf63	-1.314280775	1.205125668	41.6926934	9.81E-08	1.49E-06	7.658883195	875	Downregulated
FSBP	-1.360017818	1.623387536	39.6623788	1.83E-07	2.35E-06	7.6545652	876	Downregulated
ANAPC1	-1.093190096	4.929925227	57.57118328	3.03E-09	1.07E-07	7.621302747	879	Downregulated
TBC1D4	-1.524915143	5.199417734	32.62538821	1.23E-06	1.03E-05	7.607991456	882	Downregulated
CCDC102A	-1.547350203	1.766958428	31.82164139	1.53E-06	1.21E-05	7.607076061	883	Downregulated
PDE4DIP	-1.554294047	4.128890525	31.58121762	1.66E-06	1.29E-05	7.600831105	885	Downregulated
ATP8B2	-1.669251131	5.97881427	28.12920808	4.56E-06	2.89E-05	7.576194131	887	Downregulated
CRIM1	-1.390661258	3.058476382	37.59375555	3.24E-07	3.60E-06	7.571144157	890	Downregulated
IL7R	-1.722091831	8.739667961	26.81757654	6.81E-06	4.02E-05	7.57007315	891	Downregulated
CR2	-1.872594151	2.190209165	23.60080765	1.90E-05	9.16E-05	7.561303258	894	Downregulated
ZMAT1	-1.158755249	3.456642238	51.33232757	1.17E-08	2.99E-07	7.560313203	895	Downregulated
EXTL2	-1.401992654	1.225525367	36.45432272	3.84E-07	4.11E-06	7.551813701	898	Downregulated
DARS2	-1.223895904	3.438319396	46.52230228	3.51E-08	6.97E-07	7.535475789	901	Downregulated
ACOX1	-1.502621667	6.916939408	32.83429372	1.16E-06	9.79E-06	7.526971039	902	Downregulated
B3GALT6	-1.620475089	3.10600822	29.18911752	3.38E-06	2.28E-05	7.523676966	903	Downregulated
ZNF232	-1.431557697	1.882755522	35.57339846	5.50E-07	5.56E-06	7.522946086	905	Downregulated
PGM2	-1.438792631	5.816217461	35.19937088	6.02E-07	5.94E-06	7.51911493	906	Downregulated
POLRMT	-1.250389618	3.177211709	44.63546311	5.53E-08	9.70E-07	7.518856045	907	Downregulated
ZNF287	-1.67668756	2.247151972	27.58008338	5.48E-06	3.35E-05	7.502842589	910	Downregulated
BPNT1	-1.574901439	3.151478487	30.34972945	2.40E-06	1.72E-05	7.501977825	912	Downregulated
GOPC	-1.48121058	5.102732582	33.41691684	9.85E-07	8.66E-06	7.498419218	914	Downregulated
NCALD	-1.335652892	3.645017054	39.59193293	1.91E-07	2.44E-06	7.496091723	915	Downregulated
SLC46A3	-1.358910759	4.222030939	38.24003636	2.69E-07	3.14E-06	7.477630658	920	Downregulated
HDAC9	-1.209610235	4.867945613	46.37103832	3.59E-08	7.06E-07	7.440643842	921	Downregulated
ZNF480	-1.200567757	4.102780617	46.91387195	3.17E-08	6.37E-07	7.438672953	922	Downregulated
NT5DC1	-1.477436047	3.276037388	33.06611699	1.10E-06	9.42E-06	7.425248448	925	Downregulated
CXCL1	-1.657586757	3.130779597	27.58237426	5.47E-06	3.35E-05	7.417794998	926	Downregulated
SIT1	-1.574505197	3.830039719	29.72077422	2.86E-06	1.99E-05	7.400809382	927	Downregulated
ZKSCAN7	-1.710200656	1.40597108	25.90967649	8.43E-06	4.73E-05	7.39707445	928	Downregulated
ZNF141	-1.217277136	5.197387379	45.27730524	4.64E-08	8.44E-07	7.393095015	929	Downregulated
NAP1L2	-1.603148188	2.091454291	28.87111452	3.70E-06	2.45E-05	7.39118118	930	Downregulated
CBR4	-1.229011799	4.177990623	44.48948109	5.63E-08	9.83E-07	7.383005646	931	Downregulated
ZNF786	-1.498527509	2.54447725	31.82467012	1.58E-06	1.24E-05	7.353283062	932	Downregulated
AKR7A2	-1.114593886	3.367080533	51.88909712	1.04E-08	2.70E-07	7.320847126	934	Downregulated
LRRC14	-1.216808152	1.843414318	44.66496164	5.49E-08	9.64E-07	7.320357686	935	Downregulated
RSAD1	-1.280580696	3.820441205	40.81034671	1.40E-07	1.93E-06	7.317678095	936	Downregulated
SLC4A4	-1.401303928	2.161709355	35.19510499	6.18E-07	6.07E-06	7.310367748	938	Downregulated
ZNF717	-1.465636786	2.038716477	32.66444571	1.24E-06	1.03E-05	7.310240502	939	Downregulated
TTC16	-1.567472657	2.035240987	29.35749293	3.20E-06	2.18E-05	7.308313393	940	Downregulated
CHIC1	-1.309687591	4.043372221	38.92770011	2.26E-07	2.76E-06	7.280475365	947	Downregulated
TMA16	-1.238755079	3.235002472	42.93255971	8.34E-08	1.33E-06	7.279664701	948	Downregulated
JRK	-1.656797303	3.334249485	26.80231197	6.93E-06	4.07E-05	7.274337031	950	Downregulated
ZNF91	-1.136971945	6.538449655	49.33163151	1.80E-08	4.09E-07	7.263377459	952	Downregulated
RUBCNL	-1.301103518	5.743974385	39.08663446	2.15E-07	2.66E-06	7.254020793	953	Downregulated
ZNF320	-1.223291473	3.459687914	43.52537562	7.18E-08	1.18E-06	7.250143593	954	Downregulated
NLRX1	-1.586405429	2.546628449	28.48583504	4.18E-06	2.70E-05	7.247053505	955	Downregulated
TC2N	-1.214772373	7.088945832	43.89136838	6.47E-08	1.09E-06	7.244524897	956	Downregulated
PTPN13	-1.417981949	2.838669577	33.90232842	8.80E-07	8.01E-06	7.226333664	962	Downregulated
SAMD3	-1.239309466	5.179978398	42.1888291	9.83E-08	1.49E-06	7.221992913	965	Downregulated
CLK2	-1.264544441	4.107857141	40.72649121	1.42E-07	1.95E-06	7.21957277	966	Downregulated
FCRL6	-1.68921548	4.170881266	25.61979616	9.93E-06	5.38E-05	7.211858372	967	Downregulated
HOMEZ	-1.645723495	2.533241494	26.72374641	7.14E-06	4.17E-05	7.208407835	968	Downregulated
ZNF616	-1.666600187	2.485258881	26.1319778	8.58E-06	4.78E-05	7.200117154	970	Downregulated
SLC4A7	-1.263736885	5.795262913	40.49824805	1.50E-07	2.02E-06	7.195751677	972	Downregulated
ZNF835	-1.786329423	0.449107847	22.18351232	2.00E-05	9.57E-05	7.179205689	973	Downregulated
ATP6V0E2	-1.459509193	2.064051239	31.85949113	1.55E-06	1.23E-05	7.168190789	975	Downregulated
SCAI	-1.166666229	3.240567907	46.262763	3.75E-08	7.22E-07	7.165230464	976	Downregulated
NHS	-1.59007171	2.614135241	27.88176093	5.02E-06	3.13E-05	7.163128821	977	Downregulated
ZNF302	-1.423248644	4.256765162	32.95812075	1.12E-06	9.57E-06	7.143701818	979	Downregulated
ZNF33B	-1.470798066	4.841079789	31.03175753	1.94E-06	1.45E-05	7.118123254	984	Downregulated
PITPNC1	-1.053809725	4.978884254	54.41688637	5.89E-09	1.79E-07	7.11099139	987	Downregulated
GEMIN5	-1.601447499	3.869602706	27.21721305	6.06E-06	3.65E-05	7.107289123	988	Downregulated
ATP6V1E2	-1.217509934	1.971437044	42.28728709	9.87E-08	1.49E-06	7.093694486	989	Downregulated
SLC35A1	-1.372314675	3.307668146	34.58528936	7.23E-07	6.82E-06	7.089393508	990	Downregulated
REX1BD	-1.138807811	3.649625093	47.31639069	2.91E-08	5.96E-07	7.08880832	991	Downregulated
ZNF772	-1.550761363	2.668449984	28.50344814	4.16E-06	2.69E-05	7.087156697	992	Downregulated
ALDH18A1	-1.467359755	3.541858235	30.92861857	2.02E-06	1.49E-05	7.082575713	994	Downregulated
PATJ	-1.426713846	4.609769932	32.33060806	1.34E-06	1.09E-05	7.078726231	995	Downregulated
ZFP62	-1.41738431	4.126430741	32.67496138	1.22E-06	1.02E-05	7.076702222	996	Downregulated
UNG	-1.327833919	2.811032803	36.25270032	4.65E-07	4.80E-06	7.061959853	1000	Downregulated
ZNF419	-1.268737857	2.532008248	39.02768251	2.25E-07	2.76E-06	7.052838234	1001	Downregulated
C11orf65	-1.188672042	2.086996467	43.60183183	7.19E-08	1.18E-06	7.044962856	1004	Downregulated
ELP1	-1.231795636	5.371147878	40.80904929	1.39E-07	1.92E-06	7.042045814	1006	Downregulated
ZDHHC16	-1.379408945	2.886350299	33.81781207	8.99E-07	8.12E-06	7.022068408	1007	Downregulated
RBL2	-1.195258501	7.782426901	42.80888784	8.43E-08	1.34E-06	7.0204082	1008	Downregulated
CAMSAP2	-1.354343936	2.127283187	34.7553489	6.97E-07	6.65E-06	7.011412231	1011	Downregulated
HSPA1L	-1.282189464	2.56325308	37.83494634	3.07E-07	3.47E-06	7.000829947	1014	Downregulated
TDRKH	-1.519515148	1.61793519	28.71804229	3.74E-06	2.47E-05	7.000290828	1015	Downregulated
XPC	-1.197973581	5.32694554	42.33331754	9.48E-08	1.46E-06	6.991416287	1017	Downregulated
DPY30	-1.20341158	3.589565697	41.93316186	1.06E-07	1.58E-06	6.982706887	1021	Downregulated
FAM43A	-1.326823364	3.041504649	35.49426227	5.67E-07	5.70E-06	6.958189044	1025	Downregulated
PID1	-1.592282111	2.594324275	26.62456687	7.37E-06	4.27E-05	6.957272072	1026	Downregulated
ZFP14	-1.695545114	3.793353524	24.16074498	1.58E-05	7.90E-05	6.955995745	1027	Downregulated
KATNBL1	-1.261673881	5.966520156	38.31937268	2.62E-07	3.08E-06	6.953339407	1029	Downregulated
CLEC9A	-1.443561946	1.324500574	30.54600191	2.07E-06	1.53E-05	6.952052543	1030	Downregulated
TRMT13	-1.232359771	3.659345085	39.8080456	1.81E-07	2.34E-06	6.939428261	1033	Downregulated
PCYOX1L	-1.419048712	2.329877074	31.64316054	1.66E-06	1.29E-05	6.939173391	1034	Downregulated
PXMP4	-1.23295126	2.858462093	39.74302107	1.87E-07	2.39E-06	6.930067407	1038	Downregulated
DTD2	-1.492616466	1.663701526	29.07614378	3.39E-06	2.28E-05	6.92832528	1039	Downregulated
SPIN3	-1.426243432	2.626211849	31.29036945	1.84E-06	1.39E-05	6.928152764	1040	Downregulated
ITGA6	-1.618092623	5.945737733	25.70526499	9.63E-06	5.24E-05	6.926340942	1041	Downregulated
TMEM250	-1.608311457	4.252892292	25.87393978	9.16E-06	5.03E-05	6.912606355	1042	Downregulated
COG8	-1.465607407	2.404717837	29.85029848	2.79E-06	1.96E-05	6.900492395	1043	Downregulated
ZNF607	-1.827064442	1.674652626	21.31068421	3.93E-05	0.00016743	6.899300981	1044	Downregulated
ZSCAN26	-1.140127193	3.25021031	44.92972135	5.14E-08	9.13E-07	6.885945312	1047	Downregulated
CD96	-1.157396643	5.852066042	43.70326125	6.77E-08	1.13E-06	6.883047328	1048	Downregulated
EPHA1	-1.151186321	2.285125637	44.10415706	6.39E-08	1.08E-06	6.870381863	1051	Downregulated
JRKL	-1.461381664	3.063009204	29.74654745	2.86E-06	1.99E-05	6.868960133	1052	Downregulated
HGH1	-1.5272921	1.306279371	27.48132366	5.15E-06	3.18E-05	6.868229752	1053	Downregulated
CRIP2	-1.350218535	0.858571563	32.60438612	9.79E-07	8.64E-06	6.837019554	1058	Downregulated
TIGIT	-1.577708076	4.870214548	26.19912221	8.26E-06	4.66E-05	6.834173866	1059	Downregulated
DTWD2	-1.316225944	2.385472471	34.91951431	6.68E-07	6.44E-06	6.832302562	1060	Downregulated
ZFP37	-1.782623588	1.333197647	21.59609288	3.40E-05	0.000148159	6.826150454	1063	Downregulated
ALS2CL	-1.346921404	2.084234695	33.46363962	9.93E-07	8.70E-06	6.816008554	1064	Downregulated
ZNF217	-1.177052525	7.236602654	41.38011667	1.20E-07	1.72E-06	6.784289391	1071	Downregulated
BOLA1	-1.331596885	1.927920915	33.82591381	8.93E-07	8.09E-06	6.780738289	1072	Downregulated
DNASE1	-1.62314379	3.678445602	24.82114738	1.28E-05	6.67E-05	6.778243015	1074	Downregulated
NPHP3	-1.049117679	3.086801408	50.37777555	1.46E-08	3.54E-07	6.76744799	1076	Downregulated
FANCF	-1.291801859	3.166748488	35.34030245	5.90E-07	5.84E-06	6.760306347	1078	Downregulated
EPHB6	-1.247343096	2.171959436	37.30988572	3.52E-07	3.84E-06	6.755044968	1079	Downregulated
TSTD1	-1.214362627	3.80012821	38.91855359	2.27E-07	2.77E-06	6.749378408	1081	Downregulated
ZNF846	-1.234128355	2.041582365	37.79552124	3.09E-07	3.48E-06	6.73691614	1084	Downregulated
TMEM168	-1.317384606	4.23802702	33.97563135	8.46E-07	7.77E-06	6.731491027	1085	Downregulated
DPY19L4	-1.10703874	3.485087744	45.30613016	4.67E-08	8.48E-07	6.72156299	1087	Downregulated
MZF1	-1.339097356	2.377734873	32.94820114	1.15E-06	9.76E-06	6.709518655	1089	Downregulated
ACSS1	-1.282403521	4.572534416	35.17438898	6.08E-07	5.98E-06	6.698079658	1090	Downregulated
CNR2	-1.543378152	2.590356658	26.32097863	8.09E-06	4.59E-05	6.69517989	1092	Downregulated
ZMAT3	-1.287185537	4.928347242	34.94671167	6.46E-07	6.30E-06	6.694424907	1093	Downregulated
KRCC1	-1.63356759	5.00281589	24.07952349	1.62E-05	8.04E-05	6.689256726	1095	Downregulated
ZNF48	-1.217413405	1.734367258	38.15526568	2.77E-07	3.21E-06	6.688346563	1096	Downregulated
TMEM177	-1.59579543	0.716534179	24.07603842	1.25E-05	6.52E-05	6.679609156	1098	Downregulated
ZNF234	-1.719469361	2.858014819	22.24736852	2.99E-05	0.000132998	6.664928032	1102	Downregulated
CDCA7L	-1.215826301	3.622046301	37.81636676	3.03E-07	3.44E-06	6.642758651	1104	Downregulated
THEM6	-1.31908208	1.878482319	33.16388797	1.07E-06	9.25E-06	6.640288095	1105	Downregulated
ARMC10	-1.351887626	4.168901892	31.81510124	1.55E-06	1.23E-05	6.639908962	1106	Downregulated
RASGRF2	-1.146488304	4.042730176	41.77806015	1.09E-07	1.62E-06	6.63825462	1107	Downregulated
GZMA	-1.503378489	6.216564431	26.91493951	6.61E-06	3.92E-05	6.625706156	1111	Downregulated
CRYGS	-1.455225345	0.698809014	27.33781002	4.40E-06	2.81E-05	6.624271887	1112	Downregulated
UTP6	-1.143637909	5.332303501	41.68710667	1.11E-07	1.64E-06	6.617112285	1113	Downregulated
RINL	-1.448087289	3.963154796	28.37389219	4.26E-06	2.74E-05	6.606955167	1115	Downregulated
IKZF2	-1.469737576	5.372563574	27.68499729	5.22E-06	3.22E-05	6.602579651	1116	Downregulated
ZNF692	-1.447933277	2.684849872	28.37921661	4.32E-06	2.77E-05	6.599814248	1118	Downregulated
PARP1	-1.363993581	6.060282851	30.97696314	1.97E-06	1.46E-05	6.59508428	1120	Downregulated
PLEKHA1	-1.310439959	5.125006695	33.09464704	1.08E-06	9.27E-06	6.595072753	1121	Downregulated
CD19	-1.510872617	2.104336085	26.52373213	7.56E-06	4.35E-05	6.589045292	1125	Downregulated
ZNF283	-1.484036583	2.822620068	27.26501211	6.04E-06	3.64E-05	6.587673956	1126	Downregulated
ZNF260	-1.453047173	3.351962497	28.07351208	4.69E-06	2.96E-05	6.579952672	1127	Downregulated
BTLA	-1.807439789	4.180235124	20.31263738	5.70E-05	0.000229647	6.577163753	1128	Downregulated
DEF8	-1.334978841	5.506963778	31.91250611	1.50E-06	1.20E-05	6.570747658	1129	Downregulated
RBM4B	-1.254952215	2.829593284	35.38973788	5.85E-07	5.81E-06	6.570563078	1130	Downregulated
MME	-1.792335737	8.437270633	20.43048108	5.45E-05	0.000220456	6.553996058	1132	Downregulated
DNAJC24	-1.184778768	3.537216668	38.40393814	2.60E-07	3.05E-06	6.534324383	1136	Downregulated
FGFR2	-1.690576877	1.150049204	21.75402365	3.12E-05	0.000138168	6.524940442	1140	Downregulated
EIF3CL	-1.995906067	2.102075468	17.42813502	0.000157748	0.000538094	6.524900737	1141	Downregulated
PLCG1	-1.456565667	5.499114983	27.46220313	5.59E-06	3.40E-05	6.507766477	1144	Downregulated
ZNF600	-1.285020179	4.194443308	33.4054157	9.91E-07	8.70E-06	6.502997731	1145	Downregulated
CCDC141	-1.380082122	2.7498327	29.77622336	2.85E-06	1.99E-05	6.488631077	1148	Downregulated
UST	-1.256947976	1.860264785	34.53463348	7.34E-07	6.88E-06	6.488541251	1149	Downregulated
IL16	-1.187775463	6.81934612	37.68227974	3.10E-07	3.48E-06	6.483882859	1151	Downregulated
ERMP1	-1.205719444	4.572348271	36.73019246	4.00E-07	4.24E-06	6.478014214	1153	Downregulated
LDLRAP1	-1.333829273	3.900799903	31.10517982	1.91E-06	1.43E-05	6.46257975	1154	Downregulated
NELL2	-1.766047864	5.041876186	20.41012227	5.49E-05	0.000222056	6.452321436	1158	Downregulated
CSRP2	-1.281789603	0.504085433	31.58309881	1.08E-06	9.30E-06	6.449100181	1160	Downregulated
AKAP1	-1.178665313	2.699680184	37.66775821	3.20E-07	3.56E-06	6.421701073	1163	Downregulated
KLHL42	-1.375523294	3.472796343	29.41010074	3.14E-06	2.15E-05	6.420833468	1164	Downregulated
NR3C2	-1.465583143	3.05835532	26.69632362	7.17E-06	4.18E-05	6.417302361	1166	Downregulated
C12orf57	-1.296413375	3.379776419	32.20844856	1.40E-06	1.13E-05	6.411663815	1168	Downregulated
PRMT2	-1.312667495	6.102483256	31.48903134	1.70E-06	1.31E-05	6.41071123	1169	Downregulated
ZFP28	-1.518602646	1.82898936	25.16768637	1.14E-05	6.05E-05	6.406317991	1170	Downregulated
ZNF623	-1.569490793	3.560654074	23.9517577	1.70E-05	8.33E-05	6.402142196	1171	Downregulated
AOC2	-1.649022138	0.955541519	21.76414301	2.98E-05	0.00013279	6.39298783	1172	Downregulated
PAFAH2	-1.310727566	3.734800515	31.25297533	1.83E-06	1.38E-05	6.36912963	1175	Downregulated
TJP3	-1.356540633	0.847123162	28.94455865	2.91E-06	2.02E-05	6.368543175	1176	Downregulated
AMIGO1	-1.870881346	1.910859928	18.43280996	0.000109223	0.00039545	6.366437488	1177	Downregulated
USP28	-1.160887298	5.245729946	37.92808834	2.91E-07	3.34E-06	6.357936344	1178	Downregulated
CXCR6	-1.426608588	3.383794815	27.35373258	5.84E-06	3.53E-05	6.350734507	1181	Downregulated
TTLL12	-1.29329912	2.227995747	31.66562278	1.65E-06	1.28E-05	6.32644207	1184	Downregulated
MPHOSPH8	-1.008144808	5.791681275	47.78927674	2.57E-08	5.38E-07	6.32014589	1185	Downregulated
FDXACB1	-1.305694119	0.948633234	30.4772272	1.93E-06	1.44E-05	6.319921783	1186	Downregulated
PPP3CA	-1.137838156	6.027885692	38.80356573	2.31E-07	2.81E-06	6.317319679	1187	Downregulated
CDK19	-1.028346983	5.309531463	46.12321401	3.80E-08	7.28E-07	6.31169367	1188	Downregulated
CCDC121	-1.472458769	1.442920266	25.64033433	9.47E-06	5.18E-05	6.310686352	1189	Downregulated
NUDCD1	-1.19529675	3.733251949	35.79113071	5.17E-07	5.29E-06	6.307452051	1190	Downregulated
ACVR1C	-1.437031045	1.717809672	26.56366348	7.33E-06	4.26E-05	6.281253253	1193	Downregulated
TMEM81	-1.318133339	0.942299651	29.74456034	2.39E-06	1.72E-05	6.28043433	1194	Downregulated
ADGRG5	-1.501719146	3.099757358	24.75554929	1.32E-05	6.82E-05	6.256121646	1200	Downregulated
STXBP5	-1.358177263	6.75011102	28.76376682	3.77E-06	2.49E-05	6.253261385	1201	Downregulated
ZDHHC8	-1.472911424	1.50449865	25.27037633	1.07E-05	5.73E-05	6.247940097	1202	Downregulated
ABHD6	-1.3506993	2.421095482	29.01032129	3.58E-06	2.39E-05	6.243105886	1203	Downregulated
GIMAP7	-1.598353428	6.227600336	22.44759485	2.76E-05	0.000124826	6.239482639	1204	Downregulated
CPPED1	-1.200246764	8.285738073	34.80416688	6.70E-07	6.45E-06	6.229627636	1206	Downregulated
TRAPPC12	-1.463104774	3.987297254	25.47837225	1.04E-05	5.60E-05	6.22140252	1207	Downregulated
ANKRD46	-1.251786689	3.373820368	32.4528945	1.31E-06	1.07E-05	6.219938184	1209	Downregulated
OBSCN	-1.61129113	3.946673385	22.04344947	3.17E-05	0.000139746	6.210982159	1211	Downregulated
TAF6L	-1.134110838	1.835397959	37.99839051	2.91E-07	3.34E-06	6.210841522	1212	Downregulated
CD244	-1.340563687	5.161601255	29.02490598	3.49E-06	2.34E-05	6.208482325	1213	Downregulated
SMARCAD1	-1.06113288	5.099463462	42.52974157	9.04E-08	1.41E-06	6.207412766	1214	Downregulated
ANAPC7	-1.276869	4.113584562	31.24907056	1.83E-06	1.38E-05	6.205431897	1215	Downregulated
SDHAF4	-1.21190382	1.520747769	33.96403526	8.32E-07	7.66E-06	6.199611675	1217	Downregulated
DHFR2	-1.589717951	3.035455932	22.30462178	2.93E-05	0.000130963	6.172636538	1223	Downregulated
CYBRD1	-1.089458115	5.222982078	39.99499758	1.71E-07	2.24E-06	6.155509582	1226	Downregulated
ABAT	-1.348297608	3.750162632	28.3057089	4.35E-06	2.78E-05	6.142220071	1228	Downregulated
FITM2	-1.654673768	1.150906392	20.58099062	4.72E-05	0.00019532	6.137604852	1229	Downregulated
TMEM218	-1.41372996	3.148891819	26.30692461	8.08E-06	4.59E-05	6.13352287	1230	Downregulated
CD200	-1.475712585	1.860926593	24.64043027	1.35E-05	6.98E-05	6.133235407	1231	Downregulated
RUVBL1	-1.342223568	3.794496243	28.43570368	4.19E-06	2.70E-05	6.131576352	1232	Downregulated
KNOP1	-1.339216457	2.337441185	28.45200541	4.23E-06	2.72E-05	6.113874382	1238	Downregulated
MAGEF1	-1.248961516	2.707109978	31.49454193	1.73E-06	1.33E-05	6.091567867	1245	Downregulated
LPXN	-1.231360934	5.054570888	32.0650103	1.44E-06	1.16E-05	6.078758545	1247	Downregulated
ZNF585B	-1.698260549	2.261759734	19.84948244	6.73E-05	0.000263732	6.077799206	1248	Downregulated
CAMK2G	-1.38213957	4.932766932	26.79668601	6.86E-06	4.04E-05	6.073020975	1250	Downregulated
IMPA2	-1.284739345	4.366642771	29.94362104	2.66E-06	1.88E-05	6.071810616	1251	Downregulated
DNAL4	-1.293016435	1.757323722	29.65516995	2.91E-06	2.02E-05	6.069732771	1252	Downregulated
UBTF	-1.033748064	5.536067588	42.73531387	8.58E-08	1.36E-06	6.065845609	1253	Downregulated
TAS2R20	-1.301543853	1.110674153	28.96376279	3.22E-06	2.19E-05	6.065603549	1254	Downregulated
KIF21A	-1.233784298	3.80457915	31.81426122	1.56E-06	1.23E-05	6.059514124	1255	Downregulated
RTN1	-1.400933155	3.188017163	26.15471349	8.46E-06	4.74E-05	6.057484031	1256	Downregulated
GSPT2	-1.097944341	2.593689075	38.47238916	2.60E-07	3.05E-06	6.055412768	1257	Downregulated
ZBTB3	-1.492659756	1.522445012	23.6520681	1.81E-05	8.79E-05	6.054612936	1258	Downregulated
SMPD3	-1.597272161	1.676772398	21.43552196	3.82E-05	0.000163662	6.047356261	1260	Downregulated
PCID2	-1.246427528	4.484288075	31.08539757	1.91E-06	1.43E-05	6.038807813	1263	Downregulated
MYBL1	-1.086107732	5.798488085	38.87048077	2.27E-07	2.77E-06	6.035222634	1264	Downregulated
PSD4	-1.181307604	6.448487983	33.75290012	8.96E-07	8.10E-06	6.014423404	1270	Downregulated
EPHX2	-1.420418724	2.297153277	25.33544723	1.10E-05	5.86E-05	6.011613681	1272	Downregulated
NHEJ1	-1.472784167	0.980887786	23.51975789	1.70E-05	8.34E-05	6.007068094	1274	Downregulated
TRIM2	-1.347051803	1.399462355	27.23259476	5.76E-06	3.50E-05	6.001581018	1276	Downregulated
FCMR	-1.749875498	3.808175061	18.61716099	0.000103376	0.00037801	5.9889425	1279	Downregulated
CERS4	-1.07795756	3.194306644	38.8917348	2.30E-07	2.79E-06	5.987005967	1280	Downregulated
ANKMY1	-1.046433521	3.098375409	40.9390673	1.37E-07	1.90E-06	5.986961629	1281	Downregulated
SUN1	-1.132831703	4.686737292	35.72511713	5.23E-07	5.33E-06	5.974139185	1283	Downregulated
GTPBP10	-1.02356886	4.494559509	42.26393255	9.67E-08	1.47E-06	5.969229812	1284	Downregulated
ZNF540	-1.367960381	2.372191324	26.56196479	7.51E-06	4.34E-05	5.968265562	1285	Downregulated
KCTD15	-1.11535588	2.23196013	36.60203776	4.26E-07	4.48E-06	5.965402005	1287	Downregulated
CROT	-1.216541402	3.002179688	31.74110936	1.61E-06	1.26E-05	5.961915651	1288	Downregulated
PAQR8	-1.939819288	2.934653826	15.96082776	0.000274458	0.000861316	5.94523128	1291	Downregulated
SMYD4	-1.091216756	3.246299375	37.57859127	3.24E-07	3.59E-06	5.94107285	1293	Downregulated
RIOX2	-1.310098443	3.69094492	28.09395117	4.64E-06	2.93E-05	5.938103772	1294	Downregulated
ZNF383	-1.20031834	3.58544218	32.13396715	1.42E-06	1.15E-05	5.930067416	1297	Downregulated
ANO9	-1.171314912	3.039710866	33.48316246	9.83E-07	8.66E-06	5.929833156	1298	Downregulated
PIGM	-1.183016887	2.802670726	32.92071717	1.15E-06	9.77E-06	5.926850377	1299	Downregulated
SPN	-1.357300542	6.207105943	26.46606066	7.59E-06	4.36E-05	5.918165203	1301	Downregulated
TTC3	-1.036799393	6.671873927	40.4223086	1.53E-07	2.05E-06	5.898309169	1305	Downregulated
POGLUT1	-1.159875291	4.042660738	33.63712932	9.30E-07	8.33E-06	5.891331979	1307	Downregulated
SPNS3	-1.375894905	1.444507729	25.59898734	9.66E-06	5.26E-05	5.887851982	1308	Downregulated
PURA	-1.529853252	4.766042345	21.95927496	3.25E-05	0.000142542	5.883900968	1311	Downregulated
TRMT10A	-1.139158966	2.317689823	34.59415291	7.31E-07	6.88E-06	5.881158181	1312	Downregulated
HDHD2	-1.166294588	1.583139805	33.11779715	1.07E-06	9.22E-06	5.872581051	1315	Downregulated
ZNF546	-1.379123584	2.664722325	25.50520264	1.04E-05	5.61E-05	5.862339378	1316	Downregulated
GMCL1	-1.017404288	5.432738406	41.21269409	1.25E-07	1.78E-06	5.849232034	1319	Downregulated
JMJD4	-1.013841126	1.783750432	41.57669453	1.17E-07	1.70E-06	5.84916754	1320	Downregulated
PEX6	-1.30545284	3.524592465	27.59762835	5.41E-06	3.32E-05	5.847788508	1321	Downregulated
CCM2	-1.292330142	5.902026378	27.98962991	4.76E-06	3.00E-05	5.845286222	1322	Downregulated
MTLN	-1.132695041	1.594879045	34.44088971	7.40E-07	6.94E-06	5.843401727	1323	Downregulated
ZNF32	-1.088523795	2.971047546	36.69379555	4.11E-07	4.35E-06	5.836666965	1325	Downregulated
WDCP	-1.144358574	3.229201866	33.90945704	8.70E-07	7.94E-06	5.836405559	1327	Downregulated
FCRL1	-1.701877465	4.538413515	18.65664474	0.000101622	0.000372726	5.835075095	1328	Downregulated
CRYZ	-1.36470486	3.168473683	25.64808964	9.92E-06	5.38E-05	5.826741626	1329	Downregulated
ZNF749	-1.340676288	1.846321848	26.36191019	7.91E-06	4.51E-05	5.826084824	1330	Downregulated
ZNF71	-1.275166844	2.026277524	28.38404763	4.30E-06	2.76E-05	5.813955884	1332	Downregulated
PRMT7	-1.302386845	3.324730111	27.42858479	5.70E-06	3.47E-05	5.807953704	1333	Downregulated
GDPD3	-1.410892466	0.876637849	23.75164775	1.54E-05	7.75E-05	5.79999079	1334	Downregulated
ZNF831	-1.462480029	4.27340269	22.96071695	2.33E-05	0.000108519	5.797993463	1335	Downregulated
JAML	-1.648074277	8.679398971	19.32858441	8.00E-05	0.000303945	5.796614606	1337	Downregulated
HEATR5A	-1.390234656	3.619452155	24.73223597	1.32E-05	6.83E-05	5.791128572	1338	Downregulated
ZNF146	-1.202374052	6.005852681	30.78188692	2.08E-06	1.53E-05	5.789632301	1339	Downregulated
ACADSB	-1.148525539	3.678509751	33.1201924	1.08E-06	9.27E-06	5.780203385	1340	Downregulated
TECPR1	-1.158572805	5.041417226	32.60820343	1.24E-06	1.03E-05	5.778679904	1341	Downregulated
RCAN3	-1.520479276	4.934939765	21.53118678	3.75E-05	0.000161163	5.766773273	1342	Downregulated
CHMP7	-1.435738311	5.783783217	23.36183499	2.04E-05	9.69E-05	5.76235752	1343	Downregulated
SHQ1	-1.042618764	3.674898104	38.52167805	2.51E-07	2.98E-06	5.761127018	1344	Downregulated
ZNF33A	-1.214345471	6.761946313	30.07282139	2.56E-06	1.81E-05	5.757969967	1345	Downregulated
NCR3	-1.34299349	2.164219335	25.80750884	9.48E-06	5.18E-05	5.75542543	1346	Downregulated
TMEM19	-1.389702504	4.115170241	24.49499536	1.42E-05	7.25E-05	5.752893188	1347	Downregulated
GDF11	-1.346754669	2.473395317	25.68579815	9.87E-06	5.35E-05	5.752743814	1348	Downregulated
TSPAN2	-1.278726244	5.21788994	27.73353713	5.15E-06	3.18E-05	5.750429559	1349	Downregulated
EEF2KMT	-1.383186867	0.788673035	24.06609039	1.35E-05	6.98E-05	5.749017214	1350	Downregulated
WDR12	-1.332283348	3.231840044	26.01718968	8.83E-06	4.89E-05	5.743552719	1352	Downregulated
SLC26A2	-1.504096642	3.988454945	21.72152815	3.53E-05	0.0001527	5.739874929	1354	Downregulated
SKP2	-1.192833911	3.981263334	30.71769758	2.13E-06	1.56E-05	5.734626406	1355	Downregulated
ZNF816	-1.138225584	3.676258285	33.10124705	1.08E-06	9.30E-06	5.726782935	1357	Downregulated
TXNDC15	-1.20500317	4.594580776	30.15396695	2.50E-06	1.78E-05	5.723446847	1359	Downregulated
ST6GAL1	-1.430106089	5.836591254	23.26912422	2.10E-05	9.96E-05	5.722764778	1360	Downregulated
SCRIB	-1.168639725	2.86269277	31.63921612	1.66E-06	1.28E-05	5.715971527	1361	Downregulated
MSH2	-1.007429727	4.624128715	40.06221641	1.68E-07	2.21E-06	5.697437374	1362	Downregulated
ZNF792	-1.066331338	3.963941653	36.3155279	4.48E-07	4.66E-06	5.685468241	1364	Downregulated
SYT2	-1.50523824	0.757696261	20.8607389	3.93E-05	0.0001674	5.684149423	1365	Downregulated
BICD2	-1.066995088	6.124375235	36.20547276	4.59E-07	4.76E-06	5.678785318	1366	Downregulated
PREPL	-1.170175168	4.234318765	31.16798958	1.87E-06	1.40E-05	5.678267721	1367	Downregulated
ZNF343	-1.26189086	2.195063848	27.82163906	5.11E-06	3.17E-05	5.677652687	1368	Downregulated
SETD6	-1.178978071	2.726136037	30.85822597	2.08E-06	1.53E-05	5.677477556	1369	Downregulated
S100PBP	-1.142576469	4.929881672	32.370607	1.32E-06	1.08E-05	5.672691606	1370	Downregulated
ZNF862	-1.440886696	2.635797296	22.75409518	2.53E-05	0.000116022	5.670553185	1371	Downregulated
ZNF17	-1.209279929	2.760959684	29.59112754	3.01E-06	2.07E-05	5.663767684	1372	Downregulated
EME2	-1.038367511	2.745562247	37.57105259	3.27E-07	3.62E-06	5.649438833	1375	Downregulated
C12orf42	-1.244641881	1.563950718	28.1021229	4.56E-06	2.89E-05	5.649131548	1376	Downregulated
TMEM223	-1.075215677	2.654158955	35.57500691	5.58E-07	5.62E-06	5.645362624	1378	Downregulated
MRPL30	-1.155749157	3.936961489	31.51818509	1.69E-06	1.30E-05	5.645294953	1379	Downregulated
CHML	-1.004900028	4.606151532	39.60295325	1.89E-07	2.42E-06	5.644511906	1380	Downregulated
NARS2	-1.097330193	3.289298898	34.28624931	7.83E-07	7.29E-06	5.637336485	1381	Downregulated
CAT	-1.07228031	7.688688024	35.45436036	5.62E-07	5.65E-06	5.627104187	1383	Downregulated
THOC3	-1.315190592	2.877787583	25.73211489	9.69E-06	5.27E-05	5.626849995	1384	Downregulated
ARL10	-1.67803027	1.973067356	18.06130474	0.000125835	0.000445072	5.624035591	1385	Downregulated
FKTN	-1.117735556	3.436239913	33.05696481	1.10E-06	9.41E-06	5.617984881	1389	Downregulated
MRPL24	-1.106609536	3.229258777	33.61033405	9.45E-07	8.39E-06	5.617280603	1390	Downregulated
BCL2	-1.461329462	6.10562783	21.93052233	3.27E-05	0.000143592	5.615696695	1391	Downregulated
MON1A	-1.360693841	1.992886435	24.40220782	1.47E-05	7.48E-05	5.614375341	1393	Downregulated
GPAM	-1.141504554	3.117554403	31.87119695	1.54E-06	1.22E-05	5.608580159	1394	Downregulated
CD27	-1.543942168	2.103652928	20.26317605	5.83E-05	0.000233974	5.605796386	1395	Downregulated
YAE1	-1.386491593	1.699426444	23.52910137	1.93E-05	9.27E-05	5.59176939	1397	Downregulated
P4HTM	-1.095324301	3.122952846	33.94724969	8.62E-07	7.88E-06	5.590230256	1398	Downregulated
COG6	-1.135487797	4.119059784	31.89919137	1.52E-06	1.20E-05	5.586266786	1402	Downregulated
ZNF28	-1.44504157	4.255201501	22.04752317	3.16E-05	0.000139331	5.572012624	1407	Downregulated
LIX1L	-1.235549379	4.244387279	27.84218201	4.99E-06	3.11E-05	5.568349833	1408	Downregulated
RCSD1	-1.12535604	7.697148088	32.17222813	1.40E-06	1.13E-05	5.565973848	1409	Downregulated
HADH	-1.0749223	2.742296759	34.61043018	7.24E-07	6.82E-06	5.553061055	1412	Downregulated
KLHDC3	-1.025444578	4.182205618	37.02154819	3.71E-07	3.98E-06	5.537735282	1413	Downregulated
NQO1	-1.050012175	0.83645383	34.94885402	5.32E-07	5.41E-06	5.53028281	1416	Downregulated
NLRP12	-1.626783583	5.84012815	18.42097284	0.000110383	0.00039888	5.529693648	1417	Downregulated
CUBN	-1.176094544	2.436621016	29.78579411	2.85E-06	1.99E-05	5.529557612	1418	Downregulated
FRMD8	-1.041633961	4.116739627	36.03916514	4.82E-07	4.96E-06	5.525391566	1419	Downregulated
GNRH1	-1.430211146	2.068216843	22.08698459	3.14E-05	0.000138881	5.516835939	1421	Downregulated
NIF3L1	-1.143259055	3.226273744	30.81788839	2.09E-06	1.53E-05	5.50424506	1425	Downregulated
FANCE	-1.221811786	1.974162516	27.86798562	5.02E-06	3.13E-05	5.504079022	1426	Downregulated
NME6	-1.270038767	4.182477951	26.22399015	8.21E-06	4.64E-05	5.503999615	1427	Downregulated
PRX	-1.170067615	1.047610185	29.33917896	2.86E-06	1.99E-05	5.499691147	1428	Downregulated
ZNF268	-1.24359341	4.317176028	27.04463433	6.36E-06	3.79E-05	5.497851849	1429	Downregulated
F2RL1	-1.424788657	4.807995189	22.05942912	3.14E-05	0.000138738	5.496557816	1430	Downregulated
ZNF721	-1.126828763	4.77636269	31.40774028	1.74E-06	1.33E-05	5.494133329	1431	Downregulated
SHISAL2A	-1.33035284	1.904863676	24.32478803	1.51E-05	7.62E-05	5.478557413	1435	Downregulated
VPS72	-1.204508594	3.769664926	28.19105964	4.50E-06	2.87E-05	5.471908616	1436	Downregulated
ST6GALNAC2	-1.216793284	2.359553806	27.78311878	5.17E-06	3.20E-05	5.469677461	1437	Downregulated
CD160	-1.255423046	3.254584493	26.37414093	7.89E-06	4.51E-05	5.456288968	1438	Downregulated
DNAJC10	-1.052315141	6.378762873	34.74471797	6.82E-07	6.54E-06	5.455502375	1439	Downregulated
ZNF544	-1.045791273	3.611425224	35.09773008	6.24E-07	6.12E-06	5.452015055	1441	Downregulated
EXTL3	-1.078411428	5.09401864	33.30831736	1.01E-06	8.87E-06	5.448187342	1442	Downregulated
ZNF606	-1.084912641	2.861372317	33.00688108	1.12E-06	9.57E-06	5.445038579	1443	Downregulated
RTN4IP1	-1.151636052	1.714552579	29.97044077	2.66E-06	1.88E-05	5.443504107	1444	Downregulated
ZNF347	-1.405354996	3.181062225	22.19035394	3.03E-05	0.000134809	5.439120873	1445	Downregulated
CD8B	-1.354055814	4.74683161	23.36185499	2.04E-05	9.70E-05	5.434215354	1447	Downregulated
SDR42E1	-1.245709754	2.019849872	26.54209741	7.54E-06	4.35E-05	5.433359477	1448	Downregulated
SDAD1	-1.040197921	5.145457895	35.15356212	6.10E-07	6.00E-06	5.431808878	1449	Downregulated
CEP19	-2.023493258	4.655214234	13.24106675	0.000780966	0.002093234	5.421306961	1450	Downregulated
PLEKHG4	-1.244030687	1.619450428	26.43296025	7.64E-06	4.39E-05	5.421173429	1451	Downregulated
HSD17B4	-1.084653549	5.849187469	32.6910208	1.21E-06	1.01E-05	5.418492243	1452	Downregulated
IARS2	-1.24288899	5.539077507	26.43304496	7.67E-06	4.40E-05	5.415021539	1454	Downregulated
PLEKHB1	-1.342684388	1.089644971	23.27162963	1.93E-05	9.29E-05	5.413806529	1455	Downregulated
NUP43	-1.107153181	4.320694719	31.55763531	1.67E-06	1.29E-05	5.412876855	1456	Downregulated
SLC35E2B	-1.386678375	3.392043036	22.44244952	2.78E-05	0.000125661	5.409156587	1457	Downregulated
ZC2HC1A	-1.165040853	2.133166992	29.19107667	3.39E-06	2.28E-05	5.407713173	1458	Downregulated
AGAP1	-1.397559091	1.931099015	22.1403878	3.08E-05	0.00013646	5.40155798	1460	Downregulated
GPR171	-1.392260653	4.094904295	22.23600164	2.97E-05	0.000132281	5.399888152	1461	Downregulated
CASD1	-1.068092561	4.82383134	33.25756615	1.03E-06	8.96E-06	5.391223663	1465	Downregulated
DSEL	-1.244876886	0.922653703	25.7660706	8.29E-06	4.67E-05	5.390730288	1466	Downregulated
MPPE1	-1.099683407	5.270975389	31.6388397	1.63E-06	1.27E-05	5.384595707	1467	Downregulated
ZNF132	-1.576937981	1.397079482	18.42175573	0.000106707	0.000388088	5.379045111	1469	Downregulated
IPP	-1.107529971	2.880361065	31.26034281	1.85E-06	1.39E-05	5.378825831	1470	Downregulated
ALDH3A2	-1.118918708	4.579106838	30.61678367	2.19E-06	1.59E-05	5.369035682	1471	Downregulated
ARHGAP25	-1.202076927	7.740738193	27.44620043	5.61E-06	3.42E-05	5.368750917	1472	Downregulated
SOCS2	-1.287270256	2.791140677	24.79981278	1.30E-05	6.76E-05	5.368343082	1473	Downregulated
TMEM69	-1.131593933	3.21862583	30.10450142	2.57E-06	1.82E-05	5.364378665	1474	Downregulated
LCMT2	-1.374548821	2.511051963	22.43994139	2.81E-05	0.000126401	5.358333834	1477	Downregulated
HLCS	-1.136497505	3.167021763	29.86279618	2.76E-06	1.94E-05	5.356622778	1478	Downregulated
TRIM16	-1.141183208	1.064501524	29.31982919	2.92E-06	2.02E-05	5.356438059	1479	Downregulated
DPH5	-1.236765257	3.632980447	26.17406936	8.37E-06	4.70E-05	5.352286977	1480	Downregulated
XYLT2	-1.085913948	2.961694694	32.02368109	1.48E-06	1.18E-05	5.350173731	1481	Downregulated
ZNF77	-1.183657428	1.470928763	27.88108215	4.84E-06	3.04E-05	5.34686013	1482	Downregulated
L3HYPDH	-1.073363051	2.564702832	32.42428579	1.33E-06	1.09E-05	5.327236149	1485	Downregulated
EEF2K	-1.470493208	2.754843673	20.19678243	5.98E-05	0.000238412	5.327115064	1486	Downregulated
ICMT	-1.428849038	4.200923226	20.99960888	4.50E-05	0.000187658	5.324795298	1487	Downregulated
PMM2	-1.06360523	4.112020637	32.72854261	1.20E-06	1.00E-05	5.316114746	1489	Downregulated
SEMA4F	-1.301284751	1.709162519	23.97865115	1.67E-05	8.25E-05	5.313732101	1490	Downregulated
COL6A2	-1.234663043	3.547618506	25.83308594	9.31E-06	5.11E-05	5.298891105	1491	Downregulated
PYCR3	-1.313938922	0.563625029	22.77086318	1.94E-05	9.30E-05	5.296951598	1492	Downregulated
MAGEH1	-1.281248701	3.11694313	24.42995542	1.46E-05	7.41E-05	5.291537554	1493	Downregulated
MMS19	-1.143048871	4.577600369	28.96604642	3.55E-06	2.38E-05	5.285736778	1494	Downregulated
MAN1C1	-1.455795221	2.567310637	20.25051684	5.88E-05	0.000235571	5.281446831	1495	Downregulated
PIP4K2B	-1.214844393	5.303846592	26.27097043	8.07E-06	4.58E-05	5.27080726	1496	Downregulated
VIPR1	-1.502262145	1.574763825	19.21260808	8.21E-05	0.000310879	5.269046467	1497	Downregulated
WBP1L	-1.331737999	5.086680684	22.84514356	2.42E-05	0.000111682	5.263050749	1498	Downregulated
HLA-DOA	-1.483675758	4.638169932	19.56479897	7.37E-05	0.000283731	5.262737326	1500	Downregulated
POLR1B	-1.239534296	4.21865252	25.39358611	1.06E-05	5.69E-05	5.261248123	1501	Downregulated
EIF4B	-1.057799112	8.711573578	32.35912744	1.32E-06	1.09E-05	5.251206852	1505	Downregulated
ZNF671	-1.259142602	3.656324793	24.72790445	1.32E-05	6.83E-05	5.245029046	1507	Downregulated
PDCD7	-1.171166401	3.457769854	27.53693118	5.51E-06	3.37E-05	5.238245426	1510	Downregulated
ANKRD44	-1.201212903	8.318740378	26.4404365	7.65E-06	4.39E-05	5.234584272	1511	Downregulated
C10orf143	-1.283046915	0.868366286	23.49047381	1.70E-05	8.35E-05	5.232982442	1512	Downregulated
MEX3D	-1.204486719	1.094905769	26.05681902	7.95E-06	4.53E-05	5.232230389	1514	Downregulated
CTSF	-1.328317237	1.45530964	22.61662163	2.55E-05	0.00011688	5.223287298	1517	Downregulated
PKIA	-1.109499672	3.25322833	29.79196496	2.81E-06	1.97E-05	5.221217482	1518	Downregulated
SKAP1	-1.114690403	3.509897998	29.53514913	3.02E-06	2.08E-05	5.218552134	1519	Downregulated
ERP27	-1.144017849	1.950596582	28.34145719	4.36E-06	2.78E-05	5.211565449	1520	Downregulated
MKKS	-1.315544374	3.41889663	22.85556455	2.43E-05	0.000111897	5.197955991	1524	Downregulated
CETN3	-1.247874332	2.790697622	24.72643921	1.33E-05	6.89E-05	5.193485052	1525	Downregulated
AKAP12	-1.344578439	2.910576638	22.12659644	3.10E-05	0.000137543	5.192173221	1526	Downregulated
PARD6B	-1.133348519	2.142241977	28.61564628	4.03E-06	2.63E-05	5.191526022	1527	Downregulated
APMAP	-1.389856577	6.767475129	21.05382385	4.40E-05	0.000184736	5.188956543	1528	Downregulated
OGFRL1	-1.097578786	8.785441734	29.89637873	2.69E-06	1.90E-05	5.182946629	1529	Downregulated
HEMK1	-1.063751989	3.405628344	31.3885937	1.76E-06	1.35E-05	5.181544092	1530	Downregulated
TESPA1	-1.279042153	3.6155929	23.67900269	1.85E-05	8.94E-05	5.178426188	1531	Downregulated
CENPQ	-1.152436358	2.295050881	27.67846044	5.34E-06	3.28E-05	5.167676958	1532	Downregulated
CNKSR2	-1.181065857	2.460836749	26.67712473	7.25E-06	4.22E-05	5.167057468	1533	Downregulated
MTHFSD	-1.138692634	2.364156499	28.16047271	4.62E-06	2.92E-05	5.163360172	1534	Downregulated
USO1	-1.148648991	6.049241227	27.70103963	5.19E-06	3.21E-05	5.161988289	1536	Downregulated
ZKSCAN4	-1.28712946	3.05326492	23.33565475	2.08E-05	9.86E-05	5.156402219	1537	Downregulated
METAP1	-1.00427569	3.655972751	34.19838912	7.98E-07	7.38E-06	5.153974036	1539	Downregulated
UMPS	-1.175668618	3.545694827	26.70867489	7.09E-06	4.14E-05	5.152474078	1540	Downregulated
GCNT4	-1.499615177	3.964835	18.62343406	0.000102988	0.000376997	5.134176173	1542	Downregulated
RXRB	-1.051439014	3.793669521	31.42172569	1.74E-06	1.33E-05	5.126551896	1544	Downregulated
ARHGEF9	-1.054631384	3.156925693	31.18154485	1.88E-06	1.41E-05	5.115067834	1545	Downregulated
KLRC1	-1.284243578	3.196711837	23.06892206	2.27E-05	0.000105951	5.104733175	1548	Downregulated
CHM	-1.370432984	3.724868599	20.98802903	4.52E-05	0.000188604	5.104106865	1549	Downregulated
NUDT12	-1.223755787	1.427105334	24.57367025	1.35E-05	6.97E-05	5.087240637	1551	Downregulated
BIVM	-1.111311011	1.86413136	28.55000169	4.08E-06	2.65E-05	5.085432654	1552	Downregulated
ELAC1	-1.047426682	2.194557664	31.12717187	1.93E-06	1.44E-05	5.070320939	1556	Downregulated
ZNF300	-1.222357478	1.960242587	24.53777295	1.41E-05	7.23E-05	5.06147641	1558	Downregulated
TCAF1	-1.226562838	1.900759838	24.34944737	1.50E-05	7.58E-05	5.053834267	1559	Downregulated
LSM11	-1.343910551	2.637123415	21.25039553	4.17E-05	0.000176513	5.043997769	1563	Downregulated
ANKZF1	-1.0043261	5.120159899	32.97482085	1.11E-06	9.52E-06	5.043266831	1564	Downregulated
CD3G	-1.36325825	4.841082422	20.72829296	4.93E-05	0.000202471	5.035381999	1565	Downregulated
ZNF154	-1.195355841	2.813394993	25.09200113	1.19E-05	6.23E-05	5.02671951	1566	Downregulated
FAM200A	-1.250811076	2.200846128	23.44429788	2.02E-05	9.61E-05	5.024875698	1567	Downregulated
METRN	-1.182893239	0.833305787	24.95904053	1.05E-05	5.66E-05	5.023889696	1568	Downregulated
INO80E	-1.160331768	3.480355201	26.12160038	8.51E-06	4.76E-05	5.015277339	1570	Downregulated
TIGD2	-1.052858237	2.501315399	30.32915459	2.43E-06	1.74E-05	5.011544159	1571	Downregulated
NEFL	-1.501891774	0.990252922	17.69790993	0.000131187	0.000461441	5.010136064	1572	Downregulated
URB1	-1.412048443	3.20098706	19.59073028	7.35E-05	0.000283516	5.009131245	1573	Downregulated
FOLR3	-1.683354247	4.341691002	15.30232548	0.000349683	0.001058448	5.008535088	1575	Downregulated
JAKMIP1	-1.324035	1.048434307	21.20095903	3.87E-05	0.000165264	5.007263612	1576	Downregulated
PAN2	-1.005386074	3.715404869	32.50509909	1.28E-06	1.06E-05	5.003165822	1578	Downregulated
OSBPL8	-1.077324407	9.250874981	29.11032517	3.40E-06	2.28E-05	5.00027491	1580	Downregulated
SIGMAR1	-1.127890347	2.766654517	27.18435856	6.18E-06	3.70E-05	4.999139199	1581	Downregulated
CIITA	-1.603726716	4.477359223	16.26812936	0.000242792	0.000774018	4.989592839	1583	Downregulated
COQ9	-1.222351133	3.059778833	23.96208297	1.70E-05	8.33E-05	4.986117666	1584	Downregulated
TRUB2	-1.154937722	3.057557723	26.03483485	8.79E-06	4.87E-05	4.980545108	1585	Downregulated
CCR7	-1.508286399	4.943900028	17.67951719	0.000144271	0.000499075	4.980112174	1586	Downregulated
KCNS1	-1.49321787	2.050389207	17.94302971	0.000132059	0.000463957	4.977674477	1587	Downregulated
HLA-DOB	-1.107986912	2.327503134	27.75442457	5.22E-06	3.22E-05	4.977468059	1588	Downregulated
PTP4A3	-1.046922466	3.445859008	30.1973031	2.49E-06	1.77E-05	4.974423729	1589	Downregulated
DNAJC19	-1.053757926	3.809236882	29.75474516	2.82E-06	1.98E-05	4.956981787	1593	Downregulated
ZNF485	-1.527857207	1.412686612	17.131964	0.000171539	0.000577782	4.947562353	1594	Downregulated
ACAD10	-1.146267712	3.179438721	26.06574267	8.69E-06	4.83E-05	4.947006568	1595	Downregulated
TMEM79	-1.359034769	0.693783348	19.84053873	5.71E-05	0.000229939	4.944694802	1597	Downregulated
BCDIN3D	-1.1939535	1.843366647	24.50646943	1.42E-05	7.28E-05	4.940703912	1598	Downregulated
RNF170	-1.338544973	3.530395009	20.65746822	5.07E-05	0.000206949	4.931383529	1600	Downregulated
ADAM22	-1.014523648	2.218973305	31.28499898	1.85E-06	1.39E-05	4.927131675	1601	Downregulated
CD2	-1.199623009	5.127870754	24.15549738	1.58E-05	7.87E-05	4.923494846	1603	Downregulated
SLC2A4RG	-1.0049637	1.929107694	31.67354229	1.65E-06	1.28E-05	4.916504131	1604	Downregulated
NDRG3	-1.063623496	4.504937702	28.94249989	3.58E-06	2.39E-05	4.916204596	1605	Downregulated
RAD51D	-1.264748158	2.733466778	22.28452025	2.95E-05	0.00013181	4.907289857	1606	Downregulated
LLGL1	-1.124506904	2.802272537	26.55439362	7.50E-06	4.33E-05	4.906641218	1607	Downregulated
IGFBP3	-1.317874624	1.53007712	20.92833601	4.54E-05	0.000189313	4.906208185	1608	Downregulated
ZNF133	-1.107039369	2.799318048	27.17508967	6.20E-06	3.70E-05	4.90585607	1609	Downregulated
TNFAIP8L2	-1.60753273	4.834833146	15.84736447	0.000284154	0.000888769	4.904921593	1610	Downregulated
MRPS27	-1.056841566	4.142359352	29.04468329	3.48E-06	2.33E-05	4.895802558	1611	Downregulated
DPEP3	-1.228454657	1.379964563	23.05953621	2.20E-05	0.000103657	4.894654815	1612	Downregulated
RBBP9	-1.210675072	3.09715996	23.57280243	1.92E-05	9.26E-05	4.882935662	1616	Downregulated
MED11	-1.028345763	3.221043204	30.15464595	2.53E-06	1.79E-05	4.880630983	1617	Downregulated
ZNF69	-1.400241665	1.184742623	18.89431045	8.86E-05	0.000331727	4.871746821	1620	Downregulated
WDR3	-1.18419324	4.407502342	24.24053512	1.54E-05	7.72E-05	4.869963543	1621	Downregulated
MCM3	-1.392117732	4.742359879	19.17547824	8.45E-05	0.000318514	4.86805757	1622	Downregulated
ZNF443	-1.129055876	1.739031638	26.01430582	8.82E-06	4.88E-05	4.867772621	1623	Downregulated
RIC3	-1.17173371	2.465740239	24.65969586	1.36E-05	7.02E-05	4.86675027	1624	Downregulated
TMEM80	-1.076189529	2.69966666	28.0170702	4.80E-06	3.02E-05	4.863990436	1625	Downregulated
CYP27A1	-1.596105592	3.371238797	15.82523327	0.000287878	0.000898173	4.862759177	1626	Downregulated
CD72	-1.399249569	2.269564282	19.03748723	8.97E-05	0.000334831	4.862636503	1627	Downregulated
SORL1	-1.191011011	10.31560749	23.94068034	1.69E-05	8.32E-05	4.859206056	1628	Downregulated
ZNF518A	-1.089649839	6.083355975	27.32501724	5.83E-06	3.53E-05	4.851319735	1630	Downregulated
BCS1L	-1.059515884	2.105309566	28.58520014	4.07E-06	2.64E-05	4.850077304	1631	Downregulated
WDR36	-1.091979792	5.339482319	27.210454	6.04E-06	3.64E-05	4.847447158	1632	Downregulated
DMAC1	-1.133407713	3.522184807	25.65279642	9.85E-06	5.35E-05	4.841864548	1633	Downregulated
TTC5	-1.16475776	3.29875701	24.63985962	1.36E-05	7.01E-05	4.838768148	1635	Downregulated
INPP5E	-1.256907946	1.608296443	21.95973344	3.23E-05	0.000141857	4.83677113	1636	Downregulated
GIMAP5	-1.334268809	3.91627056	20.17874011	5.97E-05	0.000238122	4.834322214	1637	Downregulated
ABHD14A	-1.132667846	0.900240799	25.18597634	1.01E-05	5.46E-05	4.828250929	1638	Downregulated
GPR162	-1.183669642	1.587545441	23.88372685	1.72E-05	8.41E-05	4.823854151	1639	Downregulated
ZNF398	-1.136971863	3.778398447	25.1151025	1.17E-05	6.15E-05	4.788159433	1645	Downregulated
PSPN	-1.170120931	0.624619225	23.38148816	1.66E-05	8.19E-05	4.781785506	1647	Downregulated
SLC16A7	-1.144770143	5.463591344	24.77715677	1.29E-05	6.71E-05	4.777400156	1649	Downregulated
POLR3B	-1.021329534	3.008476915	29.51380892	3.06E-06	2.10E-05	4.777357446	1650	Downregulated
PDGFD	-1.173914008	3.268040151	23.83838763	1.76E-05	8.58E-05	4.77364673	1651	Downregulated
CEP126	-1.124365045	1.42770478	25.33915242	1.06E-05	5.69E-05	4.772441921	1652	Downregulated
CAMK1D	-1.234023986	5.051407937	22.1332965	3.06E-05	0.000135935	4.771563453	1653	Downregulated
ZNF324B	-1.171928115	1.1092159	23.64944713	1.74E-05	8.52E-05	4.769200577	1655	Downregulated
SAMD1	-1.119598862	1.257239197	25.39094872	1.03E-05	5.53E-05	4.766151476	1656	Downregulated
TMEM25	-1.260095411	0.714604712	20.96577697	3.88E-05	0.000165663	4.764137198	1657	Downregulated
METTL13	-1.432905287	3.319990497	17.85859517	0.000135962	0.000475002	4.761980575	1658	Downregulated
ZKSCAN3	-1.550430917	1.699260822	15.95702189	0.000270919	0.000851396	4.759618922	1659	Downregulated
CEP41	-1.101015512	2.132137641	26.07546558	8.74E-06	4.85E-05	4.750076899	1662	Downregulated
CNPY4	-1.20524925	2.775906648	22.66913534	2.59E-05	0.000118365	4.732743793	1663	Downregulated
TRABD2A	-1.330952222	4.736674031	19.605859	7.26E-05	0.000280591	4.727443691	1665	Downregulated
ZNF322	-1.141431067	3.100845044	24.4478313	1.45E-05	7.38E-05	4.716067192	1666	Downregulated
SLC19A1	-1.115662144	4.407530224	25.23681746	1.12E-05	5.93E-05	4.715556477	1667	Downregulated
SLC35B4	-1.211671199	3.416825996	22.31286233	2.90E-05	0.000130163	4.7079636	1669	Downregulated
ZNF510	-1.093497734	4.415533151	25.9209134	9.01E-06	4.96E-05	4.706580143	1670	Downregulated
MS4A2	-1.4841554	2.495606844	16.71396621	0.000207481	0.000679138	4.701866217	1671	Downregulated
MRPS26	-1.105123785	2.989599245	25.43133565	1.06E-05	5.69E-05	4.691253552	1674	Downregulated
ATP8B1	-1.526800796	2.08597906	15.95115414	0.000274807	0.00086217	4.67873883	1677	Downregulated
PLCH2	-1.149146789	1.848762887	23.86917564	1.75E-05	8.53E-05	4.675921729	1678	Downregulated
LIPE	-1.367439083	0.842087176	18.22536634	0.000106172	0.000386518	4.666837567	1680	Downregulated
PECAM1	-1.00522541	7.698824411	29.11308957	3.40E-06	2.28E-05	4.665729022	1681	Downregulated
XKR6	-1.127560001	1.424735589	24.39786685	1.44E-05	7.32E-05	4.662997001	1683	Downregulated
GIMAP1	-1.311616025	5.41842169	19.61456724	7.24E-05	0.000279837	4.660295879	1684	Downregulated
SLC27A5	-1.113451184	0.704226689	24.2757586	1.28E-05	6.64E-05	4.651816485	1685	Downregulated
ABCA7	-1.12482234	5.397383699	24.29875443	1.51E-05	7.61E-05	4.632623561	1689	Downregulated
CYP2U1	-1.119432369	2.983907128	24.47566506	1.44E-05	7.33E-05	4.628696221	1691	Downregulated
MEN1	-1.355682111	1.684050627	18.51159608	0.000106627	0.000387922	4.624577942	1692	Downregulated
UGDH	-1.319840472	3.195533601	19.23691134	8.32E-05	0.00031437	4.622819035	1693	Downregulated
ZNF470	-1.155549452	2.13600247	23.25404404	2.15E-05	0.000101401	4.615213843	1695	Downregulated
NIPAL3	-1.160024482	4.751305791	23.02411147	2.28E-05	0.000106564	4.608070651	1696	Downregulated
MPRIP	-1.234406983	5.712724187	21.02733968	4.44E-05	0.000185875	4.605298305	1697	Downregulated
VKORC1L1	-1.177578403	3.836927586	22.51208445	2.71E-05	0.000122942	4.604684023	1698	Downregulated
STK38	-1.233408684	7.042787406	21.03275888	4.43E-05	0.000185611	4.602337316	1699	Downregulated
COG4	-1.027460967	4.957955317	27.33870757	5.81E-06	3.52E-05	4.575514153	1700	Downregulated
FRY	-1.15278194	6.57962399	22.95534699	2.33E-05	0.000108519	4.570197213	1701	Downregulated
ITPRIPL1	-1.175720393	2.52103252	22.3280927	2.91E-05	0.000130513	4.566906212	1702	Downregulated
HSDL2	-1.027634306	6.153123484	27.16887442	6.11E-06	3.67E-05	4.558178945	1704	Downregulated
AXIN2	-1.26998049	1.347047579	19.72930188	6.78E-05	0.000265034	4.542338114	1708	Downregulated
ZNF345	-1.016658681	2.499950846	27.40759168	5.79E-06	3.52E-05	4.52804087	1711	Downregulated
ZNF253	-1.236148186	3.461173096	20.49748412	5.36E-05	0.000217315	4.527900305	1712	Downregulated
MRPL50	-1.020312048	4.48652496	27.16898938	6.12E-06	3.67E-05	4.525463594	1713	Downregulated
ZNF589	-1.13085522	3.383123368	23.27757175	2.11E-05	1.00E-04	4.52362159	1714	Downregulated
ZFP30	-1.310378435	3.166597859	18.81891113	9.65E-05	0.000357016	4.517283382	1717	Downregulated
TMEM45B	-1.497505673	2.491930121	15.58301381	0.000316616	0.000971946	4.511023143	1719	Downregulated
TRAPPC6A	-1.008491299	2.510926012	27.56949611	5.51E-06	3.37E-05	4.510330174	1720	Downregulated
SLC25A12	-1.025332602	3.825813953	26.79585699	6.88E-06	4.05E-05	4.504045129	1722	Downregulated
SLC16A4	-1.08115892	1.52442118	24.5444341	1.39E-05	7.11E-05	4.484708473	1725	Downregulated
ZNF225	-1.334025314	2.690756968	18.15314318	0.000122771	0.000436088	4.482893794	1726	Downregulated
ZNF836	-1.346142227	3.042177324	17.8867611	0.000134807	0.000471845	4.477539046	1730	Downregulated
MREG	-1.138262662	1.770090959	22.70905133	2.55E-05	0.000116759	4.476456549	1731	Downregulated
ZNF785	-1.265540962	1.055885324	19.2917298	7.61E-05	0.000291123	4.474855577	1732	Downregulated
HAGHL	-1.149458287	0.937084896	22.04029342	2.88E-05	0.000129434	4.469038911	1734	Downregulated
FMO5	-1.038959752	2.961205265	25.9208098	9.11E-06	5.01E-05	4.467802037	1735	Downregulated
RORC	-1.178568219	1.295007031	21.39865671	3.80E-05	0.000163499	4.462631732	1737	Downregulated
AHCYL2	-1.040185284	3.278450136	25.62793684	9.95E-06	5.39E-05	4.440311834	1739	Downregulated
LTBP3	-1.287232059	2.229355937	18.81368903	9.71E-05	0.000358807	4.434694007	1740	Downregulated
TTC12	-1.078123322	2.710425707	24.24002836	1.56E-05	7.79E-05	4.429325603	1742	Downregulated
NFS1	-1.217887465	2.55154933	20.30279087	5.77E-05	0.000231887	4.426684961	1744	Downregulated
LRIF1	-1.117187317	4.201326896	22.88359503	2.39E-05	0.000110603	4.419854917	1746	Downregulated
AARS2	-1.040244343	3.244936294	25.44939708	1.05E-05	5.65E-05	4.418702113	1747	Downregulated
GGACT	-1.201916692	1.173718264	20.44320191	5.20E-05	0.00021129	4.417190534	1748	Downregulated
SLC15A2	-1.216515354	2.749592293	20.23328967	5.90E-05	0.000236331	4.411666795	1749	Downregulated
CLEC2D	-1.00147954	6.708935195	26.8738777	6.69E-06	3.95E-05	4.409432429	1750	Downregulated
GOLGA8N	-1.260769882	1.918865802	19.17777956	8.51E-05	0.000320577	4.405214623	1752	Downregulated
LEO1	-1.137851661	3.623762377	22.169088	3.04E-05	0.00013501	4.403069578	1753	Downregulated
FXN	-1.013584822	1.877878935	26.28638557	8.16E-06	4.62E-05	4.39451579	1754	Downregulated
CYP3A5	-1.049890424	2.468149214	24.89472737	1.27E-05	6.59E-05	4.389618773	1756	Downregulated
ZFP3	-1.430736503	1.605794378	15.9350289	0.000272893	0.000857121	4.38800832	1757	Downregulated
RFLNB	-1.009554691	5.941860597	26.31443786	7.96E-06	4.53E-05	4.38525801	1758	Downregulated
PRR5L	-1.21018702	4.884803741	20.13890183	6.03E-05	0.000240106	4.380388445	1759	Downregulated
NBR1	-1.064979095	7.522013245	24.17644707	1.57E-05	7.83E-05	4.373288727	1760	Downregulated
ZNF550	-1.068853184	3.48007582	24.04560584	1.64E-05	8.14E-05	4.370708198	1761	Downregulated
PDCD2L	-1.005919412	0.572272878	25.57207348	8.06E-06	4.58E-05	4.364350998	1762	Downregulated
NDUFAF1	-1.32669568	2.868865594	17.60721956	0.000149331	0.000514053	4.36349169	1763	Downregulated
GPA33	-1.157394243	1.389461845	21.28912769	4.00E-05	0.000170072	4.362644039	1764	Downregulated
COQ3	-1.081904832	0.824652269	23.12093378	1.96E-05	9.40E-05	4.356733577	1765	Downregulated
UCK2	-1.094756128	2.356408775	23.10846512	2.25E-05	0.000105454	4.353777878	1766	Downregulated
MOSPD2	-1.3691805	5.767226538	16.71797796	0.000205139	0.000673627	4.342465787	1767	Downregulated
THAP2	-1.227245718	2.64889648	19.51751089	7.57E-05	0.000290032	4.341447288	1768	Downregulated
MBLAC2	-1.24227253	2.314266749	19.17979122	8.54E-05	0.000321217	4.339507573	1769	Downregulated
PPIP5K1	-1.068110268	1.269346717	23.68171424	1.79E-05	8.68E-05	4.338092756	1770	Downregulated
SGK1	-1.222849811	7.523228279	19.53448078	7.44E-05	0.000285865	4.333582191	1771	Downregulated
ZNF180	-1.017102241	4.185411907	25.45449047	1.04E-05	5.62E-05	4.323210582	1773	Downregulated
AGL	-1.252558701	4.257290725	18.83314885	9.54E-05	0.00035375	4.322960756	1774	Downregulated
CROCC	-1.117785829	3.201812776	22.13583778	3.08E-05	0.000136646	4.319575635	1775	Downregulated
SERPINH1	-1.039013601	1.474464862	24.56096102	1.38E-05	7.07E-05	4.312340369	1776	Downregulated
SAMD12	-1.063233663	2.052674692	23.7687495	1.82E-05	8.81E-05	4.311647592	1777	Downregulated
MTAP	-1.024204894	3.989574062	25.09216275	1.17E-05	6.18E-05	4.311199032	1779	Downregulated
USP53	-1.073044365	4.75667166	23.40135127	2.01E-05	9.60E-05	4.311189429	1780	Downregulated
PPP1R3F	-1.155855433	1.385310332	20.96337607	4.47E-05	0.000186635	4.310192635	1781	Downregulated
POLH	-1.052084999	4.278180032	24.09536394	1.61E-05	8.02E-05	4.309257681	1782	Downregulated
USP5	-1.069573321	4.220554474	23.41203493	2.01E-05	9.59E-05	4.297888167	1783	Downregulated
CYSLTR2	-1.208046826	4.023491112	19.65124147	7.16E-05	0.000277184	4.297301998	1784	Downregulated
BPHL	-1.106102647	0.651425129	21.74030021	2.96E-05	0.000132094	4.290700493	1786	Downregulated
HACD3	-1.012111856	4.321428194	25.34041311	1.08E-05	5.77E-05	4.289952762	1787	Downregulated
OSGEP	-1.033951006	4.300302779	24.5649068	1.38E-05	7.11E-05	4.289274364	1788	Downregulated
DHODH	-1.147696759	1.904144472	21.08784706	4.40E-05	0.000184736	4.28486558	1789	Downregulated
TACC3	-1.008584266	4.938003021	25.42747489	1.05E-05	5.65E-05	4.284481673	1790	Downregulated
ZNF235	-1.309530421	2.677832944	17.42972481	0.000159465	0.000542633	4.276263034	1791	Downregulated
TBC1D9	-1.367008887	4.812926956	16.37859976	0.000232823	0.000747742	4.273608875	1793	Downregulated
NDUFA8	-1.197885235	2.575816171	19.76230844	6.96E-05	0.000270832	4.273215498	1794	Downregulated
ZNF41	-1.313553047	3.265841669	17.31790236	0.000165465	0.000559837	4.271593739	1795	Downregulated
TIAM1	-1.206192685	4.905077425	19.50290846	7.53E-05	0.000288672	4.269433866	1796	Downregulated
BCL11B	-1.309052776	6.238134114	17.35835142	0.000162077	0.000550172	4.266859308	1797	Downregulated
CRTC1	-1.52567635	1.414332566	13.86844314	0.000596131	0.001662729	4.240126863	1799	Downregulated
MRPS33	-1.036065988	3.461584156	24.07578176	1.63E-05	8.08E-05	4.240010829	1800	Downregulated
DUSP14	-1.079140281	1.581852972	22.64246498	2.59E-05	0.000118118	4.238523614	1801	Downregulated
CLYBL	-1.084565126	1.234331737	22.34744988	2.76E-05	0.000124882	4.233598677	1803	Downregulated
LMBRD2	-1.050775459	5.03658262	23.46946373	1.97E-05	9.42E-05	4.230275419	1804	Downregulated
ADAMTS1	-1.477944437	1.563198681	14.48272446	0.000473961	0.001375362	4.229260574	1805	Downregulated
CARMIL2	-1.359497613	2.064506591	16.25593517	0.000245488	0.000781288	4.224215689	1806	Downregulated
TMEM14A	-1.291271187	1.757229056	17.44986574	0.000157197	0.000536864	4.222631807	1808	Downregulated
PPP1R12B	-1.102797943	5.442409251	21.78501149	3.44E-05	0.000149577	4.218351731	1809	Downregulated
DEXI	-1.140359045	1.706400907	20.78074303	4.86E-05	0.000200067	4.217987527	1810	Downregulated
CYP4F12	-1.269448234	1.179513975	17.70570591	0.000137435	0.00047896	4.214187873	1812	Downregulated
MRTFB	-1.384481601	2.485567861	15.81258824	0.000290363	0.000904922	4.213515983	1813	Downregulated
ARHGAP35	-1.155913179	4.608094854	20.26865964	5.77E-05	0.000231887	4.201425527	1815	Downregulated
POP1	-1.249743899	2.223130627	18.12579931	0.000124097	0.000439827	4.195037376	1817	Downregulated
RTL10	-1.373819343	2.336115865	15.88094935	0.000282994	0.000885388	4.19408671	1818	Downregulated
KANK1	-1.095927621	2.661600929	21.81892574	3.44E-05	0.000149688	4.191718212	1819	Downregulated
GPAT3	-1.175379425	5.31598793	19.58992859	7.30E-05	0.000281697	4.17285211	1821	Downregulated
INPP4A	-1.111370836	6.196844929	21.19393071	4.20E-05	0.000177192	4.169369879	1822	Downregulated
DRAXIN	-1.266690138	1.484715722	17.56845522	0.000148667	0.000512239	4.16807902	1823	Downregulated
TMC8	-1.222790696	5.08987526	18.4972912	0.00010744	0.000390374	4.167904931	1824	Downregulated
FMNL3	-1.25073904	3.284638092	17.89590796	0.000134095	0.000469644	4.162748238	1826	Downregulated
ZSCAN5A	-1.023550759	0.950384687	23.42802766	1.84E-05	8.90E-05	4.145920443	1828	Downregulated
CRYBG3	-1.109240867	4.524234312	21.07631847	4.37E-05	0.000183876	4.143541048	1829	Downregulated
ZFP69	-1.151642868	2.462100045	19.98389992	6.44E-05	0.000253909	4.140526815	1831	Downregulated
APAF1	-1.211826814	6.875272748	18.54876176	0.000105435	0.000384331	4.138745892	1832	Downregulated
MAVS	-1.359730266	4.663117551	15.78124777	0.00029134	0.000906965	4.13685637	1833	Downregulated
ZNF718	-1.066588044	3.083247992	22.24025105	2.98E-05	0.000132769	4.135057169	1834	Downregulated
RPP14	-1.057286711	2.317343383	22.55369553	2.70E-05	0.000122846	4.134666369	1835	Downregulated
SURF6	-1.015294231	4.04064931	23.8489251	1.74E-05	8.52E-05	4.131773757	1836	Downregulated
MICU3	-1.12819081	1.403638018	20.43347891	5.38E-05	0.00021796	4.131009239	1837	Downregulated
SAC3D1	-1.275226722	0.564997881	16.77872448	0.000171983	0.000578933	4.128382426	1839	Downregulated
TMEM200A	-1.252189906	0.414513085	17.07629647	0.000147295	0.00050813	4.124744723	1840	Downregulated
CASP6	-1.032462679	2.951816531	23.24195411	2.14E-05	0.000101309	4.124017419	1841	Downregulated
BLK	-1.190907067	3.49688847	18.92140231	9.28E-05	0.000344721	4.12355446	1842	Downregulated
PISD	-1.207535381	4.851493147	18.5337867	0.000106068	0.000386263	4.121459913	1843	Downregulated
FLYWCH2	-1.135720877	2.244466053	20.25366393	5.87E-05	0.000235555	4.120289696	1844	Downregulated
UTP20	-1.039635704	4.368947163	22.94074594	2.34E-05	0.000108877	4.120143944	1845	Downregulated
KLF12	-1.09459278	6.351419283	21.26625991	4.10E-05	0.000173671	4.115968074	1846	Downregulated
ACACB	-1.124679506	2.349449758	20.4736481	5.45E-05	0.000220388	4.112742678	1847	Downregulated
NAP1L3	-1.090794468	1.42493034	21.29903973	4.01E-05	0.000170465	4.110512593	1848	Downregulated
PRMT6	-1.071042531	2.973564057	21.79635677	3.46E-05	0.000150235	4.094842121	1849	Downregulated
IL32	-1.273412852	3.289390022	17.01991025	0.000184495	0.000615347	4.088775804	1850	Downregulated
TMEM186	-1.057010221	1.346281486	22.08144401	3.06E-05	0.000135935	4.087109648	1851	Downregulated
DDX23	-1.039793679	6.261577006	22.56473266	2.65E-05	0.000120739	4.074068915	1853	Downregulated
B3GAT1	-1.454366481	1.526274392	14.03651395	0.000563413	0.001585612	4.071939653	1854	Downregulated
GNAT2	-1.297199301	1.894510079	16.46628295	0.000226573	0.000730169	4.068764709	1856	Downregulated
USP40	-1.023238192	2.941618583	23.08379555	2.26E-05	0.000105637	4.068585339	1857	Downregulated
GSTM3	-1.28944446	1.74935933	16.58129555	0.000216324	0.000702368	4.066179723	1858	Downregulated
NTHL1	-1.093667638	1.507019323	20.85497498	4.69E-05	0.000194551	4.058562956	1861	Downregulated
POMGNT1	-1.022946247	3.301231666	22.98136264	2.33E-05	0.000108451	4.055741412	1862	Downregulated
SLC25A11	-1.036452816	4.072177496	22.50650585	2.71E-05	0.00012295	4.052810945	1863	Downregulated
ZNF286A	-1.146487946	2.11871406	19.49122195	7.65E-05	0.000292409	4.051698707	1865	Downregulated
SMARCAL1	-1.145188163	2.955855452	19.45388824	7.72E-05	0.000294769	4.043107663	1868	Downregulated
BANK1	-1.036877104	5.42645957	22.31692532	2.88E-05	0.000129244	4.031989852	1869	Downregulated
FAM50B	-1.163523995	1.660984719	18.9207737	9.26E-05	0.000344163	4.029558576	1871	Downregulated
IGF1R	-1.137690871	5.19445187	19.4896352	7.56E-05	0.000289701	4.025207603	1872	Downregulated
SGCB	-1.110551209	1.535681071	20.14808901	5.99E-05	0.000238834	4.022309433	1873	Downregulated
PLD4	-1.230226998	2.038176494	17.46138853	0.00015759	0.000537718	4.022160509	1874	Downregulated
ANKS6	-1.08866824	1.192364476	20.62606101	4.93E-05	0.000202639	4.020754486	1875	Downregulated
PYGO2	-1.19164445	2.475357422	18.24507363	0.000118891	0.000425124	4.017611029	1876	Downregulated
ANGPTL1	-1.084362244	2.23586606	20.83920472	4.81E-05	0.000198327	4.014978392	1879	Downregulated
ABCB4	-1.021195051	2.020652839	22.58379603	2.68E-05	0.000121756	3.997478707	1881	Downregulated
PTCH1	-1.366974997	2.385241825	14.95245544	0.000402574	0.001201246	3.992069999	1882	Downregulated
CLOCK	-1.110955527	4.353990014	19.92598185	6.50E-05	0.00025582	3.990624873	1883	Downregulated
NEK9	-1.036039106	5.651803762	21.99757231	3.20E-05	0.000140962	3.989680849	1885	Downregulated
C3orf62	-1.082880076	3.598284604	20.63965491	5.10E-05	0.00020773	3.987706745	1886	Downregulated
ENPP5	-1.497100311	1.70979001	13.10245896	0.000822245	0.002189283	3.981834708	1887	Downregulated
ZNF66	-1.023888885	3.206058096	22.34037083	2.88E-05	0.000129244	3.981483997	1888	Downregulated
STARD9	-1.06662757	2.828327339	20.98951074	4.55E-05	0.000189361	3.970744613	1889	Downregulated
DPH2	-1.047990073	1.709264624	21.38837709	3.96E-05	0.000168623	3.954154007	1891	Downregulated
SPIB	-1.115681884	2.369826813	19.55137643	7.49E-05	0.000287677	3.950735203	1892	Downregulated
MRPL51	-1.026126478	4.312845818	21.98806463	3.22E-05	0.000141561	3.949617747	1893	Downregulated
COX15	-1.206106863	4.13661061	17.45204343	0.000156897	0.000536002	3.944975296	1895	Downregulated
ZSCAN30	-1.125599247	3.082329235	19.24456593	8.30E-05	0.000313797	3.943369744	1897	Downregulated
PAX5	-1.619681198	2.972264912	11.6346599	0.001506844	0.003692506	3.940164036	1898	Downregulated
ZNF605	-1.267643583	3.034506189	16.21796248	0.000248707	0.000790414	3.932414633	1899	Downregulated
COCH	-1.083687896	1.046144667	20.05324083	5.89E-05	0.000235928	3.930775806	1900	Downregulated
ATRN	-1.170708227	4.200496215	18.07345162	0.000125237	0.000443449	3.925567344	1901	Downregulated
EARS2	-1.015477842	2.852892309	22.10494493	3.12E-05	0.000138168	3.919332228	1902	Downregulated
PLCE1	-1.094509501	2.437099404	19.84746164	6.76E-05	0.000264381	3.915902918	1903	Downregulated
CD3D	-1.082263287	5.906825272	20.06691963	6.18E-05	0.000245075	3.907728577	1905	Downregulated
SPSB2	-1.004010935	2.575640087	22.27583844	2.96E-05	0.000132094	3.894674897	1908	Downregulated
ZNF853	-1.11927192	1.158873151	18.88908783	9.01E-05	0.000336139	3.887769144	1910	Downregulated
CPTP	-1.010173613	1.134154789	21.65985876	3.45E-05	0.000149808	3.863374249	1913	Downregulated
PPP2R2B	-1.020303612	2.757655644	21.5140488	3.81E-05	0.000163662	3.862923042	1914	Downregulated
SLC27A4	-1.173145038	2.432845794	17.59554464	0.000150274	0.00051651	3.856035204	1915	Downregulated
KLRB1	-1.130737416	5.601399046	18.48357521	0.000107938	0.000391681	3.852498329	1916	Downregulated
POLD2	-1.001777927	1.949360917	21.94661819	3.30E-05	0.000144517	3.846908698	1918	Downregulated
BTBD2	-1.277300421	3.034145479	15.50676094	0.000325026	0.000993513	3.835511501	1919	Downregulated
CD320	-1.136440701	1.208442671	18.1620666	0.000117744	0.000421933	3.835210249	1920	Downregulated
PANK1	-1.228723827	1.070678903	16.21109175	0.000236647	0.000757569	3.834328589	1921	Downregulated
LEF1	-1.389568845	5.344457381	13.74297509	0.000639345	0.001766197	3.825428534	1923	Downregulated
EDEM3	-1.031639065	6.813159677	20.82327162	4.76E-05	0.000196758	3.823323385	1924	Downregulated
EGLN1	-1.004635229	5.083718734	21.60865953	3.65E-05	0.000157659	3.819904765	1925	Downregulated
ADGRL1	-1.354597657	1.980118531	14.21286558	0.000534416	0.00151766	3.818374512	1926	Downregulated
PLPP1	-1.076011772	1.036929902	19.38641789	7.44E-05	0.000285914	3.813131875	1928	Downregulated
CEP250	-1.134228388	4.941133804	18.09764146	0.000124008	0.000439754	3.807366231	1929	Downregulated
DCAF7	-1.526250262	4.232522594	11.92809853	0.001329786	0.003311965	3.784969779	1930	Downregulated
OPN3	-1.089597242	1.065553996	18.79414774	9.23E-05	0.00034346	3.774500372	1932	Downregulated
PTCD2	-1.009458462	2.112877117	21.12868915	4.36E-05	0.000183168	3.772497375	1933	Downregulated
COPB2	-1.047728077	6.307683895	19.81675529	6.74E-05	0.000263975	3.749229564	1934	Downregulated
CHI3L1	-1.464423436	4.650743684	12.45623666	0.001070815	0.002753456	3.749102526	1935	Downregulated
NBPF1	-1.057733548	1.840117523	19.53559216	7.51E-05	0.000288151	3.744778399	1937	Downregulated
ZNF543	-1.029469597	2.636849279	20.31946783	5.73E-05	0.00023075	3.744035956	1938	Downregulated
ZNF780A	-1.439154368	4.660069903	12.70578666	0.00096779	0.002521942	3.739304379	1939	Downregulated
ZNF691	-1.235275428	1.686330408	15.66744242	0.000304286	0.000942058	3.737847815	1940	Downregulated
TRERF1	-1.287362542	3.876781697	14.70976653	0.000439195	0.001291886	3.718901924	1945	Downregulated
ARAP3	-1.300429107	2.90137113	14.50001699	0.000478397	0.001383733	3.717858746	1946	Downregulated
COL9A3	-1.134937439	1.762911075	17.49420969	0.000155103	0.000531001	3.716811788	1947	Downregulated
GPRASP2	-1.136392972	0.68285503	17.13622515	0.000157854	0.00053828	3.714859212	1948	Downregulated
SNX22	-1.032879676	3.367317753	19.96861171	6.43E-05	0.000253565	3.714143457	1950	Downregulated
SLC46A2	-1.254646762	1.835910198	15.19542865	0.000365365	0.001100591	3.711714292	1951	Downregulated
MPZL3	-1.144904053	6.703483271	17.19759261	0.000171891	0.000578797	3.706596905	1952	Downregulated
NCAPD2	-1.103709735	4.792781608	18.07477442	0.000125048	0.000442918	3.701485719	1953	Downregulated
HIRIP3	-1.051962204	1.811491948	19.35582712	7.99E-05	0.000303945	3.699966419	1954	Downregulated
PECR	-1.060791145	2.924847566	19.0033899	9.05E-05	0.000337231	3.683143406	1957	Downregulated
GRAP	-1.321716761	1.363414524	13.91360654	0.000588366	0.001645146	3.67938928	1958	Downregulated
PASK	-1.119422088	4.186503246	17.51333216	0.000153397	0.000525479	3.671082431	1959	Downregulated
TFAP4	-1.028586494	1.702042417	19.68323693	7.11E-05	0.000275649	3.661401172	1961	Downregulated
C4orf50	-1.267978752	0.872011865	14.50795228	0.000443562	0.001301331	3.658895089	1962	Downregulated
ZNF879	-1.00509333	2.540977926	20.22422145	5.93E-05	0.00023701	3.643698744	1964	Downregulated
CDC25B	-1.362970978	3.822566248	13.19617336	0.000795849	0.002127555	3.642021058	1965	Downregulated
CYFIP2	-1.056044027	6.604691503	18.80534336	9.62E-05	0.000356201	3.641562064	1966	Downregulated
NEURL4	-1.021690698	3.028531939	19.71503544	7.04E-05	0.000273325	3.640611591	1967	Downregulated
CHCHD4	-1.155143457	2.211767285	16.58208151	0.000217921	0.000706534	3.639703461	1969	Downregulated
KIT	-1.110996817	1.580961412	17.44621045	0.000156871	0.000536002	3.633886129	1970	Downregulated
CCT5	-1.064411901	6.459156527	18.48535342	0.000107853	0.000391496	3.626741626	1972	Downregulated
TWNK	-1.152125685	1.890459484	16.45128955	0.000228153	0.000735051	3.610396033	1974	Downregulated
POU6F1	-1.149509824	1.095627279	16.36646173	0.000225334	0.000726801	3.607833535	1976	Downregulated
NBPF3	-1.13372728	2.026669378	16.59278139	0.000216865	0.000703515	3.574332001	1979	Downregulated
P2RY10	-1.064811629	5.977757174	18.01883531	0.000127525	0.000449854	3.563848486	1980	Downregulated
CALHM2	-1.160260737	2.574366625	15.96298467	0.00027428	0.000860995	3.556198307	1981	Downregulated
SNPH	-1.072169929	1.76651528	17.71224158	0.00014344	0.000496507	3.542529772	1984	Downregulated
C1orf115	-1.162258326	1.1816775	15.74412248	0.000287359	0.000897049	3.541614594	1985	Downregulated
SPDYE18	-1.021371942	1.147662851	18.82982534	9.26E-05	0.000344163	3.53725242	1987	Downregulated
OLIG1	-1.245465895	1.226722941	14.26317058	0.000509066	0.001459289	3.531965464	1988	Downregulated
IPO8	-1.033357989	5.224479958	18.56822522	0.000104738	0.000382161	3.531762863	1989	Downregulated
FAHD2B	-1.059722748	0.745372693	17.63220087	0.000133623	0.000468574	3.528052107	1990	Downregulated
RPUSD3	-1.044829563	2.524190494	18.23984009	0.000119061	0.000425461	3.522267108	1993	Downregulated
CLSTN3	-1.048721778	3.57936709	18.10755478	0.000123964	0.000439754	3.520338519	1994	Downregulated
F2RL2	-1.164120943	1.05668787	15.45602205	0.000316499	0.000971852	3.506797915	1996	Downregulated
TMEM169	-1.285393943	0.721838373	13.30568281	0.000701646	0.001906959	3.495832714	1998	Downregulated
CD180	-1.076908419	4.369317736	17.25304071	0.000168621	0.000569318	3.49418529	1999	Downregulated
COL19A1	-1.291812495	2.858441646	13.36060694	0.00074814	0.002016771	3.481878306	2001	Downregulated
NFATC2	-1.261331753	4.706956936	13.60512311	0.000675362	0.001850711	3.446792448	2005	Downregulated
ATIC	-1.233541298	2.50882528	13.9873125	0.000585022	0.001638607	3.436060458	2007	Downregulated
SYNE1	-1.087680771	8.287689554	16.59960625	0.000214305	0.000696815	3.433680284	2008	Downregulated
BYSL	-1.087380141	2.170402519	16.55903279	0.00021981	0.000711632	3.422794831	2009	Downregulated
APOLD1	-1.032462894	1.307302282	17.70307082	0.000141008	0.000489744	3.41748433	2010	Downregulated
WDR54	-1.094597759	1.602183823	16.33878408	0.000236373	0.000757202	3.416007749	2011	Downregulated
EPPK1	-1.327456077	1.457600686	12.48107877	0.001050386	0.002707655	3.408119558	2015	Downregulated
NHSL2	-1.592383341	5.608354237	9.791596253	0.003280091	0.007269006	3.405351512	2016	Downregulated
ZNF337	-1.005652036	1.216613083	18.24203871	0.000115107	0.000413255	3.402906764	2017	Downregulated
EHMT2	-1.002790817	3.27108432	18.35997304	0.000113419	0.000408409	3.39836245	2018	Downregulated
CNTNAP3C	-1.362349621	1.82341894	12.01745742	0.001282624	0.003212981	3.396462742	2020	Downregulated
ELOVL4	-1.118071592	0.979052664	15.57726904	0.000300523	0.000931943	3.388439858	2021	Downregulated
ZNF613	-1.157838371	2.818892461	14.98715434	0.000396561	0.001185682	3.387871999	2022	Downregulated
TRIM68	-1.128321753	2.587608762	15.49901464	0.000326673	0.00099765	3.386118368	2023	Downregulated
SLC2A11	-1.121799393	1.320264125	15.5596842	0.000312234	0.000960328	3.385119965	2024	Downregulated
NMNAT1	-1.080417341	3.192631491	16.27970198	0.000242677	0.000774018	3.361447168	2028	Downregulated
DIP2A	-1.046487945	5.065284375	16.97975452	0.000186281	0.000620202	3.356575677	2029	Downregulated
KHK	-1.190789596	0.47788299	13.86704635	0.000539478	0.001530107	3.35240391	2030	Downregulated
C1QL3	-1.101980261	0.924425654	15.59943614	0.000295682	0.000918195	3.346785616	2032	Downregulated
PKD1	-1.289400211	3.063134959	12.66029803	0.000989648	0.002574541	3.33864421	2034	Downregulated
STEAP4	-1.44973384	7.692937859	10.69444208	0.002224928	0.005192266	3.312124354	2038	Downregulated
GALNT12	-1.006539432	1.475381977	17.55333429	0.000150566	0.000517354	3.307701799	2039	Downregulated
KCTD1	-1.086468594	0.622187611	15.49078384	0.000293241	0.000911872	3.302936154	2040	Downregulated
COQ5	-1.052783454	3.228621618	16.41022138	0.000231089	0.000742811	3.294287425	2041	Downregulated
AQP3	-1.055140045	3.30969639	16.34940098	0.000236283	0.000757202	3.292868583	2042	Downregulated
GPR174	-1.127521306	5.725921966	14.89608672	0.000407931	0.001212594	3.288173167	2043	Downregulated
SH3YL1	-1.033322579	4.273451078	16.67257947	0.000208837	0.000682187	3.271598882	2044	Downregulated
PACS1	-1.171748072	4.903112367	13.96513095	0.000585907	0.001639599	3.263625778	2046	Downregulated
PYGL	-1.120761785	7.985066108	14.83451985	0.000417661	0.001236944	3.258782844	2048	Downregulated
TRPM6	-1.282340039	4.134272507	12.13037373	0.001223724	0.003081891	3.220190147	2051	Downregulated
ZNF677	-1.001074385	1.438552635	17.02980176	0.000182126	0.000608708	3.219045591	2052	Downregulated
PIK3R3	-1.194772437	1.400750523	13.28531569	0.000760055	0.002044976	3.213115702	2054	Downregulated
PLXDC1	-1.077087782	1.177361622	15.20768183	0.000354055	0.001070243	3.199508231	2056	Downregulated
GALT	-1.115583104	1.717111489	14.46349889	0.000483865	0.001396646	3.184893374	2057	Downregulated
AKAP11	-1.172361349	5.363734043	13.36148176	0.000743661	0.002005659	3.162729626	2059	Downregulated
MYO5B	-1.174201653	1.236992666	13.26609971	0.000758784	0.002042044	3.158525942	2061	Downregulated
ZSCAN20	-1.274000084	1.319256776	11.88258323	0.001336452	0.00332489	3.157255886	2062	Downregulated
IPO13	-1.147958576	2.003572147	13.54401228	0.000696143	0.001895664	3.12501707	2070	Downregulated
CCDC170	-1.131828767	2.545322249	13.75062309	0.000641869	0.001771546	3.114393961	2072	Downregulated
ZNF441	-1.14352033	4.156321459	13.5206749	0.000698755	0.001900937	3.111555756	2073	Downregulated
SPINT1	-1.114331175	2.349753207	13.94371753	0.000595296	0.001661631	3.097244882	2077	Downregulated
TMOD2	-1.136981402	5.025944011	13.38046762	0.000738154	0.001992238	3.070598871	2080	Downregulated
LPAR1	-1.055799795	2.646541851	14.71989262	0.000439773	0.001293248	3.049485908	2083	Downregulated
RCN3	-1.140034064	1.017997094	13.11874436	0.000792656	0.002120218	3.048017285	2085	Downregulated
RABL2B	-1.16028341	1.200527442	12.75502889	0.000931378	0.002437778	3.031827431	2088	Downregulated
ARPIN	-1.155130692	2.314344965	12.86216232	0.000914437	0.002402932	3.025585898	2089	Downregulated
ZCCHC18	-1.016688657	1.373798839	15.09618875	0.000375226	0.001127882	2.996929901	2095	Downregulated
MANSC1	-1.225104678	3.833199388	11.70693814	0.001457513	0.003586449	2.995791717	2096	Downregulated
IKZF3	-1.144254954	6.584420239	12.83272207	0.000918919	0.00241302	2.995017618	2097	Downregulated
CARD8	-1.015118974	6.394371985	15.11451682	0.000375095	0.001127789	2.992339453	2098	Downregulated
MID2	-1.042384743	2.055139755	14.54779943	0.000470468	0.001366383	2.985835415	2099	Downregulated
POFUT1	-1.029270275	3.474271708	14.77434433	0.000428795	0.001265923	2.982406044	2101	Downregulated
SLC5A3	-1.109483688	5.734443186	13.24187417	0.000779913	0.002091907	2.972814561	2104	Downregulated
ZNF425	-1.054971286	0.49834545	13.90221998	0.000539642	0.001530185	2.970014264	2105	Downregulated
TCTN1	-1.02883874	2.74955458	14.48868913	0.000480593	0.001388626	2.939819026	2111	Downregulated
CFAP126	-1.143445323	0.792982801	12.39076435	0.001043365	0.002693325	2.938324228	2112	Downregulated
PDGFB	-1.019004434	0.729082486	14.47609865	0.000447757	0.001311929	2.936862146	2113	Downregulated
MPZL2	-1.202809714	3.032307071	11.64904155	0.001496483	0.00367111	2.929085326	2114	Downregulated
CX3CR1	-1.419945323	6.317378789	9.197064138	0.004256987	0.009142414	2.895182039	2119	Downregulated
SLCO4C1	-1.045628379	4.575276475	13.67627113	0.000656637	0.001805551	2.868566652	2120	Downregulated
CD3E	-1.37628032	2.868395003	9.439483132	0.003838872	0.008336683	2.861295989	2121	Downregulated
MC1R	-1.009045282	0.618965242	14.07820979	0.000514833	0.001470951	2.858021641	2122	Downregulated
FAM117B	-1.117537373	4.246351034	12.42557812	0.00108452	0.002782342	2.8559668	2123	Downregulated
ZBTB9	-1.17631373	1.505170106	11.58444189	0.001526844	0.003736636	2.855524227	2124	Downregulated
CAD	-1.238524275	2.582437855	10.81561839	0.002124012	0.00498154	2.851871031	2125	Downregulated
AK5	-1.115313917	2.543596185	12.41021679	0.001097067	0.002806857	2.846035464	2126	Downregulated
KLRK1	-1.010991918	2.019490587	14.1913247	0.00054029	0.001531639	2.84578417	2127	Downregulated
ZFP64	-1.063272197	1.440140167	13.19805176	0.00079044	0.002115607	2.843790705	2128	Downregulated
ANGPT2	-1.111589325	1.389812024	12.40389721	0.001085964	0.002784777	2.840343687	2129	Downregulated
IFT27	-1.019845346	1.367769898	13.65591338	0.000657586	0.001807719	2.79730216	2130	Downregulated
ZNF585A	-1.162959982	1.985992338	11.42515942	0.001644252	0.003981565	2.791041412	2131	Downregulated
CYP4V2	-1.082195377	4.138250982	12.58085123	0.001018384	0.002637911	2.790700373	2132	Downregulated
NKG7	-1.189914994	3.703458204	11.0102212	0.001949923	0.004618454	2.779050495	2133	Downregulated
RNASEL	-1.278026512	5.765635406	9.94889021	0.003063492	0.00686193	2.765078993	2134	Downregulated
CCR3	-1.072518381	4.958261123	12.55083809	0.001030115	0.002663397	2.761267229	2135	Downregulated
XCL2	-1.076167936	2.088966929	12.45930821	0.001075826	0.002761924	2.753685923	2137	Downregulated
SYCP3	-1.152098306	1.162584552	11.30143991	0.001693687	0.004079339	2.752835438	2138	Downregulated
PEX11A	-1.12239328	0.531484533	11.50632964	0.00146274	0.003596169	2.743308703	2139	Downregulated
CSF1R	-1.055469165	5.073484083	12.53511999	0.001036656	0.002678463	2.714787319	2142	Downregulated
DACT1	-1.071775983	0.959319789	12.18509197	0.001157961	0.002939278	2.713478805	2143	Downregulated
SIGLEC6	-1.235900136	1.019300157	10.05416445	0.002857507	0.006464844	2.7059316	2144	Downregulated
CD28	-1.007260312	5.738935306	13.17591837	0.000800728	0.002138302	2.689315566	2145	Downregulated
EHHADH	-1.062166245	1.050621795	12.01397423	0.001251471	0.003142631	2.658290419	2148	Downregulated
TRPC5	-1.091660536	0.862081365	11.47546383	0.001540933	0.003762939	2.646701358	2150	Downregulated
ADAMTS10	-1.105148484	1.675313522	11.2757767	0.001744455	0.004181048	2.628833106	2152	Downregulated
SLC39A14	-1.038745495	1.89678794	12.26082812	0.001165248	0.002953115	2.627734812	2153	Downregulated
SCN3A	-1.121531722	1.990070442	10.99632264	0.001967679	0.004653658	2.615642506	2155	Downregulated
COL10A1	-1.08722685	1.902045063	11.37858863	0.001675996	0.004043651	2.601979936	2156	Downregulated
MAP4K1	-1.014941122	2.862749859	12.41607773	0.001092923	0.002798799	2.591173434	2158	Downregulated
CCND2	-1.157246407	5.770153597	10.37690141	0.00254775	0.005846245	2.584273571	2159	Downregulated
POLR1A	-1.004904753	3.656340231	12.45242726	0.00107382	0.002757404	2.572053241	2160	Downregulated
AFF3	-1.139145951	3.666075688	10.31715139	0.002617571	0.005984537	2.532286649	2161	Downregulated
ACVR2B	-1.15705197	2.62399876	10.02340747	0.002978693	0.006693291	2.515847879	2163	Downregulated
NUP210	-1.111341125	5.388827138	10.52137979	0.002395288	0.005535908	2.508087045	2165	Downregulated
KLF8	-1.098432503	1.279215067	10.66210652	0.002235924	0.005216848	2.507273018	2166	Downregulated
CBX5	-1.177231963	4.882375463	9.700106202	0.003413872	0.007510786	2.50081105	2167	Downregulated
CAMK4	-1.002604393	5.987369463	11.97484075	0.001303039	0.003256151	2.4937734	2168	Downregulated
ZNF727	-1.148328772	0.818167271	9.859939157	0.003072602	0.00687823	2.483287716	2169	Downregulated
GOLGA8O	-1.147053668	1.232112365	9.834580926	0.003187744	0.007103502	2.464476309	2171	Downregulated
ATP2B4	-1.007183572	6.070765727	11.70514701	0.001456424	0.00358573	2.462989339	2172	Downregulated
TCF7	-1.136250879	4.735081909	9.842190869	0.003209313	0.007139066	2.438801828	2175	Downregulated
GIMAP8	-1.290305151	5.606533685	8.249767548	0.006510053	0.013236402	2.423489897	2176	Downregulated
TOB2	-1.096024497	2.944235283	9.727092291	0.003383587	0.007449977	2.332170292	2181	Downregulated
BACH2	-1.098331389	4.085163154	9.57138908	0.003613114	0.007901274	2.309025245	2182	Downregulated
RGMB	-1.063111266	0.724781982	9.785012511	0.003158649	0.007048431	2.287717142	2184	Downregulated
RNF157	-1.061870757	1.627401498	9.768265228	0.003316879	0.00732746	2.26714351	2185	Downregulated
GPR15	-1.026865813	3.563789409	9.743794947	0.003353619	0.007394116	2.18836785	2188	Downregulated
FCRL5	-1.121602882	3.295807389	8.657610004	0.00542358	0.011279925	2.184538962	2189	Downregulated
GPR27	-1.004534747	4.669779787	9.70086561	0.003412905	0.007510126	2.133986175	2191	Downregulated
TP53	-1.064026097	2.656949837	8.947102955	0.004772495	0.010088791	2.12396728	2192	Downregulated
BCORL1	-1.145568803	1.575986477	8.048804447	0.007131975	0.014327571	2.112231165	2193	Downregulated
IL2RB	-1.180961744	3.782760244	7.653711275	0.008564635	0.016821522	2.095185219	2194	Downregulated
PODXL	-1.007658492	1.18836555	8.622176592	0.005460315	0.011343755	1.96014081	2200	Downregulated
PADI4	-1.004756819	4.725494733	8.091576002	0.006997693	0.014095532	1.859723019	2203	Downregulated
PPL	-1.051133756	1.633716739	6.583422755	0.014184521	0.026119004	1.663990349	2207	Downregulated
TGFA	-1.092226878	4.001895345	6.052920937	0.018338857	0.032549737	1.624635623	2210	Downregulated
ZSWIM3	-1.090702079	1.126065005	5.850483832	0.020133311	0.035273236	1.584304429	2211	Downregulated
KCNE3	-1.040494807	5.957558221	6.207355546	0.01700088	0.030501898	1.577050033	2212	Downregulated
SULT1B1	-1.088449624	5.570935155	5.252020406	0.02730303	0.046154048	1.453940345	2213	Downregulated
BCL9L	-1.012206897	3.260790293	5.714914035	0.021673925	0.037650169	1.441618537	2214	Downregulated
