# Supplementary material for: Integrative Transcriptomic Analysis Reveals Distinct and Shared Host Responses in Dengue and Chikungunya Infections
Source: Int J Mol Sci. 2026 Jun 19;27(12):5552. doi: 10.3390/ijms27125552 (PMC13299182; doi:10.3390/ijms27125552)
Supplement: Supplementary file 1 [file ijms-27-05552-s001.zip › Table S1 DE_Results/BH_Downregulated_DE_Healthy_vs_Chikungunya_PRJNA507472_Fold23_Ready.csv]

Gene Symbol	logFC	logCPM	F	PValue	BH_adjusted_p-value	MAS_Score	MAS_rank	Category
PI3	-3.507354184	2.596816232	72.52654603	2.01E-10	4.83E-08	25.66102143	39	Downregulated
NOG	-3.430442739	1.964022461	71.66988122	1.45E-10	4.35E-08	25.25411976	44	Downregulated
CPA3	-2.850071897	2.756628835	70.49130612	3.36E-10	6.64E-08	20.45780361	82	Downregulated
PTGS2	-2.893648045	7.033606144	64.26003033	9.90E-10	1.11E-07	20.122322	88	Downregulated
DSC1	-2.716486023	0.830829924	64.92366384	1.94E-10	4.80E-08	19.8820116	95	Downregulated
ZNF404	-2.665349509	0.621486635	51.43761736	3.11E-09	2.40E-07	17.64514846	116	Downregulated
FCER1A	-2.751394554	4.767609304	54.50438723	7.03E-09	4.09E-07	17.57735446	118	Downregulated
CD1C	-2.614033108	2.44554413	55.30257714	6.15E-09	3.73E-07	16.80261494	127	Downregulated
NT5E	-2.602484631	3.188731171	44.18143815	7.27E-08	2.11E-06	14.77204479	171	Downregulated
FBLN5	-2.340464746	1.249094402	50.11185647	1.29E-08	6.17E-07	14.53287536	177	Downregulated
CNTNAP3	-2.558877411	4.422077911	37.19747804	4.00E-07	7.23E-06	13.15505528	212	Downregulated
ZNF860	-2.448098301	1.768213616	38.40505986	2.75E-07	5.48E-06	12.88009717	227	Downregulated
GZMK	-2.159224007	3.691722916	47.64390349	3.19E-08	1.16E-06	12.81570817	230	Downregulated
LRRN3	-2.525996105	3.354747045	34.79376868	7.69E-07	1.16E-05	12.46627505	240	Downregulated
THEM4	-1.980226558	3.550808142	52.3106716	1.14E-08	5.82E-07	12.34721785	251	Downregulated
HOPX	-1.909203162	4.289992064	55.71585491	5.45E-09	3.42E-07	12.34479398	252	Downregulated
GOLGA7B	-2.014053464	1.689582135	49.47498499	2.05E-08	8.58E-07	12.21801479	262	Downregulated
SLC16A10	-1.962694853	1.872502422	49.70496784	2.02E-08	8.50E-07	11.91437104	276	Downregulated
AGFG2	-1.957524727	2.237334644	49.60496605	2.11E-08	8.79E-07	11.85461432	277	Downregulated
TIGD3	-1.95724789	1.48669101	48.58653172	2.39E-08	9.56E-07	11.78209968	278	Downregulated
FAM184A	-2.028764242	1.164256858	44.42870698	5.33E-08	1.72E-06	11.69446385	280	Downregulated
GRAMD1C	-2.023168389	2.791264135	44.34952465	6.99E-08	2.04E-06	11.51297896	291	Downregulated
ZNF514	-1.774955581	2.38688566	54.81807034	6.91E-09	4.04E-07	11.3483418	303	Downregulated
TRABD2A	-1.781374459	4.76568237	53.24971189	9.11E-09	4.94E-07	11.23417457	308	Downregulated
UBASH3A	-1.956660664	3.026960182	44.3421286	6.95E-08	2.04E-06	11.13522256	314	Downregulated
GCSAM	-2.03005645	3.016563767	37.76160311	3.52E-07	6.57E-06	10.52043775	346	Downregulated
STMN3	-1.867245306	3.010505506	43.47700285	8.52E-08	2.40E-06	10.49227096	348	Downregulated
RPP40	-1.893899183	0.643175508	39.69419917	1.24E-07	3.04E-06	10.44825627	352	Downregulated
TCL1A	-2.439737376	4.028750374	26.84659247	7.35E-06	6.04E-05	10.29231531	366	Downregulated
TMEM204	-2.106153334	3.263622715	33.99973451	9.49E-07	1.35E-05	10.25588759	369	Downregulated
SNRPD3	-1.461381272	4.344028435	65.27904261	8.22E-10	9.74E-08	10.24629718	371	Downregulated
FCRLA	-2.408364049	3.738286233	27.05675677	6.92E-06	5.77E-05	10.20862635	372	Downregulated
ZNF208	-1.923949098	1.297732111	38.4656487	2.60E-07	5.32E-06	10.14636831	375	Downregulated
SLC4A10	-1.912160523	2.717239778	39.40630336	2.33E-07	4.95E-06	10.14407493	376	Downregulated
HRH4	-2.088151363	2.348524431	33.72568866	1.04E-06	1.43E-05	10.11350712	379	Downregulated
FCRL2	-2.058785903	3.09083867	34.48390976	8.35E-07	1.23E-05	10.11218522	380	Downregulated
TNFRSF9	-1.571230143	2.475455125	55.20004754	6.35E-09	3.80E-07	10.08852585	382	Downregulated
ZNF737	-1.55514514	4.675319674	54.9983209	6.29E-09	3.78E-07	9.987827967	386	Downregulated
WDR27	-1.664183104	2.028561653	48.34067765	2.81E-08	1.08E-06	9.928624641	388	Downregulated
ZNF181	-1.963046511	3.441043955	35.13123519	6.96E-07	1.07E-05	9.755450175	396	Downregulated
KLRG1	-1.826760764	4.467015876	39.28366452	2.33E-07	4.95E-06	9.691026376	401	Downregulated
IL5RA	-2.179139918	3.408312216	29.08835749	3.79E-06	3.66E-05	9.668509543	403	Downregulated
PLEKHG4	-1.654529994	1.597078892	45.99608295	4.63E-08	1.57E-06	9.603007387	409	Downregulated
CD79B	-1.704313685	4.459243578	41.26303443	1.42E-07	3.38E-06	9.323808335	430	Downregulated
TBC1D4	-1.663000943	5.193558328	42.02876236	1.17E-07	2.97E-06	9.19069278	434	Downregulated
MRI1	-1.585015404	2.36025296	46.03802255	4.74E-08	1.60E-06	9.186706168	435	Downregulated
ACVR1C	-1.67063318	1.674053211	40.81222907	1.62E-07	3.70E-06	9.074133636	439	Downregulated
AKAP12	-1.701410514	2.974177809	39.71378113	2.14E-07	4.65E-06	9.072810979	440	Downregulated
C12orf57	-1.539793246	3.29558806	46.90436105	3.77E-08	1.32E-06	9.053720161	441	Downregulated
WDR6	-1.749457671	4.37713756	37.35108206	3.83E-07	7.01E-06	9.017403287	443	Downregulated
ADGRE3	-1.916693438	5.121576312	31.64642052	1.79E-06	2.13E-05	8.953072159	452	Downregulated
ANKEF1	-1.685610619	1.987365997	38.6609818	2.82E-07	5.56E-06	8.858298034	467	Downregulated
B4GAT1	-1.726890771	0.993362587	36.22524219	4.36E-07	7.68E-06	8.832334218	469	Downregulated
LCK	-1.757952815	6.582926546	35.63442606	5.99E-07	9.53E-06	8.826869583	470	Downregulated
CLEC17A	-1.968798364	2.613629028	29.56180154	3.33E-06	3.33E-05	8.815035347	472	Downregulated
INPP4B	-1.672140299	6.222193861	38.44183538	2.88E-07	5.63E-06	8.777828987	478	Downregulated
PKIA	-1.423437311	3.387395299	50.57577224	1.65E-08	7.51E-07	8.717302868	480	Downregulated
BMPR1A	-1.634320671	2.574845702	39.49017871	2.28E-07	4.89E-06	8.679730619	483	Downregulated
TIGD5	-1.57759155	1.774039076	41.58891355	1.35E-07	3.24E-06	8.659632161	488	Downregulated
GPR68	-2.019045649	2.49122324	27.56749781	6.01E-06	5.20E-05	8.650090941	489	Downregulated
OSGEPL1	-1.675220759	2.635744335	36.86183023	4.47E-07	7.78E-06	8.558453034	495	Downregulated
TRAF5	-1.431101111	4.893794359	47.62232181	3.14E-08	1.15E-06	8.49814527	497	Downregulated
USP44	-1.833377438	1.482919835	31.16203528	2.01E-06	2.32E-05	8.497448283	498	Downregulated
MS4A1	-1.872838508	6.228899741	30.02459575	2.84E-06	2.96E-05	8.48251082	501	Downregulated
ZNF84	-1.520008451	4.218034067	41.94239175	1.20E-07	3.01E-06	8.391640867	506	Downregulated
ZNF583	-1.671673051	2.218117257	35.60882668	6.25E-07	9.87E-06	8.36804555	508	Downregulated
NELL2	-2.011989777	5.06165733	26.19675637	8.90E-06	6.96E-05	8.364175697	509	Downregulated
TMEM177	-1.687066746	0.799390097	33.88766913	7.54E-07	1.14E-05	8.338210112	512	Downregulated
JAKMIP2	-1.802360493	2.543863632	31.15183386	2.11E-06	2.40E-05	8.327401925	515	Downregulated
PTGDR	-1.784093472	2.701754986	31.58870786	1.86E-06	2.20E-05	8.311293445	518	Downregulated
PTGDR2	-1.993003935	2.702829622	26.11524363	9.32E-06	7.22E-05	8.254071137	522	Downregulated
ALS2CL	-1.508911503	2.146928384	41.35163905	1.45E-07	3.42E-06	8.248359958	524	Downregulated
MEGF6	-1.719296509	3.992891558	33.08756092	1.20E-06	1.60E-05	8.245810777	525	Downregulated
ZNF419	-1.328360457	2.568825043	51.5780485	1.36E-08	6.43E-07	8.225167361	528	Downregulated
FCRL1	-1.923323339	4.452449281	27.32219984	6.33E-06	5.42E-05	8.205092668	530	Downregulated
ZNF74	-1.79783858	2.165618431	30.41754701	2.61E-06	2.77E-05	8.193002507	532	Downregulated
TMEM42	-1.595967966	2.200592235	37.18611683	4.13E-07	7.42E-06	8.186411393	533	Downregulated
IRF2BP1	-1.433973386	3.10318423	44.36597222	6.84E-08	2.03E-06	8.163584957	534	Downregulated
ZNF626	-1.615114426	2.839887726	36.13226901	5.38E-07	8.87E-06	8.159586115	535	Downregulated
VSIG1	-1.899129412	2.320826485	27.68774986	5.80E-06	5.06E-05	8.159168692	536	Downregulated
TLR10	-1.881127209	4.370120462	27.98265776	5.19E-06	4.65E-05	8.149525135	539	Downregulated
PZP	-1.754823896	3.870325361	31.33281143	1.97E-06	2.28E-05	8.145267159	541	Downregulated
TC2N	-1.270936285	7.079558949	54.24786782	7.34E-09	4.18E-07	8.107192209	547	Downregulated
ZNF793	-1.677129656	1.829017711	33.5977621	1.07E-06	1.47E-05	8.106336085	548	Downregulated
ZC2HC1A	-1.503384761	2.04273306	40.04574256	2.00E-07	4.41E-06	8.051494919	552	Downregulated
ZNF559	-1.88581882	3.625640104	27.18004628	6.65E-06	5.60E-05	8.017716132	555	Downregulated
ARL6	-1.728832961	1.681994737	31.26005335	2.02E-06	2.32E-05	8.011876424	556	Downregulated
LIMA1	-1.712665792	3.192223	31.76891941	1.75E-06	2.10E-05	8.011661398	557	Downregulated
ZNF30	-1.832273447	1.422960764	28.26830961	4.63E-06	4.28E-05	8.004881163	558	Downregulated
SIT1	-1.702123397	3.799391582	31.75321604	1.75E-06	2.10E-05	7.962861981	561	Downregulated
DPP4	-1.851554077	4.435983828	27.62334406	5.78E-06	5.04E-05	7.956922378	562	Downregulated
GATM	-1.505600776	1.286007726	38.75902126	2.58E-07	5.31E-06	7.942222241	564	Downregulated
HVCN1	-1.729258773	4.636275416	30.67903453	2.36E-06	2.58E-05	7.933671395	566	Downregulated
TRIM27	-1.52903519	5.275883983	37.19841681	3.97E-07	7.19E-06	7.864672702	574	Downregulated
PTPRK	-1.754649714	2.131853203	29.42482373	3.48E-06	3.44E-05	7.832684788	579	Downregulated
PATJ	-1.51945177	4.520920913	37.34953231	3.82E-07	7.01E-06	7.831861049	580	Downregulated
ABCD2	-1.977880914	4.438258481	24.347504	1.59E-05	0.000109837	7.830924686	581	Downregulated
ZNF287	-1.686071632	2.237904155	31.16851732	2.11E-06	2.40E-05	7.79061419	583	Downregulated
PCDH9	-1.839030512	4.033531165	26.90806245	7.19E-06	5.95E-05	7.770983941	586	Downregulated
OSBPL10	-1.687904833	2.947160657	30.79919153	2.32E-06	2.55E-05	7.753713794	590	Downregulated
GCNT4	-1.776551464	3.926534514	28.22643978	4.84E-06	4.42E-05	7.735671359	593	Downregulated
MS4A2	-1.925685861	2.647861979	24.81319661	1.40E-05	9.92E-05	7.709690134	597	Downregulated
COL19A1	-1.736247744	2.791161456	29.09357708	3.80E-06	3.67E-05	7.701728476	598	Downregulated
ZNF681	-1.556626787	2.763962068	34.89758468	7.48E-07	1.14E-05	7.69730564	599	Downregulated
HKDC1	-1.817868537	1.118397192	26.55100204	7.30E-06	6.02E-05	7.671529942	600	Downregulated
HLA-DOB	-1.3754747	2.356121122	42.99471657	9.68E-08	2.65E-06	7.670852477	601	Downregulated
BOLA1	-1.447150134	1.790198794	39.331718	2.38E-07	5.02E-06	7.668789763	602	Downregulated
PIGX	-1.530187605	5.046227013	35.42693247	6.34E-07	9.94E-06	7.655115657	604	Downregulated
TCEA3	-1.557344536	1.840493856	34.52123373	8.33E-07	1.22E-05	7.649900742	605	Downregulated
EPHX2	-1.657266395	2.296685945	31.10205237	2.15E-06	2.43E-05	7.64789609	606	Downregulated
CLC	-2.120197347	5.872566766	21.13332254	4.53E-05	0.000248404	7.642973688	608	Downregulated
ZNF891	-1.503707105	2.560220898	36.44473442	4.98E-07	8.45E-06	7.628208445	609	Downregulated
SPEF2	-1.241642128	2.502488108	50.79768473	1.61E-08	7.40E-07	7.611961899	612	Downregulated
GVQW3	-1.488559276	1.551756593	36.63117309	4.68E-07	8.07E-06	7.581357179	614	Downregulated
IKBIP	-1.78958955	5.422565262	26.88338679	7.21E-06	5.96E-05	7.560624312	617	Downregulated
ZNF285	-1.724700887	0.831214672	27.80842313	4.58E-06	4.25E-05	7.540254043	622	Downregulated
ZNF382	-1.531530541	2.246534159	34.48973011	8.43E-07	1.23E-05	7.519773309	627	Downregulated
ZNF85	-1.231309742	2.619405468	50.32825751	1.78E-08	7.88E-07	7.515461181	628	Downregulated
CARMIL2	-1.731153532	1.936384495	28.08794244	5.13E-06	4.61E-05	7.506187776	630	Downregulated
CACNA2D3	-1.801305755	2.050242628	26.32442678	8.75E-06	6.87E-05	7.498554383	631	Downregulated
ZNF696	-1.773474694	2.232896109	26.85308689	7.46E-06	6.10E-05	7.474752614	633	Downregulated
ZNF91	-1.149029019	6.43543996	56.19063212	4.90E-09	3.18E-07	7.465665484	635	Downregulated
ECI2	-1.619203341	3.050621429	30.83580282	2.29E-06	2.53E-05	7.442410113	640	Downregulated
GATD1	-1.508041124	2.468324687	34.66459907	8.01E-07	1.19E-05	7.424568322	644	Downregulated
BCKDHB	-1.288676061	2.602344362	45.15712405	5.75E-08	1.80E-06	7.404609837	645	Downregulated
DOCK9	-1.577807234	4.910140045	31.76405567	1.73E-06	2.09E-05	7.382438348	647	Downregulated
FCRL3	-1.637795473	4.289165224	29.74310953	3.09E-06	3.15E-05	7.37326546	648	Downregulated
CD200R1	-1.615863784	3.658895045	30.35964982	2.60E-06	2.76E-05	7.366198611	649	Downregulated
ZNF354A	-1.442328638	3.849381953	36.44969599	4.86E-07	8.29E-06	7.328891224	651	Downregulated
SACS	-1.559613075	5.650665525	31.89814531	1.66E-06	2.04E-05	7.316775522	654	Downregulated
COL6A2	-1.453954567	3.414987583	35.80172853	5.80E-07	9.36E-06	7.311421416	656	Downregulated
GIMAP5	-1.536849048	3.825641821	32.52698064	1.40E-06	1.80E-05	7.292592299	658	Downregulated
ZNF527	-1.366067037	2.571609903	39.80074797	2.11E-07	4.61E-06	7.29036081	659	Downregulated
PAIP2B	-1.774817506	2.367426527	25.70592458	1.06E-05	7.96E-05	7.274875679	660	Downregulated
ARMCX2	-1.701641233	1.310373822	27.28237065	6.20E-06	5.32E-05	7.272343582	661	Downregulated
ENTR1	-1.254813468	3.319742711	45.83712105	4.81E-08	1.62E-06	7.266273657	662	Downregulated
NLRC3	-1.68441276	5.359892495	27.77358252	5.51E-06	4.86E-05	7.265162414	663	Downregulated
TRIM65	-1.627301464	2.865367592	29.37990876	3.49E-06	3.45E-05	7.261859131	664	Downregulated
TTLL1	-1.370537428	1.352277082	39.13941739	2.41E-07	5.04E-06	7.260625937	665	Downregulated
LTB	-1.641503593	6.503025966	28.85197339	4.00E-06	3.82E-05	7.251201588	668	Downregulated
OBSCN	-1.760041968	3.83553266	25.76746968	1.02E-05	7.77E-05	7.233406384	670	Downregulated
CTSF	-1.548747413	1.477260357	31.53143087	1.85E-06	2.19E-05	7.217532049	671	Downregulated
ZNF540	-1.558305173	2.257542828	31.26304275	2.05E-06	2.35E-05	7.213679198	672	Downregulated
PDE4DIP	-1.562395292	4.146810415	30.92863429	2.20E-06	2.47E-05	7.198154016	674	Downregulated
EIF4B	-1.174336068	8.675980802	50.44384664	1.67E-08	7.53E-07	7.190464799	675	Downregulated
MPZL1	-1.518438423	5.500340054	32.3720733	1.46E-06	1.85E-05	7.188221204	676	Downregulated
ZFP37	-1.681109294	1.358888553	27.23939396	6.34E-06	5.42E-05	7.171078856	678	Downregulated
TTC16	-1.463907592	1.943636968	34.22340057	9.06E-07	1.30E-05	7.152300596	680	Downregulated
NCALD	-1.347088586	3.572495889	39.34205832	2.31E-07	4.93E-06	7.149226143	681	Downregulated
ZNF283	-1.573037823	2.857842955	30.19206945	2.76E-06	2.90E-05	7.13825653	682	Downregulated
NUDT5	-1.552873391	4.657468311	30.74212314	2.31E-06	2.55E-05	7.133507075	683	Downregulated
CR2	-1.933460389	2.199717531	21.90284493	3.57E-05	0.000204627	7.132608778	684	Downregulated
NMT2	-1.353968423	4.147106008	38.69207517	2.71E-07	5.45E-06	7.127237615	685	Downregulated
ZNF354C	-1.520890586	2.92580396	31.84209596	1.72E-06	2.09E-05	7.117663469	686	Downregulated
AVIL	-1.731453819	2.732984307	25.76681819	1.03E-05	7.82E-05	7.11102289	688	Downregulated
ZNF248	-1.260134119	2.834480211	43.56254683	8.32E-08	2.35E-06	7.092584379	691	Downregulated
MATK	-1.347064522	4.027157147	38.4317494	2.90E-07	5.65E-06	7.069099594	693	Downregulated
PDZD4	-1.392806577	3.45633039	35.86298859	5.70E-07	9.24E-06	7.011763472	705	Downregulated
ANKS3	-1.121968508	2.03189654	52.54779197	1.12E-08	5.76E-07	7.000411295	706	Downregulated
ITGA6	-1.642383612	5.976491591	27.22692223	6.50E-06	5.51E-05	6.995197786	708	Downregulated
ZNF32	-1.338127696	2.947149216	38.21229653	3.12E-07	5.94E-06	6.993290683	710	Downregulated
TRMT13	-1.267652297	3.67616836	41.7660441	1.26E-07	3.09E-06	6.984759807	711	Downregulated
THNSL1	-1.819491791	1.948001095	23.18329907	2.34E-05	0.00014754	6.970637486	713	Downregulated
CD19	-1.558508434	2.05804076	29.45503025	3.45E-06	3.42E-05	6.960770579	715	Downregulated
TTC9	-1.374743149	2.628865134	36.06084629	5.50E-07	9.02E-06	6.935188337	720	Downregulated
WLS	-1.96463067	4.979711085	20.45259551	5.71E-05	0.000296287	6.931780932	721	Downregulated
MOSMO	-1.473915648	3.015168534	32.07232914	1.61E-06	2.00E-05	6.927100701	722	Downregulated
TCTN1	-1.233601889	2.625413489	43.37965876	8.74E-08	2.45E-06	6.920760848	723	Downregulated
ZNF420	-1.552648665	3.272892488	29.01728906	3.85E-06	3.71E-05	6.879793714	729	Downregulated
CERS4	-1.236235391	3.169705943	42.54098734	1.05E-07	2.81E-06	6.862812712	733	Downregulated
ZNF658	-1.726654347	1.877604718	24.51839714	1.53E-05	0.000106589	6.858767811	734	Downregulated
MAGEH1	-1.566823936	3.104815436	28.35519364	4.70E-06	4.33E-05	6.837389558	737	Downregulated
FANCE	-1.356564467	1.977156762	35.92819689	5.75E-07	9.31E-06	6.825243789	738	Downregulated
CNNM3	-1.271836767	3.341717536	39.45840116	2.25E-07	4.86E-06	6.75803808	751	Downregulated
GRAP	-1.692343481	1.283701196	24.54558088	1.44E-05	0.000101678	6.757141711	752	Downregulated
POLRMT	-1.263500343	3.090736226	39.83579104	2.06E-07	4.52E-06	6.753549033	753	Downregulated
DPEP2	-1.569632085	4.634142817	27.58378079	5.84E-06	5.08E-05	6.739895922	756	Downregulated
PDCD2L	-1.37912916	0.626585098	33.01995302	9.56E-07	1.35E-05	6.713859682	760	Downregulated
EOMES	-1.547160557	4.100898977	27.95867744	5.23E-06	4.67E-05	6.700346682	761	Downregulated
PYROXD2	-1.326116247	1.189168712	35.9530619	5.36E-07	8.87E-06	6.699562297	763	Downregulated
FAHD2B	-1.414429423	0.683460589	31.61734099	1.46E-06	1.85E-05	6.695847136	764	Downregulated
C12orf42	-1.358419155	1.373307604	34.60444932	7.92E-07	1.19E-05	6.691439622	765	Downregulated
NSG1	-1.693327081	1.139659682	24.06137907	1.64E-05	0.000112934	6.68386146	766	Downregulated
CCDC141	-1.441825655	2.672381426	31.28432296	2.02E-06	2.32E-05	6.681071461	767	Downregulated
AXIN2	-1.501684466	1.315621705	29.07556258	3.69E-06	3.60E-05	6.67359598	768	Downregulated
PLCG1	-1.495094342	5.437437734	29.30846076	3.50E-06	3.45E-05	6.671392489	769	Downregulated
THEMIS	-1.612642111	5.026520784	25.99778481	9.46E-06	7.32E-05	6.669170483	770	Downregulated
CNKSR2	-1.405684963	2.406096732	32.56364913	1.42E-06	1.81E-05	6.667417522	771	Downregulated
L3HYPDH	-1.096744079	2.460675531	49.84358038	1.99E-08	8.43E-07	6.661886842	772	Downregulated
METTL2B	-1.564325055	3.48502053	27.16371485	6.67E-06	5.62E-05	6.649375193	774	Downregulated
ZNF257	-1.354843985	1.99273918	34.40823656	8.63E-07	1.25E-05	6.644410017	775	Downregulated
KBTBD3	-1.37264743	2.068225863	33.69040153	1.05E-06	1.44E-05	6.643931451	776	Downregulated
MSANTD2	-1.459357531	2.318314598	30.23703895	2.75E-06	2.89E-05	6.623664079	778	Downregulated
DPH5	-1.39206982	3.591965534	32.65609718	1.36E-06	1.75E-05	6.623564794	779	Downregulated
RASGRF2	-1.234380089	4.027370662	39.93646255	1.98E-07	4.37E-06	6.61524463	781	Downregulated
ELP4	-1.238829626	4.147492054	39.68880734	2.10E-07	4.61E-06	6.611326317	782	Downregulated
HDAC9	-1.257033649	4.88344668	38.4932839	2.84E-07	5.58E-06	6.603435832	786	Downregulated
DUSP14	-1.386745062	1.553972383	32.68037355	1.36E-06	1.75E-05	6.595934878	787	Downregulated
RIC3	-1.274870352	2.403651566	37.60819135	3.69E-07	6.78E-06	6.589109255	789	Downregulated
ZNF607	-1.816194703	1.510458033	21.18866321	4.41E-05	0.000243062	6.564242481	791	Downregulated
NT5DC1	-1.466201477	3.238732198	29.49049013	3.35E-06	3.34E-05	6.562441544	793	Downregulated
COG8	-1.527855843	2.33568936	27.65413957	5.85E-06	5.08E-05	6.560511515	794	Downregulated
INPP5E	-1.435017064	1.455721341	30.46120864	2.52E-06	2.72E-05	6.552240846	795	Downregulated
LRRC45	-1.449140644	2.565674938	30.00256326	2.92E-06	3.02E-05	6.549339576	796	Downregulated
CDPF1	-1.421586383	0.960464085	30.40033247	2.33E-06	2.55E-05	6.52882033	799	Downregulated
MAGEF1	-1.393942422	2.725874263	31.51665301	1.89E-06	2.22E-05	6.486567122	806	Downregulated
ZMYND11	-1.08908951	5.620186265	47.57523435	3.17E-08	1.16E-06	6.464339937	809	Downregulated
CD200	-1.602350453	1.891445624	25.06301268	1.29E-05	9.28E-05	6.461218513	811	Downregulated
EIF3L	-1.119899531	6.78770449	45.11756227	5.60E-08	1.76E-06	6.444956786	815	Downregulated
METTL2A	-1.348859198	2.952688231	32.92475433	1.27E-06	1.67E-05	6.443721174	816	Downregulated
MZF1	-1.377426288	2.287664029	31.70781066	1.81E-06	2.14E-05	6.430647608	819	Downregulated
ZNF33B	-1.490230605	4.832674895	27.72592661	5.59E-06	4.92E-05	6.420613224	820	Downregulated
CRIP2	-1.40369786	0.90427518	30.06886305	2.54E-06	2.72E-05	6.408259399	822	Downregulated
RPL5	-1.118285866	9.101653783	44.71699115	6.15E-08	1.88E-06	6.402098889	823	Downregulated
ZNF813	-1.313773086	3.302148201	33.91705421	9.62E-07	1.36E-05	6.394486274	824	Downregulated
NAP1L2	-1.644392811	2.117256841	23.71278146	1.98E-05	0.000130527	6.387316712	827	Downregulated
ACSS1	-1.299672515	4.526963564	34.3593417	8.45E-07	1.23E-05	6.38107225	829	Downregulated
SCAI	-1.131786533	3.220432742	43.58383076	8.19E-08	2.33E-06	6.37566536	831	Downregulated
IL7R	-1.616498643	8.691191161	24.14940768	1.69E-05	0.000115453	6.365115091	832	Downregulated
PLEKHA1	-1.33949285	5.083745277	32.52121594	1.40E-06	1.79E-05	6.357769983	833	Downregulated
METRN	-1.369700191	0.658881301	30.55769802	1.99E-06	2.29E-05	6.354465838	834	Downregulated
A2M	-1.557510452	4.627087669	25.23111257	1.20E-05	8.77E-05	6.318956942	842	Downregulated
DFFA	-1.337818234	4.062902191	32.20185148	1.53E-06	1.93E-05	6.308166161	843	Downregulated
MRFAP1L1	-1.383522529	5.908609568	30.22539711	2.68E-06	2.84E-05	6.291199236	846	Downregulated
AGMAT	-1.687024756	1.699702769	22.14729576	3.27E-05	0.000190972	6.274097301	848	Downregulated
MAN1C1	-1.616925411	2.598502856	23.59046346	2.05E-05	0.000134145	6.261423641	851	Downregulated
CDCA7L	-1.40129262	3.767629136	29.37703023	3.45E-06	3.42E-05	6.258597149	852	Downregulated
FCMR	-1.865200454	3.770485238	18.9945265	9.48E-05	0.000444546	6.252307048	854	Downregulated
ATP8B2	-1.621703592	5.979045501	23.28454525	2.23E-05	0.000142503	6.237359836	855	Downregulated
CXCL1	-1.559881431	3.328371323	24.71936586	1.42E-05	0.000100499	6.236156065	856	Downregulated
TMEM223	-1.173962566	2.599346059	39.29198118	2.39E-07	5.02E-06	6.221104425	858	Downregulated
MICU3	-1.415446317	1.360660892	28.50469693	4.42E-06	4.14E-05	6.203680329	861	Downregulated
KCTD7	-1.115441775	3.628784776	42.62257564	1.02E-07	2.75E-06	6.202642834	862	Downregulated
C3orf18	-1.640241059	1.906141007	22.6346866	2.80E-05	0.000169731	6.184100222	865	Downregulated
LYRM7	-1.362371709	4.227054676	29.92000519	2.93E-06	3.03E-05	6.156245191	870	Downregulated
ISOC1	-1.004093151	3.359427041	50.44541712	1.69E-08	7.61E-07	6.143547246	872	Downregulated
ZNF594	-1.627654354	2.504263569	22.62244774	2.81E-05	0.00017026	6.134444461	873	Downregulated
ZNF792	-1.110471857	3.903517039	41.99732744	1.19E-07	3.00E-06	6.133443939	874	Downregulated
CD96	-1.07700693	5.778770981	44.2682056	6.85E-08	2.03E-06	6.131381281	876	Downregulated
ZMAT1	-1.136109196	3.355844545	40.33321484	1.81E-07	4.03E-06	6.129124753	878	Downregulated
COLGALT2	-1.660301692	1.218031324	21.6625582	3.67E-05	0.000209391	6.108318946	880	Downregulated
NBPF15	-1.343402811	2.950769075	30.25463293	2.70E-06	2.85E-05	6.105686651	882	Downregulated
TFB1M	-1.59085222	2.227714686	23.24473917	2.30E-05	0.000146048	6.101720936	884	Downregulated
TBC1D10C	-1.308488308	6.026213979	31.48188186	1.87E-06	2.20E-05	6.093508478	885	Downregulated
TRIM2	-1.380181922	1.417457045	28.82598552	4.05E-06	3.86E-05	6.091416386	886	Downregulated
CHIC1	-1.279104485	4.036731843	32.69018718	1.34E-06	1.74E-05	6.088414802	887	Downregulated
MTFMT	-1.154172116	2.732082627	38.91106541	2.62E-07	5.33E-06	6.086010122	888	Downregulated
TMIGD2	-1.265979885	2.216179164	33.31323972	1.16E-06	1.56E-05	6.084135869	889	Downregulated
PTPDC1	-1.203474065	1.660741321	36.17334439	5.37E-07	8.87E-06	6.079971868	891	Downregulated
ZNF606	-1.053036473	2.81833238	45.39415898	5.39E-08	1.72E-06	6.070048313	892	Downregulated
LRRC1	-1.296350044	1.01026696	31.51941814	1.75E-06	2.10E-05	6.064575866	893	Downregulated
ANO9	-1.160611633	2.885488504	38.17435775	3.15E-07	5.98E-06	6.062508366	894	Downregulated
ZMYND19	-1.389525644	2.093195247	28.26390563	4.89E-06	4.46E-05	6.045856826	897	Downregulated
JPT2	-1.479561303	3.109990344	25.38770147	1.16E-05	8.48E-05	6.024563107	899	Downregulated
C5orf63	-1.224928523	1.122357856	34.3428335	8.24E-07	1.22E-05	6.020551734	901	Downregulated
ZNF692	-1.366331146	2.637612347	28.76289879	4.19E-06	3.98E-05	6.012728855	905	Downregulated
ZNF302	-1.343274476	4.289386132	29.46444936	3.35E-06	3.34E-05	6.012603801	906	Downregulated
RSAD1	-1.237239721	3.851402691	33.78454076	9.92E-07	1.39E-05	6.010122585	907	Downregulated
ZNF320	-1.198048968	3.469828388	35.45493329	6.34E-07	9.94E-06	5.993515686	909	Downregulated
ZNF48	-1.249238817	1.7388268	33.19795745	1.20E-06	1.59E-05	5.992911517	910	Downregulated
RCAN3	-1.526644748	4.953825901	23.94228596	1.80E-05	0.0001212	5.979102709	915	Downregulated
AK5	-1.519012189	2.560627427	24.13335622	1.73E-05	0.000117269	5.970960574	917	Downregulated
ATP6V0E2	-1.454599489	2.121905043	25.74902844	1.05E-05	7.89E-05	5.96837165	918	Downregulated
PRMT2	-1.339184172	6.200933373	29.20665103	3.60E-06	3.53E-05	5.962155386	921	Downregulated
ZNF154	-1.402311745	2.736342115	27.15315074	6.76E-06	5.67E-05	5.955008782	924	Downregulated
DNAJC24	-1.212771032	3.523138334	34.39457174	8.42E-07	1.23E-05	5.954672788	925	Downregulated
TTC12	-1.271385324	2.662818897	31.79689886	1.75E-06	2.10E-05	5.947400114	927	Downregulated
CHMP7	-1.496885542	5.877968966	24.43308185	1.54E-05	0.000107249	5.942047696	928	Downregulated
PCYOX1	-1.597146805	4.194206237	22.11792938	3.27E-05	0.00019108	5.93944398	930	Downregulated
ATM	-1.276228276	9.005657711	31.28049627	1.98E-06	2.29E-05	5.921660116	934	Downregulated
ZNF582	-1.340025573	1.313615489	28.82472757	4.02E-06	3.84E-05	5.916788924	937	Downregulated
DYNC2H1	-1.213469992	2.330067243	33.98597645	9.63E-07	1.36E-05	5.906284188	939	Downregulated
MIB2	-1.122746299	3.82741775	38.60710329	2.77E-07	5.50E-06	5.905595411	940	Downregulated
APBB1	-1.251200485	3.438058445	32.12016131	1.58E-06	1.97E-05	5.888852766	944	Downregulated
CBX7	-1.288477347	3.930489515	30.43550185	2.53E-06	2.72E-05	5.882246676	945	Downregulated
KLHDC3	-1.039385725	4.145609555	43.55113838	8.15E-08	2.32E-06	5.855827476	948	Downregulated
MYBL1	-1.055853243	5.726756421	42.3228672	1.09E-07	2.87E-06	5.851579831	949	Downregulated
DTYMK	-1.278611289	1.888401472	30.54756016	2.52E-06	2.72E-05	5.838097205	954	Downregulated
ZNF512	-1.005793012	3.606752369	45.79686486	4.82E-08	1.62E-06	5.824265881	956	Downregulated
TYSND1	-1.391431816	2.836418345	26.51240095	8.20E-06	6.54E-05	5.822048703	957	Downregulated
HLA-DOA	-1.579821483	4.634432556	21.79717713	3.63E-05	0.000207979	5.816870456	958	Downregulated
ACADSB	-1.1636394	3.632687997	35.34486731	6.52E-07	1.02E-05	5.809684711	960	Downregulated
AKR7A2	-1.10077247	3.419086372	38.76954781	2.67E-07	5.41E-06	5.797913988	961	Downregulated
ARSK	-1.01116975	2.328598297	45.02848012	5.96E-08	1.85E-06	5.796891422	962	Downregulated
RPS6KA5	-1.372832671	5.361488627	26.79417344	7.41E-06	6.07E-05	5.78866653	965	Downregulated
SEMA4C	-1.400511835	3.030736981	25.97638016	9.63E-06	7.41E-05	5.78406044	967	Downregulated
CYP27A1	-1.651539185	3.243052989	20.25951931	6.14E-05	0.000314662	5.783948137	968	Downregulated
LEF1	-1.614224871	5.367618404	20.93995668	4.84E-05	0.000261466	5.783096903	969	Downregulated
TSPAN2	-1.28031601	5.261980259	29.65930553	3.16E-06	3.20E-05	5.755404297	973	Downregulated
GSPT2	-1.149897782	2.543711197	35.52267973	6.34E-07	9.94E-06	5.752628296	974	Downregulated
UNG	-1.269358478	2.841451086	30.05088819	2.87E-06	2.97E-05	5.746073754	975	Downregulated
ANAPC1	-1.048167598	4.925484236	41.19598687	1.44E-07	3.41E-06	5.730898786	977	Downregulated
LDLRAP1	-1.307506817	3.947698322	28.51425926	4.44E-06	4.14E-05	5.730539453	978	Downregulated
CBX1	-1.512260196	5.060104245	22.62014984	2.77E-05	0.000168167	5.707662393	985	Downregulated
TCEANC2	-1.311261534	3.635152022	28.12364461	4.99E-06	4.53E-05	5.69625907	989	Downregulated
EEF1B2	-1.099208577	7.866409638	37.4990169	3.67E-07	6.77E-06	5.682441835	993	Downregulated
NMUR1	-1.532359336	1.497770381	21.98958411	3.42E-05	0.000197679	5.675919796	994	Downregulated
KAT14	-1.5846033	3.291113748	20.84765861	5.02E-05	0.000268351	5.659088676	997	Downregulated
TESPA1	-1.326314061	3.588970163	27.28802153	6.42E-06	5.47E-05	5.6524345	998	Downregulated
CHML	-1.047451413	4.663809022	40.16664197	1.86E-07	4.15E-06	5.637623092	999	Downregulated
MDFIC	-1.215768634	6.234141134	31.20634898	2.02E-06	2.32E-05	5.633577887	1000	Downregulated
DNAJA3	-1.461239769	3.860672084	23.29380061	2.23E-05	0.000142503	5.620187494	1001	Downregulated
SUN1	-1.181428379	4.703116591	32.46816419	1.42E-06	1.81E-05	5.603728064	1003	Downregulated
AKAP1	-1.173590914	2.659758031	32.84207242	1.31E-06	1.71E-05	5.595560348	1006	Downregulated
PID1	-1.609285846	2.51253138	20.02743145	6.69E-05	0.000336549	5.58897115	1009	Downregulated
YAE1	-1.394455397	1.792434306	24.74026799	1.43E-05	0.000100844	5.572732919	1013	Downregulated
HADH	-1.134405908	2.828692085	34.48169738	8.32E-07	1.22E-05	5.572376728	1014	Downregulated
RPL3	-1.093660957	9.522073435	36.52222465	4.73E-07	8.16E-06	5.565154645	1016	Downregulated
GEMIN6	-1.500206326	2.943836504	22.03361236	3.39E-05	0.000196538	5.560594307	1017	Downregulated
ZNF568	-1.29254712	2.979003124	27.6356986	5.82E-06	5.07E-05	5.551833201	1018	Downregulated
HGH1	-1.383828021	1.274854679	24.73496052	1.39E-05	9.88E-05	5.542280409	1019	Downregulated
THEM6	-1.269907435	1.900190034	28.39313722	4.71E-06	4.34E-05	5.540395563	1020	Downregulated
CLK2	-1.160250866	4.058865871	32.81578588	1.29E-06	1.69E-05	5.536314261	1022	Downregulated
SCAP	-1.237267472	4.071761041	29.31769054	3.50E-06	3.45E-05	5.520920444	1024	Downregulated
FZD6	-1.255124349	1.905253821	28.73278135	4.26E-06	4.04E-05	5.514824439	1026	Downregulated
SPRED1	-1.444800176	2.381870922	23.04568623	2.45E-05	0.000152784	5.513243406	1027	Downregulated
SLC4A7	-1.152695438	5.776029896	32.78892787	1.30E-06	1.70E-05	5.498767914	1029	Downregulated
RBFA	-1.217942943	1.73663022	29.88129253	3.05E-06	3.12E-05	5.488343124	1032	Downregulated
NOP53	-1.00750271	7.115913752	40.90399595	1.55E-07	3.60E-06	5.484839046	1034	Downregulated
CROCC	-1.206499815	3.138179822	30.17487209	2.75E-06	2.89E-05	5.475619774	1036	Downregulated
SHISAL2A	-1.407640625	1.90532952	23.75666215	1.96E-05	0.000128911	5.475315348	1037	Downregulated
ZNF491	-1.430890219	0.364191864	22.26973887	2.40E-05	0.000150306	5.47032643	1038	Downregulated
AKR1B1	-1.041576271	3.910503312	38.39745684	2.92E-07	5.68E-06	5.463600902	1039	Downregulated
FAM219B	-1.032418426	2.759432387	39.14417616	2.46E-07	5.12E-06	5.461917048	1040	Downregulated
NEFL	-1.601292617	1.068629306	19.30346942	8.11E-05	0.000391759	5.455572774	1042	Downregulated
SAC3D1	-1.438059488	0.471076279	22.11845049	2.64E-05	0.000161874	5.451426998	1043	Downregulated
GOPC	-1.336430001	5.129168357	25.37428057	1.15E-05	8.44E-05	5.444268031	1046	Downregulated
GPR171	-1.382252784	4.012839438	24.01109657	1.77E-05	0.000119396	5.42259413	1051	Downregulated
IMPA2	-1.228230635	4.391819176	28.81337199	4.05E-06	3.86E-05	5.420781203	1052	Downregulated
JAKMIP1	-1.414062843	1.020261333	22.88482291	2.42E-05	0.000151234	5.40221661	1054	Downregulated
KATNBL1	-1.129888182	5.943516576	32.81097243	1.29E-06	1.69E-05	5.391842402	1057	Downregulated
SYTL1	-1.240457469	4.87089847	28.09993503	5.00E-06	4.53E-05	5.387989613	1059	Downregulated
HSPA1L	-1.15248203	2.559754607	31.7138989	1.79E-06	2.14E-05	5.382620172	1060	Downregulated
PAWR	-1.177722241	2.813153316	30.36002494	2.62E-06	2.78E-05	5.365222598	1065	Downregulated
FCGBP	-1.652892704	1.943633968	18.11517635	0.000130463	0.000574878	5.356073601	1066	Downregulated
PCYOX1L	-1.329442759	2.377717471	25.02498692	1.31E-05	9.37E-05	5.355292175	1067	Downregulated
ZFP28	-1.440029974	1.764005747	22.07420666	3.37E-05	0.000195398	5.341185894	1074	Downregulated
ACTL6A	-1.39285851	3.854214452	23.14385056	2.34E-05	0.00014753	5.336206021	1075	Downregulated
REX1BD	-1.157888658	3.601136913	30.89636174	2.22E-06	2.49E-05	5.331255487	1076	Downregulated
ZNF141	-1.104353072	5.172413496	33.37170837	1.11E-06	1.51E-05	5.324440304	1077	Downregulated
ZNF485	-1.495706027	1.46478164	20.65027729	5.35E-05	0.000281023	5.311638198	1079	Downregulated
ZNF786	-1.363379072	2.49708894	23.79715452	1.92E-05	0.000127288	5.310651133	1080	Downregulated
LRRC14	-1.23126472	1.659818167	27.83252141	5.54E-06	4.88E-05	5.308549109	1081	Downregulated
DACT1	-1.708552305	1.753339272	17.02539282	0.00019224	0.000783988	5.306235157	1083	Downregulated
ANKRD16	-1.227001866	1.005411103	27.73621523	5.34E-06	4.74E-05	5.305818533	1084	Downregulated
NR3C2	-1.416087137	3.023195284	22.32271903	3.08E-05	0.000181767	5.296852852	1085	Downregulated
RIOX2	-1.282622938	3.717415868	25.76232323	1.02E-05	7.77E-05	5.271313478	1091	Downregulated
NARS2	-1.05915413	3.259599501	35.14624164	6.90E-07	1.07E-05	5.266256912	1094	Downregulated
RBM4B	-1.187816823	2.731709225	29.05400705	3.83E-06	3.69E-05	5.26530451	1095	Downregulated
MREG	-1.161177444	1.718182442	30.10676995	2.86E-06	2.97E-05	5.257705429	1096	Downregulated
RPL22	-1.034144963	7.027572668	36.41397727	4.87E-07	8.30E-06	5.254258706	1098	Downregulated
FAM43A	-1.182638165	2.921915516	29.0869152	3.78E-06	3.66E-05	5.247184126	1101	Downregulated
PLPP5	-1.013322931	3.954775553	37.58487125	3.60E-07	6.69E-06	5.243771738	1102	Downregulated
TRIM32	-1.452546545	2.227671158	21.16929714	4.56E-05	0.000249249	5.23405743	1103	Downregulated
EPHA1	-1.07521191	2.337863794	33.96121765	9.68E-07	1.36E-05	5.231925067	1104	Downregulated
PLEKHB1	-1.357383824	1.09642624	23.24472254	2.19E-05	0.000140802	5.227816683	1105	Downregulated
ESYT1	-1.471130965	6.095363171	20.65330171	5.33E-05	0.000280065	5.226548263	1106	Downregulated
CUBN	-1.210762502	2.396663661	27.86237317	5.49E-06	4.85E-05	5.224063987	1108	Downregulated
PIGM	-1.144663995	2.793628913	30.45051442	2.55E-06	2.74E-05	5.222737716	1109	Downregulated
HENMT1	-1.232774184	3.915447178	26.93869929	7.11E-06	5.91E-05	5.2128244	1113	Downregulated
TRAPPC6A	-1.139124905	2.600922621	30.5780456	2.47E-06	2.68E-05	5.208441856	1114	Downregulated
PRMT7	-1.272701072	3.27199046	25.4670909	1.12E-05	8.34E-05	5.19096557	1116	Downregulated
CCDC61	-1.373554162	1.319672004	22.63249407	2.75E-05	0.00016739	5.186912177	1118	Downregulated
EXD2	-1.291312702	2.271592957	24.92057811	1.35E-05	9.63E-05	5.186328101	1119	Downregulated
GNB1L	-1.216823315	1.158255628	27.18742715	6.48E-06	5.51E-05	5.182691638	1120	Downregulated
PLPP1	-1.235922367	1.00705007	26.37787107	8.08E-06	6.46E-05	5.178232142	1124	Downregulated
MRPL50	-1.101703148	4.553918069	32.01502951	1.61E-06	2.00E-05	5.17777843	1125	Downregulated
FITM2	-1.598011326	1.120926457	17.95544513	0.00013194	0.000579544	5.172624087	1126	Downregulated
TIGIT	-1.445030918	4.792871561	20.90136453	4.90E-05	0.000264045	5.170786559	1127	Downregulated
ZNF853	-1.33455241	1.16231408	23.46355998	2.06E-05	0.00013449	5.16646716	1130	Downregulated
PAQR8	-1.883373645	2.983546869	14.28040106	0.000537712	0.001808594	5.165451734	1131	Downregulated
DMAC1	-1.210659661	3.566614424	27.31055298	6.37E-06	5.45E-05	5.162208241	1132	Downregulated
ENOSF1	-1.048800744	2.956636034	34.52854743	8.19E-07	1.21E-05	5.156676371	1133	Downregulated
CD2	-1.22985005	5.050136623	26.51961786	8.06E-06	6.45E-05	5.153732223	1134	Downregulated
ZC3H12B	-1.068617809	4.207571416	33.31079226	1.13E-06	1.53E-05	5.145139306	1135	Downregulated
CNR2	-1.451214576	2.432430925	20.59446755	5.52E-05	0.000288318	5.137484836	1137	Downregulated
BBS10	-1.62605282	3.352830853	17.37604705	0.000168762	0.000702942	5.127075173	1139	Downregulated
MTLN	-1.225313075	1.733290796	26.52235805	8.25E-06	6.56E-05	5.12522528	1140	Downregulated
CCDC142	-1.33102563	2.891058676	23.30048081	2.24E-05	0.000142826	5.118049242	1141	Downregulated
FBL	-1.025349042	4.881704577	35.29350393	6.56E-07	1.02E-05	5.117155004	1142	Downregulated
PLCH2	-1.260776899	1.732413025	25.31064036	1.20E-05	8.74E-05	5.116927996	1143	Downregulated
S1PR4	-1.266007346	5.82770775	24.98539853	1.30E-05	9.31E-05	5.103242464	1146	Downregulated
CPPED1	-1.140297461	8.245897235	29.29210286	3.51E-06	3.46E-05	5.086973516	1150	Downregulated
P2RY10	-1.252476299	5.944341328	25.24164276	1.20E-05	8.74E-05	5.083239584	1151	Downregulated
MRM1	-1.573582673	1.060079313	17.85051743	0.00013635	0.000593754	5.076996884	1152	Downregulated
AMIGO1	-1.818622683	1.882027839	14.61077298	0.000473819	0.001631403	5.069299346	1154	Downregulated
PLEKHG3	-1.217622679	6.101311632	26.22782852	8.81E-06	6.90E-05	5.066352201	1155	Downregulated
DNAJC19	-1.048785487	3.802455055	33.48956761	1.07E-06	1.48E-05	5.065969261	1156	Downregulated
NUDCD1	-1.188985507	3.776229815	27.23848689	6.50E-06	5.51E-05	5.064096309	1157	Downregulated
MRPS27	-1.090902997	4.099556797	31.30209819	1.98E-06	2.29E-05	5.062243996	1158	Downregulated
CCR7	-1.582848867	4.980058511	17.73326981	0.000147664	0.000634323	5.061459679	1159	Downregulated
SEMA4F	-1.280135793	1.60112504	24.33228701	1.62E-05	0.000111853	5.058269145	1160	Downregulated
MBLAC2	-1.401124081	2.257832474	21.21242616	4.49E-05	0.000246548	5.055394748	1162	Downregulated
EPHB4	-1.198840742	2.322822511	26.81705495	7.52E-06	6.13E-05	5.0502253	1163	Downregulated
HEMK1	-1.096832117	3.332530593	30.86981753	2.25E-06	2.50E-05	5.047387784	1164	Downregulated
IGIP	-1.717030292	2.399942783	15.75242791	0.000308497	0.001150573	5.046499502	1165	Downregulated
ZNF138	-1.098009262	3.217749184	30.78349808	2.31E-06	2.55E-05	5.044108004	1166	Downregulated
BPNT1	-1.511726112	3.258933543	18.84894047	9.99E-05	0.000463279	5.040333238	1168	Downregulated
TRUB2	-1.21181462	3.091054109	26.23051276	8.89E-06	6.96E-05	5.038063983	1169	Downregulated
TCFL5	-1.124209725	3.037051582	29.55432062	3.29E-06	3.31E-05	5.037172777	1170	Downregulated
SLC2A11	-1.316685497	1.18045548	22.99434652	2.41E-05	0.00015104	5.030933706	1172	Downregulated
EPHB6	-1.23046247	2.229042835	25.58183568	1.10E-05	8.21E-05	5.027239572	1173	Downregulated
SETD6	-1.151763442	2.63724633	28.26035304	4.85E-06	4.43E-05	5.014360809	1175	Downregulated
PTPN13	-1.290983983	2.777610461	23.62156472	2.03E-05	0.000132784	5.004955524	1176	Downregulated
RAD52	-1.130833144	2.400892521	28.94696669	3.98E-06	3.81E-05	4.997025889	1180	Downregulated
CD3G	-1.366333914	4.860542152	21.52586778	3.97E-05	0.000222431	4.990950742	1182	Downregulated
ALDH18A1	-1.394032522	3.551531878	20.87122787	4.97E-05	0.000266349	4.983036853	1183	Downregulated
ZSCAN26	-1.050063811	3.19963997	32.52786605	1.41E-06	1.80E-05	4.98186182	1184	Downregulated
CYP2U1	-1.180597277	2.956241126	26.66530331	7.80E-06	6.28E-05	4.960964943	1187	Downregulated
BRI3BP	-1.708199045	3.445008555	15.40165284	0.000349515	0.001273103	4.945469159	1189	Downregulated
CCDC102A	-1.337316668	1.767898	21.95204497	3.51E-05	0.000202022	4.940853195	1190	Downregulated
MRPS33	-1.202697146	3.423114662	25.7404216	1.03E-05	7.80E-05	4.940416849	1191	Downregulated
SYNJ2BP	-1.308647048	3.97945231	22.60546653	2.79E-05	0.000168959	4.936502315	1193	Downregulated
SPIN3	-1.311442924	2.617881106	22.54203887	2.88E-05	0.000173119	4.933196972	1194	Downregulated
ERP27	-1.062767989	1.902424215	31.41944902	1.97E-06	2.28E-05	4.932746461	1195	Downregulated
ZNF17	-1.218893243	2.792856826	25.15208709	1.25E-05	9.03E-05	4.92945439	1196	Downregulated
ZNF671	-1.248413902	3.589582144	24.2441287	1.65E-05	0.000112991	4.927435669	1198	Downregulated
TRAPPC12	-1.356400932	4.049607518	21.28144828	4.32E-05	0.000238832	4.912757739	1201	Downregulated
ZNF816	-1.091729054	3.709317719	29.70713689	3.13E-06	3.18E-05	4.910865929	1203	Downregulated
SLC27A5	-1.179228078	0.782086338	25.97344915	8.71E-06	6.86E-05	4.910042607	1204	Downregulated
ZNF343	-1.243991352	2.17636543	24.29167257	1.65E-05	0.000113083	4.909537559	1205	Downregulated
UTP6	-1.082939624	5.368056012	30.02397766	2.84E-06	2.96E-05	4.904879433	1206	Downregulated
ZNF831	-1.425057226	4.175321589	19.72932553	7.32E-05	0.000362591	4.903027597	1207	Downregulated
CASD1	-1.025949545	4.824991586	32.73240899	1.32E-06	1.72E-05	4.887900958	1213	Downregulated
P4HTM	-1.097456603	3.064706808	29.20951021	3.64E-06	3.56E-05	4.882204555	1215	Downregulated
BAIAP3	-1.235682063	1.926501738	24.33215655	1.63E-05	0.000112293	4.880510059	1216	Downregulated
KRT23	-1.452709832	5.862913283	19.05042576	9.25E-05	0.000437278	4.880004893	1217	Downregulated
HLCS	-1.06026835	3.181305058	30.88269894	2.24E-06	2.50E-05	4.879591021	1219	Downregulated
ZFP62	-1.302124032	4.074680812	22.36391257	3.02E-05	0.000178916	4.879515801	1220	Downregulated
CD27	-1.614588451	2.08487699	16.3841409	0.000244237	0.000954948	4.876089689	1221	Downregulated
CASS4	-1.452117531	4.070176985	19.02735189	9.35E-05	0.000440721	4.873069083	1222	Downregulated
NHS	-1.449277401	2.491482158	19.04158793	9.41E-05	0.000442317	4.861262379	1226	Downregulated
DTD2	-1.441799808	1.591140054	19.15386642	9.01E-05	0.000427532	4.857468364	1227	Downregulated
NIPAL3	-1.191705781	4.718167864	25.39508144	1.14E-05	8.41E-05	4.856616136	1228	Downregulated
CRYGS	-1.260447106	0.715331437	23.027399	2.19E-05	0.000140802	4.854475418	1229	Downregulated
MID2	-1.270662795	2.011033045	23.07896986	2.43E-05	0.00015171	4.852644572	1230	Downregulated
BANK1	-1.113883134	5.331175702	28.08889569	5.02E-06	4.54E-05	4.837641407	1231	Downregulated
KLHL22	-1.250004276	3.254280236	23.48510569	2.10E-05	0.000136576	4.8307998	1233	Downregulated
SIGLEC10	-1.114490277	5.296665039	27.9240212	5.27E-06	4.69E-05	4.824256891	1235	Downregulated
SGK1	-1.32920274	7.524796642	21.31322227	4.26E-05	0.00023588	4.821428215	1237	Downregulated
SDR42E1	-1.269201206	1.901475008	22.84955719	2.62E-05	0.000161342	4.813131932	1240	Downregulated
CLEC2D	-1.01287284	6.621194286	32.53415833	1.39E-06	1.79E-05	4.808912394	1241	Downregulated
SELENOM	-1.161264269	1.556408773	26.05738558	9.47E-06	7.32E-05	4.802422458	1242	Downregulated
GOLGA8O	-1.483501156	1.183706732	17.92522356	0.000135475	0.000590635	4.789751693	1243	Downregulated
COMMD6	-1.016822263	5.346181125	32.08980627	1.58E-06	1.97E-05	4.78573711	1244	Downregulated
ABHD14A	-1.183552175	0.921436929	24.9284641	1.26E-05	9.08E-05	4.783781821	1245	Downregulated
BEND5	-1.349776266	0.624045672	20.21447759	5.49E-05	0.000287054	4.780957381	1246	Downregulated
BTLA	-1.648282152	4.192563713	15.39437018	0.000349522	0.001273103	4.772001585	1247	Downregulated
NAP1L3	-1.255489819	1.32400016	22.78676974	2.63E-05	0.000161484	4.760655463	1249	Downregulated
TDRKH	-1.290353017	1.55518058	21.82543132	3.64E-05	0.000208372	4.749997545	1250	Downregulated
SPIB	-1.254494058	2.346051297	22.68428868	2.76E-05	0.000167694	4.736318927	1251	Downregulated
ZNF300	-1.173569374	1.802977285	25.09774234	1.28E-05	9.22E-05	4.735557039	1252	Downregulated
PCID2	-1.159635696	4.462777003	25.48955773	1.11E-05	8.26E-05	4.735032207	1254	Downregulated
LIX1L	-1.230925841	4.213981659	23.2849769	2.23E-05	0.000142568	4.734113403	1255	Downregulated
KNOP1	-1.269569194	2.257358695	22.2213	3.21E-05	0.000188227	4.729549384	1258	Downregulated
C11orf65	-1.053935634	2.039857212	29.5573926	3.35E-06	3.34E-05	4.717500046	1263	Downregulated
MON1A	-1.324726312	2.181475938	20.73722438	5.27E-05	0.00027748	4.711743723	1266	Downregulated
ZCCHC18	-1.194093536	1.111039352	24.15464424	1.66E-05	0.000113409	4.711121883	1267	Downregulated
ZNF550	-1.000774385	3.414534058	31.94524473	1.65E-06	2.03E-05	4.696135304	1268	Downregulated
BIVM	-1.116009314	1.798813864	26.75257416	7.70E-06	6.23E-05	4.693626188	1269	Downregulated
SLAMF6	-1.472690839	4.782208335	17.61231299	0.00015425	0.000653271	4.690382604	1273	Downregulated
B3GALT6	-1.466810768	3.158549648	17.72777589	0.000148806	0.000637274	4.687449224	1274	Downregulated
TFAP4	-1.140979653	1.631027751	25.79435749	1.03E-05	7.80E-05	4.686940695	1275	Downregulated
TST	-1.233407091	3.236421854	22.87161292	2.57E-05	0.000158884	4.685614277	1276	Downregulated
GPR34	-1.596967765	2.616060232	15.66280935	0.00031848	0.001184099	4.673704911	1279	Downregulated
PPIP5K1	-1.10816992	1.235692211	26.71390566	7.60E-06	6.18E-05	4.664245522	1282	Downregulated
MRPS34	-1.034879198	3.676562161	29.76037965	3.08E-06	3.15E-05	4.659177018	1284	Downregulated
PI16	-1.416727631	1.244073014	18.39515012	0.000115369	0.000522025	4.65013706	1285	Downregulated
DEXI	-1.232878377	1.554043376	22.49983366	2.92E-05	0.00017442	4.633654333	1287	Downregulated
USP13	-1.403339343	1.529303159	18.59171931	0.000109561	0.000499484	4.633094878	1288	Downregulated
MMS19	-1.120428825	4.558036481	25.98031597	9.52E-06	7.35E-05	4.63180026	1289	Downregulated
ZNF501	-1.568725848	1.442159277	15.82412535	0.000296887	0.001115383	4.631782385	1290	Downregulated
ZKSCAN7	-1.582092208	1.382507759	15.62276837	0.000319009	0.00118527	4.629490686	1291	Downregulated
ZNF345	-1.023028313	2.451768866	29.98717462	2.94E-06	3.03E-05	4.622830238	1293	Downregulated
LPXN	-1.191821393	5.081859681	23.55170771	2.05E-05	0.000133784	4.616636213	1295	Downregulated
PARD6B	-1.115110014	2.052315801	26.05019958	9.54E-06	7.35E-05	4.609264617	1296	Downregulated
CETN3	-1.273052075	2.897493602	21.23593624	4.42E-05	0.000243246	4.600752552	1299	Downregulated
ASF1B	-1.376898549	1.402077171	18.90712831	9.76E-05	0.000455685	4.600679292	1300	Downregulated
ZNF260	-1.306772194	3.330831202	20.36988147	5.90E-05	0.000304348	4.595434414	1301	Downregulated
FANCF	-1.220529417	3.04134921	22.50215162	2.90E-05	0.000173855	4.588961928	1302	Downregulated
ZNF780B	-1.186453219	4.696795254	23.47064428	2.10E-05	0.000136408	4.585832809	1304	Downregulated
B3GAT1	-1.578679078	1.378362015	15.42631625	0.000343013	0.001253916	4.58090272	1306	Downregulated
ARL10	-1.602452984	1.899667318	15.13938886	0.000388254	0.001393628	4.57637062	1307	Downregulated
SAMD3	-1.074281136	5.170871758	27.17443585	6.60E-06	5.58E-05	4.568976607	1308	Downregulated
ZNF232	-1.28097104	1.962059022	20.83538222	5.10E-05	0.000271362	4.568519863	1309	Downregulated
ZNF862	-1.368892242	2.612566931	18.87163334	9.97E-05	0.000462392	4.565241074	1310	Downregulated
PXMP4	-1.130869313	2.836456051	25.04337039	1.29E-05	9.27E-05	4.560822046	1311	Downregulated
TMEM168	-1.159829928	4.210024557	24.08108754	1.73E-05	0.000117275	4.55905421	1312	Downregulated
ELP1	-1.075720874	5.354380589	26.98321352	7.00E-06	5.83E-05	4.555128126	1313	Downregulated
ZNF665	-1.217447109	0.980512744	22.18504155	3.08E-05	0.000181767	4.553842786	1315	Downregulated
TMA16	-1.165385143	3.250880588	23.85047029	1.87E-05	0.000124932	4.548878618	1316	Downregulated
ACKR3	-1.279349641	0.889803751	20.50676021	5.32E-05	0.000279544	4.546233535	1317	Downregulated
PRKCZ	-1.072874727	2.530043877	26.82416217	7.47E-06	6.10E-05	4.521575273	1321	Downregulated
ZNF324B	-1.234844344	1.148372117	21.5113355	3.94E-05	0.000221452	4.513011522	1322	Downregulated
TMEM273	-1.37629545	4.094184479	18.38786494	0.000117058	0.000527733	4.510926641	1323	Downregulated
WDR54	-1.181498491	1.52387327	23.04046945	2.45E-05	0.000152701	4.508786518	1325	Downregulated
GZMA	-1.32553421	6.221949939	19.33453943	8.38E-05	0.000402316	4.500762145	1329	Downregulated
URB1	-1.418845799	3.189917073	17.52283753	0.000160122	0.000672815	4.500726972	1330	Downregulated
ZNF836	-1.375966452	2.993838102	18.33804208	0.000119828	0.000537978	4.498358531	1331	Downregulated
ENO2	-1.123865495	2.692350931	24.73098947	1.42E-05	0.000100546	4.49280657	1332	Downregulated
IL32	-1.352449885	3.242891418	18.73897758	0.000103812	0.000477903	4.491026243	1335	Downregulated
IL16	-1.128874975	6.845711311	24.50378515	1.51E-05	0.000105372	4.489846435	1336	Downregulated
GEMIN5	-1.384827536	3.883711833	18.08736999	0.00013033	0.000574812	4.487498303	1337	Downregulated
JRK	-1.42678811	3.204388392	17.29942409	0.000173558	0.00071754	4.486041043	1338	Downregulated
DTWD2	-1.230249704	2.461597909	21.4915928	4.08E-05	0.000227021	4.482949079	1340	Downregulated
CD3D	-1.139473816	5.937125257	24.07974432	1.73E-05	0.000117269	4.479064276	1342	Downregulated
ARHGEF9	-1.038748122	3.0777187	27.75030784	5.61E-06	4.92E-05	4.475290705	1344	Downregulated
SCN3A	-1.426280415	1.937130691	17.22349957	0.00017982	0.000740948	4.464560745	1345	Downregulated
ZDHHC16	-1.269940519	2.883476071	20.36897529	5.92E-05	0.000305317	4.464156803	1347	Downregulated
PREPL	-1.142962544	4.228439414	23.82777377	1.87E-05	0.00012509	4.460728013	1349	Downregulated
TECPR1	-1.114990476	4.960824948	24.68961055	1.42E-05	0.000100546	4.457327466	1351	Downregulated
TRIM4	-1.061252192	4.695835021	26.6109729	7.84E-06	6.31E-05	4.457293737	1352	Downregulated
ACYP1	-1.056044948	1.609073933	26.90098511	7.35E-06	6.04E-05	4.455048192	1353	Downregulated
MORC4	-1.072292554	2.328457455	26.18395901	9.12E-06	7.10E-05	4.448616712	1354	Downregulated
MRPS14	-1.099233854	3.857855585	25.13892896	1.24E-05	8.99E-05	4.447566774	1355	Downregulated
GLIPR1	-1.155746724	7.14729489	23.28757135	2.23E-05	0.00014243	4.445461567	1356	Downregulated
RBL2	-1.023288973	7.766323706	28.11086489	4.98E-06	4.53E-05	4.445275746	1357	Downregulated
TJP3	-1.299713114	0.748048122	19.30589572	7.84E-05	0.000382397	4.441750183	1358	Downregulated
KLHL42	-1.226186446	3.50725089	21.27942123	4.33E-05	0.000239404	4.43985923	1359	Downregulated
ECHDC1	-1.16911087	5.48813318	22.76432795	2.64E-05	0.000161874	4.431890764	1361	Downregulated
ST6GAL1	-1.332977392	5.826182043	18.63352718	0.000107143	0.000490396	4.411425972	1366	Downregulated
INO80E	-1.104152201	3.352020857	24.54495124	1.50E-05	0.000104858	4.393859257	1369	Downregulated
GGT7	-1.112563534	1.287492864	24.26463794	1.64E-05	0.00011261	4.392873324	1371	Downregulated
AQP3	-1.254739308	3.357190028	20.23207163	6.18E-05	0.000316391	4.391306268	1372	Downregulated
ZNF71	-1.177492188	2.042976579	22.26341732	3.17E-05	0.000186728	4.390622574	1373	Downregulated
ZNF354B	-1.01102418	2.46532676	28.13356505	5.05E-06	4.56E-05	4.389213597	1374	Downregulated
PDCD7	-1.140429477	3.471895922	23.28697845	2.24E-05	0.000142663	4.385738258	1375	Downregulated
TTC22	-1.348423551	2.267319499	18.20689805	0.000126337	0.000560695	4.384093737	1376	Downregulated
UMPS	-1.139296216	3.572102606	23.28891024	2.24E-05	0.000142589	4.381634925	1378	Downregulated
FCRL6	-1.372535579	4.1275905	17.64775027	0.000152439	0.000648109	4.376126283	1383	Downregulated
SPICE1	-1.340435604	1.269887586	18.22742655	0.000123163	0.000549242	4.370136728	1384	Downregulated
TSTD1	-1.156517152	3.781734105	22.6632802	2.74E-05	0.000167016	4.368445104	1385	Downregulated
CD244	-1.219852639	5.196835648	20.89512589	4.91E-05	0.000264203	4.364709447	1387	Downregulated
ZNF623	-1.381054049	3.538367206	17.37864274	0.000168312	0.000701332	4.355949568	1389	Downregulated
ZNF749	-1.232719123	1.828026853	20.51587539	5.68E-05	0.000295478	4.350851	1390	Downregulated
KIF21A	-1.060605689	3.787125918	25.66503007	1.05E-05	7.93E-05	4.349513623	1391	Downregulated
ZNF600	-1.126385899	4.111768865	23.2834719	2.23E-05	0.000142578	4.332020412	1395	Downregulated
ZNF846	-1.046387502	1.990269071	26.07991731	9.45E-06	7.32E-05	4.327554484	1396	Downregulated
EXD3	-1.000642202	1.308938849	27.92206905	5.34E-06	4.74E-05	4.326990929	1397	Downregulated
ZFP14	-1.472213618	3.761667203	15.71625546	0.000309987	0.001154454	4.324809296	1398	Downregulated
HOXB2	-1.100476907	1.184926954	23.94613033	1.79E-05	0.000120506	4.312758361	1401	Downregulated
DNAJC10	-1.04533146	6.398153404	25.86759163	9.85E-06	7.55E-05	4.30918889	1402	Downregulated
UST	-1.166842989	1.707362426	21.91083898	3.56E-05	0.000204395	4.305101891	1403	Downregulated
TMEM117	-1.1484443	1.080366769	22.25295376	3.07E-05	0.000181446	4.296620895	1404	Downregulated
TMEM250	-1.421025183	4.286497884	16.36470013	0.000243246	0.000952497	4.293110645	1405	Downregulated
EXTL2	-1.150469404	1.100274405	22.15330012	3.18E-05	0.000187076	4.288928287	1406	Downregulated
DNASE1	-1.4201867	3.616873604	16.32816282	0.000247006	0.000963487	4.283502278	1408	Downregulated
MRPL24	-1.047383975	3.307919907	25.56333107	1.09E-05	8.16E-05	4.282188508	1409	Downregulated
VPS72	-1.196254947	3.866170106	20.90687071	4.90E-05	0.000264045	4.280585922	1410	Downregulated
SKAP1	-1.118792524	3.392618742	23.09782722	2.38E-05	0.000149629	4.279362661	1411	Downregulated
ZNF235	-1.346084347	2.676010254	17.53327621	0.000160134	0.000672815	4.269920049	1413	Downregulated
XPC	-1.029368477	5.335398134	26.07245755	9.24E-06	7.18E-05	4.265652798	1414	Downregulated
CACNB4	-1.193864179	2.134295714	20.80376549	5.15E-05	0.000273408	4.253963439	1417	Downregulated
KRCC1	-1.464374447	5.139124084	15.43396209	0.000343944	0.001256493	4.247915984	1419	Downregulated
TMEM218	-1.267193684	3.131788866	19.00181313	9.47E-05	0.000444522	4.247768368	1420	Downregulated
SKP2	-1.046173293	3.990858651	25.25992923	1.19E-05	8.72E-05	4.247091419	1421	Downregulated
ZNF146	-1.143935762	6.098950555	22.02713275	3.36E-05	0.000195319	4.243151117	1422	Downregulated
ADTRP	-1.326261289	2.296536081	17.68883084	0.000151927	0.000646635	4.229899513	1425	Downregulated
WDR12	-1.205233425	3.28963943	20.29167034	6.06E-05	0.000311113	4.226851592	1426	Downregulated
CAMSAP2	-1.30016795	2.1052517	18.20532954	0.000126522	0.000561295	4.226597594	1427	Downregulated
REXO4	-1.009682124	3.548228428	26.43643428	8.30E-06	6.60E-05	4.220839059	1429	Downregulated
PARP1	-1.234091377	6.052615883	19.51538117	7.87E-05	0.000383123	4.216472678	1430	Downregulated
WNT16	-1.50077036	0.715693968	14.57231318	0.000444913	0.001556777	4.213823529	1431	Downregulated
GALT	-1.273725608	1.637499013	18.62773186	0.000108763	0.000496786	4.208173371	1432	Downregulated
SLC2A4RG	-1.049482599	1.824798922	24.86467026	1.38E-05	9.82E-05	4.206401419	1433	Downregulated
MRPL30	-1.069957452	3.957916498	24.01605623	1.77E-05	0.00011931	4.197787933	1434	Downregulated
NEO1	-1.125338026	2.200255194	22.24531914	3.19E-05	0.000187266	4.194743516	1435	Downregulated
TMEM69	-1.117421928	3.22313407	22.41046881	2.98E-05	0.000177432	4.191412605	1436	Downregulated
ADAMTS10	-1.296292559	1.554459229	18.00665622	0.000135163	0.00058997	4.18594913	1437	Downregulated
ZFP82	-1.136359531	2.509968513	21.82182019	3.65E-05	0.000208558	4.182681046	1439	Downregulated
PPP1R3F	-1.159441467	1.397694014	21.15637785	4.54E-05	0.000248494	4.179420937	1440	Downregulated
ZNF253	-1.24236085	3.481093325	19.0840517	9.18E-05	0.000434582	4.176728174	1442	Downregulated
BCL2	-1.383528892	6.15405808	16.25415172	0.000253122	0.000981147	4.162022873	1445	Downregulated
ZNF439	-1.180787204	2.883527561	20.42941234	5.80E-05	0.000299671	4.160332908	1446	Downregulated
CAMK1D	-1.178627351	5.010920402	20.42728759	5.76E-05	0.00029812	4.155379891	1448	Downregulated
NFS1	-1.187737323	2.599227881	20.19275255	6.31E-05	0.000320781	4.149706079	1449	Downregulated
SLC35E2B	-1.286995626	3.336415137	17.94656442	0.00013736	0.000597449	4.148886695	1450	Downregulated
ZNF486	-1.202634692	4.084951577	19.79738724	7.15E-05	0.000355559	4.14799364	1451	Downregulated
NIF3L1	-1.08529258	3.25028296	23.05666072	2.41E-05	0.00015114	4.14649025	1452	Downregulated
CASP6	-1.055313137	3.007842637	24.01915388	1.78E-05	0.000119609	4.139187847	1454	Downregulated
ADGRG5	-1.315576717	2.910181181	17.28259138	0.000174935	0.00072216	4.132708804	1455	Downregulated
GIMAP7	-1.431623635	6.229298596	15.23596258	0.000370563	0.001337036	4.11428133	1458	Downregulated
SPN	-1.192309225	6.147756317	19.67457946	7.45E-05	0.000367077	4.095871127	1464	Downregulated
DAPK2	-1.107947095	4.417878543	21.89164123	3.52E-05	0.0002023	4.092761109	1465	Downregulated
ZNF28	-1.31730196	4.261833954	16.9576095	0.000195664	0.000794671	4.083389049	1469	Downregulated
PASK	-1.173896884	4.221299156	19.99754131	6.67E-05	0.000335856	4.077937631	1470	Downregulated
ANKRD46	-1.110546327	3.360167308	21.66801314	3.81E-05	0.000215331	4.072254355	1471	Downregulated
TRAT1	-1.195521911	5.6909728	19.34290141	8.36E-05	0.000401351	4.06056054	1474	Downregulated
BPHL	-1.134308033	0.622925377	20.60265162	4.92E-05	0.000264203	4.058625466	1476	Downregulated
ZIK1	-1.025419006	2.601512535	24.35505711	1.60E-05	0.000110761	4.056161166	1477	Downregulated
SMYD4	-1.002144464	3.210963883	25.15501497	1.24E-05	8.99E-05	4.054822674	1478	Downregulated
KCNH3	-1.289356256	0.666881982	17.05728758	0.000174019	0.00071891	4.052866369	1479	Downregulated
RXRB	-1.047351607	3.756977602	23.44782709	2.12E-05	0.000137504	4.044542029	1482	Downregulated
SGCB	-1.18271182	1.56330846	19.51120735	7.99E-05	0.000387472	4.035128088	1484	Downregulated
ZNF286A	-1.15190009	2.044928387	20.25807481	6.20E-05	0.000316875	4.030627365	1485	Downregulated
CAT	-1.03105459	7.837277936	23.77659477	1.90E-05	0.000126407	4.019286505	1487	Downregulated
GOLGA8N	-1.245735348	1.746898548	17.98531183	0.000136754	0.00059528	4.01784359	1488	Downregulated
MEN1	-1.242264257	1.647965951	18.0110299	0.000135345	0.000590303	4.011177706	1489	Downregulated
FSBP	-1.166799818	1.607543279	19.67722471	7.55E-05	0.000370724	4.003231047	1490	Downregulated
JRKL	-1.289393481	3.077983595	16.95991256	0.000196405	0.000796879	3.995324208	1491	Downregulated
PANK1	-1.255525968	1.028955484	17.47006059	0.000158759	0.000668796	3.985925991	1493	Downregulated
ZBTB3	-1.390961723	1.391162809	15.15236488	0.000383043	0.001377591	3.979374087	1495	Downregulated
TMC8	-1.23137061	4.983707076	18.00138633	0.00013413	0.000586845	3.97914503	1496	Downregulated
LPCAT4	-1.156763921	1.678048196	19.71930275	7.45E-05	0.000367077	3.973764391	1498	Downregulated
KBTBD7	-1.080510431	4.821823069	21.72797241	3.71E-05	0.000211496	3.970549548	1500	Downregulated
SCRIB	-1.088909379	2.819766449	21.45229471	4.11E-05	0.000228547	3.964745825	1501	Downregulated
CIITA	-1.5127847	4.369740779	13.3834607	0.00075871	0.002404203	3.962026851	1502	Downregulated
RTN1	-1.333257008	3.251577522	15.96456876	0.000283092	0.001073353	3.958783477	1504	Downregulated
POLD2	-1.050051792	1.876810913	22.59738705	2.85E-05	0.000171809	3.953397658	1505	Downregulated
CRYZ	-1.249202884	3.318340342	17.43663937	0.000164956	0.000688896	3.949787323	1506	Downregulated
ANAPC7	-1.135946807	4.173455334	20.01488615	6.63E-05	0.000334644	3.947888845	1507	Downregulated
BCL11B	-1.279787207	6.170718277	16.81648821	0.000205793	0.000828313	3.944055303	1508	Downregulated
SLC46A3	-1.117378952	4.280218404	20.45602208	5.70E-05	0.000296191	3.942591967	1510	Downregulated
CD40LG	-1.05558878	3.36368296	22.18017336	3.21E-05	0.00018823	3.932396123	1511	Downregulated
RAD51D	-1.151215711	2.700092188	19.47698253	8.06E-05	0.000389964	3.924466599	1513	Downregulated
ZNF234	-1.393800547	2.862173749	14.82344744	0.000436233	0.001534133	3.922345774	1514	Downregulated
CD8B	-1.208096189	4.713879306	18.10357598	0.00012935	0.000570938	3.918352874	1515	Downregulated
DHODH	-1.099374379	1.89385712	20.79434725	5.17E-05	0.00027446	3.915445517	1516	Downregulated
NUP43	-1.037323971	4.287407729	22.48784096	2.89E-05	0.000173478	3.90112076	1520	Downregulated
ZNF677	-1.043186264	1.317300059	22.11522452	3.30E-05	0.000192017	3.8771697	1523	Downregulated
LLGL1	-1.082137203	2.784984219	20.89468214	4.96E-05	0.000265794	3.869132035	1526	Downregulated
PDGFB	-1.148499169	0.665827939	18.81756436	9.30E-05	0.000438929	3.856207851	1531	Downregulated
KLRC1	-1.276917771	3.300742316	16.18987114	0.000260276	0.001004323	3.828361034	1536	Downregulated
PLCE1	-1.179432983	2.359860045	18.14857946	0.000128819	0.000569209	3.826939181	1537	Downregulated
SPNS3	-1.154953716	1.237102987	18.66048762	0.000106062	0.000486249	3.826524938	1538	Downregulated
SIGMAR1	-1.041014703	2.800220647	21.74129223	3.73E-05	0.000212217	3.823875797	1540	Downregulated
ZNF717	-1.164406181	2.019998741	18.46409699	0.000115491	0.000522366	3.821610222	1542	Downregulated
ZNF785	-1.199245409	1.039249895	17.53761872	0.000155553	0.000657284	3.816294837	1543	Downregulated
MKKS	-1.272679719	3.518432435	16.17095987	0.000261832	0.001008193	3.813529114	1545	Downregulated
EPPK1	-1.408585869	1.421795514	13.98547709	0.000599439	0.001974383	3.809617111	1546	Downregulated
ZNF268	-1.1022485	4.321933969	19.85295465	7.01E-05	0.0003503	3.808885876	1547	Downregulated
TWNK	-1.208588563	1.881716195	17.37410147	0.000170393	0.000708144	3.806906832	1548	Downregulated
THOC3	-1.175416248	2.85278145	18.02498837	0.000133987	0.000586485	3.79864301	1550	Downregulated
RBBP9	-1.144428313	3.117357281	18.69561257	0.000105428	0.000484341	3.79360686	1551	Downregulated
ZDHHC8	-1.302097227	1.334073078	15.49818153	0.00033589	0.001232666	3.788002194	1552	Downregulated
APBA2	-1.066779922	3.976299614	20.63645187	5.37E-05	0.000281407	3.787778934	1553	Downregulated
CMTM2	-1.267212481	5.991713883	16.07205425	0.000270818	0.001035652	3.782358504	1555	Downregulated
RABL2B	-1.273049523	1.162607787	15.90152373	0.000286074	0.001083181	3.77497248	1557	Downregulated
CNPY4	-1.07047182	2.807825342	20.45244176	5.76E-05	0.00029812	3.774065715	1558	Downregulated
ELAC1	-1.042148624	2.216917108	21.25415713	4.42E-05	0.000243341	3.766100469	1559	Downregulated
ZNF589	-1.090478601	3.358869966	19.65601043	7.53E-05	0.000369936	3.742385136	1562	Downregulated
BLK	-1.144282818	3.343268843	18.30321856	0.00012093	0.000541676	3.73752577	1565	Downregulated
PKD1	-1.394412585	2.925241949	13.80947287	0.000644783	0.002094554	3.735503503	1566	Downregulated
RPUSD3	-1.089258646	2.533788567	19.63178277	7.65E-05	0.000374438	3.732475605	1567	Downregulated
ZNF2	-1.496305862	1.67195315	12.52684947	0.001073186	0.00320686	3.731667056	1568	Downregulated
NDRG3	-1.035122752	4.495634478	21.10011662	4.58E-05	0.000250493	3.727688137	1571	Downregulated
ZMAT3	-1.046275596	4.927178868	20.7390414	5.18E-05	0.000274471	3.726314804	1572	Downregulated
CAMK4	-1.174228006	5.893901685	17.50563998	0.00016021	0.000672815	3.724773797	1573	Downregulated
DPY30	-1.073140097	3.679678737	19.96902505	6.75E-05	0.000338762	3.723909099	1575	Downregulated
SOCS2	-1.270282243	2.915884985	15.63333584	0.00032097	0.001190566	3.714618394	1578	Downregulated
BCAT2	-1.17415831	1.156610752	17.39406057	0.000165721	0.000691832	3.710339845	1579	Downregulated
ZNF772	-1.321705323	2.614084591	14.75245803	0.000448868	0.001566558	3.707454157	1582	Downregulated
ALDH1B1	-1.23604358	1.884467145	16.21426972	0.000260173	0.001004273	3.705841608	1583	Downregulated
HOMEZ	-1.29897012	2.521099279	15.08631675	0.000395578	0.001416713	3.700399739	1586	Downregulated
KLHL3	-1.09103108	1.723847448	19.30576944	8.60E-05	0.000411075	3.694317404	1588	Downregulated
DNAL4	-1.173151352	1.823424049	17.36211542	0.00017113	0.000710674	3.69346743	1589	Downregulated
CEP126	-1.037675675	1.267270054	20.7217188	5.23E-05	0.000276594	3.692213563	1591	Downregulated
PAFAH2	-1.074406615	3.664534898	19.67751959	7.46E-05	0.000367416	3.690417061	1592	Downregulated
ZNF616	-1.354227018	2.547211325	14.10593693	0.000575847	0.001911977	3.681489493	1595	Downregulated
PTCH1	-1.393449125	2.238341544	13.49536372	0.000731971	0.002329437	3.668601703	1597	Downregulated
IKZF2	-1.198971189	5.39811389	16.64392985	0.000219257	0.000873022	3.667622664	1598	Downregulated
FAM50B	-1.153089854	1.694675617	17.54066143	0.000160372	0.00067304	3.657553862	1600	Downregulated
ABHD6	-1.146732838	2.452026407	17.63810011	0.000154419	0.000653487	3.652072142	1601	Downregulated
POU6F1	-1.241757437	1.001639499	15.66669908	0.000308734	0.001150942	3.649458664	1602	Downregulated
MPRIP	-1.168757937	5.635654476	17.12289222	0.000184042	0.000754985	3.648934252	1603	Downregulated
CRIM1	-1.067511156	3.055838416	19.54130472	7.85E-05	0.000382654	3.647892188	1604	Downregulated
PNPLA4	-1.10572441	1.224570215	18.5268634	0.000111277	0.000506604	3.64372805	1605	Downregulated
PRR5L	-1.121733453	4.801069813	18.08182265	0.000130345	0.000574812	3.634948639	1608	Downregulated
GPA33	-1.137484671	1.393771984	17.71128232	0.000149891	0.000639781	3.633090417	1609	Downregulated
THEM5	-1.196335909	1.031933279	16.38359222	0.000237375	0.000931479	3.625887158	1611	Downregulated
RUVBL1	-1.204322082	3.895400073	16.16584054	0.000261979	0.001008193	3.608698447	1613	Downregulated
PEX6	-1.13956785	3.525801498	17.44889918	0.000164019	0.000686272	3.605026981	1614	Downregulated
TXNDC15	-1.09709662	4.608925087	18.44250528	0.000114685	0.000519568	3.603257993	1615	Downregulated
CD72	-1.302573621	2.38524478	14.42354029	0.000509892	0.001735508	3.595849918	1616	Downregulated
FMNL3	-1.228761387	3.206281757	15.63753956	0.000319866	0.001187663	3.594503855	1617	Downregulated
MEX3D	-1.09110401	1.033453137	18.39441742	0.000114909	0.000520369	3.582845982	1620	Downregulated
CENPQ	-1.081400555	2.347631033	18.66775872	0.000107203	0.000490467	3.57877614	1621	Downregulated
BCS1L	-1.017915096	2.12940563	20.33824103	6.03E-05	0.000310043	3.571435097	1622	Downregulated
GALNT12	-1.119246274	1.477979208	17.61322685	0.000155714	0.000657467	3.561582798	1624	Downregulated
ZFP3	-1.297755691	1.565952517	14.26795796	0.000540586	0.001816061	3.556978965	1625	Downregulated
WDR3	-1.111258288	4.47969311	17.75548494	0.000146531	0.000630675	3.556242205	1626	Downregulated
LIAS	-1.006785141	2.95825805	20.48390858	5.69E-05	0.000295542	3.553328001	1627	Downregulated
AARS2	-1.027548163	3.233188491	19.8609126	7.02E-05	0.000350502	3.550497016	1628	Downregulated
IARS2	-1.10915452	5.593469838	17.72682601	0.000147955	0.000635325	3.545971797	1629	Downregulated
SAMD12	-1.057486429	1.906507021	19.03532226	9.46E-05	0.000443999	3.545347849	1630	Downregulated
PRX	-1.015918971	0.972905918	20.06196702	6.39E-05	0.000324369	3.544500654	1631	Downregulated
ABCB4	-1.030170069	2.1370789	19.76310834	7.34E-05	0.000363311	3.543497945	1632	Downregulated
DSEL	-1.093318888	0.861766642	17.97613466	0.000130823	0.000575547	3.542264879	1633	Downregulated
GDF11	-1.148794759	2.400338202	16.8430933	0.000205994	0.000828824	3.540054305	1634	Downregulated
SERPINH1	-1.080885289	1.310242708	18.29222438	0.000121584	0.000543728	3.528677643	1635	Downregulated
EXPH5	-1.096655788	1.297129632	17.78836675	0.000145327	0.000626464	3.512702574	1638	Downregulated
CDC25B	-1.384257601	3.739521379	12.78864361	0.000961897	0.002933468	3.505796516	1640	Downregulated
GATA2	-1.025746329	2.210727372	19.543514	7.91E-05	0.000384568	3.50295089	1641	Downregulated
FAM153A	-1.235553843	1.861437578	14.98229983	0.000412616	0.001466392	3.501250768	1642	Downregulated
CLUAP1	-1.023520248	3.115570299	19.53748589	7.86E-05	0.000382761	3.497442284	1643	Downregulated
FAM200A	-1.080162062	2.34458483	18.08698398	0.00013164	0.000578456	3.497272633	1644	Downregulated
PIP4K2B	-1.10262296	5.374144606	17.48696915	0.000161307	0.00067671	3.494870828	1646	Downregulated
RPGRIP1L	-1.021857209	1.70531487	19.47003523	8.13E-05	0.000391794	3.481408411	1648	Downregulated
TMEM19	-1.199291864	4.167323152	15.43733846	0.000343775	0.001256288	3.479038892	1649	Downregulated
KLF12	-1.026893265	6.257493332	19.24785915	8.64E-05	0.000412498	3.475600345	1652	Downregulated
ARHGAP25	-1.043049174	7.783181558	18.73142056	0.000103496	0.000477045	3.464426024	1653	Downregulated
NEURL4	-1.100580798	2.95851338	17.31410723	0.000172756	0.000715558	3.46171734	1654	Downregulated
CLYBL	-1.089369303	1.269953803	17.52559122	0.000159541	0.000671583	3.45645999	1655	Downregulated
ZNF132	-1.339018727	1.391334693	13.10624335	0.000847956	0.002638846	3.452774953	1657	Downregulated
ACBD4	-1.00963085	0.920489071	19.41809021	7.94E-05	0.000385835	3.446473778	1658	Downregulated
STARD9	-1.049923494	2.729053742	18.41508881	0.000116741	0.000526946	3.441894991	1659	Downregulated
ZNF543	-1.000264654	2.660106284	19.73275399	7.37E-05	0.000364217	3.43954977	1660	Downregulated
TMEM80	-1.030557698	2.671333469	18.88327768	9.91E-05	0.00046056	3.438675872	1661	Downregulated
LZTR1	-1.075328433	2.014778241	17.76180277	0.000148214	0.000635945	3.437373781	1662	Downregulated
TRIM68	-1.120529618	2.647401835	16.73066115	0.000214148	0.000856361	3.437048648	1663	Downregulated
STN1	-1.011433588	3.097404762	19.36903626	8.33E-05	0.000400401	3.436350876	1664	Downregulated
ZNF595	-1.013760455	3.17289048	19.29550937	8.54E-05	0.000408929	3.434977748	1665	Downregulated
GOLGA8A	-1.060015108	3.400969828	18.0872845	0.000130515	0.000574878	3.434898662	1666	Downregulated
S1PR1	-1.002569488	6.529595532	19.54528434	7.79E-05	0.000380151	3.428831599	1667	Downregulated
COG6	-1.016122796	4.147766508	19.16175532	8.91E-05	0.000423611	3.427415364	1668	Downregulated
AZIN2	-1.112140726	0.709784653	16.66529391	0.000206201	0.000829356	3.426793657	1669	Downregulated
LTBP3	-1.173752514	2.16048461	15.57307291	0.000330009	0.001216383	3.421405932	1671	Downregulated
RINL	-1.225490549	4.015165738	14.52501991	0.000486587	0.001667419	3.40435781	1674	Downregulated
GPAM	-1.014685444	3.070498401	19.03065506	9.37E-05	0.000441776	3.404064188	1675	Downregulated
PSD4	-1.012493105	6.420667588	19.02207721	9.35E-05	0.000440721	3.397761368	1677	Downregulated
MRPL51	-1.074773991	4.42761947	17.39949211	0.000166586	0.000694401	3.39455511	1678	Downregulated
POLR1B	-1.091237214	4.293956592	17.02462788	0.000190897	0.000779081	3.392020491	1679	Downregulated
ZNF546	-1.214864323	2.665192331	14.63173067	0.000469753	0.001620007	3.390058433	1680	Downregulated
LEO1	-1.057085994	3.683659168	17.81142046	0.00014386	0.000621587	3.389544383	1681	Downregulated
THAP2	-1.156593576	2.736763733	15.63653229	0.000320876	0.001190566	3.382164707	1682	Downregulated
TMEM186	-1.01046399	1.386273972	18.91593761	9.80E-05	0.00045747	3.374583162	1683	Downregulated
PURA	-1.291620396	4.723105318	13.31200223	0.000780088	0.002464217	3.368960711	1685	Downregulated
TAB1	-1.08605812	2.340216468	16.91333325	0.000200849	0.000811944	3.356434406	1687	Downregulated
TMEM169	-1.363572092	0.851301974	12.18095776	0.001191414	0.003505475	3.347914595	1688	Downregulated
TPD52	-1.029191544	3.833694312	18.16578187	0.000126696	0.00056184	3.345271298	1690	Downregulated
TMEM14A	-1.275945648	1.705225724	13.38808594	0.000763288	0.002418021	3.338562841	1691	Downregulated
LCMT2	-1.188195917	2.468288055	14.74190714	0.000450963	0.001571512	3.331323886	1694	Downregulated
SAMD1	-1.030739861	1.181531078	17.88667713	0.000139646	0.000606442	3.316107066	1695	Downregulated
SDHAF4	-1.035377167	1.56793911	17.67993585	0.000152448	0.000648109	3.301146653	1699	Downregulated
SMARCAL1	-1.068264728	2.979344968	16.74578256	0.000212391	0.000850867	3.279720552	1702	Downregulated
AGAP1	-1.274026644	1.805617779	13.06332095	0.000868263	0.002693749	3.273793426	1703	Downregulated
KLRB1	-1.02677632	5.444862468	17.56665894	0.000156734	0.00066127	3.264759398	1704	Downregulated
PDGFD	-1.004087451	3.271638951	18.11369482	0.000129364	0.000570938	3.25666862	1706	Downregulated
ABCC5	-1.000854796	4.881358728	18.18342098	0.000125701	0.000558428	3.2558135	1707	Downregulated
ZNF347	-1.144560269	3.172164921	15.04104824	0.000400565	0.001430932	3.255565651	1708	Downregulated
DNPH1	-1.007222924	1.968483237	17.94815658	0.000138703	0.000602816	3.243071418	1711	Downregulated
PYGO2	-1.119553083	2.39506622	15.36400343	0.000356353	0.001294589	3.233121498	1712	Downregulated
HSD17B8	-1.063688818	0.994521642	16.44918553	0.000232174	0.000915923	3.231636624	1713	Downregulated
GIMAP1	-1.178815455	5.427913123	14.22727757	0.000545202	0.001828805	3.227399392	1715	Downregulated
SLC26A2	-1.262967229	4.006119206	12.9225868	0.000911201	0.002805883	3.223004589	1716	Downregulated
XKR6	-1.001608221	1.279999731	17.72900671	0.000148607	0.00063714	3.200904506	1718	Downregulated
ZNF585B	-1.378098791	2.21665819	11.29033617	0.001780892	0.004883062	3.185210411	1719	Downregulated
WBP1L	-1.134890331	5.099991773	14.71749522	0.000451488	0.001572847	3.18145338	1720	Downregulated
IL17RB	-1.018570923	1.364585732	17.08116048	0.000188391	0.000770837	3.170849379	1721	Downregulated
COQ9	-1.145348514	3.14900321	14.45963794	0.000500288	0.001707002	3.170056741	1722	Downregulated
ENPP5	-1.356417621	1.802311161	11.46010845	0.00166015	0.004610006	3.168996513	1724	Downregulated
PISD	-1.15263186	4.861362276	14.29425973	0.000531354	0.00179318	3.16556057	1726	Downregulated
TIAM1	-1.148980695	4.868500067	14.33457728	0.000523137	0.001770286	3.161944934	1727	Downregulated
TTLL12	-1.017382541	2.248146801	16.94035486	0.000198998	0.000806222	3.147319224	1728	Downregulated
ARAP3	-1.255918947	2.843282163	12.60072169	0.001040391	0.003128211	3.145705095	1729	Downregulated
SLC35A1	-1.128921597	3.460955087	14.54153186	0.000484154	0.001660105	3.138249096	1732	Downregulated
MRTFB	-1.261409289	2.402371447	12.45416381	0.001106142	0.003291181	3.131635532	1736	Downregulated
TAS2R20	-1.073611022	0.989381862	15.47680851	0.000333763	0.001227775	3.125154338	1737	Downregulated
CCM2	-1.110964296	5.940318243	14.77589278	0.000441443	0.001548535	3.121897487	1738	Downregulated
PAX5	-1.492902398	2.874004956	9.8889001	0.003211218	0.008132694	3.119816014	1739	Downregulated
ZNF605	-1.219603202	3.022257842	12.91037114	0.000918279	0.002825953	3.108567388	1741	Downregulated
ACOX1	-1.121443572	6.901117394	14.45830409	0.000498619	0.001702875	3.105072207	1742	Downregulated
ZNF470	-1.035276629	2.109792466	16.20711939	0.000260663	0.001005466	3.103378772	1743	Downregulated
OPN3	-1.064996473	1.063132608	15.50423569	0.000332159	0.001222684	3.102000002	1744	Downregulated
ZKSCAN3	-1.274282165	1.759960646	12.07175362	0.001292486	0.003756001	3.09048383	1746	Downregulated
SFXN2	-1.024860714	1.276431156	16.32107459	0.000247987	0.000966299	3.089840749	1747	Downregulated
SLC16A7	-1.024471893	5.519570138	16.31388627	0.000247604	0.000965145	3.0892001	1748	Downregulated
BTBD2	-1.189383962	2.949652409	13.21473608	0.000813981	0.002550259	3.084567014	1749	Downregulated
CLEC9A	-1.089160827	1.260991892	14.90492882	0.000420936	0.001487868	3.079531976	1751	Downregulated
KCNH8	-1.114542116	0.984336363	14.34721815	0.000512832	0.001743379	3.074585019	1752	Downregulated
ITPRIPL1	-1.01054483	2.414166193	16.49201578	0.000234119	0.000921631	3.067451211	1753	Downregulated
DIP2A	-1.026709673	5.048902223	16.03687444	0.000274434	0.001047675	3.059362394	1755	Downregulated
MRPS26	-1.005621966	3.03271441	16.51665537	0.000230895	0.000911524	3.057324208	1756	Downregulated
CALHM2	-1.149776146	2.509302057	13.65722282	0.000685594	0.002207767	3.053859102	1757	Downregulated
NCR3	-1.131902068	2.05279088	13.9478133	0.000613696	0.002012988	3.051787836	1758	Downregulated
ADGRL1	-1.261373794	1.912720722	12.01081128	0.001325487	0.003834975	3.047778636	1759	Downregulated
TTC24	-1.042164913	0.823648928	15.5250544	0.000322595	0.001193804	3.046317866	1760	Downregulated
ANKS6	-1.087832567	1.190834301	14.67280171	0.000458641	0.001591281	3.044030948	1762	Downregulated
MAVS	-1.209570042	4.625521201	12.61160993	0.001031327	0.003105159	3.033500294	1765	Downregulated
STK38	-1.069937501	7.081050454	14.9239522	0.00041716	0.001478546	3.028099866	1766	Downregulated
GPR174	-1.110409467	5.595832959	14.13318674	0.000565428	0.001884704	3.025595725	1768	Downregulated
MAL	-1.111354248	3.393575679	14.11248276	0.000571466	0.001900269	3.024200469	1769	Downregulated
AMOT	-1.190320038	1.176337905	12.81310616	0.000947774	0.00289915	3.02071012	1771	Downregulated
FLYWCH2	-1.064386061	2.26936311	14.96170455	0.000415224	0.001474246	3.013734762	1772	Downregulated
ZFP30	-1.138829243	3.156302435	13.51299011	0.000722853	0.002308352	3.0027488	1774	Downregulated
RNF157	-1.240405904	1.594276771	12.02677127	0.001314778	0.003810936	3.000502664	1776	Downregulated
USP5	-1.002775934	4.286704778	16.09131534	0.000269086	0.001031158	2.994965601	1777	Downregulated
EEF2K	-1.154451278	2.593754509	13.21957974	0.000813978	0.002550259	2.993972044	1778	Downregulated
PECR	-1.055954949	2.862647479	14.94757341	0.000415701	0.001475465	2.98948363	1780	Downregulated
MCM3	-1.215498384	4.82083794	12.25463	0.001191033	0.003505282	2.984385198	1781	Downregulated
CD320	-1.006675823	1.172607161	15.87682993	0.000291246	0.001099021	2.978747746	1782	Downregulated
SLC27A4	-1.089037657	2.455180823	14.21385148	0.000552269	0.001846936	2.976937002	1783	Downregulated
NME6	-1.065087073	4.189875738	14.63481558	0.000466313	0.001611861	2.974439256	1784	Downregulated
VIPR1	-1.269106257	1.492084921	11.47583148	0.001645177	0.004577578	2.968901793	1785	Downregulated
NCDN	-1.122107713	1.113098671	13.50866771	0.00071748	0.002293172	2.961874492	1787	Downregulated
NTHL1	-1.100916396	1.449056206	13.86770366	0.000631258	0.002058004	2.957671171	1789	Downregulated
CAMK2G	-1.152583067	4.968287334	12.97182511	0.000892718	0.002758069	2.949915234	1790	Downregulated
HSPA8	-1.003831158	9.520121608	15.71642499	0.000309223	0.00115238	2.94966163	1791	Downregulated
ATP8B1	-1.336517385	1.979511753	10.54940701	0.002429016	0.006395086	2.932524442	1794	Downregulated
KLLN	-1.00512049	1.193872709	15.56124773	0.000328001	0.001210584	2.931941399	1795	Downregulated
GSTM3	-1.294119715	1.869138636	10.97860895	0.002028222	0.005469458	2.927370887	1796	Downregulated
ATRN	-1.060927748	4.212701299	14.29288781	0.000531892	0.001794094	2.913471852	1799	Downregulated
USO1	-1.013387864	6.0775648	15.21462174	0.000373568	0.001346567	2.909205646	1801	Downregulated
UGT2B11	-1.22869366	1.250175491	11.6351852	0.001532174	0.004319395	2.905340924	1803	Downregulated
CDHR3	-1.005481873	1.252667887	15.32008534	0.00036004	0.001305424	2.900059548	1804	Downregulated
POP1	-1.093620121	2.247329019	13.58146125	0.000707283	0.002265141	2.892521135	1805	Downregulated
JAML	-1.336078278	8.709982396	10.19112668	0.002810494	0.007244959	2.859159511	1808	Downregulated
ZFP69	-1.024375921	2.540130532	14.59557947	0.000476488	0.001638369	2.8534896	1810	Downregulated
BCDIN3D	-1.00718802	1.810795296	14.95828826	0.000416562	0.001477107	2.85093429	1811	Downregulated
CD180	-1.111084968	4.394578178	13.00943294	0.000879728	0.002723995	2.849703689	1812	Downregulated
ZFP64	-1.078466556	1.275977548	13.49987394	0.000725833	0.002314542	2.842336273	1813	Downregulated
CXCR6	-1.049962875	3.033035232	13.91247074	0.00061852	0.002025821	2.827968879	1816	Downregulated
CCDC121	-1.121321278	1.484366873	12.67570197	0.001011346	0.003057766	2.819669753	1817	Downregulated
CD28	-1.00513471	5.664004633	14.67617203	0.00045863	0.001591281	2.812621404	1818	Downregulated
ICMT	-1.163871708	4.201717268	11.95361289	0.00134677	0.003886434	2.805453021	1821	Downregulated
FDXACB1	-1.039785907	1.035118179	13.87331542	0.000620669	0.002028676	2.799922386	1822	Downregulated
PYCR3	-1.104485791	0.67109585	12.69043293	0.00096073	0.002931123	2.797624958	1824	Downregulated
RTL10	-1.198104676	2.273577824	11.34059636	0.001743504	0.004797119	2.778428137	1825	Downregulated
SLC46A2	-1.210034273	1.730668882	11.07952733	0.001944189	0.005274103	2.756278225	1827	Downregulated
RPGRIP1	-1.092838289	2.463620631	12.62886181	0.001030443	0.003103337	2.741025362	1829	Downregulated
ARMC10	-1.03776233	4.160520367	13.45177455	0.000738513	0.002345556	2.729059843	1830	Downregulated
CD3E	-1.355431868	2.825009564	9.380729976	0.004002621	0.009799763	2.722770417	1831	Downregulated
CHM	-1.120630652	3.76445739	12.06073952	0.001289941	0.003750683	2.71852623	1833	Downregulated
GNRH1	-1.125876297	1.954903213	11.77828686	0.001457483	0.004149888	2.681796388	1835	Downregulated
EEF2KMT	-1.102878915	0.771749185	11.9885296	0.001292783	0.003756001	2.674783928	1836	Downregulated
IGF1R	-1.011125389	5.13380239	13.52584518	0.000716864	0.00229186	2.66918091	1837	Downregulated
KCNS1	-1.207795898	1.891949269	10.55308752	0.002425492	0.006387321	2.65072704	1839	Downregulated
AKAP6	-1.069887516	1.056815291	12.37514847	0.001126674	0.003342426	2.648975326	1841	Downregulated
NOXA1	-1.060093333	0.613074889	12.42270329	0.001065016	0.003186639	2.646700223	1842	Downregulated
APMAP	-1.063091229	6.710342847	12.34590691	0.001147509	0.003396981	2.624673306	1843	Downregulated
TCF7	-1.187150332	4.651099201	10.62501302	0.002337839	0.006190231	2.621575907	1844	Downregulated
PGM2	-1.045120563	5.901189711	12.60149235	0.001035171	0.003114199	2.619755255	1845	Downregulated
ZNF41	-1.104800708	3.252791817	11.64716058	0.001529701	0.00431461	2.612918253	1846	Downregulated
TBC1D9	-1.173258645	4.833159815	10.687434	0.002276863	0.006048955	2.602662674	1847	Downregulated
MSS51	-1.07564609	1.15464073	11.94610695	0.00134796	0.003888857	2.592498577	1849	Downregulated
ADAMTS1	-1.210972958	1.436836303	10.16294665	0.002853964	0.00734509	2.584219781	1850	Downregulated
C1orf115	-1.079977923	1.391871004	11.81326037	0.00143189	0.004094156	2.578809759	1851	Downregulated
CHCHD4	-1.090443852	2.261688927	11.58167251	0.001578249	0.004424592	2.567043042	1852	Downregulated
KCNMB4	-1.036746058	0.697547615	12.29977801	0.001131984	0.003357046	2.564954055	1853	Downregulated
SPINT1	-1.107338936	2.3317821	11.21196702	0.001838297	0.005015711	2.546511318	1854	Downregulated
BACH2	-1.15758468	4.019282186	10.54294159	0.002421514	0.006381381	2.540997111	1855	Downregulated
IFT27	-1.007423907	1.459234636	12.65856101	0.001018658	0.003072841	2.531112143	1856	Downregulated
IPO13	-1.111625433	1.843055011	11.06605486	0.001955993	0.005302022	2.529568705	1857	Downregulated
NLRX1	-1.067428796	2.469402189	11.66772842	0.001521804	0.004298885	2.52622417	1858	Downregulated
DRAXIN	-1.068579427	1.523678979	11.63792259	0.001541793	0.004342104	2.524304958	1859	Downregulated
TMEM79	-1.058392456	0.729460359	11.67644915	0.001468711	0.004174368	2.518348777	1860	Downregulated
ABLIM1	-1.045918847	6.095582932	11.9061013	0.001372311	0.003946815	2.514130766	1862	Downregulated
UGDH	-1.095824229	3.183155731	11.15393405	0.001876471	0.00510858	2.51130019	1863	Downregulated
ZNF691	-1.142915729	1.683804865	10.54588725	0.002432098	0.006401682	2.507220962	1864	Downregulated
PRDM11	-1.088814438	1.193676572	11.20720388	0.001829616	0.004996934	2.505684727	1865	Downregulated
ZNF613	-1.041169345	2.836769861	11.79911257	0.001439341	0.004108758	2.48453146	1867	Downregulated
DEF8	-1.008983036	5.459678804	12.13272108	0.001251245	0.003652505	2.459304459	1868	Downregulated
NUP210	-1.106176029	5.292375026	10.57541392	0.002386937	0.006297727	2.4344901	1870	Downregulated
DCAF7	-1.302498542	4.178603972	8.525491479	0.005828927	0.013531829	2.433905428	1871	Downregulated
METTL13	-1.123947216	3.321714385	10.29508775	0.002693362	0.006993302	2.422463322	1872	Downregulated
CEP19	-1.553577683	4.906469237	6.684065816	0.01363742	0.027941122	2.4138809	1873	Downregulated
F2RL1	-1.046045522	4.85342912	11.18327117	0.001849559	0.005042725	2.403116647	1875	Downregulated
GPRASP2	-1.016635233	0.618080943	11.5103924	0.001559056	0.004380061	2.397754369	1876	Downregulated
SLC15A2	-1.01465638	2.623569386	11.53189907	0.001607888	0.004495709	2.38160325	1880	Downregulated
NDUFA8	-1.07358103	2.654845276	10.69034083	0.002283027	0.006059536	2.380731005	1881	Downregulated
SNPH	-1.006337449	1.871699728	11.61572009	0.001558194	0.004379416	2.373531179	1883	Downregulated
DHFR2	-1.146969727	3.068344634	9.724907534	0.00344279	0.008628716	2.367407225	1884	Downregulated
AFF3	-1.11517314	3.567946261	10.08720847	0.00294206	0.007543864	2.366850312	1885	Downregulated
ZBTB9	-1.143531211	1.444393139	9.705117834	0.003477421	0.008707657	2.355787161	1886	Downregulated
ZNF572	-1.004297106	1.070234271	11.48960032	0.001623058	0.004525098	2.354446034	1887	Downregulated
ABAT	-1.018597243	3.813381362	11.26478477	0.001789304	0.004901291	2.352643389	1888	Downregulated
NKG7	-1.142146547	3.647001089	9.65617601	0.003542488	0.008840707	2.345412798	1891	Downregulated
ZKSCAN4	-1.007768436	3.092138946	11.36119694	0.001722012	0.004752102	2.341161169	1892	Downregulated
HEATR5A	-1.08216214	3.650972176	10.2447278	0.002749943	0.007116935	2.324167214	1894	Downregulated
ZNF225	-1.082166552	2.663182316	10.2066624	0.002802608	0.007228763	2.316849342	1895	Downregulated
CD79A	-1.135373485	2.456083063	9.548630349	0.003723934	0.00922722	2.310404576	1896	Downregulated
TMEM45B	-1.114831213	2.323674617	9.761295406	0.003397697	0.008537358	2.306225159	1897	Downregulated
TNFAIP8L2	-1.291245006	4.901627697	7.980084168	0.007456726	0.01669015	2.295239347	1898	Downregulated
NFATC2	-1.114404283	4.60244029	9.665515938	0.003525254	0.008807587	2.290260212	1899	Downregulated
IGFBP3	-1.049208408	1.631027821	10.44605422	0.002537019	0.006640107	2.284992233	1900	Downregulated
LSM11	-1.063590156	2.692825643	10.24867784	0.002752446	0.007120096	2.284074891	1901	Downregulated
LTA4H	-1.026065737	7.467210718	10.68154147	0.002282047	0.006058382	2.275447861	1903	Downregulated
PEX11A	-1.056789317	0.568883526	10.14970516	0.002764318	0.007144154	2.267921836	1904	Downregulated
PIK3C2B	-1.054673626	2.619903604	10.25709868	0.002743424	0.007101718	2.266110341	1905	Downregulated
CYP4V2	-1.033708327	4.20238673	10.49567925	0.002469911	0.006488918	2.261575756	1906	Downregulated
AKAP11	-1.065089697	5.293657823	9.889825319	0.003198851	0.008106917	2.227256242	1908	Downregulated
RORC	-1.012499458	1.033404585	10.40489371	0.002552355	0.006672389	2.202913944	1909	Downregulated
ATIC	-1.118507983	2.412594378	9.011102166	0.004712685	0.011294387	2.177888649	1912	Downregulated
RNF170	-1.060655156	3.590270608	9.549829344	0.003710031	0.009200977	2.159670047	1914	Downregulated
CAD	-1.167798473	2.476097044	8.202953917	0.006760374	0.015329123	2.11895012	1915	Downregulated
MYO1B	-1.005901885	0.946045751	9.76677941	0.003346368	0.008426962	2.086571399	1916	Downregulated
ZNF547	-1.031384559	0.731715604	9.320963931	0.004022289	0.009839246	2.070028167	1918	Downregulated
PACS1	-1.044808723	4.8051217	9.051523237	0.004611328	0.011084941	2.042879606	1920	Downregulated
TRERF1	-1.030634819	3.808426487	9.137575084	0.004442191	0.010741095	2.02926993	1921	Downregulated
ACVR2B	-1.06941854	2.551715959	8.599789517	0.005654049	0.013194761	2.010077464	1924	Downregulated
KLF8	-1.045710038	1.187383619	8.632585554	0.005553861	0.013004647	1.972106041	1926	Downregulated
CCND2	-1.087427007	5.719598	8.140805263	0.006930404	0.015679474	1.962445275	1927	Downregulated
IL2RB	-1.22729076	3.587113896	6.768157255	0.013110532	0.027048501	1.924216154	1929	Downregulated
KLHL14	-1.119659158	2.100527201	7.451639012	0.009541896	0.020598113	1.887938545	1931	Downregulated
NDUFAF1	-1.066053433	3.009301527	7.944091737	0.007592407	0.016946058	1.887907413	1932	Downregulated
ZNF69	-1.039132341	1.101406617	8.09597749	0.007061033	0.015936079	1.867963535	1935	Downregulated
XKR3	-1.22634575	0.491887306	6.220400407	0.0166316	0.033066602	1.815740303	1942	Downregulated
NLRP12	-1.09528623	5.91976015	6.792617207	0.01295037	0.026785401	1.721901503	1945	Downregulated
TP53	-1.009352014	2.566190213	7.498727356	0.009325192	0.020181276	1.710903517	1947	Downregulated
MME	-1.045896408	8.320895789	6.637556797	0.013941404	0.028500887	1.616058068	1950	Downregulated
NHSL2	-1.205013536	5.602346526	5.370232522	0.025896243	0.048310383	1.58574904	1951	Downregulated
CBX5	-1.008703226	4.816680199	6.615189307	0.014092288	0.028745888	1.554839642	1953	Downregulated
ZNF727	-1.03313113	0.625392054	6.376037009	0.015584977	0.031330652	1.5538608	1954	Downregulated
BCL9L	-1.09346498	3.136178761	5.75290873	0.021429437	0.041052462	1.51626502	1956	Downregulated
ZNF780A	-1.032941895	4.664880019	5.65731996	0.022447495	0.042740325	1.41426498	1958	Downregulated
FCRL5	-1.002587788	3.242257101	5.84135497	0.020513441	0.039515665	1.406861967	1959	Downregulated
BCORL1	-1.015737287	1.527582959	5.728476185	0.021717397	0.041518223	1.403506413	1960	Downregulated
