# Supplementary material for: Integrative Transcriptomic Analysis Reveals Distinct and Shared Host Responses in Dengue and Chikungunya Infections
Source: Int J Mol Sci. 2026 Jun 19;27(12):5552. doi: 10.3390/ijms27125552 (PMC13299182; doi:10.3390/ijms27125552)
Supplement: Supplementary file 1 [file ijms-27-05552-s001.zip › Table S1 DE_Results/BH_Downregulated_DE_Healthy_vs_Dengue_GSE279208_Fold12_Ready.csv]

Gene Symbol	logFC	logCPM	F	PValue	BH_adjusted_p-value	MAS_Score	MAS_rank	Category
LYPD2	-5.362852979	2.306170248	83.86448962	5.94E-09	3.71E-05	23.7585438	1	Downregulated
CROCC2	-4.120347383	0.52431727	71.71313195	5.73E-09	3.71E-05	18.25398797	4	Downregulated
ADAMTS5	-3.773025237	-0.105490597	37.05684902	1.15E-06	0.001596216	10.55280563	46	Downregulated
CHI3L1	-4.064406479	4.256706809	28.28820689	3.62E-05	0.002632081	10.48495215	49	Downregulated
FCER1A	-2.982485778	4.757998123	58.26360128	2.79E-07	0.000687512	9.432767193	92	Downregulated
SEZ6L	-2.871280744	2.197813656	62.42312945	1.77E-07	0.000554966	9.348124765	95	Downregulated
OLFM1	-3.166627393	0.986575085	37.35112326	5.47E-06	0.00216811	8.435638118	130	Downregulated
CACNG6	-3.133541022	0.782373334	31.52681784	1.54E-05	0.00216811	8.347498712	131	Downregulated
G0S2	-4.009187051	7.128440627	15.34133346	0.000886186	0.01136061	7.796258593	156	Downregulated
CNTNAP3C	-3.91965288	0.780293103	14.23421777	0.000966529	0.01203305	7.524260778	164	Downregulated
DEFA1B	-3.350483487	6.162892572	18.5374663	0.000360659	0.007325863	7.153755424	179	Downregulated
DEFA1	-3.34790965	6.150782515	18.28795192	0.000385716	0.007528988	7.108494043	182	Downregulated
LGALS9B	-2.656086753	2.147950529	31.08417071	2.09E-05	0.00216811	7.075599328	184	Downregulated
MS4A3	-2.637151148	3.224485349	36.23758678	7.75E-06	0.00216811	7.025156417	187	Downregulated
KNDC1	-2.763007859	2.024816873	26.37907071	5.56E-05	0.002947417	6.991952776	191	Downregulated
ZBTB7C	-2.750878951	-0.24979729	21.75437516	9.56E-05	0.003844388	6.643848031	212	Downregulated
CD1E	-2.457469151	0.060089395	29.26757988	2.20E-05	0.00216811	6.546498173	218	Downregulated
CNTNAP2	-2.857368585	2.655260727	21.55920098	0.000168509	0.0051299	6.543062886	219	Downregulated
TP53TG3D	-2.989622869	-0.121642949	17.04498247	0.000366535	0.007351325	6.378762157	228	Downregulated
DBNDD1	-2.671564948	2.815021101	20.80408341	0.000202472	0.005574661	6.021123764	251	Downregulated
PEG10	-2.162892421	1.914020032	43.08306892	2.51E-06	0.002094489	5.794219722	267	Downregulated
CD1C	-2.112565217	3.71987109	38.78591216	4.91E-06	0.00216811	5.627702112	274	Downregulated
CTSG	-2.808642233	1.32813688	16.18657779	0.000697227	0.01028083	5.583501574	277	Downregulated
LYNX1	-2.121261223	2.324457714	28.99608641	3.14E-05	0.002531069	5.508270502	280	Downregulated
NUDT11	-2.182014929	0.081558411	25.21225634	6.04E-05	0.003039438	5.492582666	281	Downregulated
TPPP3	-2.291515713	3.83409417	23.2754768	0.000109677	0.004123571	5.464638227	282	Downregulated
B3GNT7	-2.03552407	3.296324973	30.64867204	2.22E-05	0.00216811	5.422470755	285	Downregulated
DLEC1	-2.019809088	1.58324608	33.12208078	1.41E-05	0.00216811	5.38060732	289	Downregulated
LINGO2	-2.219278166	1.6687152	23.38619494	0.000109445	0.004123571	5.292371434	293	Downregulated
SLC45A3	-1.985974072	3.249888458	30.98976176	2.07E-05	0.00216811	5.290473587	294	Downregulated
CPA3	-2.157843704	2.762800707	24.42337453	8.45E-05	0.003584991	5.277032397	296	Downregulated
CEACAM6	-2.681524174	2.328260422	15.50017719	0.000856891	0.011124209	5.238976516	299	Downregulated
DEFA4	-2.657454361	1.518613472	15.60401305	0.000832504	0.011022529	5.202548274	301	Downregulated
CCR3	-2.037787304	2.775754483	27.44910608	4.32E-05	0.002798976	5.202472619	302	Downregulated
MATK	-1.946991426	5.821762623	38.61412405	5.04E-06	0.00216811	5.186626984	303	Downregulated
PTGDR2	-1.931613776	2.456685533	33.2698086	1.34E-05	0.00216811	5.145662176	304	Downregulated
GATA2	-2.142861608	4.893259807	23.06099205	0.000115169	0.004238233	5.084614557	309	Downregulated
CLIC3	-1.958091053	4.591144335	28.18192224	3.66E-05	0.002632081	5.051288817	313	Downregulated
NMUR1	-1.982057523	4.243693275	26.14879243	5.68E-05	0.002961212	5.011692994	317	Downregulated
CORO2B	-2.071058945	1.983325954	22.51347475	0.000133828	0.004501236	4.860088252	328	Downregulated
CLEC9A	-2.077626273	0.091545768	21.79795507	0.000140854	0.004585988	4.858668385	329	Downregulated
PCDH1	-2.151993894	2.94753958	20.82991778	0.000200004	0.005560991	4.852418635	330	Downregulated
PTGDR	-1.849663639	3.540148969	28.32046	3.56E-05	0.002632081	4.771578542	342	Downregulated
EBF4	-1.99948109	0.997418088	22.46775512	0.00013579	0.004542806	4.68413597	352	Downregulated
TKTL1	-2.119686131	3.496236104	19.65507893	0.000269167	0.00643943	4.644555677	360	Downregulated
RTN1	-2.172491324	4.624237853	18.41290666	0.000373037	0.007398626	4.629250814	361	Downregulated
CAMK2N1	-1.732821633	1.555693288	32.14224626	1.70E-05	0.00216811	4.616096055	363	Downregulated
PDE7B	-1.725090489	0.403197837	31.91986985	1.71E-05	0.00216811	4.595500915	366	Downregulated
KLRB1	-1.799980714	5.46625114	26.6597251	5.07E-05	0.002857949	4.579052958	369	Downregulated
FAM110C	-2.006376522	0.086203486	20.86928216	0.000181189	0.005321685	4.562401542	374	Downregulated
TEAD2	-2.119466438	0.172721666	18.35160559	0.000351396	0.007231355	4.537312017	375	Downregulated
ADAMTS1	-2.123793281	1.717211231	18.09221508	0.000414186	0.007911898	4.463617333	383	Downregulated
AZU1	-2.387082959	2.502528487	13.88856436	0.001385893	0.014393175	4.396633	389	Downregulated
NT5E	-1.639861992	3.963596448	43.72567935	2.18E-06	0.002094489	4.393062088	390	Downregulated
LGALS9C	-2.10380812	4.213196595	17.56236049	0.000470511	0.008426142	4.36407906	393	Downregulated
HOPX	-1.688001014	4.67288875	28.47413233	3.44E-05	0.002629003	4.355395393	395	Downregulated
LARGE2	-1.961304103	3.377631178	19.47051041	0.000282456	0.00658546	4.27841595	405	Downregulated
AFF2	-1.632339011	1.199043794	29.32507447	2.99E-05	0.002460873	4.258626995	406	Downregulated
HLA-DOA	-1.593021403	5.921443128	35.10187286	9.39E-06	0.00216811	4.243679599	409	Downregulated
PAX5	-1.585820507	6.670095218	33.59545562	1.24E-05	0.00216811	4.224496999	413	Downregulated
ZNF703	-2.079822208	5.683336434	16.76383638	0.000587613	0.009389794	4.216514929	414	Downregulated
C19orf33	-2.312987414	0.205243834	13.33327572	0.001531352	0.015439389	4.189675756	418	Downregulated
NXPH4	-2.101393708	1.38654509	16.30061903	0.000682567	0.0102224	4.182713059	421	Downregulated
CEACAM8	-2.395536797	3.375752466	12.57625818	0.002088295	0.018446215	4.154082932	425	Downregulated
FAT4	-2.107374295	1.067151989	15.33090844	0.00090167	0.011476807	4.088683206	434	Downregulated
ITGB8	-1.89135808	0.235274114	18.73032805	0.000331364	0.007070019	4.067515795	436	Downregulated
IL5RA	-1.542917932	1.803567723	29.73873983	2.71E-05	0.002338304	4.05956995	438	Downregulated
ZDHHC1	-1.853156303	1.644876215	19.45049236	0.000288622	0.006627566	4.037371428	441	Downregulated
FGFBP2	-1.952094832	7.526033807	17.38011731	0.000494444	0.008650116	4.027128823	442	Downregulated
SYNGR3	-1.74147192	0.302196949	21.22580925	0.000177752	0.005271824	3.967141084	448	Downregulated
EPHB3	-2.014707513	0.038346261	15.48972519	0.000789523	0.010811073	3.9611793	451	Downregulated
SPNS3	-1.556967017	2.027376882	26.11611115	5.81E-05	0.002981489	3.932224258	458	Downregulated
FXYD7	-1.748063104	1.465079456	20.41645074	0.000225592	0.00582612	3.906257791	464	Downregulated
GPR153	-1.64307443	2.696371171	22.75908974	0.000124511	0.004413252	3.86983672	471	Downregulated
NPTXR	-1.488827479	3.060181278	28.37438577	3.53E-05	0.002629003	3.841486047	475	Downregulated
TBC1D3D	-2.430331637	1.595112515	10.82039072	0.003787822	0.026432362	3.834732874	477	Downregulated
RPH3A	-2.235246511	4.238906501	12.22484416	0.002337296	0.019813172	3.80672762	480	Downregulated
DYNC2H1	-1.492602127	1.211654528	26.19023263	5.80E-05	0.002981489	3.769666428	485	Downregulated
PMP22	-1.671671318	-0.1664735	20.08772925	0.000219776	0.005769397	3.742654023	487	Downregulated
AGAP1	-1.391232383	3.878419892	30.73608899	2.17E-05	0.00216811	3.706130045	492	Downregulated
ENHO	-1.747939226	1.548076494	18.26319557	0.000395299	0.007641249	3.700100053	493	Downregulated
CABP5	-2.041658237	1.659066172	13.57962313	0.001533209	0.015445659	3.697838261	495	Downregulated
AFF3	-1.436769083	3.999222404	27.29781285	4.42E-05	0.002836523	3.6597578	500	Downregulated
HRK	-1.971021423	0.638304265	13.92931684	0.001361097	0.014286947	3.636653896	506	Downregulated
CXCR4	-1.529604261	8.466905368	23.13560865	0.000113094	0.004196856	3.635985467	507	Downregulated
TIGD3	-1.787331378	1.03648755	16.89670519	0.000576854	0.009325054	3.628905838	511	Downregulated
SH2D1B	-1.852867216	5.492724758	15.24968113	0.000910521	0.011577685	3.587851818	517	Downregulated
KIT	-1.524713355	0.527000354	22.68587061	0.000128428	0.004437851	3.58738718	518	Downregulated
WASF3	-1.865383253	0.523554933	15.08983183	0.000955135	0.011973299	3.58486771	519	Downregulated
PLEKHG1	-1.409846763	3.236129863	26.16714682	5.67E-05	0.002961212	3.564840608	522	Downregulated
SYNPO	-1.684540158	3.977217492	18.16870391	0.000398613	0.007672988	3.56286218	523	Downregulated
P2RY14	-1.646076871	3.110900982	18.89681762	0.000328554	0.007051235	3.541920918	526	Downregulated
RHOC	-1.525110191	6.420137922	21.59062114	0.000164391	0.005103873	3.495705314	536	Downregulated
PRSS33	-2.230912085	0.189565729	10.56250519	0.003928796	0.027128643	3.494884249	537	Downregulated
FEZ1	-1.554292481	2.153660982	20.30963544	0.000229095	0.005849863	3.470508713	543	Downregulated
OSM	-2.152732302	4.979111621	11.08240784	0.003426124	0.024923058	3.451688118	550	Downregulated
NRXN2	-1.952113353	0.933762153	13.02616366	0.001823727	0.017156751	3.446582941	552	Downregulated
SGCD	-1.98891311	0.87275713	12.48600112	0.002164901	0.018928888	3.426648461	561	Downregulated
LDB2	-1.883357272	-0.150921039	13.26612689	0.001560023	0.015565398	3.404808191	563	Downregulated
PRSS23	-1.913365664	5.01651729	13.15092794	0.001732702	0.016638198	3.403674142	564	Downregulated
TCL1B	-2.039151273	0.485598583	11.55170627	0.002899514	0.022745281	3.350547171	571	Downregulated
MAGEE1	-1.254439638	2.982691555	30.41412031	2.32E-05	0.00216811	3.341725285	573	Downregulated
CTSF	-1.311556554	2.859678647	26.80109273	4.94E-05	0.002857949	3.336528482	575	Downregulated
CAMK1D	-1.343105718	6.296749995	24.83737302	7.61E-05	0.003365399	3.321451389	578	Downregulated
ZMAT4	-1.98170605	0.658043715	11.96862578	0.002549624	0.021084529	3.321410862	579	Downregulated
GRAMD1C	-1.762347538	0.90500711	14.52784658	0.001147242	0.013113017	3.317262155	580	Downregulated
CACNA2D3	-1.827017283	1.151102566	13.5400673	0.001554881	0.015546188	3.303934338	582	Downregulated
VMO1	-2.418457994	0.121435403	8.493477297	0.008267541	0.043299905	3.297599056	584	Downregulated
FCRL1	-1.6538451	5.741551078	15.81176673	0.000772004	0.010744814	3.256092019	594	Downregulated
KY	-2.259829281	0.604380665	9.343815795	0.006290381	0.036353465	3.252920718	596	Downregulated
SYBU	-1.842817739	-0.679090954	12.35254518	0.001849648	0.017245	3.249508343	598	Downregulated
COL6A2	-1.602851715	4.988851186	16.71936778	0.000595086	0.009424953	3.246930043	600	Downregulated
PTPRK	-1.419494955	2.08548859	21.31921673	0.000177731	0.005271824	3.233664976	604	Downregulated
ELANE	-2.267069307	2.865212091	9.184663139	0.006744002	0.037889967	3.222584107	605	Downregulated
TCL1A	-1.700872432	5.363096712	14.63835678	0.001093173	0.012798705	3.219469104	606	Downregulated
RAB37	-1.252579925	6.612455525	27.52208725	4.21E-05	0.002778791	3.201774893	610	Downregulated
BNC2	-1.613953452	1.409012469	16.01053578	0.000740547	0.010505361	3.193350601	613	Downregulated
FCRLA	-1.368766387	4.939680039	22.05490057	0.000146716	0.00465918	3.191539637	614	Downregulated
PLXNA4	-1.478749819	2.721656733	19.01552866	0.000318845	0.006951612	3.191015614	615	Downregulated
PRSS1	-1.300905801	3.518935086	24.32886833	8.57E-05	0.003621875	3.175597669	616	Downregulated
COL13A1	-2.017896872	0.400174513	10.68740556	0.003885967	0.026877398	3.169334603	618	Downregulated
CNFN	-1.795450775	0.17822382	12.88870301	0.001841789	0.017223069	3.166976684	620	Downregulated
FZD4	-1.681324552	0.90015787	14.56374833	0.001135689	0.01310188	3.165373207	621	Downregulated
NCR1	-1.722458531	3.037725985	13.80087169	0.001415892	0.014580775	3.162811777	622	Downregulated
CIITA	-1.394852809	6.971231812	20.82246921	0.000199104	0.005560684	3.145214232	628	Downregulated
PRDM11	-1.232790151	2.958191744	27.11533678	4.61E-05	0.002848029	3.138012528	633	Downregulated
GLI3	-1.802720388	-0.212442432	12.3823206	0.00207435	0.018394234	3.128293663	637	Downregulated
VIPR2	-1.609816442	-0.056377624	15.08478705	0.000918685	0.011657801	3.112392329	643	Downregulated
ARVCF	-1.624234064	2.070537432	14.90989404	0.00101554	0.012350823	3.099532526	648	Downregulated
HLA-DOB	-1.476516433	4.104640517	17.89559525	0.000429237	0.008055578	3.091682605	650	Downregulated
TCN1	-1.854905759	2.545905133	11.79454047	0.002704075	0.021734237	3.084440424	652	Downregulated
LGR6	-1.697933458	3.802841567	13.43705585	0.00158382	0.015727584	3.061947921	658	Downregulated
CD24	-1.534624109	4.97513982	16.0768344	0.000715002	0.010345528	3.046608408	666	Downregulated
PDGFD	-1.644586371	3.359465473	14.01248677	0.001324959	0.014157214	3.040876721	667	Downregulated
FCGBP	-1.428142983	4.712447143	18.2727034	0.000387309	0.007548301	3.030734742	669	Downregulated
PLEKHG3	-1.618570023	6.375485846	14.22131389	0.001240901	0.013607498	3.020610508	670	Downregulated
IL9R	-1.446047955	2.212801986	17.72977319	0.000452346	0.008286606	3.010127158	673	Downregulated
PDE6G	-1.229042069	2.353831834	24.23442067	8.81E-05	0.00369973	2.988821373	679	Downregulated
SLC16A11	-1.445107712	0.457701326	17.33879723	0.000506766	0.008769924	2.972592626	684	Downregulated
SYT17	-2.045295533	0.821728779	9.520508798	0.00597102	0.035240286	2.971733776	685	Downregulated
L1CAM	-1.327297388	0.491583258	20.22169547	0.000236836	0.005967732	2.952162499	692	Downregulated
CD160	-1.715859482	4.186656053	12.3956625	0.00220988	0.019161482	2.947110324	693	Downregulated
CLCF1	-1.445698859	2.409433551	17.04471665	0.000545961	0.009156926	2.946696146	694	Downregulated
KCNH8	-1.84910671	0.65987071	10.87990767	0.00368966	0.025959259	2.932142773	696	Downregulated
UTF1	-1.7735555	0.392059669	11.4780977	0.00298762	0.023119324	2.901580888	701	Downregulated
FCRL3	-1.240363564	6.098827966	22.23776745	0.000140305	0.004585988	2.900673385	702	Downregulated
FMNL3	-1.087649879	5.963135772	30.56455469	2.24E-05	0.00216811	2.897410918	703	Downregulated
PDZD4	-1.474205913	4.743316932	15.33136706	0.00088884	0.011363155	2.866594996	712	Downregulated
CFAP161	-1.986783401	0.669600177	9.411274521	0.006200785	0.036119283	2.865459977	713	Downregulated
C1orf21	-1.455583475	4.779836221	15.70981259	0.000795368	0.010811073	2.861868085	714	Downregulated
HLA-DPB1	-1.248638593	8.908276513	21.08257172	0.000186517	0.005402077	2.831212171	725	Downregulated
BAIAP2	-1.255591266	3.451945432	20.81384184	0.000199821	0.005560991	2.831167167	726	Downregulated
APBA1	-1.608116463	0.059788982	12.82037775	0.001890413	0.01746915	2.826631709	727	Downregulated
EPHB1	-1.5915541	2.03194562	13.10329083	0.001771152	0.016816044	2.823856507	728	Downregulated
CEP126	-1.339890884	1.696587899	18.03031643	0.000418927	0.007965974	2.812110922	734	Downregulated
ABCA13	-1.979613908	1.176557572	9.175126215	0.006805801	0.038083264	2.809598395	735	Downregulated
ADRB1	-1.963639072	0.643225346	9.259226598	0.006559368	0.037203449	2.806858678	737	Downregulated
NTRK1	-1.459784288	-0.069403309	14.86083215	0.000993564	0.012178977	2.794595264	741	Downregulated
ADGRD1	-1.530496635	1.775051717	13.73517817	0.001455268	0.014937088	2.794279852	743	Downregulated
SDK2	-1.51097924	3.210525319	14.00864119	0.001326726	0.014157214	2.793834168	744	Downregulated
TPBGL	-1.689919289	-0.246588218	11.46340458	0.002833195	0.022320962	2.790541909	745	Downregulated
SNX22	-1.631471067	3.903779727	12.2567149	0.002312897	0.019686374	2.783019264	747	Downregulated
SLC30A4	-1.212249279	2.711143339	21.42372546	0.000172025	0.005186461	2.770145853	750	Downregulated
MARCKSL1	-1.037026473	6.17795431	30.60666101	2.22E-05	0.00216811	2.762554275	753	Downregulated
FGF9	-1.732034176	-0.640569563	10.57235056	0.003593795	0.025664141	2.755100469	757	Downregulated
PRRT2	-1.611831797	-0.022834207	12.19907715	0.002289843	0.019590517	2.752934735	758	Downregulated
EPHA4	-1.374647833	3.058465881	16.22038346	0.000687351	0.010229843	2.73572933	763	Downregulated
CD244	-1.360940589	5.865454613	16.30258298	0.000669984	0.01013645	2.713870861	769	Downregulated
ARHGEF25	-1.496990951	-0.119344862	13.39329859	0.00155395	0.015546188	2.707122617	772	Downregulated
CRIM1	-1.305592892	3.133169794	17.38282606	0.000495003	0.008650116	2.693409502	777	Downregulated
ZNF395	-1.010824973	5.83570519	37.61092208	5.99E-06	0.00216811	2.692755609	778	Downregulated
GSTA4	-1.135557258	0.205758232	23.05575865	0.000117216	0.004288338	2.688671414	782	Downregulated
ENPP3	-1.518314588	0.582127459	13.0480179	0.001810764	0.017073307	2.683897892	787	Downregulated
ADGRB2	-1.570860648	1.157509597	12.26353269	0.002336127	0.019813172	2.675247936	791	Downregulated
SEMA5A	-1.538930337	0.210467338	12.43130155	0.002174892	0.018989704	2.64924057	802	Downregulated
CXCR5	-1.348046193	4.525765862	15.63062751	0.000814043	0.010879692	2.64673154	804	Downregulated
NCR3	-1.32985639	4.56047677	15.86894425	0.000759403	0.010664034	2.622581158	808	Downregulated
NUAK2	-1.308551955	5.901225061	16.29528134	0.000671387	0.010145411	2.608899748	810	Downregulated
STARD9	-1.113458894	3.62067617	21.89484133	0.000152707	0.004800686	2.581773425	820	Downregulated
FCER2	-1.450573849	5.286334821	13.07887945	0.001772727	0.016816044	2.573718608	822	Downregulated
CDHR3	-1.462588393	1.100086326	12.92094297	0.001890297	0.01746915	2.570832913	823	Downregulated
CKB	-1.451666998	2.1866278	13.05801642	0.001793912	0.01697839	2.569600841	824	Downregulated
AMOT	-1.239316142	2.321835347	17.54123406	0.000475506	0.008463052	2.568449249	825	Downregulated
AHNAK2	-1.493177546	1.080699032	12.37612968	0.002252777	0.019412356	2.556203137	839	Downregulated
CASS4	-1.596049129	4.164120781	11.0425697	0.003473555	0.025107525	2.553991592	840	Downregulated
GOLGA8Q	-1.72447412	0.172628722	9.746390564	0.00541721	0.033339957	2.54710857	845	Downregulated
CRYL1	-1.087454776	3.81958958	22.04101843	0.000147301	0.004665891	2.53492821	849	Downregulated
ERV3-1	-1.289603303	3.371354589	15.48456352	0.000850459	0.01110746	2.520381648	858	Downregulated
CDH23	-1.310218597	4.942345559	15.03221422	0.000971337	0.012044108	2.514604738	862	Downregulated
ENC1	-1.145997708	3.985329242	19.52767138	0.00027763	0.006554165	2.502266125	869	Downregulated
PHC1	-1.188156146	5.692948585	17.95037279	0.000422671	0.008000704	2.491411095	873	Downregulated
VPREB3	-1.493647651	3.547822647	11.83750005	0.002656936	0.021489066	2.491079363	874	Downregulated
BTNL9	-1.815816158	0.800933067	8.697067536	0.008116302	0.042776396	2.485481541	877	Downregulated
VSIG2	-1.823613175	1.614103327	8.613901019	0.008381732	0.043696764	2.47929462	880	Downregulated
ABCB1	-1.2688719	3.852247892	15.38776562	0.00087454	0.011255273	2.472579568	883	Downregulated
SCN3A	-1.299877034	1.41812913	14.73997504	0.001073809	0.012731695	2.463414888	887	Downregulated
YPEL1	-1.194782943	4.437879375	17.34428185	0.000499516	0.008704653	2.461549828	889	Downregulated
ZMYND15	-1.505017847	1.675515716	11.38333609	0.003116827	0.023573202	2.449539083	895	Downregulated
DTX4	-1.224835797	3.571723938	16.26968725	0.000676889	0.010190277	2.439645092	901	Downregulated
AZIN2	-1.292666137	0.424573793	14.52309398	0.001146449	0.013113017	2.433182083	903	Downregulated
C10orf143	-1.306643257	2.048664492	14.02962306	0.001324327	0.014157214	2.416012398	908	Downregulated
CAPN5	-1.293216141	2.950853683	14.08984452	0.001294352	0.013987773	2.397947861	916	Downregulated
AHNAK	-1.069024994	10.69260828	20.43056354	0.000219879	0.005769397	2.393407515	919	Downregulated
SMKR1	-1.322521516	-0.235999267	13.38028971	0.001559906	0.015565398	2.390907003	921	Downregulated
EFNA5	-1.668105988	0.734303462	9.202490816	0.006730701	0.037876943	2.371421304	928	Downregulated
KANK3	-1.198462957	0.828233299	15.72546063	0.000806901	0.010855861	2.354183607	935	Downregulated
AFAP1	-1.314237463	3.305873417	13.31309552	0.001647513	0.016181804	2.353763878	936	Downregulated
HGSNAT	-1.069662651	5.668664516	19.74989868	0.000261913	0.006326357	2.35202373	937	Downregulated
CD96	-1.036863885	6.979795276	21.10315069	0.000185559	0.005394325	2.351672503	938	Downregulated
BCL11A	-1.027649179	4.659329795	21.26555701	0.000178227	0.005271824	2.341024986	941	Downregulated
CCL5	-1.328426021	9.770793367	12.86291421	0.001899261	0.01746915	2.335011923	946	Downregulated
SERTAD3	-1.215077227	4.847269811	15.03730545	0.000969864	0.012044108	2.332007009	948	Downregulated
ZNF469	-1.211257436	2.721430843	14.72773079	0.00106671	0.012715385	2.296144991	961	Downregulated
DLG5	-1.36723972	3.350079519	11.95944039	0.002551937	0.021089718	2.291397018	964	Downregulated
GPC4	-1.436780899	-0.258762872	10.82178763	0.003625481	0.02575745	2.283184407	966	Downregulated
VEPH1	-1.594383827	0.895428466	9.307178334	0.006485574	0.036986099	2.283096217	967	Downregulated
PLXDC1	-1.365485857	3.480575307	11.89006345	0.002610928	0.021355969	2.28101779	969	Downregulated
CELSR2	-1.054282956	3.449454262	18.9547365	0.000322956	0.007000626	2.271835464	974	Downregulated
PTGES	-1.56731417	-0.227839677	9.309623325	0.006204967	0.0361229	2.260407757	981	Downregulated
TMIGD2	-1.160228637	4.090601848	15.07006545	0.000960594	0.011983006	2.229303023	993	Downregulated
GRIP1	-1.348430477	-0.024554239	11.53507418	0.002904709	0.022771756	2.214936585	998	Downregulated
CD34	-1.542217009	0.573166879	9.323514341	0.006430524	0.036801941	2.211738553	1002	Downregulated
CRIP2	-1.339133966	3.403978132	11.64371815	0.002834719	0.022320962	2.211294633	1004	Downregulated
COPZ2	-1.023981664	0.749982874	18.90693593	0.000334918	0.007070019	2.202153911	1007	Downregulated
ARHGAP32	-1.100356522	3.834032004	16.22652905	0.000685094	0.010228999	2.189893102	1014	Downregulated
GNAZ	-1.594044598	4.247998045	8.664519302	0.008169486	0.043002358	2.178274256	1021	Downregulated
ZFYVE28	-1.143211598	4.354569071	14.84575811	0.001027149	0.012445149	2.177817961	1022	Downregulated
PLCH2	-1.36956195	3.873658178	10.89187939	0.003658694	0.025892293	2.173261277	1025	Downregulated
RPS6KA2	-1.064809368	2.857915471	16.76352785	0.000588924	0.00939874	2.158294442	1031	Downregulated
PDE8B	-1.277668985	-0.206305042	11.98437879	0.002471361	0.020669562	2.152448977	1035	Downregulated
SULF2	-1.476209047	7.524804394	9.557333897	0.005866568	0.03485399	2.151940039	1036	Downregulated
DHRS3	-1.109342396	3.425354988	15.14579485	0.000939757	0.011829212	2.137751797	1044	Downregulated
UST	-1.075506015	2.584599085	16.09822057	0.00071272	0.010333205	2.135702136	1046	Downregulated
CD22	-1.280689232	6.298787234	11.66823364	0.002809299	0.022218676	2.117340242	1053	Downregulated
NHS	-1.46009324	1.936722312	9.486515321	0.006047765	0.035581804	2.115342255	1054	Downregulated
APCDD1	-1.255090178	1.419497118	12.06263195	0.002488151	0.0207545	2.112175858	1057	Downregulated
ZNF853	-1.022854746	2.855209642	17.43077344	0.00048867	0.008624217	2.111458945	1059	Downregulated
GOLGA7B	-1.114295642	3.122316212	14.50099059	0.001140985	0.01310188	2.097846942	1065	Downregulated
GPR150	-1.183357185	-0.085435502	13.0167126	0.001791593	0.016969271	2.094940794	1068	Downregulated
PLD4	-1.214002661	5.13045613	12.28272045	0.002292241	0.019590517	2.073460828	1080	Downregulated
AKAP12	-1.446989803	2.100379517	9.286986179	0.006500034	0.037025867	2.071358333	1082	Downregulated
CDHR1	-1.266957037	1.483562493	11.38383026	0.003118099	0.023573202	2.062075731	1083	Downregulated
ABCB4	-1.3623625	1.276756881	10.12255812	0.004830674	0.03080601	2.059026376	1084	Downregulated
NR4A1	-1.478740956	6.05881539	8.908196254	0.007453308	0.040528374	2.058763528	1085	Downregulated
PCDH9	-1.368802273	2.484245625	9.95035144	0.005103037	0.032005003	2.04606117	1093	Downregulated
KCNG1	-1.557910887	1.707011521	8.125778472	0.010087942	0.049002237	2.040526901	1096	Downregulated
CNR2	-1.148373032	3.240705937	13.08490393	0.001771007	0.016816044	2.0375309	1097	Downregulated
ANGPT1	-1.520433646	0.514369783	8.384148115	0.009132943	0.046226287	2.029947674	1099	Downregulated
BACH2	-1.057922363	5.156429529	15.0187745	0.000975174	0.012066767	2.029527867	1100	Downregulated
KLRK1	-1.167542749	6.92759296	12.4931212	0.002140087	0.018764375	2.01595626	1104	Downregulated
REEP6	-1.127929738	1.788577233	13.23582015	0.001698439	0.016448044	2.012097778	1106	Downregulated
RUNX3	-1.073383932	9.130046895	14.3436793	0.001195334	0.013401453	2.010285083	1107	Downregulated
RAB11FIP5	-1.198332453	4.378532036	11.88731892	0.002611794	0.021355969	2.001791253	1111	Downregulated
GPR157	-1.113325513	0.800499225	13.31221671	0.001672101	0.016274608	1.991170957	1117	Downregulated
PRR5L	-1.15139275	5.329027962	12.51550838	0.00212468	0.018666529	1.990684869	1118	Downregulated
MS4A2	-1.438579412	2.687244574	8.747421462	0.007929102	0.042180666	1.977883508	1125	Downregulated
TMOD2	-1.09883945	4.421071188	13.36360775	0.001620031	0.015985673	1.973811337	1128	Downregulated
SPINT2	-1.034181924	4.927424311	14.88255754	0.001015745	0.012350823	1.973533606	1129	Downregulated
GDF7	-1.283272089	1.300783464	10.39276872	0.004390513	0.029065663	1.971901254	1131	Downregulated
RASA4	-1.064828821	6.383925665	14.01173047	0.001323422	0.014157214	1.968892136	1135	Downregulated
CMTM3	-1.004095918	6.466353934	15.59219389	0.000823068	0.010946236	1.968766205	1136	Downregulated
TRIM2	-1.21170168	0.498204889	11.16357588	0.003369197	0.024627847	1.949111286	1140	Downregulated
KCTD15	-1.192230509	3.533870728	11.45277426	0.003022008	0.023239926	1.947824794	1142	Downregulated
ASIC1	-1.360559288	0.136045976	9.130026246	0.006849131	0.03822316	1.928828724	1155	Downregulated
AUTS2	-1.200992172	5.02449341	11.05334882	0.003460056	0.025039044	1.923247565	1157	Downregulated
DIRAS1	-1.428702183	0.902122207	8.481052784	0.008828088	0.045195186	1.921472737	1159	Downregulated
FBP1	-1.085884102	4.874953917	12.9611406	0.001840621	0.017223069	1.915379514	1162	Downregulated
IRF6	-1.158874653	0.415817329	11.68815311	0.00282253	0.022266863	1.914856049	1163	Downregulated
ENKUR	-1.417048953	2.231238863	8.358659923	0.009200299	0.046416992	1.889383977	1173	Downregulated
TIGIT	-1.071876534	4.954033914	12.90477926	0.001874096	0.017398169	1.885962969	1175	Downregulated
SGSM1	-1.133565302	1.748144719	11.78184138	0.002721938	0.021817354	1.883076317	1178	Downregulated
SPATA6	-1.282332118	2.42864391	9.608592619	0.00577139	0.034534495	1.874444981	1182	Downregulated
SPIB	-1.081574455	5.329311986	12.5022454	0.002133851	0.018722822	1.868559065	1185	Downregulated
KLF11	-1.216276663	6.18578144	10.35531303	0.004409231	0.029102557	1.868284699	1186	Downregulated
SLC45A1	-1.06663771	-0.248352882	12.62391282	0.002017933	0.018034556	1.860103694	1188	Downregulated
SLC6A16	-1.167901322	1.557936424	10.95707879	0.003602174	0.02568114	1.85741356	1190	Downregulated
HVCN1	-1.002537568	6.525463098	14.00846054	0.001324757	0.014157214	1.853714227	1195	Downregulated
CACNA2D2	-1.246487939	4.448392049	9.665820531	0.00564079	0.034128414	1.828453079	1206	Downregulated
NCAM1	-1.347821316	4.760277741	8.557167157	0.008507636	0.044150783	1.826380895	1208	Downregulated
FAM43A	-1.00233518	4.063826391	13.63124268	0.001489669	0.015168528	1.823304397	1209	Downregulated
FCRL6	-1.34844998	5.797081057	8.504352195	0.008679712	0.044673201	1.820343996	1211	Downregulated
GOLGA8O	-1.261660548	4.039048388	9.36006816	0.006306076	0.036420235	1.8150971	1212	Downregulated
LDOC1	-1.249773135	2.816721608	9.219652013	0.006647353	0.037560652	1.781260257	1224	Downregulated
AKR1C3	-1.213868865	3.300366466	9.526225323	0.005937059	0.035107957	1.765686902	1229	Downregulated
TXNIP	-1.009324095	11.25976643	12.7350395	0.001978958	0.01782629	1.765246304	1230	Downregulated
PDE4B	-1.195096401	6.620719136	9.753724617	0.005463691	0.033477819	1.763057411	1231	Downregulated
GOLGA8N	-1.215671991	3.644047764	9.359816333	0.006307757	0.036420235	1.748935328	1236	Downregulated
KLRC4	-1.274116789	1.861450943	8.69790296	0.008097535	0.042710876	1.744853914	1237	Downregulated
KCNC3	-1.207645321	2.33230288	9.403894781	0.006219157	0.036139131	1.741451481	1240	Downregulated
NEURL1	-1.194991747	3.347338014	9.524675831	0.005940181	0.035107957	1.73822835	1242	Downregulated
GZMM	-1.048689538	5.611092071	11.65925629	0.002817816	0.022243861	1.733263405	1243	Downregulated
NOXA1	-1.040973166	1.640091492	11.76347481	0.002740021	0.021920168	1.727137006	1244	Downregulated
STXBP1	-1.056500649	1.02613825	11.47474956	0.003032949	0.023309744	1.724697684	1245	Downregulated
ARPIN	-1.272195078	4.225787151	8.5198267	0.00862974	0.044577229	1.71859171	1249	Downregulated
PAQR7	-1.053038093	3.158785642	11.35121803	0.003128591	0.023626375	1.712874824	1251	Downregulated
CYSLTR2	-1.146627316	3.253763339	9.914578137	0.00516002	0.032245547	1.710229322	1252	Downregulated
CD7	-1.002390497	7.613925527	12.25552158	0.002312628	0.019686374	1.709912067	1253	Downregulated
BHLHE40	-1.104612619	7.053096208	10.39203484	0.004352617	0.02893483	1.699533851	1258	Downregulated
HRH4	-1.155678013	0.553253585	9.724747583	0.005576551	0.033874809	1.69898899	1259	Downregulated
RAB3A	-1.063995333	1.652453269	10.89137869	0.003680593	0.025938435	1.68755642	1261	Downregulated
PLCB1	-1.151150246	3.010318928	9.616147146	0.005747709	0.034442211	1.68402803	1264	Downregulated
MIDN	-1.274166449	7.703292931	8.178271273	0.009835322	0.048372466	1.676040808	1267	Downregulated
CA11	-1.016087352	2.673212733	11.61634277	0.00286364	0.022520342	1.673927724	1268	Downregulated
FAM167A	-1.119337401	2.28941339	9.856829033	0.005278033	0.032757314	1.661870964	1271	Downregulated
AMPD2	-1.093756238	6.962528591	10.14970919	0.004741716	0.030503957	1.657744878	1273	Downregulated
NKD1	-1.094979423	1.680132972	10.14431204	0.004777087	0.030634765	1.657563911	1274	Downregulated
DLX4	-1.094322677	0.065108381	10.09722019	0.0048419	0.030861869	1.65305952	1276	Downregulated
NELL2	-1.116114624	5.378156738	9.69966676	0.005571577	0.033874809	1.640825937	1278	Downregulated
XCL1	-1.18400198	2.157622241	8.827284697	0.007703033	0.041365236	1.637906301	1280	Downregulated
FCGR3A	-1.180952975	8.83485791	8.796281215	0.007772474	0.041648475	1.630188545	1284	Downregulated
FBLN5	-1.165474357	2.205990318	8.953733992	0.007346178	0.04007724	1.628286776	1286	Downregulated
RUBCNL	-1.026433089	4.384077544	10.83229681	0.003733812	0.026206381	1.623399337	1289	Downregulated
TMIE	-1.213419674	-0.222245234	8.323016673	0.009188613	0.046376735	1.618337611	1293	Downregulated
REL	-1.01962479	6.373587992	10.86532139	0.003690978	0.025959259	1.616826894	1295	Downregulated
FRY	-1.222777461	5.473308235	8.220965371	0.009674857	0.04790337	1.613618627	1296	Downregulated
GPR162	-1.15853915	3.678830796	8.895052601	0.007492351	0.040687629	1.610992274	1298	Downregulated
JAZF1	-1.001420895	6.183227835	11.05369129	0.003459433	0.025039044	1.603657661	1299	Downregulated
XKR8	-1.09357381	5.658762187	9.575615774	0.005827798	0.034689538	1.596400673	1301	Downregulated
SPEF2	-1.116301665	1.811748014	9.243429924	0.006608693	0.037398449	1.593125917	1303	Downregulated
HLA-DQB1	-1.170415089	7.953422387	8.587782082	0.008408828	0.043765081	1.590444603	1304	Downregulated
HLA-DQA1	-1.136180314	7.150525365	8.883513568	0.007522337	0.040809076	1.578430819	1306	Downregulated
MMP17	-1.037352805	3.807386631	10.08030769	0.004861505	0.030957653	1.565606023	1310	Downregulated
PKIG	-1.080157469	3.735068229	9.275896918	0.006504812	0.037025867	1.546239767	1317	Downregulated
PLEKHA1	-1.020891349	4.785931174	10.06220145	0.004891984	0.031113238	1.538539193	1321	Downregulated
HSD11B1L	-1.031084844	0.337258471	9.842466357	0.005341068	0.032984919	1.527742508	1322	Downregulated
CD1A	-1.123349884	0.875107924	8.479601871	0.00883417	0.045207824	1.510665639	1325	Downregulated
KLF10	-1.103321542	8.238632076	8.64013134	0.008243756	0.043211512	1.5053725	1326	Downregulated
CLC	-1.102278569	4.175109072	8.644378722	0.008231618	0.043165971	1.504454262	1327	Downregulated
PPM1H	-1.06181827	1.587836839	8.991234765	0.007262337	0.039749064	1.487260278	1330	Downregulated
PALLD	-1.122920619	3.954025559	8.156558494	0.009919852	0.04864039	1.474398092	1333	Downregulated
CDKN2D	-1.093071857	6.161702693	8.471620302	0.008788471	0.045102468	1.471055764	1334	Downregulated
ERBB2	-1.098417323	4.448752405	8.363400441	0.009160178	0.046307939	1.465667161	1335	Downregulated
FRMPD3	-1.059242229	2.460477455	8.550875371	0.00854077	0.044286	1.433931734	1338	Downregulated
PI16	-1.021931671	1.468445484	8.941215127	0.007403085	0.040325378	1.425003545	1339	Downregulated
PHLDB2	-1.044540075	2.203911085	8.373668429	0.009142898	0.046257964	1.394266182	1342	Downregulated
SNED1	-1.002178085	3.469057724	8.857533403	0.007598717	0.04106918	1.389503845	1343	Downregulated
SMAD7	-1.00917773	4.334640827	8.591792736	0.008396907	0.04374388	1.371555992	1347	Downregulated
