# Supplementary material for: Integrative Transcriptomic Analysis Reveals Distinct and Shared Host Responses in Dengue and Chikungunya Infections
Source: Int J Mol Sci. 2026 Jun 19;27(12):5552. doi: 10.3390/ijms27125552 (PMC13299182; doi:10.3390/ijms27125552)
Supplement: Supplementary file 1 [file ijms-27-05552-s001.zip › Table S1 DE_Results/BH_Downregulated_DE_Healthy_vs_Dengue_GSE279208_Fold13_Ready.csv]

Gene Symbol	logFC	logCPM	F	PValue	BH_adjusted_p-value	MAS_Score	MAS_rank	Category
LYPD2	-5.224834437	2.319241682	99.07168044	1.45E-09	4.55E-06	27.90961856	3	Downregulated
ADAMTS5	-4.387820146	0.104158516	56.62712815	1.13E-08	2.26E-05	20.38677038	5	Downregulated
SYT17	-3.287884041	0.437593013	102.1993112	7.30E-10	3.07E-06	18.12754513	11	Downregulated
CROCC2	-3.85325108	0.112069576	59.32598636	1.84E-08	2.58E-05	17.68171764	14	Downregulated
C19orf33	-3.327384734	0.026213964	56.34210375	6.19E-08	5.57E-05	14.15490175	49	Downregulated
HTRA1	-3.134914101	-0.528617604	55.34010343	2.96E-08	3.10E-05	14.13200052	50	Downregulated
BEND2	-3.271099165	2.785123705	60.22700633	2.07E-07	0.000141213	12.59414498	92	Downregulated
CD1E	-3.121275271	0.080315924	42.23753601	1.02E-06	0.000258592	11.19721326	122	Downregulated
CLEC2L	-3.085793944	-0.09525147	41.60301947	9.06E-07	0.000258592	11.06992812	126	Downregulated
CNTNAP3	-3.932282178	1.301716646	22.18623905	0.000115341	0.002366738	10.32558248	148	Downregulated
SEZ6L	-2.723354943	2.1433323	47.71039918	1.15E-06	0.000258592	9.769720206	170	Downregulated
OLFM1	-3.092483678	1.035794514	30.9976892	1.84E-05	0.000827441	9.531847496	176	Downregulated
DBNDD1	-2.834681635	2.640623964	37.51296322	5.87E-06	0.000463233	9.451397187	180	Downregulated
NT5E	-1.868988199	3.99706822	83.3032919	1.55E-08	2.44E-05	8.62203813	202	Downregulated
EPHB3	-2.67639381	-0.034140229	29.23833579	1.78E-05	0.000816285	8.265127281	213	Downregulated
CYBRD1	-2.525150185	4.65716704	34.58237515	9.74E-06	0.000570726	8.190507967	214	Downregulated
CD1C	-2.349219442	3.775131467	43.12549542	2.23E-06	0.000333049	8.169390564	215	Downregulated
THEM5	-2.199529473	-0.741608148	41.11289856	9.47E-07	0.000258592	7.890557048	228	Downregulated
TEAD2	-2.324576685	0.000235987	35.70076145	5.78E-06	0.000463233	7.750604961	234	Downregulated
NRG1	-2.881145294	2.586979375	22.15444096	0.000140365	0.00264739	7.425236162	247	Downregulated
CNTNAP3C	-3.337818465	0.688218601	15.89930771	0.00063375	0.006773978	7.240249587	252	Downregulated
KLRB1	-2.028637791	5.755917766	45.98439703	1.42E-06	0.00027029	7.238523268	253	Downregulated
KNDC1	-2.822354808	1.915646728	21.97684598	0.00014827	0.00273908	7.231988566	254	Downregulated
COL19A1	-2.154831515	2.10637673	37.89811749	5.49E-06	0.000449444	7.212920582	255	Downregulated
EBF4	-2.279533318	1.116865658	29.86203207	2.55E-05	0.000960832	6.878155961	277	Downregulated
FAT4	-2.275949889	1.212835734	29.17548502	2.94E-05	0.001045127	6.784221849	281	Downregulated
PI16	-1.946512234	1.818888643	40.91042035	3.31E-06	0.000368621	6.683192777	293	Downregulated
CDHR1	-2.020122847	1.781559607	36.19601018	7.49E-06	0.000511877	6.647889075	296	Downregulated
FXYD7	-2.332246248	1.753476948	26.24703354	5.48E-05	0.001516154	6.575200793	299	Downregulated
PTGDR	-2.01967349	3.654293847	34.68492557	9.58E-06	0.000570726	6.550957606	303	Downregulated
TIAM2	-2.006568965	0.455123847	35.00498305	8.97E-06	0.000557478	6.528917827	306	Downregulated
LGALS9C	-2.317366595	4.007713386	25.88948906	5.76E-05	0.001560515	6.504227201	308	Downregulated
CRIP2	-2.43812876	3.850594111	23.21396714	0.000106997	0.002254276	6.453709319	312	Downregulated
COL13A1	-2.646640212	0.300791205	19.41112602	0.0002442	0.003684235	6.441002904	314	Downregulated
FCER1A	-2.095199779	4.805817355	29.59435358	2.59E-05	0.000961013	6.321784595	321	Downregulated
KIT	-1.762929605	0.807305526	41.796428	2.92E-06	0.000344564	6.104548643	332	Downregulated
LGALS9B	-2.37087991	2.138148563	21.97555542	0.000146835	0.002717227	6.083379157	337	Downregulated
ALOX15	-2.691264958	0.944194568	17.24881004	0.000496673	0.005762049	6.02688076	340	Downregulated
ISM1	-2.258076318	0.344653112	23.19609022	0.000101068	0.002161884	6.018151763	341	Downregulated
MATK	-1.800649749	5.879152639	37.39382101	5.84E-06	0.000463233	6.003727459	342	Downregulated
CAMK1D	-1.54851434	6.167196638	58.21216582	2.54E-07	0.000142953	5.953739468	345	Downregulated
CACNG6	-2.342975068	0.798662134	21.18473348	0.000176861	0.003044091	5.896196004	348	Downregulated
CLEC9A	-2.154007585	0.049050911	24.01953537	7.69E-05	0.001845722	5.888698395	349	Downregulated
FAM110C	-2.000776444	0.079996929	26.71756951	4.36E-05	0.001314603	5.764647942	357	Downregulated
TPBGL	-2.442018252	0.077733662	17.935234	0.000352922	0.004651113	5.695868531	360	Downregulated
SEMA5A	-1.911196539	0.401748	28.77859367	3.07E-05	0.001072173	5.67574738	363	Downregulated
UTF1	-2.010250432	0.236170086	25.90282088	5.47E-05	0.001516154	5.667411941	364	Downregulated
EPHA1	-1.699443128	2.64497596	36.86065978	6.47E-06	0.000477037	5.6446114	365	Downregulated
NMUR1	-1.850649186	4.334463539	30.43287154	2.18E-05	0.000896607	5.639664726	366	Downregulated
SYNPO	-1.863732248	3.824202321	29.25643494	2.78E-05	0.001013385	5.580434678	368	Downregulated
PTPRK	-1.666990858	2.327721791	37.77799118	5.53E-06	0.000449444	5.579959541	369	Downregulated
FXYD1	-1.952772459	-0.112932484	25.73429621	5.10E-05	0.0014467	5.545134826	373	Downregulated
NXPH4	-2.315463887	1.045416971	19.01835772	0.000314095	0.00434711	5.468661112	382	Downregulated
CYP27A1	-1.913774074	4.722663847	26.65401389	4.85E-05	0.001399486	5.461971102	383	Downregulated
NPTXR	-1.678503804	3.213107153	34.22659452	1.04E-05	0.000597535	5.410886235	388	Downregulated
PLXDC1	-1.948910533	3.716255852	25.07504972	6.93E-05	0.001749434	5.373345906	391	Downregulated
TIGD3	-1.598703688	0.601532304	37.17732512	6.39E-06	0.000473486	5.315198934	398	Downregulated
PLEKHH2	-2.170873592	-0.104995428	19.47625212	0.000231018	0.003600344	5.30486818	399	Downregulated
FGF9	-1.919706451	-0.39586852	23.09776136	8.46E-05	0.001924924	5.213128646	411	Downregulated
ZMAT4	-2.11616072	1.029392043	20.49875441	0.000214633	0.003462439	5.207062963	412	Downregulated
MRC1	-1.840572359	0.949677587	26.37161409	5.36E-05	0.001501957	5.19656604	413	Downregulated
PPP1R17	-2.405964576	0.244303303	15.7207917	0.000720183	0.007224196	5.1516765	419	Downregulated
SARDH	-1.847047874	1.178744072	25.50382443	6.50E-05	0.001670576	5.129499066	423	Downregulated
PTGDR2	-1.79422976	2.37494053	26.7664602	4.78E-05	0.001391431	5.125286068	424	Downregulated
TPPP3	-2.064245887	3.775972121	20.49111068	0.000209646	0.003416983	5.091167618	425	Downregulated
DLEC1	-1.676860868	1.394279818	30.1631087	2.39E-05	0.000937207	5.077810848	427	Downregulated
CCNJL	-2.042475472	3.492829038	20.70708308	0.00019852	0.003282357	5.073129658	429	Downregulated
SDK2	-2.060238009	3.478067215	20.38339737	0.000215665	0.003469084	5.067743011	430	Downregulated
PDE7B	-1.597562714	0.552368546	32.82065509	1.42E-05	0.000702075	5.03810011	436	Downregulated
ZNF395	-1.301542604	5.969570178	59.58382146	2.13E-07	0.000141213	5.011103434	444	Downregulated
EIF3L	-1.288627795	8.504939851	57.35393553	2.84E-07	0.000142953	4.954525741	446	Downregulated
L1CAM	-1.601839487	0.325372621	31.61149224	1.76E-05	0.000816285	4.946733621	447	Downregulated
GPR150	-1.760693788	0.057044187	25.40808244	6.11E-05	0.001616024	4.915068493	449	Downregulated
CXCR5	-1.804903495	4.818094452	24.07035041	8.72E-05	0.001962681	4.886144926	451	Downregulated
RTN1	-2.210824554	4.432546997	16.92435597	0.000547086	0.006170762	4.885173283	452	Downregulated
ASIC1	-1.913898163	-0.25431545	20.52375225	0.000175604	0.003026589	4.821198495	457	Downregulated
SLC16A11	-1.761051691	0.416302551	24.44907361	8.09E-05	0.001875479	4.802190208	460	Downregulated
ST8SIA1	-1.451907981	1.583032137	36.01731996	7.70E-06	0.000511877	4.777988241	465	Downregulated
AK8	-1.905365066	-0.744268718	19.44939957	0.000183466	0.003115215	4.775820463	466	Downregulated
STMN3	-1.43435706	5.084300139	36.5495372	6.79E-06	0.00049412	4.742224165	469	Downregulated
ZDHHC1	-1.878285056	1.417617886	21.34183336	0.000173114	0.003000079	4.738663865	470	Downregulated
APBA1	-1.837557604	0.20882602	22.02421061	0.000139865	0.002645882	4.736175253	471	Downregulated
THEM4	-1.387316836	5.006087692	39.74410019	3.88E-06	0.000389319	4.730326191	472	Downregulated
TOMM7	-1.314721925	6.678256371	46.58841145	1.29E-06	0.000258592	4.716412524	474	Downregulated
ADGRE3	-2.02621193	4.325260997	18.29796672	0.000373688	0.004784645	4.701116168	476	Downregulated
LINGO2	-2.05544967	1.408388487	17.77147707	0.0004409	0.005331002	4.672429953	478	Downregulated
SH3BGRL2	-1.807718375	4.207436431	22.15499625	0.000138063	0.002635542	4.662340785	479	Downregulated
SPX	-1.996872504	1.12252926	18.64330663	0.00034878	0.004640207	4.659627329	480	Downregulated
TRIM2	-1.597848893	0.61680693	28.03377639	3.74E-05	0.001222803	4.653964065	481	Downregulated
GPR153	-1.604153197	2.707276642	27.5695679	4.00E-05	0.001265038	4.648670024	484	Downregulated
CAMK2N1	-1.601993957	1.892604279	27.65891192	3.97E-05	0.00125891	4.645791208	485	Downregulated
NOP53	-1.287936648	8.981470682	47.53676566	1.12E-06	0.000258592	4.620323446	489	Downregulated
LYNX1	-1.996314836	2.238280163	18.25166904	0.000381811	0.004859879	4.618223922	490	Downregulated
TMIE	-1.872655349	-0.053000916	20.05748648	0.000216577	0.003469084	4.606329957	492	Downregulated
AFF2	-1.520938632	1.180589249	30.18391808	2.39E-05	0.000937207	4.605652641	493	Downregulated
FCGBP	-1.683510591	4.852551057	24.02104725	8.82E-05	0.001971263	4.554326009	498	Downregulated
PMP22	-1.633859923	0.028124583	25.27912721	6.37E-05	0.001656712	4.543360705	499	Downregulated
CLIC3	-1.705058632	4.614377754	22.83046258	0.000117115	0.002383736	4.471928645	510	Downregulated
DACT1	-1.697720681	2.089430188	22.47385246	0.000129109	0.002514705	4.413246868	527	Downregulated
LDB2	-1.893512829	0.073292427	18.23111454	0.000364416	0.004718686	4.40464971	529	Downregulated
MAL	-1.556393246	5.430220999	26.14879789	5.43E-05	0.001516154	4.38787204	533	Downregulated
PDZD4	-1.738744982	4.828899722	21.2745316	0.0001717	0.002996184	4.387603965	534	Downregulated
ADGRB2	-1.853103508	1.031936184	18.92303834	0.000323797	0.004400776	4.366784143	542	Downregulated
HLA-DOA	-1.321820283	5.845428137	36.34593422	7.04E-06	0.000500783	4.362469983	544	Downregulated
PDZD2	-1.495118784	0.49585652	27.89405258	3.85E-05	0.00124017	4.345590793	546	Downregulated
PRSS1	-1.643209105	3.783634133	22.87212194	0.000116016	0.002376725	4.31181531	551	Downregulated
RLN1	-1.531258916	0.453438777	25.80961308	6.04E-05	0.001605354	4.278994549	558	Downregulated
ADGRA3	-1.451787553	1.167302102	28.38483288	3.46E-05	0.001165308	4.258904623	562	Downregulated
AFF3	-1.520447262	4.239357375	25.74029682	5.95E-05	0.001591385	4.254553095	563	Downregulated
VIPR2	-1.74535137	0.08875557	19.6138049	0.000255	0.003779697	4.228188841	566	Downregulated
PVALB	-2.06618064	0.136684634	14.67968141	0.001009946	0.008993564	4.227546425	567	Downregulated
PLEKHG3	-1.501631227	6.292451039	25.96150298	5.66E-05	0.001539858	4.223366773	568	Downregulated
MAGEE1	-1.295193397	3.115598065	34.96434965	9.09E-06	0.000558865	4.212866715	571	Downregulated
REEP6	-1.547835428	1.820620059	24.04238552	8.92E-05	0.001988634	4.181392614	574	Downregulated
RPS4X	-1.215600831	10.00877153	40.04002046	3.69E-06	0.000385018	4.150691649	576	Downregulated
GSTA4	-1.382717249	0.102158119	29.25113966	2.82E-05	0.001013385	4.140167289	577	Downregulated
N4BP3	-1.573571376	2.414356934	22.86860758	0.000116788	0.002382098	4.127541124	580	Downregulated
NR1D1	-1.672112583	4.782872965	20.42567521	0.00021296	0.003453134	4.116384279	581	Downregulated
IL5RA	-1.361177114	1.707805195	29.70387635	2.59E-05	0.000961013	4.107039624	584	Downregulated
FHL1	-1.573747355	4.129145676	22.62764639	0.000123025	0.002470881	4.102992412	586	Downregulated
ENHO	-1.80890146	1.61512818	17.6515504	0.00045331	0.005408378	4.100658342	588	Downregulated
LARGE2	-1.812854429	3.089658673	17.40494751	0.000478809	0.005637858	4.076902671	591	Downregulated
WNT7A	-1.728593616	0.93925396	18.82138575	0.000332816	0.004494258	4.057600346	596	Downregulated
CBX7	-1.152686177	6.103467687	44.2137536	1.87E-06	0.000302991	4.055806907	598	Downregulated
EPHA4	-1.559804716	3.484398291	22.28198527	0.000133933	0.002569026	4.04025537	599	Downregulated
HOPX	-1.503235144	4.868857778	23.73574885	9.44E-05	0.002070317	4.034627616	600	Downregulated
ITPKB	-1.159999443	7.343105276	42.28785103	2.54E-06	0.000333379	4.033390334	601	Downregulated
CDHR3	-1.552590205	0.787870242	22.44015191	0.000132998	0.00255823	4.02440756	603	Downregulated
FOXO1	-1.060591866	6.414785378	55.74467855	3.51E-07	0.000163663	4.015453027	605	Downregulated
RPLP2	-1.151591085	9.261496607	42.61866999	2.41E-06	0.000333049	4.004648173	607	Downregulated
CAPN5	-1.640680931	2.891036628	19.84896474	0.000247902	0.003712969	3.987311831	613	Downregulated
RPL10	-1.10605161	10.98305484	47.5453108	1.12E-06	0.000258592	3.967831954	618	Downregulated
PSD	-1.404541107	0.862437946	26.21351682	5.56E-05	0.001522564	3.957188378	623	Downregulated
PITPNC1	-1.13746012	6.600200943	41.70363207	2.80E-06	0.000341918	3.942525283	624	Downregulated
PRDM11	-1.291439869	3.068111761	30.49771473	2.16E-05	0.000896607	3.93553134	626	Downregulated
IFFO2	-1.14691161	5.973219956	40.17997154	3.60E-06	0.000384763	3.916481104	630	Downregulated
SPNS3	-1.496229022	2.128066103	22.57863384	0.000125593	0.002495557	3.894433616	633	Downregulated
PGA4	-2.122000749	0.64882298	12.41525144	0.002166925	0.014725507	3.887356303	635	Downregulated
LTB	-1.201380256	7.361535428	34.03887096	1.08E-05	0.000597535	3.872813322	638	Downregulated
MSX2	-1.395480514	0.420406643	25.04988207	7.20E-05	0.001777491	3.83784009	647	Downregulated
NR4A1	-2.169107597	6.786188106	11.73950977	0.00269828	0.017126261	3.831375979	649	Downregulated
IGF1R	-1.202990935	5.069081172	33.0246947	1.31E-05	0.00067282	3.816009257	653	Downregulated
RPL32	-1.097234766	9.83298282	41.72133993	2.79E-06	0.000341918	3.803101078	656	Downregulated
PRRT2	-1.599463929	0.164497332	19.12405961	0.000298446	0.004201257	3.801319125	657	Downregulated
CTSF	-1.363997754	2.871728111	25.54001654	6.24E-05	0.001634733	3.800852438	659	Downregulated
NRXN2	-1.909965837	0.740950103	14.22998549	0.001230057	0.010263516	3.798356401	661	Downregulated
SHF	-1.36738886	0.379621585	25.5172211	6.47E-05	0.001670191	3.797558754	662	Downregulated
NUDT11	-1.559845329	0.055373386	19.84714039	0.000243876	0.003684235	3.796121683	663	Downregulated
PAIP2B	-1.178820416	2.529948063	33.27541071	1.25E-05	0.000660948	3.748451705	668	Downregulated
RPH3A	-2.050003306	4.069251691	12.28334341	0.002252743	0.01511331	3.732318869	671	Downregulated
CNR1	-1.722208211	-0.346239373	15.95951411	0.000651029	0.006858123	3.726505047	672	Downregulated
SYBU	-1.609800354	-0.444899148	17.67808084	0.000387705	0.004887531	3.720104521	674	Downregulated
GDF7	-1.530604354	1.259395195	19.84360144	0.000253214	0.003762085	3.711059614	675	Downregulated
AHNAK2	-1.727816905	1.170215009	16.10326795	0.000705992	0.00714427	3.707967916	676	Downregulated
VEPH1	-1.693633315	1.017567837	16.72870602	0.000591017	0.006474975	3.706960064	677	Downregulated
EEF1G	-1.120222438	10.66708854	36.31857209	7.08E-06	0.000500783	3.697126473	678	Downregulated
RCAN3	-1.137724457	5.828572647	34.81362306	9.32E-06	0.000564813	3.69543724	679	Downregulated
RPS6KA2	-1.207921918	2.99330295	30.37068599	2.22E-05	0.000898291	3.680034161	681	Downregulated
CNR2	-1.345744683	3.190897985	24.57700324	7.77E-05	0.001849862	3.677732654	683	Downregulated
SORL1	-1.346339991	8.753436642	24.39559332	8.09E-05	0.001875479	3.671317971	686	Downregulated
ZNF853	-1.267599603	2.884319156	27.12230872	4.39E-05	0.001314603	3.652214852	689	Downregulated
CRYL1	-1.306903314	3.824621092	25.60786937	6.13E-05	0.001616024	3.648288729	690	Downregulated
SNX22	-1.499501274	3.490537557	19.82729695	0.000248826	0.003718817	3.643181057	693	Downregulated
CFAP161	-1.870391496	0.674220355	13.69589714	0.001449937	0.011346435	3.638174349	694	Downregulated
STXBP1	-1.393570038	1.297073748	22.78137875	0.00012139	0.002450956	3.638143721	695	Downregulated
PCDH1	-1.855533609	2.890316295	13.74394384	0.00141212	0.011189498	3.620497494	698	Downregulated
CD96	-1.191147328	7.300934857	29.90652221	2.43E-05	0.000940748	3.605039267	700	Downregulated
FMNL3	-1.13771472	6.006520018	32.75478398	1.38E-05	0.000691776	3.595218092	702	Downregulated
TTC9	-1.23052515	5.080492142	27.64217711	3.91E-05	0.001254559	3.570379681	707	Downregulated
CEACAM19	-1.763722059	0.04159915	14.40856528	0.001113042	0.009552461	3.56251521	710	Downregulated
NELL2	-1.429167097	5.573569066	20.68927581	0.00019906	0.003286968	3.548914117	713	Downregulated
KCNIP2	-1.393627426	1.044655593	21.47131433	0.000168053	0.002965404	3.522973167	717	Downregulated
TSPAN18	-1.386512653	4.797931299	21.53104919	0.000161025	0.00288271	3.522018099	718	Downregulated
KCNH2	-1.528547385	1.420518205	18.11394305	0.000399728	0.004966642	3.521677054	719	Downregulated
VWF	-1.702553179	2.70057679	14.99251145	0.000963479	0.008714196	3.506872533	721	Downregulated
RAB37	-1.149165893	6.721035715	30.2751349	2.25E-05	0.000909874	3.49463482	725	Downregulated
VIPR1	-1.49636842	4.691105655	18.56290869	0.000347693	0.004630643	3.493060643	726	Downregulated
PCDHGB6	-1.789319726	0.143937911	13.62093699	0.001443015	0.011320471	3.48225864	727	Downregulated
ADAMTS1	-1.96410423	1.932297038	11.81738932	0.002648366	0.016902476	3.480490256	728	Downregulated
RAB3A	-1.54439325	1.476190582	17.50201605	0.000472455	0.005589169	3.478981703	729	Downregulated
AK5	-1.580667594	3.425108721	16.78237935	0.000569923	0.006298654	3.478657775	730	Downregulated
FCRL1	-1.511466749	5.672552553	17.98327467	0.000407087	0.00501933	3.475397516	732	Downregulated
RPS6	-1.055263025	10.68298906	35.91137379	7.62E-06	0.000511877	3.472695508	736	Downregulated
PLXNA4	-1.430738902	2.876895325	19.74988199	0.000254264	0.003773226	3.467091277	737	Downregulated
NR4A2	-2.448541094	5.956767148	8.425100048	0.00885323	0.038396502	3.466420031	738	Downregulated
RPL13	-1.04112206	10.16815918	36.75846561	6.54E-06	0.00047877	3.456392773	739	Downregulated
SUSD4	-1.502611315	1.310427722	18.05142277	0.000407255	0.00501933	3.455035735	740	Downregulated
SEMA4C	-1.274432269	3.989076837	24.035987	8.80E-05	0.001971263	3.447664695	741	Downregulated
VPREB3	-1.592669969	3.287293861	16.21410482	0.000670946	0.006963695	3.435644319	745	Downregulated
NCR3	-1.410073231	4.538405178	19.92315877	0.000242485	0.003684235	3.431628423	747	Downregulated
PIANP	-1.434216021	0.279407277	19.39834859	0.000282917	0.004059766	3.429926231	748	Downregulated
C1orf115	-1.242532532	1.487629252	25.10539492	7.01E-05	0.001749434	3.425789424	750	Downregulated
CNN3	-1.610510664	0.952263855	15.83450848	0.000764194	0.007504346	3.421831331	751	Downregulated
FOXP1	-1.06826188	7.013379048	33.60179624	1.17E-05	0.000630647	3.418666605	752	Downregulated
THBS1	-1.949642201	6.514742049	11.58095071	0.002846321	0.017823458	3.409939874	754	Downregulated
ABLIM2	-1.293927762	0.161585847	23.0715409	0.000112655	0.002330601	3.406306349	755	Downregulated
CHI3L1	-2.359096415	4.358286484	8.60222727	0.008275328	0.036476194	3.392358201	761	Downregulated
GNAO1	-1.59308893	3.007549265	15.80911266	0.000755328	0.007469683	3.388018747	763	Downregulated
GAS1	-1.385180916	0.489285393	20.08119271	0.000239368	0.003682291	3.371366715	765	Downregulated
SGCD	-1.91956137	1.001261015	11.59502244	0.002871618	0.017937289	3.352020997	767	Downregulated
GLI3	-1.781314245	-0.28310594	12.67774011	0.001842403	0.013187911	3.348557244	772	Downregulated
EFHC2	-1.542101675	1.676834722	16.10329445	0.000699968	0.007135033	3.310281604	778	Downregulated
KCNH8	-1.722847742	0.692726077	13.43925188	0.001574533	0.011993766	3.309667046	779	Downregulated
DPEP3	-1.851174259	0.173176485	11.81363324	0.002592474	0.016704165	3.289861035	785	Downregulated
EPHX2	-1.166239664	3.649892845	26.11682346	5.47E-05	0.001516154	3.287928954	786	Downregulated
NSG1	-1.407890476	3.958212981	18.49671268	0.000354083	0.004656464	3.283121414	787	Downregulated
APCDD1	-1.68810381	1.190224255	13.6881191	0.001456365	0.011373876	3.281828304	789	Downregulated
CELSR2	-1.203540326	3.416889593	24.36853152	8.15E-05	0.001883046	3.279814713	790	Downregulated
SYNGR3	-1.449200076	0.535297465	17.50731528	0.000475346	0.005612827	3.261886162	793	Downregulated
NOXA1	-1.342014834	1.650540915	19.73418767	0.000258108	0.003813628	3.245879899	795	Downregulated
GATA2	-1.421226489	4.887822634	17.80587991	0.000427481	0.005203705	3.245636959	796	Downregulated
TPPP	-1.351772186	2.046187782	19.38113002	0.000281633	0.004045939	3.234764767	801	Downregulated
RPL4	-1.023666086	10.72520453	32.50389095	1.45E-05	0.000705653	3.225990403	805	Downregulated
PFN2	-1.322073727	1.284529942	19.97948206	0.000243771	0.003684235	3.217468199	806	Downregulated
TMEM204	-1.315459823	4.085634217	20.10301435	0.000231469	0.003600344	3.214531228	807	Downregulated
SH2D1B	-1.641255704	5.546907871	13.79991385	0.001384563	0.011043215	3.211780637	808	Downregulated
ATOH8	-1.994504916	1.524202642	10.21672451	0.004610506	0.024612684	3.208841329	809	Downregulated
CNFN	-1.774513938	-0.083252835	12.02660698	0.002353862	0.01564151	3.204277675	810	Downregulated
KANK3	-1.254022294	0.906699703	21.7319465	0.000157811	0.002860801	3.189621197	814	Downregulated
AXIN2	-1.410426284	3.389103951	17.49618711	0.000466203	0.005539093	3.182713454	818	Downregulated
TKTL1	-1.670688481	3.505280372	13.13886715	0.001707349	0.012594201	3.174023081	824	Downregulated
ADAM23	-1.600998201	1.094979899	14.0982697	0.001283111	0.010531542	3.165986803	826	Downregulated
PPM1H	-1.32311473	1.541790108	19.36071199	0.00028502	0.00407254	3.162422415	827	Downregulated
DYRK2	-1.055792216	6.728232151	29.20116369	2.81E-05	0.001013385	3.161280007	828	Downregulated
RGMB	-1.228232292	2.987789942	22.05436824	0.000141725	0.002669051	3.161031552	829	Downregulated
CNTNAP2	-1.94507806	2.570259094	10.34955581	0.004368981	0.023777447	3.158485405	830	Downregulated
ZCCHC14	-1.11078986	4.513113083	26.48988476	5.03E-05	0.001437729	3.157223362	831	Downregulated
SUN2	-1.042702819	9.335791349	29.88542348	2.44E-05	0.000940748	3.155767988	832	Downregulated
ATP6V0E2	-1.125248562	5.363201777	25.78859265	5.88E-05	0.001580365	3.152094208	833	Downregulated
KDF1	-1.457222359	0.125310179	16.30742313	0.000654432	0.006873575	3.151705808	834	Downregulated
XYLT1	-1.142496369	5.700142463	24.99902976	7.04E-05	0.001751818	3.149303709	835	Downregulated
CERS4	-1.033544693	4.481204642	30.26364508	2.26E-05	0.000909874	3.143028602	837	Downregulated
DHRS3	-1.187898666	3.626839106	23.17143799	0.00010796	0.002270757	3.140601406	838	Downregulated
EEF1A1	-1.004678587	13.49695578	32.03512646	1.59E-05	0.000762546	3.132320731	840	Downregulated
PDE3B	-1.031742998	6.525245698	30.05511991	2.36E-05	0.000937205	3.124288408	842	Downregulated
PABPC1	-1.070845736	11.25177252	27.92593526	3.68E-05	0.001217406	3.121049155	843	Downregulated
PROS1	-1.581717608	1.603015098	14.01065833	0.001310338	0.01069125	3.117520369	844	Downregulated
NHS	-1.30388809	1.931686634	19.33541807	0.000285275	0.00407254	3.116468156	845	Downregulated
ANKH	-1.051148949	5.712971803	28.6751425	3.14E-05	0.001089879	3.114156587	846	Downregulated
AMOT	-1.315157626	2.415523396	18.79933136	0.000327571	0.004432936	3.094971683	852	Downregulated
CEP68	-1.01064884	4.834785697	30.60333059	2.11E-05	0.000889692	3.083247183	853	Downregulated
FGFBP2	-1.49456488	7.563233282	15.01682085	0.000953692	0.008650513	3.083224779	854	Downregulated
LRRC43	-1.553046387	-0.434195816	13.87593302	0.001245814	0.010367243	3.081766967	855	Downregulated
NR3C2	-1.204537612	4.361404577	21.7820324	0.000151312	0.002778988	3.078934555	856	Downregulated
EPPK1	-1.390522799	2.040286817	16.87465046	0.000558388	0.006247615	3.065109615	859	Downregulated
ALDOC	-1.054088227	4.201453733	27.67385078	3.89E-05	0.001249564	3.060272751	860	Downregulated
SNTA1	-1.095420616	2.472878782	25.6132203	6.15E-05	0.001617121	3.057600976	861	Downregulated
CCDC141	-1.326357933	1.357772593	18.08021823	0.000403039	0.004985806	3.053626976	862	Downregulated
RHOC	-1.302278283	6.346993465	18.67483909	0.00033731	0.004535414	3.051736878	863	Downregulated
C2CD4D	-1.374517581	-0.315762958	16.85764473	0.000529735	0.006042625	3.049744374	865	Downregulated
VSIG2	-1.825514388	1.499267018	10.81774373	0.003733113	0.021476478	3.045025447	866	Downregulated
GOLGA7B	-1.147521715	3.312678179	23.28694316	0.000105072	0.002228162	3.043288624	867	Downregulated
OLIG1	-1.655543406	2.871798602	12.46096209	0.002127886	0.014538632	3.042022033	868	Downregulated
ANGPT1	-1.540494175	0.242104904	13.91623344	0.001344254	0.010827552	3.027794634	872	Downregulated
BAIAP3	-1.529637098	3.194857341	14.06816068	0.001275078	0.010499806	3.026874549	873	Downregulated
LDOC1	-1.545646461	2.829767991	13.7210752	0.001421756	0.011237578	3.012970811	878	Downregulated
THRA	-1.141604991	5.006077065	23.05409745	0.000110964	0.002310801	3.009541918	879	Downregulated
GPR183	-1.271936919	6.414683996	18.95016175	0.000313305	0.004346725	3.004108713	880	Downregulated
AZIN2	-1.284277376	0.645942164	18.69776156	0.000344699	0.004605368	3.001016694	881	Downregulated
PRSS23	-1.481745817	5.202875727	14.57701671	0.001089437	0.009453184	2.999678678	882	Downregulated
AGAP1	-1.382667543	4.017346578	16.34086803	0.000646263	0.006819322	2.9952157	885	Downregulated
CACNA2D3	-1.803437576	1.20651758	10.72212582	0.003866551	0.022032872	2.988167824	886	Downregulated
DIRAS1	-1.607947219	0.961497964	12.69398999	0.00199997	0.013975388	2.982156998	889	Downregulated
CYP4F22	-1.606059241	2.070643418	12.6060737	0.002036644	0.014113364	2.971802948	894	Downregulated
FGFR2	-1.658993388	-0.01101148	11.92412572	0.002486948	0.016243164	2.968485599	895	Downregulated
CD7	-1.205463486	7.545508325	20.41359262	0.000213585	0.003454368	2.967406824	896	Downregulated
AHNAK	-1.06794326	10.80716896	25.13950986	6.81E-05	0.00173415	2.948498782	901	Downregulated
PLCB1	-1.353046507	3.252664757	16.5250252	0.000613399	0.006633665	2.94726875	902	Downregulated
APBB1	-1.142292717	4.921470844	22.14250014	0.000138426	0.002638463	2.945571934	903	Downregulated
RPL3	-1.017246784	10.61686988	27.1581943	4.35E-05	0.001314603	2.930896951	904	Downregulated
NOG	-1.816890562	2.633491899	10.21926837	0.004573153	0.024517939	2.926131392	907	Downregulated
RPL5	-1.028601935	9.687605347	26.46285732	5.06E-05	0.001441509	2.922446086	909	Downregulated
MXI1	-1.06495554	5.08359213	24.7448047	7.46E-05	0.001817721	2.918481593	913	Downregulated
RASL11A	-1.334151178	1.41837139	16.59681509	0.000608804	0.006595286	2.909471984	915	Downregulated
PLEKHB1	-1.193010896	4.740553842	19.95913675	0.000240209	0.003684235	2.903374102	919	Downregulated
PRAG1	-1.273329406	4.626128371	17.67902313	0.000442743	0.005348149	2.892745249	921	Downregulated
SLC16A10	-1.218991057	1.151831523	18.93322578	0.000321218	0.00438758	2.874106551	925	Downregulated
HLA-DOB	-1.245937697	4.074498246	18.06269217	0.000398421	0.004960178	2.871266808	926	Downregulated
SHANK1	-1.758182801	0.500947524	10.45239059	0.004228049	0.023292171	2.87074335	927	Downregulated
IRGM	-1.521807885	-0.154231752	12.77211801	0.001864186	0.013269421	2.856658651	928	Downregulated
TANC2	-1.046622387	4.547408965	24.44132675	8.00E-05	0.00187164	2.854953288	929	Downregulated
ABLIM1	-1.046169965	7.268145626	24.42426499	8.03E-05	0.00187387	2.853178004	931	Downregulated
COL6A2	-1.370284287	5.023297749	15.23355576	0.000893872	0.008280801	2.852832753	932	Downregulated
PPFIA4	-1.401796539	-0.369094113	14.40533657	0.001083203	0.009424913	2.839651017	935	Downregulated
MYO3B	-1.346344709	0.046883626	15.48795533	0.000831124	0.007907198	2.829986149	939	Downregulated
CASS4	-1.347605705	4.027160278	15.41988179	0.000845869	0.007982847	2.827064116	941	Downregulated
TCF7	-1.245100039	8.890653344	17.64130219	0.000447341	0.005367667	2.826644096	942	Downregulated
CD244	-1.226312944	5.897496437	18.0261728	0.000402311	0.00498399	2.823490952	944	Downregulated
TNRC6C	-1.023351707	5.948302521	25.02553658	6.99E-05	0.001749434	2.821485445	946	Downregulated
DLG5	-1.306254596	3.388535592	16.14522229	0.000684173	0.007071286	2.80910263	954	Downregulated
AMIGO1	-1.140859574	4.164473105	20.25491815	0.000222551	0.003526949	2.79807311	959	Downregulated
FAM131B	-1.278462417	1.446248255	16.6754248	0.000594755	0.006501502	2.795979791	960	Downregulated
SGSM1	-1.194747316	1.785064091	18.56933897	0.000350326	0.004642852	2.787602575	963	Downregulated
CDC42BPG	-1.223166893	2.404827743	17.75706338	0.000434869	0.00527052	2.786553449	965	Downregulated
ARHGEF25	-1.472304246	-0.11211917	12.93348312	0.001786453	0.01294769	2.779427298	968	Downregulated
NLRP6	-1.606845746	3.250483694	11.27683088	0.003158699	0.019052517	2.763851227	970	Downregulated
CKB	-1.469731232	2.105543621	12.89553832	0.001853291	0.013234508	2.760584717	972	Downregulated
DMKN	-1.588812911	-0.578105398	11.16840419	0.002977675	0.018383107	2.757513634	973	Downregulated
SALL2	-1.272037287	2.312459389	16.3891119	0.000639723	0.006797425	2.757338685	974	Downregulated
PLEKHG1	-1.204741962	3.590248159	17.86671075	0.000420577	0.005144515	2.757239434	976	Downregulated
SFRP5	-1.734695836	0.783921643	9.951083496	0.005076865	0.026283576	2.74136679	980	Downregulated
CA5B	-1.027218229	4.694296772	23.40655481	0.000102011	0.002174692	2.735073647	982	Downregulated
USP53	-1.051836946	3.922708981	22.41718538	0.000129474	0.002514705	2.734263745	983	Downregulated
NUAK2	-1.1417214	5.64449985	19.35834122	0.000281119	0.004043176	2.732455969	985	Downregulated
UST	-1.114032158	2.887202191	20.05534584	0.000234702	0.003633188	2.717917766	986	Downregulated
NPAS2	-1.393346244	1.920442944	13.74270583	0.001418326	0.011217504	2.717169782	988	Downregulated
BACH2	-1.112756526	5.364403318	20.04776588	0.000234734	0.003633188	2.71480559	990	Downregulated
GRAMD1C	-1.392539676	0.824884964	13.75016438	0.001431598	0.011258867	2.713370954	992	Downregulated
ADGRD1	-1.6015344	1.849581156	11.03989608	0.003443322	0.02031963	2.709931047	993	Downregulated
GATA3	-1.268010994	5.918384141	15.77753448	0.000760999	0.007490486	2.695144693	998	Downregulated
ICOSLG	-1.54939267	3.615841955	11.45931695	0.002967319	0.018335089	2.690856557	1001	Downregulated
GPR157	-1.250930075	0.828764832	16.20524012	0.000686656	0.007071943	2.690076656	1002	Downregulated
SLC26A11	-1.160880337	4.331012667	18.21387041	0.000382264	0.004859879	2.68555102	1006	Downregulated
ANXA9	-1.032375014	1.577106777	22.4709622	0.000129538	0.002514705	2.683672202	1007	Downregulated
SEMA6C	-1.259358275	1.326655248	15.78937966	0.000769223	0.007512745	2.675130574	1010	Downregulated
PGM5	-1.394222468	0.613612	13.39945364	0.00159846	0.012079759	2.674037468	1011	Downregulated
LYPD3	-1.63792225	1.634759283	10.41458625	0.004289743	0.023531017	2.667125935	1013	Downregulated
PHC1	-1.140108505	5.906767131	18.50121241	0.000353491	0.004653748	2.658957762	1015	Downregulated
EFHD1	-1.408037741	0.019795565	12.97514362	0.001792861	0.012974303	2.656848892	1018	Downregulated
MYO1B	-1.514282822	0.277588559	11.56383565	0.002881209	0.017979373	2.642764926	1021	Downregulated
STARD9	-1.058096504	3.742003707	20.54347313	0.000206706	0.003377812	2.614942148	1029	Downregulated
FZD4	-1.319676096	0.912203458	13.98637294	0.001329262	0.010770016	2.596837052	1034	Downregulated
ZNF662	-1.356022693	-0.032887606	13.26939799	0.001628449	0.012201919	2.594846885	1035	Downregulated
BCL11B	-1.085288899	6.518297533	19.2363982	0.00029033	0.004119223	2.588614491	1038	Downregulated
GLS2	-1.079625331	0.632485072	19.39761659	0.000286617	0.004080321	2.57955494	1041	Downregulated
FCMR	-1.01783561	8.552552954	21.28714922	0.000171126	0.002990316	2.569305042	1046	Downregulated
KCNG1	-1.521318844	1.34170843	11.0121023	0.003490311	0.020529609	2.567407059	1047	Downregulated
SULF2	-1.384156468	7.433319376	12.59752845	0.002031677	0.014110606	2.561318336	1050	Downregulated
IL9R	-1.188140112	2.325594754	16.19848781	0.000675619	0.007005862	2.559893508	1051	Downregulated
PRXL2B	-1.037653938	4.433963383	20.45925496	0.000211134	0.003432357	2.557202245	1053	Downregulated
BAIAP2	-1.097357012	3.350811029	18.34774667	0.000368816	0.004743936	2.550105312	1057	Downregulated
HGSNAT	-1.081695031	5.665428052	18.81880466	0.000324517	0.004405807	2.548445977	1060	Downregulated
FBLN5	-1.478830386	2.111529071	11.2811343	0.003163574	0.019052517	2.543658709	1062	Downregulated
SLC45A3	-1.410631927	3.289359156	12.12384964	0.002375336	0.015767573	2.542290445	1063	Downregulated
FRY	-1.021999867	5.364610418	20.6174834	0.000202738	0.003328281	2.532290834	1064	Downregulated
NIPAL4	-1.59372096	0.690718683	10.02165327	0.00495256	0.025794671	2.531577949	1065	Downregulated
ADAMTS10	-1.527613942	3.649306096	10.67988417	0.00388067	0.022071368	2.529989535	1066	Downregulated
ZBTB10	-1.665197197	5.077600819	9.337437444	0.006281555	0.030252793	2.529825061	1067	Downregulated
CD160	-1.3410797	4.182092615	12.96867289	0.001802113	0.012989944	2.529802999	1068	Downregulated
KCNC3	-1.35197124	2.225158259	12.80634093	0.001905396	0.013473953	2.528868909	1069	Downregulated
IGFBP3	-1.434957682	2.490870461	11.64285542	0.002793644	0.01756233	2.51895037	1073	Downregulated
TSPYL5	-1.214203138	2.488895058	15.03409514	0.000951235	0.008646904	2.505070298	1077	Downregulated
IL2RB	-1.155366436	9.295712319	16.37597194	0.000639547	0.006797425	2.504436467	1078	Downregulated
RNF144A	-1.023953717	4.654024383	20.10517993	0.000231283	0.003600344	2.502190598	1081	Downregulated
TMEM8B	-1.140932635	3.505024534	16.60866272	0.000598604	0.006515996	2.494100671	1087	Downregulated
CEP126	-1.108759287	1.893143973	17.29294984	0.00049641	0.005762049	2.482981096	1092	Downregulated
FSTL1	-1.553700273	2.203161695	10.08055028	0.004810039	0.025243381	2.482583827	1093	Downregulated
NRCAM	-1.436628422	1.429290656	11.35481424	0.00310052	0.018825759	2.478539586	1095	Downregulated
TMIGD2	-1.150305651	4.158966463	16.04120318	0.000704763	0.00714427	2.468604419	1102	Downregulated
ADD2	-1.012923643	3.316596746	19.98787029	0.000238616	0.003679711	2.465644827	1104	Downregulated
LGR6	-1.456265297	3.831793772	11.03383501	0.003431626	0.02028863	2.465089125	1105	Downregulated
GCSAM	-1.06364642	4.008030099	18.25751316	0.000377773	0.004822253	2.464202852	1107	Downregulated
SLC45A1	-1.147218211	-0.216490986	15.9783347	0.000708975	0.007157348	2.461067431	1108	Downregulated
WASF3	-1.475908296	0.642837821	10.80434866	0.003763063	0.021599466	2.45820937	1109	Downregulated
LTBP2	-1.105847756	1.671345508	16.98876955	0.000542017	0.006135555	2.446296822	1112	Downregulated
NAP1L3	-1.24322258	1.283522004	13.88555076	0.001364571	0.010936533	2.4381091	1115	Downregulated
KAZN	-1.513564952	0.225318623	10.20516827	0.004600828	0.024582627	2.435888602	1116	Downregulated
IL24	-1.052314382	1.562522261	18.26305223	0.000381361	0.004859879	2.434397303	1118	Downregulated
WWC1	-1.042781411	0.203692207	18.62773543	0.000350755	0.004642852	2.433033419	1120	Downregulated
MID2	-1.191715762	3.33004781	14.67381426	0.001058517	0.009267725	2.422790159	1122	Downregulated
SAMD10	-1.0761837	3.73168369	17.41945395	0.000476029	0.005615633	2.422060444	1124	Downregulated
CA11	-1.176173979	2.64184325	14.94305631	0.000977068	0.008799199	2.417692467	1127	Downregulated
ZNF469	-1.238075689	2.898087553	13.65952067	0.001448563	0.011346435	2.408231231	1129	Downregulated
NIPAL2	-1.02438418	4.018127876	18.61220133	0.000343152	0.004594441	2.394771892	1135	Downregulated
KCTD15	-1.247376536	3.381771538	13.329952	0.00160634	0.012097	2.39162287	1136	Downregulated
ADAM22	-1.028826607	1.678287806	18.38329477	0.000368485	0.004743936	2.390850167	1138	Downregulated
DDR1	-1.100843888	2.692340334	16.45334288	0.000626733	0.006740182	2.39029355	1139	Downregulated
CLEC10A	-1.287515843	4.630471358	12.61803391	0.002018317	0.014057024	2.384616626	1142	Downregulated
HLF	-1.304733186	0.119606656	12.35937215	0.002212104	0.014939128	2.382018428	1143	Downregulated
PEG10	-1.130521203	2.033961596	15.53672878	0.000821051	0.007857477	2.379427032	1144	Downregulated
SLC25A53	-1.084570232	2.893364681	16.58750794	0.000602767	0.006552431	2.36826491	1147	Downregulated
BCL9L	-1.106945125	8.370569005	15.94313691	0.000725011	0.007261059	2.367755643	1148	Downregulated
PDE8B	-1.141272518	-0.173753878	15.10416829	0.000924293	0.008470038	2.36484752	1149	Downregulated
C4orf50	-1.333411441	0.944316069	11.79856728	0.002681653	0.017037896	2.358250189	1151	Downregulated
BNC2	-1.4368549	1.370342403	10.49957968	0.004167285	0.023068374	2.352107056	1153	Downregulated
DYNC2H1	-1.180175014	1.488042157	14.20642676	0.001232149	0.010273884	2.346501063	1157	Downregulated
C14orf132	-1.32735953	0.893697614	11.77450706	0.002704446	0.017141899	2.344038703	1158	Downregulated
RFX2	-1.347448967	3.536042875	11.42716999	0.002999764	0.018447855	2.336549425	1161	Downregulated
CDC42EP1	-1.617857742	3.303063092	8.603198453	0.008274751	0.036476194	2.326464041	1167	Downregulated
COLGALT2	-1.416522354	2.384845698	10.44959096	0.004215165	0.023251691	2.313953647	1173	Downregulated
BHLHE40	-1.249485129	7.616602259	12.54178499	0.002068933	0.014273624	2.30588199	1176	Downregulated
MCF2L	-1.120525908	1.904483678	14.90462932	0.000992175	0.008884448	2.298612751	1181	Downregulated
FBLN7	-1.1027936	2.060380375	15.27150321	0.000887917	0.008249897	2.297727203	1182	Downregulated
VENTX	-1.416748838	2.803380452	10.31260103	0.004419841	0.023950788	2.296096783	1183	Downregulated
MICAL2	-1.14482986	5.969247159	14.26882573	0.00119716	0.010075498	2.285920114	1189	Downregulated
ARAP3	-1.211494835	4.961688697	12.92826443	0.001825467	0.013119826	2.280120416	1192	Downregulated
ZFYVE28	-1.03894485	4.571838767	16.70688103	0.000581776	0.006399788	2.279272954	1193	Downregulated
TMEM45B	-1.215656052	0.672948885	12.86667454	0.001894462	0.013424258	2.275841483	1195	Downregulated
MARCKSL1	-1.162923608	6.387770062	13.78522839	0.001390869	0.011069844	2.274514018	1197	Downregulated
CRTAP	-1.005774302	7.286105714	17.44789295	0.000472055	0.005589169	2.265660247	1201	Downregulated
DPEP2	-1.148415726	5.66293619	13.97222348	0.001312136	0.01069125	2.263494697	1202	Downregulated
TRABD2A	-1.123543739	5.630390068	14.37801803	0.001157682	0.009815366	2.256180892	1203	Downregulated
DLG2	-1.219830712	-0.186174326	12.49123201	0.002080286	0.014314322	2.24964743	1206	Downregulated
BTNL9	-1.533135338	0.884688769	8.869377278	0.007551802	0.03427419	2.246093566	1209	Downregulated
A1BG	-1.068755965	1.346673388	15.47243733	0.000842837	0.007960201	2.243399971	1211	Downregulated
EFNA1	-1.455530175	-0.597215645	9.303714228	0.005922239	0.029089391	2.236080603	1215	Downregulated
TCL1A	-1.375702439	5.106356343	10.3169553	0.004408014	0.023907261	2.230660485	1218	Downregulated
ARVCF	-1.360813265	2.084541524	10.49072905	0.004159164	0.023049703	2.228106739	1219	Downregulated
FMO5	-1.02613719	2.709443321	16.42652226	0.000631465	0.006761266	2.226688961	1221	Downregulated
KLRC3	-1.159047156	4.064799419	13.25133387	0.001646341	0.012295345	2.214080583	1225	Downregulated
PAX5	-1.145810482	6.753672109	13.50378755	0.001519425	0.011708655	2.21312493	1226	Downregulated
CORO2B	-1.363416119	1.818905606	10.33323184	0.004403321	0.023892091	2.211114407	1227	Downregulated
RAB11FIP5	-1.115451417	4.63584171	14.05508747	0.00127892	0.010524565	2.206135156	1230	Downregulated
TMEM272	-1.504018954	1.205837731	8.836396023	0.007632655	0.034552716	2.198150488	1232	Downregulated
IL23A	-1.425183498	1.918686847	9.575972035	0.005777511	0.028691708	2.197980134	1233	Downregulated
FAM117A	-1.00677773	7.253456405	16.51769772	0.000614034	0.00663483	2.192933254	1235	Downregulated
PAQR7	-1.084411886	3.049319633	14.50756551	0.001113784	0.009552461	2.190386983	1237	Downregulated
MXRA8	-1.558937097	1.341609592	8.326575168	0.009259447	0.039788465	2.182890471	1240	Downregulated
PIGZ	-1.023668197	1.012451928	15.84750397	0.000758777	0.007483443	2.176214759	1244	Downregulated
SPEF2	-1.196715172	2.121409667	12.24484854	0.002288424	0.015279204	2.173114196	1245	Downregulated
PACS1	-1.08047969	8.330110276	14.38801954	0.001154123	0.009791778	2.170833303	1247	Downregulated
TLE2	-1.19378548	2.945751243	12.22665387	0.002296629	0.015301551	2.167036455	1248	Downregulated
RAI2	-1.450850895	-0.765915529	8.859526356	0.006848844	0.03222128	2.164462362	1249	Downregulated
SPATA6	-1.220189681	2.289931657	11.81904797	0.002634061	0.016854511	2.163742635	1250	Downregulated
DSC2	-1.496040962	3.642785912	8.675153613	0.008049501	0.035864476	2.162281135	1251	Downregulated
PLCH2	-1.315829423	4.087167388	10.52830297	0.004091563	0.02282976	2.159932224	1254	Downregulated
FBLN2	-1.168603443	2.037674753	12.55104476	0.002070973	0.014273624	2.15661761	1256	Downregulated
VAMP2	-1.042401367	8.077617049	14.97284919	0.000966377	0.008734138	2.14607503	1261	Downregulated
ZDHHC11B	-1.325434452	0.914173894	10.20634954	0.004637743	0.024695556	2.130478411	1266	Downregulated
NCAM1	-1.282914602	4.867914809	10.64733696	0.003923819	0.022198563	2.121523986	1267	Downregulated
HRK	-1.451044453	0.439233572	8.810902452	0.007710337	0.034828789	2.115712242	1269	Downregulated
NDRG2	-1.025538382	3.397842949	15.00519297	0.000957568	0.0086673	2.114779291	1270	Downregulated
AGAP3	-1.017024957	4.841712143	15.20005717	0.000902842	0.008345494	2.113935142	1271	Downregulated
SMKR1	-1.233011702	-0.148830076	11.18250982	0.003243531	0.019404199	2.111044602	1274	Downregulated
HLA-DQB1	-1.221170483	7.816419936	11.32689324	0.003102637	0.018829541	2.10671481	1276	Downregulated
PDGFD	-1.295707536	3.5330881	10.23951978	0.004532208	0.024339848	2.090860105	1279	Downregulated
CAVIN2	-1.276236572	6.437954041	10.45715126	0.004194699	0.023179394	2.086516523	1281	Downregulated
FCER2	-1.371178111	5.063550429	9.360862713	0.006227487	0.0300844	2.086465032	1282	Downregulated
EDAR	-1.258587352	2.467848202	10.67564423	0.003891993	0.022107853	2.083532761	1284	Downregulated
NAV2	-1.314524799	-0.602173619	9.779730735	0.005030764	0.026115613	2.081023905	1288	Downregulated
CABP5	-1.544768228	1.625364525	7.861077249	0.011073101	0.045046819	2.079776876	1289	Downregulated
DNAJB1	-1.026432685	7.790818006	14.56290644	0.00109406	0.009467079	2.077278025	1290	Downregulated
SLC7A8	-1.21045997	2.760526238	11.19105889	0.003254015	0.019457684	2.070986676	1292	Downregulated
MTURN	-1.292038146	5.769564576	10.09693427	0.004767087	0.025077467	2.068186568	1294	Downregulated
TJP3	-1.102635302	1.930567914	12.83926262	0.001886983	0.013393861	2.065339804	1296	Downregulated
FAM229A	-1.345821273	0.160862185	9.491937327	0.005962632	0.029253585	2.064248805	1297	Downregulated
CPA3	-1.281820477	2.859303613	10.20091745	0.004597735	0.024576933	2.063054581	1298	Downregulated
ZMYND15	-1.212190139	1.503270075	10.96710467	0.003534896	0.020724129	2.040750837	1304	Downregulated
CD248	-1.240959202	3.246574657	10.55518857	0.004054632	0.022716183	2.039720767	1306	Downregulated
AUTS2	-1.308412228	5.404738455	9.718832912	0.005463075	0.027690291	2.038077728	1307	Downregulated
ABCB1	-1.105460641	4.20275787	12.50690646	0.002092966	0.014379764	2.036532908	1308	Downregulated
DBP	-1.13263271	4.14057251	12.05607617	0.002427988	0.016040197	2.032838211	1309	Downregulated
CATSPER1	-1.096713549	2.379441657	12.57776702	0.002049416	0.014187141	2.026841915	1310	Downregulated
CACNA2D4	-1.099658098	3.245767111	12.44660424	0.002135596	0.014567612	2.019644873	1314	Downregulated
PHLDB2	-1.160770269	2.546634386	11.32487688	0.00310967	0.018848049	2.002019495	1320	Downregulated
CACNA2D2	-1.152393729	4.523649879	11.4287706	0.002997105	0.018447855	1.998313086	1321	Downregulated
CMTM4	-1.04191379	1.839999863	13.32423854	0.001616608	0.012138046	1.996151802	1322	Downregulated
SMIM10L2A	-1.304181861	-0.208598704	9.314617584	0.006252887	0.030137767	1.983515759	1328	Downregulated
RTN4R	-1.188584218	0.812081236	10.80871979	0.003756639	0.021572424	1.980301426	1330	Downregulated
SPRY1	-1.351820483	1.534192975	8.845409038	0.007586535	0.034384882	1.978568342	1331	Downregulated
CXCR4	-1.330035285	9.150462241	9.053895994	0.006978226	0.032598692	1.977496232	1332	Downregulated
LRRC3C	-1.180063884	0.384982847	10.82441437	0.003738847	0.02149965	1.967837489	1333	Downregulated
MORN3	-1.15228943	0.804813816	11.16974845	0.003318442	0.019786585	1.963073872	1334	Downregulated
ENKUR	-1.344228727	2.336117466	8.759533074	0.007807992	0.03512063	1.95509694	1335	Downregulated
SLC22A17	-1.219756677	2.116502095	10.0920532	0.004788751	0.025149425	1.950966579	1340	Downregulated
PRRT1	-1.412382239	0.521496102	8.068711843	0.010245378	0.042513323	1.93704685	1344	Downregulated
NEFL	-1.378409342	1.120906335	8.360572448	0.009144457	0.039361468	1.936566869	1345	Downregulated
CLCF1	-1.211897022	2.666323315	10.02428182	0.004898493	0.025587114	1.929314247	1348	Downregulated
SLC4A4	-1.224691697	2.223107369	9.875978978	0.005172289	0.026655916	1.927917487	1349	Downregulated
AFAP1	-1.099569686	3.598370822	11.43516124	0.002991312	0.018447153	1.906731512	1354	Downregulated
MAP3K7CL	-1.183589373	5.967655317	10.18733628	0.004615693	0.024620287	1.904048374	1355	Downregulated
C1orf21	-1.061869524	4.935265683	12.00482187	0.002469415	0.016178972	1.901860428	1356	Downregulated
XCL1	-1.176469342	2.153708898	10.27229979	0.004489512	0.024207528	1.90123275	1357	Downregulated
LGR4	-1.105188994	0.657636578	11.315383	0.00316069	0.019052517	1.900977716	1358	Downregulated
YPEL1	-1.026131117	4.613437573	12.52318855	0.002081676	0.014316069	1.892366593	1363	Downregulated
MYZAP	-1.407500471	2.638423205	7.784787772	0.011370377	0.045900474	1.883492966	1365	Downregulated
MYLK4	-1.052325098	0.156769439	11.90934271	0.002584792	0.01669185	1.870503162	1367	Downregulated
ZNF575	-1.107000952	2.90104166	10.86737661	0.003637084	0.021107147	1.854858094	1371	Downregulated
CD22	-1.154745335	6.254780379	10.12552885	0.004718593	0.024926438	1.851449127	1372	Downregulated
DIXDC1	-1.116854379	0.654623732	10.61612406	0.004020344	0.022602549	1.838166494	1375	Downregulated
HLA-DQA1	-1.048974111	7.068729617	11.56572072	0.002860985	0.017879734	1.833228011	1377	Downregulated
IRS2	-1.271801671	6.723273635	8.626690347	0.008196889	0.036325222	1.831129519	1378	Downregulated
SEMA3C	-1.128460249	2.112413515	10.28291071	0.004472946	0.024147037	1.824873875	1382	Downregulated
GRIP1	-1.210147324	0.148053454	9.19476384	0.006671563	0.031575891	1.81600079	1384	Downregulated
ZFHX3	-1.087950702	4.875216528	10.7596518	0.00377287	0.021614813	1.811708299	1385	Downregulated
INKA2	-1.168429038	4.696231909	9.573325491	0.005760519	0.028629892	1.803096668	1386	Downregulated
RAB6B	-1.039120586	2.117746377	11.43485938	0.002999247	0.018447855	1.801891328	1387	Downregulated
CD1A	-1.192970858	0.829384389	9.208074221	0.006656305	0.031527365	1.79102185	1390	Downregulated
PALLD	-1.042507578	3.817013897	11.24972604	0.003186153	0.019151882	1.790807564	1391	Downregulated
CXCL16	-1.136372254	6.458627019	9.875622473	0.005161522	0.026629817	1.789367913	1392	Downregulated
ARHGEF4	-1.209265638	1.064857181	9.004251912	0.007168475	0.033167687	1.788848289	1393	Downregulated
KCNA6	-1.152247912	1.202912342	9.661263776	0.005621855	0.028196557	1.785758335	1394	Downregulated
RTKN	-1.090676969	0.603755527	10.4773803	0.004221633	0.023277178	1.781151478	1395	Downregulated
C2orf15	-1.195146383	-0.15033967	9.071353691	0.006911631	0.03244398	1.779412672	1397	Downregulated
CLNK	-1.070480243	-0.580770069	10.5956993	0.003826422	0.02185362	1.777507417	1398	Downregulated
FEZ1	-1.054537536	2.318353529	10.93666599	0.003554748	0.020782491	1.774051025	1399	Downregulated
ABCB4	-1.079036512	1.22240482	10.55538389	0.004086507	0.022821764	1.771401143	1400	Downregulated
LRP6	-1.134601108	0.954769823	9.689407132	0.005576387	0.028024291	1.761428915	1404	Downregulated
PAPSS2	-1.027648623	2.248422806	11.17166894	0.00327905	0.019588788	1.755216064	1405	Downregulated
UNC45B	-1.283432429	0.150592845	8.02786859	0.010379182	0.042944139	1.754575469	1406	Downregulated
RBFOX2	-1.292699265	-0.207146764	7.819616558	0.011096052	0.045093772	1.739822528	1410	Downregulated
VSIG1	-1.054530951	3.445739676	10.56091322	0.004045647	0.022694169	1.73373928	1413	Downregulated
CRIM1	-1.06027362	3.491568355	10.39251813	0.004292808	0.023531017	1.726506413	1414	Downregulated
OLFM2	-1.260592799	1.606936714	7.841247065	0.011151218	0.045218602	1.695097542	1418	Downregulated
AQP10	-1.300233763	1.107935446	7.495287419	0.012826239	0.049906668	1.692698179	1419	Downregulated
MAK	-1.252860577	1.692428043	7.817621049	0.011251738	0.045530306	1.680962326	1421	Downregulated
SNED1	-1.024477139	3.507501992	10.39382317	0.004290772	0.023531017	1.66821688	1423	Downregulated
SMAD7	-1.19452145	4.930018786	8.256135901	0.009448525	0.040271303	1.66636258	1424	Downregulated
NME4	-1.092564403	4.712912677	9.278463319	0.006419884	0.030684414	1.653139715	1426	Downregulated
FBXL16	-1.029843014	3.883635694	10.09869329	0.004764829	0.025077467	1.648486536	1428	Downregulated
NEURL1	-1.189631894	2.988142646	8.178334337	0.009742325	0.041147686	1.648418884	1429	Downregulated
DAPK2	-1.253365336	3.015144431	7.514037538	0.012655445	0.049471284	1.636452462	1432	Downregulated
FRMPD3	-1.15106484	2.606356949	8.296597233	0.009310299	0.039925274	1.610054353	1437	Downregulated
DLC1	-1.042139683	0.298798399	9.4621996	0.006070185	0.029642737	1.592474586	1440	Downregulated
FADS3	-1.045941917	2.961109854	9.366610943	0.006217887	0.030058857	1.591952394	1441	Downregulated
ATP8A2	-1.053409447	1.437504686	9.231022305	0.006568509	0.031205371	1.586193026	1442	Downregulated
KRTAP5-2	-1.163680859	-0.750049491	7.84557616	0.010525003	0.04336315	1.585956412	1443	Downregulated
ETNK2	-1.056869938	1.231128434	9.109494011	0.006881961	0.032350458	1.574862568	1446	Downregulated
MEOX1	-1.182317193	0.462479393	7.738458978	0.011670897	0.046650264	1.573836679	1447	Downregulated
MAPT	-1.023738139	0.039530612	9.449977703	0.006074174	0.029650721	1.564235775	1449	Downregulated
FCRL6	-1.042396971	5.933692829	9.158374473	0.006711902	0.031731053	1.562048032	1450	Downregulated
LTBP3	-1.09511154	5.951738864	8.358904503	0.009081072	0.039142123	1.541211387	1454	Downregulated
HTR7	-1.096256917	0.618251481	8.169187559	0.009864596	0.041473511	1.515278315	1455	Downregulated
SORBS3	-1.025815795	5.45783059	8.948772279	0.007258264	0.033420224	1.514094516	1456	Downregulated
NCR1	-1.084298731	3.168643944	7.908051507	0.010824371	0.044292384	1.467783689	1461	Downregulated
ZNF365	-1.006142718	1.600003169	8.630292426	0.00821731	0.036351786	1.448316537	1463	Downregulated
FXYD2	-1.004049352	-0.103488809	8.622641428	0.008233698	0.036398721	1.444740541	1464	Downregulated
TSSK3	-1.02805653	2.457710752	8.215555991	0.009608114	0.040731033	1.429075242	1466	Downregulated
PLPPR2	-1.007664403	6.033702113	7.862116493	0.011017706	0.044893947	1.358142391	1468	Downregulated
PPP1R9A	-1.010102792	-0.626769401	7.517758898	0.012286476	0.048434705	1.328126933	1470	Downregulated
