# Supplementary material for: Integrative Transcriptomic Analysis Reveals Distinct and Shared Host Responses in Dengue and Chikungunya Infections
Source: Int J Mol Sci. 2026 Jun 19;27(12):5552. doi: 10.3390/ijms27125552 (PMC13299182; doi:10.3390/ijms27125552)
Supplement: Supplementary file 1 [file ijms-27-05552-s001.zip › Table S1 DE_Results/BH_Downregulated_DE_Healthy_vs_Dengue_GSE279208_Fold23_Ready.csv]

Gene Symbol	logFC	logCPM	F	PValue	BH_adjusted_p-value	MAS_Score	MAS_rank	Category
LYPD2	-7.045529168	2.1038545	109.1243032	2.64E-11	3.33E-07	45.64227298	1	Downregulated
SEZ6L	-3.366352571	1.850407194	84.17785747	4.32E-08	0.000272338	12.00068015	32	Downregulated
EBF4	-2.814910359	0.991031706	73.14942443	1.16E-07	0.000285311	9.977961657	93	Downregulated
CACNG6	-3.317278396	0.977609469	34.41434219	1.56E-05	0.001427207	9.43935903	111	Downregulated
CD1E	-3.202272965	-0.07932052	26.28014563	4.92E-05	0.002197904	8.511613426	145	Downregulated
CRIP2	-2.842922433	3.620043891	36.37998179	1.16E-05	0.001242513	8.260676917	153	Downregulated
CLEC9A	-2.871056469	0.180876336	32.10615121	2.03E-05	0.001552334	8.064840443	161	Downregulated
TPBGL	-2.85453789	0.114713213	29.22726168	3.45E-05	0.0018924	7.772870014	171	Downregulated
ZBTB7C	-3.126730143	-0.362397744	20.44267421	0.000174931	0.004243954	7.417320971	195	Downregulated
MATK	-2.197072919	5.715151359	60.13413271	4.38E-07	0.000544739	7.170831309	204	Downregulated
COL13A1	-2.640992656	0.141987197	28.31449503	4.46E-05	0.002082124	7.08180453	208	Downregulated
ADAMTS5	-3.123614032	-0.311949195	18.76778321	0.00028688	0.005595491	7.034884139	211	Downregulated
LYNX1	-2.456515662	1.784365063	34.22255292	1.72E-05	0.001487224	6.946101704	216	Downregulated
FCGBP	-2.125718377	4.793594522	59.42072852	4.76E-07	0.000544739	6.937943553	217	Downregulated
CD1C	-2.292558846	3.615843571	39.73570008	6.73E-06	0.001101176	6.781717833	225	Downregulated
FCER1A	-2.675951437	4.587739152	25.40699351	9.05E-05	0.002955477	6.768477739	227	Downregulated
NUAK1	-2.670955934	1.159820063	24.87502234	0.000104286	0.003214953	6.658226703	233	Downregulated
OLFM1	-2.943192893	0.966255155	20.24626574	0.000293159	0.005648024	6.616602073	236	Downregulated
PDZD4	-2.14144348	4.606595037	51.16873053	1.31E-06	0.000883856	6.539150945	239	Downregulated
KNDC1	-2.830364069	1.250364235	21.02938705	0.000246702	0.005172125	6.471149066	242	Downregulated
NUDT11	-2.309521243	0.040851742	30.68720469	2.94E-05	0.0017518	6.366231272	248	Downregulated
S100B	-2.111281463	2.837909956	42.30832282	4.56E-06	0.001026113	6.310208624	254	Downregulated
TPPP3	-2.642298344	3.316380621	21.6744783	0.000207942	0.004714727	6.147421842	259	Downregulated
PTGDR	-1.996185172	3.271787919	51.18376062	1.31E-06	0.000883856	6.095587521	264	Downregulated
NMUR1	-2.119925001	4.107201613	33.10787802	2.03E-05	0.001552334	5.954900944	277	Downregulated
PCDH1	-2.406696117	2.636688144	24.03339987	0.000122636	0.003519848	5.90477125	280	Downregulated
ZBTB10	-2.490292066	4.978104842	22.2366614	0.000181914	0.004365943	5.876894973	285	Downregulated
ADRB1	-2.568957993	0.416478026	20.82244225	0.000249065	0.005204338	5.866561193	287	Downregulated
KLRB1	-2.048711505	5.548294104	33.53246045	1.88E-05	0.001540458	5.761694123	293	Downregulated
NRXN2	-2.38464763	0.433625784	22.72012563	0.000162767	0.004118211	5.688079492	301	Downregulated
NR4A1	-2.672079185	6.625803807	18.3253241	0.000469319	0.007542108	5.671507432	302	Downregulated
ADAMTS10	-1.841260853	3.536420401	47.57596805	2.13E-06	0.000883856	5.62250779	307	Downregulated
CD160	-2.221343292	4.104727331	25.41195916	9.04E-05	0.002955477	5.618604439	308	Downregulated
ADGRB2	-2.071444996	0.942102138	29.26558005	4.30E-05	0.002066038	5.561543267	313	Downregulated
NEFL	-2.320951428	0.662623181	22.99183229	0.000156221	0.00404079	5.555275555	314	Downregulated
PTGDR2	-1.847406222	1.988519013	42.71095452	4.35E-06	0.001009184	5.534883425	319	Downregulated
DLEC1	-1.904097783	1.462906442	36.65260741	1.14E-05	0.001242513	5.532735054	320	Downregulated
COL6A2	-1.843461042	4.949713178	40.33833565	6.11E-06	0.001094152	5.458344919	328	Downregulated
PPP1R17	-2.947420427	0.045053892	13.96927156	0.001385923	0.014118964	5.453308911	329	Downregulated
DMKN	-2.138866588	-0.381990286	23.82277155	0.000108879	0.003297788	5.308190557	337	Downregulated
PLXNA4	-1.908910304	2.530691275	31.85907181	2.57E-05	0.001684991	5.294176358	339	Downregulated
HOPX	-1.888012514	4.636284705	31.39185186	2.77E-05	0.001721601	5.218593903	343	Downregulated
CNTNAP3C	-3.012035342	1.236694476	12.92642059	0.002148888	0.018660223	5.208059641	346	Downregulated
NT5E	-1.733886639	3.968489752	43.65183021	3.71E-06	0.00100857	5.19523385	347	Downregulated
ZNF703	-2.519198868	5.363340657	17.16288131	0.000635696	0.008979556	5.156158004	350	Downregulated
LGALS9B	-1.871708917	1.444839389	31.05024417	3.04E-05	0.001759887	5.155650772	351	Downregulated
ENHO	-2.144312605	1.300112393	22.53629411	0.000174151	0.004243954	5.086801268	354	Downregulated
AHNAK2	-1.884225929	1.332620613	29.71169281	3.92E-05	0.00199872	5.08599296	355	Downregulated
LYPD3	-2.05934776	1.46741862	24.32108365	0.000116902	0.003417567	5.078934282	356	Downregulated
CAMK2N1	-1.896583523	1.858084538	28.8013318	4.62E-05	0.002122472	5.069867564	359	Downregulated
GPR153	-1.781989945	2.543085877	33.25928815	1.99E-05	0.001549846	5.006877367	367	Downregulated
IL5RA	-1.674663871	1.704030378	41.10853771	5.56E-06	0.001060435	4.98131443	369	Downregulated
EFNA5	-2.316389837	0.572425227	18.39494299	0.000466494	0.007542108	4.916554214	372	Downregulated
CHI3L1	-2.796328002	4.783045407	13.21754134	0.001946168	0.01748334	4.914198619	373	Downregulated
MMP28	-1.797733842	0.470757699	30.11637544	3.65E-05	0.001939272	4.876103674	376	Downregulated
FXYD1	-2.16223573	0.128993089	20.18797047	0.000289731	0.005599099	4.869099323	378	Downregulated
DBNDD1	-2.334899712	2.916334047	17.52677856	0.000579682	0.008453695	4.840138328	381	Downregulated
SYNPO	-1.786742383	4.01305281	28.98491207	4.38E-05	0.002076936	4.793073682	387	Downregulated
ADAMTS1	-2.431855496	1.41289912	16.01081584	0.000883268	0.010847146	4.77782883	389	Downregulated
PLXDC1	-1.825831701	3.394188811	27.10102329	6.38E-05	0.002487705	4.754832973	394	Downregulated
HLA-DOA	-1.629292519	5.938113397	37.28698985	9.94E-06	0.001242513	4.73423367	397	Downregulated
CNTNAP2	-2.329507779	2.973176875	16.9105382	0.000682244	0.009364133	4.7254821	399	Downregulated
CLEC4F	-2.747940386	1.78814108	12.68296339	0.002319405	0.019666559	4.688732724	401	Downregulated
FMNL3	-1.313606573	5.924924466	71.01342607	1.36E-07	0.000285311	4.656317375	403	Downregulated
APBA1	-2.126227219	0.051561994	19.28098108	0.000360016	0.006480279	4.653048991	404	Downregulated
NPTXR	-1.569682844	3.123148254	39.57925855	6.90E-06	0.001105384	4.640746418	406	Downregulated
PRDM11	-1.297897951	2.943292696	72.12655691	1.22E-07	0.000285311	4.600635308	410	Downregulated
BTNL9	-2.005639683	0.963315074	20.85040264	0.000258041	0.005293559	4.56534176	412	Downregulated
GNAO1	-1.826209436	2.734649433	23.99166347	0.000123247	0.003521348	4.480223235	425	Downregulated
NR4A2	-2.645904168	5.992728826	12.19140005	0.002672127	0.021513607	4.411481005	433	Downregulated
PTPRK	-1.587528409	2.219357432	31.66961103	2.66E-05	0.001691902	4.400033045	434	Downregulated
PI16	-1.833435734	1.398001775	23.03457919	0.000154947	0.00402544	4.391420837	436	Downregulated
CTSF	-1.569827516	2.718138098	32.53564916	2.26E-05	0.001632811	4.375210043	439	Downregulated
KRT72	-1.848813509	1.264797467	22.20475186	0.000187393	0.00444102	4.349365799	443	Downregulated
MS4A3	-2.261794241	3.256519033	15.24731849	0.001076131	0.012150223	4.332276282	445	Downregulated
LGR6	-1.942683065	3.712034845	20.00190601	0.000308911	0.005888478	4.332177367	446	Downregulated
KIT	-1.653531196	0.333867435	27.49001817	6.07E-05	0.002454614	4.315744212	447	Downregulated
PHC1	-1.440473804	5.761706057	42.59358543	4.33E-06	0.001009184	4.315701922	448	Downregulated
DUSP8	-2.378614602	4.505108967	13.7822176	0.00164267	0.015703824	4.29100785	451	Downregulated
DSC1	-1.857534859	1.361643944	21.40228048	0.000225203	0.004917787	4.287618142	453	Downregulated
CAPN5	-1.684859722	2.617738929	25.64123994	8.65E-05	0.002933004	4.267222926	457	Downregulated
SNED1	-1.4159044	3.222269831	45.15312178	2.99E-06	0.000986162	4.256281646	458	Downregulated
KCNH8	-1.896171898	0.689403106	20.0211711	0.000314844	0.00594635	4.22040371	462	Downregulated
WNT7A	-1.92050359	0.817565769	19.38570505	0.000367907	0.006587891	4.189105337	466	Downregulated
IL9R	-1.654380391	2.3127605	25.36254326	9.20E-05	0.002971544	4.180648746	467	Downregulated
SLC16A11	-1.714539509	0.442894323	23.81468627	0.000131283	0.003675911	4.174277888	469	Downregulated
KLF11	-1.718917607	6.252044846	23.45230007	0.000138196	0.003761486	4.167757371	471	Downregulated
AFF3	-1.543273623	4.159594422	29.29938413	4.12E-05	0.00205982	4.14549659	473	Downregulated
UST	-1.45654021	2.546217757	34.41077563	1.63E-05	0.001441957	4.138100218	474	Downregulated
KANK3	-1.47791064	0.776595531	32.76626912	2.25E-05	0.001632811	4.119031811	477	Downregulated
CAMK1D	-1.564131842	6.30263601	27.94345082	5.37E-05	0.002326116	4.118935783	478	Downregulated
MMP23B	-1.601671683	2.512166115	26.51288761	7.22E-05	0.002690552	4.116550221	481	Downregulated
STMN3	-1.411087732	4.895462114	37.14580744	1.02E-05	0.001242513	4.100196235	483	Downregulated
ABLIM2	-1.553963644	0.052957038	28.02082458	5.39E-05	0.00232791	4.091638908	485	Downregulated
PLEKHG3	-1.759284355	6.419464633	21.11516385	0.000236162	0.00505203	4.040256472	490	Downregulated
NAP1L3	-1.713318454	0.977069323	22.30144086	0.000183934	0.004389325	4.039323413	492	Downregulated
CEP126	-1.570422838	1.677308046	26.11541114	7.92E-05	0.002831212	4.001480847	498	Downregulated
FXYD7	-2.035238605	1.80719948	15.89149488	0.000906458	0.011024484	3.984268008	500	Downregulated
ZFYVE28	-1.414302082	4.354522618	33.74077446	1.82E-05	0.001525659	3.983441984	501	Downregulated
NOXA1	-1.417684254	1.62624933	33.37222869	1.98E-05	0.001549846	3.983283534	502	Downregulated
TLE2	-1.444970605	2.759372809	31.03808796	2.97E-05	0.0017518	3.983083976	503	Downregulated
FZD4	-1.861102432	0.837036669	18.62139477	0.000445271	0.007362741	3.969657945	504	Downregulated
CA11	-1.352018114	2.609137722	38.5386974	8.16E-06	0.001181533	3.958105987	506	Downregulated
CLIC3	-1.705735053	4.396140527	21.48791041	0.000216398	0.004819674	3.952157939	508	Downregulated
GRAMD1C	-1.942446375	1.157409914	16.96136933	0.000683074	0.009365322	3.940208315	510	Downregulated
PRSS33	-2.21642273	0.517540657	13.46836574	0.001818434	0.016859651	3.930053105	511	Downregulated
HOXA5	-2.207623596	-0.292393787	13.16372877	0.001850345	0.017061155	3.903059898	514	Downregulated
CD244	-1.545496606	5.624522928	25.21903844	9.41E-05	0.003017823	3.895124812	518	Downregulated
CACNA2D3	-1.975793104	0.563803591	15.89226426	0.00091195	0.011075607	3.863925158	521	Downregulated
PDE7B	-1.618024264	0.351394384	22.67576355	0.000169049	0.004179406	3.849094404	523	Downregulated
SEMA5A	-2.0562118	-0.130648789	14.46897441	0.001299712	0.01365235	3.834408512	526	Downregulated
SH2D1B	-1.900547245	5.184507053	16.37727244	0.00078517	0.010117142	3.791481834	531	Downregulated
ZNF395	-1.241367491	5.837277787	51.5401992	1.25E-06	0.000883856	3.790662458	532	Downregulated
RNF144A	-1.252302994	4.220148705	44.47168588	3.29E-06	0.000986162	3.764487383	535	Downregulated
RAB11FIP5	-1.504960222	4.397350037	24.72666899	0.000104614	0.003214953	3.751603016	537	Downregulated
SUSD4	-1.773854123	1.063302514	18.22324004	0.000491582	0.007742424	3.744824362	538	Downregulated
NELL2	-1.424252244	5.153189567	27.79983054	5.53E-05	0.002361611	3.741213787	540	Downregulated
KRT73	-1.674704222	1.600906145	20.09556531	0.000305727	0.005845468	3.739917115	542	Downregulated
HLA-DPB1	-1.443608898	8.783332494	26.79043098	6.78E-05	0.002604974	3.730569274	544	Downregulated
RTN1	-2.094072516	4.242489404	13.49536107	0.00178965	0.016728182	3.720227168	545	Downregulated
TTC9	-1.338321903	5.114692556	31.78335368	2.58E-05	0.001684991	3.711705136	548	Downregulated
ADGRG6	-1.617783901	-0.543533325	20.64983817	0.000243452	0.005130304	3.704493672	550	Downregulated
ZNF469	-1.445165799	2.519172839	26.19297185	7.71E-05	0.002774909	3.694929358	552	Downregulated
FGFR2	-1.731466638	-0.000376796	18.31375913	0.000470484	0.007542108	3.675050485	556	Downregulated
MID2	-1.407894005	3.005335192	27.2781408	6.16E-05	0.002454614	3.674627015	557	Downregulated
ICOSLG	-1.649159455	3.763521992	19.86253721	0.0003195	0.00599956	3.664235417	558	Downregulated
L1CAM	-1.668970414	0.358780671	19.37411229	0.000368118	0.006587891	3.640447695	563	Downregulated
SIGLEC8	-2.310308207	-0.440961041	10.80937472	0.003825304	0.027123706	3.619446602	567	Downregulated
EPHB6	-1.285582656	4.737506024	33.41233972	1.92E-05	0.001540458	3.615508584	568	Downregulated
NXPH4	-2.05069512	1.357950664	13.28304685	0.001931244	0.017381843	3.609026913	570	Downregulated
PLCH2	-1.376604403	3.853295137	27.47699411	5.90E-05	0.002446548	3.594928361	575	Downregulated
MAGEE1	-1.24796372	2.871343783	35.52165018	1.34E-05	0.001325291	3.591251092	576	Downregulated
STXBP1	-1.411371225	0.982933647	25.97773249	8.25E-05	0.002879891	3.585763459	579	Downregulated
ADGRD1	-1.753198838	1.343450508	17.05898038	0.000663183	0.00917245	3.572168292	581	Downregulated
STARD9	-1.195444898	3.554888249	42.0808709	4.68E-06	0.001030692	3.570639797	582	Downregulated
ITPKB	-1.168791075	7.143933648	50.23693512	1.48E-06	0.000883856	3.569041786	583	Downregulated
PEG10	-1.680440194	2.195003362	18.34869695	0.000469356	0.007542108	3.566746488	584	Downregulated
XYLT1	-1.223946489	5.599611911	36.87783192	1.06E-05	0.001242513	3.55642011	586	Downregulated
EPHA4	-1.639636587	3.138078116	19.07810169	0.000388491	0.006783069	3.555672872	587	Downregulated
NSMF	-1.264006388	5.775003833	33.390364	1.93E-05	0.001540458	3.554828563	588	Downregulated
TEAD2	-1.871824365	0.19068931	15.04099082	0.001145239	0.01265791	3.552045027	589	Downregulated
C14orf132	-1.707272643	0.589455007	17.72580824	0.000560252	0.008314698	3.551389155	590	Downregulated
SARDH	-1.672087373	1.162805305	18.29461067	0.000481728	0.007654185	3.538305828	593	Downregulated
RPGRIP1	-1.780404909	1.187406497	16.31401158	0.000811808	0.010321676	3.536328874	595	Downregulated
ZXDA	-1.298327225	3.28198753	30.17893802	3.49E-05	0.001901054	3.532755511	596	Downregulated
RHOBTB3	-1.378682726	2.061261716	26.41065759	7.40E-05	0.002741044	3.532300951	597	Downregulated
NIPAL2	-1.174020041	3.85075968	42.73155288	4.25E-06	0.001009184	3.517398603	602	Downregulated
MFHAS1	-1.169237371	5.374697151	42.80579155	4.20E-06	0.001009184	3.503069584	605	Downregulated
FCRL1	-1.59758804	5.949186978	19.40192494	0.000357697	0.006456995	3.49866915	606	Downregulated
DYRK2	-1.258574184	6.370084969	31.71159916	2.61E-05	0.001689027	3.489225157	610	Downregulated
CD83	-2.486368	6.472171258	9.249796109	0.007148737	0.04024758	3.469130373	616	Downregulated
GZMM	-1.27501733	5.461356748	30.04268756	3.57E-05	0.001922477	3.463124131	617	Downregulated
YPEL2	-1.289002573	5.171288497	29.05964424	4.31E-05	0.002066038	3.460793598	619	Downregulated
OBSCN	-1.405438955	5.437337194	24.10667592	0.000119638	0.003473356	3.456326661	620	Downregulated
SEMA4C	-1.359576302	3.57705633	25.76572477	8.39E-05	0.00289754	3.450564546	623	Downregulated
CD1A	-1.57815994	0.6930886	19.36744297	0.000369766	0.006587891	3.442367022	626	Downregulated
IFFO2	-1.245555043	5.768465766	30.58529769	3.22E-05	0.00181135	3.415308821	630	Downregulated
BCL11B	-1.282202268	6.313848903	28.34497472	4.96E-05	0.002208715	3.405350032	635	Downregulated
FOXP1	-1.207703595	6.841112242	32.30205257	2.35E-05	0.001651775	3.359890738	648	Downregulated
PDGFD	-1.665111132	3.236664743	16.46307011	0.000767941	0.01005827	3.326020712	657	Downregulated
ARHGEF25	-1.531776307	-0.194394474	19.100994	0.000383209	0.006753055	3.324720035	658	Downregulated
ARVCF	-1.64259302	1.731870826	16.86240216	0.000695066	0.009467929	3.324189447	660	Downregulated
ZXDB	-1.301958319	4.638718127	26.03937389	7.92E-05	0.002831212	3.317425825	661	Downregulated
GATA2	-1.881310769	4.733273124	13.29010377	0.001903589	0.017267978	3.316296566	664	Downregulated
CPA3	-1.869213001	2.757281568	13.38191603	0.001855489	0.017065077	3.304566235	668	Downregulated
CLCF1	-1.58391864	2.488580595	17.62563881	0.00056463	0.008357099	3.291294982	671	Downregulated
RGMB	-1.444027812	2.751531906	20.25916128	0.000290647	0.005608187	3.250762948	681	Downregulated
MAP7	-1.245453509	1.14511172	27.28353852	6.28E-05	0.002472259	3.246780161	683	Downregulated
PMP22	-1.644310811	-0.102374363	16.01940846	0.000863771	0.010680588	3.2416023	684	Downregulated
CXCR4	-1.669922968	9.23638395	15.6332662	0.000963767	0.011481858	3.239630245	685	Downregulated
ADAM23	-1.742150176	0.796318376	14.49215965	0.001356081	0.013948267	3.232524378	688	Downregulated
ST8SIA1	-1.533545715	1.361810342	18.10593735	0.000503584	0.007843216	3.228889431	689	Downregulated
KCNA6	-1.54007227	1.16100562	17.83407785	0.000541773	0.008205292	3.212445905	695	Downregulated
PAX5	-1.388001542	6.868281808	21.27379179	0.000227483	0.004950403	3.199842436	698	Downregulated
DIRAS1	-1.713509536	1.138742758	14.6226838	0.001302391	0.01365235	3.195339871	700	Downregulated
TJP3	-1.477849412	1.786974042	18.97694689	0.00040137	0.006890005	3.194786001	701	Downregulated
LINGO2	-1.899808011	1.384937558	12.28119308	0.002624399	0.021251557	3.177636434	704	Downregulated
MARCKSL1	-1.468855267	6.337846183	18.80100726	0.0004158	0.007041771	3.16144378	707	Downregulated
SNX22	-1.663075274	3.907487122	14.92652003	0.001177017	0.012829083	3.146213121	710	Downregulated
GOLGA7B	-1.339048651	2.909491685	21.96724015	0.000193935	0.004508452	3.141371386	711	Downregulated
NR3C2	-1.409011347	3.98227099	19.69413787	0.000332909	0.006132539	3.117239848	717	Downregulated
CXCR5	-1.621013234	4.891280693	15.3531287	0.001042587	0.01199689	3.113855091	719	Downregulated
NCR3	-1.365783483	4.383958663	20.6261237	0.000265409	0.005367829	3.100603489	724	Downregulated
CARNS1	-1.077407685	3.872198895	35.61204406	1.32E-05	0.001325291	3.100443916	726	Downregulated
SDK2	-1.785831238	3.328863034	12.9550706	0.002109455	0.018427049	3.097603242	727	Downregulated
ENKUR	-1.793700321	1.961431752	12.82155901	0.002208237	0.019018308	3.086649975	729	Downregulated
SNTA1	-1.114757974	2.59114399	31.38154755	2.79E-05	0.001722866	3.080910804	731	Downregulated
MYO3B	-1.700746774	-0.034245052	13.80211957	0.001632346	0.015664554	3.069987314	734	Downregulated
GALNT11	-1.067384018	4.679606327	35.28118111	1.39E-05	0.001331521	3.069424841	735	Downregulated
PRSS23	-1.909938426	4.970498395	11.4639098	0.003371833	0.024932565	3.062076378	738	Downregulated
PTPRM	-1.663811638	3.029205151	14.2017279	0.001453081	0.014447855	3.061740586	739	Downregulated
ZMAT4	-1.908634586	0.571846784	11.49374883	0.003378471	0.024945051	3.059571023	740	Downregulated
DACT1	-1.641322551	1.400253165	14.56760118	0.001318854	0.013755769	3.055346766	742	Downregulated
CKB	-1.758710385	1.74742149	12.9726481	0.002111267	0.018427049	3.050560924	744	Downregulated
CRYL1	-1.219531876	3.630826268	24.84112435	0.00010211	0.003168934	3.047715961	745	Downregulated
MORN3	-1.453102637	0.624741401	17.99855704	0.000522336	0.008026138	3.044966945	746	Downregulated
ZNF683	-1.720552686	4.010225465	13.36701974	0.00186013	0.017069665	3.041550013	748	Downregulated
FAT4	-1.807573237	0.706336354	12.42040057	0.002521985	0.020816762	3.039591337	750	Downregulated
TKTL1	-1.498715614	2.834644131	16.82753338	0.00069652	0.009468697	3.032965424	752	Downregulated
HLA-DOB	-1.399517518	4.21483866	19.01321463	0.000394259	0.006835408	3.030285135	754	Downregulated
DHRS3	-1.2640268	3.308650714	22.88373671	0.000157163	0.004041344	3.025415561	757	Downregulated
AXIN2	-1.499783895	3.016458819	16.69646269	0.000721218	0.009646868	3.022984923	758	Downregulated
ZNF853	-1.122902703	2.808574733	29.22103278	4.19E-05	0.002063393	3.015463229	761	Downregulated
GDF7	-1.580108556	1.357076024	15.04535314	0.00115068	0.012695769	2.996424625	768	Downregulated
NPAS2	-1.565592992	1.460629775	15.19805688	0.001100648	0.012338221	2.988321663	769	Downregulated
ZNF318	-1.063953444	6.359495867	33.02444358	2.06E-05	0.001555122	2.98783184	770	Downregulated
RHOC	-1.417114408	6.255269354	18.0307222	0.000506289	0.007865893	2.981965784	772	Downregulated
AFF2	-1.374419374	1.171518242	18.98693202	0.000403418	0.006902588	2.970103839	775	Downregulated
RPS6KA2	-1.172371515	2.747115401	25.48297479	8.93E-05	0.00295175	2.966006658	777	Downregulated
TMOD2	-1.199511226	4.276343398	24.33645059	0.000113826	0.003374592	2.9649264	778	Downregulated
RAB37	-1.159544189	6.719077352	26.28039	7.53E-05	0.002774909	2.96466597	779	Downregulated
DLG5	-1.51119137	3.065876679	15.8919586	0.000898206	0.010977102	2.96119809	780	Downregulated
PLEKHG1	-1.422028102	3.587665666	17.69840989	0.000552305	0.008281029	2.960542654	781	Downregulated
AMOT	-1.297135988	2.133339375	20.47714227	0.000276564	0.005479495	2.933160983	786	Downregulated
NBPF1	-1.117214339	3.160463716	27.3032293	6.12E-05	0.002454614	2.915948204	793	Downregulated
SLC22A17	-1.558796314	1.888088046	14.5421944	0.001322089	0.013755769	2.901722927	796	Downregulated
CELSR2	-1.216831182	3.411219687	22.55999606	0.000169086	0.004179406	2.894702012	798	Downregulated
DNAJB1	-1.303296224	7.711930057	19.81623215	0.000322927	0.006029395	2.892960886	800	Downregulated
SYDE2	-1.506779116	1.086706069	15.33187646	0.001064179	0.012101674	2.888728417	802	Downregulated
GSTA4	-1.354035802	0.006823096	18.50511256	0.000455802	0.007477999	2.878970651	807	Downregulated
CA5B	-1.058235364	4.456722998	30.11417317	3.52E-05	0.001906111	2.878243335	808	Downregulated
NDRG2	-1.103252082	3.199968232	27.05240903	6.44E-05	0.002495992	2.871496841	812	Downregulated
TRERF1	-1.066423678	5.917617938	29.21479923	4.18E-05	0.002063393	2.863793434	815	Downregulated
PLCL1	-1.402477536	3.309056223	17.07309663	0.000651583	0.009111124	2.861654464	818	Downregulated
ALOX15	-1.807395461	1.148537097	11.22644801	0.003681192	0.026383971	2.853262634	826	Downregulated
SLC26A11	-1.174731034	4.118926394	23.52052554	0.000136162	0.003746369	2.850354929	830	Downregulated
CLEC10A	-1.537318467	4.182281279	14.39280302	0.00137261	0.014058683	2.847198921	832	Downregulated
ZCCHC14	-1.124721876	4.419217271	25.50662385	8.86E-05	0.002946718	2.846290189	833	Downregulated
CYP4F22	-2.033801701	2.386623071	9.282132791	0.007085892	0.039972139	2.843748203	835	Downregulated
CYSLTR2	-1.38947196	2.904257335	17.05403593	0.00065539	0.009111124	2.835117521	836	Downregulated
SESN3	-1.085456632	5.754782347	27.15275104	6.30E-05	0.002472259	2.829683351	839	Downregulated
GPR150	-1.614386523	-0.096967045	13.16086276	0.001977743	0.017681856	2.829167402	840	Downregulated
HLA-DQA1	-1.507555999	7.07070023	14.58347475	0.001298443	0.01365235	2.811279243	847	Downregulated
GNAI1	-1.288389695	0.002574556	19.3419247	0.000370177	0.006587891	2.810304637	850	Downregulated
BACH2	-1.155886273	5.215828195	23.62804366	0.00013292	0.003705278	2.810166616	851	Downregulated
TPPP	-1.423762586	1.799741145	16.03623494	0.000867996	0.010722303	2.80440217	855	Downregulated
PITPNC1	-1.041135661	6.41752984	29.04042242	4.33E-05	0.002066038	2.795305227	859	Downregulated
ADARB1	-1.013379054	4.878719042	31.18808228	2.88E-05	0.001744332	2.79527513	860	Downregulated
YPEL1	-1.205265738	4.365730423	21.43577011	0.000219045	0.004833569	2.791072481	862	Downregulated
SLC45A1	-1.451178407	-0.469362749	15.20050932	0.001056542	0.012069297	2.78382168	864	Downregulated
ANKS6	-1.11488729	3.354986788	24.80528643	0.000102946	0.00318703	2.783443121	865	Downregulated
SH3YL1	-1.250746734	3.655124005	19.83297244	0.000321772	0.006029395	2.776315403	866	Downregulated
HSD11B1L	-1.391038712	0.211044532	16.45761059	0.00078317	0.010115576	2.775135269	867	Downregulated
FRMPD3	-1.441773925	2.489042618	15.358965	0.00104364	0.011998047	2.769488317	869	Downregulated
COL19A1	-1.747257965	2.387053525	11.2464487	0.003628741	0.026085458	2.7669604	870	Downregulated
C1orf21	-1.457700152	4.735437386	14.96069444	0.001165271	0.01276505	2.760851275	873	Downregulated
CDKN1C	-1.957953888	3.919519532	9.309198047	0.007001306	0.039701376	2.743474097	877	Downregulated
MFAP3L	-1.767138581	3.165776239	10.8883716	0.00407579	0.02828842	2.736222031	880	Downregulated
CASS4	-1.688641934	4.236456612	11.64788422	0.003177632	0.0240614	2.733369431	882	Downregulated
CACNA2D2	-1.438947707	4.363577072	14.97700342	0.001159957	0.012758874	2.725636955	887	Downregulated
CORO2B	-1.613655512	2.001209037	12.37937712	0.002530223	0.02085076	2.712358233	891	Downregulated
ARHGAP32	-1.284534837	3.679681374	17.81398319	0.00053582	0.00814395	2.683605128	895	Downregulated
B4GALT6	-1.108796866	1.972367094	23.35977952	0.000142072	0.003808733	2.682422973	897	Downregulated
VIPR2	-1.328401456	-0.348812301	16.66394131	0.000720403	0.009646205	2.677583772	898	Downregulated
NSMCE3	-1.041263909	5.649672777	26.511174	7.18E-05	0.002688972	2.676479031	899	Downregulated
EFHC2	-1.481435934	1.45295913	13.79522355	0.001650521	0.015754973	2.670410261	902	Downregulated
SLC45A3	-1.622695212	3.21903397	11.94335861	0.002892695	0.022652554	2.669143478	903	Downregulated
TGFB3	-1.062650853	1.41422786	25.07260575	9.86E-05	0.003097715	2.666146865	905	Downregulated
NR1D1	-1.546470946	4.70288297	12.83356486	0.002187997	0.018895659	2.665556035	906	Downregulated
LARGE2	-1.619249738	3.383951299	11.95088796	0.002885184	0.022607786	2.664867239	907	Downregulated
SPEF2	-1.337257286	1.690513958	16.35283807	0.000796487	0.010218797	2.661944666	908	Downregulated
LTBP3	-1.20783849	5.755179827	19.5732158	0.000342839	0.006260542	2.661336948	909	Downregulated
HIC1	-1.805669761	2.680061467	9.998738513	0.005509289	0.033812487	2.656000974	910	Downregulated
CIITA	-1.325344055	6.887642485	16.32870069	0.000795551	0.010218083	2.63827038	917	Downregulated
KLF8	-1.02422776	3.315436766	26.56641237	7.11E-05	0.002688382	2.632786698	918	Downregulated
VAMP2	-1.127122459	8.050077654	21.74411317	0.000203773	0.004674351	2.626509401	921	Downregulated
FCRL6	-1.559721235	5.65764349	12.34626148	0.002545115	0.020918596	2.619501065	926	Downregulated
TIGD3	-1.640808811	0.905138567	11.30830383	0.003588188	0.025894143	2.603632898	928	Downregulated
PCDHGB6	-1.635477252	0.13390198	11.33277305	0.003544531	0.025696833	2.60060574	930	Downregulated
NINL	-1.295097033	1.024325215	16.63804135	0.00074303	0.009875719	2.59722811	931	Downregulated
NOP53	-1.090166924	8.9840278	22.53307368	0.000169944	0.004181751	2.593116604	933	Downregulated
SMKR1	-1.43742933	-0.1362853	13.76879102	0.001654887	0.015784692	2.589908238	934	Downregulated
CABP5	-1.860733428	1.31996303	9.196014145	0.007339658	0.040956055	2.582106069	937	Downregulated
TMCC1	-1.115590118	5.075726457	21.13114456	0.000235288	0.005048416	2.562337448	945	Downregulated
CNR2	-1.212786798	3.163420679	18.12006128	0.000495288	0.007761267	2.55906189	948	Downregulated
BNC2	-1.706087825	1.369796612	10.27844287	0.005035327	0.032042422	2.549363809	952	Downregulated
PID1	-1.937636559	3.506961138	8.449386062	0.009558331	0.048408625	2.548141768	953	Downregulated
FGFBP2	-1.722758951	7.49311719	10.02387141	0.005452868	0.03364415	2.53777974	956	Downregulated
HLA-DPA1	-1.285134567	9.313205049	16.07344383	0.00085315	0.010612203	2.537105553	957	Downregulated
ZNF862	-1.000091498	4.980799964	25.64083161	8.61E-05	0.002933004	2.532919099	960	Downregulated
SPNS3	-1.253882641	1.946461151	16.75201981	0.000713266	0.009622217	2.528736303	962	Downregulated
SULF2	-1.642284851	7.249736318	10.76013707	0.004249382	0.028959555	2.526175889	963	Downregulated
PBX1	-1.706243892	2.207960037	10.08245883	0.005359594	0.033480854	2.517056927	966	Downregulated
AGAP1	-1.423893342	3.808814186	13.30346147	0.001896184	0.017238033	2.511053408	968	Downregulated
ZBTB4	-1.031736119	7.267092395	23.52955403	0.000135845	0.003746369	2.503393582	970	Downregulated
FEZ1	-1.381489578	2.196291427	13.85003784	0.001614952	0.015556876	2.497840364	972	Downregulated
VEPH1	-1.649741674	0.828979593	10.51019121	0.004672038	0.030692222	2.496012405	974	Downregulated
FAM117B	-1.004798523	4.360615207	24.52868452	0.000109172	0.003298721	2.493562736	975	Downregulated
AFAP1	-1.389998992	3.173988202	13.63090734	0.001719349	0.016212027	2.488324329	977	Downregulated
TNRC6C	-1.059168205	5.663328283	22.02565171	0.000190907	0.004475942	2.488108547	978	Downregulated
SNX30	-1.070172138	5.196964683	21.47399768	0.000217043	0.004819674	2.47956991	981	Downregulated
HRK	-1.630256384	0.620409578	10.48384926	0.004716035	0.030836557	2.463210003	987	Downregulated
MYZAP	-1.768688298	1.919341151	9.201770043	0.007299489	0.040804596	2.457222595	990	Downregulated
NCAM1	-1.488075131	4.559514165	11.98498396	0.002852695	0.022457357	2.453302191	993	Downregulated
DUSP2	-1.521340229	6.429935157	11.55603134	0.003272467	0.024412721	2.452984346	994	Downregulated
B3GNT7	-1.458723547	3.808683895	12.31185721	0.002573371	0.021057899	2.445673964	996	Downregulated
ZNF365	-1.557528799	1.377182538	11.09252472	0.003835147	0.027164646	2.439083802	1001	Downregulated
HLA-DRA	-1.173293116	10.19025088	17.53630464	0.000575897	0.008437564	2.433155234	1004	Downregulated
SORBS3	-1.220585661	5.266299971	16.27070045	0.000808275	0.010297536	2.425629192	1009	Downregulated
ABCA3	-1.189959156	3.196887898	16.76387997	0.000707794	0.009582045	2.401982288	1022	Downregulated
PDE3B	-1.007938633	6.331081873	22.5673276	0.000168624	0.004179406	2.397770565	1024	Downregulated
BHLHE40	-1.494208477	7.554397641	11.43350844	0.003404911	0.025015672	2.393404949	1026	Downregulated
CD34	-1.722328629	0.393053045	9.197287377	0.007345596	0.040956055	2.390044237	1028	Downregulated
HLA-DQB1	-1.360265338	7.892694243	13.1717989	0.001972785	0.017654182	2.384752437	1031	Downregulated
PRSS57	-1.830828808	0.802304225	8.346812189	0.010005867	0.049950051	2.382757908	1033	Downregulated
SHF	-1.230082785	0.341861201	15.59661293	0.00099379	0.011658988	2.378167221	1036	Downregulated
PLK2	-1.802271548	2.849272163	8.481482076	0.009451683	0.04804002	2.376109083	1037	Downregulated
PLEKHB1	-1.095142344	4.455940692	19.00499618	0.000395045	0.006835408	2.371241176	1041	Downregulated
ZDHHC1	-1.741274243	1.2855234	8.919689976	0.008101228	0.043473373	2.371226633	1042	Downregulated
CDC42BPG	-1.056348588	2.36223562	20.16949451	0.000297284	0.005701339	2.370470696	1043	Downregulated
SPINT2	-1.069432341	4.805121789	19.69710194	0.000332564	0.006132539	2.365968957	1047	Downregulated
TSPYL5	-1.342784389	2.390972272	13.27840545	0.001914681	0.017306301	2.365711828	1048	Downregulated
PAIP2B	-1.158137747	2.409795028	17.07361759	0.000652737	0.009111124	2.36309671	1050	Downregulated
MOAP1	-1.1141081	5.467037508	18.26776331	0.0004763	0.007606317	2.360600737	1052	Downregulated
THEM4	-1.182853309	4.861834759	16.3971074	0.000780942	0.010115576	2.359803437	1053	Downregulated
DDR1	-1.131943621	2.794516702	17.65309837	0.000559511	0.008314698	2.354616478	1058	Downregulated
SLC25A29	-1.006037494	5.092053122	21.7923139	0.000201513	0.004650301	2.346601496	1061	Downregulated
ANKH	-1.021091351	5.521466259	21.07419564	0.000238469	0.005084111	2.342163998	1063	Downregulated
GOLGA8N	-1.395255265	3.522674768	12.33044556	0.002558847	0.020963244	2.341993889	1064	Downregulated
CDHR3	-1.499079063	0.975565771	10.99677037	0.003969519	0.0277345	2.334035599	1067	Downregulated
BBC3	-1.180413541	3.546006848	16.07498064	0.000853187	0.010612203	2.330365883	1070	Downregulated
RCAN3	-1.052223312	5.494422253	19.68463509	0.000333552	0.006135405	2.327682883	1072	Downregulated
BAIAP2	-1.22431754	3.219594745	14.97290627	0.001162058	0.012758874	2.319087146	1076	Downregulated
RAMP1	-1.67635833	0.244129999	9.136428369	0.007496671	0.041465345	2.317254792	1077	Downregulated
AZIN2	-1.25223111	0.309148181	14.35151098	0.001414502	0.014326945	2.308921825	1079	Downregulated
SYNGR3	-1.544746953	0.332092762	10.27034366	0.005065343	0.032127894	2.306489076	1080	Downregulated
C4orf50	-1.293782597	1.008358784	13.42069675	0.001852126	0.017061155	2.28739672	1085	Downregulated
IRF2BP2	-1.240005896	7.925872339	14.29433302	0.001412206	0.014315197	2.286822192	1086	Downregulated
GPR157	-1.262947007	0.749952289	13.88118521	0.001619207	0.015574054	2.282900905	1090	Downregulated
C2orf81	-1.148059011	1.919714556	16.2737072	0.000811769	0.010321676	2.280331969	1093	Downregulated
FAM124B	-1.383985833	-0.029255653	11.8403208	0.00301093	0.023175149	2.262785645	1100	Downregulated
AMPD2	-1.340273832	6.90143163	12.40566197	0.002498177	0.020722205	2.25643683	1101	Downregulated
ZNF329	-1.120279266	3.24212378	16.66763998	0.000726328	0.009694627	2.255647458	1103	Downregulated
SGSM1	-1.206369319	1.66499766	14.67980905	0.001271039	0.013514841	2.254932321	1104	Downregulated
TIAM1	-1.05685968	4.773932981	18.48073786	0.000451077	0.007429502	2.250096834	1107	Downregulated
IL24	-1.195419119	1.490083673	14.78276839	0.001235823	0.013297496	2.242881382	1109	Downregulated
YPEL5	-1.328655529	7.742154035	12.44409762	0.00246836	0.020569665	2.24113997	1110	Downregulated
MAL	-1.336723098	5.154569277	12.13239606	0.002722281	0.021819812	2.22049624	1114	Downregulated
SHANK1	-1.561648018	0.145381153	9.514969077	0.006554885	0.037903421	2.219604037	1115	Downregulated
APBB1	-1.052453506	4.714012277	18.04140132	0.00050495	0.007854781	2.215273492	1118	Downregulated
BTG1	-1.059625625	9.472387006	17.78941168	0.000539012	0.008182588	2.211554528	1120	Downregulated
CD4	-1.179853794	8.199099244	14.71418503	0.00125041	0.013363164	2.211153017	1121	Downregulated
CCDC141	-1.286700104	1.251409506	12.79795983	0.002232	0.01914106	2.210594537	1123	Downregulated
CEMIP	-1.491606043	-0.62763691	9.996442153	0.005314552	0.033298533	2.203959647	1127	Downregulated
CNN3	-1.449857303	0.895172492	10.60516453	0.004521855	0.030193625	2.203905972	1128	Downregulated
LGALS9C	-1.4424274	3.652020176	10.62042939	0.004454042	0.029899269	2.198748951	1129	Downregulated
P3H4	-1.075493834	1.616106804	17.10161915	0.000650978	0.009111124	2.194467755	1132	Downregulated
EDAR	-1.408061356	2.066723877	10.97799948	0.00396506	0.027724618	2.192540808	1136	Downregulated
ZBTB46	-1.026230198	1.785885133	18.5724094	0.000443572	0.007361845	2.188962705	1138	Downregulated
ADD2	-1.235177172	3.308361116	13.31565749	0.001889891	0.017215207	2.178960906	1144	Downregulated
PHLDB2	-1.309325143	2.207588689	12.11518166	0.002744452	0.021944093	2.171754528	1149	Downregulated
TCL1A	-1.485140277	5.352409505	9.884051545	0.005722464	0.03464827	2.168777731	1152	Downregulated
SLC30A4	-1.136934781	2.765159206	15.12221822	0.001114459	0.012425736	2.166631474	1153	Downregulated
ENPP3	-1.429555706	0.55272456	10.45043072	0.004770402	0.030951113	2.157662356	1159	Downregulated
TRABD2A	-1.213103665	5.405821252	13.48579659	0.001794288	0.016749482	2.154470428	1162	Downregulated
MEGF6	-1.27274716	4.236915119	12.49211855	0.002432042	0.020385353	2.151810414	1163	Downregulated
EIF1	-1.133586521	9.638475287	15.0130035	0.001147895	0.012676137	2.150428437	1165	Downregulated
TMIGD2	-1.159857456	3.953849614	14.39780448	0.001370615	0.014051875	2.148364196	1166	Downregulated
ARRDC2	-1.080513399	6.181937438	16.22417857	0.000818594	0.010386995	2.143209195	1170	Downregulated
PPM1H	-1.325163326	1.319881372	11.52938531	0.003325818	0.024679216	2.130423535	1173	Downregulated
SGCE	-1.273284309	0.300794088	12.26988002	0.002645872	0.021349938	2.127153073	1174	Downregulated
SHB	-1.099492872	0.736039329	15.5685634	0.000998325	0.011701292	2.123963146	1176	Downregulated
ABLIM1	-1.025911564	6.890347003	17.38424586	0.000599409	0.008721197	2.112786811	1182	Downregulated
MEOX1	-1.429964939	0.106869712	10.08878821	0.005379421	0.033511065	2.108929115	1186	Downregulated
PDZD2	-1.363802886	0.427923714	10.89272508	0.004117633	0.028475401	2.107798488	1187	Downregulated
ANGPT1	-1.580898742	0.415326576	8.613532193	0.009071847	0.046846421	2.101525982	1190	Downregulated
CMTM3	-1.074715039	6.416766127	15.71562328	0.000941906	0.011356954	2.090039298	1197	Downregulated
SYBU	-1.491057362	-0.448684107	9.257160273	0.007020667	0.039757488	2.088346709	1198	Downregulated
ALS2CL	-1.276402466	2.626204635	11.82876721	0.003002181	0.023136073	2.08782472	1199	Downregulated
SERTAD3	-1.102830834	4.834845257	14.92767469	0.001176282	0.012829083	2.086340226	1200	Downregulated
FCRLA	-1.165008764	4.989223255	13.58704779	0.001740698	0.016329658	2.08189734	1202	Downregulated
RAB3A	-1.324654565	1.436145228	11.12683877	0.003787503	0.026931456	2.079363474	1203	Downregulated
NEO1	-1.114124307	3.690204848	14.50975945	0.001326907	0.01377185	2.073393919	1207	Downregulated
NR1D2	-1.196658171	5.48508215	12.84405406	0.0021807	0.018858494	2.063628622	1214	Downregulated
SOX8	-1.416048332	0.248996422	9.879143206	0.005790553	0.034917037	2.063129488	1215	Downregulated
TRIM2	-1.379362692	0.223095428	10.2807386	0.0050484	0.03206141	2.060791833	1217	Downregulated
MAPT	-1.36627732	-0.359818269	10.35520428	0.00483643	0.031266812	2.056133136	1219	Downregulated
SPRY1	-1.43701516	1.5968851	9.57725229	0.006397281	0.037456202	2.049868021	1221	Downregulated
HLA-DRB1	-1.089807471	9.238717103	14.7257904	0.001246243	0.013352222	2.042785765	1225	Downregulated
ZNF831	-1.095586378	5.450785101	14.51832186	0.001323174	0.013755769	2.039450622	1226	Downregulated
CDHR1	-1.302623303	1.546545251	11.05467151	0.003875174	0.027329043	2.036489448	1229	Downregulated
ZBTB1	-1.056050147	6.365977404	15.4556781	0.001012865	0.011796027	2.036343737	1230	Downregulated
RNF139	-1.029400322	6.255059561	16.04223516	0.000860507	0.010680588	2.029364781	1233	Downregulated
CD96	-1.102015409	7.013843598	14.24555534	0.001432476	0.014416296	2.028971611	1234	Downregulated
LTB	-1.100465487	7.358858965	14.20634314	0.001449008	0.014447855	2.025072891	1236	Downregulated
MYLK4	-1.205579841	0.077412931	12.38809097	0.002546756	0.020918596	2.024732118	1237	Downregulated
WNT10B	-1.151017275	1.502401899	13.22943477	0.001951543	0.017513847	2.021898171	1239	Downregulated
CDC14A	-1.004313704	5.161641004	16.65483696	0.000728211	0.009709481	2.02148662	1240	Downregulated
CCDC170	-1.397760882	1.526246	9.697972739	0.006134985	0.036325568	2.012478775	1244	Downregulated
PODN	-1.457260423	1.33582419	9.086470174	0.007621657	0.041832192	2.008818013	1246	Downregulated
B3GAT1	-1.467256656	4.335071994	8.881980053	0.008157948	0.043629095	1.995797423	1249	Downregulated
LDOC1	-1.326059089	2.799571133	10.32157793	0.004930157	0.031629314	1.988969584	1253	Downregulated
FCRL3	-1.04216871	5.945202924	15.14204143	0.001106563	0.01237151	1.988017378	1254	Downregulated
SLC4A4	-1.419770597	1.938986497	9.289360916	0.007069231	0.039942739	1.985637432	1255	Downregulated
PLCB1	-1.31010994	2.879041133	10.48399098	0.004666072	0.030692222	1.982159215	1257	Downregulated
PLD4	-1.341855739	5.048072695	10.03496879	0.005432343	0.033602122	1.9774033	1261	Downregulated
DTX4	-1.181419858	3.575791795	12.26830963	0.002608902	0.021200481	1.977288404	1262	Downregulated
GPR162	-1.343564629	3.344873843	9.972337142	0.005553143	0.033998833	1.973073018	1264	Downregulated
SCARF2	-1.111052278	1.445782953	13.3848428	0.001862827	0.017069665	1.964090433	1268	Downregulated
HGSNAT	-1.003052631	5.447839774	15.83022273	0.000912419	0.011075607	1.961602299	1270	Downregulated
SMAD7	-1.409282264	4.745252313	9.042101823	0.00770002	0.04193648	1.941156705	1275	Downregulated
CD22	-1.234409488	6.359311854	11.11318189	0.003780531	0.026897061	1.938387268	1276	Downregulated
FGFBP3	-1.07881318	0.910608142	13.70529825	0.001701536	0.016131944	1.933571199	1277	Downregulated
AK5	-1.290939007	3.037932347	10.17176124	0.005186579	0.032619291	1.919013731	1284	Downregulated
PRSS1	-1.251350852	3.552041387	10.67606777	0.004371625	0.02947163	1.91531241	1286	Downregulated
LMTK3	-1.03007444	2.384163994	14.42001775	0.001364443	0.01402282	1.908897534	1289	Downregulated
CHN2	-1.080058315	3.846207393	13.29720383	0.001899672	0.017251386	1.904332898	1290	Downregulated
CAND2	-1.176022124	0.101578325	11.6423639	0.003225042	0.024210503	1.900447265	1292	Downregulated
CCR3	-1.428001045	3.219724502	8.598860419	0.009047129	0.046758525	1.899440158	1293	Downregulated
TTC28	-1.213534638	1.740887833	11.04558501	0.003881622	0.027349789	1.89681048	1295	Downregulated
MXI1	-1.180573469	5.000505854	11.4565948	0.003379683	0.024945051	1.892477693	1298	Downregulated
PLEKHA1	-1.133488872	4.725036085	12.06637303	0.002779821	0.022098258	1.876651737	1305	Downregulated
SLC1A7	-1.410000911	1.457814743	8.61671318	0.009025011	0.04671945	1.876009431	1306	Downregulated
FADS3	-1.239252415	3.035420778	10.42180354	0.004763866	0.030951113	1.870433082	1309	Downregulated
KCTD15	-1.346577361	3.175700097	9.114304614	0.007506509	0.041493657	1.860994537	1315	Downregulated
USP44	-1.155227234	0.607880533	11.53951881	0.003332639	0.024715272	1.856490148	1319	Downregulated
ST8SIA6	-1.170857909	2.716589508	11.24113844	0.003629191	0.026085458	1.854172386	1320	Downregulated
IL23A	-1.390017523	1.76140778	8.514648484	0.00935675	0.047810967	1.835479879	1328	Downregulated
BCL9L	-1.067329031	8.185389403	12.65245106	0.002313512	0.01964303	1.821708142	1332	Downregulated
ERBB2	-1.183787999	4.235169776	10.67670381	0.004370048	0.02947163	1.811900989	1336	Downregulated
BAIAP2L2	-1.293399868	0.009828948	9.323676681	0.007017555	0.039757488	1.811511365	1337	Downregulated
ADGRA3	-1.195276886	1.20128117	10.48391434	0.004695	0.030762873	1.8072265	1341	Downregulated
NSG1	-1.237448875	3.495714277	9.827221035	0.005837938	0.035156982	1.799236323	1347	Downregulated
PRRT2	-1.300671058	0.273985301	8.979823514	0.007950427	0.042975281	1.777732849	1354	Downregulated
FBLN2	-1.03743995	1.909614688	12.68328793	0.002299843	0.019563134	1.772530023	1355	Downregulated
RASA4	-1.037361773	6.178355486	12.63035569	0.002329408	0.019738091	1.768385269	1357	Downregulated
FBLN7	-1.166061988	1.770093611	10.46081154	0.004715385	0.030836557	1.76184285	1361	Downregulated
PNPLA7	-1.014452505	2.211416554	12.87846871	0.002162921	0.018743335	1.752114828	1366	Downregulated
DYNC2H1	-1.248966838	1.196985345	9.298577955	0.007069209	0.039942739	1.746757757	1367	Downregulated
TSSK3	-1.163447078	2.499617885	10.32786314	0.004921368	0.031589013	1.745710396	1368	Downregulated
ITGB8	-1.334107948	0.27982039	8.395891083	0.00983049	0.049171962	1.745390033	1369	Downregulated
TCF7	-1.089741011	8.555198611	11.32507521	0.003527157	0.02567195	1.73327792	1375	Downregulated
MRAS	-1.263522633	2.346248999	8.939649688	0.008000612	0.043088881	1.72551046	1378	Downregulated
MAMLD1	-1.098717915	0.87618057	11.06753711	0.003875952	0.027329043	1.717708747	1383	Downregulated
SPAG8	-1.050069193	0.0448651	11.86447464	0.003006146	0.02315247	1.717285963	1384	Downregulated
SDK1	-1.279045533	-0.178344129	8.685400956	0.008790188	0.045804704	1.712756981	1386	Downregulated
ASB13	-1.083555596	3.006211692	11.19985734	0.003676925	0.026383406	1.710575781	1387	Downregulated
CCDC191	-1.007290594	2.712429183	12.55766228	0.002385356	0.020117459	1.708794835	1388	Downregulated
PALLD	-1.23876041	3.716096596	9.070597989	0.007622755	0.041832192	1.707618065	1389	Downregulated
SGK1	-1.2475423	6.871771728	8.902200117	0.008097721	0.043473373	1.698873995	1393	Downregulated
SBDS	-1.218143413	6.172732694	9.222330155	0.007218928	0.040552159	1.695638606	1395	Downregulated
JAG2	-1.02012244	0.568170992	12.05684833	0.002826466	0.02230023	1.684926713	1400	Downregulated
SERTAD2	-1.114916606	6.514510232	10.41267533	0.004775505	0.030968278	1.68250164	1401	Downregulated
OGFRL1	-1.087604639	7.206008939	10.84816222	0.004126654	0.028503492	1.680460022	1402	Downregulated
CLDND2	-1.089658872	2.691017238	10.75198172	0.00426532	0.029021238	1.675115226	1404	Downregulated
OTUD1	-1.225107344	6.004444961	8.940152745	0.007987491	0.043046359	1.673574523	1406	Downregulated
GOLGA8R	-1.190604381	1.934583307	9.338508791	0.006944348	0.039520678	1.670627032	1407	Downregulated
MYBL1	-1.211434046	5.235754966	9.001786149	0.007812182	0.042391684	1.662958931	1409	Downregulated
ADAM22	-1.011918722	1.337446201	11.88376432	0.00296516	0.022963131	1.658503303	1411	Downregulated
FBLN5	-1.202291401	1.715012624	9.054989275	0.007689018	0.04193648	1.656045829	1412	Downregulated
INPP4B	-1.128904872	4.807779133	9.902463857	0.00568633	0.034512405	1.650486891	1414	Downregulated
HPCAL4	-1.096817368	2.517268857	10.35630421	0.004873559	0.031379531	1.648904285	1416	Downregulated
ARRB1	-1.135351789	7.13638049	9.646873214	0.006214455	0.036648172	1.630305775	1421	Downregulated
ADCY9	-1.065524225	4.433866588	10.62413283	0.004447552	0.029887549	1.624402008	1424	Downregulated
PRR5L	-1.103197092	5.175033093	9.997628582	0.005502446	0.033786948	1.623079869	1425	Downregulated
CCNG2	-1.007580905	5.309803017	11.52586351	0.003304605	0.024587074	1.621493045	1426	Downregulated
RUNX3	-1.050347342	9.175841801	10.61532274	0.00446031	0.029899871	1.601076677	1433	Downregulated
CACNA2D4	-1.017648487	3.121871064	11.11597838	0.003779221	0.026897061	1.598008513	1435	Downregulated
TNK1	-1.113544202	1.787794749	9.640881193	0.00624661	0.036796302	1.597040449	1436	Downregulated
HVCN1	-1.064979953	6.365703826	10.29042755	0.004977714	0.031846745	1.594205709	1437	Downregulated
JAZF1	-1.046397531	6.079674005	10.56503919	0.004536284	0.030225901	1.590127388	1439	Downregulated
PATJ	-1.0100858	3.70295058	11.13528446	0.003754102	0.026784647	1.587970098	1441	Downregulated
ZSCAN18	-1.044026322	3.304612614	10.56944299	0.004531483	0.030225879	1.586524384	1443	Downregulated
PNRC1	-1.16322405	8.798674607	8.850583299	0.008250403	0.043881416	1.579331826	1446	Downregulated
LTBP2	-1.105029425	1.746862878	9.521923631	0.006513211	0.037801222	1.571897901	1448	Downregulated
NLGN2	-1.07738855	2.135325099	9.790956204	0.00592156	0.035377743	1.563581546	1449	Downregulated
GAL3ST4	-1.076149047	1.664910033	9.812720802	0.005886589	0.03527328	1.563164766	1451	Downregulated
SCN8A	-1.113166265	-0.065195867	9.279874927	0.007133767	0.040181252	1.553953986	1452	Downregulated
LZTS3	-1.189575966	2.350003763	8.349417445	0.009926738	0.049574672	1.552087524	1454	Downregulated
XKR8	-1.085656287	5.756310056	9.538437598	0.006455167	0.03767258	1.545947018	1456	Downregulated
NUAK2	-1.082991289	5.852646045	9.491510916	0.006562572	0.037930463	1.538943455	1460	Downregulated
AGAP4	-1.107550744	3.949425681	9.165838894	0.007366921	0.041017768	1.536203867	1461	Downregulated
GAS1	-1.164706893	0.102274392	8.49800488	0.009467548	0.048081862	1.535105496	1463	Downregulated
PAQR7	-1.114081744	2.902915608	8.942222424	0.007986116	0.043046359	1.521906495	1466	Downregulated
GLS2	-1.043494526	0.340513581	9.854354821	0.00584901	0.035177816	1.516960479	1468	Downregulated
NEGR1	-1.148175744	0.189726296	8.458999235	0.00960831	0.048542386	1.508563867	1469	Downregulated
GPR68	-1.039596819	3.261838901	9.755838987	0.005985188	0.035690186	1.50476565	1470	Downregulated
KCNQ1	-1.085721462	5.742015437	9.082275941	0.007589453	0.041740336	1.497692023	1471	Downregulated
PRH1	-1.019279757	0.541483379	9.825994079	0.005900905	0.035286752	1.480390014	1474	Downregulated
SOX4	-1.098313111	3.975694579	8.7554065	0.008541587	0.044936951	1.47986313	1475	Downregulated
SLC25A53	-1.051362827	2.691946867	9.332134622	0.006948391	0.039523627	1.47521261	1477	Downregulated
PTGER4	-1.022181922	6.313455307	9.715873997	0.006066551	0.036089963	1.474613502	1478	Downregulated
EPHX2	-1.074228988	3.361905759	8.894017824	0.008124113	0.043496036	1.462616825	1479	Downregulated
KCNIP2	-1.114762572	1.10991294	8.409404558	0.009750634	0.048869524	1.461411254	1480	Downregulated
VEGFA	-1.045092231	4.757119556	9.276071304	0.007082537	0.039972139	1.461292491	1482	Downregulated
TSPAN18	-1.062252665	4.506642283	8.774205771	0.008482791	0.044665016	1.434075624	1485	Downregulated
CTSW	-1.028262329	7.997037412	8.722309376	0.008644087	0.045363424	1.381258796	1489	Downregulated
CDK5R1	-1.051761881	3.255445811	8.399866183	0.009734017	0.048825088	1.379235271	1490	Downregulated
FMO5	-1.038130135	2.50760679	8.44250699	0.009587243	0.048494285	1.364424241	1492	Downregulated
HLA-DMB	-1.005670169	6.939679771	8.747279966	0.00856582	0.045026841	1.354163568	1493	Downregulated
SEMA6C	-1.006133528	1.411987849	8.425700193	0.009674988	0.048609012	1.321338268	1496	Downregulated
