# Supplementary material for: Integrative Transcriptomic Analysis Reveals Distinct and Shared Host Responses in Dengue and Chikungunya Infections
Source: Int J Mol Sci. 2026 Jun 19;27(12):5552. doi: 10.3390/ijms27125552 (PMC13299182; doi:10.3390/ijms27125552)
Supplement: Supplementary file 1 [file ijms-27-05552-s001.zip › Table S1 DE_Results/BH_Significant_DE_Healthy_vs_Chikungunya_PRJNA507472_Fold12_Ready.csv]

Gene Symbol	logFC	logCPM	F	PValue	BH_adjusted_p-value	MAS_Score	MAS_rank	Category
HESX1	6.279863833	3.884210929	87.41108583	5.25E-12	1.11E-09	56.24216698	1	Upregulated
DNAAF1	6.080046894	2.72212106	72.87958029	1.44E-11	1.90E-09	53.02688082	2	Upregulated
GPR84	5.594044644	4.123693777	103.7191678	1.05E-12	5.30E-10	51.88932067	3	Upregulated
PLAU	6.400932848	4.23783373	68.58192067	2.07E-10	9.36E-09	51.39067156	4	Upregulated
TNFAIP3	5.329368186	9.001943015	110.5197939	4.46E-13	3.57E-10	50.34709408	5	Upregulated
ATF3	5.613302733	5.342966764	88.5027355	1.16E-11	1.73E-09	49.18694714	6	Upregulated
SERPING1	5.236026892	5.413124005	103.0297872	1.31E-12	5.45E-10	48.5032934	7	Upregulated
OTOF	5.616121917	4.281483849	82.06772485	3.02E-11	2.88E-09	47.96146589	8	Upregulated
SIGLEC1	5.159390964	5.004925554	95.54169409	3.95E-12	9.84E-10	46.47057696	9	Upregulated
ID1	5.487515758	4.000168572	74.92498227	9.76E-11	6.00E-09	45.11733287	10	Upregulated
DEFB1	7.717344565	1.877699302	43.7533064	2.06E-07	1.85E-06	44.25019046	11	Upregulated
VWA3B	4.553792153	0.972658931	87.98097417	3.67E-13	3.56E-10	43.02920596	12	Upregulated
IL1RN	4.570684856	8.495934595	103.715984	1.13E-12	5.30E-10	42.39682506	13	Upregulated
TCN2	4.380769922	4.854505495	112.776194	3.43E-13	3.56E-10	41.39430279	14	Upregulated
LAMP3	5.443458101	5.355215618	62.3063573	1.14E-09	3.45E-08	40.61818371	15	Upregulated
SPATS2L	4.612003645	6.604682477	81.82727319	3.20E-11	3.02E-09	39.29339226	16	Upregulated
PML	4.227393945	5.485663052	104.0089725	1.10E-12	5.30E-10	39.21252224	17	Upregulated
ISG15	5.238802426	10.94136885	59.10900095	2.10E-09	5.32E-08	38.10651342	18	Upregulated
PER1	4.667766248	5.49776391	73.22879517	1.43E-10	7.49E-09	37.92907258	19	Upregulated
ERMN	4.007428378	5.322158856	112.1759748	3.61E-13	3.56E-10	37.86656379	20	Upregulated
GADD45B	4.400267486	8.542229341	80.73068314	3.84E-11	3.34E-09	37.29653984	21	Upregulated
RUFY4	4.149234399	3.189093686	93.53493687	5.32E-12	1.11E-09	37.16034935	22	Upregulated
HES4	5.010621004	5.886061934	61.05438178	1.43E-09	3.98E-08	37.07961501	23	Upregulated
NFKBIA	4.154213012	11.3825966	88.3197282	1.12E-11	1.72E-09	36.41134846	24	Upregulated
ZC3H12A	4.041886789	6.653827413	92.48364911	5.87E-12	1.18E-09	36.08942347	25	Upregulated
ICAM1	3.93112104	7.407676564	97.03220959	2.97E-12	8.20E-10	35.71842779	26	Upregulated
AGRN	4.395341132	3.890410702	73.70957105	1.37E-10	7.49E-09	35.71541589	27	Upregulated
IL10	4.672424059	2.645992809	62.52276654	7.59E-10	2.55E-08	35.48035077	28	Upregulated
LY6E	4.021100397	7.229192015	86.91835535	1.40E-11	1.88E-09	35.08711362	29	Upregulated
DDIT4	3.7824614	8.198221059	97.21288476	2.89E-12	8.20E-10	34.36769639	30	Upregulated
SLCO4A1	4.144720653	2.422284179	74.40788002	9.45E-11	5.89E-09	34.11106225	31	Upregulated
LGALS3BP	3.603681907	3.629700199	119.4254373	1.51E-13	3.47E-10	34.0898712	32	Upregulated
SEMA6B	4.558928268	2.543157585	60.2827232	1.20E-09	3.54E-08	33.97100592	33	Upregulated
C2	3.26261059	2.280227698	151.1994572	3.99E-15	4.47E-11	33.76545893	34	Upregulated
TNNT3	3.962273442	3.454666111	79.786626	4.82E-11	3.89E-09	33.32074525	35	Upregulated
MT2A	4.271278499	7.35355388	65.72308162	5.65E-10	1.99E-08	32.89021185	36	Upregulated
SESN2	3.584562354	4.963111528	99.7561274	2.01E-12	6.84E-10	32.85220165	37	Upregulated
RGL1	4.069880929	3.491140165	72.1286713	1.83E-10	8.80E-09	32.78585466	38	Upregulated
EMP1	3.788965938	4.957470454	84.19152958	2.19E-11	2.34E-09	32.70122269	39	Upregulated
IL17REL	4.055996558	0.647366878	58.88877051	2.64E-10	1.13E-08	32.22523167	40	Upregulated
DOCK4	3.534487818	7.247253349	97.62703861	2.72E-12	8.20E-10	32.1145919	41	Upregulated
NFKBIE	3.487666657	6.853843984	101.3765842	1.58E-12	6.33E-10	32.08217138	42	Upregulated
ETV5	3.947090965	1.358124902	66.35801466	1.78E-10	8.63E-09	31.82853189	43	Upregulated
TICAM1	3.671639602	1.453399883	80.82712901	1.88E-11	2.19E-09	31.79332062	44	Upregulated
NR4A3	3.877890534	2.351736199	73.82250818	1.16E-10	6.68E-09	31.70160907	45	Upregulated
AXL	3.479262603	0.570417861	83.9185921	2.49E-12	7.99E-10	31.65281551	46	Upregulated
OAS3	4.212497555	8.537473663	62.27798517	1.11E-09	3.37E-08	31.47539417	47	Upregulated
IL31RA	3.862365972	2.537322558	73.54158344	1.31E-10	7.23E-09	31.44330933	48	Upregulated
USP18	4.452759122	5.870509339	54.26894131	5.83E-09	1.16E-07	30.88621765	49	Upregulated
ERICH3	4.092183787	1.558680093	58.3774068	1.09E-09	3.34E-08	30.59492439	50	Upregulated
MDK	3.672094198	1.377438091	72.46300398	7.82E-11	5.27E-09	30.39970514	51	Upregulated
PRLR	3.405842264	3.325214034	91.62544389	7.15E-12	1.34E-09	30.22384392	52	Upregulated
IFI6	4.009196842	9.301392215	62.23422771	1.12E-09	3.38E-08	29.9508037	53	Upregulated
MSR1	3.725328559	6.401066901	69.71810392	2.66E-10	1.14E-08	29.58902314	54	Upregulated
IFI44	3.770426229	9.539827472	68.09546645	3.60E-10	1.43E-08	29.58034157	55	Upregulated
CD274	4.130446212	7.925411167	57.42355997	2.97E-09	7.05E-08	29.54042103	56	Upregulated
CTSL	3.23637448	6.723749323	97.25794985	2.87E-12	8.20E-10	29.40591424	57	Upregulated
ANKRD22	3.935866008	6.150889712	61.95943662	1.18E-09	3.52E-08	29.33775983	58	Upregulated
OASL	3.646263924	8.786510253	71.35444422	1.97E-10	9.16E-09	29.30933443	59	Upregulated
CD1C	-3.018813151	2.659823289	119.0191038	1.55E-13	3.47E-10	28.55716851	60	Downregulated
PHACTR1	3.184987419	5.737949392	90.60656956	7.84E-12	1.37E-09	28.22566858	61	Upregulated
ARL5B	3.243621219	8.453995087	84.89904548	1.93E-11	2.21E-09	28.07528896	62	Upregulated
FLVCR2	3.185322875	5.594378354	89.59313165	9.17E-12	1.54E-09	28.07380262	63	Upregulated
CD69	3.772598367	9.293128184	61.58859519	1.27E-09	3.63E-08	28.06793209	64	Upregulated
IL27	3.56199316	2.308745025	68.51676793	3.34E-10	1.36E-08	28.02301905	65	Upregulated
ZNF860	-2.965560675	1.619169464	99.6700901	8.53E-13	5.04E-10	27.57308149	66	Downregulated
C1QB	3.51113962	3.787897318	67.86641859	3.88E-10	1.50E-08	27.46759461	67	Upregulated
PELI1	3.294067396	10.59949932	75.55923777	9.31E-11	5.87E-09	27.11546753	68	Upregulated
RUBCN	3.072398306	5.116741721	89.22952653	9.73E-12	1.58E-09	27.03990244	69	Upregulated
IER3	3.645059369	5.523169685	60.5351346	1.57E-09	4.28E-08	26.85944345	70	Upregulated
UPB1	3.728229165	4.170977145	58.18097885	2.59E-09	6.32E-08	26.84163132	71	Upregulated
KLF10	3.048368277	5.479126672	89.27627018	9.64E-12	1.58E-09	26.8284163	72	Upregulated
FAM209B	3.311904521	1.770579424	72.07975541	1.57E-10	7.97E-09	26.82101409	73	Upregulated
IRF7	3.270715538	7.667417314	74.4585385	1.13E-10	6.64E-09	26.74829899	74	Upregulated
KCNMA1	4.077853622	3.05511679	48.22170629	2.30E-08	3.32E-07	26.42171385	75	Upregulated
IER5	2.953085977	8.559839469	90.62050428	7.80E-12	1.37E-09	26.17053543	76	Upregulated
CPA3	-2.841985363	2.98007336	101.7318314	1.65E-12	6.37E-10	26.13395002	77	Downregulated
LAP3	3.247803649	9.153357655	71.3227812	1.98E-10	9.16E-09	26.10643806	78	Upregulated
HELZ2	3.132508577	8.32742252	76.92154292	7.34E-11	4.99E-09	26.00525572	79	Upregulated
ZNF404	-2.89444946	0.56268882	75.71956856	4.79E-12	1.05E-09	25.98432639	80	Downregulated
BATF2	3.769690115	2.512209617	53.47995867	6.89E-09	1.33E-07	25.91720964	81	Upregulated
APOBEC3A	2.959556263	9.504408681	86.86482381	1.41E-11	1.88E-09	25.82434573	82	Upregulated
AREG	3.851847263	3.64745071	50.80869931	1.29E-08	2.15E-07	25.68256537	83	Upregulated
CXCL10	3.856401667	4.939063734	50.54607997	1.33E-08	2.19E-07	25.67899559	84	Upregulated
SAMSN1	3.012964761	9.166424932	80.92605013	3.71E-11	3.31E-09	25.55232835	85	Upregulated
PKD2L1	4.220932933	1.682536326	40.65801162	8.32E-08	8.91E-07	25.53704445	86	Upregulated
IFITM10	3.469807325	1.903015639	59.90691134	1.63E-09	4.41E-08	25.52253103	87	Upregulated
ANKDD1A	3.091176596	4.059453298	75.59283722	9.40E-11	5.89E-09	25.44039179	88	Upregulated
PPARG	2.962658623	1.653070031	82.43305375	2.86E-11	2.79E-09	25.34385867	89	Upregulated
LDLR	2.856116213	4.416396082	90.49381842	8.02E-12	1.39E-09	25.300946	90	Upregulated
ETV7	3.387294205	4.923304073	61.86345983	1.21E-09	3.54E-08	25.24053566	91	Upregulated
EREG	3.730832875	4.090524782	51.46457896	1.10E-08	1.88E-07	25.09008142	92	Upregulated
IFI44L	3.815658416	10.2939289	48.96736866	1.89E-08	2.86E-07	24.96645147	93	Upregulated
IRAK2	3.060241841	5.96965735	72.22952203	1.68E-10	8.32E-09	24.72558661	94	Upregulated
SDC3	3.033055778	0.573916748	67.96805509	1.27E-10	7.08E-09	24.71868423	95	Upregulated
ZNF684	3.543057206	5.606657309	53.72210391	6.54E-09	1.28E-07	24.42255034	96	Upregulated
PLK3	3.649710468	7.66751928	50.87405035	1.22E-08	2.06E-07	24.40511988	97	Upregulated
WHRN	3.609918841	1.989871929	50.96067734	1.10E-08	1.88E-07	24.27677087	98	Upregulated
SIGLEC8	-3.213940538	1.425825403	58.50814006	8.71E-10	2.84E-08	24.25383824	99	Downregulated
RAB20	3.005498939	6.384261203	71.3319696	1.98E-10	9.16E-09	24.15874862	100	Upregulated
CNTNAP3	-2.955376408	4.303835428	73.41417909	1.40E-10	7.49E-09	24.01463148	101	Downregulated
PFKFB3	2.848232756	7.657597485	79.53659187	4.69E-11	3.81E-09	23.97805172	102	Upregulated
GRAMD1C	-2.517844242	2.926045579	112.4663043	3.80E-13	3.56E-10	23.79134463	103	Downregulated
HIF1A	2.7136903	10.08257151	88.03005177	1.17E-11	1.73E-09	23.7788959	104	Upregulated
KIAA1958	2.542527814	3.85259872	105.1461987	9.42E-13	5.28E-10	23.58719869	105	Upregulated
SMAD6	3.587977315	1.877419784	48.28444347	1.96E-08	2.96E-07	23.42676416	106	Upregulated
HIC1	3.27468553	3.49790631	57.45095816	3.05E-09	7.16E-08	23.39725474	107	Upregulated
XAF1	2.909285851	7.5253842	71.06868812	2.08E-10	9.36E-09	23.35755696	108	Upregulated
FOSB	4.023486273	5.844692472	39.51476169	1.87E-07	1.70E-06	23.21088597	109	Upregulated
FCER1A	-2.808491425	5.04453735	75.70908057	9.14E-11	5.83E-09	23.12667248	110	Downregulated
CD83	3.183688902	6.952732025	58.26509181	2.49E-09	6.13E-08	22.96342663	111	Upregulated
KLF5	3.121279663	4.629390458	60.27452378	1.66E-09	4.44E-08	22.94932753	112	Upregulated
RASGEF1B	2.61673681	6.782535001	87.70803062	1.23E-11	1.75E-09	22.91524024	113	Upregulated
ZBTB43	2.414631172	6.467396705	116.7662265	1.96E-13	3.56E-10	22.81607471	114	Upregulated
IL5RA	-3.050295639	4.0040314	61.99979933	1.21E-09	3.54E-08	22.72937961	115	Downregulated
HBEGF	3.223467609	4.321841932	55.8675258	4.16E-09	9.06E-08	22.70245494	116	Upregulated
CDKN1A	2.617790591	5.264343319	85.59134278	1.73E-11	2.16E-09	22.68703379	117	Upregulated
MOK	3.351667763	3.063047305	51.88855041	1.02E-08	1.79E-07	22.61149988	118	Upregulated
PIM2	2.944915784	7.738070948	65.38179031	6.03E-10	2.11E-08	22.60143878	119	Upregulated
MAFF	3.305287423	5.933640939	52.91832228	7.79E-09	1.46E-07	22.59703234	120	Upregulated
FAM209A	3.219392515	1.457929812	54.54110021	4.61E-09	9.69E-08	22.58044408	121	Upregulated
MOV10	2.726133395	5.400043006	75.39181888	9.60E-11	5.95E-09	22.42392792	122	Upregulated
CDC42BPG	3.331835566	3.265591271	51.18542375	1.18E-08	2.00E-07	22.31757257	123	Upregulated
KCNK5	3.249269294	1.685963256	53.0220001	7.04E-09	1.35E-07	22.31674958	124	Upregulated
SMURF1	2.366260205	5.635622601	107.1591854	7.03E-13	4.38E-10	22.14380972	125	Upregulated
PIM3	2.707887175	7.849447943	73.56781004	1.32E-10	7.28E-09	22.03648667	126	Upregulated
FCRLA	-2.959807281	3.641541567	61.75181138	1.28E-09	3.66E-08	22.01176362	127	Downregulated
EIF2AK2	2.686287737	8.220540881	74.65939023	1.09E-10	6.47E-09	21.99799126	128	Upregulated
CCDC194	3.121198728	0.882311044	53.35304764	4.15E-09	9.06E-08	21.98255663	129	Upregulated
PPP1R15A	3.181923865	8.879574817	53.52348655	6.82E-09	1.32E-07	21.88815478	130	Upregulated
PLAGL2	2.581990915	3.81082141	80.79852328	3.84E-11	3.34E-09	21.88488026	131	Upregulated
HSPA2	3.432200434	2.798835348	46.81620589	3.24E-08	4.30E-07	21.8502354	132	Upregulated
UBE2L6	2.436274473	7.343904394	93.1142537	5.33E-12	1.11E-09	21.81916031	133	Upregulated
NFKBID	3.23806899	5.831919867	51.11114254	1.16E-08	1.97E-07	21.71341112	134	Upregulated
TIGD3	-2.362115486	1.441680807	96.90992073	1.94E-12	6.81E-10	21.65362702	135	Downregulated
IFIH1	2.79677697	8.366451345	66.39203308	4.97E-10	1.82E-08	21.64929306	136	Upregulated
IFITM1	2.506560826	9.434670433	84.33960607	2.11E-11	2.33E-09	21.64035049	137	Upregulated
EAF1	2.290287874	6.539736932	110.868748	4.25E-13	3.57E-10	21.63658712	138	Upregulated
ATG2A	3.068592205	6.59988914	55.94343508	4.06E-09	8.91E-08	21.63426272	139	Upregulated
MYO10	2.718379713	2.357540154	69.95106172	2.75E-10	1.16E-08	21.5687486	140	Upregulated
SMTNL1	3.131317845	2.245026633	53.6098991	7.01E-09	1.35E-07	21.50725019	141	Upregulated
SOCS1	3.050557146	1.410072247	55.19430584	4.23E-09	9.14E-08	21.47358325	142	Upregulated
GZMK	-2.423459249	3.886862271	90.54747477	8.16E-12	1.39E-09	21.46701199	143	Downregulated
REC8	2.649018445	4.38519911	72.1628641	1.71E-10	8.35E-09	21.39925893	144	Upregulated
IKBIP	-2.521087066	5.537089762	81.28698235	3.51E-11	3.28E-09	21.38981489	145	Downregulated
LILRB4	2.331584756	3.933165001	100.1260757	1.91E-12	6.81E-10	21.37375034	146	Upregulated
CMPK2	2.996159469	8.344606424	56.90171944	3.31E-09	7.51E-08	21.34547772	147	Upregulated
GNA15	2.349209775	5.841050693	96.7352874	3.10E-12	8.20E-10	21.34507659	148	Upregulated
RILPL2	2.462290206	8.205241038	83.86970043	2.28E-11	2.37E-09	21.23735838	149	Upregulated
EPHB2	2.702511227	1.461491291	68.19528437	3.57E-10	1.43E-08	21.20273865	150	Upregulated
HRH4	-2.792769056	2.746285158	63.94730046	8.40E-10	2.77E-08	21.10562007	151	Downregulated
SH3D19	2.84449894	2.715856872	61.51550634	1.36E-09	3.82E-08	21.10122247	152	Upregulated
NAPA	2.551412689	6.407606917	76.12645845	8.43E-11	5.52E-09	21.06925718	153	Upregulated
FBXO39	2.872542603	0.984726603	58.37549922	1.81E-09	4.72E-08	21.04567157	154	Upregulated
PTGS2	-2.640444749	7.00535371	68.9699915	3.06E-10	1.26E-08	20.86089235	155	Downregulated
PTGES	3.8550442	3.062016884	35.68652357	5.28E-07	3.92E-06	20.841058	156	Upregulated
CFL2	3.278379116	5.596854394	46.21980175	3.58E-08	4.67E-07	20.75287163	157	Upregulated
NFKBIZ	2.83225096	9.43734812	59.54774608	1.92E-09	4.97E-08	20.68658759	158	Upregulated
TMEM132D	2.852840404	1.10061626	57.85374697	2.23E-09	5.65E-08	20.67801837	159	Upregulated
HERC5	3.531613643	9.939381808	40.41839729	1.48E-07	1.42E-06	20.65687963	160	Upregulated
NINJ1	2.684297956	7.184413292	65.51444539	5.88E-10	2.07E-08	20.62732687	161	Upregulated
VEGFA	2.96881696	4.554278362	54.18418637	5.94E-09	1.18E-07	20.57190102	162	Upregulated
TENT5A	2.143728404	7.167387765	112.0865448	3.62E-13	3.56E-10	20.25628924	163	Upregulated
GBP5	2.897192558	11.63030051	54.99451554	4.96E-09	1.03E-07	20.24593963	164	Upregulated
PGAP1	2.433814697	4.490208786	77.16203305	7.07E-11	4.93E-09	20.21895836	165	Upregulated
OLIG2	-2.800737248	1.050478522	53.49246773	2.48E-09	6.12E-08	20.20202914	166	Downregulated
JUN	2.748312027	6.707059583	59.66051674	1.87E-09	4.87E-08	20.09796069	167	Upregulated
SRGAP2B	2.810105117	4.793449539	57.15111002	3.15E-09	7.34E-08	20.04735517	168	Upregulated
CXCL11	3.696692903	1.847405135	35.27945285	5.10E-07	3.82E-06	20.02907455	169	Upregulated
ZNF496	2.256691752	3.4349681	91.43473418	7.01E-12	1.33E-09	20.02813865	170	Upregulated
MPZL1	-1.946840954	5.356828026	141.48536	1.03E-14	5.78E-11	19.93241091	171	Downregulated
PATL1	2.357113047	5.742556375	79.68368973	4.58E-11	3.79E-09	19.8493531	172	Upregulated
NXT1	2.908265596	5.212654598	52.70248155	8.17E-09	1.51E-07	19.84097854	173	Upregulated
SRGAP2	2.851633901	5.473685015	54.48936175	5.54E-09	1.11E-07	19.82805074	174	Upregulated
SMAD7	2.737956788	3.914334662	58.72746888	2.29E-09	5.76E-08	19.82185755	175	Upregulated
LAMB3	3.066329159	2.992427683	47.9864222	2.45E-08	3.46E-07	19.81256058	176	Upregulated
ATF5	2.472534547	2.120856476	71.12113581	2.24E-10	9.88E-09	19.79362578	177	Upregulated
GPR35	2.425276264	3.934996436	74.08347634	1.22E-10	6.93E-09	19.78781569	178	Upregulated
CD300E	2.134430192	7.107739512	102.9274769	1.27E-12	5.45E-10	19.77203249	179	Upregulated
DUSP5	2.65728085	5.918039613	61.30309348	1.34E-09	3.80E-08	19.71762248	180	Upregulated
TMEM123	2.453360635	11.21114612	71.28245348	2.00E-10	9.19E-09	19.71711539	181	Upregulated
TLR10	-2.414229443	4.269079947	74.06453976	1.23E-10	6.96E-09	19.69454266	182	Downregulated
ZNF208	-2.380433507	1.442646101	74.02057635	8.57E-11	5.52E-09	19.65733179	183	Downregulated
PTGDR2	-2.795066984	3.212052177	55.34339287	4.83E-09	1.01E-07	19.5573446	184	Downregulated
PLSCR1	2.513650993	8.971405486	66.53240877	4.84E-10	1.79E-08	19.47615251	185	Upregulated
CCL2	3.872540606	3.976076878	31.79625082	1.54E-06	9.39E-06	19.46893718	186	Upregulated
RIPK2	2.605728805	6.755028805	61.59621309	1.27E-09	3.63E-08	19.38648434	187	Upregulated
ADORA2A	3.054926926	3.751366659	46.37232719	3.49E-08	4.58E-07	19.36523522	188	Upregulated
IFIT3	3.131107219	11.72929554	44.18019184	5.83E-08	6.87E-07	19.29693859	189	Upregulated
SAT1	2.685892455	11.94603424	57.82118517	2.73E-09	6.58E-08	19.29034109	190	Upregulated
RALGDS	2.677084123	4.65246401	57.5303286	2.91E-09	6.93E-08	19.16642949	191	Upregulated
TSC22D3	2.469971351	9.554093494	66.44737313	4.92E-10	1.80E-08	19.12737588	192	Upregulated
TSPYL2	2.299267136	4.903170861	77.2769863	6.92E-11	4.85E-09	19.11668911	193	Upregulated
MFSD2A	2.713850368	3.699115682	55.82655969	4.21E-09	9.12E-08	19.10610885	194	Upregulated
CCNA1	3.359516418	2.596253965	38.5282509	2.49E-07	2.16E-06	19.03530815	195	Upregulated
CSNK1D	2.429807795	6.687956755	67.74175716	3.85E-10	1.49E-08	19.01455589	196	Upregulated
IFI35	2.573993614	7.147400587	60.77680741	1.49E-09	4.12E-08	19.00959798	197	Upregulated
ADGRE3	-2.315046395	4.963824105	74.79582964	1.07E-10	6.42E-09	18.96594149	198	Downregulated
RNF213	2.558769994	10.40661944	61.04424745	1.42E-09	3.96E-08	18.94058149	199	Upregulated
FBXO6	2.170162957	4.224189807	85.08259231	1.88E-11	2.19E-09	18.79179173	200	Upregulated
TTC21A	2.718477433	3.71606891	53.93822251	6.30E-09	1.24E-07	18.7744816	201	Upregulated
ARID5A	2.334430017	6.06096708	71.21919399	2.02E-10	9.22E-09	18.75754334	202	Upregulated
EPSTI1	2.631788129	8.992883098	56.96023	3.27E-09	7.46E-08	18.75667683	203	Upregulated
CKAP4	2.234388684	7.545958945	78.62236812	5.48E-11	4.10E-09	18.74053012	204	Upregulated
MX1	2.976334824	9.800075048	45.74649191	4.00E-08	5.10E-07	18.72865984	205	Upregulated
TRIM38	2.157163546	8.362656721	85.44597371	1.77E-11	2.16E-09	18.69501802	206	Upregulated
NBN	2.362223408	9.936475435	69.23457604	2.91E-10	1.22E-08	18.69467237	207	Upregulated
SPHK1	2.369141243	3.904801962	67.92631719	3.74E-10	1.47E-08	18.55911773	208	Upregulated
ZBP1	2.524299615	7.169155556	60.09838089	1.71E-09	4.55E-08	18.53446132	209	Upregulated
ELL	2.419154871	6.44841397	65.03295836	6.45E-10	2.23E-08	18.50857382	210	Upregulated
MARCKS	2.641924524	9.732595063	55.05003987	4.91E-09	1.02E-07	18.47148999	211	Upregulated
BCL2L14	2.638813273	0.65593198	53.33667213	4.84E-09	1.01E-07	18.46402279	212	Upregulated
GBP4	2.316969478	7.554481206	69.84218535	2.60E-10	1.13E-08	18.41529299	213	Upregulated
FCAR	2.265697923	6.680017133	72.41254137	1.63E-10	8.08E-09	18.33485061	214	Upregulated
IL4I1	2.641732427	1.865646507	54.57489059	5.77E-09	1.15E-07	18.33124451	215	Upregulated
DZIP1L	3.465826126	1.456795116	33.71336757	7.46E-07	5.22E-06	18.30814779	216	Upregulated
RIN2	2.438909162	5.186402979	62.73998976	1.01E-09	3.15E-08	18.29589141	217	Upregulated
PPP1R15B	2.501099655	9.410672809	59.47506485	1.95E-09	5.01E-08	18.25778847	218	Upregulated
CLC	-2.774768246	6.369162061	49.50713029	1.67E-08	2.64E-07	18.2519259	219	Downregulated
ACVR1B	1.9302185	4.896096738	109.9957979	4.79E-13	3.58E-10	18.23246514	220	Upregulated
B3GNT5	2.660664072	7.329079679	53.15140931	7.40E-09	1.41E-07	18.22997455	221	Upregulated
PDE10A	3.130809687	0.360938821	36.94452667	1.65E-07	1.53E-06	18.20371018	222	Upregulated
LRRC70	3.036242429	2.953627269	41.93268292	1.04E-07	1.07E-06	18.124213	223	Upregulated
PIGA	2.505757271	6.625841868	58.52750113	2.36E-09	5.91E-08	18.11344592	224	Upregulated
REL	2.131241015	7.343633463	80.96918903	3.69E-11	3.31E-09	18.0746124	225	Upregulated
PARP14	2.391456438	10.57210981	63.62858384	8.48E-10	2.78E-08	18.06931617	226	Upregulated
SHB	2.881614729	1.013960768	44.31280681	4.62E-08	5.69E-07	17.99436137	227	Upregulated
KLF4	2.437949014	6.744588811	60.53227722	1.57E-09	4.28E-08	17.96457809	228	Upregulated
BMF	2.718595825	4.463515866	49.84569798	1.55E-08	2.49E-07	17.95499412	229	Upregulated
IRF1	2.292029474	10.04419573	67.05892663	4.38E-10	1.64E-08	17.84535212	230	Upregulated
ARL8A	2.200255748	5.415729589	72.17258871	1.70E-10	8.34E-09	17.77593149	231	Upregulated
BCL3	2.529214445	4.866167424	55.55927885	4.41E-09	9.44E-08	17.76791409	232	Upregulated
TOMM40L	2.103290365	4.265007562	80.19104035	4.22E-11	3.61E-09	17.75646146	233	Upregulated
CR2	-2.160894963	1.815484096	74.86167913	1.02E-10	6.24E-09	17.72968413	234	Downregulated
PRKCE	2.124676075	4.413385151	77.57246373	6.58E-11	4.64E-09	17.70508584	235	Upregulated
CCRL2	2.162481606	4.416185777	74.31935119	1.16E-10	6.68E-09	17.67820569	236	Upregulated
RNF138	2.139702614	8.024768612	76.01965555	8.59E-11	5.52E-09	17.66940521	237	Upregulated
ZNF165	2.883984956	2.266622133	43.80359178	6.68E-08	7.61E-07	17.64635404	238	Upregulated
SERTAD2	2.227949012	5.063362452	69.24427512	2.91E-10	1.22E-08	17.63202274	239	Upregulated
PIK3R5	2.309691381	7.20817584	64.43039017	7.25E-10	2.46E-08	17.57557425	240	Upregulated
EHD4	2.490608663	6.466307045	55.91062501	4.08E-09	8.95E-08	17.55402232	241	Upregulated
SLC9A8	2.182173445	5.360544222	70.8852787	2.15E-10	9.61E-09	17.49507675	242	Upregulated
FFAR3	2.701517755	1.403035925	47.63050355	2.55E-08	3.56E-07	17.42161096	243	Upregulated
MAFB	1.937396113	4.611957794	94.12447746	4.58E-12	1.05E-09	17.39766248	244	Upregulated
LMTK2	2.1188474	6.257824757	74.91314172	1.04E-10	6.29E-09	17.37724729	245	Upregulated
PSMA6	1.869588907	5.23813239	103.4097363	1.18E-12	5.31E-10	17.33950536	246	Upregulated
GJB6	3.543034206	3.331548347	30.488887	2.26E-06	1.29E-05	17.32381146	247	Upregulated
PRKD2	2.310404571	5.756659878	62.24192539	1.11E-09	3.38E-08	17.25993421	248	Upregulated
NRIP1	1.893695497	7.968652747	96.66721225	3.13E-12	8.20E-10	17.2062435	249	Upregulated
GCH1	2.117262886	7.687934097	73.22913871	1.41E-10	7.49E-09	17.20433574	250	Upregulated
FCER1G	1.962198804	8.315927124	87.90419253	1.19E-11	1.74E-09	17.18809251	251	Upregulated
USPL1	2.188702502	7.041473651	67.87802036	3.75E-10	1.47E-08	17.14561659	252	Upregulated
CREM	2.215458742	5.832066205	66.16378901	5.19E-10	1.88E-08	17.11646665	253	Upregulated
BLVRA	1.695240426	5.943452125	134.9055513	2.16E-14	8.08E-11	17.10952315	254	Upregulated
PFKFB2	2.347526026	6.284520152	59.25813304	2.03E-09	5.20E-08	17.09962155	255	Upregulated
KDM6B	2.245650079	5.519143705	64.14158919	7.67E-10	2.57E-08	17.0462348	256	Upregulated
CD80	2.276741683	1.829255841	62.81771963	1.08E-09	3.33E-08	17.0243334	257	Upregulated
GZF1	2.402762182	6.898508667	56.34259602	3.73E-09	8.28E-08	17.01596141	258	Upregulated
RLF	2.055046331	8.210948718	76.54460279	7.84E-11	5.27E-09	17.01285401	259	Upregulated
POLR2A	2.291030381	6.071785498	61.26632583	1.35E-09	3.82E-08	16.99545079	260	Upregulated
ABCA1	2.149548577	8.392280427	68.97631322	3.05E-10	1.26E-08	16.98255624	261	Upregulated
DCUN1D3	2.086127321	3.692850523	73.26782179	1.41E-10	7.49E-09	16.95133611	262	Upregulated
N4BP1	2.409414198	8.353746304	55.15958325	4.79E-09	1.00E-07	16.86453526	263	Upregulated
USB1	1.91828045	4.190069291	87.51774704	1.27E-11	1.77E-09	16.79103403	264	Upregulated
GPAT4	2.074791008	7.161769847	72.49875008	1.60E-10	8.08E-09	16.7904543	265	Upregulated
MAD2L1BP	1.77205572	5.634137616	112.4440949	3.45E-13	3.56E-10	16.74431945	266	Upregulated
ELMO2	1.908019185	6.648752941	88.22850869	1.13E-11	1.72E-09	16.72288001	267	Upregulated
RSAD2	3.356524693	10.74555712	31.29160805	1.76E-06	1.05E-05	16.71720242	268	Upregulated
ITGA7	2.128571794	0.824232535	67.95766752	3.53E-10	1.41E-08	16.70796933	269	Upregulated
MAPK6	1.933922627	6.926238535	84.14034908	2.18E-11	2.34E-09	16.69100106	270	Upregulated
AKAP12	-1.946284866	3.107706026	83.05443399	2.74E-11	2.76E-09	16.65878494	271	Downregulated
NFKBIB	1.92371722	4.651527999	85.09111102	1.88E-11	2.19E-09	16.65777826	272	Upregulated
DUSP10	2.182981831	4.919587401	64.66618961	6.93E-10	2.37E-08	16.64689512	273	Upregulated
GADD45G	2.592046798	2.858172153	47.18851945	2.93E-08	3.98E-07	16.59043503	274	Upregulated
AVIL	-1.947529515	2.485946464	81.47326125	3.66E-11	3.31E-09	16.51659332	275	Downregulated
SAMD4B	2.364237252	3.844608007	54.5294315	5.52E-09	1.11E-07	16.44052522	276	Upregulated
CLEC17A	-2.27496117	2.275948026	58.45512062	2.50E-09	6.13E-08	16.40802547	277	Downregulated
IFIT5	2.6111486	9.277914222	45.57447493	4.17E-08	5.26E-07	16.3955158	278	Upregulated
RBM7	1.798984681	6.150803216	98.55330038	2.37E-12	7.83E-10	16.38205337	279	Upregulated
SELENOI	1.738682832	5.314889863	108.2520761	6.06E-13	4.25E-10	16.29461578	280	Upregulated
MYADM	2.507657522	6.609561912	48.34382075	2.18E-08	3.19E-07	16.28940966	281	Upregulated
WDFY1	1.792657172	7.65967176	96.89660724	3.02E-12	8.20E-10	16.28820254	282	Upregulated
FAM20C	2.305531718	2.425491615	56.31291094	3.93E-09	8.68E-08	16.28051594	283	Upregulated
PIWIL4	2.083463271	3.787886555	67.19545974	4.30E-10	1.61E-08	16.23537062	284	Upregulated
TIPARP	2.057093387	7.941860111	68.58195169	3.29E-10	1.34E-08	16.19435772	285	Upregulated
POFUT2	2.225527413	4.012557958	59.1517907	2.09E-09	5.32E-08	16.18825895	286	Upregulated
NLRP3	2.172575002	7.602585459	61.71624616	1.24E-09	3.59E-08	16.17534779	287	Upregulated
HIVEP1	1.907103917	6.374446349	81.1183605	3.60E-11	3.31E-09	16.17375222	288	Upregulated
GALM	2.463543862	6.165966791	49.24027561	1.77E-08	2.75E-07	16.1643591	289	Upregulated
NR4A2	2.670465139	4.213852942	42.75280923	8.30E-08	8.90E-07	16.15852573	290	Upregulated
TOM1	1.944759984	6.619553628	77.10522	7.11E-11	4.93E-09	16.15612774	291	Upregulated
GAB2	1.905024194	6.129822569	81.15997334	3.57E-11	3.31E-09	16.15611452	292	Upregulated
IFI30	2.195803701	4.844824139	59.87504003	1.80E-09	4.70E-08	16.0913899	293	Upregulated
TRIM22	2.083897483	10.45957175	65.91782467	5.44E-10	1.93E-08	16.07517718	294	Upregulated
SLC23A2	1.881902251	5.136002216	82.14591031	3.03E-11	2.88E-09	16.07137308	295	Upregulated
SCML1	1.992649466	3.940198675	71.73222893	1.85E-10	8.85E-09	16.04676102	296	Upregulated
IFIT2	2.938935908	12.06697833	36.15699429	4.52E-07	3.48E-06	16.04214704	297	Upregulated
MTHFD2	1.795510441	6.737418518	92.42299405	5.92E-12	1.18E-09	16.03185344	298	Upregulated
KLHL15	1.872629024	6.517227441	82.67194046	2.78E-11	2.76E-09	16.02834442	299	Upregulated
CACNA1A	2.560455305	1.800654392	45.49484133	4.47E-08	5.56E-07	16.01475861	300	Upregulated
ZNF687	2.014285288	4.605196631	69.67472495	2.69E-10	1.15E-08	15.9941454	301	Upregulated
CCIN	2.594598875	0.701186929	43.12049793	5.90E-08	6.94E-07	15.9798241	302	Upregulated
SLC35E4	2.480504563	2.24096886	47.58164531	2.73E-08	3.74E-07	15.94302361	303	Upregulated
NFKB2	2.225852728	6.729319115	57.55343768	2.89E-09	6.89E-08	15.94118613	304	Upregulated
LGALS8	2.094090083	7.933655573	64.39718869	7.30E-10	2.46E-08	15.93461408	305	Upregulated
TCL1A	-2.74885089	4.093422258	39.72460348	1.80E-07	1.64E-06	15.89998363	306	Downregulated
C1QA	2.575519179	3.232386408	44.36225903	5.66E-08	6.72E-07	15.89808676	307	Upregulated
CHD1	1.948295535	9.572688591	73.96306883	1.23E-10	6.96E-09	15.89359687	308	Upregulated
UGT2B11	-2.588079409	1.545555998	42.93227079	6.36E-08	7.32E-07	15.87921781	309	Downregulated
SAT2	1.838504877	3.888801255	84.29947855	2.14E-11	2.33E-09	15.87048457	310	Upregulated
CD63	1.827278517	8.608710748	85.51522111	1.75E-11	2.16E-09	15.83607551	311	Upregulated
IFITM3	2.501753753	7.709376911	46.16670539	3.62E-08	4.71E-07	15.82799882	312	Upregulated
TSC22D2	1.967649633	5.362926794	71.47975937	1.93E-10	9.09E-09	15.82239569	313	Upregulated
C16orf87	1.852670813	5.301550766	82.24703717	2.98E-11	2.88E-09	15.82173772	314	Upregulated
UPP1	2.123182657	6.512702902	61.82845642	1.21E-09	3.54E-08	15.82096632	315	Upregulated
TTYH3	2.374334867	3.352832811	50.58754327	1.32E-08	2.19E-07	15.81312586	316	Upregulated
IFIT1	3.330909693	11.08955544	28.99416294	3.45E-06	1.81E-05	15.79494009	317	Upregulated
KRT23	-2.067364299	6.036993468	64.65803882	6.94E-10	2.37E-08	15.76522359	318	Downregulated
NUDT5	-1.943975084	4.64115208	72.7763323	1.53E-10	7.88E-09	15.75285178	319	Downregulated
NT5E	-2.422216181	2.920810206	48.31390607	2.28E-08	3.31E-07	15.6971471	320	Downregulated
ZNF181	-2.129009891	3.476398048	60.46388487	1.64E-09	4.41E-08	15.66015514	321	Downregulated
ELF4	2.024966934	4.834829404	65.82124734	5.55E-10	1.96E-08	15.60592044	322	Upregulated
RAB1A	1.779402123	7.853259851	87.74645863	1.22E-11	1.75E-09	15.58254808	323	Upregulated
RIT1	1.852955817	8.527491833	79.12429416	5.03E-11	3.92E-09	15.57696769	324	Upregulated
NDUFV2	2.124351922	3.811697602	59.90634138	1.79E-09	4.70E-08	15.56777368	325	Upregulated
ADAM9	1.678055936	6.648491585	104.2025122	1.06E-12	5.30E-10	15.56533565	326	Upregulated
KLHDC7B	1.909871253	1.953757977	73.90812184	1.36E-10	7.42E-09	15.52614664	327	Upregulated
RUSC2	1.949229428	2.324472127	70.31062529	2.52E-10	1.10E-08	15.51570746	328	Upregulated
METRNL	1.84498754	6.454532328	79.05776805	5.09E-11	3.93E-09	15.50901547	329	Upregulated
RMI2	2.291286327	2.860829926	51.72561521	1.04E-08	1.81E-07	15.45017923	330	Upregulated
MVB12B	1.920777758	2.499588789	71.48674833	2.01E-10	9.20E-09	15.43545019	331	Upregulated
SOCS3	2.705571529	8.967809031	38.72521057	2.29E-07	2.00E-06	15.41676185	332	Upregulated
B4GALT1	1.897082172	5.294022494	73.24096308	1.40E-10	7.49E-09	15.41520367	333	Upregulated
PLAUR	1.97297499	7.234681463	67.45256579	4.06E-10	1.55E-08	15.4076979	334	Upregulated
GTPBP2	1.706666654	5.061069116	95.56836776	3.69E-12	9.40E-10	15.40579152	335	Upregulated
RHBDF2	2.065686201	4.956937145	61.70608918	1.24E-09	3.59E-08	15.379044	336	Upregulated
PLEK	2.131899629	8.924859459	58.27773983	2.49E-09	6.12E-08	15.37762904	337	Upregulated
TMEM268	1.942802058	4.001045875	69.14300684	2.97E-10	1.24E-08	15.36040036	338	Upregulated
DGKZ	2.03445726	5.794935898	63.12618636	9.36E-10	2.98E-08	15.30991695	339	Upregulated
SGTA	2.335430576	2.711268602	49.24614866	1.82E-08	2.79E-07	15.30556657	340	Upregulated
LCP2	1.857536083	7.421296368	75.59552405	9.25E-11	5.86E-09	15.29108386	341	Upregulated
FMNL1	2.021011631	5.803390149	63.37611544	8.91E-10	2.86E-08	15.24685879	342	Upregulated
ETF1	1.767635403	8.286375413	83.88777243	2.28E-11	2.37E-09	15.24593097	343	Upregulated
GRPEL1	1.735465123	6.280923314	88.34332923	1.11E-11	1.72E-09	15.21121453	344	Upregulated
TMEM255A	1.940582918	1.372209484	67.55329411	4.43E-10	1.65E-08	15.10167424	345	Upregulated
RGS1	2.42207682	6.129388147	44.6180421	5.24E-08	6.29E-07	15.01986902	346	Upregulated
ARID3B	1.75342826	3.585989197	82.84138992	2.73E-11	2.76E-09	15.00807245	347	Upregulated
ADAP2	1.831695578	3.729093643	74.71535061	1.09E-10	6.47E-09	14.99974212	348	Upregulated
MYO7A	1.938820772	1.414953135	66.68972887	5.21E-10	1.88E-08	14.97891734	349	Upregulated
MS4A1	-2.095485259	6.097846859	57.36344916	3.01E-09	7.12E-08	14.97761425	350	Downregulated
IRF5	1.77060902	5.319132303	80.19672389	4.20E-11	3.61E-09	14.94788895	351	Upregulated
CHD4	1.859460007	4.651010979	71.34402072	1.98E-10	9.16E-09	14.94667867	352	Upregulated
BHLHE40	2.272759155	6.159891033	49.39252046	1.71E-08	2.69E-07	14.93413655	353	Upregulated
JUP	2.848269279	3.060046753	33.92568081	8.48E-07	5.79E-06	14.91702695	354	Upregulated
C15orf39	2.09373063	4.858334898	56.91504189	3.31E-09	7.51E-08	14.91632237	355	Upregulated
RABGEF1	2.084229592	3.018763778	57.43106051	3.02E-09	7.12E-08	14.89690417	356	Upregulated
SH3PXD2B	2.850357758	0.754053768	32.79331104	8.99E-07	6.06E-06	14.87197844	357	Upregulated
PI4K2A	1.967075815	4.999881639	63.39944131	8.88E-10	2.86E-08	14.83995774	358	Upregulated
CARD19	2.032907954	6.341884641	59.44923511	1.96E-09	5.02E-08	14.83845853	359	Upregulated
MS4A2	-2.302148257	2.828765815	47.65699607	2.66E-08	3.67E-07	14.81440276	360	Downregulated
USP30	1.856008064	4.404914917	70.0997127	2.49E-10	1.09E-08	14.77859724	361	Upregulated
DDIT3	2.096445303	6.606822734	55.72514205	4.25E-09	9.15E-08	14.75603557	362	Upregulated
LIMK2	1.993458272	8.292740578	61.01880447	1.42E-09	3.97E-08	14.75374574	363	Upregulated
CSF1	2.418496847	3.11944363	43.38494397	7.18E-08	7.99E-07	14.74665852	364	Upregulated
FFAR1	2.761157127	1.007700005	34.42706104	6.49E-07	4.66E-06	14.72217441	365	Upregulated
ETV6	1.885539061	4.913676162	67.30029	4.19E-10	1.59E-08	14.70578081	366	Upregulated
TXNDC11	1.733586431	5.956024731	80.8823582	3.74E-11	3.31E-09	14.70218646	367	Upregulated
RNF19B	1.879123112	5.928854549	67.47908511	4.04E-10	1.55E-08	14.67477357	368	Upregulated
APOF	2.378486509	0.624442569	43.42307123	5.74E-08	6.79E-07	14.67072147	369	Upregulated
PLIN3	1.739913921	6.886562414	79.61320744	4.63E-11	3.79E-09	14.65189199	370	Upregulated
NUB1	2.195668533	8.163665463	49.99499207	1.49E-08	2.41E-07	14.53122915	371	Upregulated
MAP3K8	1.941303163	7.268755683	62.36090346	1.09E-09	3.34E-08	14.51401662	372	Upregulated
ZCCHC24	2.129612944	2.500314994	52.6282386	8.59E-09	1.55E-07	14.49989679	373	Upregulated
ZFP36	2.129513654	6.773310925	52.49403233	8.54E-09	1.55E-07	14.4992325	374	Upregulated
SRGAP2C	2.384907293	5.053914908	42.94482788	7.89E-08	8.58E-07	14.46804777	375	Upregulated
DNMBP	2.386633601	3.085434675	42.89014252	8.11E-08	8.76E-07	14.45698597	376	Upregulated
CRTC2	2.03090386	3.940870271	56.62880825	3.52E-09	7.91E-08	14.42327788	377	Upregulated
EPHB4	-1.71530634	2.346955565	79.19255228	5.36E-11	4.03E-09	14.39892059	378	Downregulated
STARD4	1.731432068	5.936130581	76.97874264	7.27E-11	4.99E-09	14.37388999	379	Upregulated
PHF1	1.929809309	5.911191803	61.57962702	1.27E-09	3.63E-08	14.35767907	380	Upregulated
RPP40	-2.058394315	0.75711794	51.42591254	5.41E-09	1.09E-07	14.3296794	381	Downregulated
NTNG2	2.067721668	4.525400373	54.08647054	6.05E-09	1.20E-07	14.31294769	382	Upregulated
FCRL2	-2.178505754	2.920067035	49.29631349	1.82E-08	2.79E-07	14.27761793	383	Downregulated
ECE1	1.739968624	7.597994869	74.96555196	1.03E-10	6.27E-09	14.27305271	384	Upregulated
APBB2	2.367081826	1.782917354	42.67710456	8.88E-08	9.39E-07	14.26754386	385	Upregulated
GBP1	2.313653992	9.523038626	44.20671456	5.79E-08	6.85E-07	14.26267229	386	Upregulated
AK4	2.192159192	1.401168995	48.20680235	2.39E-08	3.39E-07	14.18236274	387	Upregulated
PI3	-2.727397102	2.719690558	33.53820108	9.52E-07	6.36E-06	14.17349102	388	Downregulated
GPR68	-2.1369065	2.179715509	50.23325442	1.47E-08	2.37E-07	14.15590504	389	Downregulated
WLS	-2.259831618	4.909263991	45.16611247	4.61E-08	5.69E-07	14.11264127	390	Downregulated
DSC1	-2.405383125	0.759101152	37.89292254	1.46E-07	1.40E-06	14.0816977	391	Downregulated
FCRL3	-1.814557599	4.165983224	66.66538681	4.76E-10	1.76E-08	14.06956619	392	Downregulated
LMNA	2.235413559	5.791014228	45.73461393	4.01E-08	5.10E-07	14.06535247	393	Upregulated
FNIP2	1.657825108	6.036552902	80.00724306	4.33E-11	3.63E-09	13.99245319	394	Upregulated
PPIF	1.82712477	5.925116957	65.11585984	6.35E-10	2.21E-08	13.98923351	395	Upregulated
TREML4	2.411397085	3.088085053	39.88209607	1.73E-07	1.59E-06	13.98206459	396	Upregulated
PARP11	1.61816808	5.076425266	84.5474973	2.05E-11	2.30E-09	13.97956527	397	Upregulated
SEMA3B	2.346118405	1.072560251	41.64110842	1.08E-07	1.11E-06	13.97202758	398	Upregulated
CEP295NL	2.352361195	1.501717293	41.64862846	1.14E-07	1.16E-06	13.96623918	399	Upregulated
TGM1	2.110159626	0.571272772	49.33702375	1.49E-08	2.41E-07	13.96558376	400	Upregulated
SAMD4A	1.932636822	3.584136543	58.51247486	2.39E-09	5.95E-08	13.96405746	401	Upregulated
OAS2	2.428868371	8.435584372	39.06466196	2.10E-07	1.88E-06	13.90972693	402	Upregulated
STAT1	1.683437268	10.4148673	76.00227549	8.61E-11	5.52E-09	13.90162121	403	Upregulated
TFG	1.792970273	6.886672618	66.48965065	4.88E-10	1.79E-08	13.88837272	404	Upregulated
ITPRIP	1.695199268	6.793792923	74.31427932	1.16E-10	6.68E-09	13.85819017	405	Upregulated
RELB	1.917796156	5.45705518	58.21693786	2.52E-09	6.16E-08	13.82802609	406	Upregulated
JMJD6	2.060387759	7.263340662	51.17173516	1.15E-08	1.94E-07	13.82779885	407	Upregulated
RAP2C	1.473087999	7.228162367	107.7728925	6.46E-13	4.26E-10	13.8030944	408	Upregulated
GCSAM	-2.13187594	3.041790873	48.09850735	2.38E-08	3.39E-07	13.792931	409	Downregulated
FAM184A	-1.837701662	1.187920199	61.68377073	1.01E-09	3.15E-08	13.78659868	410	Downregulated
ACOT9	1.857466174	7.21489816	61.14232619	1.39E-09	3.89E-08	13.76323949	411	Upregulated
SAMD8	1.577875136	7.460385162	86.42951848	1.51E-11	1.93E-09	13.75202275	412	Upregulated
DHX58	2.147891477	6.181900419	46.98151243	2.99E-08	4.04E-07	13.7317217	413	Upregulated
IFI27	3.48937169	8.278108837	21.90500622	3.26E-05	0.000120765	13.67156858	414	Upregulated
HERC6	2.11679242	6.066248271	47.76478615	2.49E-08	3.49E-07	13.66820204	415	Upregulated
MAFG	1.624992833	3.463924756	79.27025799	4.95E-11	3.91E-09	13.66185629	416	Upregulated
CCDC85C	1.988694363	3.790008807	53.40537681	7.03E-09	1.35E-07	13.65882298	417	Upregulated
ZCCHC2	1.858246422	8.209021402	59.98021423	1.75E-09	4.63E-08	13.62853593	418	Upregulated
SERTAD3	1.899464725	4.924033366	57.10093237	3.18E-09	7.34E-08	13.55082546	419	Upregulated
TRAF3IP2	2.011690527	2.888432346	51.5906062	1.06E-08	1.84E-07	13.55047111	420	Upregulated
ZC3H3	2.043812757	3.211882698	50.13086422	1.46E-08	2.37E-07	13.53920693	421	Upregulated
LILRA5	1.984794628	8.970541951	52.67782301	8.20E-09	1.51E-07	13.53882278	422	Upregulated
ARAF	1.726985499	3.883557501	67.9561459	3.71E-10	1.46E-08	13.53111641	423	Upregulated
GRAMD1B	2.073263016	3.892789679	48.50745474	2.10E-08	3.12E-07	13.4875015	424	Upregulated
SLC3A2	1.53407386	6.674589699	88.78226917	1.04E-11	1.64E-09	13.47593762	425	Upregulated
IGSF9	2.379582902	1.028230487	38.28450488	2.52E-07	2.18E-06	13.47366006	426	Upregulated
MUC16	2.630085353	1.09059844	32.47977121	1.19E-06	7.60E-06	13.46436031	427	Upregulated
PPARD	1.996243966	2.959106207	51.69131811	1.04E-08	1.81E-07	13.46070402	428	Upregulated
ICAM5	2.315758661	1.057889691	39.78340606	1.74E-07	1.60E-06	13.42271191	429	Upregulated
SIGLEC14	2.397057564	3.967414823	37.59842754	3.09E-07	2.55E-06	13.40761231	430	Upregulated
BRI3BP	-2.238089719	3.242909043	42.02640201	1.01E-07	1.05E-06	13.38173283	431	Downregulated
IRF9	1.630519836	5.971433552	74.63235705	1.10E-10	6.47E-09	13.3523154	432	Upregulated
MEF2A	1.572896636	6.56499868	80.94178514	3.70E-11	3.31E-09	13.33940968	433	Upregulated
PARP12	1.956275728	7.438141808	52.58098063	8.38E-09	1.53E-07	13.33175539	434	Upregulated
PCIF1	1.6592226	4.73358726	70.73484349	2.21E-10	9.81E-09	13.28749699	435	Upregulated
GTPBP1	1.794201653	6.738116221	60.92267238	1.45E-09	4.02E-08	13.26970926	436	Upregulated
SNRPD3	-1.506076179	4.342592519	88.9568395	1.02E-11	1.63E-09	13.23403599	437	Downregulated
PLEKHM2	1.528804469	5.30635798	84.82095858	1.96E-11	2.22E-09	13.23052501	438	Upregulated
BTG3	1.622350843	3.419872685	73.29145794	1.40E-10	7.49E-09	13.18280728	439	Upregulated
PDE2A	2.249595743	1.886463131	40.64643928	1.47E-07	1.41E-06	13.16459595	440	Upregulated
CDK16	1.78822979	5.254868094	60.31971827	1.64E-09	4.41E-08	13.15351143	441	Upregulated
PLAC8	1.761784082	7.954588563	61.99666546	1.17E-09	3.50E-08	13.13558321	442	Upregulated
APOL6	1.841170686	9.661582261	57.14670864	3.15E-09	7.34E-08	13.13495443	443	Upregulated
CNP	1.927065891	5.344091112	52.59810912	8.35E-09	1.53E-07	13.13306109	444	Upregulated
HOPX	-1.849921312	4.282660834	56.55012284	3.59E-09	8.03E-08	13.12594165	445	Downregulated
DCP1A	1.571296615	5.069669706	77.84665566	6.26E-11	4.45E-09	13.12318848	446	Upregulated
IQSEC1	1.698751689	7.170884823	65.94306674	5.41E-10	1.93E-08	13.1053767	447	Upregulated
PDE4B	2.01476988	8.481161218	48.45606471	2.12E-08	3.14E-07	13.10238846	448	Upregulated
CHKA	1.82570934	3.532890054	57.76377106	2.79E-09	6.68E-08	13.09973209	449	Upregulated
MAPKAPK2	1.731597798	7.177538927	63.54407903	8.62E-10	2.82E-08	13.07329892	450	Upregulated
RIPOR1	1.965847909	4.042356347	50.30184537	1.40E-08	2.28E-07	13.05577117	451	Upregulated
LDHA	1.659765556	8.335476048	68.42587324	3.38E-10	1.37E-08	13.05061674	452	Upregulated
IRGQ	2.043179347	4.67722778	46.85820336	3.08E-08	4.14E-07	13.04208068	453	Upregulated
SLC4A10	-2.138299273	3.089187558	43.42848771	7.20E-08	7.99E-07	13.03816841	454	Downregulated
ZBTB16	2.208934573	3.9596638	41.02527724	1.28E-07	1.25E-06	13.03657274	455	Upregulated
ZNFX1	1.617923842	8.873930847	71.48261674	1.93E-10	9.09E-09	13.01015729	456	Upregulated
CD200R1	-1.95402286	3.849732732	50.42789873	1.37E-08	2.25E-07	12.99122728	457	Downregulated
TOB1	2.352979006	6.193453278	36.7524892	3.86E-07	3.05E-06	12.97772414	458	Upregulated
ZNF737	-1.639415142	4.724231964	68.89915659	3.11E-10	1.27E-08	12.94326136	459	Downregulated
ZNF331	1.697464876	4.06148391	64.6305422	7.00E-10	2.38E-08	12.9409008	460	Upregulated
TLE3	2.001323146	7.394220041	47.74734359	2.50E-08	3.50E-07	12.92143699	461	Upregulated
FEM1C	1.473957025	6.652843094	87.5981954	1.25E-11	1.76E-09	12.90470274	462	Upregulated
ZNF354A	-1.73337208	3.89721883	61.67072479	1.26E-09	3.63E-08	12.89619649	463	Downregulated
RBM11	2.067166084	2.328026087	45.19002283	4.73E-08	5.79E-07	12.89364544	464	Upregulated
SKIL	1.535971851	7.521825404	78.50198201	5.59E-11	4.15E-09	12.87470638	465	Upregulated
TRIM27	-1.584918008	5.146144779	72.73832752	1.54E-10	7.88E-09	12.84326053	466	Downregulated
APOL1	1.994200427	5.757842489	47.44968482	2.68E-08	3.69E-07	12.82818493	467	Upregulated
BAIAP2L1	1.892236203	1.809106049	52.33906517	9.44E-09	1.67E-07	12.82367463	468	Upregulated
LATS2	1.408800929	4.870335645	96.64332374	3.14E-12	8.20E-10	12.80045914	469	Upregulated
UBR4	1.730542174	7.573607108	60.93434733	1.45E-09	4.02E-08	12.79889107	470	Upregulated
MCL1	1.714688992	12.5973801	61.79953676	1.22E-09	3.55E-08	12.77479901	471	Upregulated
DUSP4	2.181592571	2.011426409	40.67680934	1.45E-07	1.40E-06	12.77401795	472	Upregulated
LAPTM4A	1.552381434	7.031462934	75.27299846	9.79E-11	6.00E-09	12.76339112	473	Upregulated
CD38	1.87421568	4.453863505	52.49425052	8.56E-09	1.55E-07	12.76098364	474	Upregulated
NSG1	-1.825618612	1.076899747	53.75307668	5.02E-09	1.04E-07	12.75102054	475	Downregulated
AP1G1	1.516297816	7.45967609	79.12214616	5.03E-11	3.92E-09	12.74683502	476	Upregulated
HAVCR2	1.584051864	5.93913453	71.58707666	1.89E-10	8.99E-09	12.74567894	477	Upregulated
KATNBL1	-1.475916546	6.029472703	84.36842775	2.11E-11	2.33E-09	12.74230054	478	Downregulated
BATF3	2.433556315	3.248516093	33.86468586	8.55E-07	5.83E-06	12.73871594	479	Upregulated
VDR	1.791274303	2.811830346	56.79994729	3.45E-09	7.78E-08	12.73434165	480	Upregulated
HILPDA	2.922305652	2.909531843	25.46050551	1.04E-05	4.53E-05	12.69472702	481	Upregulated
CTSD	1.578587996	6.609626368	71.34517834	1.98E-10	9.16E-09	12.68897821	482	Upregulated
KLRG1	-1.928876171	4.533573329	49.41328503	1.71E-08	2.69E-07	12.67450625	483	Downregulated
TUFT1	1.760289521	3.569511396	58.05119219	2.62E-09	6.37E-08	12.66655333	484	Upregulated
AKIRIN2	1.478157566	5.772984937	82.71198971	2.76E-11	2.76E-09	12.65195523	485	Upregulated
TNIP1	1.983336604	7.495214717	46.69821269	3.19E-08	4.25E-07	12.63696164	486	Upregulated
NPC2	1.49952121	7.429755682	79.64492509	4.61E-11	3.79E-09	12.62753435	487	Upregulated
CACNA2D3	-1.957460409	2.026851148	47.69087966	2.61E-08	3.62E-07	12.6077448	488	Downregulated
CLP1	1.601968544	5.434037371	68.35573405	3.43E-10	1.38E-08	12.58922268	489	Upregulated
PLIN2	2.095439444	7.206834624	42.14377932	9.61E-08	1.00E-06	12.57230777	490	Upregulated
P2RY6	2.343724429	0.904686268	34.99706576	5.95E-07	4.34E-06	12.56747274	491	Upregulated
TNF	2.009130223	2.556027879	45.34434827	4.52E-08	5.60E-07	12.5608635	492	Upregulated
CSGALNACT2	1.446202803	7.733072394	85.47798138	1.76E-11	2.16E-09	12.53348988	493	Upregulated
RARA	1.790839137	5.529124279	54.96464629	5.00E-09	1.03E-07	12.51078406	494	Upregulated
CIC	1.906560534	3.958139994	49.01640269	1.87E-08	2.86E-07	12.47725608	495	Upregulated
THEM4	-1.920540522	3.491199242	48.07021463	2.36E-08	3.37E-07	12.43075104	496	Downregulated
CD82	1.931424874	7.049488434	47.47065448	2.66E-08	3.68E-07	12.4275244	497	Upregulated
PNPT1	2.184264816	7.0285877	38.47280471	2.45E-07	2.13E-06	12.3904893	498	Upregulated
MARCO	1.996399114	4.577136791	44.66844326	5.18E-08	6.24E-07	12.3874202	499	Upregulated
PCDH9	-1.982134142	3.985982693	45.20729635	4.59E-08	5.67E-07	12.38087454	500	Downregulated
SPRY2	2.159042841	2.411790263	39.21343887	2.08E-07	1.86E-06	12.37350549	501	Upregulated
SCARF1	1.956180723	6.124201289	46.14023017	3.64E-08	4.73E-07	12.3726727	502	Upregulated
PP2D1	1.926031005	3.047436223	47.33087401	2.79E-08	3.81E-07	12.36345696	503	Upregulated
MAP3K13	1.907727467	5.339350254	48.01299108	2.35E-08	3.36E-07	12.35010481	504	Upregulated
SSTR3	1.95560983	3.503134658	45.97515205	3.81E-08	4.91E-07	12.33781804	505	Upregulated
MERTK	2.117703678	3.430290284	40.10321839	1.62E-07	1.51E-06	12.32688651	506	Upregulated
TMEM167B	1.466534852	7.912536659	78.96458187	5.17E-11	3.95E-09	12.32457164	507	Upregulated
AFF4	1.411651295	7.236310768	86.88254536	1.40E-11	1.88E-09	12.31771517	508	Upregulated
CCDC9	1.551335785	4.545627252	69.61563934	2.72E-10	1.15E-08	12.31364104	509	Upregulated
SP110	1.754097997	6.223897934	55.3617136	4.59E-09	9.66E-08	12.30477301	510	Upregulated
CHMP2B	1.553164551	6.815602029	69.23732433	2.91E-10	1.22E-08	12.29176814	511	Upregulated
NCOA7	2.25858312	7.54238934	35.86358295	4.90E-07	3.71E-06	12.26679234	512	Upregulated
TAPBP	1.843781669	5.900606353	50.36721177	1.37E-08	2.25E-07	12.25794144	513	Upregulated
RIN3	1.613403581	4.360421193	64.13933341	7.69E-10	2.57E-08	12.24699098	514	Upregulated
CHMP4B	1.712385777	6.919669882	57.10348407	3.18E-09	7.34E-08	12.2161999	515	Upregulated
TRAFD1	1.752622615	7.322431133	54.70208563	5.29E-09	1.07E-07	12.21509497	516	Upregulated
KMT2B	1.793283565	2.770289194	52.55930756	8.58E-09	1.55E-07	12.20993077	517	Upregulated
LRRN3	-2.396659454	3.239406126	32.43245439	1.29E-06	8.09E-06	12.20368774	518	Downregulated
ISG20	1.966478424	8.215505729	44.48676848	5.41E-08	6.46E-07	12.17224417	519	Upregulated
ZNF559	-2.09225286	3.599632834	40.06808355	1.65E-07	1.53E-06	12.16623619	520	Downregulated
SMIM3	1.546850076	5.353511283	68.07849482	3.61E-10	1.43E-08	12.13549505	521	Upregulated
B4GALT5	1.582439215	8.358837524	65.2756778	6.16E-10	2.15E-08	12.13397907	522	Upregulated
NR4A1	2.394681242	0.965788594	31.90095964	1.43E-06	8.82E-06	12.10456168	523	Upregulated
EOMES	-1.74282779	3.961580016	54.39478658	5.70E-09	1.14E-07	12.10200975	524	Downregulated
MS4A4A	2.109136478	4.667483002	39.1818111	2.04E-07	1.83E-06	12.1003699	525	Upregulated
SUPT5H	1.346478007	5.993901514	94.28212374	4.47E-12	1.04E-09	12.09321362	526	Upregulated
DRAP1	1.601723142	6.066037597	63.3866009	8.89E-10	2.86E-08	12.08367443	527	Upregulated
SBNO2	1.721113476	7.154630522	55.4295514	4.52E-09	9.59E-08	12.07934411	528	Upregulated
STXBP2	1.633511995	3.194604691	60.91653623	1.47E-09	4.06E-08	12.07454624	529	Upregulated
KRCC1	-2.034056963	5.121223344	41.39000779	1.16E-07	1.17E-06	12.06523148	530	Downregulated
MOB3A	1.789283357	5.724545221	51.43285004	1.08E-08	1.86E-07	12.04276186	531	Upregulated
PLEKHG2	1.853539668	2.822978578	48.40231573	2.18E-08	3.19E-07	12.03992188	532	Upregulated
BTN2A2	1.620228273	3.871517078	61.4156382	1.32E-09	3.74E-08	12.03414447	533	Upregulated
SH3BP2	1.615086175	6.094402578	61.72125234	1.24E-09	3.59E-08	12.02470827	534	Upregulated
HERC3	1.542486353	3.419961328	67.20029836	4.30E-10	1.61E-08	12.01981238	535	Upregulated
WWP2	1.404862519	6.015196069	82.56722414	2.83E-11	2.78E-09	12.01937584	536	Upregulated
CD79B	-1.611904838	4.501986984	61.64055215	1.26E-09	3.63E-08	11.99248664	537	Downregulated
FFAR2	1.97734358	8.454450207	42.74993276	8.27E-08	8.88E-07	11.96575393	538	Upregulated
TGFB1	1.64887715	4.437936135	58.80685382	2.23E-09	5.65E-08	11.95142635	539	Upregulated
MAP7D1	1.519766436	5.169220371	68.23906074	3.51E-10	1.41E-08	11.93104689	540	Upregulated
SLC1A2	2.200357737	1.323398995	35.90728071	5.03E-07	3.78E-06	11.9304025	541	Upregulated
CXCL1	-1.969057382	3.395539666	42.91438216	8.09E-08	8.75E-07	11.92846636	542	Downregulated
TAF1C	2.106522773	2.148864531	38.43751445	2.56E-07	2.19E-06	11.9203325	543	Upregulated
ANKRD42	1.97547418	4.955868865	42.44946517	8.91E-08	9.41E-07	11.90508153	544	Upregulated
MLLT6	1.655305312	5.855432902	57.82115327	2.74E-09	6.58E-08	11.8885639	545	Upregulated
FAM72A	2.427105195	1.355623228	30.56232268	2.21E-06	1.27E-05	11.88620975	546	Upregulated
GOLGA7B	-1.833619261	1.656329074	48.11377148	2.29E-08	3.31E-07	11.8827508	547	Downregulated
SPATA2	1.888398937	1.861896526	45.81289258	4.15E-08	5.26E-07	11.85800653	548	Upregulated
SCARB2	1.572682256	6.865596555	63.2952238	9.05E-10	2.89E-08	11.85588994	549	Upregulated
FBLN5	-1.941973487	1.287431967	42.70526737	7.37E-08	8.13E-07	11.8266966	550	Downregulated
HKDC1	-1.869721126	1.155084138	45.3917236	3.64E-08	4.73E-07	11.82582328	551	Downregulated
NCKAP5L	1.951318527	2.003939877	42.92818534	8.27E-08	8.88E-07	11.80826517	552	Upregulated
ADGRG3	1.981228533	6.340819873	41.68609683	1.08E-07	1.10E-06	11.80185794	553	Upregulated
CSRNP1	2.131130711	8.377215904	36.93848031	3.67E-07	2.94E-06	11.78959364	554	Upregulated
BRI3	1.480368806	6.13468763	69.78751927	2.63E-10	1.13E-08	11.76186827	555	Upregulated
BBS10	-2.097928505	3.389800775	37.77378306	2.99E-07	2.48E-06	11.7589785	556	Downregulated
BAZ2A	1.686604967	5.954834148	54.26527995	5.81E-09	1.16E-07	11.70037672	557	Upregulated
SREBF1	1.586220826	3.477953507	60.3396336	1.64E-09	4.41E-08	11.66761335	558	Upregulated
SYNJ1	1.491208328	5.323675411	67.64564164	3.92E-10	1.51E-08	11.66202856	559	Upregulated
SACS	-1.644900642	5.601954507	56.31553588	3.75E-09	8.32E-08	11.64575657	560	Downregulated
CAT	-1.49097539	7.879406935	67.45356916	4.06E-10	1.55E-08	11.64358317	561	Downregulated
CMTR1	1.542223656	6.892312768	63.43503897	8.80E-10	2.86E-08	11.63480009	562	Upregulated
ANKHD1	1.39162623	3.556926795	78.05328332	6.08E-11	4.38E-09	11.63260502	563	Upregulated
TIGIT	-1.654393878	4.795090212	55.52981016	4.44E-09	9.47E-08	11.61992096	564	Downregulated
STOML1	2.194114984	3.541324261	34.46576373	7.21E-07	5.09E-06	11.61350842	565	Upregulated
TPCN2	1.60414382	2.811444929	58.71144597	2.32E-09	5.82E-08	11.60666003	566	Upregulated
CBX6	1.806884441	5.639065685	47.31896392	2.76E-08	3.78E-07	11.60497117	567	Upregulated
KLF9	1.693313239	6.37731703	52.98102067	7.68E-09	1.44E-07	11.58351953	568	Upregulated
SIN3A	1.69703893	5.649146114	52.6357578	8.28E-09	1.52E-07	11.57015688	569	Upregulated
C3orf38	1.303655968	6.548141662	90.67183799	7.74E-12	1.37E-09	11.55312611	570	Upregulated
CPPED1	-1.377912743	8.360339602	78.40151149	5.69E-11	4.15E-09	11.54983535	571	Downregulated
PROSER1	1.348028666	3.934073988	82.95881461	2.66E-11	2.74E-09	11.54233078	572	Upregulated
PID1	-1.829903687	2.352868966	46.09852637	3.83E-08	4.93E-07	11.54194068	573	Downregulated
PDIA3	1.41608979	7.059478346	73.81931387	1.27E-10	7.08E-09	11.54079546	574	Upregulated
ACOX1	-1.710894044	6.880794891	51.62855099	1.03E-08	1.81E-07	11.53658507	575	Downregulated
TRAF6	1.337066649	6.182228973	83.99513221	2.24E-11	2.37E-09	11.53317556	576	Upregulated
PER2	1.779631622	2.575859297	48.12465414	2.34E-08	3.35E-07	11.5225865	577	Upregulated
ADNP2	1.39290375	4.35706911	76.22497336	8.30E-11	5.51E-09	11.50352689	578	Upregulated
TWF1	1.455934307	7.026340527	68.98015233	3.05E-10	1.26E-08	11.50264131	579	Upregulated
LACTB	1.664267024	7.157706513	53.88997296	6.30E-09	1.24E-07	11.49384219	580	Upregulated
ZNF626	-1.751762373	2.745872163	49.3197905	1.80E-08	2.78E-07	11.48480122	581	Downregulated
HMGCS1	1.537984738	5.845975174	62.17500523	1.13E-09	3.42E-08	11.4833403	582	Upregulated
CNR2	-1.753069086	2.373750559	49.27471325	1.84E-08	2.82E-07	11.48328331	583	Downregulated
MXD1	1.577168733	10.07076385	59.11728441	2.09E-09	5.32E-08	11.47216417	584	Upregulated
GNG5	1.537898271	5.636982829	61.92470377	1.19E-09	3.52E-08	11.46342128	585	Upregulated
JMJD1C	1.675719623	9.989437849	52.45057596	8.62E-09	1.56E-07	11.40834776	586	Upregulated
TRAF4	1.726925742	3.291823323	49.8594602	1.55E-08	2.49E-07	11.40549885	587	Upregulated
PHC2	1.663882076	6.915421086	53.13265001	7.43E-09	1.41E-07	11.40012514	588	Upregulated
TLR2	1.588453079	9.94444669	57.66439515	2.83E-09	6.75E-08	11.39077452	589	Upregulated
SEZ6	1.849316802	1.36085935	44.2126193	6.18E-08	7.19E-07	11.36075387	590	Upregulated
RNMT	1.447869151	5.688407947	68.10419132	3.60E-10	1.43E-08	11.35905106	591	Upregulated
ZNF382	-1.760934572	2.240161392	47.86051687	2.54E-08	3.55E-07	11.3584346	592	Downregulated
FUT4	1.83367383	5.187265499	44.49653369	5.40E-08	6.46E-07	11.35020111	593	Upregulated
NAPB	1.572742895	5.506420901	58.20681217	2.53E-09	6.16E-08	11.34006329	594	Upregulated
ZNF583	-1.783225036	2.288390703	46.72845073	3.31E-08	4.38E-07	11.33953614	595	Downregulated
GRINA	1.822690896	5.798144838	44.832523	4.98E-08	6.02E-07	11.33787399	596	Upregulated
TTLL1	-1.512861063	1.417074	62.42986611	1.05E-09	3.26E-08	11.32638179	597	Downregulated
PIP4P1	1.383953438	5.759257412	74.43176124	1.14E-10	6.64E-09	11.3181351	598	Upregulated
SLC31A2	1.661307986	4.636796636	52.42552544	8.68E-09	1.56E-07	11.30659423	599	Upregulated
JUND	1.909256006	7.118145072	41.24699381	1.20E-07	1.20E-06	11.30454491	600	Upregulated
TMEM62	1.775812536	5.104206204	46.59160506	3.28E-08	4.35E-07	11.29768619	601	Upregulated
ZNF594	-1.974957999	2.445374063	38.95936367	2.23E-07	1.96E-06	11.27182511	602	Downregulated
PTPN1	1.339621833	6.425467659	78.34948923	5.74E-11	4.16E-09	11.22772024	603	Upregulated
TULP2	2.242667854	0.536896896	31.08679888	1.64E-06	9.86E-06	11.22753188	604	Upregulated
BST2	1.860424033	7.012292496	42.52436158	8.74E-08	9.27E-07	11.22421116	605	Upregulated
STAT2	1.792444838	7.734077954	45.27863511	4.47E-08	5.56E-07	11.2111199	606	Upregulated
CREB3	1.489044164	4.468000432	63.01986898	9.57E-10	3.03E-08	11.19486627	607	Upregulated
TNFAIP6	2.000334886	7.23832353	37.51905184	3.15E-07	2.59E-06	11.17597976	608	Upregulated
ZFAND2A	1.69443206	5.498116581	49.69893577	1.60E-08	2.54E-07	11.17486645	609	Upregulated
SYTL3	1.597783767	6.316487672	54.8933341	5.07E-09	1.04E-07	11.15763932	610	Upregulated
GORASP1	1.494152175	5.084785481	61.8652638	1.20E-09	3.54E-08	11.13372473	611	Upregulated
RHBDD2	1.742740146	2.604206693	46.99381463	3.04E-08	4.10E-07	11.13086236	612	Upregulated
ATP6AP1	1.244158237	5.692928626	92.35139292	5.98E-12	1.18E-09	11.10890924	613	Upregulated
DDAH2	1.544940059	6.088571815	57.81896455	2.74E-09	6.58E-08	11.0959099	614	Upregulated
RETN	2.407287233	3.752028672	27.78502612	4.98E-06	2.47E-05	11.09290854	615	Upregulated
YES1	1.595958904	4.729544803	53.92339679	6.26E-09	1.24E-07	11.0246359	616	Upregulated
LENG8	1.918450961	4.303346453	39.1892751	2.04E-07	1.83E-06	11.00696788	617	Upregulated
RPS6KA5	-1.423360597	5.216559614	66.1897357	5.17E-10	1.88E-08	10.99728089	618	Downregulated
GNE	1.33136425	5.236143938	76.0064514	8.61E-11	5.52E-09	10.99424483	619	Upregulated
THEMIS2	1.541237349	9.462713377	57.01884188	3.23E-09	7.39E-08	10.99121544	620	Upregulated
CCNK	1.611429788	4.459133045	52.15363858	9.22E-09	1.64E-07	10.93397496	621	Upregulated
SLC15A3	1.685266787	6.726428619	48.20878435	2.25E-08	3.26E-07	10.9311664	622	Upregulated
PDE1B	1.714669386	1.656386461	46.98695244	3.18E-08	4.24E-07	10.92681845	623	Upregulated
ADAM17	1.487221242	7.405238803	60.09854032	1.71E-09	4.55E-08	10.91979907	624	Upregulated
AGFG2	-1.725802962	2.084967827	46.23592114	3.71E-08	4.80E-07	10.90475365	625	Downregulated
ID2	1.520604708	7.611001246	57.67610063	2.82E-09	6.74E-08	10.90443412	626	Upregulated
FNDC3B	1.397797236	8.103945516	67.25911093	4.22E-10	1.59E-08	10.89990963	627	Upregulated
CDC42EP4	1.587290654	2.484166512	53.23875973	7.45E-09	1.41E-07	10.87446676	628	Upregulated
SERTAD1	1.623187968	4.936258848	50.96778281	1.20E-08	2.03E-07	10.86421761	629	Upregulated
ELF1	1.518568621	9.274003204	57.07609214	3.19E-09	7.36E-08	10.83232791	630	Upregulated
TMEM119	2.039280991	1.496022662	34.79649561	6.86E-07	4.89E-06	10.82914078	631	Upregulated
SPPL2A	1.203113546	7.073285243	94.59933976	4.26E-12	1.02E-09	10.81964025	632	Upregulated
EFHD2	1.541187506	8.280992616	55.41242307	4.54E-09	9.59E-08	10.81604317	633	Upregulated
CASS4	-1.736502596	3.822977279	44.94350381	4.89E-08	5.93E-07	10.81286325	634	Downregulated
SLC7A5	1.968310589	3.493752306	36.51328101	4.13E-07	3.21E-06	10.81239895	635	Upregulated
JAKMIP2	-1.800951382	2.500936102	42.30486136	9.57E-08	9.97E-07	10.80767455	636	Downregulated
CCDC97	1.545659324	2.760234464	54.97261586	5.08E-09	1.04E-07	10.79364404	637	Upregulated
ZMYND15	2.076866049	1.258326746	33.58695915	9.51E-07	6.36E-06	10.79288218	638	Upregulated
TCF7L2	1.57774567	2.808599841	53.03972458	7.70E-09	1.45E-07	10.79197298	639	Upregulated
ANKRD33B	2.093583398	4.044803087	32.94436122	1.10E-06	7.15E-06	10.77320663	640	Upregulated
PLAA	1.295963912	5.652143486	76.95245375	7.30E-11	4.99E-09	10.75874882	641	Upregulated
NHS	-1.643896409	2.314368794	49.15974072	1.89E-08	2.86E-07	10.75627203	642	Downregulated
S1PR2	1.940556038	1.448954755	37.18809487	3.62E-07	2.90E-06	10.74576392	643	Upregulated
OSGEPL1	-1.728337141	2.627114565	44.80355431	5.19E-08	6.24E-07	10.72412739	644	Downregulated
NFYB	-1.205779383	4.900161309	91.6279444	6.70E-12	1.30E-09	10.71627764	645	Downregulated
PIGX	-1.616088332	5.115840663	49.97389374	1.50E-08	2.42E-07	10.69323527	646	Downregulated
ETS2	1.742670753	7.627641272	43.62563338	6.67E-08	7.61E-07	10.6629492	647	Upregulated
KDM1B	1.311175013	5.262136885	73.18448906	1.42E-10	7.49E-09	10.65427222	648	Upregulated
ERI1	1.964273804	6.402850021	35.72168842	5.09E-07	3.81E-06	10.64354939	649	Upregulated
CLN8	1.328068785	4.277759205	70.73642113	2.21E-10	9.81E-09	10.63552894	650	Upregulated
GCNT7	1.648472969	2.803585832	47.65930523	2.59E-08	3.60E-07	10.6224479	651	Upregulated
INPP4B	-1.740476082	6.206253357	43.34103895	7.15E-08	7.98E-07	10.61362823	652	Downregulated
SEC24A	1.30341173	5.675107833	73.64818052	1.31E-10	7.23E-09	10.61100334	653	Upregulated
LONRF3	1.545716644	3.574558905	53.25792464	7.26E-09	1.39E-07	10.59990913	654	Upregulated
SKI	1.997625274	3.933921068	34.57769252	6.97E-07	4.96E-06	10.59657063	655	Upregulated
MVD	1.470547593	3.981150168	57.99872191	2.64E-09	6.41E-08	10.57823737	656	Upregulated
SARNP	1.533110905	1.764231879	54.06415743	6.47E-09	1.27E-07	10.57447808	657	Upregulated
LIMA1	-1.685649559	3.114745107	45.54080859	4.29E-08	5.41E-07	10.56413247	658	Downregulated
RAB34	1.621088823	4.090671624	48.6066132	2.05E-08	3.08E-07	10.55671322	659	Upregulated
RREB1	1.297441032	5.361536672	73.03738208	1.46E-10	7.56E-09	10.53691966	660	Upregulated
CASZ1	1.638540126	2.058659247	47.56872929	2.71E-08	3.73E-07	10.53325767	661	Upregulated
ABTB2	2.511123263	2.535850555	24.21065647	1.55E-05	6.39E-05	10.53215804	662	Upregulated
DPEP2	-1.719522803	4.654621261	43.57877492	6.76E-08	7.65E-07	10.51676715	663	Downregulated
TNFRSF9	-1.524900808	2.276893213	53.9101808	6.58E-09	1.28E-07	10.51057087	664	Downregulated
SRGAP1	2.060416516	0.573896504	32.16807065	1.26E-06	7.94E-06	10.50827145	665	Upregulated
SLC1A3	2.048491308	2.490475397	32.7973972	1.16E-06	7.47E-06	10.50206637	666	Upregulated
OSBPL10	-1.550406163	2.739617986	52.10251822	9.64E-09	1.70E-07	10.49409658	667	Downregulated
RBMS2	1.677445398	2.4706061	45.40678666	4.44E-08	5.55E-07	10.49407151	668	Upregulated
COL4A2	1.958943687	0.608060256	34.88798074	6.07E-07	4.41E-06	10.49072684	669	Upregulated
C3	2.208736726	1.298150373	29.11925136	3.42E-06	1.80E-05	10.48073086	670	Upregulated
PAIP2B	-1.798464238	2.359304932	40.21713357	1.62E-07	1.51E-06	10.46871405	671	Downregulated
SESTD1	1.196189185	4.817993306	86.62555645	1.46E-11	1.91E-09	10.42936303	672	Upregulated
MAP1S	1.694397571	2.179892301	44.20012656	6.00E-08	7.02E-07	10.42714205	673	Upregulated
SH3BP1	1.573610332	2.591678686	50.16415614	1.47E-08	2.37E-07	10.42435803	674	Upregulated
FOSL2	1.517281727	6.463451726	53.35808694	7.07E-09	1.36E-07	10.41912443	675	Upregulated
SEC16A	1.668277538	4.785803282	45.13466613	4.63E-08	5.70E-07	10.41694119	676	Upregulated
CCNJ	1.202574477	4.017453254	85.29313415	1.82E-11	2.19E-09	10.41328673	677	Upregulated
FRMD3	1.71249906	4.720255876	42.89844978	7.98E-08	8.66E-07	10.38212211	678	Upregulated
G0S2	2.686690548	9.078826845	21.47383119	3.77E-05	0.000136788	10.3812438	679	Upregulated
HSH2D	1.628456599	6.326329498	46.74219752	3.16E-08	4.23E-07	10.37970204	680	Upregulated
NT5C3A	1.661510938	9.118299376	45.18570387	4.57E-08	5.66E-07	10.3793106	681	Upregulated
APMAP	-1.605259427	6.689412978	47.74910222	2.50E-08	3.50E-07	10.36427255	682	Downregulated
IPO4	2.013762369	0.72367638	32.85588953	1.09E-06	7.13E-06	10.36424974	683	Upregulated
ZC2HC1A	-1.536679253	2.23785142	51.73696815	1.06E-08	1.83E-07	10.35243514	684	Downregulated
PTCH2	2.085279736	1.281217898	31.24773556	1.84E-06	1.09E-05	10.34892026	685	Upregulated
EPAS1	2.040376257	2.903436908	32.12550392	1.40E-06	8.63E-06	10.33201929	686	Upregulated
SLC15A4	1.598399328	8.462265921	47.80254571	2.47E-08	3.47E-07	10.32556713	687	Upregulated
HSPA5	1.738552121	7.901357127	41.46823618	1.14E-07	1.16E-06	10.32228198	688	Upregulated
ATXN2L	1.592207412	3.75443294	48.11217658	2.30E-08	3.32E-07	10.3164195	689	Upregulated
CWC25	1.572882025	6.41272234	49.15555621	1.81E-08	2.78E-07	10.31168051	690	Upregulated
VAMP5	1.708040151	3.646118151	42.51867654	8.79E-08	9.30E-07	10.30178374	691	Upregulated
SLC43A3	1.515182234	3.466777841	52.22961632	9.11E-09	1.62E-07	10.28702365	692	Upregulated
CALR	1.378192435	7.026718003	62.09165208	1.15E-09	3.45E-08	10.28368597	693	Upregulated
HVCN1	-1.74084849	4.524425811	41.02646858	1.28E-07	1.25E-06	10.27404716	694	Downregulated
ZC3H11A	1.509934703	2.822860083	52.44244394	8.77E-09	1.58E-07	10.27081948	695	Upregulated
MICB	1.216845004	5.271919131	80.0815432	4.28E-11	3.63E-09	10.27047224	696	Upregulated
SH2B2	1.620725164	3.358778433	46.19863265	3.61E-08	4.71E-07	10.25419784	697	Upregulated
ZFP92	2.246554837	1.020942716	27.29005374	5.79E-06	2.80E-05	10.22910668	698	Upregulated
ZBTB10	1.414235991	5.901438844	58.45796244	2.40E-09	5.96E-08	10.21700923	699	Upregulated
ARL6	-1.736984133	1.722398073	40.79926606	1.36E-07	1.33E-06	10.209455	700	Downregulated
ARMCX2	-1.8230321	1.174196853	37.03076166	3.18E-07	2.61E-06	10.17914718	701	Downregulated
BMPR1A	-1.573954705	2.542185489	48.04295874	2.42E-08	3.43E-07	10.17486349	702	Downregulated
CCNL1	1.81711441	10.43164403	37.58729768	3.09E-07	2.55E-06	10.16377992	703	Upregulated
ERLIN1	2.062655698	5.807203568	30.78544537	2.03E-06	1.18E-05	10.16316047	704	Upregulated
KDM6A	1.314364432	7.134421182	66.1121235	5.24E-10	1.88E-08	10.15450034	705	Upregulated
APOBEC3B	2.871248825	3.755560246	18.90603923	9.21E-05	0.000292869	10.14506082	706	Upregulated
PLP2	1.358451064	5.329195425	61.94136712	1.18E-09	3.52E-08	10.12583024	707	Upregulated
POMP	1.20452485	6.498545644	79.03437815	5.11E-11	3.93E-09	10.12526867	708	Upregulated
YPEL5	1.659649335	9.968332395	43.36611589	7.11E-08	7.94E-07	10.12445591	709	Upregulated
STX11	1.615831671	8.225907861	45.38028521	4.36E-08	5.48E-07	10.11727705	710	Upregulated
DDX60L	1.731010068	9.570489736	40.35171256	1.51E-07	1.43E-06	10.1153411	711	Upregulated
TNFSF13B	1.809104868	9.236538353	37.51295043	3.15E-07	2.59E-06	10.10688442	712	Upregulated
ZNF84	-1.554176345	4.203046852	48.42742535	2.14E-08	3.16E-07	10.10253464	713	Downregulated
EDEM1	1.368959546	6.281336425	60.5157827	1.57E-09	4.28E-08	10.08748769	714	Upregulated
HENMT1	-1.437386625	3.900195737	55.36778955	4.62E-09	9.69E-08	10.08139727	715	Downregulated
SGSH	1.601799186	2.531310897	45.76622585	4.06E-08	5.15E-07	10.07206865	716	Upregulated
TRIM26	1.33807953	4.885019035	62.99242355	9.61E-10	3.04E-08	10.05879567	717	Upregulated
CES1	2.149530571	5.408535665	28.41670047	4.10E-06	2.10E-05	10.05456394	718	Upregulated
TMED7	1.271737254	7.617239351	69.09504594	2.99E-10	1.24E-08	10.05434005	719	Upregulated
CBX1	-1.748375162	5.024426484	39.2900489	1.98E-07	1.79E-06	10.04741618	720	Downregulated
PHF11	1.337532309	6.759819174	62.76143178	1.01E-09	3.15E-08	10.03428443	721	Upregulated
DFFA	-1.504143476	4.040707127	50.69198433	1.28E-08	2.15E-07	10.03042797	722	Downregulated
BTBD19	2.005521103	1.863499665	31.57355128	1.68E-06	1.00E-05	10.02487148	723	Upregulated
ZNF283	-1.734745645	2.769462902	39.64309357	1.86E-07	1.69E-06	10.01238212	724	Downregulated
TSPAN2	-1.501006286	5.371610385	50.66260514	1.28E-08	2.15E-07	10.00950752	725	Downregulated
GEMIN6	-1.722407648	3.006061239	40.02236707	1.68E-07	1.55E-06	10.00557224	726	Downregulated
MTFMT	-1.245352667	2.747737836	71.40754463	2.04E-10	9.25E-09	10.0052667	727	Downregulated
WNT16	-1.841592587	0.583208637	34.24850577	4.87E-07	3.69E-06	10.00451914	728	Downregulated
LGALS9	1.690197983	4.191713293	41.0944492	1.25E-07	1.24E-06	9.984666886	729	Upregulated
BLZF1	1.59383933	6.534896896	45.35129409	4.40E-08	5.51E-07	9.97551874	730	Upregulated
GNG2	1.496379646	7.127608875	50.57406109	1.31E-08	2.17E-07	9.971089812	731	Upregulated
UGCG	1.46866788	7.307451991	52.15524981	9.20E-09	1.64E-07	9.965336554	732	Upregulated
VAT1	1.298901185	3.646173516	65.29334299	6.16E-10	2.15E-08	9.959838983	733	Upregulated
RHOG	1.363379839	5.615069228	59.5097515	1.93E-09	5.00E-08	9.954638377	734	Upregulated
TK1	1.512103668	0.920640947	49.82253907	1.67E-08	2.64E-07	9.946345663	735	Upregulated
BAK1	1.314411083	5.010277625	63.80571255	8.19E-10	2.71E-08	9.945744711	736	Upregulated
EMP3	1.238563002	7.880572531	70.99935826	2.10E-10	9.44E-09	9.93935363	737	Upregulated
DNAH2	2.191066747	0.750804152	26.97770989	6.13E-06	2.94E-05	9.9304027	738	Upregulated
ZNF248	-1.310238251	2.669995218	64.11980611	8.02E-10	2.66E-08	9.924362047	739	Downregulated
EHD1	1.529490979	7.407290842	47.95078387	2.38E-08	3.39E-07	9.895586856	740	Upregulated
WDR6	-1.617393937	4.168737719	43.58538894	6.77E-08	7.65E-07	9.892137169	741	Downregulated
CCL3	2.32204134	3.124489166	24.71101425	1.31E-05	5.53E-05	9.884757532	742	Upregulated
MAPK7	1.603780517	2.485897797	44.26615447	5.83E-08	6.87E-07	9.884060811	743	Upregulated
HDAC9	-1.368815774	4.874838167	58.29592022	2.48E-09	6.12E-08	9.873420354	744	Downregulated
ABCD2	-2.054374118	4.450729355	29.54695113	2.93E-06	1.58E-05	9.86228907	745	Downregulated
IDS	1.662115045	4.822237599	41.26735881	1.20E-07	1.20E-06	9.843208385	746	Upregulated
GGA1	1.492569951	4.987796063	49.60296851	1.63E-08	2.59E-07	9.830172655	747	Upregulated
GPR34	-2.068606107	2.840165614	29.03354329	3.48E-06	1.82E-05	9.802875225	748	Downregulated
BRD2	1.451713755	7.212396368	51.75643825	1.01E-08	1.77E-07	9.800598158	749	Upregulated
STAT3	1.087045047	7.902329754	94.7828778	4.14E-12	1.01E-09	9.778687907	750	Upregulated
MRFAP1L1	-1.564936063	5.965182646	45.0816485	4.69E-08	5.75E-07	9.765533893	751	Downregulated
TST	-1.50213624	3.259116295	48.46525057	2.15E-08	3.17E-07	9.762982312	752	Downregulated
ZNF527	-1.397767873	2.624808607	54.96629191	5.19E-09	1.06E-07	9.7511427	753	Downregulated
CMTM2	-1.741990363	6.198911023	37.5913466	3.09E-07	2.55E-06	9.743583879	754	Downregulated
HSPA1L	-1.393838273	2.631618715	55.07750106	5.06E-09	1.04E-07	9.733447692	755	Downregulated
CD244	-1.456069082	5.191798562	50.8429964	1.23E-08	2.07E-07	9.732501157	756	Downregulated
PTPN7	1.490595174	4.84369583	48.69909945	2.01E-08	3.01E-07	9.719884783	757	Upregulated
UBE2A	1.155905221	4.999815964	79.27150436	4.91E-11	3.91E-09	9.718901741	758	Upregulated
ZEB2	1.198784325	8.841365574	72.19824477	1.69E-10	8.33E-09	9.685520054	759	Upregulated
CD72	-1.770036491	2.321840489	36.3046059	4.48E-07	3.45E-06	9.667646468	760	Downregulated
MRI1	-1.595515554	2.357985151	42.9827474	8.10E-08	8.76E-07	9.665204256	761	Downregulated
PLK2	1.828640675	3.455144772	34.35718353	7.42E-07	5.20E-06	9.661842629	762	Upregulated
SLC16A6	1.310668455	5.649738846	60.58785908	1.55E-09	4.26E-08	9.660617113	763	Upregulated
SPRED1	-1.636966114	2.36332919	41.11488647	1.29E-07	1.26E-06	9.65589815	764	Downregulated
MICALL1	1.615683528	2.108233796	42.01387126	1.03E-07	1.06E-06	9.653061408	765	Upregulated
ECI2	-1.627695531	3.090747927	41.37298807	1.19E-07	1.19E-06	9.643215568	766	Downregulated
RLIM	1.166500241	8.365818288	76.29803633	8.18E-11	5.46E-09	9.638258711	767	Upregulated
MEF2D	1.573698591	3.937196383	43.59600046	6.73E-08	7.65E-07	9.625561744	768	Upregulated
REXO1	1.85966227	2.139127045	33.28854274	1.02E-06	6.75E-06	9.615961171	769	Upregulated
RAB8A	1.442233346	5.99842963	50.58479665	1.31E-08	2.17E-07	9.610793667	770	Upregulated
FBRS	1.595685286	5.924338692	42.38344053	9.06E-08	9.51E-07	9.608586469	771	Upregulated
KLF6	1.459785864	9.095213057	49.48683382	1.67E-08	2.65E-07	9.601453979	772	Upregulated
SNX9	1.39066304	5.429815069	53.770196	6.47E-09	1.27E-07	9.591958278	773	Upregulated
ARPC5L	1.18486857	5.24883519	72.46753905	1.61E-10	8.08E-09	9.588667718	774	Upregulated
CLEC4E	1.810026078	8.134405478	34.46379533	7.18E-07	5.07E-06	9.583450946	775	Upregulated
MRPS31	-1.132888212	4.114102138	80.07601076	4.31E-11	3.63E-09	9.561856192	776	Downregulated
SYAP1	1.431669345	7.172677522	50.60742755	1.30E-08	2.16E-07	9.542719767	777	Upregulated
SLC35B1	1.252917575	5.23072326	64.41135811	7.28E-10	2.46E-08	9.533858255	778	Upregulated
DNAJC25	1.779357354	4.103220805	35.10276238	6.03E-07	4.39E-06	9.532665755	779	Upregulated
SLC25A36	1.248551862	6.293181235	64.80852248	6.74E-10	2.32E-08	9.532324016	780	Upregulated
DNAH17	1.701219249	3.362655614	37.69522394	3.02E-07	2.50E-06	9.530113771	781	Upregulated
TMEM45B	-1.794806862	2.222543341	34.71302128	6.90E-07	4.91E-06	9.52851356	782	Downregulated
BCL7B	1.344192714	4.384713149	56.39288721	3.69E-09	8.24E-08	9.522419514	783	Upregulated
YAE1	-1.57566054	1.887397043	42.77512379	8.50E-08	9.05E-07	9.522090907	784	Downregulated
ZC3H7A	1.098525551	5.959606087	85.01558379	1.89E-11	2.19E-09	9.512310256	785	Upregulated
ZNF616	-1.734697356	2.464632743	36.34754405	4.43E-07	3.42E-06	9.48232931	786	Downregulated
ULK1	1.584172054	4.064077879	41.98610391	1.00E-07	1.04E-06	9.480355089	787	Upregulated
TTC9	-1.326913765	2.390425484	57.51304957	3.06E-09	7.17E-08	9.479897489	788	Downregulated
FRS2	1.069388621	5.385998618	90.86238173	7.52E-12	1.37E-09	9.477026067	789	Upregulated
KCNK7	1.59611712	0.982669255	41.6877357	1.14E-07	1.16E-06	9.474121692	790	Upregulated
MT1X	2.191516853	3.267287436	25.24796644	1.10E-05	4.77E-05	9.471580645	791	Upregulated
PAQR8	-2.065211127	2.420037014	27.62974841	5.32E-06	2.60E-05	9.469127702	792	Downregulated
GABARAPL1	1.549435792	8.157580983	43.41729497	7.02E-08	7.87E-07	9.457379092	793	Upregulated
ZNF85	-1.341064078	2.659825477	56.13998307	4.03E-09	8.88E-08	9.456846446	794	Downregulated
SCAMP4	1.799052226	1.144867521	34.21125317	8.06E-07	5.57E-06	9.452567995	795	Upregulated
UVRAG	1.126920451	5.762672383	78.39977797	5.69E-11	4.15E-09	9.44598686	796	Upregulated
PDCD1LG2	1.994270905	2.329105582	29.00417648	3.50E-06	1.84E-05	9.445185274	797	Upregulated
MAP7	-1.416606848	2.028708421	50.83966054	1.29E-08	2.15E-07	9.44466795	798	Downregulated
CDCA7L	-1.525880329	3.792880207	44.44054116	5.51E-08	6.57E-07	9.433174541	799	Downregulated
ARHGAP17	1.423609565	3.66287445	50.00437204	1.49E-08	2.41E-07	9.421516467	800	Upregulated
MLLT1	1.521589926	3.444101068	44.50686926	5.41E-08	6.46E-07	9.418442574	801	Upregulated
BACE2	-1.385214117	3.27110124	52.38445483	8.90E-09	1.60E-07	9.415303909	802	Downregulated
MMP8	2.457502042	4.983459543	21.13735583	4.23E-05	0.000151024	9.390003093	803	Upregulated
GAS6	1.848964603	2.666296182	32.23723299	1.36E-06	8.43E-06	9.382358358	804	Upregulated
USP50	1.557329335	2.923271667	42.29703115	9.35E-08	9.76E-07	9.360083646	805	Upregulated
NUAK2	1.584424342	5.019053883	40.95790303	1.29E-07	1.27E-06	9.343520041	806	Upregulated
CCDC170	-1.528596787	2.684523273	43.5495385	6.99E-08	7.86E-07	9.331700129	807	Downregulated
ERO1A	1.531595409	7.761088799	43.23684576	7.34E-08	8.10E-07	9.329618797	808	Upregulated
VSIG1	-1.826294608	2.4639168	32.60005683	1.24E-06	7.82E-06	9.326147858	809	Downregulated
VPS18	1.11215529	5.744045178	78.42725983	5.67E-11	4.15E-09	9.32222345	810	Upregulated
B4GAT1	-1.574749256	1.10678495	40.8095732	1.21E-07	1.21E-06	9.320693719	811	Downregulated
THNSL1	-1.898876022	1.956392237	30.48849568	2.25E-06	1.29E-05	9.286957011	812	Downregulated
ZNF658	-1.813744382	1.969661976	32.72857219	1.19E-06	7.59E-06	9.286010325	813	Downregulated
DUSP2	1.842673478	5.787435255	31.76774685	1.53E-06	9.33E-06	9.268911778	814	Upregulated
GOLGB1	1.304471295	8.038179404	56.54795144	3.57E-09	7.99E-08	9.258119467	815	Upregulated
P2RX4	1.256826479	5.163676532	60.46318659	1.59E-09	4.32E-08	9.256490749	816	Upregulated
CXCL16	1.63466259	4.38043786	38.24504733	2.60E-07	2.22E-06	9.241543713	817	Upregulated
KDM5B	1.398742048	6.081436635	49.78842408	1.56E-08	2.50E-07	9.234629159	818	Upregulated
WDR45B	1.40509442	6.606198113	49.23974922	1.77E-08	2.75E-07	9.219422119	819	Upregulated
TTF2	1.322971497	3.730493999	54.66877132	5.34E-09	1.08E-07	9.216451226	820	Upregulated
OSMR	1.615703	3.452644981	38.77788777	2.27E-07	1.99E-06	9.210980717	821	Upregulated
METTL2B	-1.69569657	3.422061131	35.91659947	4.88E-07	3.70E-06	9.210015267	822	Downregulated
STAC3	1.383240369	2.964521078	50.47147821	1.35E-08	2.24E-07	9.199418774	823	Upregulated
IDI1	1.60490245	8.180101955	39.01851303	2.12E-07	1.89E-06	9.18489607	824	Upregulated
FANCE	-1.417460397	1.944037225	48.29050857	2.30E-08	3.32E-07	9.184177874	825	Downregulated
PCYOX1	-1.735464433	4.055235977	34.44124105	7.25E-07	5.12E-06	9.181982009	826	Downregulated
STX1A	1.958962259	0.974756197	28.52436034	4.05E-06	2.08E-05	9.170562107	827	Upregulated
TMEM42	-1.502953771	2.223755472	43.52127463	7.11E-08	7.94E-07	9.168556798	828	Downregulated
B4GALT4	1.151577631	4.465910802	70.01992394	2.52E-10	1.10E-08	9.166464136	829	Upregulated
PLEKHM1	1.336383613	5.179671574	53.23980873	7.26E-09	1.39E-07	9.164386577	830	Upregulated
TBC1D7	1.560896757	3.977550922	40.67054279	1.39E-07	1.35E-06	9.163847427	831	Upregulated
ZNF324	1.538560492	4.135979302	41.63251975	1.09E-07	1.12E-06	9.157700223	832	Upregulated
DPP4	-1.799424855	4.491548827	32.32980474	1.31E-06	8.17E-06	9.155288034	833	Downregulated
GNRH1	-1.563796405	1.699187467	40.50023673	1.48E-07	1.42E-06	9.146853921	834	Downregulated
RUNX3	1.547851436	4.469328814	41.07188017	1.26E-07	1.24E-06	9.142149592	835	Upregulated
ZNF132	-1.731472909	1.395326541	34.16705157	7.53E-07	5.26E-06	9.139844073	836	Downregulated
FMNL2	1.49981223	3.021941994	43.2888341	7.31E-08	8.08E-07	9.137961446	837	Upregulated
FAM72B	2.148872855	0.818309604	24.55931612	1.34E-05	5.66E-05	9.126445439	838	Upregulated
ADCY3	1.949515544	3.099457602	28.44086874	4.10E-06	2.10E-05	9.11906961	839	Upregulated
PSTPIP2	1.612838434	6.836251609	38.23973171	2.60E-07	2.22E-06	9.118161134	840	Upregulated
CLK2	-1.293237496	4.000168112	55.88307009	4.13E-09	9.04E-08	9.109340432	841	Downregulated
N4BP3	1.650445478	2.125644709	36.85481409	3.86E-07	3.05E-06	9.102939748	842	Upregulated
METTL2A	-1.45492117	2.869841881	45.09103265	4.79E-08	5.86E-07	9.067416269	843	Downregulated
ARHGDIA	1.640604796	4.421449205	36.81960827	3.79E-07	3.02E-06	9.057270509	844	Upregulated
SLC25A25	1.240732106	4.861943843	59.47241831	1.95E-09	5.01E-08	9.057225805	845	Upregulated
VPS9D1	1.471313174	3.358908678	43.97653292	6.16E-08	7.17E-07	9.040274086	846	Upregulated
GRN	1.389928778	6.248567809	48.3599855	2.17E-08	3.18E-07	9.030262167	847	Upregulated
SLAMF6	-1.642774431	4.567668143	36.49265721	4.14E-07	3.22E-06	9.023031685	848	Downregulated
ZKSCAN7	-1.825785376	1.384814841	30.75451763	1.97E-06	1.15E-05	9.018197017	849	Downregulated
GPR162	-1.467288901	1.595383573	44.0101691	6.18E-08	7.19E-07	9.013873693	850	Downregulated
TMA16	-1.370867637	3.257644514	49.50378238	1.70E-08	2.67E-07	9.011805386	851	Downregulated
GLA	1.319282268	5.910912343	52.78421805	8.02E-09	1.49E-07	9.006803078	852	Upregulated
EPG5	1.425545029	6.705167039	46.01262449	3.75E-08	4.86E-07	9.000040076	853	Upregulated
NR1H2	1.320745887	5.385410492	52.48939344	8.55E-09	1.55E-07	8.99257051	854	Upregulated
ISOC1	-1.114594582	3.428399892	71.90241145	1.81E-10	8.77E-09	8.980028587	855	Downregulated
ZNF419	-1.321631143	2.502008153	52.29621276	9.27E-09	1.64E-07	8.965949308	856	Downregulated
TRIM65	-1.54356306	2.65731581	39.98274124	1.70E-07	1.57E-06	8.957209831	857	Downregulated
ZMYND19	-1.483203101	2.093930223	42.7156149	8.66E-08	9.21E-07	8.95254582	858	Downregulated
LHFPL2	1.321468989	5.666876046	51.6673998	1.03E-08	1.80E-07	8.912924251	859	Upregulated
ZNF514	-1.489048029	2.293359216	42.13282914	9.99E-08	1.03E-06	8.912095701	860	Downregulated
BIN3	1.357527269	5.786553126	49.30670876	1.75E-08	2.72E-07	8.911978911	861	Upregulated
NAP1L2	-1.693466686	2.226384409	34.17654674	7.99E-07	5.53E-06	8.902603019	862	Downregulated
SRF	1.40836631	4.656009521	46.09061178	3.69E-08	4.79E-07	8.901013418	863	Upregulated
PGS1	1.577803219	7.05318662	38.0222918	2.76E-07	2.32E-06	8.888814397	864	Upregulated
FKBP11	1.338957989	3.045786003	50.23233817	1.43E-08	2.32E-07	8.882081601	865	Upregulated
YTHDF3	1.096310882	7.528370897	72.48720643	1.61E-10	8.08E-09	8.872005749	866	Upregulated
CACNA1E	1.571265045	3.168615339	38.167841	2.67E-07	2.26E-06	8.871226319	867	Upregulated
RFX2	1.846562749	4.009860285	29.54166264	2.93E-06	1.58E-05	8.864663676	868	Upregulated
MTCH1	1.343918058	7.05713429	49.58775871	1.64E-08	2.60E-07	8.850281667	869	Upregulated
PDZD4	-1.340778477	3.353910063	49.81803658	1.58E-08	2.51E-07	8.848618874	870	Downregulated
CDKN2D	1.416434572	8.517866316	45.082499	4.69E-08	5.75E-07	8.838853	871	Upregulated
SBF2	1.051413736	6.781813461	78.89663103	5.23E-11	3.96E-09	8.833750055	872	Upregulated
C8orf76	1.287397091	2.917623594	53.10190773	7.57E-09	1.43E-07	8.812107574	873	Upregulated
APOL4	1.969592452	1.046807275	26.601139	7.32E-06	3.42E-05	8.797371137	874	Upregulated
CLASRP	1.353617268	3.591680887	48.35192998	2.18E-08	3.19E-07	8.792607168	875	Upregulated
PYROXD2	-1.49502021	1.301724664	40.61730549	1.36E-07	1.33E-06	8.787265968	876	Downregulated
SPI1	1.316739739	5.137532933	50.68304946	1.28E-08	2.14E-07	8.781872067	877	Upregulated
JAML	-1.874912744	8.698445545	28.45636355	4.05E-06	2.08E-05	8.777098023	878	Downregulated
PPP1R18	1.215758283	6.328420333	58.38467972	2.43E-09	6.04E-08	8.776361788	879	Upregulated
SPEF2	-1.250472421	2.441052909	55.62221483	4.53E-09	9.59E-08	8.776229398	880	Downregulated
RAB8B	1.307018688	9.65971553	51.19764072	1.14E-08	1.94E-07	8.774181055	881	Upregulated
TIGD5	-1.41233784	1.541115725	44.79593006	5.11E-08	6.16E-07	8.771103993	882	Downregulated
BZW1	1.197957635	8.566364705	59.69218847	1.86E-09	4.84E-08	8.762725536	883	Upregulated
MOSMO	-1.555440282	2.981058118	38.01782619	2.81E-07	2.36E-06	8.752571721	884	Downregulated
SPATA13	1.046681091	7.509616049	77.92902849	6.17E-11	4.41E-09	8.74564027	885	Upregulated
SECTM1	1.497763025	6.864651733	40.19346775	1.57E-07	1.48E-06	8.733215828	886	Upregulated
ZNF302	-1.482646848	4.297783684	40.89116733	1.32E-07	1.29E-06	8.731289211	887	Downregulated
NOD2	1.528760102	5.02854606	38.60450197	2.37E-07	2.06E-06	8.692043607	888	Upregulated
ACTL6A	-1.543917429	3.855068193	37.98567704	2.80E-07	2.35E-06	8.689811848	889	Downregulated
DOT1L	1.567538305	4.668565279	36.89731049	3.71E-07	2.96E-06	8.666242834	890	Upregulated
SSBP2	-1.059137469	4.83429992	74.15552611	1.19E-10	6.84E-09	8.647959046	891	Downregulated
ELP4	-1.311051383	4.198585841	49.73033042	1.59E-08	2.54E-07	8.647594371	892	Downregulated
ZNF320	-1.237518884	3.462155991	54.96905502	5.05E-09	1.04E-07	8.641838548	893	Downregulated
ZBTB21	1.240090614	5.180861691	54.68078521	5.31E-09	1.08E-07	8.64119906	894	Upregulated
TVP23C	1.353397928	3.041884986	46.88439465	3.08E-08	4.14E-07	8.63892777	895	Upregulated
NOG	-2.198473852	1.991800543	21.99578076	3.17E-05	0.000118036	8.635576299	896	Downregulated
IMPA2	-1.427648289	4.360329378	42.66053288	8.48E-08	9.04E-07	8.628214951	897	Downregulated
KBTBD3	-1.438027759	2.082278336	42.2684853	9.67E-08	1.01E-06	8.624988874	898	Downregulated
PDE4D	1.208276703	6.537589608	57.09968216	3.18E-09	7.34E-08	8.619874061	899	Upregulated
RICTOR	1.359433271	9.473577465	46.32472641	3.49E-08	4.58E-07	8.61807252	900	Upregulated
CIB1	1.281505199	6.268890826	51.26137755	1.12E-08	1.92E-07	8.608232197	901	Upregulated
BPNT1	-1.737857135	3.255577187	31.03128389	1.92E-06	1.13E-05	8.598430495	902	Downregulated
CD163	2.059483314	7.205931679	23.99593472	1.63E-05	6.69E-05	8.59709174	903	Upregulated
CXCL6	-1.74194384	1.254007049	30.62603739	2.00E-06	1.17E-05	8.591705182	904	Downregulated
RNF7	1.076627945	5.979675103	70.26600366	2.41E-10	1.06E-08	8.586180359	905	Upregulated
NQO2	-1.250895257	4.813424138	53.15183617	7.41E-09	1.41E-07	8.570713204	906	Downregulated
BCL2A1	1.697865956	9.906397141	31.91411075	1.47E-06	9.02E-06	8.565087611	907	Upregulated
ZNF17	-1.385966082	2.77284539	44.4741641	5.57E-08	6.62E-07	8.564373783	908	Downregulated
PTGDR	-1.487191288	2.349490314	39.49429951	1.94E-07	1.76E-06	8.558964628	909	Downregulated
SAP30	2.153010652	5.148451712	22.36507455	2.79E-05	0.000106144	8.556292634	910	Upregulated
PDLIM7	1.42020639	4.2304395	42.3628782	9.11E-08	9.56E-07	8.549178265	911	Upregulated
TENT4B	1.16636302	6.412394945	59.89538941	1.79E-09	4.69E-08	8.547801367	912	Upregulated
GPR171	-1.630688253	4.071318819	33.86767	8.50E-07	5.80E-06	8.539574093	913	Downregulated
PSME2	1.200822599	5.793357599	56.73663398	3.43E-09	7.75E-08	8.538924732	914	Upregulated
ERP44	1.177836796	6.721858664	58.77949224	2.24E-09	5.66E-08	8.5363008	915	Upregulated
ZNF582	-1.438946951	1.285959563	41.24586916	1.17E-07	1.18E-06	8.532465918	916	Downregulated
PGPEP1	1.362976885	4.95333722	45.34606428	4.40E-08	5.51E-07	8.530228205	917	Upregulated
RNF144B	1.661689101	7.935431342	32.7943035	1.14E-06	7.37E-06	8.528720378	918	Upregulated
GOPC	-1.532250681	5.120062647	37.29205971	3.34E-07	2.72E-06	8.527507305	919	Downregulated
STARD8	1.297467278	2.573167799	49.42869026	1.73E-08	2.71E-07	8.521426881	920	Upregulated
ZNF805	1.095245907	5.093433668	66.94264043	4.48E-10	1.66E-08	8.519764817	921	Upregulated
RRBP1	1.121481137	6.761939957	64.11655683	7.71E-10	2.57E-08	8.512916131	922	Upregulated
DAAM2	2.570813697	1.953029166	17.30501962	0.000166005	0.000488779	8.511674719	923	Upregulated
XAB2	1.260982594	4.453762803	51.66765354	1.03E-08	1.80E-07	8.504961096	924	Upregulated
JDP2	1.488377877	5.905090423	38.87437477	2.21E-07	1.94E-06	8.500409726	925	Upregulated
SORL1	-1.191561507	9.97271146	57.05456227	3.21E-09	7.36E-08	8.499289475	926	Downregulated
TRAPPC12	-1.410816673	3.754736182	42.44804085	8.97E-08	9.45E-07	8.499263461	927	Downregulated
XRN1	1.343354712	9.277077529	45.96781511	3.79E-08	4.89E-07	8.476974114	928	Upregulated
CCDC134	1.535104563	2.777073026	36.79427475	3.85E-07	3.05E-06	8.46678338	929	Upregulated
ESPL1	1.825552405	1.144317453	28.12747977	4.64E-06	2.32E-05	8.461944931	930	Upregulated
REPIN1	1.378501272	4.046462311	43.88036654	6.28E-08	7.28E-07	8.46118083	931	Upregulated
C12orf57	-1.462737119	3.377543427	39.71473961	1.80E-07	1.64E-06	8.460806782	932	Downregulated
CD7	1.506025328	1.889973275	37.97019151	2.90E-07	2.42E-06	8.459400137	933	Upregulated
TIFA	1.612219753	6.663027977	33.94426135	8.29E-07	5.70E-06	8.455024668	934	Upregulated
BUD31	1.267518983	6.211407701	50.39435673	1.36E-08	2.24E-07	8.427816272	935	Upregulated
ARHGAP26	1.379685516	8.373045893	43.46420401	6.94E-08	7.82E-07	8.425744132	936	Upregulated
CYSTM1	1.591686215	6.487157494	34.38079937	7.34E-07	5.17E-06	8.41509934	937	Upregulated
PLEKHO2	1.199293472	5.978704893	55.36848138	4.58E-09	9.66E-08	8.412890256	938	Upregulated
SMAD3	1.545798075	4.52390071	35.95206976	4.78E-07	3.64E-06	8.407433211	939	Upregulated
CMC2	1.177988945	4.250051873	57.07651683	3.20E-09	7.36E-08	8.402888316	940	Upregulated
CEACAM1	1.632569495	3.891734238	32.87299182	1.12E-06	7.25E-06	8.390891997	941	Upregulated
ZNF696	-1.694092512	2.061320652	31.09458731	1.90E-06	1.12E-05	8.386033858	942	Downregulated
NLGN3	1.613900858	2.14798529	33.50757634	9.58E-07	6.39E-06	8.383555208	943	Upregulated
SEMA3C	-1.331084031	3.584787085	45.83989786	3.95E-08	5.05E-07	8.381978542	944	Downregulated
SYNJ2BP	-1.448489526	3.885826286	39.71740621	1.78E-07	1.64E-06	8.381462574	945	Downregulated
NEXN	1.524006805	4.810463627	36.57432714	4.05E-07	3.17E-06	8.381160564	946	Upregulated
ZMYND11	-1.174231225	5.596386927	57.17548716	3.13E-09	7.33E-08	8.377747035	947	Downregulated
BICRA	1.779165804	1.371240381	28.78043107	3.82E-06	1.98E-05	8.36756999	948	Upregulated
MED15	1.375499151	4.435623419	43.13175051	7.53E-08	8.28E-07	8.365672673	949	Upregulated
TNFRSF12A	1.665329916	3.952836606	31.70634063	1.56E-06	9.48E-06	8.36543371	950	Upregulated
TIMP2	1.324871478	3.944939124	45.94733763	3.82E-08	4.92E-07	8.357621937	951	Upregulated
SERPINB9	1.550626744	6.708005378	35.37491554	5.59E-07	4.11E-06	8.351261299	952	Upregulated
NFIL3	1.621510441	7.644294309	32.94347023	1.10E-06	7.14E-06	8.344813642	953	Upregulated
NUDCD1	-1.333763334	3.812064139	45.28066335	4.50E-08	5.58E-07	8.340022469	954	Downregulated
ZNF501	-1.761822665	1.410656179	28.82235244	3.53E-06	1.85E-05	8.339991231	955	Downregulated
LYN	1.216263917	9.192963188	53.21812516	7.29E-09	1.39E-07	8.339558557	956	Upregulated
KLF11	1.345840717	5.059056607	44.54219036	5.34E-08	6.40E-07	8.335650846	957	Upregulated
ZFYVE26	1.435348902	5.208467687	39.91349739	1.69E-07	1.56E-06	8.334331067	958	Upregulated
ZNF30	-1.70922889	1.439413611	30.20507689	2.36E-06	1.34E-05	8.331434932	959	Downregulated
ALDH4A1	1.441475087	2.140995038	39.7166469	1.82E-07	1.67E-06	8.329402673	960	Upregulated
CHMP1A	1.128737682	5.651414158	60.68650427	1.52E-09	4.18E-08	8.328205466	961	Upregulated
TLE1	1.857594643	3.954755855	26.61300889	7.13E-06	3.34E-05	8.315337814	962	Upregulated
BOLA1	-1.371754914	1.9908617	43.02962976	8.02E-08	8.69E-07	8.314327444	963	Downregulated
UTP6	-1.212839646	5.449668516	53.03286979	7.59E-09	1.43E-07	8.301546624	964	Downregulated
TRIM25	1.446400139	7.390088945	39.14300851	2.06E-07	1.85E-06	8.293459115	965	Upregulated
ASF1B	-1.609200597	1.388569628	32.87968037	1.09E-06	7.12E-06	8.283207704	966	Downregulated
FRMD6	1.451453197	0.865871639	39.02335756	2.24E-07	1.97E-06	8.28274837	967	Upregulated
SZRD1	1.097882098	5.25128875	63.4353906	8.81E-10	2.86E-08	8.282611079	968	Upregulated
MTMR14	1.238585994	6.331703156	50.88326789	1.22E-08	2.06E-07	8.282581611	969	Upregulated
ZNF420	-1.498811583	3.318237733	36.79488648	3.86E-07	3.05E-06	8.266611481	970	Downregulated
GLIPR1	-1.414446759	7.247379552	40.24029993	1.55E-07	1.46E-06	8.253699525	971	Downregulated
ZFP28	-1.597042313	1.675288332	33.13576382	1.05E-06	6.91E-06	8.241526783	972	Downregulated
ARID4B	1.29267528	8.762463372	46.64908458	3.23E-08	4.29E-07	8.230544128	973	Upregulated
HK2	1.681422636	7.236475194	30.45947289	2.24E-06	1.28E-05	8.227435255	974	Upregulated
CETN3	-1.524442065	2.946478943	35.54468859	5.43E-07	4.02E-06	8.225456439	975	Downregulated
CASP7	1.167648321	5.594665242	55.80014362	4.18E-09	9.09E-08	8.221707862	976	Upregulated
SIGLEC10	-1.296517285	5.313912169	46.34963395	3.47E-08	4.56E-07	8.221484776	977	Downregulated
DENND3	1.292180124	8.269827084	46.49073192	3.35E-08	4.43E-07	8.210426488	978	Upregulated
IVNS1ABP	1.550177395	9.034775977	34.47461186	7.15E-07	5.06E-06	8.209227602	979	Upregulated
ZNF772	-1.496610812	2.546175851	36.50067101	4.23E-07	3.28E-06	8.20759775	980	Downregulated
GGNBP2	1.208005115	7.627655643	52.24219864	9.03E-09	1.62E-07	8.204233584	981	Upregulated
NLRC5	1.433934043	7.080955645	38.95052318	2.16E-07	1.92E-06	8.19792528	982	Upregulated
NOL4L	1.342930474	4.299938382	43.41645156	7.03E-08	7.88E-07	8.196666474	983	Upregulated
TFEC	1.818034484	7.459592024	26.88063428	6.56E-06	3.11E-05	8.193851539	984	Upregulated
KAT14	-1.693299536	3.231666966	29.87835885	2.68E-06	1.48E-05	8.178020381	985	Downregulated
OTULIN	1.015262475	6.40043646	71.69493474	1.85E-10	8.85E-09	8.175885719	986	Upregulated
RTN1	-1.566174126	3.073872405	33.71870207	8.95E-07	6.04E-06	8.173483827	987	Downregulated
BTLA	-1.84009097	4.046817969	26.23955449	8.03E-06	3.68E-05	8.159052965	988	Downregulated
CXCR6	-1.59503067	3.13415189	32.61866873	1.22E-06	7.71E-06	8.154895669	989	Downregulated
ZNF813	-1.342312036	3.29623098	43.07462844	7.73E-08	8.45E-07	8.152223637	990	Downregulated
ZNF32	-1.273312026	3.10123684	47.10017023	2.96E-08	4.01E-07	8.144981609	991	Downregulated
S1PR4	-1.420582131	5.793774318	39.11152646	2.07E-07	1.86E-06	8.141725146	992	Downregulated
FOS	1.959223472	9.714778525	23.80882504	1.74E-05	7.03E-05	8.136494188	993	Upregulated
MAGEF1	-1.439317038	2.809302854	38.28046763	2.63E-07	2.24E-06	8.132705383	994	Downregulated
ARHGAP25	-1.242248451	7.733914304	48.99602729	1.87E-08	2.86E-07	8.129745567	995	Downregulated
TOR1B	1.592413828	6.859118746	32.47825271	1.25E-06	7.87E-06	8.128021318	996	Upregulated
TMEM127	1.162351411	5.434980859	54.85052418	5.12E-09	1.05E-07	8.113389382	997	Upregulated
CLEC9A	-1.389266186	1.385193536	40.25647658	1.54E-07	1.45E-06	8.110387251	998	Downregulated
GM2A	1.312200145	6.568968885	44.39100874	5.54E-08	6.60E-07	8.110341958	999	Upregulated
DTD2	-1.55381577	1.713834872	33.73519803	8.94E-07	6.04E-06	8.109063477	1000	Downregulated
NDUFAF5	1.186712849	3.843978189	52.84654127	7.93E-09	1.48E-07	8.105691449	1001	Upregulated
SOCS6	1.366194609	4.20452678	41.41183363	1.16E-07	1.17E-06	8.105177165	1002	Upregulated
MPZL2	-1.575013652	3.084280467	32.97606401	1.10E-06	7.16E-06	8.103463223	1003	Downregulated
MED26	1.284817151	2.622384733	45.87830602	3.94E-08	5.04E-07	8.090802752	1004	Upregulated
SRC	1.353840579	2.431342327	41.9491371	1.03E-07	1.06E-06	8.088005586	1005	Upregulated
MED12	1.393451904	4.49107812	39.77572191	1.75E-07	1.61E-06	8.073848578	1006	Upregulated
COQ10B	1.23058841	7.188222024	49.21592943	1.78E-08	2.75E-07	8.073221158	1007	Upregulated
RBM4	1.285330822	5.206512432	45.60296806	4.14E-08	5.24E-07	8.07234585	1008	Upregulated
MYLIP	1.131439266	7.31471623	57.04141728	3.22E-09	7.37E-08	8.070087235	1009	Upregulated
ERO1B	1.178338535	5.267871398	53.04158476	7.58E-09	1.43E-07	8.065612393	1010	Upregulated
NMUR1	-1.505600307	1.097686091	34.80212825	6.08E-07	4.41E-06	8.062633476	1011	Downregulated
TRAF5	-1.281688255	4.81334971	45.69112709	4.06E-08	5.15E-07	8.059307892	1012	Downregulated
MED25	1.522179476	5.204615059	34.33073578	7.45E-07	5.21E-06	8.041572808	1013	Upregulated
GATM	-1.411592427	1.366901876	38.58481474	2.36E-07	2.06E-06	8.027779638	1014	Downregulated
ATP6V1F	1.227114723	3.473966127	48.93277075	1.91E-08	2.89E-07	8.023987831	1015	Upregulated
DIABLO	1.582587736	3.599998047	32.1589796	1.37E-06	8.52E-06	8.023395272	1016	Upregulated
CD19	-1.532516969	1.877784016	33.90030458	8.60E-07	5.85E-06	8.019067567	1017	Downregulated
TMSB10	1.174206524	10.73286056	52.7027601	8.16E-09	1.51E-07	8.010756128	1018	Upregulated
P2RY2	1.765679644	3.116607263	27.14144118	6.08E-06	2.92E-05	8.007075224	1019	Upregulated
FGF13	1.942577067	2.369078144	23.57802085	1.90E-05	7.59E-05	8.002795139	1020	Upregulated
PGM2	-1.479222871	5.922256778	35.56306864	5.31E-07	3.94E-06	7.994334296	1021	Downregulated
B3GALT6	-1.643053979	3.064195301	30.19196872	2.45E-06	1.38E-05	7.987300166	1022	Downregulated
TCFL5	-1.315556471	3.115736646	43.00415512	7.89E-08	8.58E-07	7.980827565	1023	Downregulated
CFAP45	2.006286142	4.463220096	22.37442332	2.79E-05	0.000105883	7.975332239	1024	Upregulated
MKKS	-1.52397731	3.437100349	33.77578508	8.76E-07	5.94E-06	7.964623271	1025	Downregulated
MED11	-1.225756915	3.287252511	48.33878031	2.21E-08	3.22E-07	7.957319729	1026	Downregulated
MUL1	1.042217452	4.540806933	64.81474013	6.74E-10	2.32E-08	7.957021851	1027	Upregulated
RABGGTB	1.154222149	6.782907007	53.61521928	6.68E-09	1.30E-07	7.948910972	1028	Upregulated
MAGEH1	-1.508303902	3.190000488	34.18311693	7.85E-07	5.44E-06	7.939779601	1029	Downregulated
SMNDC1	1.151497121	5.294782582	53.68665706	6.58E-09	1.28E-07	7.936838931	1030	Upregulated
IRF2BP1	-1.329923878	3.054641863	41.75765064	1.08E-07	1.10E-06	7.922167536	1031	Downregulated
NLRC3	-1.559791034	5.116286603	32.23267119	1.34E-06	8.36E-06	7.920315657	1032	Downregulated
PRDM1	1.516761296	4.772120508	33.67151655	8.94E-07	6.04E-06	7.915683357	1033	Upregulated
STMN3	-1.614384736	3.051077596	30.59400345	2.18E-06	1.25E-05	7.914704831	1034	Downregulated
MRPL50	-1.235348162	4.600903466	47.01912709	2.97E-08	4.02E-07	7.900882055	1035	Downregulated
SNN	1.307414522	8.429407698	42.57332442	8.64E-08	9.19E-07	7.892575517	1036	Upregulated
PTPRK	-1.632544946	2.02441478	29.94865441	2.66E-06	1.47E-05	7.889528377	1037	Downregulated
ZNF793	-1.502772089	1.860716525	34.07207074	8.20E-07	5.65E-06	7.886422838	1038	Downregulated
WBP11	1.328564232	3.763293703	41.45031141	1.15E-07	1.16E-06	7.885573192	1039	Upregulated
ZNF239	-1.539078276	0.402327161	31.23899665	1.18E-06	7.54E-06	7.883904597	1040	Downregulated
HMGB3	1.331218616	2.248440336	41.35359672	1.20E-07	1.20E-06	7.883117878	1041	Upregulated
ZNF486	-1.405849209	3.930660709	37.7403032	2.98E-07	2.48E-06	7.880639109	1042	Downregulated
ABCD1	1.443964762	2.855514561	36.14762645	4.58E-07	3.51E-06	7.876928706	1043	Upregulated
XPC	-1.238509196	5.323644434	46.46611784	3.37E-08	4.45E-07	7.86656333	1044	Downregulated
TCEANC2	-1.448082847	3.525170022	35.84997265	4.95E-07	3.74E-06	7.859568912	1045	Downregulated
MOB4	1.23922094	6.128591001	46.30902068	3.50E-08	4.58E-07	7.855443217	1046	Upregulated
SLC35F6	1.32872095	3.056023591	41.04313863	1.28E-07	1.25E-06	7.841774735	1047	Upregulated
PAFAH2	-1.346133843	3.557005822	40.15609868	1.60E-07	1.50E-06	7.840705522	1048	Downregulated
ESYT1	-1.520228038	5.888839404	33.05275366	1.06E-06	6.97E-06	7.839108726	1049	Downregulated
ALDH6A1	-1.145805469	3.292529386	52.80995539	8.08E-09	1.49E-07	7.820740062	1050	Downregulated
AHR	1.396722753	7.145056188	37.55973062	3.11E-07	2.56E-06	7.809196854	1051	Upregulated
ACSS1	-1.208565486	4.412702238	47.81787323	2.46E-08	3.47E-07	7.80726308	1052	Downregulated
PLAGL1	1.441664327	2.825009355	35.67844825	5.20E-07	3.88E-06	7.801320445	1053	Upregulated
NCSTN	1.049901288	4.748436537	61.43931471	1.31E-09	3.72E-08	7.80042034	1054	Upregulated
CCDC181	1.642286414	0.801928957	29.11949929	3.40E-06	1.79E-05	7.79546752	1055	Upregulated
DYSF	1.357627148	6.216115329	39.22174132	2.02E-07	1.82E-06	7.79305115	1056	Upregulated
SIK3	1.171737286	5.741458396	50.41005566	1.36E-08	2.24E-07	7.791976819	1057	Upregulated
DNAJB11	1.121159765	5.636446981	54.43964798	5.59E-09	1.12E-07	7.791693661	1058	Upregulated
SETD5	1.20940927	5.950266502	47.53338538	2.63E-08	3.64E-07	7.787480231	1059	Upregulated
NEFL	-1.847308345	1.016411224	23.99189736	1.47E-05	6.10E-05	7.785785147	1060	Downregulated
ZNF326	1.113364343	5.420979091	55.02233889	4.94E-09	1.02E-07	7.782161762	1061	Upregulated
DCAF15	1.201377541	3.933337979	48.05575737	2.33E-08	3.35E-07	7.779590214	1062	Upregulated
LYRM7	-1.442467373	4.200315329	35.42883329	5.53E-07	4.08E-06	7.774309666	1063	Downregulated
NLRP12	-1.765091391	5.837484452	25.88367392	8.95E-06	4.02E-05	7.759202581	1064	Downregulated
JRKL	-1.489812652	3.074303674	33.59568475	9.26E-07	6.21E-06	7.757549778	1065	Downregulated
TRMT13	-1.26889275	3.651766886	43.53835721	6.86E-08	7.75E-07	7.753899898	1066	Downregulated
ZNF354C	-1.505453494	2.872223822	33.04071072	1.08E-06	7.08E-06	7.752581017	1067	Downregulated
TNFAIP2	1.53495741	7.719284858	31.89924028	1.47E-06	9.05E-06	7.741168651	1068	Upregulated
RAB5A	1.309429872	7.912106255	41.12765103	1.24E-07	1.23E-06	7.739977346	1069	Upregulated
CCDC102A	-1.471498435	1.643415719	34.0993577	8.07E-07	5.57E-06	7.731537088	1070	Downregulated
PHF13	1.336757241	3.294071284	39.67188032	1.80E-07	1.65E-06	7.729926347	1071	Upregulated
PZP	-1.501772166	3.520348377	32.94174483	1.11E-06	7.18E-06	7.724841251	1072	Downregulated
ZNF544	-1.185715655	3.48355486	48.54554045	2.10E-08	3.12E-07	7.713609683	1073	Downregulated
UNG	-1.338486601	2.821886155	39.52659462	1.90E-07	1.73E-06	7.713444629	1074	Downregulated
ATM	-1.303955058	8.89554617	41.15769755	1.23E-07	1.22E-06	7.711404465	1075	Downregulated
CALCOCO2	1.277619871	7.872911072	42.55004486	8.69E-08	9.22E-07	7.710564972	1076	Upregulated
TFB1M	-1.655896651	2.127024282	28.27970625	4.37E-06	2.21E-05	7.708007846	1077	Downregulated
NECTIN2	2.36277891	4.462674186	16.89023695	0.000190772	0.000551005	7.699928804	1078	Upregulated
CCDC121	-1.494883291	1.503654873	32.97692568	1.09E-06	7.11E-06	7.695857226	1079	Downregulated
LCK	-1.625413473	6.564023316	28.90507244	3.54E-06	1.85E-05	7.693209555	1080	Downregulated
ZNF136	1.025412187	5.802225253	62.77353055	1.00E-09	3.15E-08	7.692731959	1081	Upregulated
RNF31	1.249985692	1.654456908	44.27347678	6.00E-08	7.02E-07	7.692157415	1082	Upregulated
CNEP1R1	1.184047605	6.527028073	48.31410686	2.19E-08	3.20E-07	7.689946925	1083	Upregulated
QSOX1	1.063721844	4.732214363	58.54440649	2.36E-09	5.90E-08	7.689580234	1084	Upregulated
ST6GALNAC2	-1.264931216	2.371389154	43.17224741	7.70E-08	8.42E-07	7.683743421	1085	Downregulated
DYNLT1	1.23214366	6.795216003	44.98146754	4.80E-08	5.86E-07	7.67848825	1086	Upregulated
RBCK1	1.306034828	6.026239807	40.72240132	1.37E-07	1.33E-06	7.674139208	1087	Upregulated
CYSLTR2	-1.406607118	4.197637771	36.07034295	4.64E-07	3.55E-06	7.66565063	1088	Downregulated
KIRREL3	1.737581739	1.111877619	26.13419525	8.55E-06	3.88E-05	7.664708409	1089	Upregulated
ZNF34	1.205272163	3.086601173	46.58321578	3.31E-08	4.38E-07	7.664331181	1090	Upregulated
GPX3	1.712484477	2.419691308	26.60951257	7.22E-06	3.38E-05	7.657516989	1091	Upregulated
SPIB	-1.231483063	2.061702634	44.81725005	5.20E-08	6.25E-07	7.640389024	1092	Downregulated
FERMT3	1.023847587	7.181140489	61.92161575	1.19E-09	3.52E-08	7.631711689	1093	Upregulated
AZIN1	1.368081611	8.773253902	37.41818772	3.23E-07	2.64E-06	7.631168186	1094	Upregulated
DBF4B	1.344795971	0.924688176	38.49089208	2.58E-07	2.21E-06	7.605889867	1095	Upregulated
ZNF285	-1.643912272	0.805238087	27.34563561	4.80E-06	2.39E-05	7.598438654	1096	Downregulated
PDE4DIP	-1.382771118	3.890027286	36.52045298	4.12E-07	3.21E-06	7.596249683	1097	Downregulated
ZNF74	-1.657287444	2.016872672	27.61281175	5.34E-06	2.61E-05	7.596070842	1098	Downregulated
DLG2	1.610426553	0.811290545	28.78726617	3.76E-06	1.95E-05	7.583442606	1099	Upregulated
DTYMK	-1.281432261	1.873304572	41.25784947	1.24E-07	1.23E-06	7.573079989	1100	Downregulated
PTS	1.282138702	4.408111632	40.98669013	1.29E-07	1.26E-06	7.563212422	1101	Upregulated
STK35	1.126045586	4.182816779	51.25031262	1.13E-08	1.92E-07	7.562743828	1102	Upregulated
GPATCH2L	1.173427097	7.138838964	47.49285547	2.65E-08	3.67E-07	7.551672265	1103	Upregulated
ZNF791	1.190729508	6.319385603	46.30594002	3.50E-08	4.58E-07	7.548055181	1104	Upregulated
ZNF292	1.229287505	8.381343709	43.82038738	6.36E-08	7.32E-07	7.54232037	1105	Upregulated
HNRNPLL	1.506311348	6.953782372	31.48218998	1.66E-06	9.98E-06	7.532904827	1106	Upregulated
NECAP1	1.432671438	6.758621009	34.02715578	8.10E-07	5.58E-06	7.525830746	1107	Upregulated
ETFRF1	1.351914574	4.857182007	37.13305959	3.49E-07	2.81E-06	7.504394372	1108	Upregulated
CMIP	1.252576272	4.026295938	42.03779172	9.88E-08	1.03E-06	7.501519257	1109	Upregulated
ZNF607	-1.758408095	1.498589629	24.71686482	1.28E-05	5.44E-05	7.498687545	1110	Downregulated
RELA	1.314959175	4.855840137	38.77702771	2.26E-07	1.99E-06	7.49802289	1111	Upregulated
MECP2	1.212903667	5.833496232	44.25105324	5.73E-08	6.79E-07	7.481501718	1112	Upregulated
FAM43A	-1.273223697	2.966503284	40.77461607	1.38E-07	1.33E-06	7.479668631	1113	Downregulated
ZNF480	-1.165573323	4.180309737	47.24246502	2.82E-08	3.85E-07	7.477244227	1114	Downregulated
TBC1D4	-1.506330814	5.253862467	31.13331789	1.84E-06	1.09E-05	7.476508078	1115	Downregulated
GBP2	1.455163276	10.46420018	32.80936187	1.14E-06	7.35E-06	7.47067562	1116	Upregulated
MATK	-1.263030142	3.937031408	41.09984952	1.25E-07	1.24E-06	7.460835932	1117	Downregulated
PLPP5	-1.054650205	3.937967401	56.24320589	3.83E-09	8.47E-08	7.458525688	1118	Downregulated
ZNF599	-1.447139539	0.657518882	32.2045997	1.08E-06	7.04E-06	7.456232885	1119	Downregulated
FGFR2	-1.619989963	1.348002914	27.61857563	5.11E-06	2.51E-05	7.451687486	1120	Downregulated
AK5	-1.525404722	2.565003363	30.4124725	2.31E-06	1.31E-05	7.446904914	1121	Downregulated
TIGD7	-1.282575334	1.447554001	39.88595783	1.72E-07	1.59E-06	7.438279872	1122	Downregulated
TMEM19	-1.430259941	4.152417922	33.47301737	9.48E-07	6.34E-06	7.434298521	1123	Downregulated
MAP1LC3B	1.252154922	7.038452291	41.43046799	1.15E-07	1.16E-06	7.431206386	1124	Upregulated
RINL	-1.504247988	3.951774857	30.90569123	1.97E-06	1.15E-05	7.428667937	1125	Downregulated
MRPL30	-1.247295945	3.982777816	41.62923185	1.10E-07	1.12E-06	7.422662838	1126	Downregulated
EGLN1	-1.179090445	5.022506036	45.76768063	3.98E-08	5.09E-07	7.420848098	1127	Downregulated
TMEM79	-1.453083113	0.572840682	31.53884728	1.25E-06	7.87E-06	7.416847501	1128	Downregulated
CLEC4D	1.482068162	6.687871641	31.51133845	1.65E-06	9.91E-06	7.415896363	1129	Upregulated
ANKEF1	-1.511227798	1.927953747	30.65175056	2.16E-06	1.24E-05	7.4128457	1130	Downregulated
DAPK2	-1.275369798	4.474875264	39.97520121	1.66E-07	1.54E-06	7.411853265	1131	Downregulated
RELT	1.189345958	6.468786373	44.966371	4.82E-08	5.88E-07	7.410713012	1132	Upregulated
ZNF681	-1.439761644	2.714792612	32.97449628	1.11E-06	7.19E-06	7.405239242	1133	Downregulated
ZNF816	-1.21487395	3.761990369	43.30651563	7.25E-08	8.03E-07	7.405118902	1134	Downregulated
ENTR1	-1.249310448	3.353183079	41.34538502	1.19E-07	1.19E-06	7.401488628	1135	Downregulated
SUPT6H	1.140670959	6.004874378	48.22848201	2.24E-08	3.26E-07	7.399673362	1136	Upregulated
SNIP1	1.037302338	5.5359255	56.84487561	3.35E-09	7.59E-08	7.385439195	1137	Upregulated
TNFSF10	1.868572895	10.24966867	22.1775563	2.97E-05	0.000111652	7.384850018	1138	Upregulated
TREM1	1.591400018	9.216792883	28.06547656	4.56E-06	2.29E-05	7.384043067	1139	Upregulated
LGMN	1.258372888	2.051523027	40.71514116	1.42E-07	1.37E-06	7.379636619	1140	Upregulated
ENPP2	1.577259451	2.670761886	28.45579687	4.09E-06	2.10E-05	7.378516326	1141	Upregulated
SPRTN	1.111373006	5.373874244	50.22028044	1.42E-08	2.31E-07	7.374760611	1142	Upregulated
ZNF287	-1.635689884	2.236458195	26.91691882	6.62E-06	3.14E-05	7.366549649	1143	Downregulated
PARP6	1.170657988	3.928686228	45.75181769	4.00E-08	5.10E-07	7.366394085	1144	Upregulated
CRACR2A	1.259854117	4.251704225	40.31731003	1.52E-07	1.45E-06	7.357123369	1145	Upregulated
LRRIQ3	-1.489372377	0.624856316	30.02166637	2.01E-06	1.17E-05	7.344974831	1146	Downregulated
C3orf62	-1.279238872	3.454251519	39.24494838	2.02E-07	1.82E-06	7.342602071	1147	Downregulated
VPS72	-1.382734957	3.845092685	34.5807732	6.98E-07	4.96E-06	7.334833427	1148	Downregulated
ABHD6	-1.429230135	2.403825818	32.86653199	1.15E-06	7.39E-06	7.333596426	1149	Downregulated
KANSL3	1.02743437	4.341330397	57.12325647	3.17E-09	7.34E-08	7.329740654	1150	Upregulated
ADGRG5	-1.37244657	2.583195207	34.96641076	6.39E-07	4.60E-06	7.32455237	1151	Downregulated
GEMIN5	-1.550961681	3.741736081	28.82683144	3.64E-06	1.90E-05	7.322889662	1152	Downregulated
RGS12	1.319172609	2.568868344	37.14260762	3.52E-07	2.84E-06	7.3176191	1153	Upregulated
AGMAT	-1.673938553	1.62104813	25.63361221	9.71E-06	4.30E-05	7.309594415	1154	Downregulated
CENPQ	-1.314914585	2.46921602	37.30308875	3.42E-07	2.77E-06	7.307681192	1155	Downregulated
MEGF6	-1.539539021	3.947337386	29.03705087	3.42E-06	1.80E-05	7.305304405	1156	Downregulated
JAG1	1.280379283	3.606572466	38.76781064	2.27E-07	1.99E-06	7.299075293	1157	Upregulated
HMGA1	1.516036818	2.647741895	29.66596272	2.85E-06	1.55E-05	7.290952507	1158	Upregulated
HSPA13	1.157613954	6.944796873	45.80522493	3.94E-08	5.05E-07	7.289618909	1159	Upregulated
WBP1L	-1.378451874	4.903828164	34.3351849	7.44E-07	5.21E-06	7.282269458	1160	Downregulated
ADCY4	1.375956895	1.72214559	34.57527076	7.22E-07	5.10E-06	7.282136136	1161	Upregulated
ZFP62	-1.406473253	4.040061397	33.17765124	1.03E-06	6.79E-06	7.269235407	1162	Downregulated
TAF13	1.187515336	5.186834877	43.62362101	6.68E-08	7.61E-07	7.266097558	1163	Upregulated
PKIA	-1.261765262	3.392900888	39.42818963	1.93E-07	1.75E-06	7.264320633	1164	Downregulated
TBK1	1.125335768	7.663786249	47.39825684	2.71E-08	3.73E-07	7.234404736	1165	Upregulated
BRCA2	1.571440866	6.199974422	27.71040645	5.08E-06	2.50E-05	7.230699907	1166	Upregulated
ZNF568	-1.350897326	3.031293813	35.09130135	6.12E-07	4.44E-06	7.230502123	1167	Downregulated
SMPD3	-1.716470035	1.490450541	24.2484558	1.49E-05	6.18E-05	7.224612863	1168	Downregulated
CPEB2	1.269325293	5.721392715	38.65119132	2.34E-07	2.04E-06	7.222973867	1169	Upregulated
CRIP2	-1.506103323	0.887786846	29.05888183	3.00E-06	1.61E-05	7.217882946	1170	Downregulated
SIPA1L2	1.582123286	6.541374577	27.35715607	5.66E-06	2.74E-05	7.216901743	1171	Upregulated
AGFG1	1.057253041	7.574436178	52.49002954	8.55E-09	1.55E-07	7.198525174	1172	Upregulated
ZNF836	-1.449098058	2.833300984	31.21699492	1.82E-06	1.08E-05	7.197086898	1173	Downregulated
ARF4	1.085225984	6.905453552	50.16004427	1.44E-08	2.34E-07	7.196355326	1174	Upregulated
UBASH3B	1.179650635	5.059667009	43.32738133	7.18E-08	7.99E-07	7.192858284	1175	Upregulated
LILRB1	1.408080214	4.515042624	32.49849336	1.24E-06	7.84E-06	7.189025958	1176	Upregulated
USP36	1.318449369	3.560841018	36.09068324	4.62E-07	3.54E-06	7.187631638	1177	Upregulated
CLCN6	1.221725563	2.743195854	40.82156771	1.35E-07	1.32E-06	7.183443804	1178	Upregulated
ECHDC1	-1.259750039	5.511286757	38.74340063	2.28E-07	2.00E-06	7.179765035	1179	Downregulated
ZNF2	-1.81245315	1.413438577	22.14843868	2.94E-05	0.00011052	7.171079303	1180	Downregulated
ALDH1A2	1.475846796	4.973144476	30.09694812	2.49E-06	1.39E-05	7.167628385	1181	Upregulated
PDGFD	-1.175352179	3.220771506	43.3606393	7.21E-08	7.99E-07	7.166648675	1182	Downregulated
NKD1	1.315528093	1.283622393	36.24035587	4.67E-07	3.57E-06	7.166580287	1183	Upregulated
ELP1	-1.174680186	5.306526139	43.31890097	7.19E-08	7.99E-07	7.162551235	1184	Downregulated
TP53BP2	1.047139403	6.551690182	52.93932029	7.75E-09	1.45E-07	7.160613194	1185	Upregulated
ANAPC1	-1.048938303	4.830114084	52.77595379	8.04E-09	1.49E-07	7.160546557	1186	Downregulated
SUSD6	1.281752838	4.898710962	37.5083759	3.16E-07	2.59E-06	7.160224934	1187	Upregulated
DDA1	1.198949081	3.382791589	41.85349624	1.04E-07	1.07E-06	7.158875836	1188	Upregulated
AP5Z1	1.047329563	4.965485009	52.89050262	7.83E-09	1.46E-07	7.158316852	1189	Upregulated
UBE2J1	1.280242298	9.102137175	37.56364521	3.11E-07	2.56E-06	7.158116754	1190	Upregulated
MAP1A	1.226216245	2.140746163	40.28467095	1.58E-07	1.48E-06	7.148906254	1191	Upregulated
KCNS1	-1.621639152	1.73178791	26.02267721	8.66E-06	3.92E-05	7.146076688	1192	Downregulated
CREBL2	-1.102883769	6.28695702	48.04774908	2.33E-08	3.35E-07	7.141788056	1193	Downregulated
C3orf18	-1.554732495	1.854965994	27.67988799	5.22E-06	2.56E-05	7.138337254	1194	Downregulated
EXOC3L1	1.912111584	1.681926692	20.45914531	5.45E-05	0.000187206	7.127740237	1195	Upregulated
SLC45A3	-1.26726089	1.586437604	37.92061957	2.90E-07	2.42E-06	7.118251432	1196	Downregulated
C5orf58	1.332764608	3.828142201	34.93345028	6.32E-07	4.56E-06	7.117990752	1197	Upregulated
EXOSC4	1.734181919	0.776047866	23.39532496	2.01E-05	7.97E-05	7.107300138	1198	Upregulated
ELL2	1.456528816	6.281082238	30.25861094	2.37E-06	1.34E-05	7.098097063	1199	Upregulated
ZNF217	-1.120475348	7.090181301	46.17789422	3.61E-08	4.71E-07	7.089157463	1200	Downregulated
HLA-DOA	-1.640690544	4.640781118	25.21507921	1.11E-05	4.78E-05	7.088090001	1201	Downregulated
SQSTM1	1.306711427	7.90963503	35.74509763	5.06E-07	3.80E-06	7.08320819	1202	Upregulated
CDK17	1.112839283	7.868394573	46.52050569	3.33E-08	4.40E-07	7.073730736	1203	Upregulated
SPAG6	1.676864853	0.740493957	24.39128873	1.45E-05	6.06E-05	7.072318967	1204	Upregulated
BICD2	-1.134937101	6.009187646	44.92502205	4.87E-08	5.91E-07	7.068594426	1205	Downregulated
LGALS1	1.134218084	7.605423051	44.94719764	4.84E-08	5.89E-07	7.066130953	1206	Upregulated
MDFIC	-1.26627897	6.272946242	37.38228582	3.26E-07	2.66E-06	7.059221611	1207	Downregulated
A2M	-1.452570894	4.28365444	30.11578664	2.48E-06	1.39E-05	7.056433242	1208	Downregulated
TRIM32	-1.469408874	2.094629883	29.62727028	2.93E-06	1.58E-05	7.054661719	1209	Downregulated
ZNF572	-1.433674223	1.065725561	30.50011049	2.08E-06	1.21E-05	7.051917249	1210	Downregulated
DNTTIP2	1.083227486	7.173670414	48.49522148	2.10E-08	3.12E-07	7.046878386	1211	Upregulated
ZNF786	-1.428067681	2.312476797	30.93599816	1.99E-06	1.16E-05	7.04644205	1212	Downregulated
SORT1	1.32007307	6.464848696	34.87813094	6.40E-07	4.61E-06	7.044394647	1213	Upregulated
GSTO1	1.178937753	7.072795352	41.8582261	1.03E-07	1.06E-06	7.04173535	1214	Upregulated
PIGM	-1.153453976	2.659452273	43.39230732	7.24E-08	8.01E-07	7.031573704	1215	Downregulated
SH2D2A	1.674444733	1.678112509	24.26312279	1.54E-05	6.36E-05	7.027269481	1216	Upregulated
C1GALT1	1.140063415	7.832617474	44.18684625	5.82E-08	6.87E-07	7.026183449	1217	Upregulated
WHAMM	1.399489807	5.564181701	31.62378865	1.60E-06	9.66E-06	7.018465121	1218	Upregulated
ZSCAN26	-1.078851684	3.244869445	48.49722496	2.13E-08	3.14E-07	7.015506874	1219	Downregulated
CRLF3	-1.005365245	7.214921614	54.76149627	5.22E-09	1.06E-07	7.011769684	1220	Downregulated
ZNF180	-1.142248167	4.248121357	43.81675013	6.38E-08	7.34E-07	7.006983815	1221	Downregulated
TP53BP1	1.265939949	6.083813557	36.90188773	3.71E-07	2.96E-06	6.999440664	1222	Upregulated
ZNF623	-1.418729235	3.197302897	30.88116246	2.00E-06	1.17E-05	6.99921549	1223	Downregulated
CHML	-1.041238667	4.576775975	51.31154933	1.11E-08	1.90E-07	6.99784327	1224	Downregulated
PISD	-1.24290895	4.562198886	37.96790993	2.80E-07	2.35E-06	6.995610461	1225	Downregulated
FCRL1	-1.709442574	4.361764782	23.28793311	2.06E-05	8.15E-05	6.989352257	1226	Downregulated
TNFAIP8L2	-1.775362971	4.877300733	22.04738629	3.11E-05	0.000116015	6.986914499	1227	Downregulated
KCTD7	-1.139428122	3.533503659	43.759167	6.51E-08	7.46E-07	6.981639677	1228	Downregulated
MIDN	1.375023053	5.355303993	32.20285248	1.35E-06	8.42E-06	6.977691992	1229	Upregulated
SLC46A3	-1.284868332	4.229761591	35.7376007	5.08E-07	3.81E-06	6.962831916	1230	Downregulated
SLA	1.194876708	8.834140442	40.11818969	1.60E-07	1.50E-06	6.959338978	1231	Upregulated
ZNF257	-1.295348956	2.015121436	35.29245484	5.89E-07	4.31E-06	6.949751535	1232	Downregulated
ITGAX	1.297619753	7.698721631	35.06993095	6.08E-07	4.41E-06	6.948877744	1233	Upregulated
FHOD1	1.232030672	3.410257976	38.08109835	2.72E-07	2.30E-06	6.946126286	1234	Upregulated
LRG1	1.632325188	7.3099939	24.67404834	1.31E-05	5.56E-05	6.945736673	1235	Upregulated
THEMIS	-1.587307168	4.864569455	25.65450966	9.62E-06	4.27E-05	6.9358078	1236	Downregulated
CD2AP	1.22569289	7.4938161	38.25463356	2.59E-07	2.22E-06	6.930719404	1237	Upregulated
KLHL42	-1.333042102	3.488995669	33.49796381	9.45E-07	6.33E-06	6.930260935	1238	Downregulated
USO1	-1.230185739	6.043771872	37.91638681	2.83E-07	2.38E-06	6.918694158	1239	Downregulated
C12orf76	1.095819856	4.984656803	46.00008578	3.77E-08	4.87E-07	6.917403014	1240	Upregulated
FSCN1	1.721181213	0.718282639	22.70121381	2.51E-05	9.68E-05	6.909205234	1241	Upregulated
ZNF692	-1.410193506	2.57999537	30.58068078	2.20E-06	1.26E-05	6.908659492	1242	Downregulated
FCMR	-1.438527747	3.165965102	29.58652049	2.92E-06	1.58E-05	6.90691675	1243	Downregulated
PTX3	1.38474682	2.864333248	31.36920905	1.73E-06	1.03E-05	6.905032186	1244	Upregulated
ZNF606	-1.121744715	2.803291574	44.13526879	6.02E-08	7.02E-07	6.902540509	1245	Downregulated
PRKAB1	1.064848235	4.032917146	48.15306783	2.28E-08	3.31E-07	6.900743152	1246	Upregulated
ZNF491	-1.636410438	0.328808488	23.28989669	1.47E-05	6.12E-05	6.894754663	1247	Downregulated
ZNF71	-1.270654305	1.992078046	35.86464276	5.05E-07	3.80E-06	6.887755619	1248	Downregulated
XRCC5	-1.053988768	8.472319606	48.85908055	1.93E-08	2.92E-07	6.887529716	1249	Downregulated
CPSF7	1.346406124	3.738658848	32.61506228	1.21E-06	7.67E-06	6.887084355	1250	Upregulated
TMEM170B	1.077353517	7.230852188	46.96022224	3.00E-08	4.06E-07	6.885952865	1251	Upregulated
ZNF343	-1.328389357	2.168207027	33.4103324	9.88E-07	6.56E-06	6.885209448	1252	Downregulated
CPD	1.298878569	9.271586741	34.47553005	7.15E-07	5.06E-06	6.878432005	1253	Upregulated
CDC42	1.173544903	5.991307928	40.53950964	1.44E-07	1.38E-06	6.87549748	1254	Upregulated
GPR132	1.099157376	5.224556968	45.29270507	4.46E-08	5.56E-07	6.875219334	1255	Upregulated
DUSP1	1.715226061	11.26731437	22.60899966	2.57E-05	9.88E-05	6.869542045	1256	Upregulated
DNAJC10	-1.126413799	6.411004602	43.32115354	7.19E-08	7.99E-07	6.868249455	1257	Downregulated
PTPN13	-1.303258977	2.789170001	34.25677417	7.73E-07	5.38E-06	6.867030242	1258	Downregulated
TMEM273	-1.41447918	4.141374009	30.02282495	2.55E-06	1.42E-05	6.857686468	1259	Downregulated
WDR12	-1.410149306	3.21822352	30.1569076	2.47E-06	1.38E-05	6.852383058	1260	Downregulated
CTNNB1	1.111761992	9.043544294	44.16150821	5.85E-08	6.89E-07	6.850266475	1261	Upregulated
ANKRD28	1.284647856	8.023106925	34.81476447	6.52E-07	4.67E-06	6.847825141	1262	Upregulated
ZNF717	-1.269866551	1.822186673	35.52539339	5.53E-07	4.08E-06	6.84406177	1263	Downregulated
FAM219B	-1.122767897	2.873732004	43.29263655	7.37E-08	8.13E-07	6.837701625	1264	Downregulated
ATP8B2	-1.562146837	5.822107507	25.68812139	9.51E-06	4.23E-05	6.831832494	1265	Downregulated
MASTL	1.28581168	6.145164777	34.61789545	6.88E-07	4.90E-06	6.827131834	1266	Upregulated
DNAJB1	1.418542856	7.5073033	29.63828592	2.85E-06	1.55E-05	6.822647754	1267	Upregulated
CTSF	-1.386578319	1.557047385	30.76571761	2.07E-06	1.20E-05	6.822230117	1268	Downregulated
LTB	-1.573637585	6.571478192	25.32422968	1.07E-05	4.64E-05	6.819649097	1269	Downregulated
SH3TC1	1.183883548	5.781761995	39.40719459	1.92E-07	1.74E-06	6.817502406	1270	Upregulated
TBC1D9	-1.415037959	4.511776159	29.59218818	2.89E-06	1.57E-05	6.79891772	1271	Downregulated
SDAD1	-1.104351459	5.221071949	44.0791223	5.98E-08	7.01E-07	6.796720732	1272	Downregulated
NCR3LG1	1.366491909	1.236384001	31.37774008	1.79E-06	1.06E-05	6.795341417	1273	Upregulated
HEATR5A	-1.467169409	3.55017758	27.99845549	4.68E-06	2.34E-05	6.795022408	1274	Downregulated
PHF12	1.199811081	5.237749626	38.31410233	2.55E-07	2.19E-06	6.78993771	1275	Upregulated
TBC1D2	1.333299345	4.17094221	32.37214817	1.29E-06	8.09E-06	6.789484544	1276	Upregulated
CLIC4	1.250541146	6.948768051	35.80034836	4.98E-07	3.75E-06	6.784825683	1277	Upregulated
CBX7	-1.223765281	3.679472325	37.06994436	3.56E-07	2.86E-06	6.783281399	1278	Downregulated
JPT2	-1.410214315	3.037215217	29.62951134	2.89E-06	1.57E-05	6.77607825	1279	Downregulated
ALDH18A1	-1.362517218	3.444991639	31.24007123	1.79E-06	1.06E-05	6.775575925	1280	Downregulated
BCKDHB	-1.125619026	2.50968337	42.41694489	9.23E-08	9.65E-07	6.771171244	1281	Downregulated
TMEM250	-1.550651465	4.070078023	25.62801603	9.72E-06	4.30E-05	6.771006626	1282	Downregulated
SIT1	-1.536465126	3.792967352	25.99437325	8.67E-06	3.92E-05	6.770115571	1283	Downregulated
LACTB2	-1.105241062	2.793006405	43.66037042	6.75E-08	7.65E-07	6.759904486	1284	Downregulated
FARP1	1.410459999	2.019355609	29.50689422	3.03E-06	1.62E-05	6.755470171	1285	Upregulated
GZMA	-1.452825906	6.207047035	28.14271093	4.46E-06	2.25E-05	6.753492396	1286	Downregulated
MEF2C	-1.087560148	6.3379833	44.69439135	5.15E-08	6.20E-07	6.750915736	1287	Downregulated
COG8	-1.480531879	2.237262808	27.39212418	5.72E-06	2.77E-05	6.748206208	1288	Downregulated
PYGL	-1.421563777	8.026477592	29.01169837	3.43E-06	1.80E-05	6.743898684	1289	Downregulated
BCL10	1.10995845	6.469131083	43.05273508	7.68E-08	8.40E-07	6.743667495	1290	Upregulated
CNIH4	1.027264342	5.92473388	49.23546418	1.77E-08	2.75E-07	6.740318274	1291	Upregulated
MTERF2	-1.029022964	2.58931998	49.12699546	1.87E-08	2.86E-07	6.734317013	1292	Downregulated
LRRC45	-1.308453225	2.634812213	32.94565757	1.12E-06	7.23E-06	6.726475073	1293	Downregulated
TRIM2	-1.22386283	1.494672016	36.5890168	4.10E-07	3.20E-06	6.725395338	1294	Downregulated
SAMD3	-1.081561854	5.073470886	44.79985437	5.02E-08	6.06E-07	6.724287696	1295	Downregulated
COCH	-1.27957901	0.963129371	33.7826384	8.04E-07	5.56E-06	6.723766677	1296	Downregulated
CYBRD1	-1.204654713	5.269811076	37.44408529	3.21E-07	2.63E-06	6.722125318	1297	Downregulated
ECHDC3	1.831242192	3.039561262	19.94854936	6.39E-05	0.000213554	6.721561843	1298	Upregulated
DPY19L4	-1.107605967	3.497457112	42.9676372	7.90E-08	8.58E-07	6.71916638	1299	Downregulated
PTK2B	1.155458498	5.966073615	39.96777676	1.66E-07	1.54E-06	6.714984824	1300	Upregulated
PARP1	-1.337244569	5.918204508	31.68304596	1.57E-06	9.52E-06	6.714593729	1301	Downregulated
ATG4C	-1.031287122	4.256862022	48.41651852	2.15E-08	3.16E-07	6.703624019	1302	Downregulated
ABI3BP	1.457273522	1.771353384	27.78061125	5.11E-06	2.51E-05	6.70296649	1303	Upregulated
TBC1D10C	-1.287211104	5.978718108	33.52325846	9.32E-07	6.25E-06	6.699119376	1304	Downregulated
ACKR3	-1.532445119	0.914438732	25.34515372	9.62E-06	4.27E-05	6.69608569	1305	Downregulated
CERS4	-1.159452462	3.206208399	39.52770169	1.88E-07	1.71E-06	6.685983678	1306	Downregulated
ZNF322	-1.222168515	3.093340967	36.22685548	4.49E-07	3.46E-06	6.674310483	1307	Downregulated
ZNF821	1.334528135	1.982368035	31.55809085	1.67E-06	9.99E-06	6.673112353	1308	Upregulated
ATRN	-1.18996957	3.943357382	37.73072804	2.99E-07	2.48E-06	6.670385095	1309	Downregulated
MAP1LC3B2	1.202483415	3.438994211	37.08305402	3.54E-07	2.85E-06	6.667941802	1310	Upregulated
TFE3	1.017388484	5.444751676	49.07395034	1.84E-08	2.82E-07	6.664001289	1311	Upregulated
PARP9	1.288874529	8.931806306	33.16619242	1.03E-06	6.79E-06	6.661436569	1312	Upregulated
ZNF347	-1.39164733	3.101415832	29.34807237	3.14E-06	1.67E-05	6.648074717	1313	Downregulated
ZDHHC9	1.216640601	0.856989437	36.40045156	4.47E-07	3.44E-06	6.646405217	1314	Upregulated
KLHDC3	-1.028856618	4.135385226	47.74020965	2.51E-08	3.51E-07	6.641075577	1315	Downregulated
DNAL4	-1.296864995	1.828315624	32.75836266	1.19E-06	7.58E-06	6.64054576	1316	Downregulated
RPL6	-1.030133617	9.152099956	47.5796387	2.60E-08	3.61E-07	6.636888913	1317	Downregulated
RPGRIP1	-1.439340587	2.590603351	27.81859564	5.00E-06	2.47E-05	6.631543518	1318	Downregulated
DNASE1	-1.518737236	3.41111227	25.60680732	9.82E-06	4.33E-05	6.627286222	1319	Downregulated
ZBTB7A	1.229436917	4.044907685	35.39527818	5.57E-07	4.10E-06	6.622992185	1320	Upregulated
CETP	1.392917397	1.134995719	29.24264607	3.34E-06	1.77E-05	6.619435399	1321	Upregulated
OLFM4	2.672112994	4.438286942	11.68815977	0.001459508	0.003338866	6.617223359	1322	Upregulated
UBASH3A	-1.501619594	2.807333557	25.96790222	8.82E-06	3.98E-05	6.607563918	1323	Downregulated
TRIM62	1.262634912	1.204438327	33.95693099	8.70E-07	5.90E-06	6.602165838	1324	Upregulated
TCEAL1	-1.074024247	1.911849671	44.12444586	6.15E-08	7.17E-07	6.5991889	1325	Downregulated
GAPDH	1.003601085	9.848729313	49.46166993	1.68E-08	2.66E-07	6.599104234	1326	Upregulated
CNNM3	-1.017057161	3.063203232	48.19692955	2.29E-08	3.31E-07	6.591028492	1327	Downregulated
SHISA5	1.175598749	7.37338931	37.71955184	2.98E-07	2.48E-06	6.589891893	1328	Upregulated
SPNS3	-1.40764142	1.442558565	28.45469245	4.06E-06	2.09E-05	6.588891104	1329	Downregulated
MME	-1.749450954	8.429009965	20.69744968	4.91E-05	0.000171668	6.587225848	1330	Downregulated
NBEAL2	1.186193033	6.090255932	36.97285092	3.64E-07	2.91E-06	6.56642592	1331	Upregulated
HGH1	-1.357038066	1.106927107	29.76573221	2.63E-06	1.46E-05	6.562811761	1332	Downregulated
ZMYM1	-1.02946094	4.213057671	46.7685316	3.15E-08	4.22E-07	6.562715518	1333	Downregulated
LAPTM5	1.148014701	7.397378459	38.91324367	2.18E-07	1.93E-06	6.560056695	1334	Upregulated
VOPP1	1.166221431	5.568363198	37.89329069	2.85E-07	2.39E-06	6.55681214	1335	Upregulated
NBR1	-1.220565244	7.559207452	35.22710153	5.82E-07	4.26E-06	6.554724637	1336	Downregulated
ITGA6	-1.541624794	6.017177234	24.62597314	1.33E-05	5.63E-05	6.550707169	1337	Downregulated
PXMP4	-1.125036594	2.822616895	40.12781341	1.63E-07	1.52E-06	6.546469516	1338	Downregulated
ZNF91	-1.152591721	6.510417921	38.51276006	2.42E-07	2.10E-06	6.543013289	1339	Downregulated
RSRC2	1.066885627	7.822832766	43.73357504	6.50E-08	7.45E-07	6.537517276	1340	Upregulated
TBL2	1.117079011	4.626910422	40.37440316	1.50E-07	1.43E-06	6.529843178	1341	Upregulated
IL7R	-1.607973346	8.631263513	23.04761108	2.23E-05	8.72E-05	6.527798512	1342	Downregulated
IL12RB2	1.327936322	2.339762907	30.58941911	2.18E-06	1.25E-05	6.509336316	1343	Upregulated
NR6A1	1.584792319	1.553771262	23.51630473	1.96E-05	7.81E-05	6.509111092	1344	Upregulated
LBH	-1.118635431	6.876503098	40.01462532	1.64E-07	1.53E-06	6.504750509	1345	Downregulated
ZNF792	-1.079301369	3.87045361	42.42561495	9.00E-08	9.47E-07	6.501099989	1346	Downregulated
ZNF319	1.146056112	3.190097419	38.48785475	2.45E-07	2.13E-06	6.50092086	1347	Upregulated
DNAJC24	-1.114311012	3.569458803	40.2507898	1.56E-07	1.47E-06	6.500761712	1348	Downregulated
TMEM177	-1.433671623	0.634989294	26.53023287	6.11E-06	2.93E-05	6.499625127	1349	Downregulated
TUBB6	1.535979159	3.950836112	24.47400013	1.40E-05	5.89E-05	6.497435149	1350	Upregulated
SPTY2D1	1.085509338	5.709971936	41.99353421	9.98E-08	1.03E-06	6.496935984	1351	Upregulated
RASGRF2	-1.138870441	3.866084085	38.80356166	2.26E-07	1.98E-06	6.495112675	1352	Downregulated
ATXN1L	1.050405556	5.300091438	44.38291314	5.55E-08	6.60E-07	6.491723239	1353	Upregulated
MORF4L2	1.064406793	6.828428848	43.18592702	7.43E-08	8.17E-07	6.479800439	1354	Upregulated
HSDL2	-1.071027407	6.265079789	42.71128738	8.35E-08	8.92E-07	6.479065253	1355	Downregulated
PDCD2L	-1.318408305	0.686257502	30.11178488	2.11E-06	1.22E-05	6.478480307	1356	Downregulated
DSE	1.319476429	7.134840782	30.57249125	2.16E-06	1.24E-05	6.47227055	1357	Upregulated
EIF4B	-1.148423895	8.703908912	37.97252041	2.79E-07	2.35E-06	6.464070563	1358	Downregulated
STK38	-1.269451454	6.869979113	32.35201642	1.30E-06	8.11E-06	6.462653626	1359	Downregulated
GATD1	-1.281298566	2.365086355	31.95469993	1.48E-06	9.10E-06	6.45867768	1360	Downregulated
CHCHD4	-1.350765065	2.302330147	29.40129503	3.12E-06	1.67E-05	6.454298768	1361	Downregulated
DNAJA3	-1.436951	3.817658908	26.7393805	6.87E-06	3.24E-05	6.451281294	1362	Downregulated
ZNF234	-1.554607583	2.694800419	23.81209834	1.76E-05	7.10E-05	6.449677689	1363	Downregulated
DPH5	-1.353985773	3.675712845	29.09059325	3.37E-06	1.78E-05	6.431718887	1364	Downregulated
ADM	1.525227351	7.729508448	24.32101294	1.47E-05	6.12E-05	6.426556873	1365	Upregulated
RBL2	-1.112930915	7.684871009	39.56371634	1.85E-07	1.68E-06	6.426099617	1366	Downregulated
HSPA1B	1.543350301	4.104696371	23.90444316	1.68E-05	6.86E-05	6.425819432	1367	Upregulated
ARMC10	-1.355930406	4.210002601	28.96871145	3.48E-06	1.83E-05	6.424913036	1368	Downregulated
ATG4D	1.085118799	3.339051977	41.2416092	1.21E-07	1.20E-06	6.423032624	1369	Upregulated
SKP2	-1.115470208	3.888698636	39.37466727	1.95E-07	1.76E-06	6.418707836	1370	Downregulated
MSANTD2	-1.34978861	2.123649134	29.1853824	3.33E-06	1.76E-05	6.416099161	1371	Downregulated
CEP19	-2.120993587	4.858726742	15.26315404	0.00035176	0.0009481	6.412073175	1372	Downregulated
LONRF1	1.222618193	5.88472022	33.93228615	8.31E-07	5.71E-06	6.410938614	1373	Upregulated
NSMCE4A	-1.107089643	4.242513182	39.6577088	1.81E-07	1.65E-06	6.401661446	1374	Downregulated
STEAP4	-1.771507564	7.560314641	19.46283843	7.54E-05	0.000245683	6.394477528	1375	Downregulated
HELB	1.402803308	6.162660786	27.23940634	5.87E-06	2.83E-05	6.379867164	1376	Upregulated
PPP3CA	-1.092755221	5.914040806	40.28207366	1.54E-07	1.45E-06	6.379387986	1377	Downregulated
IFNGR2	1.283357905	8.373542861	31.15493115	1.83E-06	1.08E-05	6.3730057	1378	Upregulated
LOC112267968	1.380989385	2.037339493	27.88038159	4.92E-06	2.44E-05	6.370119715	1379	Upregulated
CYP2U1	-1.215600294	2.978897719	33.93156589	8.42E-07	5.76E-06	6.369249474	1380	Downregulated
MRPL24	-1.191292468	3.324002853	34.92203577	6.38E-07	4.60E-06	6.358396465	1381	Downregulated
B3GNT7	1.531014235	0.864705749	23.88511442	1.74E-05	7.04E-05	6.357860271	1382	Upregulated
ADAR	1.037681169	9.00652291	43.71156104	6.53E-08	7.48E-07	6.357063415	1383	Upregulated
IARS2	-1.288719562	5.561713324	30.81914822	2.01E-06	1.17E-05	6.354337581	1384	Downregulated
NT5C2	1.14299326	7.617443364	37.07919943	3.53E-07	2.85E-06	6.33888503	1385	Upregulated
NXF1	1.1949783	5.352071131	34.56368199	6.98E-07	4.96E-06	6.338862509	1386	Upregulated
IL1R2	1.821017053	7.49074637	18.49384918	0.000106381	0.000331768	6.335619744	1387	Upregulated
ANKRD44	-1.238951439	8.231011869	32.58123752	1.21E-06	7.71E-06	6.334849144	1388	Downregulated
TC2N	-1.118108738	6.996945661	38.33885945	2.54E-07	2.18E-06	6.329346736	1389	Downregulated
SHQ1	-1.07141346	3.719810093	41.09327125	1.26E-07	1.24E-06	6.328170732	1390	Downregulated
BCLAF1	1.238194947	9.509699217	32.52288338	1.23E-06	7.80E-06	6.324722302	1391	Upregulated
F12	1.345509315	1.500050958	28.72458606	3.87E-06	2.00E-05	6.321894074	1392	Upregulated
SLC15A2	-1.147580269	2.525673279	36.68102452	4.02E-07	3.15E-06	6.313506414	1393	Downregulated
SMARCAD1	-1.042396626	5.077171925	42.80537362	8.16E-08	8.78E-07	6.313159963	1394	Downregulated
ERP27	-1.120890979	1.7743687	38.12765107	2.77E-07	2.34E-06	6.312492002	1395	Downregulated
RSAD1	-1.203157263	3.788210448	33.91524834	8.39E-07	5.74E-06	6.3055855	1396	Downregulated
HLA-DOB	-1.179237938	2.395924825	35.07164389	6.22E-07	4.50E-06	6.304622927	1397	Downregulated
PHAX	-1.035984714	4.656789101	43.06255451	7.67E-08	8.40E-07	6.294232404	1398	Downregulated
PATJ	-1.317729557	4.54640351	29.28486498	3.17E-06	1.68E-05	6.2907778	1399	Downregulated
THEM5	-1.428187025	0.836972385	25.63558281	8.73E-06	3.94E-05	6.290298333	1400	Downregulated
OAS1	1.912119604	8.328477166	17.09877126	0.000176551	0.000515503	6.286607298	1401	Upregulated
TMEM218	-1.370008887	3.213281614	27.55238928	5.38E-06	2.62E-05	6.276338038	1402	Downregulated
RBM4B	-1.143541464	2.7029421	36.50399155	4.20E-07	3.26E-06	6.27482812	1403	Downregulated
ZNF28	-1.434527476	4.266171529	25.64186133	9.67E-06	4.28E-05	6.266396563	1404	Downregulated
LPXN	-1.199446583	5.020813181	33.70518106	8.86E-07	6.00E-06	6.263246449	1405	Downregulated
MFSD12	1.106151833	4.05514095	38.36669668	2.52E-07	2.18E-06	6.263050047	1406	Upregulated
UMPS	-1.211757922	3.480113922	33.17405215	1.03E-06	6.81E-06	6.261008237	1407	Downregulated
ZNF354B	-1.055513863	2.387317612	41.31060493	1.22E-07	1.21E-06	6.245472528	1408	Downregulated
CHRNB2	1.429823576	1.367417588	25.71387225	9.76E-06	4.31E-05	6.24192551	1409	Upregulated
AKR7A2	-1.100282069	3.448439455	38.30761323	2.58E-07	2.20E-06	6.223910453	1410	Downregulated
WDR3	-1.270033472	4.465980536	30.51001262	2.21E-06	1.26E-05	6.220698189	1411	Downregulated
ZNF394	1.106391204	7.68481167	37.86831984	2.87E-07	2.40E-06	6.21791402	1412	Upregulated
COMMD6	-1.104705787	5.419786652	37.89596531	2.85E-07	2.39E-06	6.210954559	1413	Downregulated
ELAC1	-1.123107511	2.275823428	36.98941868	3.72E-07	2.97E-06	6.208267459	1414	Downregulated
ACSL1	1.333907645	11.35883747	28.18696851	4.40E-06	2.22E-05	6.206449774	1415	Upregulated
NCALD	-1.04197479	3.310379806	41.67401783	1.09E-07	1.12E-06	6.202570879	1416	Downregulated
FAM50B	-1.459491028	1.583387654	24.63091624	1.34E-05	5.66E-05	6.198276822	1417	Downregulated
PKN1	1.105089274	4.881065053	37.74493835	2.97E-07	2.47E-06	6.196933269	1418	Upregulated
DENND5A	1.221045037	8.75985864	32.19525448	1.36E-06	8.42E-06	6.196132137	1419	Upregulated
TNFRSF1B	1.049287667	8.185303519	41.02806746	1.27E-07	1.25E-06	6.193250502	1420	Upregulated
ANAPC7	-1.296963099	4.132054706	29.29059579	3.16E-06	1.68E-05	6.191745723	1421	Downregulated
LXN	-1.194526956	3.29431434	33.34207888	9.88E-07	6.56E-06	6.191383753	1422	Downregulated
STXBP5	-1.323716611	6.650688153	28.29722131	4.25E-06	2.16E-05	6.174796479	1423	Downregulated
ZNF543	-1.091588096	2.579501024	38.27251382	2.64E-07	2.24E-06	6.167460309	1424	Downregulated
KNOP1	-1.291764782	2.291392877	29.32245254	3.19E-06	1.69E-05	6.163303853	1425	Downregulated
WIPF2	1.06299881	4.204049622	39.79830095	1.74E-07	1.60E-06	6.161297129	1426	Upregulated
TNK2	1.10908218	5.155043237	37.17607995	3.45E-07	2.79E-06	6.16064471	1427	Upregulated
ZNF260	-1.321249569	3.081147304	28.24320864	4.36E-06	2.21E-05	6.150795286	1428	Downregulated
FMO5	-1.198287804	2.914947582	32.84345281	1.14E-06	7.37E-06	6.150329161	1429	Downregulated
ZNF485	-1.556609565	1.418936994	22.1370067	2.99E-05	0.000112389	6.147478141	1430	Downregulated
PNPLA8	1.243652473	7.854615474	30.93779397	1.95E-06	1.14E-05	6.146674447	1431	Upregulated
SAMM50	-1.049822898	3.739616072	40.50133975	1.46E-07	1.40E-06	6.145918515	1432	Downregulated
SYTL1	-1.239486036	4.799327675	31.07855914	1.87E-06	1.10E-05	6.14475677	1433	Downregulated
CCDC191	-1.013994363	2.617583878	42.91089705	8.14E-08	8.78E-07	6.141508204	1434	Downregulated
PAWR	-1.083467569	2.729973441	38.49524952	2.48E-07	2.15E-06	6.141132981	1435	Downregulated
TRPC6	-1.269113022	1.890605076	29.97730491	2.64E-06	1.46E-05	6.136349276	1436	Downregulated
OSBPL8	-1.156166103	9.280273464	34.53859141	7.03E-07	4.99E-06	6.129940536	1437	Downregulated
GALE	1.185170929	2.959523263	33.2238692	1.02E-06	6.74E-06	6.128868396	1438	Upregulated
MRTO4	-1.163553398	3.292134413	34.18971394	7.81E-07	5.42E-06	6.127242917	1439	Downregulated
SUN1	-1.113666207	4.623565074	36.60759936	4.01E-07	3.15E-06	6.127126596	1440	Downregulated
ZNF671	-1.302971534	3.617384726	28.64044529	3.85E-06	1.99E-05	6.124368994	1441	Downregulated
CD1D	1.041851223	6.135413916	40.74012257	1.37E-07	1.33E-06	6.123471497	1442	Upregulated
PAG1	1.022265097	8.220411343	41.8257204	1.04E-07	1.07E-06	6.10356026	1443	Upregulated
TRMT10A	-1.133767705	2.412990861	35.42123215	5.65E-07	4.15E-06	6.101376012	1444	Downregulated
RAB24	1.044859211	4.678452727	40.30801043	1.53E-07	1.45E-06	6.101185581	1445	Upregulated
DNAJC19	-1.106286818	3.868898919	36.7125694	3.91E-07	3.08E-06	6.097074802	1446	Downregulated
NMT2	-1.18792339	4.138165978	32.76815036	1.15E-06	7.42E-06	6.093250748	1447	Downregulated
MTF1	1.202675091	5.074899937	32.11331732	1.39E-06	8.59E-06	6.09259711	1448	Upregulated
RPGRIP1L	-1.150231581	1.760787302	34.58510809	7.14E-07	5.06E-06	6.09124664	1449	Downregulated
TDRD7	1.340751221	6.739698521	27.19474201	5.95E-06	2.86E-05	6.091191576	1450	Upregulated
PLXNB2	1.18078576	5.327124415	33.07034052	1.06E-06	6.94E-06	6.091027034	1451	Upregulated
TRUB2	-1.183403828	3.01159894	32.92729664	1.11E-06	7.22E-06	6.08453035	1452	Downregulated
DEDD2	1.196221681	7.208191647	32.28893078	1.32E-06	8.23E-06	6.081998736	1453	Upregulated
F2RL1	-1.391776367	4.873438691	25.64984485	9.63E-06	4.27E-05	6.081078768	1454	Downregulated
SERPINA1	1.06192446	6.9627518	39.04579247	2.11E-07	1.88E-06	6.080307679	1455	Upregulated
TMEM132A	1.3906523	1.862036716	25.6624045	9.80E-06	4.32E-05	6.069539336	1456	Upregulated
HOMEZ	-1.454623069	2.377476243	24.0288536	1.64E-05	6.73E-05	6.068926184	1457	Downregulated
ZNF618	1.38903711	1.20025006	25.71873668	9.77E-06	4.31E-05	6.063687481	1458	Upregulated
CD96	-1.023456958	5.7188094	41.22912165	1.21E-07	1.20E-06	6.058087187	1459	Downregulated
TYSND1	-1.287517933	2.775459694	28.69244862	3.83E-06	1.98E-05	6.055189746	1460	Downregulated
PRMT2	-1.247866526	5.979215773	30.05534236	2.52E-06	1.40E-05	6.055054499	1461	Downregulated
ZNF33B	-1.374349644	4.79411095	25.89517899	8.92E-06	4.01E-05	6.042946944	1462	Downregulated
KLRB1	-1.311452036	5.645135359	27.761257	5.00E-06	2.47E-05	6.042133526	1463	Downregulated
TMEM168	-1.22907246	4.048518439	30.66125709	2.11E-06	1.22E-05	6.038906481	1464	Downregulated
ZFP36L2	1.105182066	5.181602079	36.12685687	4.56E-07	3.50E-06	6.029573185	1465	Upregulated
ZNF141	-1.134195495	5.139441867	34.66150804	6.80E-07	4.85E-06	6.027029539	1466	Downregulated
PRRC2A	1.294195523	4.038907118	28.23019708	4.34E-06	2.21E-05	6.026435609	1467	Upregulated
ZNF146	-1.231045876	6.108853252	30.41654701	2.26E-06	1.29E-05	6.019076537	1468	Downregulated
CDK7	1.185543717	6.026286072	32.1965932	1.35E-06	8.42E-06	6.015982456	1469	Upregulated
ZNF790	-1.149904165	2.87413605	33.74469758	8.88E-07	6.01E-06	6.003694944	1470	Downregulated
PLA2G15	1.081190701	2.133246107	37.23036474	3.47E-07	2.80E-06	6.002926763	1471	Upregulated
CRIM1	-1.138316842	2.933953012	34.26777156	7.68E-07	5.35E-06	6.0005098	1472	Downregulated
ENC1	1.243793888	5.138680777	29.77081349	2.74E-06	1.50E-05	5.998213079	1473	Upregulated
ANKRD46	-1.217384075	3.338292197	30.79178282	2.04E-06	1.19E-05	5.995866419	1474	Downregulated
KDM3A	1.182621873	7.792326187	32.15109138	1.37E-06	8.52E-06	5.995650369	1475	Upregulated
VSIR	1.100328841	8.988357273	36.01886662	4.70E-07	3.58E-06	5.992579808	1476	Upregulated
ZFP37	-1.666156399	1.320754473	19.26730243	7.93E-05	0.000256901	5.981891423	1477	Downregulated
IL16	-1.155958576	6.756583447	33.23067279	1.01E-06	6.70E-06	5.980929924	1478	Downregulated
ZC3HAV1	1.330286012	8.874363538	26.77828801	6.77E-06	3.20E-05	5.980213236	1479	Upregulated
ZNF439	-1.28826037	2.875704858	28.11079858	4.55E-06	2.29E-05	5.978255055	1480	Downregulated
EIF5A	1.086945268	6.613585615	36.57573634	4.04E-07	3.17E-06	5.977658292	1481	Upregulated
CCDC142	-1.296193842	2.818675172	27.80838102	4.99E-06	2.47E-05	5.97224032	1482	Downregulated
SDHAF4	-1.128843129	1.694773318	34.5044981	7.30E-07	5.14E-06	5.970584626	1483	Downregulated
AKAP1	-1.082845196	2.481430325	36.77055878	3.93E-07	3.09E-06	5.96650445	1484	Downregulated
RBM34	1.143565104	1.68596549	33.77546339	8.99E-07	6.06E-06	5.966492518	1485	Upregulated
NT5DC1	-1.246621701	2.999460647	29.4328389	3.06E-06	1.64E-05	5.965644642	1486	Downregulated
FBXO33	1.08059123	7.344800068	36.72641793	3.88E-07	3.07E-06	5.957353121	1487	Upregulated
INSIG1	1.118279427	7.295178656	34.71877286	6.69E-07	4.78E-06	5.94943429	1488	Upregulated
NELL2	-1.726934071	5.160248148	18.19347224	0.000118543	0.000365032	5.936627878	1489	Downregulated
GPSM3	1.048547318	5.123274707	38.3167196	2.55E-07	2.19E-06	5.933910003	1490	Upregulated
ZNF665	-1.270300522	1.147961606	28.27784148	4.17E-06	2.13E-05	5.933609132	1491	Downregulated
RPA2	-1.008566985	5.636846301	40.79884793	1.35E-07	1.31E-06	5.931595326	1492	Downregulated
CRYGS	-1.303023081	0.484295536	26.55850012	5.84E-06	2.82E-05	5.928770414	1493	Downregulated
ZNF33A	-1.216133491	6.726088939	30.26482447	2.37E-06	1.34E-05	5.927279343	1494	Downregulated
PRNP	1.013157619	7.29954557	40.39083094	1.49E-07	1.42E-06	5.924125224	1495	Upregulated
NAF1	1.004369953	2.339940539	41.03305016	1.29E-07	1.27E-06	5.922877182	1496	Upregulated
SLC2A14	1.597652679	2.337114891	20.22073087	5.84E-05	0.000198291	5.915623299	1497	Upregulated
RABEPK	-1.109995125	3.059271414	34.84068154	6.54E-07	4.69E-06	5.915109689	1498	Downregulated
DYRK4	-1.006926965	2.620550413	40.78056309	1.38E-07	1.34E-06	5.914617382	1499	Downregulated
CBR4	-1.08202012	4.184001772	36.23754	4.44E-07	3.42E-06	5.913675538	1500	Downregulated
ADAMTS1	-1.64681894	1.342616336	19.27870723	7.92E-05	0.000256736	5.91292546	1501	Downregulated
ZNF780B	-1.23721847	4.579474381	29.32970738	3.12E-06	1.67E-05	5.911735566	1502	Downregulated
MT1F	1.599629877	2.066871942	20.15591741	6.00E-05	0.000202656	5.907816836	1503	Upregulated
JAK3	1.070784006	5.889549422	36.78073286	3.83E-07	3.04E-06	5.907357823	1504	Upregulated
DNAJB9	1.126191013	6.493871875	33.95347537	8.26E-07	5.69E-06	5.907079583	1505	Upregulated
GRK6	1.02304099	7.053450884	39.53095871	1.86E-07	1.69E-06	5.904048609	1506	Upregulated
KMT5A	1.127688724	4.907239863	33.78975353	8.65E-07	5.88E-06	5.898436243	1507	Upregulated
ZKSCAN4	-1.277447229	2.977635978	27.84436413	4.93E-06	2.44E-05	5.89171826	1508	Downregulated
CCL3L3	2.096860967	3.44377293	13.78369655	0.000625604	0.001577983	5.875189866	1509	Upregulated
CCT5	-1.239054603	6.553796907	28.93446403	3.51E-06	1.84E-05	5.867776429	1510	Downregulated
COL8A2	1.26069311	1.878602975	28.24099383	4.43E-06	2.24E-05	5.863129459	1511	Upregulated
TMEM43	-1.042740056	6.08835109	37.83169568	2.90E-07	2.42E-06	5.857109576	1512	Downregulated
ZNF267	1.162878782	8.679281881	31.80686058	1.51E-06	9.25E-06	5.853807904	1513	Upregulated
CEBPB	1.286920668	8.484662995	27.21002336	5.92E-06	2.85E-05	5.848705971	1514	Upregulated
RBM14-RBM4	1.34332113	1.528756692	25.58700346	1.01E-05	4.43E-05	5.848237628	1515	Upregulated
DOK3	1.213282161	5.781891041	29.69250217	2.80E-06	1.53E-05	5.841267976	1516	Upregulated
CCDC157	1.32167598	1.034638975	26.21985831	8.36E-06	3.81E-05	5.840846702	1517	Upregulated
DEF8	-1.251140631	5.331390252	28.32964311	4.21E-06	2.15E-05	5.840421838	1518	Downregulated
SDF2L1	1.131268849	3.682964349	32.9943591	1.08E-06	7.08E-06	5.82593885	1519	Upregulated
ZNF385A	1.470256914	1.596531729	22.3183119	2.90E-05	0.00010966	5.822146405	1520	Upregulated
BANK1	-1.051496087	5.288746364	36.91285182	3.70E-07	2.95E-06	5.814300709	1521	Downregulated
MOSPD2	-1.43227067	5.758419424	23.04414526	2.23E-05	8.72E-05	5.814119025	1522	Downregulated
OSM	1.717017652	6.251488335	17.79705234	0.000136775	0.000412788	5.810855677	1523	Upregulated
PCBP3	1.618265229	0.768692525	19.3588887	7.92E-05	0.000256663	5.810603522	1524	Upregulated
MATR3	1.012051369	4.658248723	39.21931437	2.02E-07	1.82E-06	5.809304006	1525	Upregulated
C5orf63	-1.088494141	1.167388382	34.82009904	6.44E-07	4.63E-06	5.80666717	1526	Downregulated
SLC35A1	-1.359116778	3.443125678	24.79867197	1.27E-05	5.39E-05	5.800887973	1527	Downregulated
ARHGEF6	-1.049182702	7.056496674	36.84532549	3.76E-07	2.99E-06	5.795425614	1528	Downregulated
C3AR1	1.250744093	5.247145146	27.94826856	4.73E-06	2.36E-05	5.788097009	1529	Upregulated
SH3D21	1.713090704	2.635946653	17.75146466	0.000139787	0.000420861	5.783156121	1530	Upregulated
CNPY4	-1.191925368	2.871860459	30.08828311	2.52E-06	1.41E-05	5.78257641	1531	Downregulated
FAM200A	-1.316778343	2.290680756	25.87301886	9.14E-06	4.09E-05	5.7783384	1532	Downregulated
RAD52	-1.127668549	2.256477257	32.7634087	1.18E-06	7.56E-06	5.775373019	1533	Downregulated
IFNGR1	1.10225299	9.462449241	33.88600749	8.42E-07	5.76E-06	5.775355855	1534	Upregulated
EIF3L	-1.076968462	6.833606885	35.15204863	5.94E-07	4.34E-06	5.775197495	1535	Downregulated
CLEC10A	-1.182281628	2.838152349	30.40976446	2.30E-06	1.31E-05	5.774348739	1536	Downregulated
MTLN	-1.238875248	1.703662245	28.3111468	4.32E-06	2.19E-05	5.771455253	1537	Downregulated
SAMD9	1.38655604	10.40500724	23.88843131	1.69E-05	6.88E-05	5.771000201	1538	Upregulated
TXNDC15	-1.218640251	4.59713717	28.93449508	3.51E-06	1.84E-05	5.770952296	1539	Downregulated
ITGA9	1.616399633	2.206585092	19.16296492	8.47E-05	0.000272068	5.762987112	1540	Upregulated
USP44	-1.479961994	1.32151229	21.6217889	3.55E-05	0.000129718	5.752609744	1541	Downregulated
COPB2	-1.164367675	6.380343125	30.89148288	1.97E-06	1.15E-05	5.750182739	1542	Downregulated
FRAT2	-1.196262615	7.464192753	29.59927583	2.88E-06	1.57E-05	5.748568404	1543	Downregulated
CLCF1	1.297427634	2.170574995	26.16976766	8.30E-06	3.78E-05	5.737371115	1544	Upregulated
KBTBD7	-1.160836725	4.944764212	30.93514094	1.95E-06	1.14E-05	5.736919396	1545	Downregulated
ABCC5	-1.122052752	4.764035513	32.57577499	1.22E-06	7.71E-06	5.736706699	1546	Downregulated
MRPL51	-1.254723372	4.412747529	27.43563003	5.53E-06	2.69E-05	5.734776341	1547	Downregulated
APEH	-1.035120307	4.953487949	37.02103164	3.59E-07	2.88E-06	5.734544003	1548	Downregulated
TTC22	-1.314225691	2.129395281	25.60140804	9.97E-06	4.38E-05	5.728296338	1549	Downregulated
ZNF891	-1.212308662	2.374655233	28.87752254	3.64E-06	1.90E-05	5.724117293	1550	Downregulated
BTBD10	-1.026084758	5.519811106	37.40782967	3.24E-07	2.65E-06	5.722459326	1551	Downregulated
EXTL2	-1.186755689	1.0851334	29.6679034	2.75E-06	1.51E-05	5.72198499	1552	Downregulated
RUVBL1	-1.352835738	3.915093686	24.46926164	1.41E-05	5.90E-05	5.721487185	1553	Downregulated
ZNF232	-1.309870138	1.941995088	25.69429545	9.68E-06	4.29E-05	5.7212874	1554	Downregulated
RCSD1	-1.052521625	7.708548887	35.85094999	4.91E-07	3.71E-06	5.715496793	1555	Downregulated
PI16	-1.482081141	1.381395852	21.28247521	4.00E-05	0.000143914	5.694000877	1556	Downregulated
TRIP10	1.444094714	2.331017167	22.11498518	3.07E-05	0.000114744	5.690125408	1557	Upregulated
LIMK1	1.150016559	2.622766254	30.98580228	1.94E-06	1.14E-05	5.685743222	1558	Upregulated
P4HA2	1.382763846	2.094163487	23.50870533	1.94E-05	7.75E-05	5.684203813	1559	Upregulated
RBBP6	1.098769126	6.694433096	33.1710691	1.03E-06	6.78E-06	5.679035622	1560	Upregulated
EXD2	-1.195819556	2.222424853	29.11562329	3.40E-06	1.79E-05	5.676290161	1561	Downregulated
LRFN1	1.298448311	1.625067838	25.7563688	9.56E-06	4.25E-05	5.676235272	1562	Upregulated
CRYZ	-1.374017392	3.469539184	23.6016894	1.87E-05	7.48E-05	5.669354539	1563	Downregulated
NIF3L1	-1.176684047	3.285141753	29.73767392	2.78E-06	1.52E-05	5.668058211	1564	Downregulated
APAF1	-1.250887974	6.711715119	27.04722542	6.23E-06	2.98E-05	5.662143115	1565	Downregulated
C14orf119	-1.14518466	4.910340478	30.95999072	1.93E-06	1.14E-05	5.66209638	1566	Downregulated
HSD17B4	-1.122088934	5.963683548	31.88678393	1.48E-06	9.08E-06	5.657424197	1567	Downregulated
CAPG	1.075732197	5.750491978	34.04139364	8.07E-07	5.57E-06	5.652104809	1568	Upregulated
DTWD2	-1.139461823	2.397459285	31.16979806	1.86E-06	1.10E-05	5.652037961	1569	Downregulated
IGFBP3	-1.32706934	1.529588444	24.71400305	1.31E-05	5.54E-05	5.648341354	1570	Downregulated
DARS2	-1.004593514	3.422342199	37.9183251	2.85E-07	2.39E-06	5.6480963	1571	Downregulated
LRRC1	-1.123671279	0.98812241	31.57648065	1.55E-06	9.43E-06	5.647018789	1572	Downregulated
BLOC1S2	1.039177869	7.101369374	35.83965212	4.93E-07	3.72E-06	5.641960902	1573	Upregulated
COQ9	-1.333819698	3.123418252	24.48897218	1.40E-05	5.89E-05	5.641635296	1574	Downregulated
ZNF133	-1.156076245	2.739220734	30.34585988	2.34E-06	1.33E-05	5.638358112	1575	Downregulated
THYN1	-1.169402707	4.268668586	29.76290865	2.75E-06	1.51E-05	5.638290692	1576	Downregulated
UBE2V1	1.029264484	2.435262559	36.34072996	4.37E-07	3.38E-06	5.631730435	1577	Upregulated
RIOX2	-1.304573627	3.776552329	25.12303659	1.14E-05	4.91E-05	5.62113718	1578	Downregulated
PTGER2	1.031661017	6.751488957	36.03433147	4.68E-07	3.57E-06	5.620162388	1579	Upregulated
TDRKH	-1.198825216	1.281748769	28.47812656	4.02E-06	2.07E-05	5.615347504	1580	Downregulated
JRK	-1.259487357	2.814410744	26.48233787	7.50E-06	3.49E-05	5.613589091	1581	Downregulated
UBALD2	1.272117437	5.382839891	26.0384997	8.52E-06	3.87E-05	5.613004554	1582	Upregulated
SLC25A33	1.015675459	3.056063714	36.8823058	3.75E-07	2.98E-06	5.611816524	1583	Upregulated
MX2	1.247986379	7.88709576	26.7727446	6.78E-06	3.20E-05	5.609538107	1584	Upregulated
SLC9A1	1.264717687	2.030408325	26.28309107	8.03E-06	3.68E-05	5.607819808	1585	Upregulated
GCNT4	-1.5044541	4.055366388	20.38615695	5.48E-05	0.00018804	5.605220506	1586	Downregulated
EPN1	1.08326862	3.647785878	33.20649737	1.02E-06	6.74E-06	5.601799953	1587	Upregulated
ALDH1B1	-1.256577581	1.90933588	26.50951752	7.51E-06	3.49E-05	5.600620096	1588	Downregulated
COG4	-1.118959475	5.002628782	31.4964893	1.66E-06	9.95E-06	5.597249104	1589	Downregulated
BRD1	1.088708505	4.907966962	32.86303951	1.12E-06	7.25E-06	5.595570142	1590	Upregulated
CABLES2	1.432351549	1.4500917	21.86905169	3.38E-05	0.000124623	5.592478355	1591	Upregulated
CCM2	-1.272799813	5.840049997	25.83495151	9.08E-06	4.07E-05	5.58825053	1592	Downregulated
ZDHHC16	-1.241983556	2.760490465	26.8462385	6.71E-06	3.17E-05	5.587252154	1593	Downregulated
EDEM3	-1.136178386	6.786402556	30.65660259	2.11E-06	1.22E-05	5.582795082	1594	Downregulated
C5AR1	1.199302823	5.682600313	28.18388292	4.40E-06	2.23E-05	5.57985148	1595	Upregulated
PEX14	1.25246222	1.375801172	26.52165213	7.58E-06	3.51E-05	5.5786356	1596	Upregulated
DMAC1	-1.19414412	3.628287315	28.37239565	4.17E-06	2.13E-05	5.577880454	1597	Downregulated
USP13	-1.269342216	1.259096527	25.84378205	8.98E-06	4.03E-05	5.577801774	1598	Downregulated
GNB1L	-1.202008599	1.113735845	27.95610936	4.61E-06	2.30E-05	5.574348318	1599	Downregulated
RBM47	1.053496203	6.372596084	34.40538388	7.29E-07	5.14E-06	5.572065835	1600	Upregulated
UST	-1.053838058	1.67885311	34.48159038	7.35E-07	5.17E-06	5.571545357	1601	Downregulated
ZNF77	-1.07039348	1.505814846	33.58480102	9.36E-07	6.27E-06	5.568909364	1602	Downregulated
CDC23	-1.042663217	4.392149578	34.8720435	6.42E-07	4.62E-06	5.562883988	1603	Downregulated
ZNF226	-1.000043424	4.092697137	37.2322179	3.40E-07	2.76E-06	5.559196962	1604	Downregulated
ZMAT3	-1.019214103	4.694821383	36.10110193	4.60E-07	3.52E-06	5.558055542	1605	Downregulated
AVPI1	1.437183985	0.970142799	21.54387597	3.78E-05	0.000137107	5.551756029	1606	Upregulated
NAA60	1.041009521	3.166939359	34.84784699	6.49E-07	4.66E-06	5.55054386	1607	Upregulated
CCDC61	-1.280353384	1.294768944	25.29724499	1.07E-05	4.65E-05	5.546848267	1608	Downregulated
PCNX3	1.103353586	3.860101483	31.71084466	1.56E-06	9.47E-06	5.54287221	1609	Upregulated
ATPAF1	-1.005221164	4.186581747	36.72713695	3.89E-07	3.07E-06	5.541648366	1610	Downregulated
SERPINB1	1.099434147	8.635061973	31.84751198	1.50E-06	9.17E-06	5.538431662	1611	Upregulated
SLC46A2	-1.344141898	1.852304634	23.5906237	1.90E-05	7.59E-05	5.537523947	1612	Downregulated
PLEKHA1	-1.196018448	4.964416186	27.95218028	4.72E-06	2.36E-05	5.535041442	1613	Downregulated
RBBP9	-1.268716858	3.139404812	25.59874169	9.86E-06	4.34E-05	5.534673052	1614	Downregulated
EPHA1	-1.005427558	2.261095253	36.71617111	4.00E-07	3.14E-06	5.532844237	1615	Downregulated
MIER2	1.268632208	0.868220725	25.60891911	1.01E-05	4.42E-05	5.524785982	1616	Upregulated
WDCP	-1.119945423	3.183540385	30.85500056	2.01E-06	1.17E-05	5.523112334	1617	Downregulated
NOP2	1.070746519	1.182994525	33.22595926	1.06E-06	6.97E-06	5.521323859	1618	Upregulated
PI4K2B	1.078068278	6.35192735	32.60336418	1.21E-06	7.68E-06	5.514094295	1619	Upregulated
TMEM204	-1.649653447	3.167337281	17.48785367	0.000153909	0.000457364	5.509409599	1620	Downregulated
STK17B	1.019231369	11.00726998	35.57087347	5.30E-07	3.94E-06	5.508817585	1621	Upregulated
EIF5AL1	1.087605286	2.319842096	32.15458847	1.39E-06	8.61E-06	5.508691664	1622	Upregulated
POLH	-1.069032305	4.195825339	32.98962098	1.08E-06	7.08E-06	5.505158136	1623	Downregulated
NRN1	1.875419802	1.683927907	14.69337633	0.00044342	0.001162526	5.503602068	1624	Upregulated
ZNF48	-1.125080124	1.768148459	30.52360573	2.25E-06	1.29E-05	5.502781586	1625	Downregulated
SOCS2	-1.285093669	3.009205368	24.89453263	1.23E-05	5.27E-05	5.498215869	1626	Downregulated
CHMP4A	1.086547086	2.302271987	31.98915802	1.46E-06	8.99E-06	5.483006936	1627	Upregulated
TCOF1	1.246166589	4.190312905	25.89438421	8.92E-06	4.01E-05	5.479332434	1628	Upregulated
USP28	-1.020382631	5.094505904	35.17764277	5.90E-07	4.32E-06	5.47404701	1629	Downregulated
HSPBAP1	-1.040345894	4.239748882	34.04721834	8.07E-07	5.57E-06	5.466178335	1630	Downregulated
COL9A2	1.518325315	2.13506625	19.31714859	8.03E-05	0.000259525	5.444442366	1631	Upregulated
DNAJC27	1.092481534	2.632360854	31.28809578	1.77E-06	1.05E-05	5.437112395	1632	Upregulated
LRIF1	-1.106348722	4.233153716	30.6485182	2.12E-06	1.22E-05	5.435555374	1633	Downregulated
ACVR1C	-1.270583	1.796158288	24.91707465	1.24E-05	5.27E-05	5.435318716	1634	Downregulated
DOCK9	-1.239100365	4.693498382	25.78874258	9.22E-06	4.12E-05	5.433000279	1635	Downregulated
NBPF3	-1.221227747	1.95856506	26.42847312	7.70E-06	3.56E-05	5.432890021	1636	Downregulated
ICAM3	-1.005348174	6.195925085	35.47790581	5.44E-07	4.02E-06	5.424434002	1637	Downregulated
RTCB	1.12901792	6.332182527	29.542838	2.93E-06	1.58E-05	5.420051647	1638	Upregulated
CHMP7	-1.380294521	5.786122131	21.95966165	3.20E-05	0.00011878	5.418012185	1639	Downregulated
RAB43	1.063416094	2.865131063	32.36708449	1.30E-06	8.12E-06	5.413192709	1640	Upregulated
USP53	-1.15509362	4.67969304	28.45993858	4.05E-06	2.08E-05	5.407382271	1641	Downregulated
FAM174A	-1.041119487	4.356235684	33.37054441	9.74E-07	6.48E-06	5.40166482	1642	Downregulated
TGFA	-1.628549039	3.857193284	17.31144107	0.000163628	0.000482922	5.400468657	1643	Downregulated
VPS45	-1.040780865	4.474401767	33.3417434	9.82E-07	6.53E-06	5.396649122	1644	Downregulated
SAC3D1	-1.445137614	0.535331479	20.00612799	5.35E-05	0.000184477	5.396225703	1645	Downregulated
PRR7	1.472647122	2.674498399	19.884795	6.54E-05	0.000217831	5.392657073	1646	Upregulated
ZNF540	-1.323413734	2.262605345	23.19049666	2.16E-05	8.48E-05	5.388099013	1647	Downregulated
GPT2	1.3596607	0.924709741	22.35248292	2.88E-05	0.000109036	5.387558109	1648	Upregulated
FCRL6	-1.310640552	3.929478693	23.44897457	1.96E-05	7.79E-05	5.384454406	1649	Downregulated
RAPGEF1	1.170505434	5.516129911	27.65679973	5.17E-06	2.54E-05	5.379081374	1650	Upregulated
NHSL2	-1.4705661	4.796400147	19.81499217	6.67E-05	0.000221193	5.375254358	1651	Downregulated
ZNF138	-1.03467441	3.208345434	33.43646351	9.63E-07	6.41E-06	5.372915426	1652	Downregulated
MPZL3	-1.307128402	6.692839762	23.45830987	1.95E-05	7.76E-05	5.372226803	1653	Downregulated
PPCDC	1.11626034	5.393475658	29.66028097	2.83E-06	1.54E-05	5.371174589	1654	Upregulated
RPL5	-1.073200114	9.179797297	31.45296908	1.68E-06	1.00E-05	5.364537527	1655	Downregulated
MRPS27	-1.012980014	4.010716243	34.48518302	7.15E-07	5.06E-06	5.364407662	1656	Downregulated
FAM8A1	1.096535581	8.558529373	30.4326227	2.25E-06	1.29E-05	5.362898202	1657	Upregulated
MCM3	-1.397391789	4.76020739	21.18384488	4.16E-05	0.000148968	5.34768995	1658	Downregulated
IRAK3	1.148344028	8.050678217	28.18026001	4.41E-06	2.23E-05	5.342489421	1659	Upregulated
NME6	-1.206753859	4.136162718	26.17635027	8.17E-06	3.74E-05	5.342164745	1660	Downregulated
PPP1R2	1.04148591	8.336735794	32.76011555	1.15E-06	7.42E-06	5.342124631	1661	Upregulated
GSPT2	-1.036812377	2.56628117	32.90710881	1.13E-06	7.28E-06	5.327009447	1662	Downregulated
CASD1	-1.055403226	4.780131431	31.92225683	1.47E-06	9.02E-06	5.3244586	1663	Downregulated
UGDH	-1.258760988	3.118899005	24.35408636	1.47E-05	6.10E-05	5.305255418	1664	Downregulated
ZNF41	-1.196497148	2.985833311	26.19847914	8.18E-06	3.74E-05	5.296759429	1665	Downregulated
GRB10	1.228109567	3.359324159	25.1414129	1.13E-05	4.88E-05	5.294605771	1666	Upregulated
SFT2D2	1.101905023	6.147671099	29.53600678	2.94E-06	1.58E-05	5.289837801	1667	Upregulated
COG6	-1.094747397	4.143784417	29.86626735	2.67E-06	1.47E-05	5.289617813	1668	Downregulated
KLLN	-1.258970947	1.210153099	24.16721016	1.53E-05	6.32E-05	5.286827433	1669	Downregulated
ZNF184	-1.014112671	3.764974694	33.59581343	9.16E-07	6.17E-06	5.283592614	1670	Downregulated
PSD4	-1.00005564	6.210597675	34.2676327	7.58E-07	5.29E-06	5.276813824	1671	Downregulated
VPS37B	1.051126051	3.574281333	31.63527157	1.59E-06	9.65E-06	5.271671207	1672	Upregulated
TMEM69	-1.167014214	3.24419211	26.98175103	6.40E-06	3.04E-05	5.27137166	1673	Downregulated
MON1A	-1.313779107	2.055308114	22.69690434	2.54E-05	9.78E-05	5.267982016	1674	Downregulated
DOCK1	1.194783595	1.120101505	26.09597337	8.68E-06	3.93E-05	5.264074002	1675	Upregulated
GBP3	1.088594085	6.580839149	29.81334446	2.70E-06	1.49E-05	5.254642868	1676	Upregulated
GYG1	1.180106256	5.365777227	26.36744453	7.69E-06	3.55E-05	5.250494431	1677	Upregulated
ZFP14	-1.49741127	3.679932568	18.68981361	9.95E-05	0.00031279	5.24804839	1678	Downregulated
PRMT6	-1.175784952	2.870567777	26.47524807	7.51E-06	3.49E-05	5.240523888	1679	Downregulated
CD200	-1.36176653	1.88517033	21.38074162	3.95E-05	0.000142392	5.238053309	1680	Downregulated
DDX23	-1.153079342	6.28214386	27.17753941	5.98E-06	2.88E-05	5.236490784	1681	Downregulated
MRPS33	-1.165693192	3.532032711	26.76151912	6.83E-06	3.22E-05	5.236327706	1682	Downregulated
MTHFSD	-1.02390083	2.204684011	32.54016651	1.26E-06	7.91E-06	5.22370142	1683	Downregulated
BIVM	-1.069608896	1.750367454	30.40294595	2.33E-06	1.32E-05	5.219051217	1684	Downregulated
NRIP3	1.346892412	2.057788617	21.5786612	3.68E-05	0.000134062	5.216101972	1685	Upregulated
ATP6V1E2	-1.05504956	1.913746025	31.03592142	1.94E-06	1.14E-05	5.215473711	1686	Downregulated
DPY30	-1.136978349	3.769806021	27.54866598	5.36E-06	2.62E-05	5.210223678	1687	Downregulated
ZNF613	-1.230094811	2.896313867	24.47227189	1.41E-05	5.93E-05	5.199907412	1688	Downregulated
EMD	1.253568318	4.378132681	23.72127998	1.79E-05	7.20E-05	5.192869503	1689	Upregulated
WTAP	1.055427139	8.178190609	30.71094067	2.08E-06	1.21E-05	5.191634029	1690	Upregulated
FOXN2	1.129843883	8.355775954	27.60161405	5.25E-06	2.57E-05	5.185297708	1691	Upregulated
TYMP	1.175807798	8.211493815	25.89840985	8.90E-06	4.01E-05	5.170421367	1692	Upregulated
PPP1R16B	1.056073429	5.77770257	30.46174184	2.23E-06	1.28E-05	5.167548169	1693	Upregulated
COQ3	-1.08404826	0.771988952	28.91840444	3.24E-06	1.72E-05	5.165677526	1694	Downregulated
MICU3	-1.202286597	1.452251143	25.03800653	1.18E-05	5.06E-05	5.164973682	1695	Downregulated
CPSF2	-1.01301863	6.530079433	32.41340241	1.27E-06	7.99E-06	5.163867064	1696	Downregulated
CHM	-1.259332559	3.538288777	23.21003035	2.12E-05	8.35E-05	5.135970374	1697	Downregulated
TPD52	-1.074249629	3.814979441	29.36032151	3.10E-06	1.66E-05	5.135370129	1698	Downregulated
ENO2	-1.069997873	2.472511045	29.58077013	2.95E-06	1.59E-05	5.135053522	1699	Downregulated
CD177	2.245163375	4.666952863	10.52235646	0.002383653	0.005163508	5.134812525	1700	Upregulated
SP140	1.053609904	6.806490834	30.19080777	2.42E-06	1.36E-05	5.126852771	1701	Upregulated
NMI	1.03008467	7.951370421	31.24591059	1.78E-06	1.06E-05	5.125627599	1702	Upregulated
FRY	-1.1191581	6.392429973	27.47560939	5.46E-06	2.66E-05	5.120982013	1703	Downregulated
UAP1L1	1.130931706	2.049095198	27.06369561	6.30E-06	3.00E-05	5.114653412	1704	Upregulated
MLF1	1.630543963	1.985229023	16.06026309	0.000262527	0.000731152	5.113372886	1705	Upregulated
TMCC3	1.096235021	6.973926866	28.17314625	4.41E-06	2.23E-05	5.099246277	1706	Upregulated
KCNE1	1.360156209	2.599340772	20.55492968	5.19E-05	0.000179931	5.093640384	1707	Upregulated
GNAT2	-1.223955849	1.500731465	23.908004	1.70E-05	6.91E-05	5.09263219	1708	Downregulated
ZNF345	-1.03437912	2.516102566	30.73213105	2.10E-06	1.22E-05	5.084088152	1709	Downregulated
PCID2	-1.197047561	4.451334186	24.58634722	1.35E-05	5.69E-05	5.081224692	1710	Downregulated
HMOX1	1.168451588	5.885374272	25.38150357	1.05E-05	4.57E-05	5.071729459	1711	Upregulated
SP100	1.012067906	9.205110534	31.56615353	1.62E-06	9.79E-06	5.069844902	1712	Upregulated
MAP2K6	1.369889863	5.920587628	20.16653943	5.90E-05	0.000199807	5.067756946	1713	Upregulated
TMEM80	-1.087270701	2.625246788	28.29181933	4.32E-06	2.19E-05	5.065186514	1714	Downregulated
SRGN	1.206239224	12.70834654	24.18219419	1.54E-05	6.36E-05	5.062315834	1715	Upregulated
SLC2A3	1.133698076	10.0032126	26.49697634	7.38E-06	3.44E-05	5.060483658	1716	Upregulated
MYO1B	-1.26662492	0.868332748	22.34172999	2.65E-05	0.000101411	5.058791647	1717	Downregulated
CDPF1	-1.139501436	0.963907081	26.1339406	7.96E-06	3.66E-05	5.05600715	1718	Downregulated
CERKL	-1.220495398	1.462072076	23.7388193	1.79E-05	7.21E-05	5.055074364	1719	Downregulated
NHLRC4	-1.261186197	0.539084159	22.17995726	2.57E-05	9.87E-05	5.051688394	1720	Downregulated
ZNF629	1.038391917	2.200565657	30.16570735	2.48E-06	1.39E-05	5.044673049	1721	Upregulated
SLC25A11	-1.144679748	4.089060578	25.93995106	8.80E-06	3.97E-05	5.037736057	1722	Downregulated
HS2ST1	-1.046565693	4.605972669	29.66136566	2.83E-06	1.54E-05	5.03582082	1723	Downregulated
POGLUT1	-1.160646001	4.003402884	25.36100749	1.06E-05	4.60E-05	5.034184899	1724	Downregulated
TIGD2	-1.023326279	2.541405702	30.70467985	2.12E-06	1.22E-05	5.027807171	1725	Downregulated
CRYBG3	-1.138323284	4.500920948	26.07494769	8.43E-06	3.83E-05	5.027489364	1726	Downregulated
EEF1B2	-1.082187637	7.958757657	28.01655833	4.63E-06	2.31E-05	5.016853893	1727	Downregulated
GIMAP7	-1.466934218	6.207645115	18.04523495	0.000125021	0.000382355	5.013296897	1728	Downregulated
SREBF2	1.092506045	3.556226559	27.57344273	5.31E-06	2.60E-05	5.009991762	1729	Upregulated
S100PBP	-1.061196856	4.821379384	28.78696612	3.67E-06	1.91E-05	5.00731735	1730	Downregulated
ZNF853	-1.148663632	0.925417017	25.38365747	1.00E-05	4.40E-05	5.004285945	1731	Downregulated
ZNF433	1.205598172	1.312410193	23.86506888	1.76E-05	7.10E-05	5.001725011	1732	Upregulated
SMC2	-1.023542863	4.325773919	30.38161404	2.29E-06	1.30E-05	5.000301109	1733	Downregulated
COX15	-1.245179197	4.073674154	22.67324133	2.52E-05	9.72E-05	4.996146642	1734	Downregulated
PLEKHG3	-1.17060426	5.958642679	24.77516032	1.27E-05	5.40E-05	4.995395044	1735	Downregulated
ABHD14A	-1.22110499	0.886540209	23.12465931	2.06E-05	8.15E-05	4.992967051	1736	Downregulated
TMEM67	1.280786144	3.165993424	21.73701525	3.46E-05	0.000126971	4.990322066	1737	Upregulated
VKORC1L1	-1.142332198	3.753008354	25.56935221	9.90E-06	4.36E-05	4.981581847	1738	Downregulated
TRIM4	-1.016163905	4.608868456	30.53571668	2.19E-06	1.26E-05	4.98029512	1739	Downregulated
SH2D3A	1.391521025	2.703880012	19.21515202	8.27E-05	0.000266291	4.974190939	1740	Upregulated
NUP43	-1.041863569	4.203101683	29.27366232	3.18E-06	1.69E-05	4.972741932	1741	Downregulated
DHFR2	-1.455550726	3.036079295	18.01280004	0.000127226	0.000387726	4.96557571	1742	Downregulated
POLR1B	-1.141174837	4.131025446	25.4631241	1.02E-05	4.47E-05	4.963432921	1743	Downregulated
BET1L	1.121758017	3.155641974	26.1476697	8.26E-06	3.77E-05	4.961771615	1744	Upregulated
ZNF546	-1.224319079	2.604322694	23.01981753	2.27E-05	8.88E-05	4.960389537	1745	Downregulated
CD160	-1.113278631	3.230095719	26.4368217	7.57E-06	3.51E-05	4.959275077	1746	Downregulated
IER5L	1.180366641	2.616920227	24.23059073	1.52E-05	6.31E-05	4.957189625	1747	Upregulated
MAN1C1	-1.270074501	2.415048389	21.79662036	3.42E-05	0.000125957	4.953007396	1748	Downregulated
SAP30BP	1.015150755	6.808765492	30.29323422	2.35E-06	1.33E-05	4.950738297	1749	Upregulated
UBOX5	1.111920355	2.073805697	26.44790199	7.62E-06	3.53E-05	4.95068792	1750	Upregulated
CSF3R	1.002026319	9.506435165	30.91589723	1.96E-06	1.15E-05	4.950369111	1751	Upregulated
CAMKK1	1.171825481	3.523466882	24.40199315	1.44E-05	6.01E-05	4.946496489	1752	Upregulated
CCR3	-1.302613972	5.166024496	20.93267648	4.53E-05	0.000160059	4.944358562	1753	Downregulated
MRPL35	-1.032550813	4.192711827	29.39266336	3.07E-06	1.64E-05	4.940531895	1754	Downregulated
C2orf76	-1.023551366	2.211992432	29.86561821	2.72E-06	1.50E-05	4.938285028	1755	Downregulated
TMEM14A	-1.254216361	1.846275153	22.10756323	3.09E-05	0.000115604	4.937882957	1756	Downregulated
CTDP1	1.095366541	6.364489378	26.87224108	6.57E-06	3.12E-05	4.935951171	1757	Upregulated
PEX6	-1.152925085	3.509697698	24.87633619	1.24E-05	5.27E-05	4.932297414	1758	Downregulated
SLC25A28	1.112074773	5.786340199	26.24164611	8.00E-06	3.67E-05	4.93226472	1759	Upregulated
PLBD2	1.031558523	2.358079604	29.3832835	3.11E-06	1.66E-05	4.93069377	1760	Upregulated
PHTF1	1.027404458	5.721370557	29.50075552	2.97E-06	1.60E-05	4.92836394	1761	Upregulated
IRS2	1.356605575	5.692377169	19.61576463	7.15E-05	0.000234552	4.924154529	1762	Upregulated
ANKZF1	-1.020800732	5.030401444	29.77207008	2.74E-06	1.50E-05	4.922825525	1763	Downregulated
EXOSC9	1.363324665	5.957450116	19.46901238	7.53E-05	0.0002453	4.922013727	1764	Upregulated
PPIL1	-1.098065488	2.886160048	26.67039442	7.07E-06	3.31E-05	4.918885526	1765	Downregulated
ZNF585B	-1.324202028	1.774030846	20.29823837	5.71E-05	0.000194358	4.914639794	1766	Downregulated
ZNF268	-1.172506211	4.329504552	24.13695163	1.56E-05	6.45E-05	4.913273472	1767	Downregulated
NCOR2	1.103985667	4.291462043	26.34985306	7.73E-06	3.57E-05	4.909362251	1768	Upregulated
ZNF862	-1.230680528	2.238824416	22.50591666	2.70E-05	0.000103309	4.905324467	1769	Downregulated
AIM2	1.258745686	5.433229023	21.72437607	3.46E-05	0.000127132	4.90375256	1770	Upregulated
SMARCAL1	-1.019918015	2.726742478	29.55811574	2.95E-06	1.59E-05	4.89391587	1771	Downregulated
ICMT	-1.31045402	4.099298804	20.42806942	5.40E-05	0.000185624	4.889782778	1772	Downregulated
SLC26A2	-1.283212117	3.72182145	21.0349407	4.39E-05	0.000155697	4.886112545	1773	Downregulated
SETD6	-1.056850723	2.569895731	27.94841894	4.79E-06	2.38E-05	4.885314663	1774	Downregulated
TMEM223	-1.039523172	2.539755622	28.64090136	3.89E-06	2.01E-05	4.882812774	1775	Downregulated
ATP1B1	1.172744514	2.955827682	23.90564248	1.69E-05	6.88E-05	4.881753489	1776	Upregulated
PDCD7	-1.084934845	3.450124847	26.81104464	6.73E-06	3.18E-05	4.879462438	1777	Downregulated
TSTD1	-1.112886668	3.879493891	25.77152328	9.29E-06	4.15E-05	4.876782173	1778	Downregulated
CTNND1	1.093510543	1.920211987	26.48293666	7.56E-06	3.51E-05	4.871746976	1779	Upregulated
ABHD8	1.114500688	2.072804422	25.6495953	9.77E-06	4.31E-05	4.865023135	1780	Upregulated
PAX5	-1.365125964	2.054842646	19.14535863	8.55E-05	0.000274222	4.862439824	1781	Downregulated
OGFRL1	-1.042171959	8.819326096	28.30035817	4.25E-06	2.16E-05	4.861708559	1782	Downregulated
MCMBP	-1.119280962	6.602219941	25.38285445	1.05E-05	4.56E-05	4.858333469	1783	Downregulated
TGM4	1.416008072	0.741038025	18.17472633	0.000120975	0.000371907	4.856291963	1784	Upregulated
METTL13	-1.328993559	3.180270692	19.80925936	6.71E-05	0.000222463	4.854471538	1785	Downregulated
KIF9	1.308075165	1.944707976	20.29723745	5.71E-05	0.000194499	4.854374979	1786	Upregulated
MINK1	1.120910906	3.163495935	25.23741412	1.10E-05	4.77E-05	4.84395727	1787	Upregulated
TANK	1.03153705	9.120604164	28.56500836	3.92E-06	2.02E-05	4.842122848	1788	Upregulated
MRPS14	-1.081416584	3.860011759	26.57549633	7.22E-06	3.38E-05	4.835644339	1789	Downregulated
TRIM68	-1.207924272	2.522365827	22.54916037	2.66E-05	0.000101674	4.82298661	1790	Downregulated
EPHX2	-1.317612057	2.252818913	19.89178994	6.57E-05	0.000218684	4.822700032	1791	Downregulated
CAMK2G	-1.233837346	4.807428615	21.82966558	3.34E-05	0.00012348	4.822333334	1792	Downregulated
ABHD12	1.264825974	2.769367852	21.05172761	4.37E-05	0.000155198	4.817867701	1793	Upregulated
NMNAT1	-1.183358418	3.2440438	23.15299206	2.16E-05	8.50E-05	4.817116156	1794	Downregulated
TRA2A	1.075117619	7.253734449	26.62969861	7.09E-06	3.32E-05	4.814942208	1795	Upregulated
GTF2H3	-1.037136367	4.02062394	28.06159224	4.58E-06	2.30E-05	4.811290658	1796	Downregulated
TTLL12	-1.101521031	2.072293996	25.624184	9.89E-06	4.35E-05	4.803976565	1797	Downregulated
REXO4	-1.005469299	3.506848194	29.26543661	3.19E-06	1.69E-05	4.797322927	1798	Downregulated
UNC93B1	1.045799609	6.679417453	27.57975674	5.29E-06	2.59E-05	4.79694442	1799	Upregulated
ADAM8	1.036124859	7.65941526	27.96195584	4.71E-06	2.35E-05	4.796455322	1800	Upregulated
DUT	-1.065751381	4.595770082	26.82120951	6.68E-06	3.16E-05	4.795998298	1801	Downregulated
POP1	-1.271116828	2.173648207	20.75307369	4.89E-05	0.000171054	4.788129079	1802	Downregulated
IGSF6	-1.101420798	8.012917038	25.43389406	1.03E-05	4.50E-05	4.787812663	1803	Downregulated
HSPA8	-1.071175876	9.534375738	26.52203491	7.33E-06	3.42E-05	4.784302761	1804	Downregulated
PPIP5K1	-1.067894191	1.183858369	26.62821262	7.06E-06	3.31E-05	4.783941207	1805	Downregulated
PCYOX1L	-1.081267644	2.153509018	26.20440509	8.24E-06	3.77E-05	4.783484836	1806	Downregulated
IL17RB	-1.138456197	1.323743607	24.23235104	1.52E-05	6.29E-05	4.782685183	1807	Downregulated
SCD	1.177914785	1.964988237	23.10041742	2.22E-05	8.70E-05	4.782668327	1808	Upregulated
NFS1	-1.256178162	2.495402034	21.04938448	4.40E-05	0.000156208	4.78138735	1809	Downregulated
MTHFD1L	1.267837016	2.094893686	20.6926233	4.98E-05	0.000173487	4.767995408	1810	Upregulated
GVQW3	-1.120404606	1.628668733	24.68135407	1.33E-05	5.63E-05	4.761187888	1811	Downregulated
RPL22	-1.020165014	7.120654803	28.27746625	4.28E-06	2.18E-05	4.756372395	1812	Downregulated
HACD3	-1.024427855	4.281425136	28.05128518	4.59E-06	2.30E-05	4.752177481	1813	Downregulated
UNC119	1.155998043	6.816077243	23.44716317	1.95E-05	7.78E-05	4.749796351	1814	Upregulated
SDC4	1.319184489	2.692647843	19.39490749	7.76E-05	0.000252034	4.747139833	1815	Upregulated
CARD16	1.064500014	7.871352765	26.39101267	7.63E-06	3.53E-05	4.739033819	1816	Upregulated
UBE2D1	1.220901484	8.408438051	21.60619804	3.60E-05	0.000131434	4.738676863	1817	Upregulated
FLOT1	1.071401291	7.357096504	26.13150203	8.28E-06	3.78E-05	4.738539321	1818	Upregulated
EIF2B3	-1.003429708	2.995361134	28.78944898	3.70E-06	1.92E-05	4.731861985	1819	Downregulated
PREPL	-1.069546501	4.065628885	26.12858023	8.30E-06	3.78E-05	4.729655084	1820	Downregulated
MILR1	1.23684791	5.083258324	21.13745259	4.23E-05	0.000151024	4.72593939	1821	Upregulated
COLGALT2	-1.224909665	0.918047483	21.27071352	3.87E-05	0.000139796	4.7214197	1822	Downregulated
C1orf115	-1.221261208	1.243487085	21.45326436	3.78E-05	0.000137042	4.717912413	1823	Downregulated
NARS2	-1.007586568	3.218910255	28.46710824	4.07E-06	2.09E-05	4.715938583	1824	Downregulated
KCTD15	-1.036552206	2.205742352	27.31486046	5.85E-06	2.82E-05	4.715892681	1825	Downregulated
RFX1	1.174487871	1.366218491	22.77312443	2.51E-05	9.66E-05	4.715564151	1826	Upregulated
ZNF598	1.071744289	2.953405208	25.93328788	8.84E-06	3.98E-05	4.715345862	1827	Upregulated
PSD	1.209487247	1.233988143	21.82933773	3.44E-05	0.000126349	4.715097445	1828	Upregulated
LMNB1	1.242321897	7.876307569	20.89567681	4.59E-05	0.000161744	4.709855522	1829	Upregulated
SLC4A7	-1.073900216	5.657454217	25.70079153	9.48E-06	4.22E-05	4.698247703	1830	Downregulated
TRIM16	-1.132478441	1.054077436	23.70302016	1.76E-05	7.11E-05	4.697363101	1831	Downregulated
CDADC1	1.025606167	4.394222671	27.49656684	5.43E-06	2.64E-05	4.694882759	1832	Upregulated
GPRASP2	-1.201328706	0.624189283	21.50557708	3.37E-05	0.000124396	4.691419553	1833	Downregulated
ZNF600	-1.096857056	4.040202009	24.83773774	1.25E-05	5.31E-05	4.688543031	1834	Downregulated
THAP2	-1.173653323	2.628559143	22.46316892	2.73E-05	0.000104259	4.67335239	1835	Downregulated
TBC1D10B	1.033885553	2.941587139	26.99864799	6.35E-06	3.02E-05	4.672665932	1836	Upregulated
MRPL48	-1.002385454	3.178840409	28.0955322	4.55E-06	2.29E-05	4.651634132	1837	Downregulated
LDAH	-1.012213339	3.350355738	27.639363	5.22E-06	2.56E-05	4.64762631	1838	Downregulated
SMPD2	1.073180986	3.262147449	25.22907992	1.10E-05	4.77E-05	4.637378999	1839	Upregulated
ZBTB3	-1.303170375	1.246872232	19.04396242	8.68E-05	0.000277939	4.634140313	1840	Downregulated
LEO1	-1.117142613	3.565787328	23.7723535	1.76E-05	7.11E-05	4.63375222	1841	Downregulated
ZNF691	-1.373351077	1.535351256	17.70393596	0.000142221	0.000427503	4.626903994	1842	Downregulated
NDUFA8	-1.265480858	2.596687554	19.84794694	6.65E-05	0.000220775	4.626661963	1843	Downregulated
PNPLA4	-1.06262894	1.296604474	25.46836527	1.02E-05	4.48E-05	4.621154394	1844	Downregulated
FKBP5	1.332889592	6.514931918	18.3623044	0.000111521	0.000345399	4.61403549	1845	Upregulated
TNXB	1.375449892	1.241023372	17.61722475	0.000149072	0.000444876	4.610179557	1846	Upregulated
FZD6	-1.177167863	1.826240538	21.93706887	3.27E-05	0.000121283	4.610022835	1847	Downregulated
CD302	-1.035768219	4.475857123	26.37791319	7.67E-06	3.55E-05	4.60923873	1848	Downregulated
EGLN2	1.106385288	4.458381265	23.86123491	1.71E-05	6.94E-05	4.600981502	1849	Upregulated
MT1E	1.508843957	1.052759124	15.46640005	0.000330818	0.000899251	4.596118635	1850	Upregulated
BAG3	1.40035844	1.180765866	17.09516479	0.000180384	0.000525737	4.59209922	1851	Upregulated
FBN1	1.581112922	2.023892909	14.46517709	0.0004822	0.001252202	4.588904315	1852	Upregulated
C16orf54	1.040456379	7.855733455	25.98944502	8.65E-06	3.92E-05	4.585236174	1853	Upregulated
SEMA4C	-1.174018862	2.950701579	21.7959929	3.40E-05	0.000125302	4.581069792	1854	Downregulated
FAM89A	1.139541937	1.937000713	22.77420238	2.48E-05	9.57E-05	4.580019368	1855	Upregulated
MGRN1	1.145658104	3.723243246	22.55652257	2.62E-05	0.00010056	4.579852724	1856	Upregulated
PAGR1	1.018934246	3.22160321	26.7720333	6.80E-06	3.21E-05	4.578750595	1857	Upregulated
FBRSL1	1.185270236	2.147230173	21.48345043	3.80E-05	0.000137664	4.576540357	1858	Upregulated
RNASEL	-1.489748783	5.811728892	15.59314003	0.000310029	0.000849948	4.574434024	1859	Downregulated
PPP1R3F	-1.175152792	1.291213141	21.6626326	3.54E-05	0.000129342	4.569300806	1860	Downregulated
SETD1A	1.337006434	1.164432216	18.10383541	0.000125115	0.000382539	4.568984326	1861	Upregulated
HYLS1	-1.012592594	2.255940674	26.90662905	6.62E-06	3.14E-05	4.560347099	1862	Downregulated
NLRX1	-1.205989516	2.280187361	20.85986178	4.71E-05	0.000165477	4.56016205	1863	Downregulated
DUSP14	-1.055997688	1.481258883	25.237481	1.11E-05	4.81E-05	4.55984553	1864	Downregulated
CACNB4	-1.068963528	2.093604041	24.77911406	1.29E-05	5.48E-05	4.554831504	1865	Downregulated
PKIG	-1.037671486	2.173860461	25.80337012	9.34E-06	4.17E-05	4.544857629	1866	Downregulated
MGLL	1.053620876	3.688015537	25.12419449	1.14E-05	4.90E-05	4.540470021	1867	Upregulated
ZYX	1.078658573	4.287994342	24.2847472	1.49E-05	6.18E-05	4.540067953	1868	Upregulated
PTPDC1	-1.024939767	1.594639588	26.18433597	8.29E-06	3.78E-05	4.53239908	1869	Downregulated
BCS1L	-1.048626094	2.167553769	25.28136499	1.10E-05	4.77E-05	4.531582273	1870	Downregulated
LMBRD2	-1.023099536	5.022407413	26.16591726	8.19E-06	3.75E-05	4.528605587	1871	Downregulated
RNASEK	1.228763588	2.512035344	20.00924507	6.27E-05	0.000210388	4.518138074	1872	Upregulated
ZNF300	-1.034121215	1.853342047	25.70230056	9.66E-06	4.28E-05	4.517418143	1873	Downregulated
RNF170	-1.259357568	3.585512078	19.30089748	8.01E-05	0.000258999	4.516940195	1874	Downregulated
CD8B	-1.275632617	4.643094047	18.90424265	9.19E-05	0.000292343	4.50822219	1875	Downregulated
BLK	-1.118198294	3.307328424	22.79293377	2.43E-05	9.43E-05	4.501127753	1876	Downregulated
SLC16A10	-1.235047288	1.779548844	19.75812737	6.89E-05	0.000227052	4.500358161	1877	Downregulated
MORC4	-1.005965582	2.320202481	26.61934296	7.23E-06	3.38E-05	4.49819076	1878	Downregulated
POLRMT	-1.038388553	2.994738416	25.29328695	1.09E-05	4.71E-05	4.492728994	1879	Downregulated
SCN3A	-1.277306189	1.863019316	18.79003438	9.69E-05	0.00030584	4.489100177	1880	Downregulated
CASP6	-1.059600342	2.969282102	24.50990462	1.39E-05	5.86E-05	4.483947716	1881	Downregulated
ALDOA	1.023664158	3.821622487	25.72216976	9.42E-06	4.20E-05	4.480323616	1882	Upregulated
COL19A1	-1.340958754	2.808270387	17.49436838	0.000153738	0.00045722	4.478634643	1883	Downregulated
LTF	1.831445134	5.190636098	11.46768127	0.00159911	0.003620583	4.470963207	1884	Upregulated
ZFP3	-1.248286592	1.219624879	19.22386446	8.15E-05	0.000263099	4.468717294	1885	Downregulated
COQ5	-1.177682247	3.399562734	20.91080158	4.58E-05	0.000161611	4.465215521	1886	Downregulated
RSPH9	1.289585714	1.346821709	18.42138314	0.000111486	0.000345384	4.46415524	1887	Upregulated
KLHL22	-1.107274545	3.133075427	22.8090261	2.42E-05	9.41E-05	4.458487304	1888	Downregulated
TMEM81	-1.197788974	0.726572233	20.07986029	5.68E-05	0.000193538	4.447669925	1889	Downregulated
ATP6V0E2	-1.114188434	1.934524439	22.54928602	2.67E-05	0.000102061	4.44688264	1890	Downregulated
FDXACB1	-1.148185609	0.971468613	21.44931174	3.69E-05	0.000134323	4.445603391	1891	Downregulated
ZNF235	-1.28418325	2.591908303	18.35815	0.000112665	0.000348557	4.440354175	1892	Downregulated
LTA4H	-1.243502201	7.464701276	19.13326921	8.47E-05	0.000272094	4.433434198	1893	Downregulated
ITPRIPL1	-1.099210495	2.34661182	22.87888668	2.39E-05	9.29E-05	4.432087964	1894	Downregulated
SLX4	1.21812701	1.065149089	19.73534631	7.03E-05	0.000231033	4.429506291	1895	Upregulated
TP53RK	-1.004305352	4.300848104	25.97110064	8.71E-06	3.94E-05	4.423956677	1896	Downregulated
SP2	1.157757648	0.701920822	21.18394904	4.24E-05	0.000151388	4.422528791	1897	Upregulated
RCAN3	-1.120695737	4.504436282	22.1079133	3.05E-05	0.00011411	4.418540182	1898	Downregulated
MBLAC2	-1.223584424	2.065268475	19.49043702	7.57E-05	0.000246384	4.415166381	1899	Downregulated
LCMT2	-1.169054825	2.527093798	20.81290803	4.77E-05	0.000167439	4.414519154	1900	Downregulated
ZNF225	-1.323726486	2.621018943	17.42967729	0.000157617	0.000466777	4.409188109	1901	Downregulated
CD27	-1.299021973	1.836543729	17.89479234	0.000133513	0.000404687	4.407426667	1902	Downregulated
MRPS26	-1.100953363	3.019658875	22.54637676	2.65E-05	0.000101274	4.397762237	1903	Downregulated
TRAPPC6A	-1.019392716	2.643928197	25.13028816	1.15E-05	4.93E-05	4.390264896	1904	Downregulated
CD2	-1.074206233	4.876093541	23.25541493	2.08E-05	8.22E-05	4.388486825	1905	Downregulated
AARS2	-1.028751773	3.171946506	24.72049712	1.30E-05	5.52E-05	4.380703036	1906	Downregulated
SLC16A7	-1.017612813	5.276933031	25.07133615	1.16E-05	4.97E-05	4.379528156	1907	Downregulated
TSPYL5	-1.064333785	1.232801407	23.49308415	1.93E-05	7.69E-05	4.378707556	1908	Downregulated
SLC41A1	1.149609319	1.009596775	21.11072354	4.38E-05	0.000155583	4.377755118	1909	Upregulated
PLCXD1	1.016671154	2.46874379	25.10239138	1.15E-05	4.96E-05	4.376094806	1910	Upregulated
ZNF510	-1.007056962	4.304508247	25.39386118	1.05E-05	4.56E-05	4.372093701	1911	Downregulated
OSGEP	-1.070162804	4.286913052	23.22652237	2.10E-05	8.29E-05	4.367918148	1912	Downregulated
SGK1	-1.223712326	7.76224542	19.12029096	8.51E-05	0.00027319	4.360741706	1913	Downregulated
ARRDC4	1.206874079	4.917591451	19.48103805	7.50E-05	0.000244438	4.359024966	1914	Upregulated
ZNF550	-1.048262637	3.499417519	23.86237424	1.71E-05	6.96E-05	4.358338329	1915	Downregulated
MREG	-1.08302863	1.621057953	22.76880822	2.48E-05	9.58E-05	4.352409104	1916	Downregulated
ST6GAL1	-1.071281357	5.388646943	23.04428347	2.23E-05	8.72E-05	4.348729223	1917	Downregulated
CHIC1	-1.015240069	3.945664166	24.84625011	1.24E-05	5.30E-05	4.340634405	1918	Downregulated
IL15	1.004945348	4.144700498	25.15570353	1.13E-05	4.86E-05	4.335028599	1919	Upregulated
ZNF253	-1.2171326	3.461985078	19.10684153	8.58E-05	0.000275023	4.333759118	1920	Downregulated
MROH6	1.364414823	1.510331325	16.34250488	0.000237469	0.000668164	4.332176172	1921	Upregulated
PIP4K2B	-1.107866298	5.252434634	21.81621165	3.36E-05	0.000123842	4.328580641	1922	Downregulated
NDUFAF1	-1.386325769	3.002340497	15.88150509	0.000279272	0.000772801	4.314151772	1923	Downregulated
FANCF	-1.073658617	2.978682284	22.71422711	2.50E-05	9.65E-05	4.311055704	1924	Downregulated
IL18R1	1.321226122	6.364497176	16.90787468	0.000189436	0.000547985	4.308824262	1925	Upregulated
IGIP	-1.522299574	1.958953044	13.9779336	0.000583148	0.001483452	4.306169219	1926	Downregulated
NDRG3	-1.051081894	4.465089086	23.27105007	2.07E-05	8.19E-05	4.29555288	1927	Downregulated
CLCN4	-1.085281946	2.967786282	22.20659832	2.96E-05	0.000111364	4.290398452	1928	Downregulated
SLC19A2	1.067185907	3.284324722	22.74528436	2.47E-05	9.55E-05	4.290081807	1929	Upregulated
SLC27A4	-1.126130438	2.317467634	21.05135675	4.41E-05	0.000156224	4.286335901	1930	Downregulated
TMEM184B	1.01626276	3.180699672	24.35247525	1.46E-05	6.08E-05	4.284460068	1931	Upregulated
CCDC141	-1.063422724	2.520839758	22.84018249	2.41E-05	9.38E-05	4.283385406	1932	Downregulated
ST3GAL4	1.196811365	4.769683371	19.22449755	8.21E-05	0.000264499	4.28168441	1933	Upregulated
NIPAL3	-1.02998549	4.559131161	23.81853172	1.73E-05	7.02E-05	4.27820982	1934	Downregulated
TJP2	1.17690471	1.14282578	19.71606191	7.07E-05	0.000232387	4.276621394	1935	Upregulated
TJP3	-1.143921331	0.8219083	20.34020485	5.30E-05	0.000183071	4.275268952	1936	Downregulated
CATSPERG	1.013252601	1.6836855	24.44610776	1.44E-05	6.04E-05	4.275144073	1937	Upregulated
CLEC5A	1.340874935	3.896821299	16.35701713	0.000232608	0.000656463	4.267723108	1938	Upregulated
ZNF589	-1.087987553	3.280746326	21.93168963	3.24E-05	0.000120293	4.264649668	1939	Downregulated
RPS3A	-1.0039505	9.480000567	24.60068477	1.34E-05	5.67E-05	4.263189767	1940	Downregulated
DLGAP4	1.18754397	1.227531058	19.37504816	7.96E-05	0.000257679	4.262001855	1941	Upregulated
HOXB2	-1.035355805	1.18961951	23.38132298	1.99E-05	7.91E-05	4.246776513	1942	Downregulated
ZNF605	-1.305927478	2.97784607	16.84256285	0.000195056	0.000560925	4.245694986	1943	Downregulated
SPIN3	-1.181700152	2.598522041	19.35492392	7.90E-05	0.000256352	4.243677559	1944	Downregulated
ABAT	-1.133625244	3.6022045	20.47711308	5.31E-05	0.000183455	4.235756322	1945	Downregulated
SLC35B4	-1.060711269	3.282561227	22.3717761	2.80E-05	0.000106314	4.214641244	1946	Downregulated
ZNF20	1.235107617	1.001791306	18.0550528	0.000127312	0.000387882	4.213323052	1947	Upregulated
NTHL1	-1.14260702	1.518236745	20.05434	6.19E-05	0.000208426	4.205990881	1948	Downregulated
PIAS3	1.142011179	1.189778505	20.09827541	6.19E-05	0.000208426	4.203797558	1949	Upregulated
PANK1	-1.297908558	1.102919495	16.66529636	0.000203904	0.000583675	4.197213926	1950	Downregulated
SDR42E2	1.302322801	1.453520641	16.65967775	0.000211183	0.000601405	4.1945642	1951	Upregulated
GSTM3	-1.386839272	1.927799639	15.28470755	0.00035183	0.0009481	4.192617529	1952	Downregulated
NBPF15	-1.127977075	2.832186454	20.32651222	5.62E-05	0.000192133	4.192012786	1953	Downregulated
IL15RA	1.036914473	4.132434504	22.80294105	2.42E-05	9.38E-05	4.176287622	1954	Upregulated
IL32	-1.061255017	2.811576915	22.05984881	3.12E-05	0.00011629	4.17546456	1955	Downregulated
EPS15L1	1.028694212	4.208959033	23.02698543	2.24E-05	8.77E-05	4.173466861	1956	Upregulated
UBE2S	1.249134493	4.251961176	17.42097103	0.00015692	0.000464958	4.162848429	1957	Upregulated
CREG1	1.023144485	8.353861621	23.06196237	2.22E-05	8.69E-05	4.155082695	1958	Upregulated
SYNGAP1	1.138865191	1.225589798	19.80958044	6.84E-05	0.000225948	4.15229188	1959	Upregulated
GGACT	-1.092917761	1.22293988	20.87760479	4.61E-05	0.000162342	4.141686153	1960	Downregulated
BCDIN3D	-1.097549854	1.808387757	20.7310535	4.93E-05	0.000172049	4.131559225	1961	Downregulated
FSBP	-1.088433285	1.505973499	20.91413256	4.61E-05	0.000162342	4.124691928	1962	Downregulated
KIF27	-1.022384027	4.006727746	22.78135467	2.44E-05	9.44E-05	4.115250452	1963	Downregulated
TMEM117	-1.028829162	1.065587462	22.52116214	2.62E-05	0.000100527	4.112967156	1964	Downregulated
PLEKHB1	-1.046558546	0.759586028	21.8205049	3.17E-05	0.000118036	4.110868165	1965	Downregulated
MMS19	-1.0240697	4.484249897	22.64075364	2.55E-05	9.80E-05	4.105337232	1966	Downregulated
CD180	-1.113723925	4.328937677	19.98032631	6.30E-05	0.00021122	4.093229903	1967	Downregulated
PRKAG1	1.09330855	1.780280896	20.56879753	5.21E-05	0.000180536	4.092731937	1968	Upregulated
SYNPO2	1.241536238	1.690284236	17.19000332	0.000173116	0.000506264	4.091634912	1969	Upregulated
ZFP30	-1.206407666	3.095778384	17.80651223	0.000136917	0.000412997	4.082547206	1970	Downregulated
PLCG1	-1.157561176	5.237634432	18.83518035	9.42E-05	0.000298749	4.080049095	1971	Downregulated
THEM6	-1.07670404	1.803805503	20.84704634	4.73E-05	0.000166397	4.068708371	1972	Downregulated
NUDT7	-1.215680387	0.372954618	17.15525379	0.000151481	0.000451466	4.066906236	1973	Downregulated
OR2B6	1.290287722	1.521785492	16.16701529	0.000253416	0.000708239	4.064174387	1974	Upregulated
USP5	-1.011339989	4.200193928	22.6423636	2.55E-05	9.80E-05	4.054305786	1975	Downregulated
TRIM6	1.433110599	1.470419243	13.99276344	0.000582878	0.001483101	4.054025238	1976	Upregulated
CYP27A1	-1.428617961	3.156762761	13.97329293	0.000581683	0.001480732	4.042308184	1977	Downregulated
HLX	1.110464032	4.146835311	19.68671217	6.98E-05	0.000229429	4.041368886	1978	Upregulated
CIITA	-1.076288929	3.586983734	20.4928277	5.28E-05	0.000182721	4.023395914	1979	Downregulated
MEX3D	-1.106820227	1.089696086	19.45419628	7.48E-05	0.000243982	3.998544808	1980	Downregulated
PRMT7	-1.003864322	3.189790109	22.39861418	2.78E-05	0.000105555	3.991887596	1981	Downregulated
BPI	1.298037172	2.230547014	15.55135601	0.000316938	0.000866464	3.974913469	1982	Upregulated
TMIGD3	1.469059575	1.125603212	13.14612494	0.000816058	0.00199978	3.965018055	1983	Upregulated
GALNS	1.040574017	3.543589603	20.96579299	4.49E-05	0.000158665	3.953680068	1984	Upregulated
GIMAP1	-1.209904036	5.308732418	16.94268738	0.000187042	0.000542745	3.950825346	1985	Downregulated
STAB1	1.015236801	5.258303438	21.6783789	3.52E-05	0.000128703	3.949689127	1986	Upregulated
AMPD2	1.052913105	7.073117215	20.57911461	5.11E-05	0.000177803	3.94848711	1987	Upregulated
ROPN1L	-1.164355317	2.934718134	17.81851164	0.00013644	0.000412223	3.941189099	1988	Downregulated
FAHD2B	-1.062565229	0.626348292	19.9634321	5.88E-05	0.000199459	3.9316471	1989	Downregulated
TRIB1	1.185731367	7.520759526	17.24004891	0.000167615	0.000492874	3.921527273	1990	Upregulated
BID	1.00852403	7.726591494	21.60123017	3.61E-05	0.000131612	3.913784276	1991	Upregulated
SLC7A11	1.072966026	2.385950194	19.73458241	6.90E-05	0.000227434	3.908969754	1992	Upregulated
IL1RAP	1.100663448	8.190783271	19.01598194	8.83E-05	0.000282262	3.906637877	1993	Upregulated
LYVE1	-1.201486138	0.763141471	16.67016862	0.000197247	0.000566354	3.901119408	1994	Downregulated
SCAF1	1.1163491	1.759975041	18.62874849	0.0001028	0.000321942	3.898539678	1995	Upregulated
FAM20A	1.175060477	3.143471019	17.28275186	0.000165313	0.000486872	3.892487957	1996	Upregulated
BCL2	-1.252682112	5.952085475	15.82614377	0.000283825	0.000784241	3.890267845	1997	Downregulated
IFNG	1.2804284	2.843688254	15.34655288	0.000341371	0.00092324	3.885697558	1998	Upregulated
NAP1L3	-1.055466916	1.490397399	20.04114637	6.23E-05	0.000209339	3.883220251	1999	Downregulated
[truncated: 174 more rows]
