# Supplementary material for: Integrative Transcriptomic Analysis Reveals Distinct and Shared Host Responses in Dengue and Chikungunya Infections
Source: Int J Mol Sci. 2026 Jun 19;27(12):5552. doi: 10.3390/ijms27125552 (PMC13299182; doi:10.3390/ijms27125552)
Supplement: Supplementary file 1 [file ijms-27-05552-s001.zip › Table S1 DE_Results/BH_Significant_DE_Healthy_vs_Chikungunya_PRJNA507472_Fold13_Ready.csv]

Gene Symbol	logFC	logCPM	F	PValue	BH_adjusted_p-value	MAS_Score	MAS_rank	Category
DNAAF1	6.543410943	2.665625285	76.9976569	3.91E-12	1.76E-09	57.28329589	1	Upregulated
ATF3	5.851232137	5.204319686	112.8236403	3.08E-13	4.96E-10	54.44285067	2	Upregulated
GPR84	5.763336146	3.975597614	110.6185337	1.68E-13	3.79E-10	54.30101829	3	Upregulated
HESX1	6.279512273	3.628326428	78.13556951	1.21E-11	2.52E-09	53.99422695	4	Upregulated
PLAU	6.250738038	4.28501187	76.47225065	3.49E-11	4.68E-09	52.06877353	5	Upregulated
SERPING1	5.127201216	5.431245032	140.1019964	1.36E-14	1.53E-10	50.31833881	6	Upregulated
ID1	6.163033904	4.042469245	70.87350304	8.76E-11	8.73E-09	49.66720594	7	Upregulated
ISG15	6.009661976	10.85901054	78.37320958	6.10E-11	6.81E-09	49.07912445	8	Upregulated
OTOF	5.819837812	4.290325537	76.48342855	4.95E-11	6.06E-09	47.82628175	9	Upregulated
LAMP3	5.63061451	5.121438531	71.64265444	1.85E-10	1.42E-08	44.18304812	10	Upregulated
TNFAIP3	4.805985116	9.021286724	101.9552582	1.58E-12	1.13E-09	43.00138958	11	Upregulated
IFI6	4.860166529	9.22724617	90.6173304	8.42E-12	2.11E-09	42.16155597	12	Upregulated
SPATS2L	4.897104162	6.54364192	85.12165143	2.03E-11	3.37E-09	41.49087367	13	Upregulated
IL1RN	4.548611375	8.39952494	103.2863273	1.31E-12	1.06E-09	40.82286337	14	Upregulated
TCN2	4.447095715	4.825415459	101.3430207	1.75E-12	1.14E-09	39.76923258	15	Upregulated
DEFB1	8.135336321	1.851868114	35.64223046	2.13E-06	1.56E-05	39.11115709	16	Upregulated
EMP1	4.452289922	4.875330271	93.79074174	5.29E-12	1.83E-09	38.90132222	17	Upregulated
IFI44	4.492303201	9.462784726	86.75977387	1.54E-11	2.79E-09	38.42568095	18	Upregulated
NFKBIA	4.470743645	11.37666424	87.02608351	1.47E-11	2.77E-09	38.25540465	19	Upregulated
IL10	4.832341335	2.844434533	68.73359689	1.47E-10	1.23E-08	38.22690662	20	Upregulated
VWA3B	4.405492857	0.842226766	73.4108776	9.02E-12	2.11E-09	38.21729822	21	Upregulated
SEMA6B	4.434068041	2.548728162	82.40188663	1.24E-11	2.54E-09	38.10919845	22	Upregulated
OAS3	4.432573639	8.515140824	83.9297846	2.43E-11	3.69E-09	37.37977704	23	Upregulated
GADD45B	4.323106025	8.380894862	87.64612761	1.34E-11	2.69E-09	37.0494451	24	Upregulated
RUFY4	4.165020902	3.135488738	96.41422814	2.56E-12	1.37E-09	36.91186963	25	Upregulated
SIGLEC1	4.770356434	5.143286452	70.23276627	2.60E-10	1.86E-08	36.87360701	26	Upregulated
LY6E	4.135450063	7.238668786	91.06597591	7.88E-12	2.11E-09	35.87469858	27	Upregulated
CD274	4.297703117	7.795995827	81.37585623	3.69E-11	4.88E-09	35.71963383	28	Upregulated
SLCO4A1	4.491462411	2.627991073	69.46691264	1.40E-10	1.19E-08	35.58785813	29	Upregulated
C1QB	4.025253122	3.875598758	89.48796244	9.78E-12	2.12E-09	34.91632675	30	Upregulated
OASL	4.091563244	8.753182406	83.25080562	2.71E-11	4.06E-09	34.33208323	31	Upregulated
MT2A	4.212049833	7.026542524	76.4240383	8.56E-11	8.60E-09	33.9714709	32	Upregulated
IFI44L	4.634278137	10.22051895	60.3017322	1.73E-09	6.97E-08	33.16573071	33	Upregulated
ZC3H12A	3.872647331	6.688433383	86.60603835	1.58E-11	2.83E-09	33.10458826	34	Upregulated
USP18	4.969392362	5.795895623	53.1494956	7.83E-09	2.24E-07	33.04252896	35	Upregulated
HES4	5.173631031	5.763297954	49.32960327	1.83E-08	4.13E-07	33.03142908	36	Upregulated
ICAM1	3.772476209	7.37021482	93.31566427	5.59E-12	1.83E-09	32.96153556	37	Upregulated
CTSL	3.635617003	6.760043272	104.6889776	1.08E-12	1.01E-09	32.69765079	38	Upregulated
ANKRD22	4.230647587	6.101798744	69.14410486	3.17E-10	2.15E-08	32.43932973	39	Upregulated
ERMN	3.703324887	5.329446543	94.27657302	4.92E-12	1.83E-09	32.35733459	40	Upregulated
EREG	4.2821417	4.340176832	65.54853654	6.15E-10	3.48E-08	31.93742516	41	Upregulated
DOCK4	3.413605492	7.214534868	115.2879114	2.61E-13	4.90E-10	31.77941099	42	Upregulated
NFKBIE	3.566843826	6.87195855	98.82004542	2.48E-12	1.37E-09	31.61061551	43	Upregulated
FLVCR2	3.432103568	5.740909191	107.1790631	7.73E-13	7.91E-10	31.23754256	44	Upregulated
MSR1	3.91703846	6.41757879	73.91427947	1.33E-10	1.15E-08	31.09515344	45	Upregulated
DDIT4	3.792414009	8.316484999	77.94648571	6.57E-11	7.11E-09	30.90136466	46	Upregulated
FAM209B	3.51387089	1.760669284	86.02204054	7.32E-12	2.06E-09	30.52085804	47	Upregulated
PER1	4.189114754	5.581742208	62.07487427	1.23E-09	5.39E-08	30.44988906	48	Upregulated
AREG	4.518734125	3.760749081	52.49615738	8.09E-09	2.29E-07	30.00313258	49	Upregulated
LAP3	3.49548831	9.065895356	84.12149047	2.35E-11	3.67E-09	29.48391035	50	Upregulated
CXCL10	4.249830115	4.596876324	56.93049883	3.48E-09	1.19E-07	29.42530419	51	Upregulated
CMPK2	3.618657558	8.274535852	76.95968837	7.78E-11	8.03E-09	29.29340431	52	Upregulated
IRF7	3.417221701	7.591790345	86.46836872	1.61E-11	2.84E-09	29.20746101	53	Upregulated
HERC5	4.154074583	9.713577361	58.50934578	2.49E-09	9.39E-08	29.191226	54	Upregulated
APOBEC3A	3.229925494	9.484726374	91.7359003	7.09E-12	2.05E-09	28.06390158	55	Upregulated
PPARG	3.671629633	1.918631688	64.87376509	3.72E-10	2.44E-08	27.95237092	56	Upregulated
NR4A3	3.757640992	2.267721538	62.32465322	7.47E-10	3.89E-08	27.84235831	57	Upregulated
UPB1	3.881003438	4.089710635	59.95066734	1.86E-09	7.38E-08	27.67919146	58	Upregulated
IER3	4.083724595	5.522602731	54.02477254	6.46E-09	1.93E-07	27.42398668	59	Upregulated
CD69	3.985992646	9.202666014	56.14872387	4.06E-09	1.33E-07	27.40251564	60	Upregulated
IL31RA	3.426995715	2.599885741	73.8501823	1.13E-10	1.04E-08	27.36403931	61	Upregulated
XAF1	3.147534984	7.514774301	90.66003441	8.37E-12	2.11E-09	27.30461427	62	Upregulated
IFIT3	3.84263738	11.61272239	59.34497085	2.10E-09	8.06E-08	27.25855029	63	Upregulated
BATF2	3.730410462	2.497428485	61.29142795	1.06E-09	4.95E-08	27.25329494	64	Upregulated
CCNA1	4.08180324	2.359002986	51.2133689	7.47E-09	2.16E-07	27.20430287	65	Upregulated
SAMSN1	3.319944169	9.16825557	78.79320876	5.68E-11	6.60E-09	27.15924686	66	Upregulated
SMAD6	4.041935571	2.227505338	50.98468916	7.48E-09	2.16E-07	26.9385938	67	Upregulated
ETV7	3.335108004	4.812814948	76.10274784	9.17E-11	8.91E-09	26.84788311	68	Upregulated
RSAD2	4.371508447	10.6106368	45.92077823	3.98E-08	7.53E-07	26.76777204	69	Upregulated
ARL5B	3.225098559	8.447749691	79.76414039	4.82E-11	5.97E-09	26.52345795	70	Upregulated
C2	3.030133083	2.282304512	93.70174917	4.40E-12	1.78E-09	26.51407036	71	Upregulated
EPSTI1	3.171110851	8.923780021	82.06213286	3.29E-11	4.57E-09	26.44626077	72	Upregulated
FOSB	4.537105116	5.824625102	42.18056714	9.93E-08	1.50E-06	26.42974422	73	Upregulated
PLSCR1	2.99394487	8.930284889	97.64560939	2.94E-12	1.50E-09	26.41587675	74	Upregulated
ERICH3	3.851091978	1.431547166	51.20700728	4.67E-09	1.47E-07	26.31300561	75	Upregulated
TNNT3	3.454122406	3.349087145	67.93596406	3.87E-10	2.52E-08	26.2473896	76	Upregulated
IER5	3.139782383	8.564958356	82.40168527	3.11E-11	4.40E-09	26.23915142	77	Upregulated
CCL2	4.75216761	3.816395094	37.73526849	2.79E-07	3.22E-06	26.10122016	78	Upregulated
MX1	3.521423256	9.67885139	62.96687847	1.02E-09	4.86E-08	25.75332811	79	Upregulated
ETV5	3.860617588	1.702247744	49.79846774	7.95E-09	2.27E-07	25.64939231	80	Upregulated
PRLR	3.05485952	3.219607818	83.01663517	2.84E-11	4.15E-09	25.60659087	81	Upregulated
PELI1	3.238509408	10.50925008	71.94829086	1.88E-10	1.43E-08	25.40508097	82	Upregulated
PML	3.201354796	5.56223701	73.26054926	1.50E-10	1.23E-08	25.32327982	83	Upregulated
RASGEF1B	3.023458338	6.963853215	80.63738796	4.17E-11	5.28E-09	25.02713321	84	Upregulated
PIM3	2.970905212	7.847604339	82.97706134	2.83E-11	4.15E-09	24.90286502	85	Upregulated
IL27	3.037530564	2.261195402	77.97048336	5.57E-11	6.53E-09	24.86154358	86	Upregulated
HELZ2	2.885525884	8.366645284	86.97454235	1.49E-11	2.77E-09	24.69096175	87	Upregulated
IRAK2	3.133273591	5.960351032	72.57927341	1.68E-10	1.32E-08	24.68434943	88	Upregulated
IFITM10	3.522292355	1.908125418	55.38417024	3.03E-09	1.07E-07	24.55607354	89	Upregulated
CD83	3.516669327	6.970062178	57.44792031	3.10E-09	1.09E-07	24.48820372	90	Upregulated
ZNF684	3.50049222	5.365081696	57.79229158	2.91E-09	1.04E-07	24.44319139	91	Upregulated
MAFF	3.717284935	6.015458163	51.95292294	1.01E-08	2.67E-07	24.4378621	92	Upregulated
PTGES	4.410632368	3.344509648	37.92887736	2.58E-07	3.05E-06	24.32809358	93	Upregulated
IFI35	2.869199976	7.135213348	84.83555873	2.09E-11	3.37E-09	24.30938975	94	Upregulated
FFAR3	3.358035273	1.318095245	57.53514172	1.38E-09	5.94E-08	24.26536255	95	Upregulated
UBE2L6	2.497133637	7.353295393	131.8579561	3.42E-14	1.92E-10	24.26107646	96	Upregulated
HIF1A	2.801187386	9.99317426	88.30847168	1.21E-11	2.52E-09	24.08593867	97	Upregulated
GNA15	2.675783424	5.944906184	103.268846	1.32E-12	1.06E-09	24.01461284	98	Upregulated
AGRN	3.674160768	3.763462781	50.93258833	1.26E-08	3.15E-07	23.88922503	99	Upregulated
PFKFB3	2.718079676	7.659854693	93.37578886	5.53E-12	1.83E-09	23.74887871	100	Upregulated
IFIH1	2.906884651	8.216161686	78.30876565	6.17E-11	6.81E-09	23.73966358	101	Upregulated
MDK	3.203877979	1.356044136	60.34546922	8.60E-10	4.28E-08	23.60948177	102	Upregulated
PLK3	3.771061653	7.651839355	47.36556727	2.84E-08	5.84E-07	23.50747208	103	Upregulated
IFITM1	2.741191412	9.398572244	86.93056805	1.50E-11	2.77E-09	23.45591585	104	Upregulated
MOK	3.335614064	3.200332801	57.89626393	2.78E-09	1.00E-07	23.34727268	105	Upregulated
CD1C	-2.75341149	2.584175842	85.13895808	1.94E-11	3.32E-09	23.34647784	106	Downregulated
NANOS3	3.44297691	0.672295345	48.70943531	5.89E-09	1.79E-07	23.23282713	107	Upregulated
PIM2	2.830591525	7.725962949	79.10607365	5.39E-11	6.39E-09	23.19538631	108	Upregulated
KLF5	3.154461016	4.538500467	62.87700025	1.05E-09	4.93E-08	23.04938044	109	Upregulated
CXCL11	4.004853485	1.623216602	38.74274525	1.25E-07	1.78E-06	23.02810646	110	Upregulated
RAB20	3.078103599	6.341807954	63.76896481	8.71E-10	4.28E-08	22.68077616	111	Upregulated
SESN2	3.012367082	5.030065618	66.74125305	4.96E-10	2.97E-08	22.67618134	112	Upregulated
NXT1	3.050077345	5.160179833	64.80367602	7.17E-10	3.84E-08	22.61842876	113	Upregulated
LGALS3BP	2.956186131	3.672039949	68.64288064	3.51E-10	2.33E-08	22.56567263	114	Upregulated
RGL1	3.235457856	3.457223055	57.65654087	2.99E-09	1.06E-07	22.56529531	115	Upregulated
RILPL2	2.73453576	8.237245276	79.10927578	5.39E-11	6.39E-09	22.40825382	116	Upregulated
PHACTR1	2.817616957	5.80568564	73.93512472	1.32E-10	1.15E-08	22.3674678	117	Upregulated
SH3D19	3.256680996	2.754371949	54.98131561	4.92E-09	1.53E-07	22.19281825	118	Upregulated
TRIM22	2.479845943	10.47372624	101.8530261	1.60E-12	1.13E-09	22.18833786	119	Upregulated
LRRC70	3.401191775	2.838255657	50.62659183	1.27E-08	3.16E-07	22.10671214	120	Upregulated
FBXO6	2.312006866	4.228905541	124.329279	8.58E-14	2.88E-10	22.05724637	121	Upregulated
IFIT1	4.131215118	10.86682873	36.04672685	4.79E-07	4.93E-06	21.92438925	122	Upregulated
PARP14	2.487921458	10.60212845	94.87091462	4.42E-12	1.78E-09	21.76964601	123	Upregulated
HRH4	-2.695916296	2.456652139	75.70630415	9.18E-11	8.91E-09	21.70233932	124	Downregulated
PPP1R15A	3.332664115	8.814479823	50.53563568	1.38E-08	3.39E-07	21.56248444	125	Upregulated
C1QA	3.072431056	3.452755972	58.10209406	2.74E-09	9.95E-08	21.51375104	126	Upregulated
GRAMD1C	-2.468681084	2.880090094	90.28923764	9.49E-12	2.11E-09	21.41561098	127	Downregulated
LRRN3	-2.971693293	3.214649464	61.11936278	1.53E-09	6.37E-08	21.38325769	128	Downregulated
SMTNL1	2.856534663	2.298680357	64.62099813	6.84E-10	3.72E-08	21.22180971	129	Upregulated
MMP8	2.826402371	4.635766324	66.26906391	5.44E-10	3.18E-08	21.19110161	130	Upregulated
EIF2AK2	2.6177931	8.235009646	76.81700077	7.97E-11	8.16E-09	21.17396915	131	Upregulated
NBN	2.570104052	9.904035196	78.39932186	6.08E-11	6.81E-09	20.98927646	132	Upregulated
GCH1	2.297884753	7.674744122	109.8675112	5.32E-13	7.49E-10	20.96944074	133	Upregulated
IFIT5	2.931825793	9.082148279	59.82652941	1.90E-09	7.49E-08	20.89124369	134	Upregulated
NFKBIZ	2.908974691	9.343138617	60.69339777	1.60E-09	6.59E-08	20.8905302	135	Upregulated
FBLN5	-2.377285528	1.282156182	86.9204531	5.33E-12	1.83E-09	20.77123277	136	Downregulated
PKD2L1	3.917235992	1.617534652	34.07124795	4.99E-07	5.11E-06	20.72863317	137	Upregulated
MYO10	2.616607048	2.388764338	72.97909197	1.53E-10	1.24E-08	20.68839997	138	Upregulated
FBXO39	3.233032961	1.091160923	46.15425838	1.88E-08	4.20E-07	20.61461275	139	Upregulated
ZBP1	2.694584474	7.155502713	68.65759487	3.43E-10	2.29E-08	20.58866851	140	Upregulated
CFL2	3.230576515	5.614447499	47.94240198	2.49E-08	5.27E-07	20.28148639	141	Upregulated
TMEM123	2.578258435	11.08476985	71.44628197	2.06E-10	1.52E-08	20.15398863	142	Upregulated
ZNF404	-2.676008834	0.470551991	55.452374	5.19E-10	3.08E-08	20.10172064	143	Downregulated
IFIT2	3.346726254	11.83441005	44.38234339	5.74E-08	9.97E-07	20.08518	144	Upregulated
KLF10	2.693149974	5.577998134	64.0618362	8.24E-10	4.14E-08	19.8833349	145	Upregulated
LILRB4	2.272387439	3.946437285	93.70140289	5.39E-12	1.83E-09	19.85469894	146	Upregulated
VEGFA	3.192761159	4.91407316	47.15549437	3.00E-08	6.11E-07	19.83863727	147	Upregulated
BCL2L14	3.002846148	0.531534559	47.46224163	9.59E-09	2.58E-07	19.78260263	148	Upregulated
CDKN1A	2.600697742	5.334196627	67.48897488	4.29E-10	2.64E-08	19.71015034	149	Upregulated
NFKBID	3.099656765	5.792048524	48.46263262	2.21E-08	4.75E-07	19.59958797	150	Upregulated
CD300E	2.221411308	7.191372737	96.98378322	3.24E-12	1.52E-09	19.59009178	151	Upregulated
EAF1	2.286282373	6.642255418	86.91088503	1.50E-11	2.77E-09	19.56333538	152	Upregulated
KLF4	2.572157672	6.696559092	67.7679727	4.05E-10	2.59E-08	19.51294867	153	Upregulated
FCAR	2.372598299	6.757961996	78.64039292	5.84E-11	6.70E-09	19.39276026	154	Upregulated
B3GNT5	2.965971521	7.379658682	51.27275381	1.17E-08	2.98E-07	19.35533235	155	Upregulated
GBP5	2.831901935	11.45901022	55.22602542	4.94E-09	1.53E-07	19.29813973	156	Upregulated
ZNF165	3.152784067	2.173326635	45.07299224	4.27E-08	7.92E-07	19.23658353	157	Upregulated
TSC22D3	2.574377552	9.742846997	64.62461384	7.36E-10	3.86E-08	19.08597369	158	Upregulated
ANKDD1A	2.645366684	4.14642167	61.21761796	1.46E-09	6.25E-08	19.05792906	159	Upregulated
MARCKS	2.735510097	9.61564245	57.06968985	3.35E-09	1.16E-07	18.97111582	160	Upregulated
ZBTB43	2.1867484	6.502779484	89.96591788	9.32E-12	2.11E-09	18.96986749	161	Upregulated
SOCS3	3.113774693	8.987550121	45.46979383	4.43E-08	8.11E-07	18.96531392	162	Upregulated
FCER1G	2.174170349	8.258140282	91.80134354	7.02E-12	2.05E-09	18.89074618	163	Upregulated
MTHFD2	1.971070607	6.615832354	122.707071	1.02E-13	2.88E-10	18.8046111	164	Upregulated
UPP1	2.359947558	6.726865192	74.09282088	1.28E-10	1.14E-08	18.74785312	165	Upregulated
REC8	2.365351875	4.390572659	73.42473736	1.46E-10	1.23E-08	18.71220946	166	Upregulated
NAPA	2.330940885	6.359506978	74.81633197	1.13E-10	1.04E-08	18.61220827	167	Upregulated
CKAP4	2.3546697	7.604918919	72.72796185	1.63E-10	1.31E-08	18.56510274	168	Upregulated
PTGS2	-2.792967071	6.945988137	52.93193562	8.10E-09	2.29E-07	18.54452132	169	Downregulated
PPP1R15B	2.486866683	9.405075742	65.14412361	6.66E-10	3.66E-08	18.49378107	170	Upregulated
CCRL2	2.373856316	4.268652744	70.18137356	2.63E-10	1.87E-08	18.3449287	171	Upregulated
TOMM40L	2.148330678	4.322645651	85.87839725	1.79E-11	3.11E-09	18.27714227	172	Upregulated
SPHK1	2.534535773	3.975025405	61.113072	1.49E-09	6.29E-08	18.25179754	173	Upregulated
HBEGF	3.292656759	4.207360018	38.56197718	2.49E-07	2.96E-06	18.20492722	174	Upregulated
OAS2	2.692532458	8.430337435	54.19734509	6.16E-09	1.86E-07	18.12288194	175	Upregulated
SAT1	2.921058118	11.86501212	46.8521649	3.20E-08	6.40E-07	18.09187051	176	Upregulated
HIC1	3.093073752	3.541403746	42.24896146	9.77E-08	1.49E-06	18.02647669	177	Upregulated
OLIG2	-2.702104832	0.785462069	46.47343915	8.62E-09	2.38E-07	17.89777102	178	Downregulated
RETN	2.702303876	3.448462347	51.96460201	1.02E-08	2.68E-07	17.76022382	179	Upregulated
LGALS8	2.196614174	7.976654442	76.59025205	8.29E-11	8.41E-09	17.73855911	180	Upregulated
PIGA	2.606746238	6.623665265	55.06763777	5.11E-09	1.58E-07	17.7290161	181	Upregulated
PFKFB2	2.737698322	6.702469706	50.10772733	1.51E-08	3.61E-07	17.63606315	182	Upregulated
RALGDS	2.578271206	4.904517102	55.38697268	4.80E-09	1.50E-07	17.59198372	183	Upregulated
LMNA	2.597630241	5.848597655	54.27472763	6.07E-09	1.84E-07	17.49807973	184	Upregulated
IFI27	4.417504639	8.319680199	22.84138884	2.42E-05	0.000111682	17.45805189	185	Upregulated
CNTNAP3	-2.830394079	4.422755728	46.40894215	3.61E-08	7.08E-07	17.4074234	186	Downregulated
TIPARP	2.345948117	8.061805881	64.18256494	8.02E-10	4.09E-08	17.33329741	187	Upregulated
MAD2L1BP	1.936644844	5.609535065	100.5826575	1.93E-12	1.14E-09	17.31891647	188	Upregulated
JUN	2.840484448	6.694860477	45.4916563	4.41E-08	8.11E-07	17.30157098	189	Upregulated
LDLR	2.360764918	4.450682864	63.21360565	9.78E-10	4.71E-08	17.29790604	190	Upregulated
KCNK5	2.818562977	1.814944025	45.39767739	3.90E-08	7.43E-07	17.27433081	191	Upregulated
DZIP1L	3.273750589	1.198011549	34.04065952	5.38E-07	5.45E-06	17.23222163	192	Upregulated
PSMA6	1.983098549	5.264881896	91.96105614	6.88E-12	2.05E-09	17.2305778	193	Upregulated
DUSP4	2.989678972	2.334766514	41.10735363	1.21E-07	1.74E-06	17.22054956	194	Upregulated
NR4A2	2.981156889	4.252944006	41.47562633	1.18E-07	1.71E-06	17.19054994	195	Upregulated
TENT5A	1.96173992	7.099740962	95.41101185	4.08E-12	1.77E-09	17.17060335	196	Upregulated
CD80	2.253281218	1.830101543	67.70905832	3.91E-10	2.53E-08	17.11776399	197	Upregulated
N4BP1	2.303936466	8.305508503	64.69101274	7.27E-10	3.84E-08	17.08527914	198	Upregulated
CD63	2.138706555	8.652102336	74.72349562	1.15E-10	1.04E-08	17.07169879	199	Upregulated
ZNF208	-2.370807959	1.466731909	58.56622605	1.53E-09	6.37E-08	17.05949859	200	Downregulated
IFITM3	2.667265244	7.666497689	49.34389657	1.80E-08	4.09E-07	17.04044803	201	Upregulated
ZCCHC2	2.129436094	8.145310003	75.17228041	1.06E-10	9.95E-09	17.04014564	202	Upregulated
SHB	3.118456249	1.134929432	36.12131262	3.03E-07	3.44E-06	17.03792081	203	Upregulated
IL5RA	-2.740459224	3.631925349	47.2141655	3.04E-08	6.15E-07	17.02060078	204	Downregulated
KCNMA1	3.331696779	2.808936455	33.6734293	8.87E-07	8.05E-06	16.97265325	205	Upregulated
WDFY1	1.897707084	7.671138226	100.8303637	1.85E-12	1.14E-09	16.97070611	206	Upregulated
IL17REL	3.327765995	0.69408356	31.40800755	9.00E-07	8.12E-06	16.94044435	207	Upregulated
PGAP1	2.14884948	4.420508284	72.23525656	1.80E-10	1.40E-08	16.87704823	208	Upregulated
PZP	-2.227123347	4.107772478	66.87587659	4.91E-10	2.96E-08	16.76856216	209	Downregulated
TTC21A	2.526261135	3.72177288	52.79496698	8.48E-09	2.35E-07	16.74852029	210	Upregulated
RIPK2	2.519935862	6.564778592	52.76074082	8.41E-09	2.33E-07	16.71261724	211	Upregulated
LAMB3	2.796869607	2.681894977	44.00977861	6.25E-08	1.06E-06	16.70933821	212	Upregulated
BLVRA	1.920955028	5.940044469	91.97908038	6.84E-12	2.05E-09	16.69063046	213	Upregulated
RLF	2.157698389	8.273807213	69.89369248	2.73E-10	1.93E-08	16.64349174	214	Upregulated
ARL8A	2.287864588	5.472799355	62.12948538	1.20E-09	5.33E-08	16.64061385	215	Upregulated
PATL1	2.096008106	5.799562883	73.56593718	1.41E-10	1.19E-08	16.60734153	216	Upregulated
DUSP5	2.589010857	5.821172331	49.42383005	1.77E-08	4.03E-07	16.55479211	217	Upregulated
MAP3K8	2.101267733	7.303337821	72.53605641	1.69E-10	1.32E-08	16.55406892	218	Upregulated
CREM	2.24317387	5.676137293	63.70954147	8.81E-10	4.29E-08	16.52594795	219	Upregulated
GPR34	-2.479450587	2.565053111	53.25519564	7.66E-09	2.20E-07	16.50706226	220	Downregulated
FFAR1	2.865064921	1.107198194	39.65448662	1.24E-07	1.77E-06	16.48326434	221	Upregulated
SOCS1	2.518803786	1.285391972	50.27052482	1.11E-08	2.86E-07	16.48241386	222	Upregulated
ADAM9	2.009707066	6.710995346	78.34076464	6.14E-11	6.81E-09	16.41268071	223	Upregulated
CDC42BPG	2.934922727	3.366557094	39.26441421	2.07E-07	2.58E-06	16.4016665	224	Upregulated
GADD45G	2.843705029	2.861821176	41.42827539	1.19E-07	1.71E-06	16.39791726	225	Upregulated
MAPK6	2.106050985	6.935127935	70.4502694	2.47E-10	1.80E-08	16.31255481	226	Upregulated
RGS1	2.94466011	6.150381164	38.61162888	2.43E-07	2.91E-06	16.30203635	227	Upregulated
GPAT4	2.11207243	7.182737708	69.75883357	2.80E-10	1.97E-08	16.27447161	228	Upregulated
NUB1	2.243873556	8.033153107	61.71830586	1.30E-09	5.66E-08	16.26235044	229	Upregulated
DHX58	2.373082594	6.046554107	55.73260615	4.44E-09	1.42E-07	16.24951294	230	Upregulated
OAS1	2.804467179	8.198816557	41.71045214	1.11E-07	1.63E-06	16.23111254	231	Upregulated
ARID5A	2.14931602	6.088845001	66.67497386	4.98E-10	2.97E-08	16.17939597	232	Upregulated
NLRP3	2.364373027	7.672545935	55.43635897	4.73E-09	1.48E-07	16.14656038	233	Upregulated
NRIP1	2.004401079	7.954950266	76.14585857	8.95E-11	8.84E-09	16.1425896	234	Upregulated
GZF1	2.40300006	6.837838304	54.00328305	6.42E-09	1.92E-07	16.14134285	235	Upregulated
RIT1	2.093859041	8.597623848	69.10614258	3.16E-10	2.15E-08	16.05507962	236	Upregulated
NINJ1	2.417672401	7.148012221	52.85893658	8.23E-09	2.31E-07	16.04422423	237	Upregulated
MOV10	2.227930326	5.37740472	61.04510066	1.49E-09	6.29E-08	16.04385847	238	Upregulated
C16orf87	2.052369092	5.364253569	71.13561859	2.18E-10	1.61E-08	15.9966974	239	Upregulated
IRF1	2.164379859	10.02807679	64.22122353	7.96E-10	4.08E-08	15.99354875	240	Upregulated
RNF138	2.135820308	7.886573661	65.75877066	5.92E-10	3.39E-08	15.95542798	241	Upregulated
CHD1	1.921973937	9.492276136	80.96176734	3.95E-11	5.05E-09	15.9458231	242	Upregulated
RAB1A	1.915546887	7.914546379	81.23484883	3.77E-11	4.88E-09	15.92074453	243	Upregulated
LIMK2	2.031848846	8.382774647	71.57059269	2.01E-10	1.50E-08	15.89675923	244	Upregulated
HSPA2	3.247148857	2.455967526	31.38746254	1.65E-06	1.28E-05	15.88480645	245	Upregulated
DUSP10	2.205191553	4.947150896	60.94854133	1.52E-09	6.37E-08	15.8677813	246	Upregulated
LDHA	1.969635716	8.450408545	75.10555337	1.07E-10	9.98E-09	15.75850445	247	Upregulated
ADORA2A	2.866978493	3.648999264	38.13690452	2.78E-07	3.22E-06	15.74760245	248	Upregulated
PARP12	2.117243284	7.439037399	64.67155813	7.30E-10	3.84E-08	15.70082033	249	Upregulated
MS4A4A	2.344778675	4.497640467	53.63530802	7.00E-09	2.06E-07	15.67799644	250	Upregulated
APOF	2.762365999	0.592898043	37.61318331	1.66E-07	2.19E-06	15.63187747	251	Upregulated
STARD4	1.921960375	6.052229968	77.55750378	7.02E-11	7.40E-09	15.62756649	252	Upregulated
EHD4	2.351369714	6.279494039	53.00204238	7.98E-09	2.27E-07	15.62027524	253	Upregulated
CCL3	3.157430364	3.345900077	32.09501642	1.43E-06	1.15E-05	15.59331299	254	Upregulated
NFKBIB	1.936796801	4.644113619	75.89472955	9.41E-11	8.98E-09	15.58510695	255	Upregulated
TIGD3	-2.212959849	1.444478151	56.55329974	2.57E-09	9.56E-08	15.53440175	256	Downregulated
HAVCR2	1.814666566	5.993659153	87.14770395	1.45E-11	2.77E-09	15.52779791	257	Upregulated
RELB	1.979871311	5.39452727	71.77988741	1.94E-10	1.46E-08	15.51510948	258	Upregulated
GBP1	2.452218503	9.417074785	48.47813743	2.19E-08	4.73E-07	15.51057354	259	Upregulated
PLIN2	2.66098133	7.505673493	42.05498591	1.02E-07	1.52E-06	15.48054044	260	Upregulated
RBM7	1.781145954	6.134696528	90.29806843	8.85E-12	2.11E-09	15.45129871	261	Upregulated
TRIM38	1.9526486	8.360940323	73.13492783	1.52E-10	1.24E-08	15.43887422	262	Upregulated
WLS	-2.544167186	5.119738285	45.1806526	4.77E-08	8.62E-07	15.42906263	263	Downregulated
KIAA1958	2.167714325	3.941388767	59.49686801	2.06E-09	7.98E-08	15.38685377	264	Upregulated
MARCO	2.360630741	4.567245437	50.9735645	1.26E-08	3.15E-07	15.34871296	265	Upregulated
DDIT3	2.41754829	6.607046764	48.7923624	2.04E-08	4.51E-07	15.34200725	266	Upregulated
ELL	2.255162192	6.600714577	54.86637584	5.34E-09	1.64E-07	15.30443926	267	Upregulated
WHRN	2.900080642	2.145295501	35.53117537	5.18E-07	5.29E-06	15.30341281	268	Upregulated
MFSD2A	2.468337069	3.64606138	46.71286847	3.35E-08	6.66E-07	15.24526608	269	Upregulated
BCL3	2.198400455	4.873256998	57.02466545	3.40E-09	1.17E-07	15.23888425	270	Upregulated
OLR1	2.216763189	1.924890271	55.7521082	4.34E-09	1.40E-07	15.19367029	271	Upregulated
GPR35	2.288047455	4.157439867	52.94411532	8.16E-09	2.30E-07	15.18742538	272	Upregulated
ELMO2	1.79220892	6.720778534	84.8373941	2.09E-11	3.37E-09	15.18454814	273	Upregulated
TOM1	2.038423837	6.713898232	64.91800014	6.96E-10	3.77E-08	15.13301797	274	Upregulated
SMURF1	1.905208118	5.687744308	74.01452101	1.30E-10	1.15E-08	15.12962048	275	Upregulated
ADGRE3	-2.361323065	5.210046118	49.64973451	1.69E-08	3.93E-07	15.12672375	276	Downregulated
USPL1	2.114508891	6.975237679	60.02419138	1.83E-09	7.27E-08	15.09417287	277	Upregulated
SH3PXD2B	3.035701174	1.276856455	31.35271859	1.33E-06	1.09E-05	15.06854776	278	Upregulated
GJB6	3.328731349	3.045831692	27.73286868	5.09E-06	3.16E-05	14.98155573	279	Upregulated
PI4K2A	2.1572844	5.13927931	57.04278387	3.38E-09	1.17E-07	14.95598742	280	Upregulated
STAT1	1.789649799	10.37978514	81.87718837	3.39E-11	4.60E-09	14.92050091	281	Upregulated
PTGDR2	-2.503464038	2.984262635	43.85244022	6.75E-08	1.13E-06	14.88909933	282	Downregulated
LACTB	1.957619682	7.107000654	67.57011189	4.20E-10	2.62E-08	14.8435931	283	Upregulated
FFAR2	2.145646532	8.371603568	56.6502715	3.66E-09	1.24E-07	14.82045625	284	Upregulated
TAS2R14	-1.960827457	0.760819005	61.10223693	4.91E-10	2.96E-08	14.76355459	285	Downregulated
PNPT1	2.450635845	6.957085643	44.30827889	5.85E-08	1.01E-06	14.6913981	286	Upregulated
RIN2	2.29511562	5.217094412	49.48005994	1.75E-08	4.01E-07	14.68116137	287	Upregulated
IFI30	2.31531257	4.78916968	48.6951567	2.10E-08	4.57E-07	14.6803439	288	Upregulated
GBP4	1.970806519	7.530740383	65.36992472	6.38E-10	3.57E-08	14.6762416	289	Upregulated
SCML1	2.008652255	4.00079002	62.51451032	1.13E-09	5.13E-08	14.64301626	290	Upregulated
JMJD6	2.270126518	7.307965144	50.10489243	1.52E-08	3.61E-07	14.62399794	291	Upregulated
TNFAIP6	2.525214921	7.143023306	41.74123566	1.10E-07	1.62E-06	14.61960884	292	Upregulated
GRPEL1	1.922870216	6.343079513	67.69662202	4.11E-10	2.61E-08	14.58223885	293	Upregulated
PLIN3	1.880815078	6.9068714	70.38103723	2.50E-10	1.80E-08	14.56498633	294	Upregulated
FCGBP	-2.098497475	2.04800071	56.94190363	3.32E-09	1.16E-07	14.55798067	295	Downregulated
ACVR1B	1.822184002	5.10503283	74.670963	1.16E-10	1.05E-08	14.54185689	296	Upregulated
UGCG	1.597183718	7.221770528	107.1412314	7.69E-13	7.91E-10	14.53688485	297	Upregulated
USP30	1.912741152	4.491903931	67.65404296	4.17E-10	2.61E-08	14.50542429	298	Upregulated
TXNDC11	1.728801811	6.030668887	82.38317569	3.12E-11	4.40E-09	14.44759125	299	Upregulated
HILPDA	3.049025964	3.070026204	29.92950379	2.67E-06	1.88E-05	14.4100111	300	Upregulated
FCRLA	-2.598717224	3.59149675	38.72074372	2.43E-07	2.91E-06	14.38684978	301	Downregulated
PIWIL4	2.073219918	3.706319626	57.01512012	3.44E-09	1.18E-07	14.36230655	302	Upregulated
IRF9	1.655250997	5.994811836	90.50056716	8.58E-12	2.11E-09	14.35917003	303	Upregulated
BATF3	2.694725549	3.149029876	36.13973285	4.71E-07	4.86E-06	14.31708392	304	Upregulated
DPEP2	-1.936690921	4.758826511	63.8272471	8.66E-10	4.28E-08	14.27153883	305	Downregulated
PTCH2	2.449106852	1.208586404	40.72015277	1.14E-07	1.66E-06	14.15715581	306	Upregulated
CES1	2.469095087	5.381199352	40.71130213	1.42E-07	1.95E-06	14.09662728	307	Upregulated
A2M	-1.999238457	4.856764091	58.77633492	2.37E-09	9.01E-08	14.0847075	308	Downregulated
CCIN	2.649598618	0.688046237	34.29249761	4.83E-07	4.96E-06	14.05392976	309	Upregulated
SRGAP2B	2.543546054	4.908823263	38.46928589	2.53E-07	3.00E-06	14.04751864	310	Upregulated
NFKB2	2.033678874	6.729446086	56.60705513	3.69E-09	1.24E-07	14.04497322	311	Upregulated
MEGF6	-1.977400987	4.089688213	59.51762659	2.06E-09	7.98E-08	14.03597305	312	Downregulated
SLC35E4	2.344601371	2.379766928	43.96326166	6.39E-08	1.08E-06	13.99278852	313	Upregulated
ITGA7	1.925692454	0.938089711	60.45452337	1.25E-09	5.46E-08	13.98600901	314	Upregulated
FCRL2	-2.269249763	3.195045012	46.62332732	3.50E-08	6.95E-07	13.9744504	315	Downregulated
GZMK	-2.039363698	3.809570377	55.66356136	4.61E-09	1.46E-07	13.94309217	316	Downregulated
ETF1	1.9022812	8.30796345	62.79646839	1.05E-09	4.93E-08	13.89980819	317	Upregulated
ACOT9	1.905366319	7.109961237	62.187617	1.19E-09	5.30E-08	13.86329354	318	Upregulated
SAMD8	1.597441003	7.486604288	90.63084267	8.40E-12	2.11E-09	13.85767295	319	Upregulated
LILRA5	2.141332194	8.966330529	50.34614565	1.44E-08	3.50E-07	13.82492551	320	Upregulated
CMTR1	1.653413096	6.900025921	81.96622183	3.34E-11	4.59E-09	13.78641653	321	Upregulated
SAMD4A	1.91477446	3.576544378	61.07725233	1.50E-09	6.32E-08	13.78485144	322	Upregulated
ISG20	2.043482323	8.130976251	54.02430514	6.39E-09	1.91E-07	13.72832901	323	Upregulated
KLHL15	1.840750948	6.47893859	65.15538278	6.65E-10	3.66E-08	13.68889022	324	Upregulated
REL	1.830409799	7.438321849	65.64683769	6.05E-10	3.44E-08	13.66091173	325	Upregulated
KLRG1	-2.08915284	4.63966191	51.44089427	1.13E-08	2.90E-07	13.65825277	326	Downregulated
PLAUR	1.98190065	7.208915511	56.35445632	3.89E-09	1.29E-07	13.65211231	327	Upregulated
RAB34	1.937497519	4.178598884	58.4256798	2.55E-09	9.52E-08	13.60378882	328	Upregulated
AK4	2.284747422	1.49173067	43.30215315	6.78E-08	1.13E-06	13.58741166	329	Upregulated
DRAP1	1.856555376	6.074156308	62.41499284	1.13E-09	5.13E-08	13.53407266	330	Upregulated
GALM	2.346782608	6.055284799	41.42661489	1.19E-07	1.71E-06	13.5324679	331	Upregulated
PDE4B	2.115535082	8.480698009	49.08298283	1.91E-08	4.27E-07	13.47582463	332	Upregulated
APOL6	1.776913761	9.662414929	67.4963579	4.26E-10	2.64E-08	13.46707474	333	Upregulated
HOPX	-1.975007132	4.309579452	55.28557584	4.94E-09	1.53E-07	13.45878653	334	Downregulated
BST2	2.039026133	6.982913125	51.98896893	9.96E-09	2.64E-07	13.41399063	335	Upregulated
SAP30	2.67131703	5.353170563	32.82833921	1.16E-06	9.81E-06	13.37911523	336	Upregulated
TMEM119	2.109566857	1.412522079	48.3004639	2.09E-08	4.57E-07	13.37580392	337	Upregulated
CARD19	2.032785883	6.328368586	51.99464617	9.95E-09	2.64E-07	13.37293836	338	Upregulated
PTGDR	-2.031612975	2.855891319	52.10860215	1.01E-08	2.67E-07	13.35393259	339	Downregulated
EPHB2	2.320475407	1.562065829	40.94799315	1.24E-07	1.77E-06	13.35013711	340	Upregulated
ZNF496	1.86878013	3.595827202	60.14097759	1.81E-09	7.25E-08	13.34274632	341	Upregulated
ASF1B	-1.902857946	1.427361322	56.842102	2.75E-09	9.96E-08	13.32359406	342	Downregulated
AGFG2	-2.051149597	2.267964266	50.79430582	1.32E-08	3.26E-07	13.30564215	343	Downregulated
IKBIP	-2.167271022	5.55743017	46.09312538	3.83E-08	7.33E-07	13.29608472	344	Downregulated
SRGAP2C	2.270454488	4.967408101	42.50966547	9.10E-08	1.42E-06	13.27778404	345	Upregulated
NECTIN2	2.979228822	4.412705899	27.36002961	5.79E-06	3.52E-05	13.26902541	346	Upregulated
TLR2	1.892566095	10.02578877	57.93383543	2.80E-09	1.00E-07	13.24432228	347	Upregulated
CLC	-2.436226806	5.895087812	37.32049405	3.41E-07	3.74E-06	13.22092607	348	Downregulated
TFG	1.792790502	6.932112687	63.673194	8.86E-10	4.30E-08	13.20688524	349	Upregulated
SPAG6	2.276454969	0.760440009	40.18943405	1.10E-07	1.63E-06	13.17519316	350	Upregulated
PHF1	1.874436294	5.959915943	58.48458924	2.50E-09	9.39E-08	13.17190926	351	Upregulated
MCL1	1.922633015	12.61924549	55.58456125	4.58E-09	1.45E-07	13.14681704	352	Upregulated
GPR68	-2.302785813	2.568595469	40.70208077	1.45E-07	1.98E-06	13.13286832	353	Downregulated
TNFSF13B	2.190530568	9.114028303	44.25202626	5.93E-08	1.02E-06	13.12415672	354	Upregulated
CCDC194	2.498944498	0.819274948	34.06413421	5.83E-07	5.80E-06	13.08678452	355	Upregulated
FAM209A	2.528723836	1.21331058	33.86138944	7.15E-07	6.78E-06	13.07039351	356	Upregulated
MEF2A	1.545834324	6.709710918	84.33407935	2.27E-11	3.60E-09	13.05251061	357	Upregulated
ZNF860	-2.345285718	1.775645274	38.26222541	2.33E-07	2.82E-06	13.01706965	358	Downregulated
SLC3A2	1.563923181	6.643924517	81.25554722	3.76E-11	4.88E-09	12.99828346	359	Upregulated
SKIL	1.64169641	7.579817562	73.26888507	1.48E-10	1.23E-08	12.98686723	360	Upregulated
KLF9	2.067233914	6.666853077	47.86033784	2.53E-08	5.34E-07	12.96630484	361	Upregulated
WDR6	-1.889197257	4.402592384	55.77715583	4.44E-09	1.42E-07	12.93614278	362	Downregulated
PPIF	1.755058961	6.005451352	63.55251585	9.07E-10	4.38E-08	12.91388998	363	Upregulated
NTNG2	1.962808036	4.575027341	52.01232586	9.95E-09	2.64E-07	12.91258026	364	Upregulated
METRNL	1.764475351	6.424072717	62.86568212	1.04E-09	4.91E-08	12.8966371	365	Upregulated
FNIP2	1.671949007	6.128212654	69.6446642	2.86E-10	1.99E-08	12.87661162	366	Upregulated
RAP2C	1.45982372	7.167872113	97.2263151	3.12E-12	1.52E-09	12.87383411	367	Upregulated
TMEM42	-1.730457806	2.156524627	64.9785283	7.11E-10	3.83E-08	12.83404011	368	Downregulated
FAM184A	-1.939553439	1.133589276	50.05734138	9.91E-09	2.64E-07	12.75959697	369	Downregulated
TNFRSF9	-1.808609002	2.498938232	58.94618562	2.39E-09	9.05E-08	12.73835207	370	Downregulated
ZNFX1	1.551436994	8.886994934	79.26483139	5.25E-11	6.35E-09	12.71716884	371	Upregulated
SLC9A8	1.764880447	5.488519831	61.12537197	1.47E-09	6.25E-08	12.71402125	372	Upregulated
CSRNP1	2.431613124	8.330899103	35.20069994	6.02E-07	5.94E-06	12.70758423	373	Upregulated
NPC2	1.667803776	7.408248497	67.64471303	4.15E-10	2.61E-08	12.64792226	374	Upregulated
SLC1A2	2.455513634	1.466137197	33.87071859	7.77E-07	7.24E-06	12.62183657	375	Upregulated
EOMES	-1.952779737	4.189431019	50.30248318	1.47E-08	3.55E-07	12.59580787	376	Downregulated
CDK16	1.721185055	5.228429065	62.96650849	1.02E-09	4.86E-08	12.58759321	377	Upregulated
NT5E	-2.271868221	3.047757999	38.23279323	2.77E-07	3.21E-06	12.48141506	378	Downregulated
LIMA1	-1.943266087	3.109923201	49.58402973	1.77E-08	4.03E-07	12.42573626	379	Downregulated
LAPTM4A	1.679654696	7.014379677	64.36062403	7.75E-10	4.01E-08	12.42451845	380	Upregulated
TRAFD1	1.755451022	7.263670015	59.08589808	2.21E-09	8.44E-08	12.41753375	381	Upregulated
ZNF354A	-1.752432372	3.796363535	59.34444335	2.14E-09	8.21E-08	12.41730643	382	Downregulated
CD177	3.492318019	5.377030263	19.62569825	7.22E-05	0.000279476	12.41049733	383	Upregulated
ARL6	-1.950892628	1.67505942	48.46593209	1.97E-08	4.38E-07	12.40541183	384	Downregulated
STAT2	1.764832923	7.769124101	58.46388201	2.51E-09	9.39E-08	12.40171202	385	Upregulated
ATG2A	2.316429173	6.573284804	36.47814586	4.27E-07	4.48E-06	12.3888809	386	Upregulated
PSTPIP2	1.793256286	6.880156569	56.63206269	3.67E-09	1.24E-07	12.38641871	387	Upregulated
CSNK1D	1.876553836	6.708483898	51.79562699	1.04E-08	2.70E-07	12.32553304	388	Upregulated
SNRPD3	-1.454537821	4.311402954	85.08483308	2.04E-11	3.37E-09	12.32361882	389	Downregulated
SRGAP2	2.291816835	5.564700975	36.74334916	3.98E-07	4.22E-06	12.31749838	390	Upregulated
CD82	1.970932298	7.017032879	47.48647661	2.76E-08	5.71E-07	12.30573783	391	Upregulated
SLC4A10	-2.180366152	3.213030337	39.98616524	1.76E-07	2.29E-06	12.29876851	392	Downregulated
GTPBP1	1.586990212	6.732851646	70.4363299	2.47E-10	1.80E-08	12.29213586	393	Upregulated
DDX60L	1.874354595	9.597224176	51.65799864	1.07E-08	2.77E-07	12.29211165	394	Upregulated
HMGCS1	1.665334532	5.822659838	63.79830051	8.65E-10	4.28E-08	12.27190471	395	Upregulated
PSME2	1.411841006	5.85443776	89.97609491	9.30E-12	2.11E-09	12.24760782	396	Upregulated
B4GALT5	1.683999248	8.346230332	62.05057636	1.22E-09	5.38E-08	12.24154006	397	Upregulated
RABGEF1	1.947380279	3.058100905	47.91439871	2.55E-08	5.35E-07	12.21333943	398	Upregulated
THEM4	-1.918667772	3.49596626	49.13441152	1.94E-08	4.32E-07	12.21063186	399	Downregulated
ANKRD42	2.028205129	4.992628206	44.25084705	5.94E-08	1.02E-06	12.15161402	400	Upregulated
TMEM167B	1.645074073	7.946244836	64.10658745	8.14E-10	4.11E-08	12.1507391	401	Upregulated
HERC6	2.133083968	6.005203911	40.42520165	1.53E-07	2.05E-06	12.1350271	402	Upregulated
SPRED1	-1.827139036	2.435188149	52.95439612	8.39E-09	2.33E-07	12.117878	403	Downregulated
B4GAT1	-1.756069606	1.162107738	54.69781921	3.83E-09	1.28E-07	12.10578174	404	Downregulated
TSPYL2	1.939482369	4.924101495	47.2837412	2.90E-08	5.95E-07	12.07381425	405	Upregulated
CACNA2D3	-1.896832571	1.854158643	48.49294075	2.09E-08	4.57E-07	12.02695257	406	Downregulated
CLP1	1.751441914	5.435824002	55.940033	4.25E-09	1.38E-07	12.01733229	407	Upregulated
LHFPL2	1.647604631	5.880877703	62.41371678	1.13E-09	5.13E-08	12.01084604	408	Upregulated
CSGALNACT2	1.683119113	7.904171979	59.6212378	1.98E-09	7.72E-08	11.97055589	409	Upregulated
TCL1A	-2.375093621	3.740522333	33.23160064	1.05E-06	9.14E-06	11.96861266	410	Downregulated
NDUFV2	1.922347524	3.904433891	47.28324902	2.92E-08	5.97E-07	11.9643753	411	Upregulated
APOL1	1.857793582	5.768564431	49.95180723	1.57E-08	3.72E-07	11.94471835	412	Upregulated
SCARB2	1.571766882	6.816308729	67.8308017	4.00E-10	2.58E-08	11.92821249	413	Upregulated
C3orf38	1.374048304	6.523602794	89.78635637	9.57E-12	2.11E-09	11.91975915	414	Upregulated
GOLGA7B	-1.899966801	1.72970999	47.52151753	2.54E-08	5.34E-07	11.91681774	415	Downregulated
IL4I1	2.345836717	1.96004661	33.54204013	9.34E-07	8.35E-06	11.91294576	416	Upregulated
MAPKAPK2	1.611609217	7.212294827	64.12732736	8.11E-10	4.11E-08	11.90356315	417	Upregulated
ABCD2	-2.193996473	4.428342467	37.31313947	3.44E-07	3.76E-06	11.90089707	418	Downregulated
ETS2	1.966359161	7.743767017	44.92767831	5.04E-08	8.99E-07	11.88881058	419	Upregulated
INPP4B	-1.80738382	6.196219463	51.85864572	1.03E-08	2.69E-07	11.87636397	420	Downregulated
CHMP2B	1.590243781	6.75644429	65.10129346	6.72E-10	3.67E-08	11.82355245	421	Upregulated
ZNF737	-1.57584876	4.768993375	66.19542155	5.48E-10	3.18E-08	11.81500962	422	Downregulated
HVCN1	-1.832344336	4.506277781	50.24298619	1.48E-08	3.57E-07	11.81432532	423	Downregulated
FNDC3B	1.451818109	8.198063137	77.49350992	7.09E-11	7.40E-09	11.80481364	424	Upregulated
STX11	1.717665506	8.219668478	55.68308602	4.48E-09	1.43E-07	11.75871201	425	Upregulated
RUBCN	2.113291781	5.213664816	38.87127473	2.28E-07	2.77E-06	11.74302145	426	Upregulated
SAT2	1.698271905	3.944939418	56.68983049	3.66E-09	1.24E-07	11.73034053	427	Upregulated
ABCA1	1.823394597	8.370473229	49.94210084	1.57E-08	3.72E-07	11.72354944	428	Upregulated
PLEK	1.858291681	8.8858341	48.08891436	2.40E-08	5.10E-07	11.69395149	429	Upregulated
CALR	1.437538469	7.186243247	77.54482594	7.03E-11	7.40E-09	11.68870508	430	Upregulated
GCSAM	-1.989390132	2.902100371	42.9567312	8.41E-08	1.34E-06	11.6848969	431	Downregulated
DNAJC25	2.033153989	4.119535843	41.08786586	1.30E-07	1.83E-06	11.66523148	432	Upregulated
JMJD1C	1.622640684	10.00284143	60.43139785	1.68E-09	6.89E-08	11.62087238	433	Upregulated
ATF5	2.009788752	2.202053535	41.44973835	1.20E-07	1.72E-06	11.58406038	434	Upregulated
EFHD2	1.520443999	8.338226351	68.31709127	3.66E-10	2.41E-08	11.58350767	435	Upregulated
IGSF9	2.245049133	0.851242314	33.36716732	7.76E-07	7.24E-06	11.54063278	436	Upregulated
GSTO1	1.55472039	7.094140929	64.73322342	7.21E-10	3.84E-08	11.5293248	437	Upregulated
DAPK2	-1.620699532	4.514218118	59.67155439	1.98E-09	7.72E-08	11.52661994	438	Downregulated
PHF11	1.458367135	6.711586463	72.79539594	1.61E-10	1.30E-08	11.5014034	439	Upregulated
DCUN1D3	1.675060679	3.745914181	56.0122275	4.23E-09	1.38E-07	11.49325057	440	Upregulated
CHKA	1.957997345	3.725612694	42.74554222	8.65E-08	1.36E-06	11.4856071	441	Upregulated
MOSMO	-1.663912851	3.005431025	56.74988636	3.74E-09	1.25E-07	11.48464614	442	Downregulated
IRF5	1.584121297	5.314909209	61.69508968	1.31E-09	5.67E-08	11.47936071	443	Upregulated
C8orf76	1.422797944	3.051483122	76.0410117	9.41E-11	8.98E-09	11.44903694	444	Upregulated
ADAM17	1.605712963	7.515526031	59.7811763	1.92E-09	7.53E-08	11.43779752	445	Upregulated
ZFP36	1.889079461	6.810455058	44.96074251	5.00E-08	8.95E-07	11.4253627	446	Upregulated
SLC31A2	1.81018236	4.66374862	48.23057155	2.33E-08	4.97E-07	11.4112044	447	Upregulated
SERTAD3	1.860700251	4.894277068	45.90004107	4.01E-08	7.57E-07	11.38898164	448	Upregulated
TIGD5	-1.689039449	1.716876867	53.94835657	6.20E-09	1.87E-07	11.36496787	449	Downregulated
BIN3	1.552790479	5.807988478	62.63193626	1.09E-09	4.99E-08	11.33773176	450	Upregulated
CD200R1	-1.839579376	3.711112971	46.37951007	3.64E-08	7.11E-07	11.31009348	451	Downregulated
NEXN	1.853156486	4.78485922	45.6347265	4.27E-08	7.92E-07	11.3069588	452	Upregulated
EMP3	1.483370971	7.876219944	67.61258513	4.17E-10	2.61E-08	11.24926145	453	Upregulated
HSPA5	1.844862625	8.132521681	45.45949322	4.44E-08	8.11E-07	11.23665078	454	Upregulated
DDAH2	1.630904671	6.00682569	56.09719136	4.11E-09	1.35E-07	11.20606289	455	Upregulated
TLR10	-2.074221908	4.281377854	36.87641868	3.87E-07	4.12E-06	11.16889267	456	Downregulated
GTPBP2	1.534181518	5.192396712	62.283034	1.17E-09	5.25E-08	11.16885605	457	Upregulated
CREB3	1.554539169	4.411178909	60.4004366	1.70E-09	6.92E-08	11.13040754	458	Upregulated
ZNF181	-1.936678896	3.389191465	41.25392622	1.27E-07	1.80E-06	11.12620285	459	Downregulated
BHLHE40	2.05918937	6.287918372	37.01634156	3.70E-07	3.98E-06	11.12029443	460	Upregulated
SNX9	1.527881263	5.525915712	62.02761553	1.22E-09	5.39E-08	11.10588219	461	Upregulated
HIVEP1	1.551836658	6.436884136	60.22118082	1.76E-09	7.06E-08	11.097194	462	Upregulated
ESPL1	2.149311942	1.195166021	34.06708912	7.33E-07	6.88E-06	11.0952705	463	Upregulated
SERTAD1	1.749402513	4.970757075	48.60910694	2.13E-08	4.62E-07	11.08349152	464	Upregulated
SLC15A4	1.827667513	8.54802431	45.11590883	4.82E-08	8.69E-07	11.07715755	465	Upregulated
FCER1A	-2.17901063	4.653023759	33.61468188	9.35E-07	8.36E-06	11.0648087	466	Downregulated
ITPRIP	1.494090453	6.950085026	63.98651675	8.33E-10	4.17E-08	11.02615352	467	Upregulated
SDC4	2.137376392	2.973805483	34.24484181	7.92E-07	7.34E-06	10.9739459	468	Upregulated
ZFAND2A	1.950029101	5.485438159	39.6426825	1.87E-07	2.39E-06	10.96055745	469	Upregulated
CHD4	1.582783092	4.809562439	56.33663737	3.92E-09	1.30E-07	10.90048224	470	Upregulated
MICB	1.292335224	5.349012767	83.9365833	2.42E-11	3.69E-09	10.89822899	471	Upregulated
VAMP5	1.654172462	3.730236351	52.19262224	9.63E-09	2.59E-07	10.89669439	472	Upregulated
SMIM3	1.838571578	5.46593065	43.44551799	7.22E-08	1.19E-06	10.89510405	473	Upregulated
TWF1	1.642601401	7.001207674	52.57851924	8.75E-09	2.40E-07	10.87285004	474	Upregulated
SCARF1	1.799881111	6.08265348	44.85983477	5.12E-08	9.11E-07	10.87174586	475	Upregulated
BAK1	1.316769701	4.993748209	80.09828819	4.57E-11	5.72E-09	10.85367954	476	Upregulated
CHMP4B	1.682476997	6.921104299	50.12106906	1.51E-08	3.61E-07	10.8384004	477	Upregulated
TOB1	2.377779	6.504111304	28.29825101	4.34E-06	2.77E-05	10.83542284	478	Upregulated
SPEF2	-1.329134342	2.486001618	78.29600904	6.64E-11	7.12E-09	10.82898752	479	Downregulated
TMED7	1.462784918	7.645600307	64.35348486	7.76E-10	4.01E-08	10.82031815	480	Upregulated
ECE1	1.461884928	7.620811588	64.21564312	7.97E-10	4.08E-08	10.80250667	481	Upregulated
POMP	1.427161596	6.496846669	67.23443415	4.48E-10	2.74E-08	10.79245563	482	Upregulated
JUND	1.930054204	7.121300479	39.20545658	2.09E-07	2.59E-06	10.78189445	483	Upregulated
SLC1A3	2.308966289	2.881244814	29.39806727	3.15E-06	2.15E-05	10.77638852	484	Upregulated
MERTK	2.068849252	3.628519955	34.97327834	6.46E-07	6.30E-06	10.75971999	485	Upregulated
CACNB4	-1.589026444	2.240503447	54.82322498	5.61E-09	1.71E-07	10.7526516	486	Downregulated
TUFT1	1.681749286	3.445260209	49.45788682	1.78E-08	4.05E-07	10.75128603	487	Upregulated
JAKMIP2	-1.887703906	2.428397354	40.618777	1.50E-07	2.02E-06	10.75000864	488	Downregulated
ELF1	1.529019917	9.241343733	58.47814091	2.50E-09	9.39E-08	10.74462315	489	Upregulated
CYSTM1	1.948292123	6.523789621	38.22952773	2.69E-07	3.14E-06	10.72130247	490	Upregulated
STOML1	2.018319833	3.421709978	36.11950988	4.75E-07	4.89E-06	10.71799217	491	Upregulated
PYROXD2	-1.630487886	1.34253365	51.00297758	1.04E-08	2.70E-07	10.70932894	492	Downregulated
ZNF583	-1.788221221	2.250985344	44.20807626	6.15E-08	1.05E-06	10.69369369	493	Downregulated
RSPH9	1.771046788	1.454131374	44.68544332	5.22E-08	9.26E-07	10.68543498	494	Upregulated
SLC15A3	1.655400953	6.68574722	49.94074653	1.57E-08	3.72E-07	10.64343118	495	Upregulated
ERI1	1.869482668	6.314000428	40.44612825	1.52E-07	2.04E-06	10.63728073	496	Upregulated
RMI2	1.89179908	2.841188159	39.72201332	1.86E-07	2.39E-06	10.63387034	497	Upregulated
SMAD7	2.182799371	4.267735302	31.37145775	1.76E-06	1.35E-05	10.63257387	498	Upregulated
FUT4	1.795756571	5.176562572	43.3538175	7.38E-08	1.20E-06	10.63039542	499	Upregulated
PAIP2B	-1.884122232	2.458650927	39.90054289	1.80E-07	2.33E-06	10.61374279	500	Downregulated
MYADM	2.108602057	6.773527793	33.10724575	1.07E-06	9.26E-06	10.61333937	501	Upregulated
CACNA1E	1.802214079	3.410347302	42.93747596	8.27E-08	1.32E-06	10.59546947	502	Upregulated
UBASH3A	-1.880452075	3.115650931	39.60407114	1.94E-07	2.46E-06	10.54653868	503	Downregulated
SSTR3	1.920017391	3.390174141	38.1239113	2.79E-07	3.22E-06	10.5442538	504	Upregulated
ZNF382	-1.69081878	2.301963908	47.51389004	2.83E-08	5.84E-07	10.53996962	505	Downregulated
PDIA3	1.37596362	7.197778198	68.89813579	3.28E-10	2.20E-08	10.53668628	506	Upregulated
SLC35B1	1.440920224	5.297806525	62.90859659	1.03E-09	4.89E-08	10.53375224	507	Upregulated
OLFM4	2.70724161	3.638468601	22.3379546	2.87E-05	0.000129107	10.52859498	508	Upregulated
PIP4P1	1.426103253	5.795291281	63.71990628	8.78E-10	4.29E-08	10.50641167	509	Upregulated
ZNF582	-1.546527331	1.168987244	53.71143138	5.27E-09	1.62E-07	10.50127153	510	Downregulated
CLEC17A	-2.09530834	2.499407381	32.92501108	1.15E-06	9.76E-06	10.49856661	511	Downregulated
SPPL2A	1.150287476	7.084108847	107.3888229	7.44E-13	7.91E-10	10.4694259	512	Upregulated
CD163	2.374000062	7.550022587	26.94276669	6.55E-06	3.90E-05	10.46745312	513	Upregulated
S1PR4	-1.494337339	5.839405915	58.11003222	2.70E-09	9.92E-08	10.46589443	514	Downregulated
THEMIS	-1.806049288	5.040809697	41.68250192	1.12E-07	1.64E-06	10.44983804	515	Downregulated
MRI1	-1.472605526	2.46994708	59.60722691	2.10E-09	8.06E-08	10.44623466	516	Downregulated
GNE	1.321698137	5.300629781	72.53738903	1.69E-10	1.32E-08	10.41251513	517	Upregulated
PLEKHG3	-1.568172806	6.126378768	52.88307687	8.19E-09	2.31E-07	10.40839051	518	Downregulated
KRT23	-1.905213736	5.788302784	37.67451572	3.11E-07	3.48E-06	10.39880243	519	Downregulated
PLP2	1.495105129	5.395049567	57.29101491	3.20E-09	1.12E-07	10.39396715	520	Upregulated
ZNF594	-2.017318394	2.60298784	34.38175843	7.72E-07	7.20E-06	10.37400252	521	Downregulated
RAB5A	1.548578	7.863120257	53.75516783	6.77E-09	2.01E-07	10.37210673	522	Upregulated
CFAP45	2.331561195	4.350854429	27.28450458	5.92E-06	3.58E-05	10.36758107	523	Upregulated
SYAP1	1.560819526	7.133564068	52.82724579	8.29E-09	2.32E-07	10.35504194	524	Upregulated
DSC1	-2.044498975	0.557612245	31.07756329	9.81E-07	8.65E-06	10.35099238	525	Downregulated
OSGEPL1	-1.716244577	2.602954168	44.79540167	5.40E-08	9.53E-07	10.33327304	526	Downregulated
SACS	-1.711160283	5.726329339	44.60743031	5.45E-08	9.60E-07	10.29748595	527	Downregulated
MAP3K13	1.823627513	5.182955969	39.94515174	1.73E-07	2.26E-06	10.29526066	528	Upregulated
ZNF658	-1.89580627	2.015860479	37.28251156	3.43E-07	3.75E-06	10.28583349	529	Downregulated
TIFA	1.762152496	6.639118329	42.32999576	9.48E-08	1.46E-06	10.28398443	530	Upregulated
ZNF514	-1.705487809	2.457074562	44.84555373	5.33E-08	9.42E-07	10.27716118	531	Downregulated
EPAS1	1.89926917	2.953074548	37.03621374	3.73E-07	4.00E-06	10.25149853	532	Upregulated
GNG5	1.570838269	5.552647837	51.21787121	1.18E-08	3.00E-07	10.2469469	533	Upregulated
SOCS6	1.601881983	4.259284971	49.49636763	1.75E-08	4.01E-07	10.24675519	534	Upregulated
PTX3	1.780460644	2.817415143	41.30034579	1.25E-07	1.78E-06	10.23773713	535	Upregulated
APBB2	2.019462819	1.75007828	33.46202744	9.63E-07	8.53E-06	10.23724146	536	Upregulated
SELENOI	1.336549762	5.298637107	68.91876569	3.27E-10	2.20E-08	10.23486765	537	Upregulated
CACNA1A	2.093758969	1.78860414	31.47838376	1.69E-06	1.30E-05	10.22783189	538	Upregulated
ANKEF1	-1.726389921	2.026553877	43.4443086	7.28E-08	1.19E-06	10.22677955	539	Downregulated
POFUT2	1.846866669	4.14613493	38.60016861	2.45E-07	2.92E-06	10.22130371	540	Upregulated
TREML4	2.015489021	3.428959998	33.42181135	9.92E-07	8.70E-06	10.19962234	541	Upregulated
KLHDC7B	1.639484503	1.981326456	47.14165355	3.07E-08	6.19E-07	10.17881013	542	Upregulated
TNIP1	1.742144278	7.578181041	42.34081609	9.46E-08	1.46E-06	10.16728459	543	Upregulated
NAPB	1.578084961	5.592630006	49.81783081	1.62E-08	3.80E-07	10.13122084	544	Upregulated
ID2	1.71347236	7.674611411	43.23657945	7.59E-08	1.23E-06	10.1283455	545	Upregulated
TMSB10	1.387475724	10.65944691	62.13943014	1.20E-09	5.33E-08	10.09187742	546	Upregulated
SECTM1	1.538611909	6.825662304	51.49051314	1.11E-08	2.86E-07	10.06850532	547	Upregulated
PIGX	-1.585430958	4.989123233	48.73686904	2.07E-08	4.57E-07	10.05249658	548	Downregulated
ELL2	1.61702321	6.286494981	47.07977152	3.03E-08	6.15E-07	10.04355186	549	Upregulated
ETFRF1	1.564026068	4.824250079	49.83319475	1.61E-08	3.80E-07	10.0409635	550	Upregulated
ANKRD28	1.664650773	8.077742984	44.74914273	5.26E-08	9.31E-07	10.03943585	551	Upregulated
EXOC3L1	2.320320037	1.684632526	26.03714561	8.40E-06	4.72E-05	10.03812447	552	Upregulated
MTFMT	-1.276665002	2.747966606	72.3360946	1.86E-10	1.42E-08	10.01790322	553	Downregulated
TLE1	2.139505744	4.305394782	29.51039778	3.03E-06	2.08E-05	10.01507024	554	Upregulated
RPGRIP1	-1.667741092	2.475021812	44.50510032	5.79E-08	1.00E-06	10.00473893	555	Downregulated
BUD31	1.490142258	6.057599439	53.74840903	6.79E-09	2.01E-07	9.980714272	556	Upregulated
IGF2BP3	1.579152923	3.8191819	48.29068602	2.31E-08	4.94E-07	9.958058147	557	Upregulated
TRAF4	1.644467656	3.384613954	45.05423047	4.96E-08	8.88E-07	9.951245531	558	Upregulated
ELP4	-1.392642911	4.223002555	60.10307081	1.82E-09	7.25E-08	9.943214177	559	Downregulated
FAM20C	2.080043203	2.615025587	30.44826407	2.32E-06	1.68E-05	9.933880493	560	Upregulated
NT5C3A	1.822451687	8.936727619	37.5723335	3.19E-07	3.56E-06	9.930377869	561	Upregulated
ERLIN1	2.033654054	5.871916119	31.45817088	1.71E-06	1.31E-05	9.926852245	562	Upregulated
YPEL5	1.884853919	9.960300496	35.61661485	5.38E-07	5.45E-06	9.92140958	563	Upregulated
EPHB4	-1.631528532	2.459535431	45.32525697	4.76E-08	8.61E-07	9.894827965	564	Downregulated
NCOA7	1.969549642	7.297992478	32.95020358	1.12E-06	9.55E-06	9.88690829	565	Upregulated
CLEC4E	2.018754048	8.080856988	31.61626064	1.64E-06	1.27E-05	9.880918356	566	Upregulated
SEMA3B	1.98984166	0.994236869	31.92415646	1.32E-06	1.08E-05	9.880755255	567	Upregulated
TTC9	-1.539620809	2.619393923	49.94830862	1.64E-08	3.84E-07	9.87726022	568	Downregulated
BTG3	1.744570622	3.551927459	40.139504	1.66E-07	2.19E-06	9.87230302	569	Upregulated
PGS1	1.605574798	7.104620819	46.29466465	3.64E-08	7.11E-07	9.871387612	570	Upregulated
ZNF84	-1.529750844	4.209493037	50.10074924	1.53E-08	3.64E-07	9.849678039	571	Downregulated
PLAA	1.25528402	5.691666007	71.88119722	1.90E-10	1.44E-08	9.843964699	572	Upregulated
SPICE1	-1.535295277	1.393857021	49.16943178	1.66E-08	3.88E-07	9.843469583	573	Downregulated
PP2D1	1.760897501	3.010077137	39.30444973	2.07E-07	2.58E-06	9.841597848	574	Upregulated
RNF144B	1.821576013	8.053026723	37.01105904	3.70E-07	3.98E-06	9.837104778	575	Upregulated
RPS6KA5	-1.583312572	5.459411974	47.09554295	3.02E-08	6.14E-07	9.834746341	576	Downregulated
IRF2BP1	-1.499840688	3.059518653	51.76826501	1.08E-08	2.79E-07	9.831020926	577	Downregulated
RLIM	1.239672169	8.428198509	73.69987797	1.37E-10	1.18E-08	9.827682101	578	Upregulated
CLIC4	1.532107454	6.947492316	49.73546525	1.65E-08	3.86E-07	9.826836472	579	Upregulated
FEM1C	1.32478778	6.686727887	64.69991652	7.26E-10	3.84E-08	9.824215791	580	Upregulated
ZNF559	-1.931433174	3.565641158	33.69934906	9.24E-07	8.30E-06	9.813695927	581	Downregulated
IDI1	1.895268307	8.193835137	34.6377424	7.02E-07	6.68E-06	9.807886887	582	Upregulated
SYTL3	1.475297769	6.372941982	52.95139893	8.07E-09	2.29E-07	9.795565161	583	Upregulated
C3orf18	-1.79603277	1.817458329	37.4858917	3.19E-07	3.56E-06	9.786570226	584	Downregulated
TK1	1.636413566	0.822582527	43.30264857	6.27E-08	1.06E-06	9.774341634	585	Upregulated
AKIRIN2	1.313879232	5.843322917	65.17615829	6.63E-10	3.66E-08	9.77076698	586	Upregulated
ZNF74	-1.882050068	2.133155201	34.79426718	6.77E-07	6.51E-06	9.760955728	587	Downregulated
GLA	1.587946797	5.880740716	46.25429745	3.68E-08	7.13E-07	9.760940688	588	Upregulated
RUSC2	1.787949297	2.493360599	37.7585506	3.10E-07	3.48E-06	9.760139151	589	Upregulated
ZNF891	-1.671984388	2.640974767	42.28284425	9.93E-08	1.50E-06	9.739716973	590	Downregulated
ADAP2	1.588753237	3.825117951	46.00244507	3.93E-08	7.48E-07	9.732496632	591	Upregulated
DPP4	-1.857378223	4.39795792	35.36984038	5.78E-07	5.77E-06	9.729797055	592	Downregulated
BMPR1A	-1.669405431	2.632561466	42.32781347	9.82E-08	1.49E-06	9.728348346	593	Downregulated
CASP7	1.303362635	5.523960015	65.53562157	6.19E-10	3.48E-08	9.720568576	594	Upregulated
CWC25	1.57827138	6.399612025	46.33851146	3.61E-08	7.07E-07	9.706911926	595	Upregulated
PARP9	1.579201937	8.857034227	46.21703469	3.71E-08	7.18E-07	9.702653867	596	Upregulated
USP44	-1.786980383	1.335610144	36.76131782	3.39E-07	3.72E-06	9.701530718	597	Downregulated
XRN1	1.295704057	9.284958241	65.86140292	5.81E-10	3.34E-08	9.687609744	598	Upregulated
PTPN1	1.291327029	6.561776849	65.95897118	5.70E-10	3.29E-08	9.662351141	599	Upregulated
TTLL1	-1.367630005	1.456492416	57.69119287	2.73E-09	9.95E-08	9.576407378	600	Downregulated
PCDH9	-1.885930098	3.962678129	33.61074676	9.41E-07	8.38E-06	9.574886467	601	Downregulated
RAB8A	1.447206565	5.957553113	52.39595075	9.11E-09	2.48E-07	9.560239448	602	Upregulated
ZNF30	-1.866733969	1.442838976	33.52563414	8.50E-07	7.79E-06	9.535937598	603	Downregulated
WDR27	-1.593485167	2.119209805	44.20997777	6.14E-08	1.05E-06	9.52915784	604	Downregulated
PDE2A	2.005512908	1.785780471	30.08852707	2.54E-06	1.80E-05	9.51593466	605	Upregulated
JMJD7-PLA2G4B	-1.55342926	1.171581803	44.89740764	4.10E-08	7.68E-07	9.498918144	606	Downregulated
SEMA4C	-1.575922864	3.144666972	44.6137611	5.59E-08	9.77E-07	9.471574319	607	Downregulated
BRI3	1.382534474	6.193819829	55.71093736	4.46E-09	1.42E-07	9.466154109	608	Upregulated
TRAF6	1.187013931	6.213212159	74.43675989	1.21E-10	1.08E-08	9.457107853	609	Upregulated
ZNF527	-1.418149106	2.628212274	53.5347873	7.44E-09	2.16E-07	9.451646934	610	Downregulated
THNSL1	-1.870176001	1.935974276	33.21482433	1.03E-06	8.96E-06	9.4397597	611	Downregulated
GABARAPL1	1.781493303	8.208025436	35.95620559	4.91E-07	5.03E-06	9.43909505	612	Upregulated
DNAJB11	1.291176386	5.709926629	62.69924343	1.07E-09	4.97E-08	9.430386524	613	Upregulated
ZNF599	-1.570360903	0.932931162	42.90085358	5.71E-08	9.93E-07	9.426736858	614	Downregulated
TBC1D10C	-1.436036507	6.057472826	51.69269863	1.06E-08	2.76E-07	9.419181321	615	Downregulated
BRI3BP	-2.125156771	3.479018917	27.16106577	6.21E-06	3.71E-05	9.416234398	616	Downregulated
PTPRK	-1.689577877	2.047819009	39.02343639	2.21E-07	2.72E-06	9.40206877	617	Downregulated
PCYOX1	-1.790589686	4.172909768	35.5199555	5.56E-07	5.61E-06	9.401950918	618	Downregulated
NUDT5	-1.609448749	4.643965809	42.35843661	9.45E-08	1.46E-06	9.392863543	619	Downregulated
VSIG1	-1.907587531	2.300144211	31.96654141	1.50E-06	1.20E-05	9.38911982	620	Downregulated
ERO1A	1.595144008	7.933527433	42.90562085	8.23E-08	1.32E-06	9.379681835	621	Upregulated
MLF1	2.050649635	1.99011807	28.45936552	4.14E-06	2.68E-05	9.374837987	622	Upregulated
CSF1	1.970617636	3.054647251	30.23873542	2.46E-06	1.76E-05	9.369627269	623	Upregulated
SQSTM1	1.468213073	7.935698295	49.21140063	1.85E-08	4.16E-07	9.368530427	624	Upregulated
STMN3	-1.655671914	3.152632869	40.16647574	1.67E-07	2.21E-06	9.365435714	625	Downregulated
KLF6	1.435086177	9.109776369	50.9563259	1.25E-08	3.15E-07	9.331162498	626	Upregulated
NFIL3	1.824023806	7.58178389	33.99865332	8.37E-07	7.70E-06	9.32745552	627	Upregulated
CNP	1.645147493	5.369318746	40.14773582	1.64E-07	2.18E-06	9.315623911	628	Upregulated
CCDC9	1.303121584	4.52474504	59.93265299	1.87E-09	7.38E-08	9.293821148	629	Upregulated
THEMIS2	1.517080045	9.409010652	45.9433031	3.96E-08	7.50E-07	9.291592261	630	Upregulated
WNT16	-1.954488085	0.772651134	28.77094348	2.48E-06	1.77E-05	9.287889555	631	Downregulated
LYRM7	-1.508270311	4.233268826	46.30277462	3.66E-08	7.12E-07	9.271839341	632	Downregulated
MRM1	-1.879344613	1.017265313	31.01272039	1.46E-06	1.17E-05	9.270738969	633	Downregulated
UBE2J1	1.54957454	9.058008501	44.09950028	6.15E-08	1.05E-06	9.26656908	634	Upregulated
JDP2	1.865724682	6.090999201	32.37924207	1.32E-06	1.08E-05	9.264440145	635	Upregulated
FAM72A	2.108413706	1.116304115	26.48168202	6.90E-06	4.05E-05	9.260371785	636	Upregulated
WDR45B	1.523831366	6.668364494	45.24111231	4.68E-08	8.48E-07	9.252186166	637	Upregulated
MUC16	2.249852392	1.060499924	23.89255942	1.54E-05	7.72E-05	9.251697103	638	Upregulated
ZMYND15	1.830704035	1.250502141	33.09600175	1.02E-06	8.93E-06	9.243869598	639	Upregulated
MATK	-1.478623582	4.146927235	47.58824131	2.72E-08	5.64E-07	9.239355293	640	Downregulated
CCNL1	1.884180719	10.32390827	31.7010772	1.60E-06	1.25E-05	9.237614811	641	Upregulated
GPR82	-1.937247931	1.988849234	30.2125026	2.43E-06	1.74E-05	9.220023547	642	Downregulated
CD79B	-1.582893513	4.463823288	42.13205461	1.00E-07	1.50E-06	9.21654518	643	Downregulated
CBX1	-1.656646573	4.955045505	38.93450096	2.24E-07	2.75E-06	9.211300678	644	Downregulated
CBX7	-1.436620317	3.995812012	49.47477005	1.77E-08	4.03E-07	9.186114697	645	Downregulated
TMEM273	-1.611275598	4.187105889	40.58872381	1.48E-07	2.00E-06	9.182465562	646	Downregulated
SNN	1.479046524	8.399930746	46.8394623	3.21E-08	6.41E-07	9.159851911	647	Upregulated
KCTD7	-1.253890767	3.636409568	62.73113809	1.09E-09	4.99E-08	9.155309336	648	Downregulated
RAB8B	1.403275648	9.588694369	51.18814266	1.19E-08	3.01E-07	9.151691448	649	Upregulated
ABCC5	-1.388119616	4.870752024	52.18759302	9.56E-09	2.58E-07	9.145132208	650	Downregulated
ZNF681	-1.613906929	2.741527408	40.31825435	1.62E-07	2.16E-06	9.143866609	651	Downregulated
MAP7	-1.491945317	1.963545006	46.08481153	3.90E-08	7.43E-07	9.14379319	652	Downregulated
GVQW3	-1.530800939	1.701901564	43.91667165	6.29E-08	1.06E-06	9.143382543	653	Downregulated
TMEM62	1.596143287	5.022961798	40.95152969	1.34E-07	1.87E-06	9.142168554	654	Upregulated
NMUR1	-1.765338844	1.623773669	34.44539635	7.02E-07	6.68E-06	9.135497639	655	Downregulated
CDKN2D	1.707846773	8.512378138	36.35685037	4.41E-07	4.59E-06	9.117049434	656	Upregulated
LMTK2	1.518558732	6.343496353	44.3995237	5.72E-08	9.94E-07	9.115111637	657	Upregulated
ATM	-1.43732274	9.046113931	48.68364212	2.09E-08	4.57E-07	9.113409735	658	Downregulated
ZNF285	-1.827634564	0.778775738	31.11544211	1.24E-06	1.03E-05	9.112701801	659	Downregulated
AP1G1	1.247096391	7.539778282	62.73695677	1.06E-09	4.95E-08	9.110582246	660	Upregulated
ZCCHC24	1.70465331	2.685058772	36.45053689	4.37E-07	4.57E-06	9.103785107	661	Upregulated
FGF13	2.005605644	2.35636772	28.16793454	4.56E-06	2.89E-05	9.102963904	662	Upregulated
LTB	-1.691759711	6.482592908	36.75274525	3.96E-07	4.22E-06	9.093548916	663	Downregulated
CASS4	-1.787774352	4.03203012	33.64409961	9.31E-07	8.33E-06	9.08060745	664	Downregulated
USP50	1.612032469	2.991007874	39.81491955	1.81E-07	2.34E-06	9.076443439	665	Upregulated
KBTBD3	-1.545979793	2.112666245	42.85223488	8.56E-08	1.35E-06	9.072691706	666	Downregulated
MXD1	1.446059324	10.05747395	47.79424701	2.57E-08	5.38E-07	9.065469385	667	Upregulated
GATD1	-1.579398165	2.463593469	41.19170725	1.30E-07	1.83E-06	9.061805101	668	Downregulated
KAT14	-1.793416548	3.173734466	33.32492319	1.03E-06	8.96E-06	9.052314461	669	Downregulated
NLRC3	-1.776396086	5.409188692	33.66218342	9.20E-07	8.27E-06	9.028538682	670	Downregulated
TNFRSF12A	2.019909335	4.16351572	27.48175059	5.57E-06	3.40E-05	9.025781499	671	Upregulated
DYNC2H1	-1.404009862	2.47715481	49.73533097	1.72E-08	3.96E-07	8.988523433	672	Downregulated
LRRC1	-1.381431694	1.103590132	49.98838629	1.24E-08	3.12E-07	8.988273503	673	Downregulated
ZNF793	-1.658201143	1.896853556	37.18748301	3.53E-07	3.84E-06	8.979812696	674	Downregulated
NSG1	-1.833803975	1.332050368	31.11273372	1.65E-06	1.28E-05	8.970434168	675	Downregulated
AHR	1.614787751	7.158816485	38.83128296	2.30E-07	2.79E-06	8.969069798	676	Upregulated
RBM11	1.885536666	2.26807856	30.09906199	2.57E-06	1.82E-05	8.937014466	677	Upregulated
PRKCE	1.577211441	4.497134786	40.15600573	1.64E-07	2.18E-06	8.930936996	678	Upregulated
LGALS1	1.39322974	7.609074918	49.62728508	1.69E-08	3.93E-07	8.925081753	679	Upregulated
TRIM65	-1.611562096	2.935850361	38.6752315	2.46E-07	2.93E-06	8.917741629	680	Downregulated
RICTOR	1.303949341	9.483040308	55.57115176	4.59E-09	1.45E-07	8.91628934	681	Upregulated
MAFB	1.536669502	4.862962651	41.83253938	1.07E-07	1.59E-06	8.908855644	682	Upregulated
MIB2	-1.28723013	3.871805647	56.88390095	3.53E-09	1.20E-07	8.906530212	683	Downregulated
ZNF248	-1.370514142	2.821663747	51.00681762	1.29E-08	3.19E-07	8.902833463	684	Downregulated
IGIP	-2.052787117	2.40664427	26.27314933	8.16E-06	4.62E-05	8.900099133	685	Downregulated
DCTN6	1.336771575	4.656415993	53.20200578	7.66E-09	2.20E-07	8.899621447	686	Upregulated
DFFA	-1.415358536	4.07584061	48.04421174	2.45E-08	5.18E-07	8.895887425	687	Downregulated
AGMAT	-1.787826019	1.61320281	32.24866535	1.30E-06	1.07E-05	8.88732948	688	Downregulated
LCK	-1.70077171	6.561956853	35.1640123	6.08E-07	5.98E-06	8.88324479	689	Downregulated
PDZD4	-1.522413114	3.5316206	42.3466851	9.60E-08	1.47E-06	8.8792978	690	Downregulated
BBS10	-1.917911476	3.336544672	29.00244786	3.57E-06	2.38E-05	8.867098867	691	Downregulated
TMEM204	-1.938113858	3.272368836	28.5176845	4.13E-06	2.68E-05	8.8619859	692	Downregulated
LONRF3	1.54346145	3.727981429	41.08430108	1.30E-07	1.83E-06	8.855618017	693	Upregulated
BCL7B	1.416270263	4.420220186	47.50351531	2.76E-08	5.71E-07	8.842642935	694	Upregulated
SLC17A5	1.082836068	5.050379758	78.2142218	6.28E-11	6.87E-09	8.839349099	695	Upregulated
MS4A1	-1.836276308	6.168115726	30.75551315	2.10E-06	1.54E-05	8.837378547	696	Downregulated
ECHDC3	2.319734072	3.447820903	21.6515331	3.62E-05	0.000156433	8.828143388	697	Upregulated
LATS2	1.259332207	4.98190309	58.1944693	2.66E-09	9.85E-08	8.823685742	698	Upregulated
ZNF420	-1.628920903	3.331112918	37.25893346	3.53E-07	3.84E-06	8.821153817	699	Downregulated
CPA3	-1.779506234	2.472891085	32.24211888	1.40E-06	1.13E-05	8.800893255	700	Downregulated
LRRC45	-1.497343713	2.663465278	42.82525049	8.69E-08	1.36E-06	8.781865859	701	Downregulated
ZNF696	-1.77687864	2.260159442	32.1758735	1.42E-06	1.14E-05	8.780354718	702	Downregulated
TICAM1	2.067545541	1.617086371	25.28643713	1.08E-05	5.77E-05	8.764199162	703	Upregulated
LRRC59	1.091578126	6.256573813	75.5572358	9.92E-11	9.38E-09	8.762808306	704	Upregulated
CALCOCO2	1.370453408	7.854206362	49.21185447	1.85E-08	4.16E-07	8.744735139	705	Upregulated
ZNF439	-1.531968772	2.975406607	40.61953913	1.49E-07	2.02E-06	8.7241847	706	Downregulated
P2RX4	1.323987768	5.24665768	52.13859521	9.65E-09	2.59E-07	8.721635995	707	Upregulated
ECI2	-1.632347221	2.994054	36.48230726	4.37E-07	4.56E-06	8.718243973	708	Downregulated
MILR1	1.371738871	5.062622304	48.84473733	2.02E-08	4.47E-07	8.709617825	709	Upregulated
ICAM5	1.841007842	0.967366472	29.57688673	2.68E-06	1.89E-05	8.697394802	710	Upregulated
METTL2B	-1.707505951	3.381389874	33.81228453	8.96E-07	8.10E-06	8.693471304	711	Downregulated
BLZF1	1.568173195	6.396825473	38.69657787	2.38E-07	2.87E-06	8.692159793	712	Upregulated
TBK1	1.304122685	7.62799852	53.32330951	7.44E-09	2.16E-07	8.691686316	713	Upregulated
ESYT1	-1.733181308	6.100999263	32.77613452	1.18E-06	9.90E-06	8.673473972	714	Downregulated
CNNM3	-1.375300142	3.365312022	48.24421645	2.37E-08	5.04E-07	8.661635927	715	Downregulated
PDCD1LG2	1.942739654	2.250503714	27.34387567	5.85E-06	3.54E-05	8.64737398	716	Upregulated
PIK3R5	1.660714451	7.334215383	34.99692262	6.36E-07	6.22E-06	8.646353173	717	Upregulated
TFB1M	-1.799677924	2.183355882	30.65773946	2.18E-06	1.59E-05	8.635775967	718	Downregulated
SLC25A25	1.303524591	4.938967289	52.63391773	8.66E-09	2.38E-07	8.633006025	719	Upregulated
TRAF5	-1.455092191	4.967025486	43.52792601	7.08E-08	1.17E-06	8.63086789	720	Downregulated
TMEM132D	1.972646188	1.037585513	26.33184591	7.26E-06	4.22E-05	8.62962541	721	Upregulated
DYNLT1	1.401532195	6.806367886	46.38407156	3.57E-08	7.05E-07	8.621761557	722	Upregulated
SLC7A5	1.802142415	3.671894745	30.4021718	2.34E-06	1.69E-05	8.601038493	723	Upregulated
ARID4B	1.302668395	8.738436593	52.05409394	9.82E-09	2.63E-07	8.572619563	724	Upregulated
ZNF813	-1.326967004	3.283125646	50.38505146	1.46E-08	3.54E-07	8.560542049	725	Downregulated
APOBEC3B	2.829459523	3.415996805	15.64758547	0.0003071	0.000948941	8.552779514	726	Upregulated
TYSND1	-1.529627694	2.883165967	39.36343355	2.06E-07	2.58E-06	8.549038554	727	Downregulated
SYTL1	-1.393162199	4.921300248	46.02766337	3.89E-08	7.43E-07	8.53839865	728	Downregulated
MSANTD2	-1.602724229	2.367004491	36.29499251	4.60E-07	4.77E-06	8.528253843	729	Downregulated
ZNF780B	-1.452537334	4.716597997	42.69734745	8.69E-08	1.36E-06	8.519078096	730	Downregulated
SBNO2	1.390712123	7.226931356	45.87059442	4.03E-08	7.59E-07	8.510492576	731	Upregulated
TRIM27	-1.452138181	5.221342831	42.58820668	8.91E-08	1.40E-06	8.502418455	732	Downregulated
ZNF138	-1.185922611	3.244758233	60.53527026	1.70E-09	6.92E-08	8.491135015	733	Downregulated
UGT2B11	-2.066641875	1.564507734	23.86195046	1.61E-05	8.01E-05	8.465385013	734	Downregulated
ALDH1A2	1.581454912	4.907131943	36.47112193	4.28E-07	4.49E-06	8.457923866	735	Upregulated
ZNF501	-1.986386337	1.441262532	25.20955393	1.02E-05	5.52E-05	8.457689891	736	Downregulated
HK2	1.777482831	7.477628098	30.22606335	2.45E-06	1.75E-05	8.455999441	737	Upregulated
SLC16A10	-1.747299793	1.854055591	30.85746743	2.01E-06	1.49E-05	8.433775722	738	Downregulated
PLEKHM2	1.271285958	5.370699346	52.54312941	8.82E-09	2.42E-07	8.411651042	739	Upregulated
AVIL	-1.839293409	2.722264283	28.49295274	4.17E-06	2.70E-05	8.40365415	740	Downregulated
ZNF626	-1.613750542	2.702913788	35.10553608	6.35E-07	6.21E-06	8.402920583	741	Downregulated
THEM5	-1.715534632	1.028525696	30.84274378	1.62E-06	1.27E-05	8.401967478	742	Downregulated
TREM1	1.792261734	9.230443945	29.55969051	2.98E-06	2.06E-05	8.399161514	743	Upregulated
CDPF1	-1.450159753	0.962921418	40.5750092	1.12E-07	1.64E-06	8.390653931	744	Downregulated
MRFAP1L1	-1.468502009	5.881017364	40.67631544	1.43E-07	1.96E-06	8.381160875	745	Downregulated
TRIM6	2.037181206	1.51073774	24.14029876	1.55E-05	7.76E-05	8.372985384	746	Upregulated
BCL2A1	2.017771644	9.815075048	24.55559849	1.39E-05	7.11E-05	8.370170701	747	Upregulated
GLIPR1	-1.359913861	7.122849376	46.37321323	3.58E-08	7.05E-07	8.365739355	748	Downregulated
BCKDHB	-1.274654149	2.635563799	51.86972438	1.07E-08	2.76E-07	8.360091223	749	Downregulated
ARMCX2	-1.693753592	1.091421097	31.34030111	1.45E-06	1.17E-05	8.355555706	750	Downregulated
PI3	-2.2295256	2.675205942	21.19562632	4.25E-05	0.000178939	8.354691692	751	Downregulated
CDK17	1.228169245	7.872606764	55.05591947	5.12E-09	1.58E-07	8.353031072	752	Upregulated
NECAP1	1.498198365	6.730365056	39.08930122	2.15E-07	2.66E-06	8.352880413	753	Upregulated
PLAC8	1.466796519	7.917102589	40.48529445	1.50E-07	2.03E-06	8.350975232	754	Upregulated
ZNF257	-1.496253735	2.089938591	39.19259037	2.14E-07	2.65E-06	8.34344468	755	Downregulated
ZMYND19	-1.445364464	2.117292556	41.57241572	1.18E-07	1.71E-06	8.336647368	756	Downregulated
NEO1	-1.462418724	2.194200044	40.64401329	1.49E-07	2.02E-06	8.329316924	757	Downregulated
CCDC181	1.538805515	0.739931036	36.53250965	3.58E-07	3.88E-06	8.327550739	758	Upregulated
BRCA2	1.62433144	6.071923267	34.10233062	8.13E-07	7.50E-06	8.324625897	759	Upregulated
OSBPL10	-1.711001183	3.065359677	31.28774766	1.83E-06	1.38E-05	8.313022685	760	Downregulated
P4HA2	1.667228915	2.102386184	32.64175136	1.24E-06	1.03E-05	8.31230799	761	Upregulated
JPT2	-1.59928596	3.15399215	34.89054117	6.68E-07	6.44E-06	8.301618437	762	Downregulated
ENTR1	-1.285985013	3.353465965	50.27763303	1.49E-08	3.58E-07	8.288838519	763	Downregulated
MORF4L2	1.290130688	6.815410012	49.83971056	1.61E-08	3.80E-07	8.283339968	764	Upregulated
METTL2A	-1.431044608	2.884578729	41.79808218	1.11E-07	1.64E-06	8.280053309	765	Downregulated
CMTM2	-1.585305215	6.112000839	34.98477441	6.38E-07	6.23E-06	8.251842028	766	Downregulated
DNTTIP2	1.334110368	7.201405603	46.69696402	3.31E-08	6.61E-07	8.244950499	767	Upregulated
PARP11	1.249266126	5.124894658	52.28989541	9.33E-09	2.53E-07	8.242157079	768	Upregulated
TUBB6	1.766362036	4.040622844	29.3443807	3.18E-06	2.17E-05	8.238477055	769	Upregulated
UBALD2	1.520406931	5.455856405	37.13178389	3.59E-07	3.88E-06	8.227983157	770	Upregulated
CCDC61	-1.568939769	1.245104264	34.92968869	5.67E-07	5.70E-06	8.227907203	771	Downregulated
PALD1	1.76896449	0.808998812	28.76529934	3.32E-06	2.24E-05	8.224783357	772	Upregulated
TDRD7	1.569846206	6.636104812	35.3499513	5.78E-07	5.77E-06	8.223572777	773	Upregulated
PRNP	1.275600176	7.370437667	50.14170971	1.50E-08	3.61E-07	8.218425552	774	Upregulated
MSS51	-1.588313744	1.170549572	34.00210713	7.14E-07	6.77E-06	8.210311401	775	Downregulated
GBP2	1.632933113	10.41848861	33.02022043	1.10E-06	9.41E-06	8.207481178	776	Upregulated
TCEANC2	-1.5900708	3.609877529	34.49519196	7.39E-07	6.93E-06	8.203898653	777	Downregulated
CERKL	-1.480991391	1.584992762	38.46252076	2.44E-07	2.92E-06	8.196958642	778	Downregulated
EHD1	1.37051123	7.55811792	44.1174387	6.12E-08	1.05E-06	8.195757393	779	Upregulated
HMGB3	1.502345937	2.153867863	37.68247519	3.18E-07	3.55E-06	8.187406468	780	Upregulated
ZNF486	-1.454007458	4.056358859	39.6655953	1.87E-07	2.39E-06	8.172561259	781	Downregulated
TTC22	-1.608364255	2.310643573	33.68120404	9.36E-07	8.36E-06	8.167120689	782	Downregulated
RNF7	1.213021003	6.003566751	54.14261484	6.23E-09	1.87E-07	8.161059098	783	Upregulated
BTN2A2	1.328011586	3.955870501	46.21380135	3.73E-08	7.20E-07	8.157430886	784	Upregulated
LOC112267968	1.552983773	1.95375599	35.5647125	5.57E-07	5.62E-06	8.154166172	785	Upregulated
MYDGF	1.184570802	5.161625546	56.23518456	4.00E-09	1.32E-07	8.150825218	786	Upregulated
ISOC1	-1.1348893	3.341438316	60.83456333	1.59E-09	6.59E-08	8.150101565	787	Downregulated
PLK2	1.885904575	3.30988166	26.08909562	8.60E-06	4.79E-05	8.14612677	788	Upregulated
INHBA	1.695578212	0.666380787	29.98970535	2.21E-06	1.61E-05	8.129050166	789	Upregulated
YES1	1.446128231	4.793234108	39.62672507	1.87E-07	2.40E-06	8.126479965	790	Upregulated
ABCC6	-1.413909229	1.681672462	41.13242223	1.26E-07	1.79E-06	8.125519937	791	Downregulated
HKDC1	-1.727517546	0.936261327	28.84191667	2.84E-06	1.99E-05	8.122586454	792	Downregulated
GORASP1	1.380138906	5.06913715	42.9516742	8.14E-08	1.31E-06	8.120660564	793	Upregulated
GATM	-1.472110698	1.374831849	38.04296414	2.59E-07	3.05E-06	8.119025329	794	Downregulated
RNF213	1.729177847	10.52138076	29.59259616	2.95E-06	2.04E-05	8.109903211	795	Upregulated
ALDH6A1	-1.209861525	3.304015998	53.83654803	6.82E-09	2.01E-07	8.102220771	796	Downregulated
FCRL3	-1.674482737	4.404304629	31.0199043	1.95E-06	1.45E-05	8.101172879	797	Downregulated
SIGLEC10	-1.241739762	5.261043914	51.17422269	1.19E-08	3.02E-07	8.096978691	798	Downregulated
GNB1L	-1.392014239	1.222834517	41.50617226	1.02E-07	1.53E-06	8.096875607	799	Downregulated
GGNBP2	1.250654297	7.640046913	50.57570442	1.36E-08	3.37E-07	8.095364501	800	Upregulated
MT1X	1.825014678	2.822960587	27.18865529	6.14E-06	3.68E-05	8.092826664	801	Upregulated
ZNF568	-1.470851099	2.993354287	38.27670302	2.72E-07	3.16E-06	8.089348221	802	Downregulated
MT1E	1.929521265	1.064493051	24.67142238	1.24E-05	6.49E-05	8.080631036	803	Upregulated
AMOT	-1.689667434	1.272979407	30.04662328	2.28E-06	1.65E-05	8.080161329	804	Downregulated
TOR1B	1.74677878	6.78718004	28.91220291	3.61E-06	2.40E-05	8.068960015	805	Upregulated
EXD2	-1.439573913	2.20631305	39.54970156	1.97E-07	2.50E-06	8.065826834	806	Downregulated
ZMYND11	-1.151098215	5.615559661	58.15404382	2.68E-09	9.86E-08	8.064818224	807	Downregulated
DSE	1.538728687	7.250437243	35.33156662	5.81E-07	5.79E-06	8.058716637	808	Upregulated
GAPDH	1.283767803	9.899983459	47.84139904	2.54E-08	5.34E-07	8.051944342	809	Upregulated
TST	-1.401736491	3.23025791	41.17761387	1.29E-07	1.82E-06	8.046227298	810	Downregulated
TAF13	1.318860301	5.134170067	45.57370733	4.32E-08	7.98E-07	8.042205498	811	Upregulated
ACKR3	-1.619272069	0.976626603	31.44687742	1.35E-06	1.10E-05	8.027206713	812	Downregulated
TIGD7	-1.36838622	1.313760013	42.32214743	8.63E-08	1.36E-06	8.026949851	813	Downregulated
MDFIC	-1.288032351	6.215878283	46.9433858	3.13E-08	6.29E-07	7.987306262	814	Downregulated
NBPF15	-1.390173001	2.977830461	41.25499498	1.27E-07	1.80E-06	7.985984063	815	Downregulated
ADM	1.855738025	7.735738368	25.85612178	9.18E-06	5.04E-05	7.974928503	816	Upregulated
USP13	-1.62413416	1.725524242	31.69608887	1.57E-06	1.23E-05	7.97322895	817	Downregulated
RYR2	1.926718643	1.266056573	24.32685264	1.43E-05	7.31E-05	7.968557938	818	Upregulated
SLAMF6	-1.76541914	4.775501724	27.8864984	4.92E-06	3.08E-05	7.964387281	819	Downregulated
CHMP4A	1.338079135	2.414126972	43.83139649	6.76E-08	1.13E-06	7.958090408	820	Upregulated
ZNF354C	-1.580965661	2.945640823	33.17036401	1.08E-06	9.27E-06	7.956551905	821	Downregulated
CDK7	1.428073695	5.969214609	39.00864872	2.19E-07	2.70E-06	7.951527151	822	Upregulated
EMILIN2	1.03588999	7.107892763	69.23532257	3.08E-10	2.12E-08	7.949736721	823	Upregulated
CAPG	1.301116411	5.759581269	45.64690296	4.25E-08	7.90E-07	7.939553175	824	Upregulated
MPZL1	-1.515613132	5.473202706	35.31821738	5.83E-07	5.80E-06	7.936957289	825	Downregulated
HENMT1	-1.359835949	3.883799631	42.34474971	9.54E-08	1.47E-06	7.933382629	826	Downregulated
SEC24A	1.132602772	5.814217831	58.0094812	2.76E-09	9.96E-08	7.930355281	827	Upregulated
STXBP2	1.416460339	3.328445327	39.33980735	2.04E-07	2.56E-06	7.921019335	828	Upregulated
PI16	-1.485921585	1.009982961	35.40009368	4.54E-07	4.71E-06	7.914858985	829	Downregulated
FAM219B	-1.186078479	2.836856025	53.57082349	7.32E-09	2.14E-07	7.910343861	830	Downregulated
ATP6V1F	1.380967081	3.510992108	40.9805562	1.34E-07	1.87E-06	7.909712069	831	Upregulated
PHC2	1.569328641	7.176190487	33.17359578	1.05E-06	9.13E-06	7.908571791	832	Upregulated
DNAJA3	-1.547404922	3.836390123	33.95904885	8.54E-07	7.82E-06	7.902238323	833	Downregulated
IL1R2	2.281295212	7.865013586	18.88542454	9.35E-05	0.000347271	7.891757054	834	Upregulated
RAB24	1.126461964	4.684980525	58.08960519	2.72E-09	9.94E-08	7.888190464	835	Upregulated
CIB1	1.287644181	6.316253548	45.94244736	3.96E-08	7.50E-07	7.886376692	836	Upregulated
RHOG	1.283350294	5.72538167	46.19451353	3.73E-08	7.20E-07	7.883094869	837	Upregulated
AZIN1	1.42344344	8.735563865	38.60905366	2.43E-07	2.91E-06	7.880375271	838	Upregulated
TRIM32	-1.613891073	2.32428593	31.52191284	1.72E-06	1.32E-05	7.875854927	839	Downregulated
ACSL1	1.611633272	11.37671911	31.50964746	1.69E-06	1.30E-05	7.872689463	840	Upregulated
TNFSF10	1.975193562	10.01284127	23.09797589	2.22E-05	0.000104336	7.864366394	841	Upregulated
KLHL22	-1.41108464	3.263977306	39.03292015	2.22E-07	2.73E-06	7.850381421	842	Downregulated
BZW1	1.25775798	8.546700014	47.44094851	2.79E-08	5.76E-07	7.848236126	843	Upregulated
DAAM2	2.666795201	2.732311296	15.05290342	0.000384356	0.001151635	7.836871525	844	Upregulated
DTYMK	-1.292963432	1.871313662	45.18569108	4.84E-08	8.71E-07	7.835247114	845	Downregulated
MTCH1	1.276092556	7.04225179	46.13329868	3.78E-08	7.27E-07	7.833166889	846	Upregulated
CCDC142	-1.44455308	2.985143178	37.3396512	3.47E-07	3.79E-06	7.831202978	847	Downregulated
INSIG1	1.362419857	7.3191113	41.09795306	1.29E-07	1.82E-06	7.820607363	848	Upregulated
ACTL6A	-1.508516928	3.773592463	34.74335036	6.88E-07	6.59E-06	7.815685042	849	Downregulated
ZNF2	-1.985884783	1.587559667	22.54330512	2.53E-05	0.000116068	7.815026181	850	Downregulated
GAB2	1.382698305	6.34343356	40.01635304	1.69E-07	2.23E-06	7.814751327	851	Upregulated
RAD52	-1.400888388	2.418352388	39.17853345	2.17E-07	2.68E-06	7.80638287	852	Downregulated
SCAP	-1.370314455	4.170091583	40.50388837	1.51E-07	2.03E-06	7.801486749	853	Downregulated
HSH2D	1.391631003	6.350496406	39.35711347	2.01E-07	2.53E-06	7.788871302	854	Upregulated
MAPRE1	1.038741324	7.591019091	66.17344935	5.47E-10	3.18E-08	7.788018142	855	Upregulated
TMEM255A	1.532534436	1.298722061	33.5874816	9.24E-07	8.30E-06	7.786874098	856	Upregulated
YTHDF3	1.080391411	7.59919981	61.09941616	1.47E-09	6.25E-08	7.782947458	857	Upregulated
RARA	1.405511155	5.627378888	38.58281591	2.45E-07	2.92E-06	7.778664598	858	Upregulated
TFEC	1.803003281	7.308555221	25.9720061	8.85E-06	4.89E-05	7.771723378	859	Upregulated
ZNF665	-1.307553131	1.14210212	42.97806902	6.91E-08	1.15E-06	7.765970855	860	Downregulated
TCFL5	-1.309003307	3.062135903	43.47213148	7.35E-08	1.20E-06	7.750754017	861	Downregulated
ZNF572	-1.407094906	1.049634947	37.54371538	2.66E-07	3.11E-06	7.748390917	862	Downregulated
ALDH1B1	-1.523379497	1.842619075	33.59852609	9.37E-07	8.36E-06	7.735534334	863	Downregulated
NMT2	-1.361716047	4.204815272	40.28127926	1.59E-07	2.13E-06	7.724310449	864	Downregulated
ERP44	1.065680927	6.702531684	61.65476412	1.32E-09	5.68E-08	7.721155201	865	Upregulated
BMF	1.956860004	4.707570917	22.75314632	2.49E-05	0.000114606	7.711581392	866	Upregulated
SYNJ2BP	-1.469873438	3.992203447	35.42274413	5.71E-07	5.73E-06	7.705183486	867	Downregulated
ZNF85	-1.282065092	2.584375378	44.43639296	5.88E-08	1.02E-06	7.68376038	868	Downregulated
DOCK9	-1.556202182	4.957436212	32.06814793	1.44E-06	1.16E-05	7.682375696	869	Downregulated
MOB4	1.38492437	6.083401653	38.73934546	2.35E-07	2.84E-06	7.681787381	870	Upregulated
NOG	-2.140517603	1.84651621	19.81287367	6.58E-05	0.000258235	7.680143285	871	Downregulated
GEMIN6	-1.620760942	2.819054757	30.07898377	2.61E-06	1.84E-05	7.673547007	872	Downregulated
COLGALT2	-1.690259203	1.402214429	27.88321343	4.55E-06	2.89E-05	7.671821467	873	Downregulated
ECHDC1	-1.291287901	5.395046509	43.56425097	7.01E-08	1.16E-06	7.664049964	874	Downregulated
C5orf63	-1.314280775	1.205125668	41.6926934	9.81E-08	1.49E-06	7.658883195	875	Downregulated
FSBP	-1.360017818	1.623387536	39.6623788	1.83E-07	2.35E-06	7.6545652	876	Downregulated
SLC43A3	1.402757563	3.673276914	37.55620198	3.23E-07	3.59E-06	7.638427166	877	Upregulated
FOS	2.166910956	9.682335455	19.32919927	8.00E-05	0.000303945	7.62146942	878	Upregulated
ANAPC1	-1.093190096	4.929925227	57.57118328	3.03E-09	1.07E-07	7.621302747	879	Downregulated
TLE3	1.47463399	7.490886048	34.54307614	7.20E-07	6.81E-06	7.619353028	880	Upregulated
EMC7	1.063220237	5.278184779	60.35834677	1.71E-09	6.92E-08	7.612214734	881	Upregulated
TBC1D4	-1.524915143	5.199417734	32.62538821	1.23E-06	1.03E-05	7.607991456	882	Downregulated
CCDC102A	-1.547350203	1.766958428	31.82164139	1.53E-06	1.21E-05	7.607076061	883	Downregulated
ADGRG3	1.502279041	6.356414144	33.38800233	9.92E-07	8.70E-06	7.602462087	884	Upregulated
PDE4DIP	-1.554294047	4.128890525	31.58121762	1.66E-06	1.29E-05	7.600831105	885	Downregulated
TSC22D2	1.406862443	5.421956628	37.00805333	3.71E-07	3.98E-06	7.597516194	886	Upregulated
ATP8B2	-1.669251131	5.97881427	28.12920808	4.56E-06	2.89E-05	7.576194131	887	Downregulated
CCL3L3	2.418517408	3.315221385	16.42015656	0.000229994	0.000739711	7.572228219	888	Upregulated
IFNGR2	1.461218044	8.385401012	34.71639154	6.87E-07	6.58E-06	7.571609794	889	Upregulated
CRIM1	-1.390661258	3.058476382	37.59375555	3.24E-07	3.60E-06	7.571144157	890	Downregulated
IL7R	-1.722091831	8.739667961	26.81757654	6.81E-06	4.02E-05	7.57007315	891	Downregulated
MAP1LC3B	1.241918783	7.160877345	45.46331303	4.43E-08	8.11E-07	7.564253005	892	Upregulated
PRXL2C	1.181253165	4.577147918	49.55208853	1.72E-08	3.96E-07	7.562426762	893	Upregulated
CR2	-1.872594151	2.190209165	23.60080765	1.90E-05	9.16E-05	7.561303258	894	Downregulated
ZMAT1	-1.158755249	3.456642238	51.33232757	1.17E-08	2.99E-07	7.560313203	895	Downregulated
CD2AP	1.297337378	7.394485999	42.14620036	9.92E-08	1.50E-06	7.557306737	896	Upregulated
RHBDF2	1.383726736	5.055936797	37.69625036	3.09E-07	3.48E-06	7.5535506	897	Upregulated
EXTL2	-1.401992654	1.225525367	36.45432272	3.84E-07	4.11E-06	7.551813701	898	Downregulated
ARPC5L	1.19110602	5.346357737	48.61897989	2.12E-08	4.61E-07	7.547203785	899	Upregulated
DCTN4	1.013342872	6.907426891	65.27173994	6.50E-10	3.62E-08	7.540068594	900	Upregulated
DARS2	-1.223895904	3.438319396	46.52230228	3.51E-08	6.97E-07	7.535475789	901	Downregulated
ACOX1	-1.502621667	6.916939408	32.83429372	1.16E-06	9.79E-06	7.526971039	902	Downregulated
B3GALT6	-1.620475089	3.10600822	29.18911752	3.38E-06	2.28E-05	7.523676966	903	Downregulated
ZC3HAV1	1.386823613	8.924723725	37.29350119	3.43E-07	3.76E-06	7.523622763	904	Upregulated
ZNF232	-1.431557697	1.882755522	35.57339846	5.50E-07	5.56E-06	7.522946086	905	Downregulated
PGM2	-1.438792631	5.816217461	35.19937088	6.02E-07	5.94E-06	7.51911493	906	Downregulated
POLRMT	-1.250389618	3.177211709	44.63546311	5.53E-08	9.70E-07	7.518856045	907	Downregulated
NR1H2	1.286665801	5.428452177	42.42659599	9.26E-08	1.44E-06	7.517938802	908	Upregulated
LGMN	1.302319912	2.111805851	41.56743394	1.18E-07	1.71E-06	7.509921102	909	Upregulated
ZNF287	-1.67668756	2.247151972	27.58008338	5.48E-06	3.35E-05	7.502842589	910	Downregulated
TP53BP2	1.086137018	6.56451898	56.66277611	3.65E-09	1.24E-07	7.50218916	911	Upregulated
BPNT1	-1.574901439	3.151478487	30.34972945	2.40E-06	1.72E-05	7.501977825	912	Downregulated
COQ10B	1.344200394	7.131271995	39.13072726	2.13E-07	2.64E-06	7.49919417	913	Upregulated
GOPC	-1.48121058	5.102732582	33.41691684	9.85E-07	8.66E-06	7.498419218	914	Downregulated
NCALD	-1.335652892	3.645017054	39.59193293	1.91E-07	2.44E-06	7.496091723	915	Downregulated
NR4A1	1.905370145	0.883522347	22.40989463	2.55E-05	0.00011688	7.492408743	916	Upregulated
MVD	1.311263091	4.014629923	40.75251512	1.41E-07	1.94E-06	7.488856548	917	Upregulated
DUSP2	1.70414789	5.62594594	26.74909977	6.95E-06	4.08E-05	7.479937362	918	Upregulated
ZEB2	1.089938249	8.966602193	55.93750642	4.25E-09	1.38E-07	7.478495292	919	Upregulated
SLC46A3	-1.358910759	4.222030939	38.24003636	2.69E-07	3.14E-06	7.477630658	920	Downregulated
HDAC9	-1.209610235	4.867945613	46.37103832	3.59E-08	7.06E-07	7.440643842	921	Downregulated
ZNF480	-1.200567757	4.102780617	46.91387195	3.17E-08	6.37E-07	7.438672953	922	Downregulated
CTNNB1	1.284202777	9.096651467	41.6546643	1.12E-07	1.64E-06	7.429440525	923	Upregulated
ZBTB10	1.389513545	5.967770715	36.43862325	4.31E-07	4.51E-06	7.428496782	924	Upregulated
NT5DC1	-1.477436047	3.276037388	33.06611699	1.10E-06	9.42E-06	7.425248448	925	Downregulated
CXCL1	-1.657586757	3.130779597	27.58237426	5.47E-06	3.35E-05	7.417794998	926	Downregulated
SIT1	-1.574505197	3.830039719	29.72077422	2.86E-06	1.99E-05	7.400809382	927	Downregulated
ZKSCAN7	-1.710200656	1.40597108	25.90967649	8.43E-06	4.73E-05	7.39707445	928	Downregulated
ZNF141	-1.217277136	5.197387379	45.27730524	4.64E-08	8.44E-07	7.393095015	929	Downregulated
NAP1L2	-1.603148188	2.091454291	28.87111452	3.70E-06	2.45E-05	7.39118118	930	Downregulated
CBR4	-1.229011799	4.177990623	44.48948109	5.63E-08	9.83E-07	7.383005646	931	Downregulated
ZNF786	-1.498527509	2.54447725	31.82467012	1.58E-06	1.24E-05	7.353283062	932	Downregulated
RFX2	1.675933378	4.14730476	26.62186964	7.25E-06	4.22E-05	7.332058604	933	Upregulated
AKR7A2	-1.114593886	3.367080533	51.88909712	1.04E-08	2.70E-07	7.320847126	934	Downregulated
LRRC14	-1.216808152	1.843414318	44.66496164	5.49E-08	9.64E-07	7.320357686	935	Downregulated
RSAD1	-1.280580696	3.820441205	40.81034671	1.40E-07	1.93E-06	7.317678095	936	Downregulated
RNF19B	1.306819333	5.930438434	39.36941039	2.00E-07	2.53E-06	7.314655917	937	Upregulated
SLC4A4	-1.401303928	2.161709355	35.19510499	6.18E-07	6.07E-06	7.310367748	938	Downregulated
ZNF717	-1.465636786	2.038716477	32.66444571	1.24E-06	1.03E-05	7.310240502	939	Downregulated
TTC16	-1.567472657	2.035240987	29.35749293	3.20E-06	2.18E-05	7.308313393	940	Downregulated
EIF5A	1.168993722	6.697483067	47.55390379	2.71E-08	5.64E-07	7.30459629	941	Upregulated
DOT1L	1.470498139	4.754764877	32.34054289	1.33E-06	1.09E-05	7.298039938	942	Upregulated
CTSD	1.334065356	6.686577272	37.83315592	2.98E-07	3.40E-06	7.296101414	943	Upregulated
CRTC2	1.457908597	4.057814758	32.79033667	1.18E-06	9.90E-06	7.295908519	944	Upregulated
ANKRD33B	1.701082467	4.132781851	25.78051545	9.43E-06	5.16E-05	7.293589336	945	Upregulated
CNIH4	1.141184105	5.942131105	49.27619298	1.83E-08	4.13E-07	7.285974124	946	Upregulated
CHIC1	-1.309687591	4.043372221	38.92770011	2.26E-07	2.76E-06	7.280475365	947	Downregulated
TMA16	-1.238755079	3.235002472	42.93255971	8.34E-08	1.33E-06	7.279664701	948	Downregulated
SHISA5	1.232393395	7.424604534	43.17339225	7.71E-08	1.24E-06	7.277185961	949	Upregulated
JRK	-1.656797303	3.334249485	26.80231197	6.93E-06	4.07E-05	7.274337031	950	Downregulated
DNAJB1	1.442354493	7.423672969	33.21113849	1.04E-06	9.05E-06	7.274307148	951	Upregulated
ZNF91	-1.136971945	6.538449655	49.33163151	1.80E-08	4.09E-07	7.263377459	952	Downregulated
RUBCNL	-1.301103518	5.743974385	39.08663446	2.15E-07	2.66E-06	7.254020793	953	Downregulated
ZNF320	-1.223291473	3.459687914	43.52537562	7.18E-08	1.18E-06	7.250143593	954	Downregulated
NLRX1	-1.586405429	2.546628449	28.48583504	4.18E-06	2.70E-05	7.247053505	955	Downregulated
TC2N	-1.214772373	7.088945832	43.89136838	6.47E-08	1.09E-06	7.244524897	956	Downregulated
TBC1D7	1.438948609	4.029657658	33.08459114	1.08E-06	9.30E-06	7.239818234	957	Upregulated
ZNF791	1.225558563	6.436647323	43.15324046	7.74E-08	1.25E-06	7.234910353	958	Upregulated
TNF	1.796268609	2.826368881	23.50184642	1.97E-05	9.41E-05	7.23281419	959	Upregulated
HSPA13	1.26316341	6.897218833	40.88920777	1.36E-07	1.89E-06	7.230227818	960	Upregulated
ZDHHC1	1.768520378	0.675617851	23.59804152	1.65E-05	8.19E-05	7.227873432	961	Upregulated
PTPN13	-1.417981949	2.838669577	33.90232842	8.80E-07	8.01E-06	7.226333664	962	Downregulated
CARD16	1.391697765	7.783301621	34.83797068	6.64E-07	6.43E-06	7.225791007	963	Upregulated
MASTL	1.456530383	6.070587663	32.30483055	1.34E-06	1.10E-05	7.223981862	964	Upregulated
SAMD3	-1.239309466	5.179978398	42.1888291	9.83E-08	1.49E-06	7.221992913	965	Downregulated
CLK2	-1.264544441	4.107857141	40.72649121	1.42E-07	1.95E-06	7.21957277	966	Downregulated
FCRL6	-1.68921548	4.170881266	25.61979616	9.93E-06	5.38E-05	7.211858372	967	Downregulated
HOMEZ	-1.645723495	2.533241494	26.72374641	7.14E-06	4.17E-05	7.208407835	968	Downregulated
STAC3	1.299442487	2.934894395	38.79470261	2.36E-07	2.84E-06	7.20724447	969	Upregulated
ZNF616	-1.666600187	2.485258881	26.1319778	8.58E-06	4.78E-05	7.200117154	970	Downregulated
ZDHHC20	1.23069811	9.034460919	42.49716031	9.10E-08	1.42E-06	7.197212633	971	Upregulated
SLC4A7	-1.263736885	5.795262913	40.49824805	1.50E-07	2.02E-06	7.195751677	972	Downregulated
ZNF835	-1.786329423	0.449107847	22.18351232	2.00E-05	9.57E-05	7.179205689	973	Downregulated
OSMR	1.473490311	3.424479793	31.36714377	1.77E-06	1.35E-05	7.175904671	974	Upregulated
ATP6V0E2	-1.459509193	2.064051239	31.85949113	1.55E-06	1.23E-05	7.168190789	975	Downregulated
SCAI	-1.166666229	3.240567907	46.262763	3.75E-08	7.22E-07	7.165230464	976	Downregulated
NHS	-1.59007171	2.614135241	27.88176093	5.02E-06	3.13E-05	7.163128821	977	Downregulated
LGALS9	1.438158414	4.22483622	32.52483851	1.27E-06	1.05E-05	7.160502548	978	Upregulated
ZNF302	-1.423248644	4.256765162	32.95812075	1.12E-06	9.57E-06	7.143701818	979	Downregulated
HMOX1	1.480370035	5.965547475	30.87121055	2.03E-06	1.50E-05	7.142801528	980	Upregulated
GAS6	1.529699701	2.7343812	29.4178198	3.15E-06	2.15E-05	7.140320363	981	Upregulated
RNMT	1.210388708	5.871409389	42.99342954	8.05E-08	1.29E-06	7.12693639	982	Upregulated
SDF2L1	1.344497315	3.852922405	35.98608908	4.89E-07	5.02E-06	7.124886006	983	Upregulated
ZNF33B	-1.470798066	4.841079789	31.03175753	1.94E-06	1.45E-05	7.118123254	984	Downregulated
HNRNPLL	1.425279607	6.781308391	32.66478418	1.21E-06	1.02E-05	7.116619517	985	Upregulated
CCNJ	1.033308183	4.080719279	56.29638616	3.96E-09	1.31E-07	7.112594337	986	Upregulated
PITPNC1	-1.053809725	4.978884254	54.41688637	5.89E-09	1.79E-07	7.11099139	987	Downregulated
GEMIN5	-1.601447499	3.869602706	27.21721305	6.06E-06	3.65E-05	7.107289123	988	Downregulated
ATP6V1E2	-1.217509934	1.971437044	42.28728709	9.87E-08	1.49E-06	7.093694486	989	Downregulated
SLC35A1	-1.372314675	3.307668146	34.58528936	7.23E-07	6.82E-06	7.089393508	990	Downregulated
REX1BD	-1.138807811	3.649625093	47.31639069	2.91E-08	5.96E-07	7.08880832	991	Downregulated
ZNF772	-1.550761363	2.668449984	28.50344814	4.16E-06	2.69E-05	7.087156697	992	Downregulated
DMD	1.851804874	1.255406896	21.70396612	3.43E-05	0.000149387	7.084424012	993	Upregulated
ALDH18A1	-1.467359755	3.541858235	30.92861857	2.02E-06	1.49E-05	7.082575713	994	Downregulated
PATJ	-1.426713846	4.609769932	32.33060806	1.34E-06	1.09E-05	7.078726231	995	Downregulated
ZFP62	-1.41738431	4.126430741	32.67496138	1.22E-06	1.02E-05	7.076702222	996	Downregulated
UBE2D1	1.511583292	8.330830705	29.49813279	3.03E-06	2.08E-05	7.075752376	997	Upregulated
ARF4	1.175471408	6.882676719	44.53323811	5.54E-08	9.70E-07	7.068302588	998	Upregulated
ZNF324	1.305293236	4.19290717	37.1724875	3.56E-07	3.86E-06	7.066244601	999	Upregulated
UNG	-1.327833919	2.811032803	36.25270032	4.65E-07	4.80E-06	7.061959853	1000	Downregulated
ZNF419	-1.268737857	2.532008248	39.02768251	2.25E-07	2.76E-06	7.052838234	1001	Downregulated
IRGQ	1.535287146	4.852379124	28.63966927	3.92E-06	2.56E-05	7.048727846	1002	Upregulated
TRIM25	1.269381719	7.513025493	38.77718968	2.33E-07	2.82E-06	7.045465773	1003	Upregulated
C11orf65	-1.188672042	2.086996467	43.60183183	7.19E-08	1.18E-06	7.044962856	1004	Downregulated
ATP6AP1	1.150941963	5.825889076	45.84458565	4.05E-08	7.61E-07	7.042267391	1005	Upregulated
ELP1	-1.231795636	5.371147878	40.80904929	1.39E-07	1.92E-06	7.042045814	1006	Downregulated
ZDHHC16	-1.379408945	2.886350299	33.81781207	8.99E-07	8.12E-06	7.022068408	1007	Downregulated
RBL2	-1.195258501	7.782426901	42.80888784	8.43E-08	1.34E-06	7.0204082	1008	Downregulated
GM2A	1.253853553	6.625605629	39.33638803	2.02E-07	2.54E-06	7.015499536	1009	Upregulated
CLEC6A	1.518222194	2.627093829	28.94929904	3.62E-06	2.41E-05	7.01179353	1010	Upregulated
CAMSAP2	-1.354343936	2.127283187	34.7553489	6.97E-07	6.65E-06	7.011412231	1011	Downregulated
LRG1	1.601994058	7.18881132	26.62502343	7.22E-06	4.21E-05	7.010518757	1012	Upregulated
SLC2A3	1.428144182	10.03283217	31.75013631	1.57E-06	1.24E-05	7.00962993	1013	Upregulated
HSPA1L	-1.282189464	2.56325308	37.83494634	3.07E-07	3.47E-06	7.000829947	1014	Downregulated
TDRKH	-1.519515148	1.61793519	28.71804229	3.74E-06	2.47E-05	7.000290828	1015	Downregulated
MIER1	1.064762302	8.487835296	51.86769703	1.02E-08	2.68E-07	6.996705473	1016	Upregulated
XPC	-1.197973581	5.32694554	42.33331754	9.48E-08	1.46E-06	6.991416287	1017	Downregulated
CNEP1R1	1.208272924	6.494781179	41.65848571	1.12E-07	1.64E-06	6.990166967	1018	Upregulated
TYMP	1.304452389	8.165786886	36.58083647	4.15E-07	4.38E-06	6.989583131	1019	Upregulated
MAP1LC3B2	1.343798749	3.479787627	34.9376225	6.52E-07	6.34E-06	6.985302128	1020	Upregulated
DPY30	-1.20341158	3.589565697	41.93316186	1.06E-07	1.58E-06	6.982706887	1021	Downregulated
RSRC2	1.17763475	7.791221775	43.31292434	7.45E-08	1.21E-06	6.968347085	1022	Upregulated
LYN	1.119614495	9.296940132	47.15889045	2.98E-08	6.07E-07	6.960537242	1023	Upregulated
WHAMM	1.340268119	5.602986694	34.84521048	6.63E-07	6.42E-06	6.959198892	1024	Upregulated
FAM43A	-1.326823364	3.041504649	35.49426227	5.67E-07	5.70E-06	6.958189044	1025	Downregulated
PID1	-1.592282111	2.594324275	26.62456687	7.37E-06	4.27E-05	6.957272072	1026	Downregulated
ZFP14	-1.695545114	3.793353524	24.16074498	1.58E-05	7.90E-05	6.955995745	1027	Downregulated
CLEC4D	1.581925416	6.749756227	26.81429536	6.81E-06	4.02E-05	6.953550817	1028	Upregulated
KATNBL1	-1.261673881	5.966520156	38.31937268	2.62E-07	3.08E-06	6.953339407	1029	Downregulated
CLEC9A	-1.443561946	1.324500574	30.54600191	2.07E-06	1.53E-05	6.952052543	1030	Downregulated
HERC3	1.12939208	3.548932034	46.31448247	3.66E-08	7.12E-07	6.942748817	1031	Upregulated
HLA-F	1.093438021	8.105552093	48.83172056	2.02E-08	4.47E-07	6.942594893	1032	Upregulated
TRMT13	-1.232359771	3.659345085	39.8080456	1.81E-07	2.34E-06	6.939428261	1033	Downregulated
PCYOX1L	-1.419048712	2.329877074	31.64316054	1.66E-06	1.29E-05	6.939173391	1034	Downregulated
PCIF1	1.257624247	4.940349878	38.36253717	2.60E-07	3.05E-06	6.936083769	1035	Upregulated
TENT4B	1.093920503	6.374188171	48.67639429	2.10E-08	4.57E-07	6.936052348	1036	Upregulated
PHTF1	1.198159304	5.77853061	41.70906262	1.11E-07	1.63E-06	6.934457513	1037	Upregulated
PXMP4	-1.23295126	2.858462093	39.74302107	1.87E-07	2.39E-06	6.930067407	1038	Downregulated
DTD2	-1.492616466	1.663701526	29.07614378	3.39E-06	2.28E-05	6.92832528	1039	Downregulated
SPIN3	-1.426243432	2.626211849	31.29036945	1.84E-06	1.39E-05	6.928152764	1040	Downregulated
ITGA6	-1.618092623	5.945737733	25.70526499	9.63E-06	5.24E-05	6.926340942	1041	Downregulated
TMEM250	-1.608311457	4.252892292	25.87393978	9.16E-06	5.03E-05	6.912606355	1042	Downregulated
COG8	-1.465607407	2.404717837	29.85029848	2.79E-06	1.96E-05	6.900492395	1043	Downregulated
ZNF607	-1.827064442	1.674652626	21.31068421	3.93E-05	0.00016743	6.899300981	1044	Downregulated
PDE4D	1.20800174	6.60151359	40.72615538	1.42E-07	1.95E-06	6.898693218	1045	Upregulated
TANK	1.277949238	9.033301306	36.96965328	3.74E-07	4.01E-06	6.897124663	1046	Upregulated
ZSCAN26	-1.140127193	3.25021031	44.92972135	5.14E-08	9.13E-07	6.885945312	1047	Downregulated
CD96	-1.157396643	5.852066042	43.70326125	6.77E-08	1.13E-06	6.883047328	1048	Downregulated
STARD8	1.306518599	2.783237916	35.69197618	5.36E-07	5.44E-06	6.878113686	1049	Upregulated
TMF1	1.080814256	7.902002846	48.99867524	1.95E-08	4.33E-07	6.87755682	1050	Upregulated
EPHA1	-1.151186321	2.285125637	44.10415706	6.39E-08	1.08E-06	6.870381863	1051	Downregulated
JRKL	-1.461381664	3.063009204	29.74654745	2.86E-06	1.99E-05	6.868960133	1052	Downregulated
HGH1	-1.5272921	1.306279371	27.48132366	5.15E-06	3.18E-05	6.868229752	1053	Downregulated
BLOC1S2	1.233860316	7.042768714	38.91891499	2.25E-07	2.75E-06	6.860188715	1054	Upregulated
G0S2	2.670282983	8.904180585	12.50750681	0.001048088	0.00270242	6.857946664	1055	Upregulated
SORT1	1.328450559	6.571304228	34.43197169	7.43E-07	6.95E-06	6.852174706	1056	Upregulated
SAR1A	1.025926252	7.801140281	53.48423961	7.18E-09	2.11E-07	6.849658824	1057	Upregulated
CRIP2	-1.350218535	0.858571563	32.60438612	9.79E-07	8.64E-06	6.837019554	1058	Downregulated
TIGIT	-1.577708076	4.870214548	26.19912221	8.26E-06	4.66E-05	6.834173866	1059	Downregulated
DTWD2	-1.316225944	2.385472471	34.91951431	6.68E-07	6.44E-06	6.832302562	1060	Downregulated
CPD	1.321835362	9.401458776	34.5620441	7.16E-07	6.78E-06	6.83188677	1061	Upregulated
JAG1	1.380102153	3.788815718	32.21134167	1.39E-06	1.13E-05	6.828789703	1062	Upregulated
ZFP37	-1.782623588	1.333197647	21.59609288	3.40E-05	0.000148159	6.826150454	1063	Downregulated
ALS2CL	-1.346921404	2.084234695	33.46363962	9.93E-07	8.70E-06	6.816008554	1064	Downregulated
KLF11	1.337448776	5.031216756	33.78520585	8.88E-07	8.05E-06	6.81292007	1065	Upregulated
DENND5A	1.239377195	8.781058642	38.09817694	2.78E-07	3.22E-06	6.807591825	1066	Upregulated
IRAK3	1.421078341	8.223158865	30.5024099	2.26E-06	1.64E-05	6.801574425	1067	Upregulated
PNPLA8	1.414481096	7.801097577	30.70479544	2.13E-06	1.56E-05	6.800209623	1068	Upregulated
RABGGTB	1.260983933	6.819635648	36.84590836	3.87E-07	4.12E-06	6.789916808	1069	Upregulated
B4GALT4	1.14642148	4.624456678	43.33829317	7.41E-08	1.21E-06	6.785086501	1070	Upregulated
ZNF217	-1.177052525	7.236602654	41.38011667	1.20E-07	1.72E-06	6.784289391	1071	Downregulated
BOLA1	-1.331596885	1.927920915	33.82591381	8.93E-07	8.09E-06	6.780738289	1072	Downregulated
IL15RA	1.229398981	4.079742113	38.38097747	2.59E-07	3.05E-06	6.780415003	1073	Upregulated
DNASE1	-1.62314379	3.678445602	24.82114738	1.28E-05	6.67E-05	6.778243015	1074	Downregulated
CCDC85C	1.420714317	3.898182816	30.34932522	2.37E-06	1.71E-05	6.773911048	1075	Upregulated
NPHP3	-1.049117679	3.086801408	50.37777555	1.46E-08	3.54E-07	6.76744799	1076	Downregulated
CHMP1A	1.072439163	5.657318148	48.22634568	2.32E-08	4.97E-07	6.760596313	1077	Upregulated
FANCF	-1.291801859	3.166748488	35.34030245	5.90E-07	5.84E-06	6.760306347	1078	Downregulated
EPHB6	-1.247343096	2.171959436	37.30988572	3.52E-07	3.84E-06	6.755044968	1079	Downregulated
BCLAF1	1.349384734	9.496263702	32.79848612	1.17E-06	9.86E-06	6.754965113	1080	Upregulated
TSTD1	-1.214362627	3.80012821	38.91855359	2.27E-07	2.77E-06	6.749378408	1081	Downregulated
SERPINB1	1.206038964	8.554640676	39.30686715	2.03E-07	2.55E-06	6.745206208	1082	Upregulated
PTS	1.354977952	4.358049053	32.49376879	1.28E-06	1.06E-05	6.743294187	1083	Upregulated
ZNF846	-1.234128355	2.041582365	37.79552124	3.09E-07	3.48E-06	6.73691614	1084	Downregulated
TMEM168	-1.317384606	4.23802702	33.97563135	8.46E-07	7.77E-06	6.731491027	1085	Downregulated
SAMD9	1.569974638	10.2506564	25.76169914	9.45E-06	5.17E-05	6.729684782	1086	Upregulated
DPY19L4	-1.10703874	3.485087744	45.30613016	4.67E-08	8.48E-07	6.72156299	1087	Downregulated
DIABLO	1.445352555	3.580663571	29.16088427	3.37E-06	2.27E-05	6.711995343	1088	Upregulated
MZF1	-1.339097356	2.377734873	32.94820114	1.15E-06	9.76E-06	6.709518655	1089	Downregulated
ACSS1	-1.282403521	4.572534416	35.17438898	6.08E-07	5.98E-06	6.698079658	1090	Downregulated
RBM44	1.225663635	2.789585963	37.83616857	3.03E-07	3.44E-06	6.696505667	1091	Upregulated
CNR2	-1.543378152	2.590356658	26.32097863	8.09E-06	4.59E-05	6.69517989	1092	Downregulated
ZMAT3	-1.287185537	4.928347242	34.94671167	6.46E-07	6.30E-06	6.694424907	1093	Downregulated
IVNS1ABP	1.408324054	9.019308695	30.16918709	2.49E-06	1.77E-05	6.691613579	1094	Upregulated
KRCC1	-1.63356759	5.00281589	24.07952349	1.62E-05	8.04E-05	6.689256726	1095	Downregulated
ZNF48	-1.217413405	1.734367258	38.15526568	2.77E-07	3.21E-06	6.688346563	1096	Downregulated
ZNF292	1.17476776	8.487707951	40.42325426	1.53E-07	2.05E-06	6.683205547	1097	Upregulated
TMEM177	-1.59579543	0.716534179	24.07603842	1.25E-05	6.52E-05	6.679609156	1098	Downregulated
DUSP1	1.970832376	11.20095815	18.34061846	0.000113581	0.000408731	6.678289556	1099	Upregulated
LCP2	1.283563107	7.590574363	34.89822903	6.53E-07	6.34E-06	6.671605968	1100	Upregulated
USB1	1.26367132	4.351500811	35.75972224	5.18E-07	5.29E-06	6.668102518	1101	Upregulated
ZNF234	-1.719469361	2.858014819	22.24736852	2.99E-05	0.000132998	6.664928032	1102	Downregulated
NDUFAF5	1.179307608	3.852927292	39.93874447	1.74E-07	2.27E-06	6.655405981	1103	Upregulated
CDCA7L	-1.215826301	3.622046301	37.81636676	3.03E-07	3.44E-06	6.642758651	1104	Downregulated
THEM6	-1.31908208	1.878482319	33.16388797	1.07E-06	9.25E-06	6.640288095	1105	Downregulated
ARMC10	-1.351887626	4.168901892	31.81510124	1.55E-06	1.23E-05	6.639908962	1106	Downregulated
RASGRF2	-1.146488304	4.042730176	41.77806015	1.09E-07	1.62E-06	6.63825462	1107	Downregulated
BCL10	1.109789893	6.396624999	44.00422816	6.29E-08	1.06E-06	6.628708722	1108	Upregulated
SIPA1L2	1.510920747	6.649889473	26.72107641	7.01E-06	4.11E-05	6.62769518	1109	Upregulated
IFNGR1	1.346669265	9.467768269	31.89716114	1.51E-06	1.20E-05	6.626486811	1110	Upregulated
GZMA	-1.503378489	6.216564431	26.91493951	6.61E-06	3.92E-05	6.625706156	1111	Downregulated
CRYGS	-1.455225345	0.698809014	27.33781002	4.40E-06	2.81E-05	6.624271887	1112	Downregulated
UTP6	-1.143637909	5.332303501	41.68710667	1.11E-07	1.64E-06	6.617112285	1113	Downregulated
TP53BP1	1.178712158	6.094377637	39.54339476	1.91E-07	2.44E-06	6.615292415	1114	Upregulated
RINL	-1.448087289	3.963154796	28.37389219	4.26E-06	2.74E-05	6.606955167	1115	Downregulated
IKZF2	-1.469737576	5.372563574	27.68499729	5.22E-06	3.22E-05	6.602579651	1116	Downregulated
AGFG1	1.17640431	7.743706234	39.52634325	1.92E-07	2.45E-06	6.600784452	1117	Upregulated
ZNF692	-1.447933277	2.684849872	28.37921661	4.32E-06	2.77E-05	6.599814248	1118	Downregulated
FASTKD5	1.041675597	5.606661677	48.5739415	2.15E-08	4.64E-07	6.597578454	1119	Upregulated
PARP1	-1.363993581	6.060282851	30.97696314	1.97E-06	1.46E-05	6.59508428	1120	Downregulated
PLEKHA1	-1.310439959	5.125006695	33.09464704	1.08E-06	9.27E-06	6.595072753	1121	Downregulated
IL1RAP	1.500411204	8.321072868	26.80053151	6.84E-06	4.03E-05	6.593532768	1122	Upregulated
TMEM268	1.416840765	4.169345304	29.23305993	3.29E-06	2.22E-05	6.592123193	1123	Upregulated
SP100	1.130201221	9.179654762	42.26023101	9.65E-08	1.47E-06	6.591518239	1124	Upregulated
CD19	-1.510872617	2.104336085	26.52373213	7.56E-06	4.35E-05	6.589045292	1125	Downregulated
ZNF283	-1.484036583	2.822620068	27.26501211	6.04E-06	3.64E-05	6.587673956	1126	Downregulated
ZNF260	-1.453047173	3.351962497	28.07351208	4.69E-06	2.96E-05	6.579952672	1127	Downregulated
BTLA	-1.807439789	4.180235124	20.31263738	5.70E-05	0.000229647	6.577163753	1128	Downregulated
DEF8	-1.334978841	5.506963778	31.91250611	1.50E-06	1.20E-05	6.570747658	1129	Downregulated
RBM4B	-1.254952215	2.829593284	35.38973788	5.85E-07	5.81E-06	6.570563078	1130	Downregulated
SLC25A36	1.196233262	6.371874094	38.02618113	2.83E-07	3.26E-06	6.563777367	1131	Upregulated
MME	-1.792335737	8.437270633	20.43048108	5.45E-05	0.000220456	6.553996058	1132	Downregulated
UBE2F	1.137039146	5.417208191	41.38200277	1.20E-07	1.72E-06	6.553660481	1133	Upregulated
ZNF687	1.438374679	4.764896723	28.25733553	4.39E-06	2.80E-05	6.548122291	1134	Upregulated
CLN8	1.17076023	4.503135225	39.31946232	2.03E-07	2.55E-06	6.547926153	1135	Upregulated
DNAJC24	-1.184778768	3.537216668	38.40393814	2.60E-07	3.05E-06	6.534324383	1136	Downregulated
AIM2	1.533156736	5.513055686	25.53615905	1.02E-05	5.49E-05	6.532463384	1137	Upregulated
MTMR14	1.149556452	6.357440686	40.32517924	1.57E-07	2.09E-06	6.528663447	1138	Upregulated
AFF4	1.097554789	7.391159984	43.72422048	6.74E-08	1.13E-06	6.527596171	1139	Upregulated
FGFR2	-1.690576877	1.150049204	21.75402365	3.12E-05	0.000138168	6.524940442	1140	Downregulated
EIF3CL	-1.995906067	2.102075468	17.42813502	0.000157748	0.000538094	6.524900737	1141	Downregulated
ANXA5	1.199135845	8.382997472	37.45169582	3.29E-07	3.64E-06	6.521545639	1142	Upregulated
PTPN2	1.091279731	6.849592561	43.95948982	6.36E-08	1.07E-06	6.513759978	1143	Upregulated
PLCG1	-1.456565667	5.499114983	27.46220313	5.59E-06	3.40E-05	6.507766477	1144	Downregulated
ZNF600	-1.285020179	4.194443308	33.4054157	9.91E-07	8.70E-06	6.502997731	1145	Downregulated
GOLGB1	1.064258977	8.109891763	45.71715811	4.18E-08	7.78E-07	6.501357877	1146	Upregulated
ZNF394	1.289734134	7.631432812	33.13171995	1.07E-06	9.22E-06	6.494303557	1147	Upregulated
CCDC141	-1.380082122	2.7498327	29.77622336	2.85E-06	1.99E-05	6.488631077	1148	Downregulated
UST	-1.256947976	1.860264785	34.53463348	7.34E-07	6.88E-06	6.488541251	1149	Downregulated
TMIGD3	2.19086806	1.624398301	15.16784767	0.000363245	0.001095378	6.485924953	1150	Upregulated
IL16	-1.187775463	6.81934612	37.68227974	3.10E-07	3.48E-06	6.483882859	1151	Downregulated
LONRF1	1.271925635	5.86752051	33.81323205	8.81E-07	8.01E-06	6.482000029	1152	Upregulated
ERMP1	-1.205719444	4.572348271	36.73019246	4.00E-07	4.24E-06	6.478014214	1153	Downregulated
LDLRAP1	-1.333829273	3.900799903	31.10517982	1.91E-06	1.43E-05	6.46257975	1154	Downregulated
NT5C2	1.129011435	7.611921906	40.85547485	1.37E-07	1.90E-06	6.459414764	1155	Upregulated
FRMD3	1.455185235	4.702918224	27.19481775	6.07E-06	3.65E-05	6.45776715	1156	Upregulated
SPRTN	1.14069783	5.381888233	40.11835817	1.65E-07	2.19E-06	6.456185798	1157	Upregulated
NELL2	-1.766047864	5.041876186	20.41012227	5.49E-05	0.000222056	6.452321436	1158	Downregulated
AZI2	1.076523327	5.111685502	44.28274594	5.89E-08	1.02E-06	6.451893384	1159	Upregulated
CSRP2	-1.281789603	0.504085433	31.58309881	1.08E-06	9.30E-06	6.449100181	1160	Downregulated
CMC2	1.087966932	4.234849415	43.42505727	7.27E-08	1.19E-06	6.444892804	1161	Upregulated
OSM	2.0337552	6.360979178	16.65739917	0.000209778	0.00068447	6.436114731	1162	Upregulated
AKAP1	-1.178665313	2.699680184	37.66775821	3.20E-07	3.56E-06	6.421701073	1163	Downregulated
KLHL42	-1.375523294	3.472796343	29.41010074	3.14E-06	2.15E-05	6.420833468	1164	Downregulated
TEC	1.259905482	4.19999618	33.80742987	8.85E-07	8.03E-06	6.419335207	1165	Upregulated
NR3C2	-1.465583143	3.05835532	26.69632362	7.17E-06	4.18E-05	6.417302361	1166	Downregulated
UBC	1.264649544	11.21361739	33.53687778	9.51E-07	8.44E-06	6.416459863	1167	Upregulated
C12orf57	-1.296413375	3.379776419	32.20844856	1.40E-06	1.13E-05	6.411663815	1168	Downregulated
PRMT2	-1.312667495	6.102483256	31.48903134	1.70E-06	1.31E-05	6.41071123	1169	Downregulated
ZFP28	-1.518602646	1.82898936	25.16768637	1.14E-05	6.05E-05	6.406317991	1170	Downregulated
ZNF623	-1.569490793	3.560654074	23.9517577	1.70E-05	8.33E-05	6.402142196	1171	Downregulated
AOC2	-1.649022138	0.955541519	21.76414301	2.98E-05	0.00013279	6.39298783	1172	Downregulated
DDX21	1.104866135	8.325120331	41.64102733	1.13E-07	1.64E-06	6.390922289	1173	Upregulated
VAT1	1.175817119	3.82862215	37.39758709	3.36E-07	3.70E-06	6.386423354	1174	Upregulated
PAFAH2	-1.310727566	3.734800515	31.25297533	1.83E-06	1.38E-05	6.36912963	1175	Downregulated
TJP3	-1.356540633	0.847123162	28.94455865	2.91E-06	2.02E-05	6.368543175	1176	Downregulated
AMIGO1	-1.870881346	1.910859928	18.43280996	0.000109223	0.00039545	6.366437488	1177	Downregulated
USP28	-1.160887298	5.245729946	37.92808834	2.91E-07	3.34E-06	6.357936344	1178	Downregulated
LMNB1	1.360255046	7.771847131	29.40354076	3.12E-06	2.13E-05	6.353481589	1179	Upregulated
RBCK1	1.153311363	6.03866421	38.28816408	2.65E-07	3.10E-06	6.352667245	1180	Upregulated
CXCR6	-1.426608588	3.383794815	27.35373258	5.84E-06	3.53E-05	6.350734507	1181	Downregulated
PPP1R2	1.255887131	8.294318321	33.32538704	1.01E-06	8.83E-06	6.347089652	1182	Upregulated
MAFG	1.276596055	3.777361694	32.36802588	1.33E-06	1.09E-05	6.336928952	1183	Upregulated
TTLL12	-1.29329912	2.227995747	31.66562278	1.65E-06	1.28E-05	6.32644207	1184	Downregulated
MPHOSPH8	-1.008144808	5.791681275	47.78927674	2.57E-08	5.38E-07	6.32014589	1185	Downregulated
FDXACB1	-1.305694119	0.948633234	30.4772272	1.93E-06	1.44E-05	6.319921783	1186	Downregulated
PPP3CA	-1.137838156	6.027885692	38.80356573	2.31E-07	2.81E-06	6.317319679	1187	Downregulated
CDK19	-1.028346983	5.309531463	46.12321401	3.80E-08	7.28E-07	6.31169367	1188	Downregulated
CCDC121	-1.472458769	1.442920266	25.64033433	9.47E-06	5.18E-05	6.310686352	1189	Downregulated
NUDCD1	-1.19529675	3.733251949	35.79113071	5.17E-07	5.29E-06	6.307452051	1190	Downregulated
ARHGAP26	1.127324971	8.485347295	39.28945163	2.04E-07	2.56E-06	6.303868718	1191	Upregulated
COX5B	1.124949642	6.962455551	39.22871511	2.07E-07	2.58E-06	6.2867239	1192	Upregulated
ACVR1C	-1.437031045	1.717809672	26.56366348	7.33E-06	4.26E-05	6.281253253	1193	Downregulated
TMEM81	-1.318133339	0.942299651	29.74456034	2.39E-06	1.72E-05	6.28043433	1194	Downregulated
NRIP3	1.592943659	2.112571855	22.79368373	2.49E-05	0.000114423	6.278563971	1195	Upregulated
KMT5A	1.175500103	4.940881011	36.37190732	4.39E-07	4.58E-06	6.276301034	1196	Upregulated
TPI1	1.150475561	8.054248813	37.59132561	3.17E-07	3.55E-06	6.269846661	1197	Upregulated
C1GALT1	1.134670174	7.754571157	38.42273266	2.55E-07	3.02E-06	6.263227707	1198	Upregulated
MX2	1.366075221	7.939954619	28.53196488	4.04E-06	2.63E-05	6.256415004	1199	Upregulated
ADGRG5	-1.501719146	3.099757358	24.75554929	1.32E-05	6.82E-05	6.256121646	1200	Downregulated
STXBP5	-1.358177263	6.75011102	28.76376682	3.77E-06	2.49E-05	6.253261385	1201	Downregulated
ZDHHC8	-1.472911424	1.50449865	25.27037633	1.07E-05	5.73E-05	6.247940097	1202	Downregulated
ABHD6	-1.3506993	2.421095482	29.01032129	3.58E-06	2.39E-05	6.243105886	1203	Downregulated
GIMAP7	-1.598353428	6.227600336	22.44759485	2.76E-05	0.000124826	6.239482639	1204	Downregulated
GCNT7	1.224584813	2.940212699	33.77702268	9.02E-07	8.13E-06	6.233038047	1205	Upregulated
CPPED1	-1.200246764	8.285738073	34.80416688	6.70E-07	6.45E-06	6.229627636	1206	Downregulated
TRAPPC12	-1.463104774	3.987297254	25.47837225	1.04E-05	5.60E-05	6.22140252	1207	Downregulated
SH3TC1	1.204844802	5.931608271	34.48472241	7.32E-07	6.88E-06	6.219953228	1208	Upregulated
ANKRD46	-1.251786689	3.373820368	32.4528945	1.31E-06	1.07E-05	6.219938184	1209	Downregulated
MYO7A	1.430911531	1.350830973	26.33005891	7.91E-06	4.51E-05	6.218117173	1210	Upregulated
OBSCN	-1.61129113	3.946673385	22.04344947	3.17E-05	0.000139746	6.210982159	1211	Downregulated
TAF6L	-1.134110838	1.835397959	37.99839051	2.91E-07	3.34E-06	6.210841522	1212	Downregulated
CD244	-1.340563687	5.161601255	29.02490598	3.49E-06	2.34E-05	6.208482325	1213	Downregulated
SMARCAD1	-1.06113288	5.099463462	42.52974157	9.04E-08	1.41E-06	6.207412766	1214	Downregulated
ANAPC7	-1.276869	4.113584562	31.24907056	1.83E-06	1.38E-05	6.205431897	1215	Downregulated
PI4K2B	1.176048334	6.286533083	35.72492452	5.22E-07	5.32E-06	6.202553071	1216	Upregulated
SDHAF4	-1.21190382	1.520747769	33.96403526	8.32E-07	7.66E-06	6.199611675	1217	Downregulated
SLC16A6	1.23823127	5.729955441	32.78021221	1.18E-06	9.90E-06	6.196562727	1218	Upregulated
SCPEP1	1.084611871	7.36984562	40.7562028	1.40E-07	1.94E-06	6.196487992	1219	Upregulated
FBXO33	1.276450731	7.352477654	31.08685494	1.90E-06	1.43E-05	6.184763979	1220	Upregulated
NET1	1.060100619	4.681507357	42.20823687	9.79E-08	1.49E-06	6.177889497	1221	Upregulated
ATP1B1	1.281120064	3.016426335	30.87342555	2.05E-06	1.51E-05	6.176376478	1222	Upregulated
DHFR2	-1.589717951	3.035455932	22.30462178	2.93E-05	0.000130963	6.172636538	1223	Downregulated
HLA-A	1.08179513	10.51994458	40.59859465	1.46E-07	1.99E-06	6.168553121	1224	Upregulated
KDM5B	1.181208982	6.256080111	35.13083869	6.13E-07	6.03E-06	6.165837418	1225	Upregulated
CYBRD1	-1.089458115	5.222982078	39.99499758	1.71E-07	2.24E-06	6.155509582	1226	Downregulated
PTGER2	1.172819521	6.747857674	35.33595706	5.80E-07	5.79E-06	6.142422532	1227	Upregulated
ABAT	-1.348297608	3.750162632	28.3057089	4.35E-06	2.78E-05	6.142220071	1228	Downregulated
FITM2	-1.654673768	1.150906392	20.58099062	4.72E-05	0.00019532	6.137604852	1229	Downregulated
TMEM218	-1.41372996	3.148891819	26.30692461	8.08E-06	4.59E-05	6.13352287	1230	Downregulated
CD200	-1.475712585	1.860926593	24.64043027	1.35E-05	6.98E-05	6.133235407	1231	Downregulated
RUVBL1	-1.342223568	3.794496243	28.43570368	4.19E-06	2.70E-05	6.131576352	1232	Downregulated
SIL1	1.029340453	4.204136181	43.80609883	6.63E-08	1.11E-06	6.128604021	1233	Upregulated
LTF	1.756996666	4.970839882	19.09475998	8.69E-05	0.000326397	6.125336621	1234	Upregulated
CEACAM6	1.578517444	1.561894994	22.22679317	2.98E-05	0.000132702	6.120104667	1235	Upregulated
DEDD2	1.262495289	7.167862495	31.10296713	1.90E-06	1.42E-05	6.118595813	1236	Upregulated
ZNF326	1.066007941	5.473064833	41.03338852	1.31E-07	1.84E-06	6.114289886	1237	Upregulated
KNOP1	-1.339216457	2.337441185	28.45200541	4.23E-06	2.72E-05	6.113874382	1238	Downregulated
GBP3	1.220057597	6.560023919	32.83116612	1.16E-06	9.79E-06	6.111543845	1239	Upregulated
FCGR1A	1.650540764	6.079195227	20.79484729	4.81E-05	0.000198407	6.111034638	1240	Upregulated
TRIP10	1.605892245	2.538498881	21.660367	3.62E-05	0.000156579	6.110846378	1241	Upregulated
FLOT1	1.219665436	7.361504625	32.72008943	1.20E-06	1.00E-05	6.096664314	1242	Upregulated
TBL2	1.24133631	4.740966949	31.77651397	1.56E-06	1.23E-05	6.095061897	1243	Upregulated
ALDH4A1	1.408492508	2.101246256	26.18999122	8.41E-06	4.72E-05	6.093393534	1244	Upregulated
MAGEF1	-1.248961516	2.707109978	31.49454193	1.73E-06	1.33E-05	6.091567867	1245	Downregulated
PGK1	1.161398213	9.633336141	35.31945061	5.83E-07	5.80E-06	6.082155151	1246	Upregulated
LPXN	-1.231360934	5.054570888	32.0650103	1.44E-06	1.16E-05	6.078758545	1247	Downregulated
ZNF585B	-1.698260549	2.261759734	19.84948244	6.73E-05	0.000263732	6.077799206	1248	Downregulated
TMEM67	1.405824602	3.123616268	26.13443046	8.48E-06	4.75E-05	6.077560739	1249	Upregulated
CAMK2G	-1.38213957	4.932766932	26.79668601	6.86E-06	4.04E-05	6.073020975	1250	Downregulated
IMPA2	-1.284739345	4.366642771	29.94362104	2.66E-06	1.88E-05	6.071810616	1251	Downregulated
DNAL4	-1.293016435	1.757323722	29.65516995	2.91E-06	2.02E-05	6.069732771	1252	Downregulated
UBTF	-1.033748064	5.536067588	42.73531387	8.58E-08	1.36E-06	6.065845609	1253	Downregulated
TAS2R20	-1.301543853	1.110674153	28.96376279	3.22E-06	2.19E-05	6.065603549	1254	Downregulated
KIF21A	-1.233784298	3.80457915	31.81426122	1.56E-06	1.23E-05	6.059514124	1255	Downregulated
RTN1	-1.400933155	3.188017163	26.15471349	8.46E-06	4.74E-05	6.057484031	1256	Downregulated
GSPT2	-1.097944341	2.593689075	38.47238916	2.60E-07	3.05E-06	6.055412768	1257	Downregulated
ZBTB3	-1.492659756	1.522445012	23.6520681	1.81E-05	8.79E-05	6.054612936	1258	Downregulated
NUCB1	1.170998282	6.186449254	34.58800387	7.11E-07	6.76E-06	6.054151567	1259	Upregulated
SMPD3	-1.597272161	1.676772398	21.43552196	3.82E-05	0.000163662	6.047356261	1260	Downregulated
SUPT5H	1.040679439	6.093891254	41.91187222	1.05E-07	1.57E-06	6.041156252	1261	Upregulated
F12	1.42622134	1.305679115	25.29046656	1.09E-05	5.83E-05	6.039592944	1262	Upregulated
PCID2	-1.246427528	4.484288075	31.08539757	1.91E-06	1.43E-05	6.038807813	1263	Downregulated
MYBL1	-1.086107732	5.798488085	38.87048077	2.27E-07	2.77E-06	6.035222634	1264	Downregulated
IFT20	1.16748654	4.500611778	34.5512762	7.20E-07	6.81E-06	6.032338982	1265	Upregulated
CD38	1.332439869	4.608884074	28.01210236	4.73E-06	2.98E-05	6.029761704	1266	Upregulated
RTCB	1.21097592	6.292281852	32.48997993	1.28E-06	1.05E-05	6.026801538	1267	Upregulated
C12orf76	1.078217158	4.896874874	39.19058237	2.10E-07	2.60E-06	6.021500144	1268	Upregulated
LMO2	1.172164615	7.17491163	34.20749727	7.90E-07	7.33E-06	6.019243166	1269	Upregulated
PSD4	-1.181307604	6.448487983	33.75290012	8.96E-07	8.10E-06	6.014423404	1270	Downregulated
CCNK	1.204547993	4.518343831	32.64646613	1.22E-06	1.02E-05	6.012128105	1271	Upregulated
EPHX2	-1.420418724	2.297153277	25.33544723	1.10E-05	5.86E-05	6.011613681	1272	Downregulated
TRIM26	1.081745577	4.849927604	38.85146609	2.29E-07	2.78E-06	6.009291451	1273	Upregulated
NHEJ1	-1.472784167	0.980887786	23.51975789	1.70E-05	8.34E-05	6.007068094	1274	Downregulated
VPS9D1	1.156783188	3.490395014	34.87283072	6.63E-07	6.42E-06	6.006473012	1275	Upregulated
TRIM2	-1.347051803	1.399462355	27.23259476	5.76E-06	3.50E-05	6.001581018	1276	Downregulated
GRAMD1B	1.422161345	3.934522165	25.14284271	1.15E-05	6.10E-05	5.99404587	1277	Upregulated
HSPA1B	1.223161883	4.026550441	31.65134215	1.62E-06	1.27E-05	5.98940597	1278	Upregulated
FCMR	-1.749875498	3.808175061	18.61716099	0.000103376	0.00037801	5.9889425	1279	Downregulated
CERS4	-1.07795756	3.194306644	38.8917348	2.30E-07	2.79E-06	5.987005967	1280	Downregulated
ANKMY1	-1.046433521	3.098375409	40.9390673	1.37E-07	1.90E-06	5.986961629	1281	Downregulated
ZBTB21	1.082167286	5.281732935	38.45508895	2.53E-07	3.00E-06	5.976603061	1282	Upregulated
SUN1	-1.132831703	4.686737292	35.72511713	5.23E-07	5.33E-06	5.974139185	1283	Downregulated
GTPBP10	-1.02356886	4.494559509	42.26393255	9.67E-08	1.47E-06	5.969229812	1284	Downregulated
ZNF540	-1.367960381	2.372191324	26.56196479	7.51E-06	4.34E-05	5.968265562	1285	Downregulated
TRA2A	1.189110272	7.26631157	32.91755653	1.13E-06	9.61E-06	5.966031296	1286	Upregulated
KCTD15	-1.11535588	2.23196013	36.60203776	4.26E-07	4.48E-06	5.965402005	1287	Downregulated
CROT	-1.216541402	3.002179688	31.74110936	1.61E-06	1.26E-05	5.961915651	1288	Downregulated
MRPL28	1.023815431	5.155954461	42.02703413	1.02E-07	1.53E-06	5.954536534	1289	Upregulated
ANXA1	1.197564209	9.832132551	32.4092924	1.31E-06	1.07E-05	5.950514908	1290	Upregulated
PAQR8	-1.939819288	2.934653826	15.96082776	0.000274458	0.000861316	5.94523128	1291	Downregulated
SRF	1.21293153	4.794598146	31.67621046	1.61E-06	1.26E-05	5.943469651	1292	Upregulated
SMYD4	-1.091216756	3.246299375	37.57859127	3.24E-07	3.59E-06	5.94107285	1293	Downregulated
RIOX2	-1.310098443	3.69094492	28.09395117	4.64E-06	2.93E-05	5.938103772	1294	Downregulated
NMI	1.207291151	7.801549728	31.84901453	1.53E-06	1.21E-05	5.935667562	1295	Upregulated
WTAP	1.145990343	8.174860445	34.65909561	6.98E-07	6.66E-06	5.932493717	1296	Upregulated
ZNF383	-1.20031834	3.58544218	32.13396715	1.42E-06	1.15E-05	5.930067416	1297	Downregulated
ANO9	-1.171314912	3.039710866	33.48316246	9.83E-07	8.66E-06	5.929833156	1298	Downregulated
PIGM	-1.183016887	2.802670726	32.92071717	1.15E-06	9.77E-06	5.926850377	1299	Downregulated
ENPP2	1.467237021	2.433244169	23.58742318	1.92E-05	9.24E-05	5.919324489	1300	Upregulated
SPN	-1.357300542	6.207105943	26.46606066	7.59E-06	4.36E-05	5.918165203	1301	Downregulated
EIF5AL1	1.176301393	2.349835538	33.11183074	1.09E-06	9.39E-06	5.913805572	1302	Upregulated
SARNP	1.165934617	1.834013347	33.57802809	9.65E-07	8.54E-06	5.909610697	1303	Upregulated
CDC42EP4	1.258385073	2.614324108	29.65539581	2.94E-06	2.04E-05	5.903254163	1304	Upregulated
TTC3	-1.036799393	6.671873927	40.4223086	1.53E-07	2.05E-06	5.898309169	1305	Downregulated
DDA1	1.184220893	3.496680782	32.53000599	1.27E-06	1.05E-05	5.895325896	1306	Upregulated
POGLUT1	-1.159875291	4.042660738	33.63712932	9.30E-07	8.33E-06	5.891331979	1307	Downregulated
SPNS3	-1.375894905	1.444507729	25.59898734	9.66E-06	5.26E-05	5.887851982	1308	Downregulated
MED26	1.159470913	2.812335055	33.64291202	9.38E-07	8.36E-06	5.887651154	1309	Upregulated
VPS18	1.024238189	5.83145265	41.18996664	1.26E-07	1.79E-06	5.886733478	1310	Upregulated
PURA	-1.529853252	4.766042345	21.95927496	3.25E-05	0.000142542	5.883900968	1311	Downregulated
TRMT10A	-1.139158966	2.317689823	34.59415291	7.31E-07	6.88E-06	5.881158181	1312	Downregulated
BTBD19	1.543289719	1.874276315	21.68680722	3.59E-05	0.000155403	5.877681337	1313	Upregulated
BRD2	1.15244501	7.288103379	33.82190648	8.79E-07	8.01E-06	5.873205132	1314	Upregulated
HDHD2	-1.166294588	1.583139805	33.11779715	1.07E-06	9.22E-06	5.872581051	1315	Downregulated
ZNF546	-1.379123584	2.664722325	25.50520264	1.04E-05	5.61E-05	5.862339378	1316	Downregulated
ZNF267	1.270029377	8.611548573	28.85033285	3.67E-06	2.44E-05	5.858491303	1317	Upregulated
HSP90B1	1.128315957	7.888729574	34.80852066	6.70E-07	6.45E-06	5.856450248	1318	Upregulated
GMCL1	-1.017404288	5.432738406	41.21269409	1.25E-07	1.78E-06	5.849232034	1319	Downregulated
JMJD4	-1.013841126	1.783750432	41.57669453	1.17E-07	1.70E-06	5.84916754	1320	Downregulated
PEX6	-1.30545284	3.524592465	27.59762835	5.41E-06	3.32E-05	5.847788508	1321	Downregulated
CCM2	-1.292330142	5.902026378	27.98962991	4.76E-06	3.00E-05	5.845286222	1322	Downregulated
MTLN	-1.132695041	1.594879045	34.44088971	7.40E-07	6.94E-06	5.843401727	1323	Downregulated
WWP2	1.030227662	6.20020302	40.18309161	1.62E-07	2.16E-06	5.836924922	1324	Upregulated
ZNF32	-1.088523795	2.971047546	36.69379555	4.11E-07	4.35E-06	5.836666965	1325	Downregulated
B3GNT2	1.086498876	6.707516603	36.70983841	4.01E-07	4.25E-06	5.836607334	1326	Upregulated
WDCP	-1.144358574	3.229201866	33.90945704	8.70E-07	7.94E-06	5.836405559	1327	Downregulated
FCRL1	-1.701877465	4.538413515	18.65664474	0.000101622	0.000372726	5.835075095	1328	Downregulated
CRYZ	-1.36470486	3.168473683	25.64808964	9.92E-06	5.38E-05	5.826741626	1329	Downregulated
ZNF749	-1.340676288	1.846321848	26.36191019	7.91E-06	4.51E-05	5.826084824	1330	Downregulated
CEBPB	1.352201416	8.417946403	25.93638055	8.95E-06	4.94E-05	5.82347728	1331	Upregulated
ZNF71	-1.275166844	2.026277524	28.38404763	4.30E-06	2.76E-05	5.813955884	1332	Downregulated
PRMT7	-1.302386845	3.324730111	27.42858479	5.70E-06	3.47E-05	5.807953704	1333	Downregulated
GDPD3	-1.410892466	0.876637849	23.75164775	1.54E-05	7.75E-05	5.79999079	1334	Downregulated
ZNF831	-1.462480029	4.27340269	22.96071695	2.33E-05	0.000108519	5.797993463	1335	Downregulated
TAP1	1.061421634	8.450384607	37.75108758	3.04E-07	3.45E-06	5.797891277	1336	Upregulated
JAML	-1.648074277	8.679398971	19.32858441	8.00E-05	0.000303945	5.796614606	1337	Downregulated
HEATR5A	-1.390234656	3.619452155	24.73223597	1.32E-05	6.83E-05	5.791128572	1338	Downregulated
ZNF146	-1.202374052	6.005852681	30.78188692	2.08E-06	1.53E-05	5.789632301	1339	Downregulated
ACADSB	-1.148525539	3.678509751	33.1201924	1.08E-06	9.27E-06	5.780203385	1340	Downregulated
TECPR1	-1.158572805	5.041417226	32.60820343	1.24E-06	1.03E-05	5.778679904	1341	Downregulated
RCAN3	-1.520479276	4.934939765	21.53118678	3.75E-05	0.000161163	5.766773273	1342	Downregulated
CHMP7	-1.435738311	5.783783217	23.36183499	2.04E-05	9.69E-05	5.76235752	1343	Downregulated
SHQ1	-1.042618764	3.674898104	38.52167805	2.51E-07	2.98E-06	5.761127018	1344	Downregulated
ZNF33A	-1.214345471	6.761946313	30.07282139	2.56E-06	1.81E-05	5.757969967	1345	Downregulated
NCR3	-1.34299349	2.164219335	25.80750884	9.48E-06	5.18E-05	5.75542543	1346	Downregulated
TMEM19	-1.389702504	4.115170241	24.49499536	1.42E-05	7.25E-05	5.752893188	1347	Downregulated
GDF11	-1.346754669	2.473395317	25.68579815	9.87E-06	5.35E-05	5.752743814	1348	Downregulated
TSPAN2	-1.278726244	5.21788994	27.73353713	5.15E-06	3.18E-05	5.750429559	1349	Downregulated
EEF2KMT	-1.383186867	0.788673035	24.06609039	1.35E-05	6.98E-05	5.749017214	1350	Downregulated
LCN2	1.294910902	3.48063316	27.19898885	6.09E-06	3.66E-05	5.74554667	1351	Upregulated
WDR12	-1.332283348	3.231840044	26.01718968	8.83E-06	4.89E-05	5.743552719	1352	Downregulated
TIMP1	1.049124494	5.17232616	37.88519184	2.94E-07	3.36E-06	5.742282742	1353	Upregulated
SLC26A2	-1.504096642	3.988454945	21.72152815	3.53E-05	0.0001527	5.739874929	1354	Downregulated
SKP2	-1.192833911	3.981263334	30.71769758	2.13E-06	1.56E-05	5.734626406	1355	Downregulated
JOSD1	1.054732609	6.716199202	37.39917941	3.34E-07	3.69E-06	5.730735809	1356	Upregulated
ZNF816	-1.138225584	3.676258285	33.10124705	1.08E-06	9.30E-06	5.726782935	1357	Downregulated
NDST2	1.3306751	1.255875139	25.89236957	9.04E-06	4.98E-05	5.725777964	1358	Upregulated
TXNDC15	-1.20500317	4.594580776	30.15396695	2.50E-06	1.78E-05	5.723446847	1359	Downregulated
ST6GAL1	-1.430106089	5.836591254	23.26912422	2.10E-05	9.96E-05	5.722764778	1360	Downregulated
SCRIB	-1.168639725	2.86269277	31.63921612	1.66E-06	1.28E-05	5.715971527	1361	Downregulated
MSH2	-1.007429727	4.624128715	40.06221641	1.68E-07	2.21E-06	5.697437374	1362	Downregulated
SYF2	1.112494498	7.68362295	33.9750403	8.42E-07	7.74E-06	5.686174796	1363	Upregulated
ZNF792	-1.066331338	3.963941653	36.3155279	4.48E-07	4.66E-06	5.685468241	1364	Downregulated
SYT2	-1.50523824	0.757696261	20.8607389	3.93E-05	0.0001674	5.684149423	1365	Downregulated
BICD2	-1.066995088	6.124375235	36.20547276	4.59E-07	4.76E-06	5.678785318	1366	Downregulated
PREPL	-1.170175168	4.234318765	31.16798958	1.87E-06	1.40E-05	5.678267721	1367	Downregulated
ZNF343	-1.26189086	2.195063848	27.82163906	5.11E-06	3.17E-05	5.677652687	1368	Downregulated
SETD6	-1.178978071	2.726136037	30.85822597	2.08E-06	1.53E-05	5.677477556	1369	Downregulated
S100PBP	-1.142576469	4.929881672	32.370607	1.32E-06	1.08E-05	5.672691606	1370	Downregulated
ZNF862	-1.440886696	2.635797296	22.75409518	2.53E-05	0.000116022	5.670553185	1371	Downregulated
ZNF17	-1.209279929	2.760959684	29.59112754	3.01E-06	2.07E-05	5.663767684	1372	Downregulated
ZC3H15	1.003640762	7.119540074	39.88875941	1.75E-07	2.28E-06	5.662744951	1373	Upregulated
STX1A	1.83849073	1.265043072	15.97313852	0.000266442	0.000838964	5.655668982	1374	Upregulated
EME2	-1.038367511	2.745562247	37.57105259	3.27E-07	3.62E-06	5.649438833	1375	Downregulated
C12orf42	-1.244641881	1.563950718	28.1021229	4.56E-06	2.89E-05	5.649131548	1376	Downregulated
SUB1	1.081240631	8.545947547	35.16358911	6.08E-07	5.98E-06	5.647392384	1377	Upregulated
TMEM223	-1.075215677	2.654158955	35.57500691	5.58E-07	5.62E-06	5.645362624	1378	Downregulated
MRPL30	-1.155749157	3.936961489	31.51818509	1.69E-06	1.30E-05	5.645294953	1379	Downregulated
CHML	-1.004900028	4.606151532	39.60295325	1.89E-07	2.42E-06	5.644511906	1380	Downregulated
NARS2	-1.097330193	3.289298898	34.28624931	7.83E-07	7.29E-06	5.637336485	1381	Downregulated
NOD2	1.266132129	5.364179663	27.26376063	5.94E-06	3.58E-05	5.628989141	1382	Upregulated
CAT	-1.07228031	7.688688024	35.45436036	5.62E-07	5.65E-06	5.627104187	1383	Downregulated
THOC3	-1.315190592	2.877787583	25.73211489	9.69E-06	5.27E-05	5.626849995	1384	Downregulated
ARL10	-1.67803027	1.973067356	18.06130474	0.000125835	0.000445072	5.624035591	1385	Downregulated
CEACAM8	1.443691909	2.898180891	22.39530737	2.83E-05	0.000127213	5.623855823	1386	Upregulated
COPS2	1.005736568	7.441686233	39.24211649	2.07E-07	2.58E-06	5.621028392	1387	Upregulated
PTPN7	1.222983424	5.035806227	28.68222865	3.86E-06	2.54E-05	5.620842591	1388	Upregulated
FKTN	-1.117735556	3.436239913	33.05696481	1.10E-06	9.41E-06	5.617984881	1389	Downregulated
MRPL24	-1.106609536	3.229258777	33.61033405	9.45E-07	8.39E-06	5.617280603	1390	Downregulated
BCL2	-1.461329462	6.10562783	21.93052233	3.27E-05	0.000143592	5.615696695	1391	Downregulated
TGM4	1.373693625	0.659714677	23.72548679	1.65E-05	8.17E-05	5.615650916	1392	Upregulated
MON1A	-1.360693841	1.992886435	24.40220782	1.47E-05	7.48E-05	5.614375341	1393	Downregulated
GPAM	-1.141504554	3.117554403	31.87119695	1.54E-06	1.22E-05	5.608580159	1394	Downregulated
CD27	-1.543942168	2.103652928	20.26317605	5.83E-05	0.000233974	5.605796386	1395	Downregulated
RPL22L1	1.287362729	5.551580493	26.35564331	7.86E-06	4.49E-05	5.597116675	1396	Upregulated
YAE1	-1.386491593	1.699426444	23.52910137	1.93E-05	9.27E-05	5.59176939	1397	Downregulated
P4HTM	-1.095324301	3.122952846	33.94724969	8.62E-07	7.88E-06	5.590230256	1398	Downregulated
KDM3A	1.127647491	7.887565873	32.272357	1.36E-06	1.10E-05	5.589460608	1399	Upregulated
SRGN	1.469965314	12.60067263	21.60424908	3.65E-05	0.000157752	5.58884416	1400	Upregulated
FBRS	1.200784881	5.959483751	29.23793164	3.27E-06	2.22E-05	5.587679032	1401	Upregulated
COG6	-1.135487797	4.119059784	31.89919137	1.52E-06	1.20E-05	5.586266786	1402	Downregulated
GRB10	1.291250601	3.473308346	26.15651384	8.40E-06	4.72E-05	5.586183824	1403	Upregulated
N4BP3	1.591368475	2.480489662	19.28495576	8.19E-05	0.000310392	5.582662988	1404	Upregulated
C3AR1	1.493230877	5.230234727	21.0931179	4.35E-05	0.000182803	5.581722937	1405	Upregulated
KIRREL3	1.303138035	1.084059717	25.6250235	9.69E-06	5.27E-05	5.575284898	1406	Upregulated
ZNF28	-1.44504157	4.255201501	22.04752317	3.16E-05	0.000139331	5.572012624	1407	Downregulated
LIX1L	-1.235549379	4.244387279	27.84218201	4.99E-06	3.11E-05	5.568349833	1408	Downregulated
RCSD1	-1.12535604	7.697148088	32.17222813	1.40E-06	1.13E-05	5.565973848	1409	Downregulated
TCN1	1.443399381	4.225028698	22.01400622	3.19E-05	0.000140557	5.560188985	1410	Upregulated
DNAJB9	1.224566836	6.468739597	28.11579373	4.58E-06	2.90E-05	5.556578831	1411	Upregulated
HADH	-1.0749223	2.742296759	34.61043018	7.24E-07	6.82E-06	5.553061055	1412	Downregulated
KLHDC3	-1.025444578	4.182205618	37.02154819	3.71E-07	3.98E-06	5.537735282	1413	Downregulated
ZNF331	1.329076409	4.202910262	24.72381645	1.32E-05	6.82E-05	5.53694554	1414	Upregulated
FMNL2	1.178716262	3.171723088	29.6459785	2.93E-06	2.03E-05	5.531148455	1415	Upregulated
NQO1	-1.050012175	0.83645383	34.94885402	5.32E-07	5.41E-06	5.53028281	1416	Downregulated
NLRP12	-1.626783583	5.84012815	18.42097284	0.000110383	0.00039888	5.529693648	1417	Downregulated
CUBN	-1.176094544	2.436621016	29.78579411	2.85E-06	1.99E-05	5.529557612	1418	Downregulated
FRMD8	-1.041633961	4.116739627	36.03916514	4.82E-07	4.96E-06	5.525391566	1419	Downregulated
P2RY6	1.666632892	0.922255541	17.63104509	0.000140912	0.000489562	5.516874676	1420	Upregulated
GNRH1	-1.430211146	2.068216843	22.08698459	3.14E-05	0.000138881	5.516835939	1421	Downregulated
SELL	1.178327912	10.55149643	29.49203867	3.04E-06	2.09E-05	5.515270204	1422	Upregulated
IL15	1.051195309	4.166158276	35.38973481	5.73E-07	5.75E-06	5.508832362	1423	Upregulated
HLA-B	1.035444858	12.08349973	36.1580959	4.65E-07	4.80E-06	5.50691612	1424	Upregulated
NIF3L1	-1.143259055	3.226273744	30.81788839	2.09E-06	1.53E-05	5.50424506	1425	Downregulated
FANCE	-1.221811786	1.974162516	27.86798562	5.02E-06	3.13E-05	5.504079022	1426	Downregulated
NME6	-1.270038767	4.182477951	26.22399015	8.21E-06	4.64E-05	5.503999615	1427	Downregulated
PRX	-1.170067615	1.047610185	29.33917896	2.86E-06	1.99E-05	5.499691147	1428	Downregulated
ZNF268	-1.24359341	4.317176028	27.04463433	6.36E-06	3.79E-05	5.497851849	1429	Downregulated
F2RL1	-1.424788657	4.807995189	22.05942912	3.14E-05	0.000138738	5.496557816	1430	Downregulated
ZNF721	-1.126828763	4.77636269	31.40774028	1.74E-06	1.33E-05	5.494133329	1431	Downregulated
ZC3H11A	1.148117973	2.702367233	30.51596637	2.28E-06	1.65E-05	5.490416789	1432	Upregulated
ZNF821	1.263490704	2.122364812	26.3107999	8.11E-06	4.60E-05	5.480438243	1433	Upregulated
RELT	1.01710652	6.514041505	36.86992666	3.84E-07	4.11E-06	5.478629959	1434	Upregulated
SHISAL2A	-1.33035284	1.904863676	24.32478803	1.51E-05	7.62E-05	5.478557413	1435	Downregulated
VPS72	-1.204508594	3.769664926	28.19105964	4.50E-06	2.87E-05	5.471908616	1436	Downregulated
ST6GALNAC2	-1.216793284	2.359553806	27.78311878	5.17E-06	3.20E-05	5.469677461	1437	Downregulated
CD160	-1.255423046	3.254584493	26.37414093	7.89E-06	4.51E-05	5.456288968	1438	Downregulated
DNAJC10	-1.052315141	6.378762873	34.74471797	6.82E-07	6.54E-06	5.455502375	1439	Downregulated
ZNF34	1.230038717	3.189708142	27.16891458	6.16E-06	3.68E-05	5.453912712	1440	Upregulated
ZNF544	-1.045791273	3.611425224	35.09773008	6.24E-07	6.12E-06	5.452015055	1441	Downregulated
EXTL3	-1.078411428	5.09401864	33.30831736	1.01E-06	8.87E-06	5.448187342	1442	Downregulated
ZNF606	-1.084912641	2.861372317	33.00688108	1.12E-06	9.57E-06	5.445038579	1443	Downregulated
RTN4IP1	-1.151636052	1.714552579	29.97044077	2.66E-06	1.88E-05	5.443504107	1444	Downregulated
ZNF347	-1.405354996	3.181062225	22.19035394	3.03E-05	0.000134809	5.439120873	1445	Downregulated
GRINA	1.378667853	5.962892488	22.76774773	2.48E-05	0.0001141	5.435693528	1446	Upregulated
CD8B	-1.354055814	4.74683161	23.36185499	2.04E-05	9.70E-05	5.434215354	1447	Downregulated
SDR42E1	-1.245709754	2.019849872	26.54209741	7.54E-06	4.35E-05	5.433359477	1448	Downregulated
SDAD1	-1.040197921	5.145457895	35.15356212	6.10E-07	6.00E-06	5.431808878	1449	Downregulated
CEP19	-2.023493258	4.655214234	13.24106675	0.000780966	0.002093234	5.421306961	1450	Downregulated
PLEKHG4	-1.244030687	1.619450428	26.43296025	7.64E-06	4.39E-05	5.421173429	1451	Downregulated
HSD17B4	-1.084653549	5.849187469	32.6910208	1.21E-06	1.01E-05	5.418492243	1452	Downregulated
SLC7A11	1.317720014	2.459054402	24.25099895	1.55E-05	7.76E-05	5.415939627	1453	Upregulated
IARS2	-1.24288899	5.539077507	26.43304496	7.67E-06	4.40E-05	5.415021539	1454	Downregulated
PLEKHB1	-1.342684388	1.089644971	23.27162963	1.93E-05	9.29E-05	5.413806529	1455	Downregulated
NUP43	-1.107153181	4.320694719	31.55763531	1.67E-06	1.29E-05	5.412876855	1456	Downregulated
SLC35E2B	-1.386678375	3.392043036	22.44244952	2.78E-05	0.000125661	5.409156587	1457	Downregulated
ZC2HC1A	-1.165040853	2.133166992	29.19107667	3.39E-06	2.28E-05	5.407713173	1458	Downregulated
HCAR2	1.385307013	6.523883008	22.43165874	2.77E-05	0.000125272	5.405672461	1459	Upregulated
AGAP1	-1.397559091	1.931099015	22.1403878	3.08E-05	0.00013646	5.40155798	1460	Downregulated
GPR171	-1.392260653	4.094904295	22.23600164	2.97E-05	0.000132281	5.399888152	1461	Downregulated
CXCL16	1.25913824	4.491084483	25.75190711	9.50E-06	5.18E-05	5.395975268	1462	Upregulated
ADCY3	1.807897044	3.321520003	15.36738478	0.000341724	0.001037147	5.395053469	1463	Upregulated
PRKD2	1.409036217	5.833178991	21.81594329	3.40E-05	0.000148293	5.395031069	1464	Upregulated
CASD1	-1.068092561	4.82383134	33.25756615	1.03E-06	8.96E-06	5.391223663	1465	Downregulated
DSEL	-1.244876886	0.922653703	25.7660706	8.29E-06	4.67E-05	5.390730288	1466	Downregulated
MPPE1	-1.099683407	5.270975389	31.6388397	1.63E-06	1.27E-05	5.384595707	1467	Downregulated
FAM8A1	1.178303442	8.477693578	28.3881159	4.22E-06	2.72E-05	5.380085274	1468	Upregulated
ZNF132	-1.576937981	1.397079482	18.42175573	0.000106707	0.000388088	5.379045111	1469	Downregulated
IPP	-1.107529971	2.880361065	31.26034281	1.85E-06	1.39E-05	5.378825831	1470	Downregulated
ALDH3A2	-1.118918708	4.579106838	30.61678367	2.19E-06	1.59E-05	5.369035682	1471	Downregulated
ARHGAP25	-1.202076927	7.740738193	27.44620043	5.61E-06	3.42E-05	5.368750917	1472	Downregulated
SOCS2	-1.287270256	2.791140677	24.79981278	1.30E-05	6.76E-05	5.368343082	1473	Downregulated
TMEM69	-1.131593933	3.21862583	30.10450142	2.57E-06	1.82E-05	5.364378665	1474	Downregulated
ARRDC4	1.313317117	5.045779135	23.96931921	1.67E-05	8.27E-05	5.361942478	1475	Upregulated
ATP6V1G1	1.109255486	8.075484674	30.94117745	1.99E-06	1.47E-05	5.359807945	1476	Upregulated
LCMT2	-1.374548821	2.511051963	22.43994139	2.81E-05	0.000126401	5.358333834	1477	Downregulated
HLCS	-1.136497505	3.167021763	29.86279618	2.76E-06	1.94E-05	5.356622778	1478	Downregulated
TRIM16	-1.141183208	1.064501524	29.31982919	2.92E-06	2.02E-05	5.356438059	1479	Downregulated
DPH5	-1.236765257	3.632980447	26.17406936	8.37E-06	4.70E-05	5.352286977	1480	Downregulated
XYLT2	-1.085913948	2.961694694	32.02368109	1.48E-06	1.18E-05	5.350173731	1481	Downregulated
ZNF77	-1.183657428	1.470928763	27.88108215	4.84E-06	3.04E-05	5.34686013	1482	Downregulated
TMEM170B	1.10247725	7.32783426	30.99059321	1.96E-06	1.46E-05	5.332315314	1483	Upregulated
MGLL	1.101093189	3.754202521	31.06601975	1.92E-06	1.44E-05	5.331437953	1484	Upregulated
L3HYPDH	-1.073363051	2.564702832	32.42428579	1.33E-06	1.09E-05	5.327236149	1485	Downregulated
EEF2K	-1.470493208	2.754843673	20.19678243	5.98E-05	0.000238412	5.327115064	1486	Downregulated
ICMT	-1.428849038	4.200923226	20.99960888	4.50E-05	0.000187658	5.324795298	1487	Downregulated
EXOSC4	1.652145005	0.745745521	16.90110911	0.000180295	0.000603485	5.318806017	1488	Upregulated
PMM2	-1.06360523	4.112020637	32.72854261	1.20E-06	1.00E-05	5.316114746	1489	Downregulated
SEMA4F	-1.301284751	1.709162519	23.97865115	1.67E-05	8.25E-05	5.313732101	1490	Downregulated
COL6A2	-1.234663043	3.547618506	25.83308594	9.31E-06	5.11E-05	5.298891105	1491	Downregulated
PYCR3	-1.313938922	0.563625029	22.77086318	1.94E-05	9.30E-05	5.296951598	1492	Downregulated
MAGEH1	-1.281248701	3.11694313	24.42995542	1.46E-05	7.41E-05	5.291537554	1493	Downregulated
MMS19	-1.143048871	4.577600369	28.96604642	3.55E-06	2.38E-05	5.285736778	1494	Downregulated
MAN1C1	-1.455795221	2.567310637	20.25051684	5.88E-05	0.000235571	5.281446831	1495	Downregulated
PIP4K2B	-1.214844393	5.303846592	26.27097043	8.07E-06	4.58E-05	5.27080726	1496	Downregulated
VIPR1	-1.502262145	1.574763825	19.21260808	8.21E-05	0.000310879	5.269046467	1497	Downregulated
WBP1L	-1.331737999	5.086680684	22.84514356	2.42E-05	0.000111682	5.263050749	1498	Downregulated
BLOC1S1	1.02603642	4.060071891	34.15423425	8.04E-07	7.43E-06	5.262787169	1499	Upregulated
HLA-DOA	-1.483675758	4.638169932	19.56479897	7.37E-05	0.000283731	5.262737326	1500	Downregulated
POLR1B	-1.239534296	4.21865252	25.39358611	1.06E-05	5.69E-05	5.261248123	1501	Downregulated
B2M	1.205139501	14.68866802	26.50469247	7.50E-06	4.33E-05	5.258471184	1502	Upregulated
SH2B2	1.129054595	3.330106376	29.25354086	3.28E-06	2.22E-05	5.25336331	1503	Upregulated
S1PR2	1.593653859	1.80824542	17.64957363	0.000146737	0.000506518	5.251734887	1504	Upregulated
EIF4B	-1.057799112	8.711573578	32.35912744	1.32E-06	1.09E-05	5.251206852	1505	Downregulated
CEACAM1	1.353134124	4.076459643	22.24116163	2.96E-05	0.000132084	5.249010722	1506	Upregulated
ZNF671	-1.259142602	3.656324793	24.72790445	1.32E-05	6.83E-05	5.245029046	1507	Downregulated
SLC23A2	1.144428529	5.243753522	28.54079452	4.03E-06	2.63E-05	5.242125709	1508	Upregulated
GALE	1.111738084	2.932409825	29.8622354	2.75E-06	1.93E-05	5.240016863	1509	Upregulated
PDCD7	-1.171166401	3.457769854	27.53693118	5.51E-06	3.37E-05	5.238245426	1510	Downregulated
ANKRD44	-1.201212903	8.318740378	26.4404365	7.65E-06	4.39E-05	5.234584272	1511	Downregulated
C10orf143	-1.283046915	0.868366286	23.49047381	1.70E-05	8.35E-05	5.232982442	1512	Downregulated
THUMPD2	1.012842923	4.001832013	34.54728543	7.22E-07	6.82E-06	5.232706549	1513	Upregulated
MEX3D	-1.204486719	1.094905769	26.05681902	7.95E-06	4.53E-05	5.232230389	1514	Downregulated
ARRDC2	1.068549511	6.400908685	31.61392225	1.64E-06	1.27E-05	5.230082627	1515	Upregulated
AKIRIN1	1.06282587	7.889815974	31.89085484	1.51E-06	1.20E-05	5.229285644	1516	Upregulated
CTSF	-1.328317237	1.45530964	22.61662163	2.55E-05	0.00011688	5.223287298	1517	Downregulated
PKIA	-1.109499672	3.25322833	29.79196496	2.81E-06	1.97E-05	5.221217482	1518	Downregulated
SKAP1	-1.114690403	3.509897998	29.53514913	3.02E-06	2.08E-05	5.218552134	1519	Downregulated
ERP27	-1.144017849	1.950596582	28.34145719	4.36E-06	2.78E-05	5.211565449	1520	Downregulated
PPM1N	1.430133175	2.248703591	20.35898914	5.65E-05	0.000227798	5.209187929	1521	Upregulated
TGM1	1.548056859	0.662359251	17.91984837	0.000122748	0.000436088	5.202131036	1522	Upregulated
UNC119	1.188568227	6.751931027	26.62803285	7.22E-06	4.20E-05	5.201525835	1523	Upregulated
MKKS	-1.315544374	3.41889663	22.85556455	2.43E-05	0.000111897	5.197955991	1524	Downregulated
CETN3	-1.247874332	2.790697622	24.72643921	1.33E-05	6.89E-05	5.193485052	1525	Downregulated
AKAP12	-1.344578439	2.910576638	22.12659644	3.10E-05	0.000137543	5.192173221	1526	Downregulated
PARD6B	-1.133348519	2.142241977	28.61564628	4.03E-06	2.63E-05	5.191526022	1527	Downregulated
APMAP	-1.389856577	6.767475129	21.05382385	4.40E-05	0.000184736	5.188956543	1528	Downregulated
OGFRL1	-1.097578786	8.785441734	29.89637873	2.69E-06	1.90E-05	5.182946629	1529	Downregulated
HEMK1	-1.063751989	3.405628344	31.3885937	1.76E-06	1.35E-05	5.181544092	1530	Downregulated
TESPA1	-1.279042153	3.6155929	23.67900269	1.85E-05	8.94E-05	5.178426188	1531	Downregulated
CENPQ	-1.152436358	2.295050881	27.67846044	5.34E-06	3.28E-05	5.167676958	1532	Downregulated
CNKSR2	-1.181065857	2.460836749	26.67712473	7.25E-06	4.22E-05	5.167057468	1533	Downregulated
MTHFSD	-1.138692634	2.364156499	28.16047271	4.62E-06	2.92E-05	5.163360172	1534	Downregulated
ASPH	1.214659438	6.875378612	25.44140659	1.05E-05	5.62E-05	5.16234103	1535	Upregulated
USO1	-1.148648991	6.049241227	27.70103963	5.19E-06	3.21E-05	5.161988289	1536	Downregulated
ZKSCAN4	-1.28712946	3.05326492	23.33565475	2.08E-05	9.86E-05	5.156402219	1537	Downregulated
PRR7	1.369216077	2.597667758	21.33163794	4.05E-05	0.000171651	5.155584237	1538	Upregulated
METAP1	-1.00427569	3.655972751	34.19838912	7.98E-07	7.38E-06	5.153974036	1539	Downregulated
UMPS	-1.175668618	3.545694827	26.70867489	7.09E-06	4.14E-05	5.152474078	1540	Downregulated
RHBDD2	1.194543606	2.837895475	26.02821405	8.79E-06	4.87E-05	5.151341237	1541	Upregulated
GCNT4	-1.499615177	3.964835	18.62343406	0.000102988	0.000376997	5.134176173	1542	Downregulated
SMPDL3A	1.18831061	3.889864893	26.02353892	8.74E-06	4.85E-05	5.126691418	1543	Upregulated
RXRB	-1.051439014	3.793669521	31.42172569	1.74E-06	1.33E-05	5.126551896	1544	Downregulated
ARHGEF9	-1.054631384	3.156925693	31.18154485	1.88E-06	1.41E-05	5.115067834	1545	Downregulated
CD300LF	1.103967727	6.040631016	28.99688304	3.52E-06	2.35E-05	5.109391309	1546	Upregulated
ZBTB16	1.555089851	4.357349291	17.54401252	0.000151615	0.000520483	5.106283224	1547	Upregulated
KLRC1	-1.284243578	3.196711837	23.06892206	2.27E-05	0.000105951	5.104733175	1548	Downregulated
CHM	-1.370432984	3.724868599	20.98802903	4.52E-05	0.000188604	5.104106865	1549	Downregulated
DCP1A	1.051488678	5.26190068	31.08937707	1.90E-06	1.43E-05	5.094759354	1550	Upregulated
NUDT12	-1.223755787	1.427105334	24.57367025	1.35E-05	6.97E-05	5.087240637	1551	Downregulated
BIVM	-1.111311011	1.86413136	28.55000169	4.08E-06	2.65E-05	5.085432654	1552	Downregulated
MED25	1.292082589	5.280911737	22.68461494	2.55E-05	0.000116759	5.081385658	1553	Upregulated
CLASRP	1.026024411	3.639718293	32.20394054	1.39E-06	1.13E-05	5.076088342	1554	Upregulated
SMAD1	1.060831191	2.327342091	30.54533946	2.27E-06	1.65E-05	5.074021848	1555	Upregulated
ELAC1	-1.047426682	2.194557664	31.12717187	1.93E-06	1.44E-05	5.070320939	1556	Downregulated
DENND3	1.024333723	8.407118555	32.1630715	1.40E-06	1.13E-05	5.066041122	1557	Upregulated
ZNF300	-1.222357478	1.960242587	24.53777295	1.41E-05	7.23E-05	5.06147641	1558	Downregulated
TCAF1	-1.226562838	1.900759838	24.34944737	1.50E-05	7.58E-05	5.053834267	1559	Downregulated
AP3S1	1.025962577	6.524100064	31.94657951	1.49E-06	1.19E-05	5.053699896	1560	Upregulated
CD1D	1.037980149	6.052626659	31.28544095	1.80E-06	1.37E-05	5.049617344	1561	Upregulated
GTF2B	1.012398697	6.92142125	32.59028584	1.24E-06	1.03E-05	5.04842373	1562	Upregulated
LSM11	-1.343910551	2.637123415	21.25039553	4.17E-05	0.000176513	5.043997769	1563	Downregulated
ANKZF1	-1.0043261	5.120159899	32.97482085	1.11E-06	9.52E-06	5.043266831	1564	Downregulated
CD3G	-1.36325825	4.841082422	20.72829296	4.93E-05	0.000202471	5.035381999	1565	Downregulated
ZNF154	-1.195355841	2.813394993	25.09200113	1.19E-05	6.23E-05	5.02671951	1566	Downregulated
FAM200A	-1.250811076	2.200846128	23.44429788	2.02E-05	9.61E-05	5.024875698	1567	Downregulated
METRN	-1.182893239	0.833305787	24.95904053	1.05E-05	5.66E-05	5.023889696	1568	Downregulated
DENND1A	1.065649958	6.106792652	29.79426548	2.78E-06	1.95E-05	5.019656477	1569	Upregulated
INO80E	-1.160331768	3.480355201	26.12160038	8.51E-06	4.76E-05	5.015277339	1570	Downregulated
TIGD2	-1.052858237	2.501315399	30.32915459	2.43E-06	1.74E-05	5.011544159	1571	Downregulated
NEFL	-1.501891774	0.990252922	17.69790993	0.000131187	0.000461441	5.010136064	1572	Downregulated
URB1	-1.412048443	3.20098706	19.59073028	7.35E-05	0.000283516	5.009131245	1573	Downregulated
PHF13	1.110082255	3.486364242	27.90621315	4.91E-06	3.07E-05	5.00901794	1574	Upregulated
FOLR3	-1.683354247	4.341691002	15.30232548	0.000349683	0.001058448	5.008535088	1575	Downregulated
JAKMIP1	-1.324035	1.048434307	21.20095903	3.87E-05	0.000165264	5.007263612	1576	Downregulated
DNAJA1	1.16204203	8.609753928	25.94715152	8.92E-06	4.92E-05	5.005732959	1577	Upregulated
PAN2	-1.005386074	3.715404869	32.50509909	1.28E-06	1.06E-05	5.003165822	1578	Downregulated
ZNF281	1.18832826	7.638088228	25.08082739	1.17E-05	6.18E-05	5.002045658	1579	Upregulated
OSBPL8	-1.077324407	9.250874981	29.11032517	3.40E-06	2.28E-05	5.00027491	1580	Downregulated
SIGMAR1	-1.127890347	2.766654517	27.18435856	6.18E-06	3.70E-05	4.999139199	1581	Downregulated
COL17A1	1.203296905	1.514123506	24.60129261	1.38E-05	7.10E-05	4.992155701	1582	Upregulated
CIITA	-1.603726716	4.477359223	16.26812936	0.000242792	0.000774018	4.989592839	1583	Downregulated
COQ9	-1.222351133	3.059778833	23.96208297	1.70E-05	8.33E-05	4.986117666	1584	Downregulated
TRUB2	-1.154937722	3.057557723	26.03483485	8.79E-06	4.87E-05	4.980545108	1585	Downregulated
CCR7	-1.508286399	4.943900028	17.67951719	0.000144271	0.000499075	4.980112174	1586	Downregulated
KCNS1	-1.49321787	2.050389207	17.94302971	0.000132059	0.000463957	4.977674477	1587	Downregulated
HLA-DOB	-1.107986912	2.327503134	27.75442457	5.22E-06	3.22E-05	4.977468059	1588	Downregulated
PTP4A3	-1.046922466	3.445859008	30.1973031	2.49E-06	1.77E-05	4.974423729	1589	Downregulated
STK17B	1.095022986	10.914529	28.13773278	4.55E-06	2.89E-05	4.970273564	1590	Upregulated
RBM4	1.102422078	5.289351459	27.84003782	4.98E-06	3.11E-05	4.968823433	1591	Upregulated
CREG1	1.220331219	8.311708306	23.85893135	1.73E-05	8.48E-05	4.968498102	1592	Upregulated
DNAJC19	-1.053757926	3.809236882	29.75474516	2.82E-06	1.98E-05	4.956981787	1593	Downregulated
ZNF485	-1.527857207	1.412686612	17.131964	0.000171539	0.000577782	4.947562353	1594	Downregulated
ACAD10	-1.146267712	3.179438721	26.06574267	8.69E-06	4.83E-05	4.947006568	1595	Downregulated
SERPINB9	1.267769063	6.788974236	22.4228093	2.78E-05	0.000125587	4.945635664	1596	Upregulated
TMEM79	-1.359034769	0.693783348	19.84053873	5.71E-05	0.000229939	4.944694802	1597	Downregulated
BCDIN3D	-1.1939535	1.843366647	24.50646943	1.42E-05	7.28E-05	4.940703912	1598	Downregulated
FCN1	1.041269362	10.40981174	30.09432912	2.54E-06	1.80E-05	4.939908338	1599	Upregulated
RNF170	-1.338544973	3.530395009	20.65746822	5.07E-05	0.000206949	4.931383529	1600	Downregulated
ADAM22	-1.014523648	2.218973305	31.28499898	1.85E-06	1.39E-05	4.927131675	1601	Downregulated
KCNE1	1.355285245	3.004886415	20.28058127	5.78E-05	0.000232049	4.925675456	1602	Upregulated
CD2	-1.199623009	5.127870754	24.15549738	1.58E-05	7.87E-05	4.923494846	1603	Downregulated
SLC2A4RG	-1.0049637	1.929107694	31.67354229	1.65E-06	1.28E-05	4.916504131	1604	Downregulated
NDRG3	-1.063623496	4.504937702	28.94249989	3.58E-06	2.39E-05	4.916204596	1605	Downregulated
RAD51D	-1.264748158	2.733466778	22.28452025	2.95E-05	0.00013181	4.907289857	1606	Downregulated
LLGL1	-1.124506904	2.802272537	26.55439362	7.50E-06	4.33E-05	4.906641218	1607	Downregulated
IGFBP3	-1.317874624	1.53007712	20.92833601	4.54E-05	0.000189313	4.906208185	1608	Downregulated
ZNF133	-1.107039369	2.799318048	27.17508967	6.20E-06	3.70E-05	4.90585607	1609	Downregulated
TNFAIP8L2	-1.60753273	4.834833146	15.84736447	0.000284154	0.000888769	4.904921593	1610	Downregulated
MRPS27	-1.056841566	4.142359352	29.04468329	3.48E-06	2.33E-05	4.895802558	1611	Downregulated
DPEP3	-1.228454657	1.379964563	23.05953621	2.20E-05	0.000103657	4.894654815	1612	Downregulated
UNC93B1	1.08145296	6.649885007	27.98299484	4.77E-06	3.00E-05	4.890903795	1613	Upregulated
DDX60	1.405159575	8.058863152	19.01701687	8.93E-05	0.000333788	4.885078027	1614	Upregulated
MAPK7	1.250390976	2.625056497	22.49679717	2.74E-05	0.000124164	4.884033968	1615	Upregulated
RBBP9	-1.210675072	3.09715996	23.57280243	1.92E-05	9.26E-05	4.882935662	1616	Downregulated
MED11	-1.028345763	3.221043204	30.15464595	2.53E-06	1.79E-05	4.880630983	1617	Downregulated
DDO	1.360144386	1.104816799	19.83281863	6.61E-05	0.000259511	4.877266126	1618	Upregulated
FOXN2	1.081177081	8.231144066	27.82875049	5.00E-06	3.11E-05	4.872423053	1619	Upregulated
ZNF69	-1.400241665	1.184742623	18.89431045	8.86E-05	0.000331727	4.871746821	1620	Downregulated
WDR3	-1.18419324	4.407502342	24.24053512	1.54E-05	7.72E-05	4.869963543	1621	Downregulated
MCM3	-1.392117732	4.742359879	19.17547824	8.45E-05	0.000318514	4.86805757	1622	Downregulated
ZNF443	-1.129055876	1.739031638	26.01430582	8.82E-06	4.88E-05	4.867772621	1623	Downregulated
RIC3	-1.17173371	2.465740239	24.65969586	1.36E-05	7.02E-05	4.86675027	1624	Downregulated
TMEM80	-1.076189529	2.69966666	28.0170702	4.80E-06	3.02E-05	4.863990436	1625	Downregulated
CYP27A1	-1.596105592	3.371238797	15.82523327	0.000287878	0.000898173	4.862759177	1626	Downregulated
CD72	-1.399249569	2.269564282	19.03748723	8.97E-05	0.000334831	4.862636503	1627	Downregulated
SORL1	-1.191011011	10.31560749	23.94068034	1.69E-05	8.32E-05	4.859206056	1628	Downregulated
C5orf58	1.078457372	3.904115836	27.75745423	5.12E-06	3.17E-05	4.851736065	1629	Upregulated
ZNF518A	-1.089649839	6.083355975	27.32501724	5.83E-06	3.53E-05	4.851319735	1630	Downregulated
BCS1L	-1.059515884	2.105309566	28.58520014	4.07E-06	2.64E-05	4.850077304	1631	Downregulated
WDR36	-1.091979792	5.339482319	27.210454	6.04E-06	3.64E-05	4.847447158	1632	Downregulated
DMAC1	-1.133407713	3.522184807	25.65279642	9.85E-06	5.35E-05	4.841864548	1633	Downregulated
LYRM1	1.010906574	5.770322763	30.51377488	2.25E-06	1.63E-05	4.83936453	1634	Upregulated
TTC5	-1.16475776	3.29875701	24.63985962	1.36E-05	7.01E-05	4.838768148	1635	Downregulated
INPP5E	-1.256907946	1.608296443	21.95973344	3.23E-05	0.000141857	4.83677113	1636	Downregulated
GIMAP5	-1.334268809	3.91627056	20.17874011	5.97E-05	0.000238122	4.834322214	1637	Downregulated
ABHD14A	-1.132667846	0.900240799	25.18597634	1.01E-05	5.46E-05	4.828250929	1638	Downregulated
GPR162	-1.183669642	1.587545441	23.88372685	1.72E-05	8.41E-05	4.823854151	1639	Downregulated
SP140	1.055208302	6.802833489	28.30080408	4.33E-06	2.77E-05	4.808707597	1640	Upregulated
MKNK1	1.093784644	6.479760946	26.78450626	6.88E-06	4.05E-05	4.804988124	1641	Upregulated
TXNRD1	1.008798873	8.129844374	30.27459084	2.41E-06	1.73E-05	4.803609092	1642	Upregulated
PAG1	1.005991768	8.394110416	30.35469041	2.36E-06	1.70E-05	4.798597335	1643	Upregulated
DOCK1	1.198594844	1.126048723	23.21318049	2.12E-05	0.000100475	4.791911409	1644	Upregulated
ZNF398	-1.136971863	3.778398447	25.1151025	1.17E-05	6.15E-05	4.788159433	1645	Downregulated
BAIAP2L1	1.197457692	1.917350742	23.25927994	2.14E-05	0.000101262	4.783310114	1646	Upregulated
PSPN	-1.170120931	0.624619225	23.38148816	1.66E-05	8.19E-05	4.781785506	1647	Downregulated
LITAF	1.103661573	10.51111126	26.18613375	8.28E-06	4.67E-05	4.779805085	1648	Upregulated
SLC16A7	-1.144770143	5.463591344	24.77715677	1.29E-05	6.71E-05	4.777400156	1649	Downregulated
POLR3B	-1.021329534	3.008476915	29.51380892	3.06E-06	2.10E-05	4.777357446	1650	Downregulated
PDGFD	-1.173914008	3.268040151	23.83838763	1.76E-05	8.58E-05	4.77364673	1651	Downregulated
CEP126	-1.124365045	1.42770478	25.33915242	1.06E-05	5.69E-05	4.772441921	1652	Downregulated
CAMK1D	-1.234023986	5.051407937	22.1332965	3.06E-05	0.000135935	4.771563453	1653	Downregulated
CCDC157	1.204938099	1.159779556	22.88299935	2.37E-05	0.000109928	4.770220785	1654	Upregulated
ZNF324B	-1.171928115	1.1092159	23.64944713	1.74E-05	8.52E-05	4.769200577	1655	Downregulated
SAMD1	-1.119598862	1.257239197	25.39094872	1.03E-05	5.53E-05	4.766151476	1656	Downregulated
TMEM25	-1.260095411	0.714604712	20.96577697	3.88E-05	0.000165663	4.764137198	1657	Downregulated
METTL13	-1.432905287	3.319990497	17.85859517	0.000135962	0.000475002	4.761980575	1658	Downregulated
ZKSCAN3	-1.550430917	1.699260822	15.95702189	0.000270919	0.000851396	4.759618922	1659	Downregulated
VSIR	1.054601677	9.095891033	27.87038812	4.93E-06	3.09E-05	4.756922708	1660	Upregulated
GPR160	1.223466629	6.486184558	22.27035756	2.92E-05	0.000130916	4.750731512	1661	Upregulated
CEP41	-1.101015512	2.132137641	26.07546558	8.74E-06	4.85E-05	4.750076899	1662	Downregulated
CNPY4	-1.20524925	2.775906648	22.66913534	2.59E-05	0.000118365	4.732743793	1663	Downregulated
MT1F	1.40402474	1.705026931	18.219213	0.00011963	0.000427222	4.730646312	1664	Upregulated
TRABD2A	-1.330952222	4.736674031	19.605859	7.26E-05	0.000280591	4.727443691	1665	Downregulated
ZNF322	-1.141431067	3.100845044	24.4478313	1.45E-05	7.38E-05	4.716067192	1666	Downregulated
SLC19A1	-1.115662144	4.407530224	25.23681746	1.12E-05	5.93E-05	4.715556477	1667	Downregulated
EIF5	1.024362938	8.81835321	28.73519077	3.80E-06	2.50E-05	4.713866479	1668	Upregulated
SLC35B4	-1.211671199	3.416825996	22.31286233	2.90E-05	0.000130163	4.7079636	1669	Downregulated
ZNF510	-1.093497734	4.415533151	25.9209134	9.01E-06	4.96E-05	4.706580143	1670	Downregulated
MS4A2	-1.4841554	2.495606844	16.71396621	0.000207481	0.000679138	4.701866217	1671	Downregulated
CXCR4	1.361984638	9.974311358	18.78809138	9.68E-05	0.000358138	4.693329821	1672	Upregulated
TBC1D2	1.179125117	4.342867855	23.07882943	2.24E-05	0.000104952	4.691748474	1673	Upregulated
MRPS26	-1.105123785	2.989599245	25.43133565	1.06E-05	5.69E-05	4.691253552	1674	Downregulated
EPG5	1.024580073	6.930246614	28.45361765	4.14E-06	2.68E-05	4.684249151	1675	Upregulated
PLEKHO2	1.007485954	6.155813645	29.15206617	3.36E-06	2.27E-05	4.679686203	1676	Upregulated
ATP8B1	-1.526800796	2.08597906	15.95115414	0.000274807	0.00086217	4.67873883	1677	Downregulated
PLCH2	-1.149146789	1.848762887	23.86917564	1.75E-05	8.53E-05	4.675921729	1678	Downregulated
EMD	1.208876624	4.4361551	22.08913043	3.11E-05	0.000137685	4.667610295	1679	Upregulated
LIPE	-1.367439083	0.842087176	18.22536634	0.000106172	0.000386518	4.666837567	1680	Downregulated
PECAM1	-1.00522541	7.698824411	29.11308957	3.40E-06	2.28E-05	4.665729022	1681	Downregulated
EXOSC9	1.448706192	5.874043525	17.07791632	0.000179623	0.000601771	4.665657948	1682	Upregulated
XKR6	-1.127560001	1.424735589	24.39786685	1.44E-05	7.32E-05	4.662997001	1683	Downregulated
GIMAP1	-1.311616025	5.41842169	19.61456724	7.24E-05	0.000279837	4.660295879	1684	Downregulated
SLC27A5	-1.113451184	0.704226689	24.2757586	1.28E-05	6.64E-05	4.651816485	1685	Downregulated
B3GNT7	1.324866407	1.034955359	19.22599886	8.16E-05	0.000309142	4.650071047	1686	Upregulated
HSBP1	1.066593898	6.692056813	26.35894112	7.85E-06	4.49E-05	4.637625704	1687	Upregulated
JUNB	1.349637685	9.038672294	18.69013169	0.000100251	0.000368415	4.634201362	1688	Upregulated
ABCA7	-1.12482234	5.397383699	24.29875443	1.51E-05	7.61E-05	4.632623561	1689	Downregulated
BATF	1.174045806	4.193931433	22.78431314	2.47E-05	0.000113687	4.630776877	1690	Upregulated
CYP2U1	-1.119432369	2.983907128	24.47566506	1.44E-05	7.33E-05	4.628696221	1691	Downregulated
MEN1	-1.355682111	1.684050627	18.51159608	0.000106627	0.000387922	4.624577942	1692	Downregulated
UGDH	-1.319840472	3.195533601	19.23691134	8.32E-05	0.00031437	4.622819035	1693	Downregulated
SELENOK	1.356576686	7.634751159	18.4483574	0.000109283	0.000395542	4.616169495	1694	Upregulated
ZNF470	-1.155549452	2.13600247	23.25404404	2.15E-05	0.000101401	4.615213843	1695	Downregulated
NIPAL3	-1.160024482	4.751305791	23.02411147	2.28E-05	0.000106564	4.608070651	1696	Downregulated
MPRIP	-1.234406983	5.712724187	21.02733968	4.44E-05	0.000185875	4.605298305	1697	Downregulated
VKORC1L1	-1.177578403	3.836927586	22.51208445	2.71E-05	0.000122942	4.604684023	1698	Downregulated
STK38	-1.233408684	7.042787406	21.03275888	4.43E-05	0.000185611	4.602337316	1699	Downregulated
COG4	-1.027460967	4.957955317	27.33870757	5.81E-06	3.52E-05	4.575514153	1700	Downregulated
FRY	-1.15278194	6.57962399	22.95534699	2.33E-05	0.000108519	4.570197213	1701	Downregulated
ITPRIPL1	-1.175720393	2.52103252	22.3280927	2.91E-05	0.000130513	4.566906212	1702	Downregulated
FCGR2B	1.566256214	5.758849253	14.87959632	0.000410519	0.001219322	4.563885425	1703	Upregulated
HSDL2	-1.027634306	6.153123484	27.16887442	6.11E-06	3.67E-05	4.558178945	1704	Downregulated
SAMD9L	1.332750688	9.136537757	18.57289695	0.000104528	0.000381765	4.5556129	1705	Upregulated
SCO2	1.197257827	1.149235443	21.5505383	3.70E-05	0.000159572	4.546038431	1706	Upregulated
MTHFD1L	1.253216597	2.311571202	20.21480195	5.94E-05	0.000237251	4.542649568	1707	Upregulated
AXIN2	-1.26998049	1.347047579	19.72930188	6.78E-05	0.000265034	4.542338114	1708	Downregulated
COL8A2	1.230617641	2.037238078	20.71539652	5.01E-05	0.000204814	4.539306553	1709	Upregulated
OSER1	1.078510218	7.112672796	25.01188597	1.20E-05	6.29E-05	4.530837278	1710	Upregulated
ZNF345	-1.016658681	2.499950846	27.40759168	5.79E-06	3.52E-05	4.52804087	1711	Downregulated
ZNF253	-1.236148186	3.461173096	20.49748412	5.36E-05	0.000217315	4.527900305	1712	Downregulated
MRPL50	-1.020312048	4.48652496	27.16898938	6.12E-06	3.67E-05	4.525463594	1713	Downregulated
ZNF589	-1.13085522	3.383123368	23.27757175	2.11E-05	1.00E-04	4.52362159	1714	Downregulated
ABTB2	1.701004776	2.318987945	13.11860496	0.000823197	0.0021913	4.523478799	1715	Upregulated
SLC25A33	1.043949845	3.00221831	26.18347123	8.36E-06	4.70E-05	4.517958034	1716	Upregulated
ZFP30	-1.310378435	3.166597859	18.81891113	9.65E-05	0.000357016	4.517283382	1717	Downregulated
RELA	1.016731903	4.970403924	27.19174062	6.07E-06	3.65E-05	4.512015189	1718	Upregulated
TMEM45B	-1.497505673	2.491930121	15.58301381	0.000316616	0.000971946	4.511023143	1719	Downregulated
TRAPPC6A	-1.008491299	2.510926012	27.56949611	5.51E-06	3.37E-05	4.510330174	1720	Downregulated
SGTA	1.420278606	2.890312679	16.74217627	0.000204368	0.000671681	4.50631212	1721	Upregulated
SLC25A12	-1.025332602	3.825813953	26.79585699	6.88E-06	4.05E-05	4.504045129	1722	Downregulated
SLA	1.129499244	8.963837674	23.05296983	2.26E-05	0.000105581	4.491355177	1723	Upregulated
RTP4	1.524068291	4.847515139	15.09531072	0.000378011	0.00113504	4.488364195	1724	Upregulated
SLC16A4	-1.08115892	1.52442118	24.5444341	1.39E-05	7.11E-05	4.484708473	1725	Downregulated
ZNF225	-1.334025314	2.690756968	18.15314318	0.000122771	0.000436088	4.482893794	1726	Downregulated
MYLIP	1.010482082	7.348929278	27.15505746	6.14E-06	3.68E-05	4.481001229	1727	Upregulated
CLCF1	1.174101685	2.301313025	21.73738255	3.54E-05	0.000153173	4.478984831	1728	Upregulated
RHEB	1.163899736	6.535420365	21.97273815	3.23E-05	0.000141838	4.478928162	1729	Upregulated
ZNF836	-1.346142227	3.042177324	17.8867611	0.000134807	0.000471845	4.477539046	1730	Downregulated
MREG	-1.138262662	1.770090959	22.70905133	2.55E-05	0.000116759	4.476456549	1731	Downregulated
ZNF785	-1.265540962	1.055885324	19.2917298	7.61E-05	0.000291123	4.474855577	1732	Downregulated
SMPD2	1.041337017	3.297640071	25.86771357	9.20E-06	5.05E-05	4.474199237	1733	Upregulated
HAGHL	-1.149458287	0.937084896	22.04029342	2.88E-05	0.000129434	4.469038911	1734	Downregulated
FMO5	-1.038959752	2.961205265	25.9208098	9.11E-06	5.01E-05	4.467802037	1735	Downregulated
IL18R1	1.449147979	6.531612613	16.05601804	0.00026251	0.000828194	4.466082715	1736	Upregulated
RORC	-1.178568219	1.295007031	21.39865671	3.80E-05	0.000163499	4.462631732	1737	Downregulated
TRIB1	1.360095975	7.422765953	17.47064033	0.000155556	0.000532259	4.452787327	1738	Upregulated
AHCYL2	-1.040185284	3.278450136	25.62793684	9.95E-06	5.39E-05	4.440311834	1739	Downregulated
LTBP3	-1.287232059	2.229355937	18.81368903	9.71E-05	0.000358807	4.434694007	1740	Downregulated
ST6GAL2	1.490293009	1.796022793	15.29595965	0.000352147	0.001065048	4.430091072	1741	Upregulated
TTC12	-1.078123322	2.710425707	24.24002836	1.56E-05	7.79E-05	4.429325603	1742	Downregulated
CALHM6	1.20520168	2.758094312	20.57965793	5.22E-05	0.000212138	4.427164883	1743	Upregulated
NFS1	-1.217887465	2.55154933	20.30279087	5.77E-05	0.000231887	4.426684961	1744	Downregulated
AVPI1	1.198739277	1.065687572	20.64916443	5.00E-05	0.000204762	4.421849752	1745	Upregulated
LRIF1	-1.117187317	4.201326896	22.88359503	2.39E-05	0.000110603	4.419854917	1746	Downregulated
AARS2	-1.040244343	3.244936294	25.44939708	1.05E-05	5.65E-05	4.418702113	1747	Downregulated
GGACT	-1.201916692	1.173718264	20.44320191	5.20E-05	0.00021129	4.417190534	1748	Downregulated
SLC15A2	-1.216515354	2.749592293	20.23328967	5.90E-05	0.000236331	4.411666795	1749	Downregulated
CLEC2D	-1.00147954	6.708935195	26.8738777	6.69E-06	3.95E-05	4.409432429	1750	Downregulated
RBM39	1.020127975	10.09818951	26.05959553	8.61E-06	4.80E-05	4.406054992	1751	Upregulated
GOLGA8N	-1.260769882	1.918865802	19.17777956	8.51E-05	0.000320577	4.405214623	1752	Downregulated
LEO1	-1.137851661	3.623762377	22.169088	3.04E-05	0.00013501	4.403069578	1753	Downregulated
FXN	-1.013584822	1.877878935	26.28638557	8.16E-06	4.62E-05	4.39451579	1754	Downregulated
SERTAD2	1.286042416	5.385232626	18.5395554	0.000105802	0.000385419	4.390635148	1755	Upregulated
CYP3A5	-1.049890424	2.468149214	24.89472737	1.27E-05	6.59E-05	4.389618773	1756	Downregulated
ZFP3	-1.430736503	1.605794378	15.9350289	0.000272893	0.000857121	4.38800832	1757	Downregulated
RFLNB	-1.009554691	5.941860597	26.31443786	7.96E-06	4.53E-05	4.38525801	1758	Downregulated
PRR5L	-1.21018702	4.884803741	20.13890183	6.03E-05	0.000240106	4.380388445	1759	Downregulated
NBR1	-1.064979095	7.522013245	24.17644707	1.57E-05	7.83E-05	4.373288727	1760	Downregulated
ZNF550	-1.068853184	3.48007582	24.04560584	1.64E-05	8.14E-05	4.370708198	1761	Downregulated
PDCD2L	-1.005919412	0.572272878	25.57207348	8.06E-06	4.58E-05	4.364350998	1762	Downregulated
NDUFAF1	-1.32669568	2.868865594	17.60721956	0.000149331	0.000514053	4.36349169	1763	Downregulated
GPA33	-1.157394243	1.389461845	21.28912769	4.00E-05	0.000170072	4.362644039	1764	Downregulated
COQ3	-1.081904832	0.824652269	23.12093378	1.96E-05	9.40E-05	4.356733577	1765	Downregulated
UCK2	-1.094756128	2.356408775	23.10846512	2.25E-05	0.000105454	4.353777878	1766	Downregulated
MOSPD2	-1.3691805	5.767226538	16.71797796	0.000205139	0.000673627	4.342465787	1767	Downregulated
THAP2	-1.227245718	2.64889648	19.51751089	7.57E-05	0.000290032	4.341447288	1768	Downregulated
MBLAC2	-1.24227253	2.314266749	19.17979122	8.54E-05	0.000321217	4.339507573	1769	Downregulated
PPIP5K1	-1.068110268	1.269346717	23.68171424	1.79E-05	8.68E-05	4.338092756	1770	Downregulated
SGK1	-1.222849811	7.523228279	19.53448078	7.44E-05	0.000285865	4.333582191	1771	Downregulated
IER5L	1.346101371	2.764320201	17.06776334	0.000181395	0.000606624	4.330516246	1772	Upregulated
ZNF180	-1.017102241	4.185411907	25.45449047	1.04E-05	5.62E-05	4.323210582	1773	Downregulated
AGL	-1.252558701	4.257290725	18.83314885	9.54E-05	0.00035375	4.322960756	1774	Downregulated
CROCC	-1.117785829	3.201812776	22.13583778	3.08E-05	0.000136646	4.319575635	1775	Downregulated
SERPINH1	-1.039013601	1.474464862	24.56096102	1.38E-05	7.07E-05	4.312340369	1776	Downregulated
SAMD12	-1.063233663	2.052674692	23.7687495	1.82E-05	8.81E-05	4.311647592	1777	Downregulated
GYG1	1.178475175	5.597918048	20.44656758	5.42E-05	0.00021951	4.311506389	1778	Upregulated
MTAP	-1.024204894	3.989574062	25.09216275	1.17E-05	6.18E-05	4.311199032	1779	Downregulated
USP53	-1.073044365	4.75667166	23.40135127	2.01E-05	9.60E-05	4.311189429	1780	Downregulated
PPP1R3F	-1.155855433	1.385310332	20.96337607	4.47E-05	0.000186635	4.310192635	1781	Downregulated
POLH	-1.052084999	4.278180032	24.09536394	1.61E-05	8.02E-05	4.309257681	1782	Downregulated
USP5	-1.069573321	4.220554474	23.41203493	2.01E-05	9.59E-05	4.297888167	1783	Downregulated
CYSLTR2	-1.208046826	4.023491112	19.65124147	7.16E-05	0.000277184	4.297301998	1784	Downregulated
TMEM45A	1.486457919	1.60069027	14.70847165	0.000440184	0.001293781	4.293097591	1785	Upregulated
BPHL	-1.106102647	0.651425129	21.74030021	2.96E-05	0.000132094	4.290700493	1786	Downregulated
HACD3	-1.012111856	4.321428194	25.34041311	1.08E-05	5.77E-05	4.289952762	1787	Downregulated
OSGEP	-1.033951006	4.300302779	24.5649068	1.38E-05	7.11E-05	4.289274364	1788	Downregulated
DHODH	-1.147696759	1.904144472	21.08784706	4.40E-05	0.000184736	4.28486558	1789	Downregulated
TACC3	-1.008584266	4.938003021	25.42747489	1.05E-05	5.65E-05	4.284481673	1790	Downregulated
ZNF235	-1.309530421	2.677832944	17.42972481	0.000159465	0.000542633	4.276263034	1791	Downregulated
SNAPC1	1.150787479	3.337947368	20.9117918	4.64E-05	0.000192864	4.274887502	1792	Upregulated
TBC1D9	-1.367008887	4.812926956	16.37859976	0.000232823	0.000747742	4.273608875	1793	Downregulated
NDUFA8	-1.197885235	2.575816171	19.76230844	6.96E-05	0.000270832	4.273215498	1794	Downregulated
ZNF41	-1.313553047	3.265841669	17.31790236	0.000165465	0.000559837	4.271593739	1795	Downregulated
TIAM1	-1.206192685	4.905077425	19.50290846	7.53E-05	0.000288672	4.269433866	1796	Downregulated
BCL11B	-1.309052776	6.238134114	17.35835142	0.000162077	0.000550172	4.266859308	1797	Downregulated
ZC3H3	1.218680696	3.340374932	19.094704	8.72E-05	0.000327266	4.247222668	1798	Upregulated
CRTC1	-1.52567635	1.414332566	13.86844314	0.000596131	0.001662729	4.240126863	1799	Downregulated
MRPS33	-1.036065988	3.461584156	24.07578176	1.63E-05	8.08E-05	4.240010829	1800	Downregulated
DUSP14	-1.079140281	1.581852972	22.64246498	2.59E-05	0.000118118	4.238523614	1801	Downregulated
REPIN1	1.02892165	4.198148896	24.2825318	1.52E-05	7.63E-05	4.236413995	1802	Upregulated
CLYBL	-1.084565126	1.234331737	22.34744988	2.76E-05	0.000124882	4.233598677	1803	Downregulated
LMBRD2	-1.050775459	5.03658262	23.46946373	1.97E-05	9.42E-05	4.230275419	1804	Downregulated
ADAMTS1	-1.477944437	1.563198681	14.48272446	0.000473961	0.001375362	4.229260574	1805	Downregulated
CARMIL2	-1.359497613	2.064506591	16.25593517	0.000245488	0.000781288	4.224215689	1806	Downregulated
BID	1.035236751	7.611507635	23.9402186	1.69E-05	8.32E-05	4.223662622	1807	Upregulated
TMEM14A	-1.291271187	1.757229056	17.44986574	0.000157197	0.000536864	4.222631807	1808	Downregulated
PPP1R12B	-1.102797943	5.442409251	21.78501149	3.44E-05	0.000149577	4.218351731	1809	Downregulated
DEXI	-1.140359045	1.706400907	20.78074303	4.86E-05	0.000200067	4.217987527	1810	Downregulated
SP110	1.140489788	6.422296517	20.74126125	4.90E-05	0.000201622	4.214637635	1811	Upregulated
CYP4F12	-1.269448234	1.179513975	17.70570591	0.000137435	0.00047896	4.214187873	1812	Downregulated
MRTFB	-1.384481601	2.485567861	15.81258824	0.000290363	0.000904922	4.213515983	1813	Downregulated
C16orf54	1.042637384	7.85938215	23.53513176	1.93E-05	9.27E-05	4.204993265	1814	Upregulated
ARHGAP35	-1.155913179	4.608094854	20.26865964	5.77E-05	0.000231887	4.201425527	1815	Downregulated
KIF9	1.20182482	1.919802351	19.1651644	8.57E-05	0.000322538	4.19607341	1816	Upregulated
POP1	-1.249743899	2.223130627	18.12579931	0.000124097	0.000439827	4.195037376	1817	Downregulated
RTL10	-1.373819343	2.336115865	15.88094935	0.000282994	0.000885388	4.19408671	1818	Downregulated
KANK1	-1.095927621	2.661600929	21.81892574	3.44E-05	0.000149688	4.191718212	1819	Downregulated
CASZ1	1.101286086	2.459455893	21.58929631	3.71E-05	0.000159984	4.180396656	1820	Upregulated
GPAT3	-1.175379425	5.31598793	19.58992859	7.30E-05	0.000281697	4.17285211	1821	Downregulated
INPP4A	-1.111370836	6.196844929	21.19393071	4.20E-05	0.000177192	4.169369879	1822	Downregulated
DRAXIN	-1.266690138	1.484715722	17.56845522	0.000148667	0.000512239	4.16807902	1823	Downregulated
TMC8	-1.222790696	5.08987526	18.4972912	0.00010744	0.000390374	4.167904931	1824	Downregulated
SPRY2	1.330965695	2.029607185	16.42448722	0.000230757	0.000741955	4.165420419	1825	Upregulated
FMNL3	-1.25073904	3.284638092	17.89590796	0.000134095	0.000469644	4.162748238	1826	Downregulated
BPI	1.36609727	2.326991113	15.78707796	0.000292629	0.000910572	4.153872723	1827	Upregulated
ZSCAN5A	-1.023550759	0.950384687	23.42802766	1.84E-05	8.90E-05	4.145920443	1828	Downregulated
CRYBG3	-1.109240867	4.524234312	21.07631847	4.37E-05	0.000183876	4.143541048	1829	Downregulated
SYNPO2	1.253742143	1.596891248	17.71898164	0.000143317	0.000496232	4.142759386	1830	Upregulated
ZFP69	-1.151642868	2.462100045	19.98389992	6.44E-05	0.000253909	4.140526815	1831	Downregulated
APAF1	-1.211826814	6.875272748	18.54876176	0.000105435	0.000384331	4.138745892	1832	Downregulated
MAVS	-1.359730266	4.663117551	15.78124777	0.00029134	0.000906965	4.13685637	1833	Downregulated
ZNF718	-1.066588044	3.083247992	22.24025105	2.98E-05	0.000132769	4.135057169	1834	Downregulated
RPP14	-1.057286711	2.317343383	22.55369553	2.70E-05	0.000122846	4.134666369	1835	Downregulated
SURF6	-1.015294231	4.04064931	23.8489251	1.74E-05	8.52E-05	4.131773757	1836	Downregulated
MICU3	-1.12819081	1.403638018	20.43347891	5.38E-05	0.00021796	4.131009239	1837	Downregulated
CYTIP	1.072420146	9.511057652	21.99980637	3.20E-05	0.000140878	4.130059458	1838	Upregulated
SAC3D1	-1.275226722	0.564997881	16.77872448	0.000171983	0.000578933	4.128382426	1839	Downregulated
TMEM200A	-1.252189906	0.414513085	17.07629647	0.000147295	0.00050813	4.124744723	1840	Downregulated
CASP6	-1.032462679	2.951816531	23.24195411	2.14E-05	0.000101309	4.124017419	1841	Downregulated
BLK	-1.190907067	3.49688847	18.92140231	9.28E-05	0.000344721	4.12355446	1842	Downregulated
PISD	-1.207535381	4.851493147	18.5337867	0.000106068	0.000386263	4.121459913	1843	Downregulated
FLYWCH2	-1.135720877	2.244466053	20.25366393	5.87E-05	0.000235555	4.120289696	1844	Downregulated
UTP20	-1.039635704	4.368947163	22.94074594	2.34E-05	0.000108877	4.120143944	1845	Downregulated
KLF12	-1.09459278	6.351419283	21.26625991	4.10E-05	0.000173671	4.115968074	1846	Downregulated
ACACB	-1.124679506	2.349449758	20.4736481	5.45E-05	0.000220388	4.112742678	1847	Downregulated
NAP1L3	-1.090794468	1.42493034	21.29903973	4.01E-05	0.000170465	4.110512593	1848	Downregulated
PRMT6	-1.071042531	2.973564057	21.79635677	3.46E-05	0.000150235	4.094842121	1849	Downregulated
IL32	-1.273412852	3.289390022	17.01991025	0.000184495	0.000615347	4.088775804	1850	Downregulated
TMEM186	-1.057010221	1.346281486	22.08144401	3.06E-05	0.000135935	4.087109648	1851	Downregulated
TNFRSF21	1.024520147	1.062036119	23.09829997	2.20E-05	0.00010372	4.081827492	1852	Upregulated
DDX23	-1.039793679	6.261577006	22.56473266	2.65E-05	0.000120739	4.074068915	1853	Downregulated
B3GAT1	-1.454366481	1.526274392	14.03651395	0.000563413	0.001585612	4.071939653	1854	Downregulated
TDRD9	1.308897606	2.944568051	16.25698228	0.000244654	0.000778852	4.068767382	1855	Upregulated
GNAT2	-1.297199301	1.894510079	16.46628295	0.000226573	0.000730169	4.068764709	1856	Downregulated
USP40	-1.023238192	2.941618583	23.08379555	2.26E-05	0.000105637	4.068585339	1857	Downregulated
GSTM3	-1.28944446	1.74935933	16.58129555	0.000216324	0.000702368	4.066179723	1858	Downregulated
CLEC5A	1.217667561	3.700817012	17.948339	0.000131094	0.000461287	4.062174471	1859	Upregulated
SDR42E2	1.390289342	1.362779605	14.93127776	0.00040262	0.001201246	4.060156467	1860	Upregulated
NTHL1	-1.093667638	1.507019323	20.85497498	4.69E-05	0.000194551	4.058562956	1861	Downregulated
POMGNT1	-1.022946247	3.301231666	22.98136264	2.33E-05	0.000108451	4.055741412	1862	Downregulated
SLC25A11	-1.036452816	4.072177496	22.50650585	2.71E-05	0.00012295	4.052810945	1863	Downregulated
UBE2S	1.290395681	4.077335947	16.47779273	0.000224505	0.000724334	4.051921087	1864	Upregulated
ZNF286A	-1.146487946	2.11871406	19.49122195	7.65E-05	0.000292409	4.051698707	1865	Downregulated
HMGA1	1.229381194	2.843311529	17.63196178	0.000147564	0.000508749	4.048962799	1866	Upregulated
FKBP5	1.288883507	6.838739265	16.47787029	0.000224224	0.000723779	4.047602323	1867	Upregulated
SMARCAL1	-1.145188163	2.955855452	19.45388824	7.72E-05	0.000294769	4.043107663	1868	Downregulated
BANK1	-1.036877104	5.42645957	22.31692532	2.88E-05	0.000129244	4.031989852	1869	Downregulated
KCNK7	1.209141577	1.07944466	17.89878001	0.000132044	0.000463957	4.030699933	1870	Upregulated
FAM50B	-1.163523995	1.660984719	18.9207737	9.26E-05	0.000344163	4.029558576	1871	Downregulated
IGF1R	-1.137690871	5.19445187	19.4896352	7.56E-05	0.000289701	4.025207603	1872	Downregulated
SGCB	-1.110551209	1.535681071	20.14808901	5.99E-05	0.000238834	4.022309433	1873	Downregulated
PLD4	-1.230226998	2.038176494	17.46138853	0.00015759	0.000537718	4.022160509	1874	Downregulated
ANKS6	-1.08866824	1.192364476	20.62606101	4.93E-05	0.000202639	4.020754486	1875	Downregulated
PYGO2	-1.19164445	2.475357422	18.24507363	0.000118891	0.000425124	4.017611029	1876	Downregulated
C3	1.682960739	1.60835321	11.32845473	0.001704823	0.004100898	4.017431052	1877	Upregulated
PRKAG1	1.099742011	1.741455124	20.42687657	5.53E-05	0.000223416	4.015032877	1878	Upregulated
ANGPTL1	-1.084362244	2.23586606	20.83920472	4.81E-05	0.000198327	4.014978392	1879	Downregulated
HELB	1.045712182	6.105407727	21.82115222	3.40E-05	0.000148138	4.004380173	1880	Upregulated
ABCB4	-1.021195051	2.020652839	22.58379603	2.68E-05	0.000121756	3.997478707	1881	Downregulated
PTCH1	-1.366974997	2.385241825	14.95245544	0.000402574	0.001201246	3.992069999	1882	Downregulated
CLOCK	-1.110955527	4.353990014	19.92598185	6.50E-05	0.00025582	3.990624873	1883	Downregulated
ALOX5AP	1.056855813	7.946133111	21.38033479	3.94E-05	0.000167832	3.989763654	1884	Upregulated
NEK9	-1.036039106	5.651803762	21.99757231	3.20E-05	0.000140962	3.989680849	1885	Downregulated
C3orf62	-1.082880076	3.598284604	20.63965491	5.10E-05	0.00020773	3.987706745	1886	Downregulated
ENPP5	-1.497100311	1.70979001	13.10245896	0.000822245	0.002189283	3.981834708	1887	Downregulated
ZNF66	-1.023888885	3.206058096	22.34037083	2.88E-05	0.000129244	3.981483997	1888	Downregulated
STARD9	-1.06662757	2.828327339	20.98951074	4.55E-05	0.000189361	3.970744613	1889	Downregulated
SEZ6	1.244475228	1.673406818	16.84251924	0.000197599	0.00065229	3.964349394	1890	Upregulated
DPH2	-1.047990073	1.709264624	21.38837709	3.96E-05	0.000168623	3.954154007	1891	Downregulated
SPIB	-1.115681884	2.369826813	19.55137643	7.49E-05	0.000287677	3.950735203	1892	Downregulated
MRPL51	-1.026126478	4.312845818	21.98806463	3.22E-05	0.000141561	3.949617747	1893	Downregulated
RGL4	1.322772515	5.951738999	15.34645949	0.000343307	0.00104111	3.945173429	1894	Upregulated
COX15	-1.206106863	4.13661061	17.45204343	0.000156897	0.000536002	3.944975296	1895	Downregulated
CASP5	1.525442184	5.387291503	12.62132835	0.001000953	0.002597366	3.943980125	1896	Upregulated
ZSCAN30	-1.125599247	3.082329235	19.24456593	8.30E-05	0.000313797	3.943369744	1897	Downregulated
PAX5	-1.619681198	2.972264912	11.6346599	0.001506844	0.003692506	3.940164036	1898	Downregulated
ZNF605	-1.267643583	3.034506189	16.21796248	0.000248707	0.000790414	3.932414633	1899	Downregulated
COCH	-1.083687896	1.046144667	20.05324083	5.89E-05	0.000235928	3.930775806	1900	Downregulated
ATRN	-1.170708227	4.200496215	18.07345162	0.000125237	0.000443449	3.925567344	1901	Downregulated
EARS2	-1.015477842	2.852892309	22.10494493	3.12E-05	0.000138168	3.919332228	1902	Downregulated
PLCE1	-1.094509501	2.437099404	19.84746164	6.76E-05	0.000264381	3.915902918	1903	Downregulated
CRISP3	1.323760525	3.758719527	15.16700562	0.000368249	0.001108982	3.911812332	1904	Upregulated
CD3D	-1.082263287	5.906825272	20.06691963	6.18E-05	0.000245075	3.907728577	1905	Downregulated
IDS	1.135227384	5.098524719	18.70461698	9.98E-05	0.000366994	3.899893691	1906	Upregulated
CAMKK1	1.093487734	3.722316787	19.68782281	7.07E-05	0.000274279	3.89479216	1907	Upregulated
SPSB2	-1.004010935	2.575640087	22.27583844	2.96E-05	0.000132094	3.894674897	1908	Downregulated
GADD45A	1.082820174	4.553846032	19.91473073	6.52E-05	0.000256536	3.88824671	1909	Upregulated
ZNF853	-1.11927192	1.158873151	18.88908783	9.01E-05	0.000336139	3.887769144	1910	Downregulated
RAB5IF	1.013060959	5.041372075	21.76600204	3.46E-05	0.000150256	3.873102699	1911	Upregulated
TRIM5	1.134378551	5.734828908	18.52493947	0.000106345	0.000387022	3.870798915	1912	Upregulated
CPTP	-1.010173613	1.134154789	21.65985876	3.45E-05	0.000149808	3.863374249	1913	Downregulated
PPP2R2B	-1.020303612	2.757655644	21.5140488	3.81E-05	0.000163662	3.862923042	1914	Downregulated
SLC27A4	-1.173145038	2.432845794	17.59554464	0.000150274	0.00051651	3.856035204	1915	Downregulated
KLRB1	-1.130737416	5.601399046	18.48357521	0.000107938	0.000391681	3.852498329	1916	Downregulated
P2RY2	1.297824176	3.168970196	15.24068375	0.000358656	0.001082699	3.848687613	1917	Upregulated
POLD2	-1.001777927	1.949360917	21.94661819	3.30E-05	0.000144517	3.846908698	1918	Downregulated
BTBD2	-1.277300421	3.034145479	15.50676094	0.000325026	0.000993513	3.835511501	1919	Downregulated
CD320	-1.136440701	1.208442671	18.1620666	0.000117744	0.000421933	3.835210249	1920	Downregulated
PANK1	-1.228723827	1.070678903	16.21109175	0.000236647	0.000757569	3.834328589	1921	Downregulated
IFNG	1.411726214	2.943706234	13.48430103	0.000710728	0.00192792	3.83271086	1922	Upregulated
LEF1	-1.389568845	5.344457381	13.74297509	0.000639345	0.001766197	3.825428534	1923	Downregulated
EDEM3	-1.031639065	6.813159677	20.82327162	4.76E-05	0.000196758	3.823323385	1924	Downregulated
EGLN1	-1.004635229	5.083718734	21.60865953	3.65E-05	0.000157659	3.819904765	1925	Downregulated
ADGRL1	-1.354597657	1.980118531	14.21286558	0.000534416	0.00151766	3.818374512	1926	Downregulated
LRRC37A	1.422925139	4.961905951	13.25218475	0.000776835	0.002085141	3.81466965	1927	Upregulated
PLPP1	-1.076011772	1.036929902	19.38641789	7.44E-05	0.000285914	3.813131875	1928	Downregulated
CEP250	-1.134228388	4.941133804	18.09764146	0.000124008	0.000439754	3.807366231	1929	Downregulated
DCAF7	-1.526250262	4.232522594	11.92809853	0.001329786	0.003311965	3.784969779	1930	Downregulated
PMAIP1	1.393949326	6.938690701	13.45406342	0.000716659	0.001941202	3.780291882	1931	Upregulated
OPN3	-1.089597242	1.065553996	18.79414774	9.23E-05	0.00034346	3.774500372	1932	Downregulated
PTCD2	-1.009458462	2.112877117	21.12868915	4.36E-05	0.000183168	3.772497375	1933	Downregulated
COPB2	-1.047728077	6.307683895	19.81675529	6.74E-05	0.000263975	3.749229564	1934	Downregulated
CHI3L1	-1.464423436	4.650743684	12.45623666	0.001070815	0.002753456	3.749102526	1935	Downregulated
HMGB2	1.011449849	8.032120116	20.82353707	4.76E-05	0.000196758	3.7485008	1936	Upregulated
NBPF1	-1.057733548	1.840117523	19.53559216	7.51E-05	0.000288151	3.744778399	1937	Downregulated
ZNF543	-1.029469597	2.636849279	20.31946783	5.73E-05	0.00023075	3.744035956	1938	Downregulated
ZNF780A	-1.439154368	4.660069903	12.70578666	0.00096779	0.002521942	3.739304379	1939	Downregulated
ZNF691	-1.235275428	1.686330408	15.66744242	0.000304286	0.000942058	3.737847815	1940	Downregulated
SLC25A28	1.008466509	5.665296192	20.77975407	4.84E-05	0.000199291	3.73184233	1941	Upregulated
AQP9	1.083176887	9.625826717	18.77757061	9.72E-05	0.000359008	3.731431616	1942	Upregulated
KPTN	1.030671014	1.470515052	20.14435923	6.08E-05	0.00024174	3.727578716	1943	Upregulated
DHRS3	1.138576038	4.435702043	17.44159065	0.000157326	0.000537142	3.723041751	1944	Upregulated
TRERF1	-1.287362542	3.876781697	14.70976653	0.000439195	0.001291886	3.718901924	1945	Downregulated
ARAP3	-1.300429107	2.90137113	14.50001699	0.000478397	0.001383733	3.717858746	1946	Downregulated
COL9A3	-1.134937439	1.762911075	17.49420969	0.000155103	0.000531001	3.716811788	1947	Downregulated
GPRASP2	-1.136392972	0.68285503	17.13622515	0.000157854	0.00053828	3.714859212	1948	Downregulated
PPP1R2B	1.142201805	1.551170209	17.32856635	0.00016526	0.00055931	3.714837365	1949	Upregulated
SNX22	-1.032879676	3.367317753	19.96861171	6.43E-05	0.000253565	3.714143457	1950	Downregulated
SLC46A2	-1.254646762	1.835910198	15.19542865	0.000365365	0.001100591	3.711714292	1951	Downregulated
MPZL3	-1.144904053	6.703483271	17.19759261	0.000171891	0.000578797	3.706596905	1952	Downregulated
NCAPD2	-1.103709735	4.792781608	18.07477442	0.000125048	0.000442918	3.701485719	1953	Downregulated
HIRIP3	-1.051962204	1.811491948	19.35582712	7.99E-05	0.000303945	3.699966419	1954	Downregulated
ZNF20	1.135869791	0.999851051	17.26068007	0.00016604	0.000561614	3.692215663	1955	Upregulated
NAMPT	1.28074222	13.78423409	14.64901741	0.000448659	0.001313547	3.690528209	1956	Upregulated
PECR	-1.060791145	2.924847566	19.0033899	9.05E-05	0.000337231	3.683143406	1957	Downregulated
GRAP	-1.321716761	1.363414524	13.91360654	0.000588366	0.001645146	3.67938928	1958	Downregulated
PASK	-1.119422088	4.186503246	17.51333216	0.000153397	0.000525479	3.671082431	1959	Downregulated
SPRY1	1.213156762	1.552094091	15.61982961	0.000311571	0.00095855	3.661774572	1960	Upregulated
TFAP4	-1.028586494	1.702042417	19.68323693	7.11E-05	0.000275649	3.661401172	1961	Downregulated
C4orf50	-1.267978752	0.872011865	14.50795228	0.000443562	0.001301331	3.658895089	1962	Downregulated
COL9A2	1.430760618	2.440215943	12.42439114	0.001089295	0.002791412	3.654414603	1963	Upregulated
ZNF879	-1.00509333	2.540977926	20.22422145	5.93E-05	0.00023701	3.643698744	1964	Downregulated
CDC25B	-1.362970978	3.822566248	13.19617336	0.000795849	0.002127555	3.642021058	1965	Downregulated
CYFIP2	-1.056044027	6.604691503	18.80534336	9.62E-05	0.000356201	3.641562064	1966	Downregulated
NEURL4	-1.021690698	3.028531939	19.71503544	7.04E-05	0.000273325	3.640611591	1967	Downregulated
MAGI2	1.50462799	1.095586627	11.5143646	0.001562139	0.003808941	3.639989712	1968	Upregulated
CHCHD4	-1.155143457	2.211767285	16.58208151	0.000217921	0.000706534	3.639703461	1969	Downregulated
KIT	-1.110996817	1.580961412	17.44621045	0.000156871	0.000536002	3.633886129	1970	Downregulated
ARAF	1.007201245	4.004904685	20.01460288	6.30E-05	0.000249395	3.629059183	1971	Upregulated
CCT5	-1.064411901	6.459156527	18.48535342	0.000107853	0.000391496	3.626741626	1972	Downregulated
C9orf72	1.033674725	8.406551916	19.2507553	8.22E-05	0.00031102	3.625316097	1973	Upregulated
TWNK	-1.152125685	1.890459484	16.45128955	0.000228153	0.000735051	3.610396033	1974	Downregulated
DBF4	1.028973585	6.044012409	19.25534735	8.21E-05	0.000310854	3.609067068	1975	Upregulated
POU6F1	-1.149509824	1.095627279	16.36646173	0.000225334	0.000726801	3.607833535	1976	Downregulated
MCEMP1	1.430169083	2.871534	12.19725397	0.001193369	0.003012856	3.605487189	1977	Upregulated
ALDOA	1.049158688	3.798127517	18.56085028	0.000105182	0.000383533	3.584132687	1978	Upregulated
NBPF3	-1.13372728	2.026669378	16.59278139	0.000216865	0.000703515	3.574332001	1979	Downregulated
P2RY10	-1.064811629	5.977757174	18.01883531	0.000127525	0.000449854	3.563848486	1980	Downregulated
CALHM2	-1.160260737	2.574366625	15.96298467	0.00027428	0.000860995	3.556198307	1981	Downregulated
BIRC5	1.180952837	1.475709062	15.5147093	0.00032397	0.000991278	3.547351474	1982	Upregulated
CBX6	1.060782594	5.652293853	17.98534654	0.000129076	0.000454613	3.545514927	1983	Upregulated
SNPH	-1.072169929	1.76651528	17.71224158	0.00014344	0.000496507	3.542529772	1984	Downregulated
C1orf115	-1.162258326	1.1816775	15.74412248	0.000287359	0.000897049	3.541614594	1985	Downregulated
ARID3B	1.031525403	3.951767963	18.6642187	0.000101336	0.000371798	3.537815886	1986	Upregulated
SPDYE18	-1.021371942	1.147662851	18.82982534	9.26E-05	0.000344163	3.53725242	1987	Downregulated
OLIG1	-1.245465895	1.226722941	14.26317058	0.000509066	0.001459289	3.531965464	1988	Downregulated
IPO8	-1.033357989	5.224479958	18.56822522	0.000104738	0.000382161	3.531762863	1989	Downregulated
FAHD2B	-1.059722748	0.745372693	17.63220087	0.000133623	0.000468574	3.528052107	1990	Downregulated
DGKZ	1.129810506	5.891748927	16.34477743	0.000235636	0.000755699	3.52687445	1991	Upregulated
SBDS	1.113844481	7.1563252	16.65600651	0.00020987	0.000684571	3.524851309	1992	Upregulated
RPUSD3	-1.044829563	2.524190494	18.23984009	0.000119061	0.000425461	3.522267108	1993	Downregulated
CLSTN3	-1.048721778	3.57936709	18.10755478	0.000123964	0.000439754	3.520338519	1994	Downregulated
GLB1L	1.171667505	1.937990597	15.47454468	0.000329862	0.001005739	3.512090595	1995	Upregulated
F2RL2	-1.164120943	1.05668787	15.45602205	0.000316499	0.000971852	3.506797915	1996	Downregulated
SLC19A2	1.068685091	3.380365106	17.49399966	0.00015472	0.000529852	3.500847356	1997	Upregulated
TMEM169	-1.285393943	0.721838373	13.30568281	0.000701646	0.001906959	3.495832714	1998	Downregulated
CD180	-1.076908419	4.369317736	17.25304071	0.000168621	0.000569318	3.49418529	1999	Downregulated
[truncated: 216 more rows]
