# Supplementary material for: Integrative Transcriptomic Analysis Reveals Distinct and Shared Host Responses in Dengue and Chikungunya Infections
Source: Int J Mol Sci. 2026 Jun 19;27(12):5552. doi: 10.3390/ijms27125552 (PMC13299182; doi:10.3390/ijms27125552)
Supplement: Supplementary file 1 [file ijms-27-05552-s001.zip › Table S1 DE_Results/BH_Significant_DE_Healthy_vs_Chikungunya_PRJNA507472_Fold23_Ready.csv]

Gene Symbol	logFC	logCPM	F	PValue	BH_adjusted_p-value	MAS_Score	MAS_rank	Category
OTOF	6.221129585	4.32679591	108.7838519	2.81E-13	1.61E-09	54.70459454	1	Upregulated
HESX1	5.86736015	3.592899273	80.3224593	1.70E-11	1.34E-08	46.18572285	2	Upregulated
DNAAF1	6.198046479	2.619362791	60.86030221	2.56E-10	5.70E-08	44.89978273	3	Upregulated
SERPING1	5.034853071	5.297229093	116.8939518	3.19E-13	1.61E-09	44.27324524	4	Upregulated
SIGLEC1	5.109430998	5.248815375	108.0997467	9.76E-13	2.17E-09	44.26633307	5	Upregulated
GPR84	5.361713802	3.916411163	84.16009871	1.81E-11	1.34E-08	42.2054589	6	Upregulated
PLAU	6.017137565	4.041184687	61.1495711	8.90E-10	1.01E-07	42.09564359	7	Upregulated
ATF3	5.382820782	5.124200278	70.04313245	3.26E-10	6.64E-08	38.63786402	8	Upregulated
ID1	5.76356068	4.054828347	53.98725953	4.85E-09	3.17E-07	37.45669173	9	Upregulated
HES4	5.420820316	5.531173035	61.03415762	1.84E-09	1.76E-07	36.61858868	10	Upregulated
SLCO4A1	4.966362559	2.565382381	66.10103027	2.26E-10	5.13E-08	36.20495537	11	Upregulated
PKD2L1	5.05083909	1.350065527	58.3641158	4.35E-10	7.35E-08	36.03205517	12	Upregulated
IL10	5.117416104	2.932178973	61.16093571	7.58E-10	9.36E-08	35.97005685	13	Upregulated
SPATS2L	4.561664762	6.46254992	89.51668269	1.39E-11	1.34E-08	35.90776415	14	Upregulated
ISG15	5.339407323	10.82183808	59.18892031	2.66E-09	2.17E-07	35.57492504	15	Upregulated
LAMP3	5.307016406	5.137142854	59.40116903	2.48E-09	2.07E-07	35.46720313	16	Upregulated
RUFY4	4.028127632	3.107117208	103.4235206	1.35E-12	2.50E-09	34.64958127	17	Upregulated
DEFB1	7.695753021	2.029933805	32.27931765	3.15E-06	3.19E-05	34.60328933	18	Upregulated
LY6E	4.144625969	7.282586783	100.014154	2.97E-12	4.71E-09	34.51188169	19	Upregulated
SEMA6B	4.650714197	2.700636684	69.45850684	1.67E-10	4.49E-08	34.17311206	20	Upregulated
TNFAIP3	4.721101276	9.038005713	67.41107189	5.49E-10	8.03E-08	33.49690087	21	Upregulated
TCN2	4.285544785	4.958417767	86.2690901	2.30E-11	1.60E-08	33.41523974	22	Upregulated
USP18	4.631751835	5.72596641	68.06300961	4.95E-10	7.78E-08	32.92847369	23	Upregulated
IL1RN	4.407051797	8.348146535	73.72335525	1.78E-10	4.49E-08	32.38269834	24	Upregulated
GADD45B	4.240896194	8.283625266	79.37825255	6.82E-11	2.81E-08	32.02618108	25	Upregulated
OAS3	4.13860065	8.517905609	76.40713606	1.12E-10	3.66E-08	30.77500712	26	Upregulated
IFI44	4.087353026	9.519027626	65.0969174	8.45E-10	9.78E-08	28.65055893	27	Upregulated
ERMN	3.965429144	5.337452778	67.85672146	5.14E-10	7.93E-08	28.15774717	28	Upregulated
IFI44L	4.375682937	10.34088668	54.68151542	6.70E-09	3.94E-07	28.02304502	29	Upregulated
MT2A	4.17185519	7.202127406	60.08249495	2.23E-09	1.94E-07	28.00439905	30	Upregulated
IFI6	4.155415688	9.242405829	58.52949342	3.04E-09	2.38E-07	27.52519011	31	Upregulated
OASL	3.692613093	8.668463385	76.62921684	1.08E-10	3.63E-08	27.47146718	32	Upregulated
NFKBIA	4.074012349	11.26644894	59.89958339	2.31E-09	1.99E-07	27.30121025	33	Upregulated
DDIT4	3.794753824	8.182465155	68.79714725	4.26E-10	7.35E-08	27.07129978	34	Upregulated
ERICH3	3.812726226	1.290189476	60.82407109	5.85E-10	8.33E-08	26.990993	35	Upregulated
DOCK4	3.407987926	7.199540695	80.46165924	5.71E-11	2.64E-08	25.82512043	36	Upregulated
AGRN	3.638135967	3.744238026	67.30809081	5.55E-10	8.03E-08	25.81310434	37	Upregulated
C1QB	3.825116651	4.050673008	60.68615469	1.98E-09	1.79E-07	25.80607039	38	Upregulated
PI3	-3.507354184	2.596816232	72.52654603	2.01E-10	4.83E-08	25.66102143	39	Downregulated
MDK	3.573601489	1.45042483	64.98380583	3.39E-10	6.64E-08	25.65129585	40	Upregulated
CTSL	3.477446751	6.764430565	74.47200483	1.56E-10	4.42E-08	25.57527736	41	Upregulated
MSR1	3.830996393	6.322322777	58.86048683	2.85E-09	2.28E-07	25.44387229	42	Upregulated
CD274	3.954048751	7.688239518	55.02565477	6.24E-09	3.77E-07	25.39985353	43	Upregulated
NOG	-3.430442739	1.964022461	71.66988122	1.45E-10	4.35E-08	25.25411976	44	Downregulated
IRF7	3.252244202	7.531454748	83.97537005	3.24E-11	1.84E-08	25.15328205	45	Upregulated
FLVCR2	3.316502527	5.672882791	78.0927199	8.50E-11	3.15E-08	24.87945055	46	Upregulated
ICAM1	3.515395388	7.198670981	66.39210473	6.64E-10	8.68E-08	24.82436018	47	Upregulated
XAF1	3.14459746	7.567899588	89.08737531	1.46E-11	1.34E-08	24.75312629	48	Upregulated
FBXO39	3.359411788	1.144930265	68.21876554	1.59E-10	4.42E-08	24.70717581	49	Upregulated
EMP1	3.933837806	4.918555625	51.90980267	1.23E-08	6.00E-07	24.47542804	50	Upregulated
ETV7	3.540788839	4.839520749	63.38731929	1.19E-09	1.27E-07	24.41979774	51	Upregulated
NFKBIE	3.280892731	6.73292574	74.67073133	1.51E-10	4.42E-08	24.13103034	52	Upregulated
ZC3H12A	3.611823653	6.583870639	57.46263562	3.78E-09	2.75E-07	23.69873343	53	Upregulated
PER1	3.904070198	5.420066635	48.7706125	2.44E-08	9.70E-07	23.47620466	54	Upregulated
BATF2	3.29997259	2.16052034	66.33704853	4.95E-10	7.78E-08	23.4604669	55	Upregulated
IL17REL	4.096645743	0.917170005	38.93811559	8.86E-08	2.47E-06	22.97238318	56	Upregulated
ETV5	4.101301918	1.758630157	39.61888712	1.16E-07	2.97E-06	22.66767946	57	Upregulated
LAP3	3.174961763	8.870768284	68.85660854	4.21E-10	7.35E-08	22.64978063	58	Upregulated
FAM209B	3.229177269	1.689646452	62.67384563	8.12E-10	9.74E-08	22.64098398	59	Upregulated
LGALS3BP	3.127899913	3.846529479	71.0879616	2.87E-10	6.13E-08	22.55946463	60	Upregulated
UPB1	3.543043484	4.095671309	52.12426667	1.17E-08	5.86E-07	22.0810557	61	Upregulated
APOBEC3A	2.98604003	9.428064517	75.40945328	1.33E-10	4.10E-08	22.05877769	62	Upregulated
PELI1	3.207123865	10.43686632	62.63896945	1.35E-09	1.39E-07	21.991644	63	Upregulated
EREG	4.01806858	4.352820201	40.65585309	1.65E-07	3.75E-06	21.80179871	64	Upregulated
IFITM10	3.708015558	1.831030863	44.68172157	3.85E-08	1.34E-06	21.77616032	65	Upregulated
ARL5B	3.049169318	8.336092854	66.69552153	6.27E-10	8.60E-08	21.54461566	66	Upregulated
CMPK2	3.240489842	8.339548511	57.54145284	3.71E-09	2.71E-07	21.27892074	67	Upregulated
IFI27	4.685799123	8.633559433	30.02535358	2.84E-06	2.96E-05	21.22304811	68	Upregulated
SAMSN1	3.214313191	9.152725822	56.94130849	4.19E-09	2.89E-07	21.01632317	69	Upregulated
CCIN	3.406517316	0.839638991	46.79733512	1.46E-08	6.82E-07	21.00521935	70	Upregulated
ZNF684	3.32553255	5.393393414	53.20297924	9.23E-09	4.94E-07	20.97031156	71	Upregulated
IER3	3.805526584	5.499367626	41.7118252	1.28E-07	3.11E-06	20.95653299	72	Upregulated
ANKRD22	3.557001966	5.694990181	47.02545809	3.62E-08	1.29E-06	20.95300972	73	Upregulated
NR4A3	3.608370202	2.252688795	44.486695	5.01E-08	1.66E-06	20.85388544	74	Upregulated
MX1	3.185783231	9.780195165	57.01290446	4.13E-09	2.87E-07	20.84146088	75	Upregulated
UBE2L6	2.404727843	7.299189966	109.6751872	7.99E-13	2.17E-09	20.83372565	76	Upregulated
PPARG	3.419022753	2.067265556	48.14082809	2.09E-08	8.75E-07	20.71306994	77	Upregulated
TNNT3	3.378521794	3.376227128	50.19150666	1.74E-08	7.74E-07	20.64624742	78	Upregulated
RGL1	3.280107388	3.477630966	52.58109229	1.05E-08	5.46E-07	20.54305313	79	Upregulated
PLSCR1	2.816585429	9.025119307	72.49756201	2.20E-10	5.09E-08	20.54156537	80	Upregulated
PFKFB3	2.757943264	7.675203902	76.70742693	1.07E-10	3.63E-08	20.51792212	81	Upregulated
CPA3	-2.850071897	2.756628835	70.49130612	3.36E-10	6.64E-08	20.45780361	82	Downregulated
IL27	3.238784546	2.24970014	52.33348136	9.20E-09	4.94E-07	20.4232916	83	Upregulated
HIF1A	2.776672477	9.9890918	73.9568673	1.71E-10	4.49E-08	20.40278884	84	Upregulated
EIF2AK2	2.62486828	8.283155017	83.81610356	3.32E-11	1.84E-08	20.30107461	85	Upregulated
RAB20	3.058912143	6.15537609	58.47012779	3.08E-09	2.39E-07	20.25265152	86	Upregulated
PML	3.104056323	5.485406427	56.07279916	5.04E-09	3.26E-07	20.13616829	87	Upregulated
PTGS2	-2.893648045	7.033606144	64.26003033	9.90E-10	1.11E-07	20.122322	88	Downregulated
CXCL10	3.898812216	4.727325474	37.3282806	3.87E-07	7.05E-06	20.08491608	89	Upregulated
EPSTI1	2.943223374	8.959824224	61.99328694	1.53E-09	1.51E-07	20.0787345	90	Upregulated
PRLR	3.066158137	3.283972417	57.06100317	4.09E-09	2.86E-07	20.06344713	91	Upregulated
HIC1	3.394771222	3.479339592	47.12517528	3.49E-08	1.26E-06	20.03185872	92	Upregulated
IL31RA	3.217718379	2.504046142	51.43455411	1.21E-08	5.95E-07	20.03148088	93	Upregulated
HERC5	3.611891454	9.736180988	42.20293972	1.12E-07	2.95E-06	19.97577014	94	Upregulated
DSC1	-2.716486023	0.830829924	64.92366384	1.94E-10	4.80E-08	19.8820116	95	Downregulated
SMTNL1	3.183905936	2.53095526	51.57381699	1.19E-08	5.91E-07	19.83031582	96	Upregulated
C2	2.692281158	2.351093962	73.48527241	1.74E-10	4.49E-08	19.78268753	97	Upregulated
PHACTR1	2.805265149	5.640930118	65.34755024	8.09E-10	9.74E-08	19.66877567	98	Upregulated
HELZ2	2.752917251	8.207957352	68.66603438	4.36E-10	7.35E-08	19.6389678	99	Upregulated
IFIH1	2.66007533	8.189779847	72.92366671	2.04E-10	4.83E-08	19.46203504	100	Upregulated
AREG	3.971580781	3.669815417	33.95873891	9.19E-07	1.31E-05	19.38832025	101	Upregulated
LAMB3	3.491283577	2.993665679	42.14822232	1.08E-07	2.86E-06	19.3556171	102	Upregulated
IRAK2	2.909152063	5.845120787	59.00710022	2.77E-09	2.23E-07	19.35176442	103	Upregulated
IER5	2.908035658	8.420256143	57.17131272	4.00E-09	2.82E-07	19.04912662	104	Upregulated
CD69	3.422055057	8.787288951	41.557864	1.32E-07	3.20E-06	18.80265695	105	Upregulated
VEGFA	3.264783484	4.747638471	44.5242652	6.50E-08	1.96E-06	18.63205556	106	Upregulated
IFITM1	2.599969398	9.317372593	69.27029688	3.91E-10	7.12E-08	18.58278361	107	Upregulated
TENT5A	2.107655716	7.153016637	114.4004085	4.34E-13	1.61E-09	18.53336276	108	Upregulated
ZBP1	2.613501291	7.134564826	66.53851398	6.45E-10	8.60E-08	18.4663018	109	Upregulated
EPHB2	2.613907646	1.720747439	64.93861569	7.13E-10	9.11E-08	18.40312535	110	Upregulated
CXCL11	3.705268893	1.594405466	33.39529218	7.26E-07	1.11E-05	18.35337942	111	Upregulated
IFI35	2.648842805	7.094045055	61.20061122	1.79E-09	1.73E-07	17.91343812	112	Upregulated
PIM3	2.794028167	7.817623602	54.4219056	7.08E-09	4.10E-07	17.84679674	113	Upregulated
IFIT3	3.268959557	11.55717892	40.87356115	1.56E-07	3.61E-06	17.791455	114	Upregulated
PLK3	3.598832059	7.552142991	34.72181032	7.65E-07	1.16E-05	17.76682957	115	Upregulated
ZNF404	-2.665349509	0.621486635	51.43761736	3.11E-09	2.40E-07	17.64514846	116	Downregulated
SESN2	2.980457084	4.906231485	47.13513348	3.53E-08	1.26E-06	17.58099708	117	Upregulated
FCER1A	-2.751394554	4.767609304	54.50438723	7.03E-09	4.09E-07	17.57735446	118	Downregulated
C1QA	3.070676174	3.558971496	44.54329207	6.46E-08	1.96E-06	17.52601373	119	Upregulated
MARCKS	2.769531588	9.622015154	53.15804027	9.26E-09	4.94E-07	17.46425254	120	Upregulated
TMEM123	2.467420081	11.10913229	66.61364081	6.36E-10	8.60E-08	17.43413099	121	Upregulated
PARP14	2.29987474	10.49287862	79.6125299	6.56E-11	2.80E-08	17.36974059	122	Upregulated
CCNA1	3.369423186	2.444163857	36.7094833	4.06E-07	7.31E-06	17.30584874	123	Upregulated
KCNMA1	3.631258995	2.827765906	31.80047486	1.60E-06	1.98E-05	17.07731045	124	Upregulated
SMAD6	3.401965052	1.838943846	34.26402092	6.75E-07	1.04E-05	16.94521945	125	Upregulated
RSAD2	3.674972791	10.68521479	30.9411151	2.18E-06	2.46E-05	16.93863587	126	Upregulated
CD1C	-2.614033108	2.44554413	55.30257714	6.15E-09	3.73E-07	16.80261494	127	Downregulated
CCDC194	2.896398345	0.95115441	43.15171875	5.22E-08	1.70E-06	16.70846824	128	Upregulated
FCAR	2.325917262	6.730247472	69.83152033	3.53E-10	6.64E-08	16.69542393	129	Upregulated
REC8	2.521069354	4.423327182	57.94238897	3.46E-09	2.58E-07	16.61096024	130	Upregulated
NBN	2.468177288	9.913723725	60.31257702	2.13E-09	1.88E-07	16.60252838	131	Upregulated
CD83	3.145186335	6.895640279	38.40711009	2.90E-07	5.65E-06	16.50524907	132	Upregulated
FOSB	4.00605061	5.778597573	25.65173032	1.06E-05	7.95E-05	16.42261715	133	Upregulated
NFKBIZ	2.62586823	9.183235245	51.7581636	1.25E-08	6.04E-07	16.32925493	134	Upregulated
CDKN1A	2.437271921	5.287812031	59.80184284	2.36E-09	2.02E-07	16.31672011	135	Upregulated
KLF5	2.643689734	4.229024202	51.09892087	1.46E-08	6.82E-07	16.3014826	136	Upregulated
ZBTB43	2.269394938	6.473052502	69.75668677	3.58E-10	6.64E-08	16.28970693	137	Upregulated
RASGEF1B	2.669485721	6.820947553	49.91834958	1.87E-08	8.13E-07	16.25622817	138	Upregulated
ANKDD1A	2.838106936	4.16778507	44.48534648	6.57E-08	1.97E-06	16.19080848	139	Upregulated
RILPL2	2.480664533	8.164335677	56.3750253	4.71E-09	3.17E-07	16.12154219	140	Upregulated
PFKFB2	2.790759606	6.632320679	45.22594184	5.46E-08	1.73E-06	16.07711154	141	Upregulated
SH3PXD2B	3.130848869	1.314474991	35.53391678	4.32E-07	7.65E-06	16.01931858	142	Upregulated
KLF10	2.625363992	5.594795397	49.79057173	1.93E-08	8.32E-07	15.96199486	143	Upregulated
PIM2	2.600358528	7.585173242	50.57903337	1.62E-08	7.40E-07	15.94165469	144	Upregulated
NFKBID	3.021791961	5.687174492	38.73167363	2.68E-07	5.41E-06	15.91617737	145	Upregulated
IFIT5	2.638246681	9.087556041	48.36090936	2.65E-08	1.04E-06	15.78626693	146	Upregulated
ABCA1	2.247742106	8.449577476	65.21106205	8.27E-10	9.74E-08	15.75977061	147	Upregulated
HBEGF	3.135528957	4.256081258	35.65810005	6.00E-07	9.53E-06	15.7438271	148	Upregulated
IFIT1	3.491119103	10.90042087	29.79643281	3.03E-06	3.11E-05	15.73682591	149	Upregulated
FFAR3	2.841929789	1.59991151	40.98677758	1.23E-07	3.04E-06	15.68088634	150	Upregulated
TRIM38	2.012752735	8.400863104	85.48712447	2.55E-11	1.67E-08	15.65565568	151	Upregulated
PTGES	3.602124835	2.515300771	27.58425186	5.31E-06	4.72E-05	15.5815076	152	Upregulated
EAF1	2.1606477	6.487104261	70.01485101	3.42E-10	6.64E-08	15.50911974	153	Upregulated
SH3D19	2.986676339	2.743323452	37.41106441	3.67E-07	6.77E-06	15.43984912	154	Upregulated
TMIGD3	3.111757996	1.609502555	34.04752329	7.28E-07	1.11E-05	15.41226885	155	Upregulated
MOK	3.128047964	3.12443818	34.55191717	7.95E-07	1.19E-05	15.40536515	156	Upregulated
NLRP3	2.271447318	7.542323065	60.23676365	2.16E-09	1.89E-07	15.2720933	157	Upregulated
CD300E	2.020710436	7.131854673	79.74521218	6.42E-11	2.80E-08	15.26135988	158	Upregulated
GNA15	2.306377755	5.861420949	58.19488328	3.25E-09	2.46E-07	15.2431143	159	Upregulated
ADORA2A	2.984068144	3.599122429	36.60133504	4.67E-07	8.07E-06	15.19810922	160	Upregulated
MYO10	2.495101574	2.380848396	49.62019629	1.97E-08	8.40E-07	15.15975868	161	Upregulated
TRIM22	2.214097704	10.47442782	62.10788514	1.50E-09	1.50E-07	15.10980789	162	Upregulated
FAM209A	3.098226002	1.450638138	32.82832891	9.80E-07	1.38E-05	15.06208858	163	Upregulated
CKAP4	2.108043485	7.399697346	69.15132913	4.00E-10	7.16E-08	15.06190032	164	Upregulated
NXT1	2.885396587	5.265818124	37.69567642	3.50E-07	6.53E-06	14.96021754	165	Upregulated
SOCS3	2.971857178	8.900273654	35.65953147	5.95E-07	9.50E-06	14.9258694	166	Upregulated
CCRL2	2.205586805	4.299051524	61.00386359	1.88E-09	1.76E-07	14.89912436	167	Upregulated
B3GNT5	2.797729433	7.368295515	39.34188829	2.29E-07	4.89E-06	14.8577782	168	Upregulated
MAFF	3.026176003	5.755737044	34.21690134	8.78E-07	1.27E-05	14.82081002	169	Upregulated
PPP1R15A	2.944640773	8.611943804	35.68630354	5.91E-07	9.46E-06	14.79458876	170	Upregulated
NT5E	-2.602484631	3.188731171	44.18143815	7.27E-08	2.11E-06	14.77204479	171	Downregulated
IFIT2	2.933080104	11.77964744	35.79102242	5.74E-07	9.30E-06	14.75723018	172	Upregulated
UPP1	2.262424493	6.586513096	56.27826611	4.81E-09	3.17E-07	14.70322627	173	Upregulated
NAPA	2.238542361	6.311007442	57.30710512	3.89E-09	2.80E-07	14.66829939	174	Upregulated
SPHK1	2.341954772	3.879729016	52.20272765	1.15E-08	5.84E-07	14.59813085	175	Upregulated
KIAA1958	2.164561729	4.039999266	60.48805242	2.08E-09	1.85E-07	14.57390678	176	Upregulated
FBLN5	-2.340464746	1.249094402	50.11185647	1.29E-08	6.17E-07	14.53287536	177	Downregulated
KCNK5	2.753151967	1.771701741	38.40196496	2.56E-07	5.29E-06	14.52818236	178	Upregulated
HERC6	2.24167739	6.137756205	55.56283905	5.58E-09	3.46E-07	14.48231437	179	Upregulated
GZF1	2.583178008	6.911620526	42.57783594	1.03E-07	2.75E-06	14.36429128	180	Upregulated
RIN2	2.260243394	5.216435289	53.30339315	9.00E-09	4.93E-07	14.2565621	181	Upregulated
GBP5	2.588213623	11.30244465	41.69102509	1.27E-07	3.11E-06	14.25295106	182	Upregulated
FBXO6	2.003412297	4.136781083	67.74165697	5.23E-10	7.95E-08	14.22301621	183	Upregulated
LILRB4	2.060267512	3.881245836	63.33047714	1.20E-09	1.27E-07	14.20893975	184	Upregulated
MS4A4A	2.407667269	4.618981592	46.98913558	3.65E-08	1.29E-06	14.17868917	185	Upregulated
JUN	2.803648115	6.635356443	36.06644728	5.34E-07	8.87E-06	14.16407894	186	Upregulated
PIWIL4	2.065135601	3.635295271	62.57774723	1.39E-09	1.40E-07	14.15159625	187	Upregulated
OAS2	2.470812328	8.483491244	44.67261257	6.22E-08	1.90E-06	14.13690284	188	Upregulated
PPP1R15B	2.288304361	9.230809904	51.19893526	1.41E-08	6.65E-07	14.13466705	189	Upregulated
GALM	2.40286437	6.098314514	46.69445532	3.88E-08	1.34E-06	14.10823827	190	Upregulated
TSC22D3	2.334105038	9.527663141	48.96762329	2.32E-08	9.42E-07	14.06473183	191	Upregulated
TOMM40L	2.035186463	4.258671687	63.03386276	1.26E-09	1.32E-07	13.99803631	192	Upregulated
MAD2L1BP	1.763577546	5.548364945	88.50395194	1.60E-11	1.34E-08	13.88224034	193	Upregulated
TIPARP	2.232608687	7.928197206	50.93836862	1.50E-08	6.96E-07	13.7475927	194	Upregulated
B4GALT5	1.771733596	8.307844907	84.41583334	3.02E-11	1.84E-08	13.70281937	195	Upregulated
NINJ1	2.399859298	7.111851789	44.38139538	6.66E-08	1.99E-06	13.68163357	196	Upregulated
CCL2	3.621140545	3.622958108	22.61990395	2.75E-05	0.000167655	13.67192126	197	Upregulated
SKIL	1.690072159	7.550493398	94.04727888	6.96E-12	8.59E-09	13.63181943	198	Upregulated
GCH1	1.922541981	7.498893931	66.94374379	5.99E-10	8.37E-08	13.60605398	199	Upregulated
CD177	3.77803393	5.417975289	21.06775864	4.64E-05	0.000253031	13.58893012	200	Upregulated
NRIP1	1.977952759	7.957364987	62.52637886	1.38E-09	1.40E-07	13.55416509	201	Upregulated
RIPK2	2.282181698	6.442082857	47.15330869	3.49E-08	1.26E-06	13.46669285	202	Upregulated
PARP12	2.011357434	7.445320352	59.59238115	2.45E-09	2.07E-07	13.44537878	203	Upregulated
MOV10	2.156982926	5.315254365	52.07636526	1.17E-08	5.86E-07	13.44280993	204	Upregulated
CHD1	1.908578722	9.454414364	65.17442783	8.33E-10	9.74E-08	13.38176776	205	Upregulated
IFITM3	2.604818523	7.624455766	37.12613596	4.04E-07	7.29E-06	13.38130771	206	Upregulated
SAT1	2.684815546	11.80206409	35.2107547	6.71E-07	1.04E-05	13.37918954	207	Upregulated
GADD45G	2.715214622	2.801477524	34.37797574	8.37E-07	1.23E-05	13.33638098	208	Upregulated
PIGA	2.409867944	6.453298307	42.17149951	1.13E-07	2.95E-06	13.32682363	209	Upregulated
IL4I1	2.517941572	1.809404288	38.26992	2.79E-07	5.52E-06	13.23982428	210	Upregulated
RIT1	2.008258417	8.511929508	57.16996883	4.00E-09	2.82E-07	13.15512373	211	Upregulated
CNTNAP3	-2.558877411	4.422077911	37.19747804	4.00E-07	7.23E-06	13.15505528	212	Downregulated
IRF1	1.905510616	9.740728646	63.54527037	1.13E-09	1.25E-07	13.1550387	213	Upregulated
ACVR1B	1.896425607	5.020091221	63.925137	1.06E-09	1.18E-07	13.14129039	214	Upregulated
RLF	2.002825336	8.119291736	57.28747013	3.91E-09	2.80E-07	13.1237372	215	Upregulated
ADAM9	1.90073172	6.719770922	63.34448357	1.18E-09	1.27E-07	13.10879758	216	Upregulated
MFSD2A	2.59009596	3.702389738	36.16970332	5.24E-07	8.75E-06	13.10062884	217	Upregulated
RNF138	1.976263629	7.836142495	58.53508341	3.03E-09	2.38E-07	13.09063549	218	Upregulated
SRGAP2B	2.340536481	4.637271527	42.77573956	9.83E-08	2.67E-06	13.04659788	219	Upregulated
N4BP1	2.164917735	8.225712646	48.84837689	2.38E-08	9.56E-07	13.03221563	220	Upregulated
RBM7	1.684689642	6.08226715	83.37161694	3.57E-11	1.89E-08	13.01305789	221	Upregulated
WDFY1	1.726351018	7.503426435	78.86270037	7.42E-11	2.95E-08	13.00075699	222	Upregulated
RALGDS	2.604031179	4.813821703	35.31626763	6.55E-07	1.02E-05	12.99755663	223	Upregulated
DUSP4	2.739534082	2.391124828	32.40296846	1.41E-06	1.80E-05	12.99728655	224	Upregulated
FGF13	2.369255219	2.298813003	41.15836749	1.44E-07	3.41E-06	12.95399884	225	Upregulated
LGALS8	2.060488316	7.891010118	52.60679945	1.04E-08	5.46E-07	12.90467535	226	Upregulated
ZNF860	-2.448098301	1.768213616	38.40505986	2.75E-07	5.48E-06	12.88009717	227	Downregulated
CFL2	2.694973407	5.241122689	32.85148281	1.28E-06	1.68E-05	12.86957358	228	Upregulated
LRRC70	3.021103919	2.787999976	27.11371272	6.63E-06	5.60E-05	12.84545734	229	Upregulated
GZMK	-2.159224007	3.691722916	47.64390349	3.19E-08	1.16E-06	12.81570817	230	Downregulated
DDX60L	2.003961892	9.685535568	54.30818748	7.25E-09	4.15E-07	12.7885127	231	Upregulated
SMURF1	1.964732245	5.642676645	56.54683626	4.55E-09	3.10E-07	12.78651927	232	Upregulated
DUSP10	2.138023434	4.846368441	48.27828557	2.71E-08	1.05E-06	12.7804934	233	Upregulated
PLIN2	2.546413145	7.457582606	35.33979283	6.48E-07	1.01E-05	12.71829594	234	Upregulated
TTC21A	2.411705924	3.783662449	38.70687709	2.71E-07	5.45E-06	12.69512707	235	Upregulated
DDIT3	2.305332477	6.54792335	41.46833076	1.35E-07	3.24E-06	12.65652387	236	Upregulated
LDLR	2.282019782	4.416779053	42.0211435	1.18E-07	2.99E-06	12.60771316	237	Upregulated
FCER1G	1.927857119	8.23644157	56.4900265	4.60E-09	3.12E-07	12.54285724	238	Upregulated
RAB1A	1.781836119	7.820277557	65.72442849	7.51E-10	9.36E-08	12.52443522	239	Upregulated
LRRN3	-2.525996105	3.354747045	34.79376868	7.69E-07	1.16E-05	12.46627505	240	Downregulated
PSMA6	1.825208613	5.183580543	61.99921706	1.53E-09	1.51E-07	12.45161325	241	Upregulated
ZCCHC2	1.913966609	8.166077127	56.25564965	4.83E-09	3.17E-07	12.43864015	242	Upregulated
ARL8A	2.156806301	5.43792177	45.30959195	5.36E-08	1.72E-06	12.43254036	243	Upregulated
BLVRA	1.758479244	5.932959485	66.50541198	6.50E-10	8.60E-08	12.42494447	244	Upregulated
MTHFD2	1.756847822	6.597998334	66.25490369	6.80E-10	8.79E-08	12.39616935	245	Upregulated
ELL	2.172505048	6.466101694	44.45149977	6.55E-08	1.97E-06	12.39368845	246	Upregulated
BCL3	2.242865624	4.939953009	41.843518	1.23E-07	3.04E-06	12.3737977	247	Upregulated
LIMK2	1.85685799	8.271202928	59.21276786	2.65E-09	2.17E-07	12.37170716	248	Upregulated
HSPA2	2.869584509	2.293763597	27.60844653	5.58E-06	4.91E-05	12.36496888	249	Upregulated
MAP3K8	2.017575416	7.282570046	50.45571994	1.66E-08	7.53E-07	12.35362296	250	Upregulated
THEM4	-1.980226558	3.550808142	52.3106716	1.14E-08	5.82E-07	12.34721785	251	Downregulated
HOPX	-1.909203162	4.289992064	55.71585491	5.45E-09	3.42E-07	12.34479398	252	Downregulated
PATL1	1.988024542	5.799315228	51.6046788	1.29E-08	6.17E-07	12.34443413	253	Upregulated
ARID5A	2.099101201	6.016005854	46.66550682	3.91E-08	1.35E-06	12.32163611	254	Upregulated
STARD4	1.862986329	5.942474889	58.23605787	3.22E-09	2.45E-07	12.31438161	255	Upregulated
SLC1A2	2.586238997	1.295177139	32.03962708	1.34E-06	1.74E-05	12.31022123	256	Upregulated
KLF4	2.315220204	6.625505173	39.38750429	2.26E-07	4.86E-06	12.30101995	257	Upregulated
ZNF165	2.686514852	1.987807957	30.33051668	2.46E-06	2.67E-05	12.28595435	258	Upregulated
ACOT9	1.900166155	7.097908089	55.38452375	5.79E-09	3.53E-07	12.25955945	259	Upregulated
EHD4	2.087226984	6.114553392	46.70368416	3.87E-08	1.34E-06	12.25499699	260	Upregulated
IGSF9	2.54660756	0.944019185	32.12835735	1.19E-06	1.59E-05	12.22064109	261	Upregulated
GOLGA7B	-2.014053464	1.689582135	49.47498499	2.05E-08	8.58E-07	12.21801479	262	Downregulated
DHX58	2.121145107	6.137378235	45.16984031	5.53E-08	1.75E-06	12.21276083	263	Upregulated
PGAP1	1.997328122	4.411896887	50.31443121	1.73E-08	7.70E-07	12.21033173	264	Upregulated
SAMD8	1.605721835	7.417492002	80.87590572	5.33E-11	2.58E-08	12.18607852	265	Upregulated
PNPT1	2.312089883	7.019499704	38.34584083	2.95E-07	5.71E-06	12.12320152	266	Upregulated
METRNL	1.845372457	6.366382708	57.60024938	3.67E-09	2.70E-07	12.12188146	267	Upregulated
CDC42BPG	2.792676009	3.250035382	27.96626388	5.22E-06	4.66E-05	12.09550898	268	Upregulated
TXNDC11	1.605051435	5.881474755	78.62686905	7.72E-11	2.96E-08	12.08390519	269	Upregulated
CD63	1.937935138	8.544076702	51.80704719	1.24E-08	6.01E-07	12.05652516	270	Upregulated
TOM1	1.913459332	6.539556333	53.05399691	9.47E-09	5.03E-07	12.05140018	271	Upregulated
CES1	2.581229251	5.68688274	31.60886765	1.81E-06	2.14E-05	12.05071796	272	Upregulated
DUSP5	2.139024106	5.516605973	43.21805727	8.81E-08	2.46E-06	11.99760266	273	Upregulated
RABGEF1	2.136863236	3.076219512	43.21912024	8.92E-08	2.48E-06	11.97892546	274	Upregulated
RETN	2.465954978	3.897841373	33.73857839	1.01E-06	1.40E-05	11.96671328	275	Upregulated
SLC16A10	-1.962694853	1.872502422	49.70496784	2.02E-08	8.50E-07	11.91437104	276	Downregulated
AGFG2	-1.957524727	2.237334644	49.60496605	2.11E-08	8.79E-07	11.85461432	277	Downregulated
TIGD3	-1.95724789	1.48669101	48.58653172	2.39E-08	9.56E-07	11.78209968	278	Downregulated
NTNG2	2.033476581	4.606759343	45.31010988	5.38E-08	1.72E-06	11.72162733	279	Upregulated
FAM184A	-2.028764242	1.164256858	44.42870698	5.33E-08	1.72E-06	11.69446385	280	Downregulated
RAP2C	1.485333016	7.193209236	88.0908537	1.70E-11	1.34E-08	11.69200071	281	Upregulated
HAVCR2	1.659965279	5.947780856	65.93011969	7.23E-10	9.13E-08	11.6851821	282	Upregulated
LILRA5	2.012506327	8.921523545	45.92779596	4.63E-08	1.57E-06	11.68072697	283	Upregulated
PLAUR	1.923690721	7.186542623	49.33502196	2.13E-08	8.81E-07	11.64793168	284	Upregulated
FFAR1	2.619916971	1.034142165	28.3445482	3.73E-06	3.62E-05	11.63480846	285	Upregulated
PLIN3	1.764232792	6.812891923	57.91960048	3.44E-09	2.58E-07	11.62427393	286	Upregulated
EPAS1	2.186692119	2.91967534	39.41830971	2.27E-07	4.87E-06	11.61588058	287	Upregulated
ICAM5	2.200509556	0.957052573	37.93063998	2.62E-07	5.33E-06	11.60340234	288	Upregulated
SRGAP2	2.218376527	5.443669591	37.92661172	3.29E-07	6.22E-06	11.54970884	289	Upregulated
IRF9	1.670285051	6.005077353	63.37536442	1.17E-09	1.27E-07	11.51947347	290	Upregulated
GRAMD1C	-2.023168389	2.791264135	44.34952465	6.99E-08	2.04E-06	11.51297896	291	Downregulated
NECTIN2	2.923272823	4.426023006	24.10417328	1.72E-05	0.000116992	11.4938499	292	Upregulated
CLEC4D	2.038127857	6.793468472	43.59987458	8.03E-08	2.30E-06	11.49190477	293	Upregulated
ZNFX1	1.554095702	8.844255599	75.57822613	1.29E-10	4.10E-08	11.48103975	294	Upregulated
ETF1	1.834814996	8.241892989	51.91082229	1.21E-08	5.95E-07	11.42239848	295	Upregulated
STAT1	1.604535785	10.29830254	68.15204755	4.79E-10	7.78E-08	11.40711253	296	Upregulated
DDAH2	1.758047541	6.047667476	55.99009786	5.10E-09	3.28E-07	11.39964635	297	Upregulated
SLC9A8	1.908653056	5.414377559	48.03113303	2.86E-08	1.09E-06	11.38416003	298	Upregulated
GBP4	1.890458324	7.46957706	48.85063906	2.38E-08	9.56E-07	11.38004467	299	Upregulated
AK4	2.273780184	1.42525318	35.07056487	6.34E-07	9.94E-06	11.37510867	300	Upregulated
MAPK6	1.869891982	6.824178957	49.78554483	1.93E-08	8.32E-07	11.36878783	301	Upregulated
GBP1	2.140531984	9.201386426	39.24064308	2.35E-07	4.98E-06	11.35107134	302	Upregulated
ZNF514	-1.774955581	2.38688566	54.81807034	6.91E-09	4.04E-07	11.3483418	303	Downregulated
USPL1	1.973360046	6.886726293	45.06410232	5.67E-08	1.78E-06	11.34816857	304	Upregulated
SOCS1	2.246773682	1.290254119	35.48131788	5.54E-07	9.08E-06	11.32821473	305	Upregulated
GPAT4	1.996032542	7.153225577	43.85487432	7.55E-08	2.17E-06	11.30521727	306	Upregulated
NUB1	1.966594841	7.953649804	44.80170478	6.03E-08	1.86E-06	11.26856955	307	Upregulated
TRABD2A	-1.781374459	4.76568237	53.24971189	9.11E-09	4.94E-07	11.23417457	308	Downregulated
MERTK	2.12983244	3.631365249	38.33089188	2.99E-07	5.76E-06	11.15991903	309	Upregulated
IFI30	2.220610314	4.73238098	35.64263176	5.99E-07	9.53E-06	11.14992249	310	Upregulated
MMP8	2.811401402	5.299618758	24.40830379	1.56E-05	0.000108183	11.14956822	311	Upregulated
REL	1.817056063	7.39929091	50.67953203	1.58E-08	7.32E-07	11.14893363	312	Upregulated
KLHDC7B	1.746449903	2.040480142	54.41047596	7.23E-09	4.15E-07	11.14517041	313	Upregulated
UBASH3A	-1.956660664	3.026960182	44.3421286	6.95E-08	2.04E-06	11.13522256	314	Downregulated
TUFT1	1.92301907	3.522323768	45.50595938	5.18E-08	1.70E-06	11.09406933	315	Upregulated
RGS1	2.711500586	6.121747827	25.40932099	1.14E-05	8.38E-05	11.05418274	316	Upregulated
NFKB2	1.944710709	6.716317582	43.91019048	7.45E-08	2.15E-06	11.02122746	317	Upregulated
LDHA	1.758854752	8.377155638	52.53015923	1.06E-08	5.50E-07	11.00997922	318	Upregulated
KLHL15	1.846911284	6.523796598	47.95368429	2.91E-08	1.10E-06	11.00759177	319	Upregulated
CREM	1.991170517	5.591598472	42.12788202	1.15E-07	2.96E-06	11.00758247	320	Upregulated
RELB	1.915935303	5.38844633	44.7476347	6.12E-08	1.88E-06	10.97127343	321	Upregulated
FFAR2	1.983627853	8.403001949	42.03883417	1.17E-07	2.97E-06	10.96266016	322	Upregulated
NFKBIB	1.73149067	4.575394486	53.46640447	8.70E-09	4.81E-07	10.93923622	323	Upregulated
UGCG	1.688794361	7.419660645	55.51712126	5.63E-09	3.47E-07	10.90802412	324	Upregulated
GPR35	1.967060512	4.017709612	42.20682363	1.13E-07	2.95E-06	10.87805188	325	Upregulated
SAMD4A	1.77240803	3.569581959	50.72769137	1.59E-08	7.32E-07	10.87498613	326	Upregulated
BATF3	2.428191621	3.104166379	29.43908996	3.39E-06	3.38E-05	10.85788503	327	Upregulated
PGS1	1.820267817	7.157890181	47.81260157	3.00E-08	1.12E-06	10.83158442	328	Upregulated
JMJD6	2.110324866	7.145415014	37.02702978	4.15E-07	7.42E-06	10.82477086	329	Upregulated
CSF1	2.303633479	3.047940744	32.01152289	1.63E-06	2.01E-05	10.8217965	330	Upregulated
TREML4	2.289211908	3.418491697	32.3195113	1.49E-06	1.88E-05	10.8164661	331	Upregulated
ELMO2	1.670529089	6.646952082	55.81443015	5.29E-09	3.36E-07	10.81432532	332	Upregulated
PDE4B	1.978201543	8.365878972	41.08833183	1.48E-07	3.47E-06	10.79949927	333	Upregulated
MCL1	1.805422426	12.52440897	48.06734298	2.84E-08	1.08E-06	10.76956623	334	Upregulated
GJB6	3.193163971	3.079034413	19.1037432	9.03E-05	0.000428026	10.75626726	335	Upregulated
ATG2A	2.357290577	6.440847037	30.37925819	2.56E-06	2.74E-05	10.75371738	336	Upregulated
FNDC3B	1.490244301	8.135348716	71.06084396	2.84E-10	6.13E-08	10.74814237	337	Upregulated
APOL6	1.690486561	9.589506189	53.88324049	7.93E-09	4.47E-07	10.73334831	338	Upregulated
DCUN1D3	1.637098068	3.642866197	57.31036368	3.94E-09	2.81E-07	10.72617753	339	Upregulated
RUBCN	2.092796886	5.126330059	36.83058873	4.37E-07	7.69E-06	10.70260413	340	Upregulated
ITGA7	1.918381377	0.883692937	41.86875095	1.00E-07	2.69E-06	10.68479617	341	Upregulated
CACNA1A	2.152591598	1.866258836	34.75813538	7.43E-07	1.13E-05	10.647424	342	Upregulated
SAP30	2.505069397	5.39425743	27.11318078	6.73E-06	5.65E-05	10.64060938	343	Upregulated
SCARB2	1.570271506	6.853422096	60.93655503	1.88E-09	1.76E-07	10.60745847	344	Upregulated
MXD1	1.488045075	10.00152026	67.33734632	5.57E-10	8.03E-08	10.55789644	345	Upregulated
GCSAM	-2.03005645	3.016563767	37.76160311	3.52E-07	6.57E-06	10.52043775	346	Downregulated
BHLHE40	2.134039233	6.205045838	34.53877577	8.04E-07	1.19E-05	10.50581052	347	Upregulated
STMN3	-1.867245306	3.010505506	43.47700285	8.52E-08	2.40E-06	10.49227096	348	Downregulated
SCML1	1.822510281	3.956575948	45.17166552	5.57E-08	1.75E-06	10.49024912	349	Upregulated
LHFPL2	1.580942901	5.840722309	58.5939307	3.00E-09	2.38E-07	10.47205796	350	Upregulated
CD82	2.032621561	7.040010569	37.24875007	3.92E-07	7.11E-06	10.46429221	351	Upregulated
RPP40	-1.893899183	0.643175508	39.69419917	1.24E-07	3.04E-06	10.44825627	352	Downregulated
CD80	2.010212188	1.69770109	37.60339054	3.49E-07	6.53E-06	10.42293471	353	Upregulated
NR4A2	2.606270585	4.134200471	24.66270205	1.44E-05	0.000101505	10.40817084	354	Upregulated
TMEM167B	1.591493584	7.883648108	56.84616404	4.28E-09	2.93E-07	10.39654811	355	Upregulated
ETS2	1.970834968	7.770017947	38.80773112	2.62E-07	5.33E-06	10.39231619	356	Upregulated
STAC3	1.609691411	3.033044408	55.50616725	5.76E-09	3.53E-07	10.38546419	357	Upregulated
CCDC181	1.933851309	0.923331545	39.28167187	1.95E-07	4.33E-06	10.37311	358	Upregulated
SRGAP2C	2.022026376	4.92526649	36.81263021	4.40E-07	7.71E-06	10.3389908	359	Upregulated
MARCO	2.141894637	4.599192136	33.4069694	1.10E-06	1.50E-05	10.33224112	360	Upregulated
TFG	1.706048296	6.810299299	49.36136787	2.12E-08	8.79E-07	10.33169302	361	Upregulated
BST2	1.866976238	6.901600054	42.12086102	1.15E-07	2.96E-06	10.32101206	362	Upregulated
CLP1	1.704896761	5.328190127	49.29010014	2.16E-08	8.88E-07	10.31759341	363	Upregulated
SLC35E4	2.152886959	2.155430472	32.97180936	1.23E-06	1.63E-05	10.30842181	364	Upregulated
GRPEL1	1.810226245	6.268237057	44.25882941	6.86E-08	2.03E-06	10.30558579	365	Upregulated
TCL1A	-2.439737376	4.028750374	26.84659247	7.35E-06	6.04E-05	10.29231531	366	Downregulated
CHMP2B	1.583599442	6.722533841	56.34545058	4.74E-09	3.17E-07	10.29162343	367	Upregulated
MAFB	1.652885238	4.923577395	51.83756726	1.23E-08	6.01E-07	10.28313696	368	Upregulated
TMEM204	-2.106153334	3.263622715	33.99973451	9.49E-07	1.35E-05	10.25588759	369	Downregulated
SCARF1	1.793642499	5.977362888	44.62606239	6.29E-08	1.92E-06	10.25564778	370	Upregulated
SNRPD3	-1.461381272	4.344028435	65.27904261	8.22E-10	9.74E-08	10.24629718	371	Downregulated
FCRLA	-2.408364049	3.738286233	27.05675677	6.92E-06	5.77E-05	10.20862635	372	Downregulated
USP30	1.769807232	4.317992055	45.33601434	5.35E-08	1.72E-06	10.20175054	373	Upregulated
LMNA	2.18010953	5.81280533	31.73886349	1.74E-06	2.10E-05	10.19897342	374	Upregulated
ZNF208	-1.923949098	1.297732111	38.4656487	2.60E-07	5.32E-06	10.14636831	375	Downregulated
SLC4A10	-1.912160523	2.717239778	39.40630336	2.33E-07	4.95E-06	10.14407493	376	Downregulated
CMTR1	1.50079661	6.877821524	60.72443563	1.96E-09	1.79E-07	10.1250933	377	Upregulated
ISG20	1.90847847	8.09166781	39.22836573	2.35E-07	4.98E-06	10.11950394	378	Upregulated
HRH4	-2.088151363	2.348524431	33.72568866	1.04E-06	1.43E-05	10.11350712	379	Downregulated
FCRL2	-2.058785903	3.09083867	34.48390976	8.35E-07	1.23E-05	10.11218522	380	Downregulated
ZNF496	1.651715974	3.555815783	50.40445028	1.70E-08	7.63E-07	10.10439296	381	Upregulated
TNFRSF9	-1.571230143	2.475455125	55.20004754	6.35E-09	3.80E-07	10.08852585	382	Downregulated
FNIP2	1.523127393	6.00034032	58.30163221	3.18E-09	2.44E-07	10.07229369	383	Upregulated
CD163	2.455368787	7.613143283	25.6380696	1.06E-05	7.95E-05	10.06565942	384	Upregulated
TLR2	1.778878042	9.986784575	43.56471439	8.09E-08	2.31E-06	10.02575181	385	Upregulated
ZNF737	-1.55514514	4.675319674	54.9983209	6.29E-09	3.78E-07	9.987827967	386	Downregulated
PPIF	1.724568784	6.049633352	45.41360719	5.23E-08	1.70E-06	9.948528941	387	Upregulated
WDR27	-1.664183104	2.028561653	48.34067765	2.81E-08	1.08E-06	9.928624641	388	Downregulated
PI4K2A	2.000722823	5.05221753	34.94450639	7.21E-07	1.11E-05	9.913894666	389	Upregulated
FEM1C	1.291429212	6.638372876	82.23394945	4.28E-11	2.16E-08	9.899346836	390	Upregulated
DAAM2	3.049985446	2.608323396	18.03344209	0.00013068	0.000575376	9.882099438	391	Upregulated
CARD19	1.9237563	6.290814813	37.00987704	4.17E-07	7.43E-06	9.866542541	392	Upregulated
CSNK1D	1.928558541	6.686124709	36.81356101	4.39E-07	7.70E-06	9.86159147	393	Upregulated
TRAFD1	1.610544172	7.159993958	50.02179669	1.83E-08	8.07E-07	9.812984251	394	Upregulated
STAT2	1.696159045	7.725462205	45.29990788	5.37E-08	1.72E-06	9.777218187	395	Upregulated
ZNF181	-1.963046511	3.441043955	35.13123519	6.96E-07	1.07E-05	9.755450175	396	Downregulated
AKIRIN2	1.372766458	5.82748844	67.36550409	5.54E-10	8.03E-08	9.739977871	397	Upregulated
PP2D1	1.845365889	3.005496248	38.69580445	2.73E-07	5.46E-06	9.712073126	398	Upregulated
STX11	1.531684978	8.071974394	53.66937106	8.30E-09	4.64E-07	9.7016035	399	Upregulated
LAPTM4A	1.591669266	6.964574959	49.94536319	1.86E-08	8.13E-07	9.692705431	400	Upregulated
KLRG1	-1.826760764	4.467015876	39.28366452	2.33E-07	4.95E-06	9.691026376	401	Downregulated
SMAD7	2.196628433	4.13604024	28.73803048	4.15E-06	3.95E-05	9.673551345	402	Upregulated
IL5RA	-2.179139918	3.408312216	29.08835749	3.79E-06	3.66E-05	9.668509543	403	Downregulated
ERI1	1.874183155	6.233673282	37.24947347	3.92E-07	7.11E-06	9.648623512	404	Upregulated
ITPRIP	1.490698581	6.839124158	55.61813717	5.51E-09	3.44E-07	9.63483528	405	Upregulated
GTPBP1	1.54344566	6.658168416	52.14127339	1.15E-08	5.84E-07	9.620775761	406	Upregulated
TMEM119	2.013865961	1.480777802	32.71432768	1.27E-06	1.67E-05	9.62056733	407	Upregulated
PHF11	1.424641944	6.749595105	60.62978523	2.00E-09	1.79E-07	9.611317418	408	Upregulated
PLEKHG4	-1.654529994	1.597078892	45.99608295	4.63E-08	1.57E-06	9.603007387	409	Downregulated
MAPKAPK2	1.593749295	7.162862826	48.73073624	2.44E-08	9.70E-07	9.583635215	410	Upregulated
ELF1	1.431613189	9.180824843	59.59846271	2.45E-09	2.07E-07	9.569945786	411	Upregulated
TOB1	2.263391801	6.277292762	26.79368977	7.41E-06	6.07E-05	9.54378537	412	Upregulated
ID2	1.726633246	7.700654037	42.05877512	1.16E-07	2.97E-06	9.542361221	413	Upregulated
TNFRSF12A	2.176711471	4.087019798	28.51736615	4.43E-06	4.14E-05	9.540088665	414	Upregulated
CHKA	1.938312408	3.711943827	34.41784963	8.36E-07	1.23E-05	9.520452833	415	Upregulated
SYTL3	1.470480921	6.252426356	55.75537831	5.36E-09	3.38E-07	9.515055652	416	Upregulated
KLF9	1.93793139	6.592478132	34.23212297	8.73E-07	1.26E-05	9.494987536	417	Upregulated
LRG1	2.024516704	7.394372395	31.70903049	1.76E-06	2.10E-05	9.470465517	418	Upregulated
IRF5	1.456889302	5.302508456	56.32113198	4.77E-09	3.17E-07	9.468149382	419	Upregulated
CLEC4E	1.853077476	7.991300299	36.75043314	4.46E-07	7.78E-06	9.467492037	420	Upregulated
GTPBP2	1.493379157	5.197282217	53.74470217	8.18E-09	4.59E-07	9.465212377	421	Upregulated
HMGCS1	1.492941912	5.725607106	53.40407612	8.79E-09	4.83E-07	9.428919369	422	Upregulated
GNG5	1.613555537	5.56037054	46.15912428	4.39E-08	1.50E-06	9.395886924	423	Upregulated
C16orf87	1.757715423	5.31109272	39.62533846	2.13E-07	4.65E-06	9.373771054	424	Upregulated
CSGALNACT2	1.591296071	7.823640503	46.93493112	3.67E-08	1.30E-06	9.368888673	425	Upregulated
TNFAIP6	2.068417777	7.144225677	30.02799025	2.84E-06	2.96E-05	9.368333732	426	Upregulated
MEF2A	1.422182691	6.683376935	57.62735173	3.65E-09	2.70E-07	9.342032785	427	Upregulated
ACSL1	1.692214177	11.37072127	41.8541228	1.22E-07	3.04E-06	9.337112506	428	Upregulated
APBB2	1.945894227	1.804757315	32.99658853	1.22E-06	1.62E-05	9.324367284	429	Upregulated
CD79B	-1.704313685	4.459243578	41.26303443	1.42E-07	3.38E-06	9.323808335	430	Downregulated
WHRN	2.386286961	1.761193027	23.68693259	1.90E-05	0.000126042	9.305293337	431	Upregulated
TNFSF13B	1.909256782	9.103883274	33.57896576	1.04E-06	1.44E-05	9.243659355	432	Upregulated
FAM72A	2.355998649	1.243265279	23.5795067	1.85E-05	0.000123924	9.204519009	433	Upregulated
TBC1D4	-1.663000943	5.193558328	42.02876236	1.17E-07	2.97E-06	9.19069278	434	Downregulated
MRI1	-1.585015404	2.36025296	46.03802255	4.74E-08	1.60E-06	9.186706168	435	Downregulated
NCOA7	1.90905079	7.335463971	33.15452644	1.17E-06	1.57E-05	9.169193647	436	Upregulated
PTCH2	2.242020633	1.331944604	25.1728063	1.14E-05	8.41E-05	9.137014988	437	Upregulated
ATF5	1.851157609	2.144686354	34.58961432	8.00E-07	1.19E-05	9.113840418	438	Upregulated
ACVR1C	-1.67063318	1.674053211	40.81222907	1.62E-07	3.70E-06	9.074133636	439	Downregulated
AKAP12	-1.701410514	2.974177809	39.71378113	2.14E-07	4.65E-06	9.072810979	440	Downregulated
C12orf57	-1.539793246	3.29558806	46.90436105	3.77E-08	1.32E-06	9.053720161	441	Downregulated
HMGB3	1.670970359	2.197089658	40.59964943	1.70E-07	3.83E-06	9.050961699	442	Upregulated
WDR6	-1.749457671	4.37713756	37.35108206	3.83E-07	7.01E-06	9.017403287	443	Downregulated
PLEK	1.639807801	8.742533745	41.4633802	1.35E-07	3.24E-06	9.00272164	444	Upregulated
LATS2	1.252307513	5.008638583	69.9020834	3.50E-10	6.64E-08	8.989057846	445	Upregulated
HMOX1	1.579597597	5.830433292	44.18057187	6.99E-08	2.04E-06	8.988808841	446	Upregulated
ESPL1	1.924165361	1.099645327	31.32245508	1.80E-06	2.14E-05	8.986240023	447	Upregulated
LACTB	1.624952238	7.003569461	42.18402621	1.13E-07	2.95E-06	8.986157082	448	Upregulated
JAG1	1.502847873	3.697207628	48.14556491	2.81E-08	1.08E-06	8.966088158	449	Upregulated
SLC3A2	1.325242352	6.529392802	61.24665429	1.77E-09	1.73E-07	8.962532284	450	Upregulated
BLZF1	1.520747392	6.331592216	46.9941618	3.62E-08	1.29E-06	8.958171856	451	Upregulated
ADGRE3	-1.916693438	5.121576312	31.64642052	1.79E-06	2.13E-05	8.953072159	452	Downregulated
SERTAD3	1.773872535	4.861332086	35.91196287	5.57E-07	9.11E-06	8.941500462	453	Upregulated
DNAJC25	1.922633808	4.08950152	31.40448203	1.92E-06	2.25E-05	8.936068689	454	Upregulated
SIPA1L2	1.818644807	6.636971989	34.32828527	8.51E-07	1.24E-05	8.926023006	455	Upregulated
P2RY6	1.95970576	0.864077375	29.69735591	2.72E-06	2.86E-05	8.902792824	456	Upregulated
DRAP1	1.594897166	6.076483532	42.82830883	9.66E-08	2.65E-06	8.89454446	457	Upregulated
AIM2	1.828600294	5.694502361	33.83079085	9.74E-07	1.37E-05	8.893571008	458	Upregulated
IDI1	1.930941083	8.191407932	30.87966565	2.22E-06	2.49E-05	8.89061325	459	Upregulated
EFHD2	1.459637896	8.287333897	49.91841221	1.87E-08	8.13E-07	8.888680875	460	Upregulated
SELENOI	1.404261664	5.250691951	53.52066617	8.58E-09	4.77E-07	8.877603934	461	Upregulated
ALDH1A2	1.629761415	4.94433157	40.9342588	1.54E-07	3.59E-06	8.87362235	462	Upregulated
PRKCE	1.615243795	4.526077038	41.54762673	1.32E-07	3.21E-06	8.872815619	463	Upregulated
MT1X	2.355424758	3.207780133	22.53465095	2.86E-05	0.000172189	8.865804468	464	Upregulated
ECE1	1.413523232	7.612128037	52.69480286	1.02E-08	5.38E-07	8.861347401	465	Upregulated
NT5C3A	1.762073982	8.981562541	35.74537896	5.81E-07	9.36E-06	8.860703965	466	Upregulated
ANKEF1	-1.685610619	1.987365997	38.6609818	2.82E-07	5.56E-06	8.858298034	467	Downregulated
CDK16	1.612357205	5.195683906	41.49614742	1.34E-07	3.23E-06	8.852390952	468	Upregulated
B4GAT1	-1.726890771	0.993362587	36.22524219	4.36E-07	7.68E-06	8.832334218	469	Downregulated
LCK	-1.757952815	6.582926546	35.63442606	5.99E-07	9.53E-06	8.826869583	470	Downregulated
HILPDA	2.495658551	2.594081311	20.51391056	5.58E-05	0.000290953	8.825090375	471	Upregulated
CLEC17A	-1.968798364	2.613629028	29.56180154	3.33E-06	3.33E-05	8.815035347	472	Downregulated
SMIM3	1.740909283	5.481709993	36.03076079	5.39E-07	8.88E-06	8.79437855	473	Upregulated
JMJD1C	1.535486828	9.918035692	44.74394937	6.11E-08	1.88E-06	8.792700777	474	Upregulated
BRI3	1.40715244	6.071048995	52.36973538	1.10E-08	5.67E-07	8.789967361	475	Upregulated
HIVEP1	1.477070035	6.387309833	47.75129933	3.05E-08	1.13E-06	8.783943118	476	Upregulated
KLF6	1.354096608	8.99710868	55.94309958	5.15E-09	3.29E-07	8.778293526	477	Upregulated
INPP4B	-1.672140299	6.222193861	38.44183538	2.88E-07	5.63E-06	8.777828987	478	Downregulated
FAM20C	2.164037012	2.57568737	24.98664261	1.30E-05	9.35E-05	8.719298165	479	Upregulated
PKIA	-1.423437311	3.387395299	50.57577224	1.65E-08	7.51E-07	8.717302868	480	Downregulated
CYSTM1	1.838048527	6.479367998	32.28456179	1.49E-06	1.88E-05	8.684730984	481	Upregulated
CHD4	1.646208708	4.75658486	38.84698857	2.60E-07	5.32E-06	8.681643339	482	Upregulated
BMPR1A	-1.634320671	2.574845702	39.49017871	2.28E-07	4.89E-06	8.679730619	483	Downregulated
PHF1	1.733917622	5.883031561	35.44591157	6.30E-07	9.93E-06	8.674961463	484	Upregulated
FRMD3	1.569322416	4.706607991	42.03175583	1.18E-07	2.97E-06	8.672971749	485	Upregulated
ZMYND15	1.951340362	1.271933019	28.91696326	3.71E-06	3.61E-05	8.668399553	486	Upregulated
PSTPIP2	1.473232765	6.752605255	46.85004526	3.74E-08	1.31E-06	8.665290989	487	Upregulated
TIGD5	-1.57759155	1.774039076	41.58891355	1.35E-07	3.24E-06	8.659632161	488	Downregulated
GPR68	-2.019045649	2.49122324	27.56749781	6.01E-06	5.20E-05	8.650090941	489	Downregulated
CNEP1R1	1.372367569	6.500968853	53.03175626	9.51E-09	5.03E-07	8.64348172	490	Upregulated
SAT2	1.506361203	3.897562317	44.83014562	6.03E-08	1.86E-06	8.631435221	491	Upregulated
DYNLT1	1.348627803	6.713242686	54.23067888	7.37E-09	4.18E-07	8.602779659	492	Upregulated
TMEM62	1.534897801	4.980218821	43.10569233	9.05E-08	2.50E-06	8.598136018	493	Upregulated
CWC25	1.583938229	6.306994637	40.55690947	1.69E-07	3.81E-06	8.583400391	494	Upregulated
OSGEPL1	-1.675220759	2.635744335	36.86183023	4.47E-07	7.78E-06	8.558453034	495	Downregulated
ZFP36	1.812575831	6.764831431	31.91930715	1.65E-06	2.03E-05	8.505514812	496	Upregulated
TRAF5	-1.431101111	4.893794359	47.62232181	3.14E-08	1.15E-06	8.49814527	497	Downregulated
USP44	-1.833377438	1.482919835	31.16203528	2.01E-06	2.32E-05	8.497448283	498	Downregulated
SERTAD1	1.603791042	4.931788927	39.13450222	2.42E-07	5.04E-06	8.495537229	499	Upregulated
TWF1	1.546911873	6.913552482	41.38659781	1.37E-07	3.28E-06	8.482912145	500	Upregulated
MS4A1	-1.872838508	6.228899741	30.02459575	2.84E-06	2.96E-05	8.48251082	501	Downregulated
C3orf38	1.256683695	6.458459617	60.62585715	2.00E-09	1.79E-07	8.478190562	502	Upregulated
RAB34	1.553426465	4.137571651	40.92723301	1.55E-07	3.60E-06	8.456844878	503	Upregulated
FUT4	1.629692382	5.109529834	37.52493951	3.65E-07	6.75E-06	8.426233289	504	Upregulated
GABARAPL1	1.738637298	8.098169393	33.64523873	1.02E-06	1.43E-05	8.425690445	505	Upregulated
ZNF84	-1.520008451	4.218034067	41.94239175	1.20E-07	3.01E-06	8.391640867	506	Downregulated
SLC15A3	1.600230997	6.649728502	38.22668382	3.04E-07	5.84E-06	8.375461885	507	Upregulated
ZNF583	-1.671673051	2.218117257	35.60882668	6.25E-07	9.87E-06	8.36804555	508	Downregulated
NELL2	-2.011989777	5.06165733	26.19675637	8.90E-06	6.96E-05	8.364175697	509	Downregulated
ADAM17	1.535307989	7.437384762	40.79194102	1.59E-07	3.66E-06	8.346619365	510	Upregulated
THEMIS2	1.4690748	9.319550795	44.03878421	7.23E-08	2.10E-06	8.340326887	511	Upregulated
TMEM177	-1.687066746	0.799390097	33.88766913	7.54E-07	1.14E-05	8.338210112	512	Downregulated
APOL1	1.691680345	5.607364316	34.61906884	7.87E-07	1.18E-05	8.336556788	513	Upregulated
PLAA	1.252802699	5.694463102	59.03601682	2.74E-09	2.23E-07	8.334112635	514	Upregulated
JAKMIP2	-1.802360493	2.543863632	31.15183386	2.11E-06	2.40E-05	8.327401925	515	Downregulated
TFEC	1.792244035	7.385919362	31.28641482	1.98E-06	2.29E-05	8.316436439	516	Upregulated
RLIM	1.209328811	8.352944193	62.90495946	1.28E-09	1.33E-07	8.31456468	517	Upregulated
PTGDR	-1.784093472	2.701754986	31.58870786	1.86E-06	2.20E-05	8.311293445	518	Downregulated
IL1R2	2.326071212	7.809728104	20.8103645	5.05E-05	0.000269474	8.30287069	519	Upregulated
ANKRD42	1.937843895	4.948403422	27.48021622	6.02E-06	5.20E-05	8.301327071	520	Upregulated
YPEL5	1.813933231	9.861814778	30.33502896	2.60E-06	2.76E-05	8.269132944	521	Upregulated
PTGDR2	-1.993003935	2.702829622	26.11524363	9.32E-06	7.22E-05	8.254071137	522	Downregulated
RICTOR	1.330669954	9.437346972	51.4945952	1.32E-08	6.29E-07	8.251783469	523	Upregulated
ALS2CL	-1.508911503	2.146928384	41.35163905	1.45E-07	3.42E-06	8.248359958	524	Downregulated
MEGF6	-1.719296509	3.992891558	33.08756092	1.20E-06	1.60E-05	8.245810777	525	Downregulated
DSE	1.506091678	7.146641682	41.20102169	1.44E-07	3.41E-06	8.234617234	526	Upregulated
SPPL2A	1.146769768	7.077225144	69.89948396	3.49E-10	6.64E-08	8.231508378	527	Upregulated
ZNF419	-1.328360457	2.568825043	51.5780485	1.36E-08	6.43E-07	8.225167361	528	Downregulated
AHR	1.622111354	7.196197536	36.25754257	5.08E-07	8.56E-06	8.220054435	529	Upregulated
FCRL1	-1.923323339	4.452449281	27.32219984	6.33E-06	5.42E-05	8.205092668	530	Downregulated
PLP2	1.410827248	5.359949464	46.06231243	4.50E-08	1.53E-06	8.203425199	531	Upregulated
ZNF74	-1.79783858	2.165618431	30.41754701	2.61E-06	2.77E-05	8.193002507	532	Downregulated
TMEM42	-1.595967966	2.200592235	37.18611683	4.13E-07	7.42E-06	8.186411393	533	Downregulated
IRF2BP1	-1.433973386	3.10318423	44.36597222	6.84E-08	2.03E-06	8.163584957	534	Downregulated
ZNF626	-1.615114426	2.839887726	36.13226901	5.38E-07	8.87E-06	8.159586115	535	Downregulated
VSIG1	-1.899129412	2.320826485	27.68774986	5.80E-06	5.06E-05	8.159168692	536	Downregulated
ADM	1.786130513	7.647489833	30.41540614	2.54E-06	2.72E-05	8.154167628	537	Upregulated
ADGRG3	1.688842038	6.42151505	33.4247867	1.09E-06	1.49E-05	8.150817278	538	Upregulated
TLR10	-1.881127209	4.370120462	27.98265776	5.19E-06	4.65E-05	8.149525135	539	Downregulated
NPC2	1.414251849	7.291214917	45.23930868	5.44E-08	1.73E-06	8.147775098	540	Upregulated
PZP	-1.754823896	3.870325361	31.33281143	1.97E-06	2.28E-05	8.145267159	541	Downregulated
TRAF6	1.204660591	6.176140842	61.02239519	1.85E-09	1.76E-07	8.137692838	542	Upregulated
HK2	1.813828961	7.312070754	29.55080346	3.26E-06	3.28E-05	8.132806497	543	Upregulated
KIRREL3	1.912691804	1.204727054	26.9664074	6.67E-06	5.61E-05	8.130672959	544	Upregulated
SOCS6	1.468022193	4.182954256	42.16709592	1.14E-07	2.96E-06	8.116754779	545	Upregulated
RNF213	1.821289519	10.5155341	29.22368165	3.58E-06	3.52E-05	8.111895041	546	Upregulated
TC2N	-1.270936285	7.079558949	54.24786782	7.34E-09	4.18E-07	8.107192209	547	Downregulated
ZNF793	-1.677129656	1.829017711	33.5977621	1.07E-06	1.47E-05	8.106336085	548	Downregulated
STOML1	1.857156064	3.411646644	28.25175464	4.81E-06	4.40E-05	8.090851821	549	Upregulated
ERLIN1	1.960029607	5.748520082	25.85793432	9.88E-06	7.56E-05	8.078239679	550	Upregulated
EXOC3L1	2.156816599	1.671365233	22.2437038	3.07E-05	0.000181301	8.069946758	551	Upregulated
ZC2HC1A	-1.503384761	2.04273306	40.04574256	2.00E-07	4.41E-06	8.051494919	552	Downregulated
TLE3	1.694262268	7.579338136	32.45985587	1.42E-06	1.81E-05	8.036191772	553	Upregulated
FBN1	2.051514289	1.96062621	23.90250816	1.82E-05	0.000122106	8.028111979	554	Upregulated
ZNF559	-1.88581882	3.625640104	27.18004628	6.65E-06	5.60E-05	8.017716132	555	Downregulated
ARL6	-1.728832961	1.681994737	31.26005335	2.02E-06	2.32E-05	8.011876424	556	Downregulated
LIMA1	-1.712665792	3.192223	31.76891941	1.75E-06	2.10E-05	8.011661398	557	Downregulated
ZNF30	-1.832273447	1.422960764	28.26830961	4.63E-06	4.28E-05	8.004881163	558	Downregulated
TSPYL2	1.819011041	4.893732526	28.58660769	4.33E-06	4.08E-05	7.983296717	559	Upregulated
PARP11	1.335814913	5.131473094	48.01836084	2.87E-08	1.09E-06	7.967467264	560	Upregulated
SIT1	-1.702123397	3.799391582	31.75321604	1.75E-06	2.10E-05	7.962861981	561	Downregulated
DPP4	-1.851554077	4.435983828	27.62334406	5.78E-06	5.04E-05	7.956922378	562	Downregulated
MYADM	1.935894798	6.615601761	25.70729541	1.03E-05	7.82E-05	7.950655148	563	Upregulated
GATM	-1.505600776	1.286007726	38.75902126	2.58E-07	5.31E-06	7.942222241	564	Downregulated
MICB	1.114496038	5.207701128	68.42917695	4.56E-10	7.57E-08	7.936491465	565	Upregulated
HVCN1	-1.729258773	4.636275416	30.67903453	2.36E-06	2.58E-05	7.933671395	566	Downregulated
CHMP4B	1.568721264	6.873483276	36.1240569	5.26E-07	8.76E-06	7.933670417	567	Upregulated
ERO1A	1.504620624	7.837163858	38.71776956	2.68E-07	5.41E-06	7.925035556	568	Upregulated
SLC31A2	1.536525796	4.462712809	37.33091368	3.84E-07	7.02E-06	7.9185374	569	Upregulated
MUC16	2.212933308	1.039407022	20.58340371	5.00E-05	0.000267671	7.905478301	570	Upregulated
PDCD1LG2	1.884024052	2.236338138	26.56580682	8.00E-06	6.41E-05	7.899428936	571	Upregulated
RNF144B	1.799090343	8.007113151	28.52045621	4.41E-06	4.14E-05	7.885132228	572	Upregulated
NFIL3	1.708519315	7.580391686	31.00374924	2.14E-06	2.43E-05	7.885104054	573	Upregulated
TRIM27	-1.52903519	5.275883983	37.19841681	3.97E-07	7.19E-06	7.864672702	574	Downregulated
PHC2	1.552238114	7.136344062	36.14746227	5.23E-07	8.73E-06	7.852477434	575	Upregulated
JDP2	1.745388139	6.019534131	29.64777985	3.17E-06	3.20E-05	7.844412798	576	Upregulated
NDUFV2	1.789330801	3.88445514	28.52245892	4.43E-06	4.14E-05	7.842357677	577	Upregulated
LGALS9	1.541865442	4.27785472	36.45417751	4.84E-07	8.27E-06	7.836768722	578	Upregulated
PTPRK	-1.754649714	2.131853203	29.42482373	3.48E-06	3.44E-05	7.832684788	579	Downregulated
PATJ	-1.51945177	4.520920913	37.34953231	3.82E-07	7.01E-06	7.831861049	580	Downregulated
ABCD2	-1.977880914	4.438258481	24.347504	1.59E-05	0.000109837	7.830924686	581	Downregulated
SLC15A4	1.591062113	8.435986413	34.29760603	8.58E-07	1.24E-05	7.806069896	582	Upregulated
ZNF287	-1.686071632	2.237904155	31.16851732	2.11E-06	2.40E-05	7.79061419	583	Downregulated
TMEM255A	1.649399883	1.438123691	32.13437451	1.54E-06	1.93E-05	7.775378975	584	Upregulated
SLC1A3	2.016530574	2.938518082	23.39592576	2.16E-05	0.000139527	7.77441334	585	Upregulated
PCDH9	-1.839030512	4.033531165	26.90806245	7.19E-06	5.95E-05	7.770983941	586	Downregulated
POMP	1.278758509	6.410820872	49.68593985	1.97E-08	8.40E-07	7.769491475	587	Upregulated
USP50	1.653999205	2.956031205	31.99630633	1.64E-06	2.01E-05	7.767562674	588	Upregulated
CNP	1.522551789	5.295446443	36.61022557	4.63E-07	8.03E-06	7.758141826	589	Upregulated
OSBPL10	-1.687904833	2.947160657	30.79919153	2.32E-06	2.55E-05	7.753713794	590	Downregulated
GORASP1	1.343361254	4.972177811	45.36786607	5.29E-08	1.72E-06	7.744335713	591	Upregulated
RAB8B	1.280713352	9.517722408	49.18535571	2.21E-08	9.04E-07	7.740281505	592	Upregulated
GCNT4	-1.776551464	3.926534514	28.22643978	4.84E-06	4.42E-05	7.735671359	593	Downregulated
RARA	1.487616748	5.540927424	37.82230992	3.38E-07	6.34E-06	7.732822756	594	Upregulated
LMTK2	1.538029346	6.291389587	35.60699049	6.03E-07	9.56E-06	7.719944378	595	Upregulated
RMI2	1.699540094	2.813405048	30.15692171	2.76E-06	2.90E-05	7.712308625	596	Upregulated
MS4A2	-1.925685861	2.647861979	24.81319661	1.40E-05	9.92E-05	7.709690134	597	Downregulated
COL19A1	-1.736247744	2.791161456	29.09357708	3.80E-06	3.67E-05	7.701728476	598	Downregulated
ZNF681	-1.556626787	2.763962068	34.89758468	7.48E-07	1.14E-05	7.69730564	599	Downregulated
HKDC1	-1.817868537	1.118397192	26.55100204	7.30E-06	6.02E-05	7.671529942	600	Downregulated
HLA-DOB	-1.3754747	2.356121122	42.99471657	9.68E-08	2.65E-06	7.670852477	601	Downregulated
BOLA1	-1.447150134	1.790198794	39.331718	2.38E-07	5.02E-06	7.668789763	602	Downregulated
AP1G1	1.299152818	7.530703597	47.11335153	3.52E-08	1.26E-06	7.663388954	603	Upregulated
PIGX	-1.530187605	5.046227013	35.42693247	6.34E-07	9.94E-06	7.655115657	604	Downregulated
TCEA3	-1.557344536	1.840493856	34.52123373	8.33E-07	1.22E-05	7.649900742	605	Downregulated
EPHX2	-1.657266395	2.296685945	31.10205237	2.15E-06	2.43E-05	7.64789609	606	Downregulated
HSPA5	1.660046889	7.96253543	30.87332359	2.22E-06	2.49E-05	7.643337747	607	Upregulated
CLC	-2.120197347	5.872566766	21.13332254	4.53E-05	0.000248404	7.642973688	608	Downregulated
ZNF891	-1.503707105	2.560220898	36.44473442	4.98E-07	8.45E-06	7.628208445	609	Downregulated
BTG3	1.637577431	3.479994919	31.49526081	1.88E-06	2.21E-05	7.624494683	610	Upregulated
MYO7A	1.534911237	1.601762609	35.04394664	7.06E-07	1.09E-05	7.61889154	611	Upregulated
SPEF2	-1.241642128	2.502488108	50.79768473	1.61E-08	7.40E-07	7.611961899	612	Downregulated
PARP9	1.48349832	8.898023862	36.96948495	4.21E-07	7.50E-06	7.602944098	613	Upregulated
GVQW3	-1.488559276	1.551756593	36.63117309	4.68E-07	8.07E-06	7.581357179	614	Downregulated
CDKN2D	1.644613822	8.472602977	30.86133314	2.23E-06	2.49E-05	7.570552935	615	Upregulated
ZFAND2A	1.746206504	5.3995883	27.95482201	5.22E-06	4.66E-05	7.563088734	616	Upregulated
IKBIP	-1.78958955	5.422565262	26.88338679	7.21E-06	5.96E-05	7.560624312	617	Downregulated
LONRF3	1.501141409	3.662555854	35.85212358	5.69E-07	9.24E-06	7.557150194	618	Upregulated
ELL2	1.620047221	6.303687718	31.54072822	1.84E-06	2.18E-05	7.552433266	619	Upregulated
CSRNP1	1.998490556	8.161808413	22.66342407	2.73E-05	0.000166707	7.550387798	620	Upregulated
ADAP2	1.472801522	3.885642949	36.95218933	4.25E-07	7.56E-06	7.542972991	621	Upregulated
ZNF285	-1.724700887	0.831214672	27.80842313	4.58E-06	4.25E-05	7.540254043	622	Downregulated
YTHDF3	1.116108294	7.565700181	60.70435982	1.97E-09	1.79E-07	7.529801526	623	Upregulated
CCNL1	1.846710238	10.25078603	25.40849441	1.14E-05	8.38E-05	7.528625494	624	Upregulated
TNIP1	1.650046923	7.630573051	30.34773135	2.59E-06	2.76E-05	7.523374205	625	Upregulated
HSH2D	1.430164719	6.307519531	38.59403989	2.77E-07	5.49E-06	7.523035835	626	Upregulated
ZNF382	-1.531530541	2.246534159	34.48973011	8.43E-07	1.23E-05	7.519773309	627	Downregulated
ZNF85	-1.231309742	2.619405468	50.32825751	1.78E-08	7.88E-07	7.515461181	628	Downregulated
OAS1	2.175231518	8.443952371	19.80631614	7.12E-05	0.000354187	7.506218863	629	Upregulated
CARMIL2	-1.731153532	1.936384495	28.08794244	5.13E-06	4.61E-05	7.506187776	630	Downregulated
CACNA2D3	-1.801305755	2.050242628	26.32442678	8.75E-06	6.87E-05	7.498554383	631	Downregulated
SBF2	1.057634754	6.876400222	66.90612867	6.03E-10	8.37E-08	7.485004587	632	Upregulated
ZNF696	-1.773474694	2.232896109	26.85308689	7.46E-06	6.10E-05	7.474752614	633	Downregulated
MAP3K13	1.637836867	5.169492238	30.35222707	2.59E-06	2.76E-05	7.467702562	634	Upregulated
ZNF91	-1.149029019	6.43543996	56.19063212	4.90E-09	3.18E-07	7.465665484	635	Downregulated
SYAP1	1.438928425	7.095221661	37.64052898	3.54E-07	6.58E-06	7.455928577	636	Upregulated
JUND	1.749107869	6.993957826	27.26704941	6.42E-06	5.47E-05	7.45428097	637	Upregulated
NT5C2	1.246865735	7.586866932	48.25422096	2.72E-08	1.05E-06	7.453407218	638	Upregulated
ECHDC3	2.213612677	3.242346314	19.0919451	9.16E-05	0.00043381	7.44371541	639	Upregulated
ECI2	-1.619203341	3.050621429	30.83580282	2.29E-06	2.53E-05	7.442410113	640	Downregulated
TMED7	1.305711391	7.576360985	44.29848744	6.79E-08	2.02E-06	7.434339529	641	Upregulated
SLC16A6	1.345856469	5.663401478	41.9344297	1.20E-07	3.01E-06	7.430389535	642	Upregulated
CEACAM1	1.543385141	3.952949972	33.28252538	1.14E-06	1.54E-05	7.427367015	643	Upregulated
GATD1	-1.508041124	2.468324687	34.66459907	8.01E-07	1.19E-05	7.424568322	644	Downregulated
BCKDHB	-1.288676061	2.602344362	45.15712405	5.75E-08	1.80E-06	7.404609837	645	Downregulated
PTX3	1.522735146	2.93708581	33.8057964	9.93E-07	1.39E-05	7.396954528	646	Upregulated
DOCK9	-1.577807234	4.910140045	31.76405567	1.73E-06	2.09E-05	7.382438348	647	Downregulated
FCRL3	-1.637795473	4.289165224	29.74310953	3.09E-06	3.15E-05	7.37326546	648	Downregulated
CD200R1	-1.615863784	3.658895045	30.35964982	2.60E-06	2.76E-05	7.366198611	649	Downregulated
SSTR3	1.718409136	3.527375427	27.47926463	6.05E-06	5.22E-05	7.358196114	650	Upregulated
ZNF354A	-1.442328638	3.849381953	36.44969599	4.86E-07	8.29E-06	7.328891224	651	Downregulated
GAB2	1.417331978	6.282794017	37.44364532	3.72E-07	6.84E-06	7.32072742	652	Upregulated
RUSC2	1.564345407	2.424253438	31.78265258	1.74E-06	2.10E-05	7.318309931	653	Upregulated
SACS	-1.559613075	5.650665525	31.89814531	1.66E-06	2.04E-05	7.316775522	654	Downregulated
CTSD	1.438260174	6.650547198	36.47528994	4.79E-07	8.21E-06	7.314645863	655	Upregulated
COL6A2	-1.453954567	3.414987583	35.80172853	5.80E-07	9.36E-06	7.311421416	656	Downregulated
C8orf76	1.283125745	2.891557671	44.29392258	6.92E-08	2.04E-06	7.302181214	657	Upregulated
GIMAP5	-1.536849048	3.825641821	32.52698064	1.40E-06	1.80E-05	7.292592299	658	Downregulated
ZNF527	-1.366067037	2.571609903	39.80074797	2.11E-07	4.61E-06	7.29036081	659	Downregulated
PAIP2B	-1.774817506	2.367426527	25.70592458	1.06E-05	7.96E-05	7.274875679	660	Downregulated
ARMCX2	-1.701641233	1.310373822	27.28237065	6.20E-06	5.32E-05	7.272343582	661	Downregulated
ENTR1	-1.254813468	3.319742711	45.83712105	4.81E-08	1.62E-06	7.266273657	662	Downregulated
NLRC3	-1.68441276	5.359892495	27.77358252	5.51E-06	4.86E-05	7.265162414	663	Downregulated
TRIM65	-1.627301464	2.865367592	29.37990876	3.49E-06	3.45E-05	7.261859131	664	Downregulated
TTLL1	-1.370537428	1.352277082	39.13941739	2.41E-07	5.04E-06	7.260625937	665	Downregulated
NAPB	1.571105955	5.562603943	31.05356119	2.11E-06	2.40E-05	7.258942264	666	Upregulated
OSM	2.130306649	6.259126915	19.4305051	8.11E-05	0.000391681	7.258099122	667	Upregulated
LTB	-1.641503593	6.503025966	28.85197339	4.00E-06	3.82E-05	7.251201588	668	Downregulated
SLC35B1	1.29090347	5.19272734	43.21316566	8.81E-08	2.46E-06	7.240566792	669	Upregulated
OBSCN	-1.760041968	3.83553266	25.76746968	1.02E-05	7.77E-05	7.233406384	670	Downregulated
CTSF	-1.548747413	1.477260357	31.53143087	1.85E-06	2.19E-05	7.217532049	671	Downregulated
ZNF540	-1.558305173	2.257542828	31.26304275	2.05E-06	2.35E-05	7.213679198	672	Downregulated
TRIM6	1.989438011	1.711334799	21.22322673	4.36E-05	0.000240094	7.201005788	673	Upregulated
PDE4DIP	-1.562395292	4.146810415	30.92863429	2.20E-06	2.47E-05	7.198154016	674	Downregulated
EIF4B	-1.174336068	8.675980802	50.44384664	1.67E-08	7.53E-07	7.190464799	675	Downregulated
MPZL1	-1.518438423	5.500340054	32.3720733	1.46E-06	1.85E-05	7.188221204	676	Downregulated
CMC2	1.19194236	4.256108029	48.95433954	2.33E-08	9.45E-07	7.180807448	677	Upregulated
ZFP37	-1.681109294	1.358888553	27.23939396	6.34E-06	5.42E-05	7.171078856	678	Downregulated
NECAP1	1.53253394	6.718825274	31.64381621	1.79E-06	2.13E-05	7.158623637	679	Upregulated
TTC16	-1.463907592	1.943636968	34.22340057	9.06E-07	1.30E-05	7.152300596	680	Downregulated
NCALD	-1.347088586	3.572495889	39.34205832	2.31E-07	4.93E-06	7.149226143	681	Downregulated
ZNF283	-1.573037823	2.857842955	30.19206945	2.76E-06	2.90E-05	7.13825653	682	Downregulated
NUDT5	-1.552873391	4.657468311	30.74212314	2.31E-06	2.55E-05	7.133507075	683	Downregulated
CR2	-1.933460389	2.199717531	21.90284493	3.57E-05	0.000204627	7.132608778	684	Downregulated
NMT2	-1.353968423	4.147106008	38.69207517	2.71E-07	5.45E-06	7.127237615	685	Downregulated
ZNF354C	-1.520890586	2.92580396	31.84209596	1.72E-06	2.09E-05	7.117663469	686	Downregulated
HNRNPLL	1.484201415	6.7828196	33.01600619	1.22E-06	1.62E-05	7.111688702	687	Upregulated
AVIL	-1.731453819	2.732984307	25.76681819	1.03E-05	7.82E-05	7.11102289	688	Downregulated
OLFM4	2.69002695	4.730025315	13.54339754	0.000712702	0.002279865	7.107295521	689	Upregulated
BCL2A1	1.897190157	9.811512002	22.32968614	3.04E-05	0.000180145	7.10379617	690	Upregulated
ZNF248	-1.260134119	2.834480211	43.56254683	8.32E-08	2.35E-06	7.092584379	691	Downregulated
SBNO2	1.384326501	7.126512828	36.78773317	4.42E-07	7.72E-06	7.077529472	692	Upregulated
MATK	-1.347064522	4.027157147	38.4317494	2.90E-07	5.65E-06	7.069099594	693	Downregulated
SAMD9	1.529551709	10.30451599	30.98192183	2.16E-06	2.43E-05	7.057045886	694	Upregulated
TIFA	1.433390595	6.471264016	34.54496939	8.02E-07	1.19E-05	7.056897925	695	Upregulated
AZIN1	1.376456197	8.660087332	36.8548026	4.34E-07	7.67E-06	7.041194646	696	Upregulated
TBK1	1.262362432	7.591569636	42.85505634	9.60E-08	2.65E-06	7.040799715	697	Upregulated
PDE2A	1.867583595	1.888420114	22.52181339	2.86E-05	0.000172189	7.029573298	698	Upregulated
UBE2J1	1.464630349	9.049098175	33.11382939	1.19E-06	1.59E-05	7.029042949	699	Upregulated
TNFSF10	1.866803858	9.986698275	22.52516908	2.85E-05	0.00017206	7.02724596	700	Upregulated
MILR1	1.462541604	5.223018027	33.18480364	1.16E-06	1.57E-05	7.027173804	701	Upregulated
PTPN1	1.177870316	6.486820752	48.03967683	2.85E-08	1.09E-06	7.025406808	702	Upregulated
LMNB1	1.494430817	7.855085944	32.00488809	1.61E-06	2.00E-05	7.023517782	703	Upregulated
PIK3R5	1.58977921	7.25233878	28.80634206	4.05E-06	3.86E-05	7.016471511	704	Upregulated
PDZD4	-1.392806577	3.45633039	35.86298859	5.70E-07	9.24E-06	7.011763472	705	Downregulated
ANKS3	-1.121968508	2.03189654	52.54779197	1.12E-08	5.76E-07	7.000411295	706	Downregulated
RAB8A	1.267858155	5.938223459	41.88412946	1.22E-07	3.04E-06	6.995647709	707	Upregulated
ITGA6	-1.642383612	5.976491591	27.22692223	6.50E-06	5.51E-05	6.995197786	708	Downregulated
MX2	1.41390396	8.01645695	34.82890255	7.43E-07	1.13E-05	6.993632689	709	Upregulated
ZNF32	-1.338127696	2.947149216	38.21229653	3.12E-07	5.94E-06	6.993290683	710	Downregulated
TRMT13	-1.267652297	3.67616836	41.7660441	1.26E-07	3.09E-06	6.984759807	711	Downregulated
TOR1B	1.611909823	6.782250158	27.9818364	5.18E-06	4.65E-05	6.984134797	712	Upregulated
THNSL1	-1.819491791	1.948001095	23.18329907	2.34E-05	0.00014754	6.970637486	713	Downregulated
CALR	1.23678201	7.06441029	43.50348748	8.21E-08	2.33E-06	6.966725121	714	Upregulated
CD19	-1.558508434	2.05804076	29.45503025	3.45E-06	3.42E-05	6.960770579	715	Downregulated
FCGR2B	1.917928548	5.856970623	21.31777227	4.26E-05	0.000235805	6.957185091	716	Upregulated
TMEM268	1.410609471	4.163928507	34.580806	7.97E-07	1.19E-05	6.946332488	717	Upregulated
SERPINB1	1.2831761	8.62588189	40.457338	1.73E-07	3.89E-06	6.942106571	718	Upregulated
SEC24A	1.157749252	5.770376087	48.47005828	2.59E-08	1.02E-06	6.937954031	719	Upregulated
TTC9	-1.374743149	2.628865134	36.06084629	5.50E-07	9.02E-06	6.935188337	720	Downregulated
WLS	-1.96463067	4.979711085	20.45259551	5.71E-05	0.000296287	6.931780932	721	Downregulated
MOSMO	-1.473915648	3.015168534	32.07232914	1.61E-06	2.00E-05	6.927100701	722	Downregulated
TCTN1	-1.233601889	2.625413489	43.37965876	8.74E-08	2.45E-06	6.920760848	723	Downregulated
LYN	1.078397657	9.257776515	54.68008542	6.70E-09	3.94E-07	6.906347315	724	Upregulated
CCDC9	1.297752268	4.505788364	39.43416623	2.24E-07	4.84E-06	6.897411225	725	Upregulated
ABTB2	2.012126509	2.381941746	19.59476204	7.69E-05	0.000375921	6.891339364	726	Upregulated
POFUT2	1.649834296	3.999782581	26.36925372	8.46E-06	6.68E-05	6.888037534	727	Upregulated
PIP4P1	1.26250448	5.664576653	41.00593131	1.51E-07	3.53E-06	6.883249767	728	Upregulated
ZNF420	-1.552648665	3.272892488	29.01728906	3.85E-06	3.71E-05	6.879793714	729	Downregulated
BIN3	1.327764	5.721455069	37.59412665	3.58E-07	6.65E-06	6.873775988	730	Upregulated
NEXN	1.469207616	4.707375098	31.71564732	1.75E-06	2.10E-05	6.872790943	731	Upregulated
STXBP2	1.462659122	3.254238359	31.98822402	1.64E-06	2.01E-05	6.868985407	732	Upregulated
CERS4	-1.236235391	3.169705943	42.54098734	1.05E-07	2.81E-06	6.862812712	733	Downregulated
ZNF658	-1.726654347	1.877604718	24.51839714	1.53E-05	0.000106589	6.858767811	734	Downregulated
TDRD7	1.457038003	6.678108527	32.07433369	1.58E-06	1.97E-05	6.855901314	735	Upregulated
GRAMD1B	1.725058761	4.022787425	24.44256601	1.54E-05	0.000107249	6.847805757	736	Upregulated
MAGEH1	-1.566823936	3.104815436	28.35519364	4.70E-06	4.33E-05	6.837389558	737	Downregulated
FANCE	-1.356564467	1.977156762	35.92819689	5.75E-07	9.31E-06	6.825243789	738	Downregulated
IFNGR2	1.419061256	8.284245532	33.22085243	1.15E-06	1.56E-05	6.822572282	739	Upregulated
FLOT1	1.289875981	7.327985469	38.99246108	2.50E-07	5.19E-06	6.816453688	740	Upregulated
GM2A	1.276937008	6.608846659	39.62885542	2.13E-07	4.65E-06	6.809814038	741	Upregulated
SNN	1.306246393	8.347800487	37.86357753	3.34E-07	6.28E-06	6.795420988	742	Upregulated
TBC1D7	1.549948955	4.012284174	28.52598839	4.42E-06	4.14E-05	6.7931844	743	Upregulated
CREB3	1.331762555	4.345817164	36.66499639	4.57E-07	7.94E-06	6.792371285	744	Upregulated
CACNA1E	1.551936774	3.330249582	28.44193024	4.55E-06	4.23E-05	6.787449785	745	Upregulated
ARID4B	1.216143629	8.680530985	42.84728623	9.62E-08	2.65E-06	6.783015322	746	Upregulated
GBP2	1.339440166	10.15892802	36.21260577	5.14E-07	8.63E-06	6.782898114	747	Upregulated
SHISA5	1.233857278	7.494131	41.46310948	1.35E-07	3.24E-06	6.774009497	748	Upregulated
GNE	1.227307694	5.218604106	41.85573688	1.22E-07	3.04E-06	6.771902857	749	Upregulated
RAB5A	1.375207971	7.864671834	34.46264204	8.20E-07	1.21E-05	6.761188711	750	Upregulated
CNNM3	-1.271836767	3.341717536	39.45840116	2.25E-07	4.86E-06	6.75803808	751	Downregulated
GRAP	-1.692343481	1.283701196	24.54558088	1.44E-05	0.000101678	6.757141711	752	Downregulated
POLRMT	-1.263500343	3.090736226	39.83579104	2.06E-07	4.52E-06	6.753549033	753	Downregulated
ZEB2	1.133986345	8.967318909	47.7118986	3.07E-08	1.13E-06	6.743083615	754	Upregulated
FAM8A1	1.215459326	8.459800185	42.41228249	1.07E-07	2.83E-06	6.74279876	755	Upregulated
DPEP2	-1.569632085	4.634142817	27.58378079	5.84E-06	5.08E-05	6.739895922	756	Downregulated
SLA	1.33799831	8.984536162	35.8551802	5.65E-07	9.19E-06	6.73923418	757	Upregulated
XRN1	1.21193291	9.224272375	42.4395772	1.06E-07	2.82E-06	6.725469092	758	Upregulated
GLA	1.375684501	5.787670811	34.05709344	9.16E-07	1.31E-05	6.717112894	759	Upregulated
PDCD2L	-1.37912916	0.626585098	33.01995302	9.56E-07	1.35E-05	6.713859682	760	Downregulated
EOMES	-1.547160557	4.100898977	27.95867744	5.23E-06	4.67E-05	6.700346682	761	Downregulated
EHD1	1.335597088	7.492884522	35.57147367	6.09E-07	9.63E-06	6.699858146	762	Upregulated
PYROXD2	-1.326116247	1.189168712	35.9530619	5.36E-07	8.87E-06	6.699562297	763	Downregulated
FAHD2B	-1.414429423	0.683460589	31.61734099	1.46E-06	1.85E-05	6.695847136	764	Downregulated
C12orf42	-1.358419155	1.373307604	34.60444932	7.92E-07	1.19E-05	6.691439622	765	Downregulated
NSG1	-1.693327081	1.139659682	24.06137907	1.64E-05	0.000112934	6.68386146	766	Downregulated
CCDC141	-1.441825655	2.672381426	31.28432296	2.02E-06	2.32E-05	6.681071461	767	Downregulated
AXIN2	-1.501684466	1.315621705	29.07556258	3.69E-06	3.60E-05	6.67359598	768	Downregulated
PLCG1	-1.495094342	5.437437734	29.30846076	3.50E-06	3.45E-05	6.671392489	769	Downregulated
THEMIS	-1.612642111	5.026520784	25.99778481	9.46E-06	7.32E-05	6.669170483	770	Downregulated
CNKSR2	-1.405684963	2.406096732	32.56364913	1.42E-06	1.81E-05	6.667417522	771	Downregulated
L3HYPDH	-1.096744079	2.460675531	49.84358038	1.99E-08	8.43E-07	6.661886842	772	Downregulated
EMP3	1.226591115	7.825915846	40.7045108	1.63E-07	3.71E-06	6.661135761	773	Upregulated
METTL2B	-1.564325055	3.48502053	27.16371485	6.67E-06	5.62E-05	6.649375193	774	Downregulated
ZNF257	-1.354843985	1.99273918	34.40823656	8.63E-07	1.25E-05	6.644410017	775	Downregulated
KBTBD3	-1.37264743	2.068225863	33.69040153	1.05E-06	1.44E-05	6.643931451	776	Downregulated
CCL3	2.220342721	3.229431854	16.11152179	0.000267806	0.001027711	6.634670927	777	Upregulated
MSANTD2	-1.459357531	2.318314598	30.23703895	2.75E-06	2.89E-05	6.623664079	778	Downregulated
DPH5	-1.39206982	3.591965534	32.65609718	1.36E-06	1.75E-05	6.623564794	779	Downregulated
TSC22D2	1.475728339	5.399802717	29.55848675	3.25E-06	3.28E-05	6.617395199	780	Upregulated
RASGRF2	-1.234380089	4.027370662	39.93646255	1.98E-07	4.37E-06	6.61524463	781	Downregulated
ELP4	-1.238829626	4.147492054	39.68880734	2.10E-07	4.61E-06	6.611326317	782	Downregulated
CDK17	1.146029308	7.816965001	45.41284304	5.23E-08	1.70E-06	6.611105248	783	Upregulated
ANKRD33B	1.664790115	4.10506421	24.44033405	1.54E-05	0.000107249	6.608562906	784	Upregulated
BZW1	1.195515495	8.494814624	42.02342928	1.17E-07	2.97E-06	6.60710126	785	Upregulated
HDAC9	-1.257033649	4.88344668	38.4932839	2.84E-07	5.58E-06	6.603435832	786	Downregulated
DUSP14	-1.386745062	1.553972383	32.68037355	1.36E-06	1.75E-05	6.595934878	787	Downregulated
BLOC1S2	1.252138315	7.029730078	38.65646237	2.72E-07	5.45E-06	6.590431092	788	Upregulated
RIC3	-1.274870352	2.403651566	37.60819135	3.69E-07	6.78E-06	6.589109255	789	Downregulated
IL18R1	1.793677097	6.585029263	21.70750832	3.74E-05	0.000212288	6.588310671	790	Upregulated
ZNF607	-1.816194703	1.510458033	21.18866321	4.41E-05	0.000243062	6.564242481	791	Downregulated
CNIH4	1.142469331	5.934534217	44.99008091	5.77E-08	1.80E-06	6.564075361	792	Upregulated
NT5DC1	-1.466201477	3.238732198	29.49049013	3.35E-06	3.34E-05	6.562441544	793	Downregulated
COG8	-1.527855843	2.33568936	27.65413957	5.85E-06	5.08E-05	6.560511515	794	Downregulated
INPP5E	-1.435017064	1.455721341	30.46120864	2.52E-06	2.72E-05	6.552240846	795	Downregulated
LRRC45	-1.449140644	2.565674938	30.00256326	2.92E-06	3.02E-05	6.549339576	796	Downregulated
RNF19B	1.309237373	5.904615644	35.35019729	6.46E-07	1.01E-05	6.539804021	797	Upregulated
COQ10B	1.287958431	7.077128773	36.30312755	5.02E-07	8.50E-06	6.530905258	798	Upregulated
CDPF1	-1.421586383	0.960464085	30.40033247	2.33E-06	2.55E-05	6.52882033	799	Downregulated
PSME2	1.129784796	5.788081251	45.50496624	5.12E-08	1.69E-06	6.520651604	800	Upregulated
ZCCHC24	1.690405084	2.691741707	23.4074966	2.16E-05	0.000139384	6.517841444	801	Upregulated
SEMA3B	1.661959099	0.936766991	23.75172468	1.81E-05	0.000121763	6.505716169	802	Upregulated
PDIA3	1.197928088	7.133894606	40.66887682	1.64E-07	3.74E-06	6.501923393	803	Upregulated
YES1	1.40474381	4.700046574	31.08534209	2.10E-06	2.39E-05	6.493397339	804	Upregulated
TAF13	1.24689829	5.087848184	37.91528823	3.30E-07	6.22E-06	6.491612046	805	Upregulated
MAGEF1	-1.393942422	2.725874263	31.51665301	1.89E-06	2.22E-05	6.486567122	806	Downregulated
BRCA2	1.525481739	6.085256265	27.08397011	6.78E-06	5.69E-05	6.476046632	807	Upregulated
GRB10	1.455158628	3.620765922	29.13729001	3.70E-06	3.60E-05	6.466338458	808	Upregulated
ZMYND11	-1.08908951	5.620186265	47.57523435	3.17E-08	1.16E-06	6.464339937	809	Downregulated
CALCOCO2	1.225774173	7.779197713	38.8258913	2.61E-07	5.33E-06	6.464029065	810	Upregulated
CD200	-1.602350453	1.891445624	25.06301268	1.29E-05	9.28E-05	6.461218513	811	Downregulated
ERP44	1.080489593	6.701669023	48.30051547	2.69E-08	1.05E-06	6.460462963	812	Upregulated
PLAC8	1.374764349	7.947250197	31.98856652	1.62E-06	2.00E-05	6.459038366	813	Upregulated
ADCY3	1.922316173	3.529602144	19.02094098	9.39E-05	0.000441936	6.448680685	814	Upregulated
EIF3L	-1.119899531	6.78770449	45.11756227	5.60E-08	1.76E-06	6.444956786	815	Downregulated
METTL2A	-1.348859198	2.952688231	32.92475433	1.27E-06	1.67E-05	6.443721174	816	Downregulated
GCNT7	1.430871193	2.95191622	29.77532812	3.08E-06	3.15E-05	6.441986406	817	Upregulated
CPD	1.339107025	9.320313408	33.21019918	1.15E-06	1.56E-05	6.437170722	818	Upregulated
MZF1	-1.377426288	2.287664029	31.70781066	1.81E-06	2.14E-05	6.430647608	819	Downregulated
ZNF33B	-1.490230605	4.832674895	27.72592661	5.59E-06	4.92E-05	6.420613224	820	Downregulated
CCNJ	1.053026768	4.072873323	49.93639192	1.87E-08	8.13E-07	6.412562266	821	Upregulated
CRIP2	-1.40369786	0.90427518	30.06886305	2.54E-06	2.72E-05	6.408259399	822	Downregulated
RPL5	-1.118285866	9.101653783	44.71699115	6.15E-08	1.88E-06	6.402098889	823	Downregulated
ZNF813	-1.313773086	3.302148201	33.91705421	9.62E-07	1.36E-05	6.394486274	824	Downregulated
ZNF267	1.219292986	8.478917872	38.32071605	2.97E-07	5.74E-06	6.390822236	825	Upregulated
HSPA1B	1.567174792	4.086872165	25.43537669	1.13E-05	8.36E-05	6.390388914	826	Upregulated
NAP1L2	-1.644392811	2.117256841	23.71278146	1.98E-05	0.000130527	6.387316712	827	Downregulated
P4HA2	1.606064	2.080447164	24.51858755	1.52E-05	0.000105858	6.384549509	828	Upregulated
ACSS1	-1.299672515	4.526963564	34.3593417	8.45E-07	1.23E-05	6.38107225	829	Downregulated
MPO	1.704664823	2.690641872	22.31927108	3.08E-05	0.000181767	6.37627339	830	Upregulated
SCAI	-1.131786533	3.220432742	43.58383076	8.19E-08	2.33E-06	6.37566536	831	Downregulated
IL7R	-1.616498643	8.691191161	24.14940768	1.69E-05	0.000115453	6.365115091	832	Downregulated
PLEKHA1	-1.33949285	5.083745277	32.52121594	1.40E-06	1.79E-05	6.357769983	833	Downregulated
METRN	-1.369700191	0.658881301	30.55769802	1.99E-06	2.29E-05	6.354465838	834	Downregulated
TUBB6	1.646919902	4.056587208	23.36016814	2.18E-05	0.000140372	6.345122577	835	Upregulated
RHBDF2	1.390394586	4.958590343	30.38705463	2.56E-06	2.74E-05	6.343252332	836	Upregulated
APOBEC3B	2.56893708	3.218899522	12.34898697	0.001148204	0.003398133	6.342088043	837	Upregulated
IVNS1ABP	1.444631183	8.948136273	28.52738472	4.40E-06	4.14E-05	6.332162118	838	Upregulated
IFNGR1	1.354021186	9.447104189	31.66107983	1.78E-06	2.13E-05	6.326664088	839	Upregulated
STX12	1.041267461	6.534969446	49.70186034	1.97E-08	8.40E-07	6.326541414	840	Upregulated
TREM1	1.613138068	9.093054726	23.96473518	1.79E-05	0.000120386	6.32257065	841	Upregulated
A2M	-1.557510452	4.627087669	25.23111257	1.20E-05	8.77E-05	6.318956942	842	Downregulated
DFFA	-1.337818234	4.062902191	32.20185148	1.53E-06	1.93E-05	6.308166161	843	Downregulated
SP100	1.090069244	9.202374437	45.64921751	4.94E-08	1.65E-06	6.30328717	844	Upregulated
AZI2	1.11020713	5.169010056	43.96353859	7.36E-08	2.13E-06	6.296421057	845	Upregulated
MRFAP1L1	-1.383522529	5.908609568	30.22539711	2.68E-06	2.84E-05	6.291199236	846	Downregulated
TICAM1	1.881993301	1.561889657	18.81266107	9.97E-05	0.000462419	6.276381291	847	Upregulated
AGMAT	-1.687024756	1.699702769	22.14729576	3.27E-05	0.000190972	6.274097301	848	Downregulated
VAMP5	1.374296127	3.644503981	30.43985885	2.53E-06	2.72E-05	6.274032555	849	Upregulated
BMF	1.864466205	4.611500188	19.05682262	9.24E-05	0.000436915	6.263866529	850	Upregulated
MAN1C1	-1.616925411	2.598502856	23.59046346	2.05E-05	0.000134145	6.261423641	851	Downregulated
CDCA7L	-1.40129262	3.767629136	29.37703023	3.45E-06	3.42E-05	6.258597149	852	Downregulated
MTMR14	1.139069669	6.289710996	41.51816984	1.33E-07	3.22E-06	6.255973604	853	Upregulated
FCMR	-1.865200454	3.770485238	18.9945265	9.48E-05	0.000444546	6.252307048	854	Downregulated
ATP8B2	-1.621703592	5.979045501	23.28454525	2.23E-05	0.000142503	6.237359836	855	Downregulated
CXCL1	-1.559881431	3.328371323	24.71936586	1.42E-05	0.000100499	6.236156065	856	Downregulated
SLC2A3	1.317660244	9.870052738	32.32030285	1.48E-06	1.87E-05	6.230408761	857	Upregulated
TMEM223	-1.173962566	2.599346059	39.29198118	2.39E-07	5.02E-06	6.221104425	858	Downregulated
BTN2A2	1.220393284	3.967778498	36.50204989	4.78E-07	8.19E-06	6.207517018	859	Upregulated
RRBP1	1.043607855	6.786701672	47.7114308	3.07E-08	1.13E-06	6.205661166	860	Upregulated
MICU3	-1.415446317	1.360660892	28.50469693	4.42E-06	4.14E-05	6.203680329	861	Downregulated
KCTD7	-1.115441775	3.628784776	42.62257564	1.02E-07	2.75E-06	6.202642834	862	Downregulated
PLK2	1.731252941	3.226017164	20.90354649	4.92E-05	0.000264276	6.194322701	863	Upregulated
RNASE2	1.548496116	4.602788256	24.70082855	1.42E-05	0.000100389	6.191372276	864	Upregulated
C3orf18	-1.640241059	1.906141007	22.6346866	2.80E-05	0.000169731	6.184100222	865	Downregulated
KLF11	1.3078973	5.123396588	32.24662641	1.51E-06	1.90E-05	6.17473386	866	Upregulated
ARHGAP26	1.217111428	8.440542021	36.2301723	5.11E-07	8.61E-06	6.164713574	867	Upregulated
AFF4	1.116417325	7.347414977	41.82052654	1.23E-07	3.04E-06	6.159050719	868	Upregulated
ADCY4	1.423889242	2.032455021	27.92687502	5.34E-06	4.74E-05	6.157201667	869	Upregulated
LYRM7	-1.362371709	4.227054676	29.92000519	2.93E-06	3.03E-05	6.156245191	870	Downregulated
OSMR	1.53792731	3.351140709	24.69294898	1.43E-05	0.000100837	6.146139163	871	Upregulated
ISOC1	-1.004093151	3.359427041	50.44541712	1.69E-08	7.61E-07	6.143547246	872	Downregulated
ZNF594	-1.627654354	2.504263569	22.62244774	2.81E-05	0.00017026	6.134444461	873	Downregulated
ZNF792	-1.110471857	3.903517039	41.99732744	1.19E-07	3.00E-06	6.133443939	874	Downregulated
LGALS1	1.157399533	7.553589335	39.16968595	2.39E-07	5.02E-06	6.133326455	875	Upregulated
CD96	-1.07700693	5.778770981	44.2682056	6.85E-08	2.03E-06	6.131381281	876	Downregulated
KCNE1	1.616855071	2.917278861	22.80364445	2.62E-05	0.000161483	6.1309084	877	Upregulated
ZMAT1	-1.136109196	3.355844545	40.33321484	1.81E-07	4.03E-06	6.129124753	878	Downregulated
COL9A2	1.777052073	2.502358452	19.77297056	7.25E-05	0.000359691	6.120292391	879	Upregulated
COLGALT2	-1.660301692	1.218031324	21.6625582	3.67E-05	0.000209391	6.108318946	880	Downregulated
CD38	1.451853123	4.502894635	26.68183069	7.68E-06	6.22E-05	6.107266056	881	Upregulated
NBPF15	-1.343402811	2.950769075	30.25463293	2.70E-06	2.85E-05	6.105686651	882	Downregulated
BUD31	1.328697299	6.126404183	30.74088115	2.31E-06	2.55E-05	6.103858056	883	Upregulated
TFB1M	-1.59085222	2.227714686	23.24473917	2.30E-05	0.000146048	6.101720936	884	Downregulated
TBC1D10C	-1.308488308	6.026213979	31.48188186	1.87E-06	2.20E-05	6.093508478	885	Downregulated
TRIM2	-1.380181922	1.417457045	28.82598552	4.05E-06	3.86E-05	6.091416386	886	Downregulated
CHIC1	-1.279104485	4.036731843	32.69018718	1.34E-06	1.74E-05	6.088414802	887	Downregulated
MTFMT	-1.154172116	2.732082627	38.91106541	2.62E-07	5.33E-06	6.086010122	888	Downregulated
TMIGD2	-1.265979885	2.216179164	33.31323972	1.16E-06	1.56E-05	6.084135869	889	Downregulated
RBM11	1.494812342	2.025038698	25.37045343	1.16E-05	8.52E-05	6.083499766	890	Upregulated
PTPDC1	-1.203474065	1.660741321	36.17334439	5.37E-07	8.87E-06	6.079971868	891	Downregulated
ZNF606	-1.053036473	2.81833238	45.39415898	5.39E-08	1.72E-06	6.070048313	892	Downregulated
LRRC1	-1.296350044	1.01026696	31.51941814	1.75E-06	2.10E-05	6.064575866	893	Downregulated
ANO9	-1.160611633	2.885488504	38.17435775	3.15E-07	5.98E-06	6.062508366	894	Downregulated
GOLGB1	1.114048538	8.05694659	40.84735163	1.57E-07	3.63E-06	6.061118203	895	Upregulated
FMNL2	1.27322553	3.180525251	32.70075032	1.34E-06	1.74E-05	6.060417451	896	Upregulated
ZMYND19	-1.389525644	2.093195247	28.26390563	4.89E-06	4.46E-05	6.045856826	897	Downregulated
WDR45B	1.333776626	6.544988213	30.02238636	2.84E-06	2.96E-05	6.040977165	898	Upregulated
JPT2	-1.479561303	3.109990344	25.38770147	1.16E-05	8.48E-05	6.024563107	899	Downregulated
MIER1	1.00449859	8.450974254	48.52529446	2.56E-08	1.01E-06	6.022086079	900	Upregulated
C5orf63	-1.224928523	1.122357856	34.3428335	8.24E-07	1.22E-05	6.020551734	901	Downregulated
RELT	1.143873635	6.469363785	38.63908965	2.74E-07	5.46E-06	6.020152671	902	Upregulated
SLC2A14	1.875900016	2.237375212	17.81917347	0.00014372	0.000621222	6.015548663	903	Upregulated
LONRF1	1.290454593	5.761275582	31.51636364	1.85E-06	2.19E-05	6.013788255	904	Upregulated
ZNF692	-1.366331146	2.637612347	28.76289879	4.19E-06	3.98E-05	6.012728855	905	Downregulated
ZNF302	-1.343274476	4.289386132	29.46444936	3.35E-06	3.34E-05	6.012603801	906	Downregulated
RSAD1	-1.237239721	3.851402691	33.78454076	9.92E-07	1.39E-05	6.010122585	907	Downregulated
TLE1	1.797365889	4.052645084	18.8897241	9.81E-05	0.000457682	6.002188972	908	Upregulated
ZNF320	-1.198048968	3.469828388	35.45493329	6.34E-07	9.94E-06	5.993515686	909	Downregulated
ZNF48	-1.249238817	1.7388268	33.19795745	1.20E-06	1.59E-05	5.992911517	910	Downregulated
CD2AP	1.229896718	7.409088781	33.90790899	9.54E-07	1.35E-05	5.987665174	911	Upregulated
SLC25A25	1.171863531	4.891776484	36.73533345	4.48E-07	7.79E-06	5.986182632	912	Upregulated
GGNBP2	1.198836636	7.598236882	35.27765781	6.59E-07	1.02E-05	5.982006118	913	Upregulated
SLC43A3	1.350211948	3.606024095	28.98186258	3.87E-06	3.72E-05	5.980989712	914	Upregulated
RCAN3	-1.526644748	4.953825901	23.94228596	1.80E-05	0.0001212	5.979102709	915	Downregulated
LCP2	1.292197357	7.518376603	31.12021281	2.07E-06	2.37E-05	5.977734178	916	Upregulated
AK5	-1.519012189	2.560627427	24.13335622	1.73E-05	0.000117269	5.970960574	917	Downregulated
ATP6V0E2	-1.454599489	2.121905043	25.74902844	1.05E-05	7.89E-05	5.96837165	918	Downregulated
GYG1	1.383561018	5.649654048	27.76775837	5.52E-06	4.87E-05	5.967156145	919	Upregulated
USB1	1.349386126	4.374355919	28.88085111	3.97E-06	3.81E-05	5.963307462	920	Upregulated
PRMT2	-1.339184172	6.200933373	29.20665103	3.60E-06	3.53E-05	5.962155386	921	Downregulated
ABCA13	1.398997298	4.935060805	27.25611729	6.44E-06	5.48E-05	5.961133875	922	Upregulated
INSIG1	1.272562684	7.259606385	31.78582288	1.72E-06	2.09E-05	5.955880066	923	Upregulated
ZNF154	-1.402311745	2.736342115	27.15315074	6.76E-06	5.67E-05	5.955008782	924	Downregulated
DNAJC24	-1.212771032	3.523138334	34.39457174	8.42E-07	1.23E-05	5.954672788	925	Downregulated
C1GALT1	1.107387131	7.801770829	40.06619272	1.91E-07	4.24E-06	5.949861685	926	Upregulated
TTC12	-1.271385324	2.662818897	31.79689886	1.75E-06	2.10E-05	5.947400114	927	Downregulated
CHMP7	-1.496885542	5.877968966	24.43308185	1.54E-05	0.000107249	5.942047696	928	Downregulated
B4GALT4	1.12549144	4.592493779	38.93748777	2.54E-07	5.26E-06	5.941059846	929	Upregulated
PCYOX1	-1.597146805	4.194206237	22.11792938	3.27E-05	0.00019108	5.93944398	930	Downregulated
HP	1.857639565	3.381941787	17.69807148	0.000150029	0.000639781	5.933242595	931	Upregulated
BAK1	1.059027793	4.915582659	43.10792552	9.04E-08	2.50E-06	5.932424302	932	Upregulated
AGFG1	1.250951897	7.779992329	32.38429504	1.45E-06	1.84E-05	5.922832282	933	Upregulated
ATM	-1.276228276	9.005657711	31.28049627	1.98E-06	2.29E-05	5.921660116	934	Downregulated
FCGR1A	1.653378375	6.000857557	20.91904273	4.87E-05	0.000262818	5.919666061	935	Upregulated
RAB24	1.13212404	4.653607782	38.14979437	3.11E-07	5.93E-06	5.917593718	936	Upregulated
ZNF582	-1.340025573	1.313615489	28.82472757	4.02E-06	3.84E-05	5.916788924	937	Downregulated
SARNP	1.30859921	1.737641108	29.92936131	2.97E-06	3.05E-05	5.90862245	938	Upregulated
DYNC2H1	-1.213469992	2.330067243	33.98597645	9.63E-07	1.36E-05	5.906284188	939	Downregulated
MIB2	-1.122746299	3.82741775	38.60710329	2.77E-07	5.50E-06	5.905595411	940	Downregulated
ANKRD28	1.397255317	7.972959944	26.8449981	7.29E-06	6.02E-05	5.896810294	941	Upregulated
SECTM1	1.288962468	6.74601404	30.4830014	2.49E-06	2.69E-05	5.890436095	942	Upregulated
CD300LF	1.06668673	5.962654504	41.93663628	1.20E-07	3.01E-06	5.889110836	943	Upregulated
APBB1	-1.251200485	3.438058445	32.12016131	1.58E-06	1.97E-05	5.888852766	944	Downregulated
CBX7	-1.288477347	3.930489515	30.43550185	2.53E-06	2.72E-05	5.882246676	945	Downregulated
ALDH4A1	1.430181167	2.231775065	25.81601348	1.01E-05	7.71E-05	5.882048409	946	Upregulated
RHOG	1.186735228	5.693754745	34.92540162	7.24E-07	1.11E-05	5.87922045	947	Upregulated
KLHDC3	-1.039385725	4.145609555	43.55113838	8.15E-08	2.32E-06	5.855827476	948	Downregulated
MYBL1	-1.055853243	5.726756421	42.3228672	1.09E-07	2.87E-06	5.851579831	949	Downregulated
SQSTM1	1.324575945	7.884182747	28.81226923	4.05E-06	3.86E-05	5.846000074	950	Upregulated
PHTF1	1.217354674	5.777672264	33.1008707	1.19E-06	1.59E-05	5.841752598	951	Upregulated
TMEM132D	1.774180747	1.090045646	18.41189123	0.000112288	0.000510371	5.840804812	952	Upregulated
DCTN4	1.002093539	6.918156805	46.2102309	4.34E-08	1.49E-06	5.839395205	953	Upregulated
DTYMK	-1.278611289	1.888401472	30.54756016	2.52E-06	2.72E-05	5.838097205	954	Downregulated
BAIAP2L1	1.458643458	1.908215554	24.76220657	1.41E-05	9.97E-05	5.836233268	955	Upregulated
ZNF512	-1.005793012	3.606752369	45.79686486	4.82E-08	1.62E-06	5.824265881	956	Downregulated
TYSND1	-1.391431816	2.836418345	26.51240095	8.20E-06	6.54E-05	5.822048703	957	Downregulated
HLA-DOA	-1.579821483	4.634432556	21.79717713	3.63E-05	0.000207979	5.816870456	958	Downregulated
TRIM25	1.203179155	7.431727432	33.46638799	1.08E-06	1.48E-05	5.811627085	959	Upregulated
ACADSB	-1.1636394	3.632687997	35.34486731	6.52E-07	1.02E-05	5.809684711	960	Downregulated
AKR7A2	-1.10077247	3.419086372	38.76954781	2.67E-07	5.41E-06	5.797913988	961	Downregulated
ARSK	-1.01116975	2.328598297	45.02848012	5.96E-08	1.85E-06	5.796891422	962	Downregulated
DNAJB11	1.115449191	5.610354084	37.76211821	3.43E-07	6.42E-06	5.791624692	963	Upregulated
MOB4	1.262615168	6.027283553	30.62799429	2.39E-06	2.60E-05	5.789038668	964	Upregulated
RPS6KA5	-1.372832671	5.361488627	26.79417344	7.41E-06	6.07E-05	5.78866653	965	Downregulated
IRAK3	1.375459048	8.21176766	26.67597047	7.68E-06	6.22E-05	5.785911966	966	Upregulated
SEMA4C	-1.400511835	3.030736981	25.97638016	9.63E-06	7.41E-05	5.78406044	967	Downregulated
CYP27A1	-1.651539185	3.243052989	20.25951931	6.14E-05	0.000314662	5.783948137	968	Downregulated
LEF1	-1.614224871	5.367618404	20.93995668	4.84E-05	0.000261466	5.783096903	969	Downregulated
BCL10	1.0454973	6.345994042	42.05229554	1.17E-07	2.97E-06	5.778015054	970	Upregulated
CDK7	1.325046972	5.956387639	28.27584755	4.74E-06	4.36E-05	5.777940976	971	Upregulated
TK1	1.318902311	0.814279025	28.21500391	4.58E-06	4.25E-05	5.766135194	972	Upregulated
TSPAN2	-1.28031601	5.261980259	29.65930553	3.16E-06	3.20E-05	5.755404297	973	Downregulated
GSPT2	-1.149897782	2.543711197	35.52267973	6.34E-07	9.94E-06	5.752628296	974	Downregulated
UNG	-1.269358478	2.841451086	30.05088819	2.87E-06	2.97E-05	5.746073754	975	Downregulated
CFAP45	1.964908459	4.304670178	15.56450256	0.000327802	0.001210584	5.731647614	976	Upregulated
ANAPC1	-1.048167598	4.925484236	41.19598687	1.44E-07	3.41E-06	5.730898786	977	Downregulated
LDLRAP1	-1.307506817	3.947698322	28.51425926	4.44E-06	4.14E-05	5.730539453	978	Downregulated
SPRY2	1.648665051	2.212021663	20.03314545	6.63E-05	0.000334644	5.729798547	979	Upregulated
F12	1.516737426	1.332905659	22.59935786	2.77E-05	0.000168235	5.724293928	980	Upregulated
PLEKHM2	1.181399095	5.309028071	33.59361099	1.04E-06	1.44E-05	5.720902989	981	Upregulated
SORT1	1.212715644	6.591906331	32.13003562	1.56E-06	1.95E-05	5.712073682	982	Upregulated
CDC42EP4	1.315054313	2.481350562	28.13318118	5.02E-06	4.54E-05	5.71133632	983	Upregulated
CTNNB1	1.233085928	9.039475521	31.15983452	2.05E-06	2.35E-05	5.708179926	984	Upregulated
CBX1	-1.512260196	5.060104245	22.62014984	2.77E-05	0.000168167	5.707662393	985	Downregulated
DIABLO	1.560864952	3.519192985	21.55134568	3.95E-05	0.000221905	5.703141177	986	Upregulated
KDM5B	1.266986015	6.247528632	29.71591255	3.11E-06	3.15E-05	5.702776133	987	Upregulated
P2RY2	1.494958137	3.030719567	22.99113653	2.47E-05	0.000153535	5.701461241	988	Upregulated
TCEANC2	-1.311261534	3.635152022	28.12364461	4.99E-06	4.53E-05	5.69625907	989	Downregulated
DENND5A	1.155508177	8.688202883	34.61492475	7.87E-07	1.18E-05	5.694314273	990	Upregulated
GAPDH	1.121882324	9.834178292	36.27542568	5.05E-07	8.55E-06	5.685974855	991	Upregulated
IRGQ	1.467455102	4.719849123	23.53949529	2.05E-05	0.000134145	5.682610965	992	Upregulated
EEF1B2	-1.099208577	7.866409638	37.4990169	3.67E-07	6.77E-06	5.682441835	993	Downregulated
NMUR1	-1.532359336	1.497770381	21.98958411	3.42E-05	0.000197679	5.675919796	994	Downregulated
RNF7	1.075065206	5.932245842	38.84205041	2.60E-07	5.32E-06	5.669592586	995	Upregulated
VAT1	1.113383012	3.792921718	36.52912317	4.75E-07	8.16E-06	5.665511423	996	Upregulated
KAT14	-1.5846033	3.291113748	20.84765861	5.02E-05	0.000268351	5.659088676	997	Downregulated
TESPA1	-1.326314061	3.588970163	27.28802153	6.42E-06	5.47E-05	5.6524345	998	Downregulated
CHML	-1.047451413	4.663809022	40.16664197	1.86E-07	4.15E-06	5.637623092	999	Downregulated
MDFIC	-1.215768634	6.234141134	31.20634898	2.02E-06	2.32E-05	5.633577887	1000	Downregulated
DNAJA3	-1.461239769	3.860672084	23.29380061	2.23E-05	0.000142503	5.620187494	1001	Downregulated
C3AR1	1.539292092	5.241148252	21.50364769	4.00E-05	0.000223749	5.618784887	1002	Upregulated
SUN1	-1.181428379	4.703116591	32.46816419	1.42E-06	1.81E-05	5.603728064	1003	Downregulated
PLPP3	1.839967544	1.039501341	16.43168964	0.000228801	0.000905506	5.599220954	1004	Upregulated
IER5L	1.475761517	2.675304873	22.82047724	2.61E-05	0.000161091	5.597457554	1005	Upregulated
AKAP1	-1.173590914	2.659758031	32.84207242	1.31E-06	1.71E-05	5.595560348	1006	Downregulated
NMI	1.203982524	7.848468446	31.3566874	1.94E-06	2.26E-05	5.59336667	1007	Upregulated
MYLIP	1.130075221	7.324431448	34.82141294	7.44E-07	1.13E-05	5.589643862	1008	Upregulated
PID1	-1.609285846	2.51253138	20.02743145	6.69E-05	0.000336549	5.58897115	1009	Downregulated
TIMP1	1.06874286	5.125843895	38.1722613	3.09E-07	5.90E-06	5.588516797	1010	Upregulated
ATP6V1F	1.230155629	3.470772982	30.12647191	2.77E-06	2.90E-05	5.581147374	1011	Upregulated
CARD16	1.284735523	7.815137824	28.10811067	4.99E-06	4.53E-05	5.581027267	1012	Upregulated
YAE1	-1.394455397	1.792434306	24.74026799	1.43E-05	0.000100844	5.572732919	1013	Downregulated
HADH	-1.134405908	2.828692085	34.48169738	8.32E-07	1.22E-05	5.572376728	1014	Downregulated
CREG1	1.362693771	8.42540103	25.50973579	1.10E-05	8.21E-05	5.567490451	1015	Upregulated
RPL3	-1.093660957	9.522073435	36.52222465	4.73E-07	8.16E-06	5.565154645	1016	Downregulated
GEMIN6	-1.500206326	2.943836504	22.03361236	3.39E-05	0.000196538	5.560594307	1017	Downregulated
ZNF568	-1.29254712	2.979003124	27.6356986	5.82E-06	5.07E-05	5.551833201	1018	Downregulated
HGH1	-1.383828021	1.274854679	24.73496052	1.39E-05	9.88E-05	5.542280409	1019	Downregulated
THEM6	-1.269907435	1.900190034	28.39313722	4.71E-06	4.34E-05	5.540395563	1020	Downregulated
SPRTN	1.096435745	5.319758894	36.06298852	5.35E-07	8.87E-06	5.539212414	1021	Upregulated
CLK2	-1.160250866	4.058865871	32.81578588	1.29E-06	1.69E-05	5.536314261	1022	Downregulated
ARPC5L	1.093384405	5.286751097	36.05149455	5.36E-07	8.87E-06	5.523796995	1023	Upregulated
SCAP	-1.237267472	4.071761041	29.31769054	3.50E-06	3.45E-05	5.520920444	1024	Downregulated
CLN8	1.138954056	4.445451255	33.62089665	1.03E-06	1.43E-05	5.516611065	1025	Upregulated
FZD6	-1.255124349	1.905253821	28.73278135	4.26E-06	4.04E-05	5.514824439	1026	Downregulated
SPRED1	-1.444800176	2.381870922	23.04568623	2.45E-05	0.000152784	5.513243406	1027	Downregulated
MKNK1	1.176355552	6.481668156	31.75183654	1.73E-06	2.10E-05	5.503479062	1028	Upregulated
SLC4A7	-1.152695438	5.776029896	32.78892787	1.30E-06	1.70E-05	5.498767914	1029	Downregulated
SYNPO2	1.319869306	1.62882355	26.28641584	8.76E-06	6.88E-05	5.493927785	1030	Upregulated
TMSB10	1.118787349	10.60960693	34.35851256	8.44E-07	1.23E-05	5.493215458	1031	Upregulated
RBFA	-1.217942943	1.73663022	29.88129253	3.05E-06	3.12E-05	5.488343124	1032	Downregulated
TENT4B	1.009421395	6.314234755	40.76250641	1.60E-07	3.68E-06	5.485336827	1033	Upregulated
NOP53	-1.00750271	7.115913752	40.90399595	1.55E-07	3.60E-06	5.484839046	1034	Downregulated
EXOSC4	1.805477769	0.811049928	16.30684465	0.000234817	0.000923399	5.478921873	1035	Upregulated
CROCC	-1.206499815	3.138179822	30.17487209	2.75E-06	2.89E-05	5.475619774	1036	Downregulated
SHISAL2A	-1.407640625	1.90532952	23.75666215	1.96E-05	0.000128911	5.475315348	1037	Downregulated
ZNF491	-1.430890219	0.364191864	22.26973887	2.40E-05	0.000150306	5.47032643	1038	Downregulated
AKR1B1	-1.041576271	3.910503312	38.39745684	2.92E-07	5.68E-06	5.463600902	1039	Downregulated
FAM219B	-1.032418426	2.759432387	39.14417616	2.46E-07	5.12E-06	5.461917048	1040	Downregulated
C3	2.071822554	1.732305011	13.48569187	0.000723956	0.002311211	5.461656742	1041	Upregulated
NEFL	-1.601292617	1.068629306	19.30346942	8.11E-05	0.000391759	5.455572774	1042	Downregulated
SAC3D1	-1.438059488	0.471076279	22.11845049	2.64E-05	0.000161874	5.451426998	1043	Downregulated
P2RX4	1.159549372	5.121265348	32.00805041	1.61E-06	2.00E-05	5.449643795	1044	Upregulated
SCO2	1.485012236	1.19471397	21.62550947	3.80E-05	0.00021488	5.446735238	1045	Upregulated
GOPC	-1.336430001	5.129168357	25.37428057	1.15E-05	8.44E-05	5.444268031	1046	Downregulated
TMEM170B	1.06847414	7.30857033	36.59026658	4.65E-07	8.05E-06	5.443028688	1047	Upregulated
TMF1	1.020439188	7.865462992	39.54032934	2.18E-07	4.72E-06	5.434615267	1048	Upregulated
GSTO1	1.206444725	7.054099729	29.73420126	3.09E-06	3.15E-05	5.431348032	1049	Upregulated
BCL7B	1.181319084	4.357596146	30.79233805	2.28E-06	2.53E-05	5.429953213	1050	Upregulated
GPR171	-1.382252784	4.012839438	24.01109657	1.77E-05	0.000119396	5.42259413	1051	Downregulated
IMPA2	-1.228230635	4.391819176	28.81337199	4.05E-06	3.86E-05	5.420781203	1052	Downregulated
RBCK1	1.108041564	5.982609758	34.0739913	9.12E-07	1.31E-05	5.411933732	1053	Upregulated
JAKMIP1	-1.414062843	1.020261333	22.88482291	2.42E-05	0.000151234	5.40221661	1054	Downregulated
CEBPB	1.380785024	8.433312014	23.89813893	1.83E-05	0.000122607	5.400919234	1055	Upregulated
TBL2	1.171547808	4.615778286	30.9147728	2.20E-06	2.47E-05	5.397469899	1056	Upregulated
KATNBL1	-1.129888182	5.943516576	32.81097243	1.29E-06	1.69E-05	5.391842402	1057	Downregulated
GBP6	1.615510834	2.257197983	18.86859487	9.93E-05	0.000461132	5.38962656	1058	Upregulated
SYTL1	-1.240457469	4.87089847	28.09993503	5.00E-06	4.53E-05	5.387989613	1059	Downregulated
HSPA1L	-1.15248203	2.559754607	31.7138989	1.79E-06	2.14E-05	5.382620172	1060	Downregulated
CCR1	1.320270167	7.42771302	25.409201	1.14E-05	8.38E-05	5.382446817	1061	Upregulated
KMT5A	1.256869527	4.944472419	27.42211833	6.13E-06	5.27E-05	5.377046509	1062	Upregulated
ZC3H11A	1.270811328	2.769920593	26.98578908	7.06E-06	5.88E-05	5.376500436	1063	Upregulated
ARF4	1.070079417	6.795503393	35.63356029	5.99E-07	9.53E-06	5.372983492	1064	Upregulated
PAWR	-1.177722241	2.813153316	30.36002494	2.62E-06	2.78E-05	5.365222598	1065	Downregulated
FCGBP	-1.652892704	1.943633968	18.11517635	0.000130463	0.000574878	5.356073601	1066	Downregulated
PCYOX1L	-1.329442759	2.377717471	25.02498692	1.31E-05	9.37E-05	5.355292175	1067	Downregulated
OSER1	1.172725108	7.065482197	30.42300355	2.53E-06	2.72E-05	5.353806478	1068	Upregulated
MORF4L2	1.14029026	6.740205526	31.88841661	1.67E-06	2.04E-05	5.348932735	1069	Upregulated
DCTN6	1.123187429	4.608960087	32.63304131	1.36E-06	1.75E-05	5.344203722	1070	Upregulated
SERPINB9	1.248915718	6.804461812	27.43106681	6.11E-06	5.26E-05	5.344007733	1071	Upregulated
HJURP	1.267464802	1.360872849	26.79956347	7.44E-06	6.09E-05	5.342806496	1072	Upregulated
ZC3HAV1	1.141914193	8.822638218	31.73520149	1.74E-06	2.10E-05	5.342095132	1073	Upregulated
ZFP28	-1.440029974	1.764005747	22.07420666	3.37E-05	0.000195398	5.341185894	1074	Downregulated
ACTL6A	-1.39285851	3.854214452	23.14385056	2.34E-05	0.00014753	5.336206021	1075	Downregulated
REX1BD	-1.157888658	3.601136913	30.89636174	2.22E-06	2.49E-05	5.331255487	1076	Downregulated
ZNF141	-1.104353072	5.172413496	33.37170837	1.11E-06	1.51E-05	5.324440304	1077	Downregulated
TP53BP2	1.038539131	6.578631445	36.92186664	4.26E-07	7.57E-06	5.318320764	1078	Upregulated
ZNF485	-1.495706027	1.46478164	20.65027729	5.35E-05	0.000281023	5.311638198	1079	Downregulated
ZNF786	-1.363379072	2.49708894	23.79715452	1.92E-05	0.000127288	5.310651133	1080	Downregulated
LRRC14	-1.23126472	1.659818167	27.83252141	5.54E-06	4.88E-05	5.308549109	1081	Downregulated
MTCH1	1.187465234	6.968883573	29.38442854	3.42E-06	3.40E-05	5.306254275	1082	Upregulated
DACT1	-1.708552305	1.753339272	17.02539282	0.00019224	0.000783988	5.306235157	1083	Downregulated
ANKRD16	-1.227001866	1.005411103	27.73621523	5.34E-06	4.74E-05	5.305818533	1084	Downregulated
NR3C2	-1.416087137	3.023195284	22.32271903	3.08E-05	0.000181767	5.296852852	1085	Downregulated
B3GNT2	1.04314557	6.609549324	36.35049807	4.95E-07	8.42E-06	5.293788659	1086	Upregulated
SNX9	1.213793839	5.449332665	28.25570656	4.77E-06	4.38E-05	5.290392619	1087	Upregulated
HSPA13	1.110592882	6.804860881	32.63771575	1.35E-06	1.74E-05	5.284546675	1088	Upregulated
MAP1LC3B	1.133192118	7.098044843	31.53021336	1.85E-06	2.18E-05	5.28189979	1089	Upregulated
SRGN	1.369174041	12.53109419	23.39549533	2.15E-05	0.00013888	5.281397443	1090	Upregulated
RIOX2	-1.282622938	3.717415868	25.76232323	1.02E-05	7.77E-05	5.271313478	1091	Downregulated
CCNK	1.235958856	4.450291399	27.2787066	6.40E-06	5.47E-05	5.26771127	1092	Upregulated
HLA-A	1.07553603	10.462635	34.19782763	8.81E-07	1.27E-05	5.266603445	1093	Upregulated
NARS2	-1.05915413	3.259599501	35.14624164	6.90E-07	1.07E-05	5.266256912	1094	Downregulated
RBM4B	-1.187816823	2.731709225	29.05400705	3.83E-06	3.69E-05	5.26530451	1095	Downregulated
MREG	-1.161177444	1.718182442	30.10676995	2.86E-06	2.97E-05	5.257705429	1096	Downregulated
ZNF324	1.296775573	4.036442662	25.20506887	1.21E-05	8.83E-05	5.257164571	1097	Upregulated
RPL22	-1.034144963	7.027572668	36.41397727	4.87E-07	8.30E-06	5.254258706	1098	Downregulated
PNPLA8	1.251319585	7.697733293	26.56091998	7.95E-06	6.39E-05	5.248949023	1099	Upregulated
GAS6	1.367421628	2.586299366	23.23401205	2.29E-05	0.000145236	5.24806177	1100	Upregulated
FAM43A	-1.182638165	2.921915516	29.0869152	3.78E-06	3.66E-05	5.247184126	1101	Downregulated
PLPP5	-1.013322931	3.954775553	37.58487125	3.60E-07	6.69E-06	5.243771738	1102	Downregulated
TRIM32	-1.452546545	2.227671158	21.16929714	4.56E-05	0.000249249	5.23405743	1103	Downregulated
EPHA1	-1.07521191	2.337863794	33.96121765	9.68E-07	1.36E-05	5.231925067	1104	Downregulated
PLEKHB1	-1.357383824	1.09642624	23.24472254	2.19E-05	0.000140802	5.227816683	1105	Downregulated
ESYT1	-1.471130965	6.095363171	20.65330171	5.33E-05	0.000280065	5.226548263	1106	Downregulated
VPS18	1.014780651	5.720395215	37.27157736	3.89E-07	7.09E-06	5.225360885	1107	Upregulated
CUBN	-1.210762502	2.396663661	27.86237317	5.49E-06	4.85E-05	5.224063987	1108	Downregulated
PIGM	-1.144663995	2.793628913	30.45051442	2.55E-06	2.74E-05	5.222737716	1109	Downregulated
FOS	1.917220077	9.529272168	14.12248826	0.000567721	0.001891211	5.221088557	1110	Upregulated
C12orf76	1.175448592	4.97759215	29.06617189	3.76E-06	3.64E-05	5.217693733	1111	Upregulated
ZNF292	1.091393595	8.37660685	32.86144447	1.27E-06	1.67E-05	5.213765847	1112	Upregulated
HENMT1	-1.232774184	3.915447178	26.93869929	7.11E-06	5.91E-05	5.2128244	1113	Downregulated
TRAPPC6A	-1.139124905	2.600922621	30.5780456	2.47E-06	2.68E-05	5.208441856	1114	Downregulated
LGMN	1.222095945	2.175863001	27.30914348	6.44E-06	5.48E-05	5.207439078	1115	Upregulated
PRMT7	-1.272701072	3.27199046	25.4670909	1.12E-05	8.34E-05	5.19096557	1116	Downregulated
DNTTIP2	1.152808784	7.141059891	29.72358363	3.10E-06	3.15E-05	5.189555505	1117	Upregulated
CCDC61	-1.373554162	1.319672004	22.63249407	2.75E-05	0.00016739	5.186912177	1118	Downregulated
EXD2	-1.291312702	2.271592957	24.92057811	1.35E-05	9.63E-05	5.186328101	1119	Downregulated
GNB1L	-1.216823315	1.158255628	27.18742715	6.48E-06	5.51E-05	5.182691638	1120	Downregulated
KCNK7	1.407666745	1.081492356	21.72717492	3.66E-05	0.000208649	5.18103414	1121	Upregulated
SH2B2	1.316880634	3.350756791	24.13379621	1.71E-05	0.00011634	5.180963872	1122	Upregulated
RNMT	1.106080062	5.753248071	31.82550093	1.70E-06	2.07E-05	5.180920087	1123	Upregulated
PLPP1	-1.235922367	1.00705007	26.37787107	8.08E-06	6.46E-05	5.178232142	1124	Downregulated
MRPL50	-1.101703148	4.553918069	32.01502951	1.61E-06	2.00E-05	5.17777843	1125	Downregulated
FITM2	-1.598011326	1.120926457	17.95544513	0.00013194	0.000579544	5.172624087	1126	Downregulated
TIGIT	-1.445030918	4.792871561	20.90136453	4.90E-05	0.000264045	5.170786559	1127	Downregulated
ZNF791	1.130838633	6.298794247	30.4737398	2.49E-06	2.70E-05	5.166985195	1128	Upregulated
COL17A1	1.374660995	1.619762637	22.47941451	2.92E-05	0.00017442	5.166530611	1129	Upregulated
ZNF853	-1.33455241	1.16231408	23.46355998	2.06E-05	0.00013449	5.16646716	1130	Downregulated
PAQR8	-1.883373645	2.983546869	14.28040106	0.000537712	0.001808594	5.165451734	1131	Downregulated
DMAC1	-1.210659661	3.566614424	27.31055298	6.37E-06	5.45E-05	5.162208241	1132	Downregulated
ENOSF1	-1.048800744	2.956636034	34.52854743	8.19E-07	1.21E-05	5.156676371	1133	Downregulated
CD2	-1.22985005	5.050136623	26.51961786	8.06E-06	6.45E-05	5.153732223	1134	Downregulated
ZC3H12B	-1.068617809	4.207571416	33.31079226	1.13E-06	1.53E-05	5.145139306	1135	Downregulated
TYMP	1.196457842	8.194218192	27.57215765	5.85E-06	5.08E-05	5.137510506	1136	Upregulated
CNR2	-1.451214576	2.432430925	20.59446755	5.52E-05	0.000288318	5.137484836	1137	Downregulated
NR1H2	1.089855572	5.337704278	32.140712	1.56E-06	1.95E-05	5.134092903	1138	Upregulated
BBS10	-1.62605282	3.352830853	17.37604705	0.000168762	0.000702942	5.127075173	1139	Downregulated
MTLN	-1.225313075	1.733290796	26.52235805	8.25E-06	6.56E-05	5.12522528	1140	Downregulated
CCDC142	-1.33102563	2.891058676	23.30048081	2.24E-05	0.000142826	5.118049242	1141	Downregulated
FBL	-1.025349042	4.881704577	35.29350393	6.56E-07	1.02E-05	5.117155004	1142	Downregulated
PLCH2	-1.260776899	1.732413025	25.31064036	1.20E-05	8.74E-05	5.116927996	1143	Downregulated
CIB1	1.14262296	6.219057274	29.47972338	3.33E-06	3.33E-05	5.116533357	1144	Upregulated
BPI	1.429348378	2.527174612	20.93320763	4.89E-05	0.00026359	5.11573835	1145	Upregulated
S1PR4	-1.266007346	5.82770775	24.98539853	1.30E-05	9.31E-05	5.103242464	1146	Downregulated
ZBTB10	1.222439451	5.846135687	26.3283713	8.54E-06	6.74E-05	5.099396692	1147	Upregulated
MT1F	1.668587328	1.964853614	16.61691759	0.000222395	0.000884088	5.095038823	1148	Upregulated
UBC	1.178398065	11.16254604	27.84963476	5.39E-06	4.76E-05	5.093384219	1149	Upregulated
CPPED1	-1.140297461	8.245897235	29.29210286	3.51E-06	3.46E-05	5.086973516	1150	Downregulated
P2RY10	-1.252476299	5.944341328	25.24164276	1.20E-05	8.74E-05	5.083239584	1151	Downregulated
MRM1	-1.573582673	1.060079313	17.85051743	0.00013635	0.000593754	5.076996884	1152	Downregulated
MAP1LC3B2	1.16052428	3.394203839	28.4388824	4.54E-06	4.23E-05	5.075593544	1153	Upregulated
AMIGO1	-1.818622683	1.882027839	14.61077298	0.000473819	0.001631403	5.069299346	1154	Downregulated
PLEKHG3	-1.217622679	6.101311632	26.22782852	8.81E-06	6.90E-05	5.066352201	1155	Downregulated
DNAJC19	-1.048785487	3.802455055	33.48956761	1.07E-06	1.48E-05	5.065969261	1156	Downregulated
NUDCD1	-1.188985507	3.776229815	27.23848689	6.50E-06	5.51E-05	5.064096309	1157	Downregulated
MRPS27	-1.090902997	4.099556797	31.30209819	1.98E-06	2.29E-05	5.062243996	1158	Downregulated
CCR7	-1.582848867	4.980058511	17.73326981	0.000147664	0.000634323	5.061459679	1159	Downregulated
SEMA4F	-1.280135793	1.60112504	24.33228701	1.62E-05	0.000111853	5.058269145	1160	Downregulated
HERC3	1.114165581	3.376676372	30.13889347	2.76E-06	2.90E-05	5.055949459	1161	Upregulated
MBLAC2	-1.401124081	2.257832474	21.21242616	4.49E-05	0.000246548	5.055394748	1162	Downregulated
EPHB4	-1.198840742	2.322822511	26.81705495	7.52E-06	6.13E-05	5.0502253	1163	Downregulated
HEMK1	-1.096832117	3.332530593	30.86981753	2.25E-06	2.50E-05	5.047387784	1164	Downregulated
IGIP	-1.717030292	2.399942783	15.75242791	0.000308497	0.001150573	5.046499502	1165	Downregulated
ZNF138	-1.098009262	3.217749184	30.78349808	2.31E-06	2.55E-05	5.044108004	1166	Downregulated
CRTC2	1.423725129	3.973999123	20.57902926	5.47E-05	0.000286548	5.043976397	1167	Upregulated
BPNT1	-1.511726112	3.258933543	18.84894047	9.99E-05	0.000463279	5.040333238	1168	Downregulated
TRUB2	-1.21181462	3.091054109	26.23051276	8.89E-06	6.96E-05	5.038063983	1169	Downregulated
TCFL5	-1.124209725	3.037051582	29.55432062	3.29E-06	3.31E-05	5.037172777	1170	Downregulated
PTS	1.323008731	4.317073265	22.90665905	2.52E-05	0.000156526	5.034596157	1171	Upregulated
SLC2A11	-1.316685497	1.18045548	22.99434652	2.41E-05	0.00015104	5.030933706	1172	Downregulated
EPHB6	-1.23046247	2.229042835	25.58183568	1.10E-05	8.21E-05	5.027239572	1173	Downregulated
SLC25A36	1.143919706	6.304501726	28.5739097	4.34E-06	4.09E-05	5.019620377	1174	Upregulated
SETD6	-1.151763442	2.63724633	28.26035304	4.85E-06	4.43E-05	5.014360809	1175	Downregulated
PTPN13	-1.290983983	2.777610461	23.62156472	2.03E-05	0.000132784	5.004955524	1176	Downregulated
BTBD19	1.570963001	1.983943083	17.62534544	0.000154379	0.000653487	5.003144604	1177	Upregulated
G0S2	2.402263783	8.804040851	9.825585988	0.003288473	0.008301863	4.998689148	1178	Upregulated
IL15	1.075808477	4.150844921	31.36681556	1.94E-06	2.26E-05	4.997905831	1179	Upregulated
RAD52	-1.130833144	2.400892521	28.94696669	3.98E-06	3.81E-05	4.997025889	1180	Downregulated
ETFRF1	1.270560753	4.751221891	24.09872064	1.72E-05	0.000116883	4.996162841	1181	Upregulated
CD3G	-1.366333914	4.860542152	21.52586778	3.97E-05	0.000222431	4.990950742	1182	Downregulated
ALDH18A1	-1.394032522	3.551531878	20.87122787	4.97E-05	0.000266349	4.983036853	1183	Downregulated
ZSCAN26	-1.050063811	3.19963997	32.52786605	1.41E-06	1.80E-05	4.98186182	1184	Downregulated
KDM6A	1.009748641	7.158646106	34.50397862	8.11E-07	1.20E-05	4.968147822	1185	Upregulated
TRAF4	1.320486437	3.299902724	22.46577777	2.92E-05	0.00017442	4.962920765	1186	Upregulated
CYP2U1	-1.180597277	2.956241126	26.66530331	7.80E-06	6.28E-05	4.960964943	1187	Downregulated
EIF5AL1	1.080727483	2.218726138	30.66185194	2.41E-06	2.62E-05	4.951667224	1188	Upregulated
BRI3BP	-1.708199045	3.445008555	15.40165284	0.000349515	0.001273103	4.945469159	1189	Downregulated
CCDC102A	-1.337316668	1.767898	21.95204497	3.51E-05	0.000202022	4.940853195	1190	Downregulated
MRPS33	-1.202697146	3.423114662	25.7404216	1.03E-05	7.80E-05	4.940416849	1191	Downregulated
WTAP	1.018706627	8.060506847	33.65988985	1.02E-06	1.42E-05	4.938009725	1192	Upregulated
SYNJ2BP	-1.308647048	3.97945231	22.60546653	2.79E-05	0.000168959	4.936502315	1193	Downregulated
SPIN3	-1.311442924	2.617881106	22.54203887	2.88E-05	0.000173119	4.933196972	1194	Downregulated
ERP27	-1.062767989	1.902424215	31.41944902	1.97E-06	2.28E-05	4.932746461	1195	Downregulated
ZNF17	-1.218893243	2.792856826	25.15208709	1.25E-05	9.03E-05	4.92945439	1196	Downregulated
DNAJB9	1.237403999	6.374600099	24.56256011	1.48E-05	0.000103824	4.929449009	1197	Upregulated
ZNF671	-1.248413902	3.589582144	24.2441287	1.65E-05	0.000112991	4.927435669	1198	Downregulated
CD1D	1.098046945	6.178829354	29.54047015	3.27E-06	3.29E-05	4.922789995	1199	Upregulated
CCDC85C	1.410170489	3.82857397	20.10198845	6.44E-05	0.00032655	4.915925029	1200	Upregulated
TRAPPC12	-1.356400932	4.049607518	21.28144828	4.32E-05	0.000238832	4.912757739	1201	Downregulated
MASTL	1.268418116	6.054179324	23.54159086	2.05E-05	0.000134089	4.91208334	1202	Upregulated
ZNF816	-1.091729054	3.709317719	29.70713689	3.13E-06	3.18E-05	4.910865929	1203	Downregulated
SLC27A5	-1.179228078	0.782086338	25.97344915	8.71E-06	6.86E-05	4.910042607	1204	Downregulated
ZNF343	-1.243991352	2.17636543	24.29167257	1.65E-05	0.000113083	4.909537559	1205	Downregulated
UTP6	-1.082939624	5.368056012	30.02397766	2.84E-06	2.96E-05	4.904879433	1206	Downregulated
ZNF831	-1.425057226	4.175321589	19.72932553	7.32E-05	0.000362591	4.903027597	1207	Downregulated
PTPN7	1.266395806	4.963019142	23.53046321	2.06E-05	0.000134395	4.903001084	1208	Upregulated
ZNF687	1.281927696	4.644823359	23.02729421	2.42E-05	0.00015135	4.896986005	1209	Upregulated
ATP6AP1	1.031509161	5.768808246	32.4594415	1.42E-06	1.81E-05	4.89263415	1210	Upregulated
STK17B	1.083231612	10.89510917	29.8880562	2.95E-06	3.05E-05	4.892315705	1211	Upregulated
LITAF	1.095151517	10.40564914	29.33338839	3.47E-06	3.44E-05	4.888784013	1212	Upregulated
CASD1	-1.025949545	4.824991586	32.73240899	1.32E-06	1.72E-05	4.887900958	1213	Downregulated
UBE2F	1.077225198	5.378563529	30.07180468	2.80E-06	2.93E-05	4.882897997	1214	Upregulated
P4HTM	-1.097456603	3.064706808	29.20951021	3.64E-06	3.56E-05	4.882204555	1215	Downregulated
BAIAP3	-1.235682063	1.926501738	24.33215655	1.63E-05	0.000112293	4.880510059	1216	Downregulated
KRT23	-1.452709832	5.862913283	19.05042576	9.25E-05	0.000437278	4.880004893	1217	Downregulated
MVD	1.16725778	3.987013245	26.43074906	8.30E-06	6.60E-05	4.879654877	1218	Upregulated
HLCS	-1.06026835	3.181305058	30.88269894	2.24E-06	2.50E-05	4.879591021	1219	Downregulated
ZFP62	-1.302124032	4.074680812	22.36391257	3.02E-05	0.000178916	4.879515801	1220	Downregulated
CD27	-1.614588451	2.08487699	16.3841409	0.000244237	0.000954948	4.876089689	1221	Downregulated
CASS4	-1.452117531	4.070176985	19.02735189	9.35E-05	0.000440721	4.873069083	1222	Downregulated
CAPG	1.075206904	5.807583455	30.01906398	2.84E-06	2.96E-05	4.869791124	1223	Upregulated
CLIC4	1.164124393	6.88322351	26.40354673	8.35E-06	6.62E-05	4.864942351	1224	Upregulated
VSIR	1.058225475	9.037560037	30.77948239	2.29E-06	2.53E-05	4.863964752	1225	Upregulated
NHS	-1.449277401	2.491482158	19.04158793	9.41E-05	0.000442317	4.861262379	1226	Downregulated
DTD2	-1.441799808	1.591140054	19.15386642	9.01E-05	0.000427532	4.857468364	1227	Downregulated
NIPAL3	-1.191705781	4.718167864	25.39508144	1.14E-05	8.41E-05	4.856616136	1228	Downregulated
CRYGS	-1.260447106	0.715331437	23.027399	2.19E-05	0.000140802	4.854475418	1229	Downregulated
MID2	-1.270662795	2.011033045	23.07896986	2.43E-05	0.00015171	4.852644572	1230	Downregulated
BANK1	-1.113883134	5.331175702	28.08889569	5.02E-06	4.54E-05	4.837641407	1231	Downregulated
PDE4D	1.052775694	6.542222462	30.74270168	2.31E-06	2.55E-05	4.836311029	1232	Upregulated
KLHL22	-1.250004276	3.254280236	23.48510569	2.10E-05	0.000136576	4.8307998	1233	Downregulated
ZBTB16	1.63157457	4.254436798	15.88179664	0.000291008	0.001098498	4.828156898	1234	Upregulated
SIGLEC10	-1.114490277	5.296665039	27.9240212	5.27E-06	4.69E-05	4.824256891	1235	Downregulated
SP110	1.245372259	6.440506728	23.5270051	2.06E-05	0.000134397	4.821596849	1236	Upregulated
SGK1	-1.32920274	7.524796642	21.31322227	4.26E-05	0.00023588	4.821428215	1237	Downregulated
DUSP1	1.778214891	11.07424847	14.01950274	0.000590892	0.001948541	4.819478942	1238	Upregulated
RSRC2	1.118815677	7.754520295	27.67479441	5.68E-06	4.97E-05	4.815372832	1239	Upregulated
SDR42E1	-1.269201206	1.901475008	22.84955719	2.62E-05	0.000161342	4.813131932	1240	Downregulated
CLEC2D	-1.01287284	6.621194286	32.53415833	1.39E-06	1.79E-05	4.808912394	1241	Downregulated
SELENOM	-1.161264269	1.556408773	26.05738558	9.47E-06	7.32E-05	4.802422458	1242	Downregulated
GOLGA8O	-1.483501156	1.183706732	17.92522356	0.000135475	0.000590635	4.789751693	1243	Downregulated
COMMD6	-1.016822263	5.346181125	32.08980627	1.58E-06	1.97E-05	4.78573711	1244	Downregulated
ABHD14A	-1.183552175	0.921436929	24.9284641	1.26E-05	9.08E-05	4.783781821	1245	Downregulated
BEND5	-1.349776266	0.624045672	20.21447759	5.49E-05	0.000287054	4.780957381	1246	Downregulated
BTLA	-1.648282152	4.192563713	15.39437018	0.000349522	0.001273103	4.772001585	1247	Downregulated
ZNF331	1.263214124	4.228480683	22.61820108	2.77E-05	0.000168239	4.767462627	1248	Upregulated
NAP1L3	-1.255489819	1.32400016	22.78676974	2.63E-05	0.000161484	4.760655463	1249	Downregulated
TDRKH	-1.290353017	1.55518058	21.82543132	3.64E-05	0.000208372	4.749997545	1250	Downregulated
SPIB	-1.254494058	2.346051297	22.68428868	2.76E-05	0.000167694	4.736318927	1251	Downregulated
ZNF300	-1.173569374	1.802977285	25.09774234	1.28E-05	9.22E-05	4.735557039	1252	Downregulated
FBXO33	1.1379368	7.238379869	26.23186332	8.80E-06	6.90E-05	4.735111703	1253	Upregulated
PCID2	-1.159635696	4.462777003	25.48955773	1.11E-05	8.26E-05	4.735032207	1254	Downregulated
LIX1L	-1.230925841	4.213981659	23.2849769	2.23E-05	0.000142568	4.734113403	1255	Downregulated
PI4K2B	1.028787296	6.249048075	30.83023238	2.25E-06	2.51E-05	4.7335478	1256	Upregulated
NRN1	1.966868694	1.557194607	11.90583183	0.001363289	0.003923913	4.732837994	1257	Upregulated
KNOP1	-1.269569194	2.257358695	22.2213	3.21E-05	0.000188227	4.729549384	1258	Downregulated
C5orf58	1.146270205	3.863983791	25.88499591	9.82E-06	7.54E-05	4.72595688	1259	Upregulated
SYNJ1	1.09870221	5.47780695	27.64228999	5.73E-06	5.01E-05	4.724751867	1260	Upregulated
DDX60	1.479129922	8.282949887	17.68211951	0.000150329	0.000640817	4.723255521	1261	Upregulated
DCP1A	1.083645666	5.216027345	28.19827331	4.85E-06	4.43E-05	4.717800684	1262	Upregulated
C11orf65	-1.053935634	2.039857212	29.5573926	3.35E-06	3.34E-05	4.717500046	1263	Downregulated
MAFG	1.221220168	3.763391032	23.42794862	2.13E-05	0.000138175	4.713383457	1264	Upregulated
CASP7	1.025879074	5.497173879	30.72484561	2.32E-06	2.55E-05	4.712390802	1265	Upregulated
MON1A	-1.324726312	2.181475938	20.73722438	5.27E-05	0.00027748	4.711743723	1266	Downregulated
ZCCHC18	-1.194093536	1.111039352	24.15464424	1.66E-05	0.000113409	4.711121883	1267	Downregulated
ZNF550	-1.000774385	3.414534058	31.94524473	1.65E-06	2.03E-05	4.696135304	1268	Downregulated
BIVM	-1.116009314	1.798813864	26.75257416	7.70E-06	6.23E-05	4.693626188	1269	Downregulated
ASPH	1.209677496	6.862019254	23.60161477	2.01E-05	0.000132135	4.692317659	1270	Upregulated
ZNF326	1.060959487	5.433509271	28.90391087	3.94E-06	3.78E-05	4.691678886	1271	Upregulated
MCEMP1	1.482512382	2.937419945	17.46061406	0.000163621	0.000684865	4.691254865	1272	Upregulated
SLAMF6	-1.472690839	4.782208335	17.61231299	0.00015425	0.000653271	4.690382604	1273	Downregulated
B3GALT6	-1.466810768	3.158549648	17.72777589	0.000148806	0.000637274	4.687449224	1274	Downregulated
TFAP4	-1.140979653	1.631027751	25.79435749	1.03E-05	7.80E-05	4.686940695	1275	Downregulated
TST	-1.233407091	3.236421854	22.87161292	2.57E-05	0.000158884	4.685614277	1276	Downregulated
BCLAF1	1.223223395	9.393911192	23.10526092	2.36E-05	0.000148696	4.682134471	1277	Upregulated
DOT1L	1.372846761	4.730972804	19.43383994	8.10E-05	0.000391589	4.677520966	1278	Upregulated
GPR34	-1.596967765	2.616060232	15.66280935	0.00031848	0.001184099	4.673704911	1279	Downregulated
ZDHHC20	1.109578338	9.054866363	26.69392848	7.64E-06	6.20E-05	4.668713886	1280	Upregulated
NDUFAF5	1.109549719	3.808020065	26.69878678	7.65E-06	6.20E-05	4.668182677	1281	Upregulated
PPIP5K1	-1.10816992	1.235692211	26.71390566	7.60E-06	6.18E-05	4.664245522	1282	Downregulated
ZNF821	1.234067557	2.07286667	22.6916405	2.74E-05	0.000167016	4.661371747	1283	Upregulated
MRPS34	-1.034879198	3.676562161	29.76037965	3.08E-06	3.15E-05	4.659177018	1284	Downregulated
PI16	-1.416727631	1.244073014	18.39515012	0.000115369	0.000522025	4.65013706	1285	Downregulated
DOCK1	1.210276308	1.242327606	23.1718645	2.32E-05	0.00014656	4.640178999	1286	Upregulated
DEXI	-1.232878377	1.554043376	22.49983366	2.92E-05	0.00017442	4.633654333	1287	Downregulated
USP13	-1.403339343	1.529303159	18.59171931	0.000109561	0.000499484	4.633094878	1288	Downregulated
MMS19	-1.120428825	4.558036481	25.98031597	9.52E-06	7.35E-05	4.63180026	1289	Downregulated
ZNF501	-1.568725848	1.442159277	15.82412535	0.000296887	0.001115383	4.631782385	1290	Downregulated
ZKSCAN7	-1.582092208	1.382507759	15.62276837	0.000319009	0.00118527	4.629490686	1291	Downregulated
LCN2	1.427312366	3.871506812	18.07649034	0.00013078	0.000575547	4.624376769	1292	Upregulated
ZNF345	-1.023028313	2.451768866	29.98717462	2.94E-06	3.03E-05	4.622830238	1293	Downregulated
AQP9	1.057426118	9.58495163	28.37278172	4.61E-06	4.26E-05	4.62126121	1294	Upregulated
LPXN	-1.191821393	5.081859681	23.55170771	2.05E-05	0.000133784	4.616636213	1295	Downregulated
PARD6B	-1.115110014	2.052315801	26.05019958	9.54E-06	7.35E-05	4.609264617	1296	Downregulated
MED26	1.072393561	2.761259157	27.65024696	5.78E-06	5.04E-05	4.6085353	1297	Upregulated
PRKD2	1.35757463	5.78114108	19.29172834	8.51E-05	0.000407494	4.602014117	1298	Upregulated
CETN3	-1.273052075	2.897493602	21.23593624	4.42E-05	0.000243246	4.600752552	1299	Downregulated
ASF1B	-1.376898549	1.402077171	18.90712831	9.76E-05	0.000455685	4.600679292	1300	Downregulated
ZNF260	-1.306772194	3.330831202	20.36988147	5.90E-05	0.000304348	4.595434414	1301	Downregulated
FANCF	-1.220529417	3.04134921	22.50215162	2.90E-05	0.000173855	4.588961928	1302	Downregulated
DNAJB1	1.302254283	7.387115896	20.40631144	5.79E-05	0.00029947	4.588683823	1303	Upregulated
ZNF780B	-1.186453219	4.696795254	23.47064428	2.10E-05	0.000136408	4.585832809	1304	Downregulated
WHAMM	1.256358768	5.579103629	21.489627	4.02E-05	0.000224527	4.584115482	1305	Upregulated
B3GAT1	-1.578679078	1.378362015	15.42631625	0.000343013	0.001253916	4.58090272	1306	Downregulated
ARL10	-1.602452984	1.899667318	15.13938886	0.000388254	0.001393628	4.57637062	1307	Downregulated
SAMD3	-1.074281136	5.170871758	27.17443585	6.60E-06	5.58E-05	4.568976607	1308	Downregulated
ZNF232	-1.28097104	1.962059022	20.83538222	5.10E-05	0.000271362	4.568519863	1309	Downregulated
ZNF862	-1.368892242	2.612566931	18.87163334	9.97E-05	0.000462392	4.565241074	1310	Downregulated
PXMP4	-1.130869313	2.836456051	25.04337039	1.29E-05	9.27E-05	4.560822046	1311	Downregulated
TMEM168	-1.159829928	4.210024557	24.08108754	1.73E-05	0.000117275	4.55905421	1312	Downregulated
ELP1	-1.075720874	5.354380589	26.98321352	7.00E-06	5.83E-05	4.555128126	1313	Downregulated
STARD8	1.139089502	2.737659101	24.72826992	1.42E-05	0.000100389	4.554436457	1314	Upregulated
ZNF665	-1.217447109	0.980512744	22.18504155	3.08E-05	0.000181767	4.553842786	1315	Downregulated
TMA16	-1.165385143	3.250880588	23.85047029	1.87E-05	0.000124932	4.548878618	1316	Downregulated
ACKR3	-1.279349641	0.889803751	20.50676021	5.32E-05	0.000279544	4.546233535	1317	Downregulated
IL18RAP	1.423197291	7.4365353	17.63447617	0.000152929	0.000649406	4.536418121	1318	Upregulated
SLC7A5	1.441764366	3.664597895	17.30806883	0.00017246	0.000714861	4.535471005	1319	Upregulated
IFT20	1.101504204	4.459351761	25.6918523	1.04E-05	7.85E-05	4.521720358	1320	Upregulated
PRKCZ	-1.072874727	2.530043877	26.82416217	7.47E-06	6.10E-05	4.521575273	1321	Downregulated
ZNF324B	-1.234844344	1.148372117	21.5113355	3.94E-05	0.000221452	4.513011522	1322	Downregulated
TMEM273	-1.37629545	4.094184479	18.38786494	0.000117058	0.000527733	4.510926641	1323	Downregulated
DENND3	1.04800791	8.337407162	27.67590691	5.67E-06	4.97E-05	4.510616826	1324	Upregulated
WDR54	-1.181498491	1.52387327	23.04046945	2.45E-05	0.000152701	4.508786518	1325	Downregulated
GBP3	1.197210999	6.541357167	22.51854639	2.86E-05	0.000172189	4.506294923	1326	Upregulated
ANKHD1	1.069487058	3.671648703	26.75017442	7.53E-06	6.13E-05	4.504953588	1327	Upregulated
VPS9D1	1.143467417	3.492970436	24.15666316	1.69E-05	0.000115582	4.501957426	1328	Upregulated
GZMA	-1.32553421	6.221949939	19.33453943	8.38E-05	0.000402316	4.500762145	1329	Downregulated
URB1	-1.418845799	3.189917073	17.52283753	0.000160122	0.000672815	4.500726972	1330	Downregulated
ZNF836	-1.375966452	2.993838102	18.33804208	0.000119828	0.000537978	4.498358531	1331	Downregulated
ENO2	-1.123865495	2.692350931	24.73098947	1.42E-05	0.000100546	4.49280657	1332	Downregulated
ITGA9	1.509909328	2.065307945	16.02050957	0.000277726	0.001058065	4.492716784	1333	Upregulated
ZNF281	1.141896487	7.536843986	24.11917987	1.70E-05	0.00011634	4.492529006	1334	Upregulated
IL32	-1.352449885	3.242891418	18.73897758	0.000103812	0.000477903	4.491026243	1335	Downregulated
IL16	-1.128874975	6.845711311	24.50378515	1.51E-05	0.000105372	4.489846435	1336	Downregulated
GEMIN5	-1.384827536	3.883711833	18.08736999	0.00013033	0.000574812	4.487498303	1337	Downregulated
JRK	-1.42678811	3.204388392	17.29942409	0.000173558	0.00071754	4.486041043	1338	Downregulated
PTPN2	1.052947682	6.870591686	27.22688086	6.50E-06	5.51E-05	4.484687521	1339	Upregulated
DTWD2	-1.230249704	2.461597909	21.4915928	4.08E-05	0.000227021	4.482949079	1340	Downregulated
TEC	1.150133274	4.105456982	23.76042764	1.92E-05	0.000126981	4.481220198	1341	Upregulated
CD3D	-1.139473816	5.937125257	24.07974432	1.73E-05	0.000117269	4.479064276	1342	Downregulated
OLR1	1.633311931	2.204919525	14.25788121	0.000541179	0.001817506	4.47613095	1343	Upregulated
ARHGEF9	-1.038748122	3.0777187	27.75030784	5.61E-06	4.92E-05	4.475290705	1344	Downregulated
SCN3A	-1.426280415	1.937130691	17.22349957	0.00017982	0.000740948	4.464560745	1345	Downregulated
SDC4	1.500734661	2.944828419	16.01035188	0.000278279	0.001059631	4.464453737	1346	Upregulated
ZDHHC16	-1.269940519	2.883476071	20.36897529	5.92E-05	0.000305317	4.464156803	1347	Downregulated
DUSP2	1.516887575	5.625508541	15.73891039	0.000306675	0.001145572	4.461132562	1348	Upregulated
PREPL	-1.142962544	4.228439414	23.82777377	1.87E-05	0.00012509	4.460728013	1349	Downregulated
DEDD2	1.159078233	7.133938178	23.29752482	2.22E-05	0.000142226	4.459000024	1350	Upregulated
TECPR1	-1.114990476	4.960824948	24.68961055	1.42E-05	0.000100546	4.457327466	1351	Downregulated
TRIM4	-1.061252192	4.695835021	26.6109729	7.84E-06	6.31E-05	4.457293737	1352	Downregulated
ACYP1	-1.056044948	1.609073933	26.90098511	7.35E-06	6.04E-05	4.455048192	1353	Downregulated
MORC4	-1.072292554	2.328457455	26.18395901	9.12E-06	7.10E-05	4.448616712	1354	Downregulated
MRPS14	-1.099233854	3.857855585	25.13892896	1.24E-05	8.99E-05	4.447566774	1355	Downregulated
GLIPR1	-1.155746724	7.14729489	23.28757135	2.23E-05	0.00014243	4.445461567	1356	Downregulated
RBL2	-1.023288973	7.766323706	28.11086489	4.98E-06	4.53E-05	4.445275746	1357	Downregulated
TJP3	-1.299713114	0.748048122	19.30589572	7.84E-05	0.000382397	4.441750183	1358	Downregulated
KLHL42	-1.226186446	3.50725089	21.27942123	4.33E-05	0.000239404	4.43985923	1359	Downregulated
SH3TC1	1.042754682	5.830767903	27.16605637	6.62E-06	5.59E-05	4.434240632	1360	Upregulated
ECHDC1	-1.16911087	5.48813318	22.76432795	2.64E-05	0.000161874	4.431890764	1361	Downregulated
FOXN2	1.038057478	8.183179781	27.34304393	6.27E-06	5.38E-05	4.431546261	1362	Upregulated
DNAH17	1.3267127	3.687301483	18.88106778	9.84E-05	0.000458649	4.429256144	1363	Upregulated
UBALD2	1.237794546	5.409783029	20.89094162	4.92E-05	0.000264203	4.428906717	1364	Upregulated
CLEC5A	1.404004973	3.951164367	17.28238068	0.000173943	0.000718866	4.413282306	1365	Upregulated
ST6GAL1	-1.332977392	5.826182043	18.63352718	0.000107143	0.000490396	4.411425972	1366	Downregulated
PCBP3	1.460035804	0.877110947	16.21242517	0.000250457	0.000973533	4.397116024	1367	Upregulated
STX1A	1.682689853	1.274384221	13.31308295	0.000773241	0.002446761	4.394190425	1368	Upregulated
INO80E	-1.104152201	3.352020857	24.54495124	1.50E-05	0.000104858	4.393859257	1369	Downregulated
TNF	1.566185818	2.848326357	14.74936539	0.000447742	0.001565155	4.393844604	1370	Upregulated
GGT7	-1.112563534	1.287492864	24.26463794	1.64E-05	0.00011261	4.392873324	1371	Downregulated
AQP3	-1.254739308	3.357190028	20.23207163	6.18E-05	0.000316391	4.391306268	1372	Downregulated
ZNF71	-1.177492188	2.042976579	22.26341732	3.17E-05	0.000186728	4.390622574	1373	Downregulated
ZNF354B	-1.01102418	2.46532676	28.13356505	5.05E-06	4.56E-05	4.389213597	1374	Downregulated
PDCD7	-1.140429477	3.471895922	23.28697845	2.24E-05	0.000142663	4.385738258	1375	Downregulated
TTC22	-1.348423551	2.267319499	18.20689805	0.000126337	0.000560695	4.384093737	1376	Downregulated
GNG2	1.036617301	7.178294431	26.92808769	7.11E-06	5.91E-05	4.383368852	1377	Upregulated
UMPS	-1.139296216	3.572102606	23.28891024	2.24E-05	0.000142589	4.381634925	1378	Downregulated
CAMKK1	1.187726494	3.654234957	21.8485828	3.58E-05	0.000205138	4.380281228	1379	Upregulated
FKBP5	1.384506839	6.844934202	17.43609646	0.000164271	0.000687068	4.37919561	1380	Upregulated
LAMTOR3	1.019764853	6.952521074	27.55732414	5.88E-06	5.10E-05	4.377232914	1381	Upregulated
IL1RAP	1.271712656	8.195555754	19.73416928	7.30E-05	0.000361656	4.376859017	1382	Upregulated
FCRL6	-1.372535579	4.1275905	17.64775027	0.000152439	0.000648109	4.376126283	1383	Downregulated
SPICE1	-1.340435604	1.269887586	18.22742655	0.000123163	0.000549242	4.370136728	1384	Downregulated
TSTD1	-1.156517152	3.781734105	22.6632802	2.74E-05	0.000167016	4.368445104	1385	Downregulated
ZNF394	1.149637893	7.586652359	22.83123612	2.58E-05	0.000159574	4.365218989	1386	Upregulated
CD244	-1.219852639	5.196835648	20.89512589	4.91E-05	0.000264203	4.364709447	1387	Downregulated
TP53BP1	1.081382783	6.034157941	25.02729932	1.28E-05	9.21E-05	4.364030501	1388	Upregulated
ZNF623	-1.381054049	3.538367206	17.37864274	0.000168312	0.000701332	4.355949568	1389	Downregulated
ZNF749	-1.232719123	1.828026853	20.51587539	5.68E-05	0.000295478	4.350851	1390	Downregulated
KIF21A	-1.060605689	3.787125918	25.66503007	1.05E-05	7.93E-05	4.349513623	1391	Downregulated
LMO2	1.054105396	7.144778237	25.80893283	1.00E-05	7.64E-05	4.339589289	1392	Upregulated
HELB	1.161877525	6.110269373	22.24968716	3.12E-05	0.000184086	4.339587724	1393	Upregulated
CFAP43	1.616444379	0.719894012	13.71549942	0.000638996	0.002078794	4.335608632	1394	Upregulated
ZNF600	-1.126385899	4.111768865	23.2834719	2.23E-05	0.000142578	4.332020412	1395	Downregulated
ZNF846	-1.046387502	1.990269071	26.07991731	9.45E-06	7.32E-05	4.327554484	1396	Downregulated
EXD3	-1.000642202	1.308938849	27.92206905	5.34E-06	4.74E-05	4.326990929	1397	Downregulated
ZFP14	-1.472213618	3.761667203	15.71625546	0.000309987	0.001154454	4.324809296	1398	Downregulated
RABGGTB	1.123492495	6.74385062	23.2701289	2.24E-05	0.000142663	4.320603875	1399	Upregulated
SRF	1.108882249	4.719299452	23.74407054	1.92E-05	0.000127288	4.319331943	1400	Upregulated
HOXB2	-1.100476907	1.184926954	23.94613033	1.79E-05	0.000120506	4.312758361	1401	Downregulated
DNAJC10	-1.04533146	6.398153404	25.86759163	9.85E-06	7.55E-05	4.30918889	1402	Downregulated
UST	-1.166842989	1.707362426	21.91083898	3.56E-05	0.000204395	4.305101891	1403	Downregulated
TMEM117	-1.1484443	1.080366769	22.25295376	3.07E-05	0.000181446	4.296620895	1404	Downregulated
TMEM250	-1.421025183	4.286497884	16.36470013	0.000243246	0.000952497	4.293110645	1405	Downregulated
EXTL2	-1.150469404	1.100274405	22.15330012	3.18E-05	0.000187076	4.288928287	1406	Downregulated
PCIF1	1.124292283	4.778829679	22.96510618	2.47E-05	0.000153802	4.286969211	1407	Upregulated
DNASE1	-1.4201867	3.616873604	16.32816282	0.000247006	0.000963487	4.283502278	1408	Downregulated
MRPL24	-1.047383975	3.307919907	25.56333107	1.09E-05	8.16E-05	4.282188508	1409	Downregulated
VPS72	-1.196254947	3.866170106	20.90687071	4.90E-05	0.000264045	4.280585922	1410	Downregulated
SKAP1	-1.118792524	3.392618742	23.09782722	2.38E-05	0.000149629	4.279362661	1411	Downregulated
SLC23A2	1.129764739	5.136952754	22.678988	2.71E-05	0.000166014	4.270347932	1412	Upregulated
ZNF235	-1.346084347	2.676010254	17.53327621	0.000160134	0.000672815	4.269920049	1413	Downregulated
XPC	-1.029368477	5.335398134	26.07245755	9.24E-06	7.18E-05	4.265652798	1414	Downregulated
ST3GAL4	1.213204333	4.831721613	20.34445769	5.92E-05	0.0003053	4.264744458	1415	Upregulated
SLC26A8	1.303384246	3.548867995	18.29926062	0.000120912	0.000541676	4.257192483	1416	Upregulated
CACNB4	-1.193864179	2.134295714	20.80376549	5.15E-05	0.000273408	4.253963439	1417	Downregulated
CXCL16	1.269131395	4.414826431	18.95649359	9.57E-05	0.000448049	4.249907931	1418	Upregulated
KRCC1	-1.464374447	5.139124084	15.43396209	0.000343944	0.001256493	4.247915984	1419	Downregulated
TMEM218	-1.267193684	3.131788866	19.00181313	9.47E-05	0.000444522	4.247768368	1420	Downregulated
SKP2	-1.046173293	3.990858651	25.25992923	1.19E-05	8.72E-05	4.247091419	1421	Downregulated
ZNF146	-1.143935762	6.098950555	22.02713275	3.36E-05	0.000195319	4.243151117	1422	Downregulated
UBE2D1	1.278221024	8.353488222	18.69335766	0.000104893	0.000482282	4.239474039	1423	Upregulated
NOD2	1.165370193	5.288681515	21.37031671	4.18E-05	0.000232166	4.235189746	1424	Upregulated
ADTRP	-1.326261289	2.296536081	17.68883084	0.000151927	0.000646635	4.229899513	1425	Downregulated
WDR12	-1.205233425	3.28963943	20.29167034	6.06E-05	0.000311113	4.226851592	1426	Downregulated
CAMSAP2	-1.30016795	2.1052517	18.20532954	0.000126522	0.000561295	4.226597594	1427	Downregulated
CHSY1	1.06324553	7.4265474	24.48343885	1.52E-05	0.000105917	4.226436541	1428	Upregulated
REXO4	-1.009682124	3.548228428	26.43643428	8.30E-06	6.60E-05	4.220839059	1429	Downregulated
PARP1	-1.234091377	6.052615883	19.51538117	7.87E-05	0.000383123	4.216472678	1430	Downregulated
WNT16	-1.50077036	0.715693968	14.57231318	0.000444913	0.001556777	4.213823529	1431	Downregulated
GALT	-1.273725608	1.637499013	18.62773186	0.000108763	0.000496786	4.208173371	1432	Downregulated
SLC2A4RG	-1.049482599	1.824798922	24.86467026	1.38E-05	9.82E-05	4.206401419	1433	Downregulated
MRPL30	-1.069957452	3.957916498	24.01605623	1.77E-05	0.00011931	4.197787933	1434	Downregulated
NEO1	-1.125338026	2.200255194	22.24531914	3.19E-05	0.000187266	4.194743516	1435	Downregulated
TMEM69	-1.117421928	3.22313407	22.41046881	2.98E-05	0.000177432	4.191412605	1436	Downregulated
ADAMTS10	-1.296292559	1.554459229	18.00665622	0.000135163	0.00058997	4.18594913	1437	Downregulated
C9orf72	1.094445655	8.344840816	23.05158278	2.40E-05	0.000150645	4.183019702	1438	Upregulated
ZFP82	-1.136359531	2.509968513	21.82182019	3.65E-05	0.000208558	4.182681046	1439	Downregulated
PPP1R3F	-1.159441467	1.397694014	21.15637785	4.54E-05	0.000248494	4.179420937	1440	Downregulated
NAMPT	1.327699093	13.77838059	17.30728618	0.000172104	0.000713653	4.177622699	1441	Upregulated
ZNF253	-1.24236085	3.481093325	19.0840517	9.18E-05	0.000434582	4.176728174	1442	Downregulated
SLC5A9	1.370247022	1.270550487	16.52420404	0.000228741	0.000905506	4.169810419	1443	Upregulated
LTF	1.808150368	5.6059977	11.21326582	0.001826448	0.004990735	4.162064707	1444	Upregulated
BCL2	-1.383528892	6.15405808	16.25415172	0.000253122	0.000981147	4.162022873	1445	Downregulated
ZNF439	-1.180787204	2.883527561	20.42941234	5.80E-05	0.000299671	4.160332908	1446	Downregulated
TMEM140	1.106115088	6.944242351	22.45529487	2.92E-05	0.00017442	4.157226751	1447	Upregulated
CAMK1D	-1.178627351	5.010920402	20.42728759	5.76E-05	0.00029812	4.155379891	1448	Downregulated
NFS1	-1.187737323	2.599227881	20.19275255	6.31E-05	0.000320781	4.149706079	1449	Downregulated
SLC35E2B	-1.286995626	3.336415137	17.94656442	0.00013736	0.000597449	4.148886695	1450	Downregulated
ZNF486	-1.202634692	4.084951577	19.79738724	7.15E-05	0.000355559	4.14799364	1451	Downregulated
NIF3L1	-1.08529258	3.25028296	23.05666072	2.41E-05	0.00015114	4.14649025	1452	Downregulated
HMGB2	1.055979157	8.021974066	24.00121221	1.77E-05	0.000119396	4.142618804	1453	Upregulated
CASP6	-1.055313137	3.007842637	24.01915388	1.78E-05	0.000119609	4.139187847	1454	Downregulated
ADGRG5	-1.315576717	2.910181181	17.28259138	0.000174935	0.00072216	4.132708804	1455	Downregulated
SEMA7A	1.296820662	4.141507474	17.61599821	0.000154131	0.000653266	4.130257436	1456	Upregulated
ANXA5	1.018279312	8.344777497	25.09746471	1.25E-05	9.05E-05	4.117136255	1457	Upregulated
GIMAP7	-1.431623635	6.229298596	15.23596258	0.000370563	0.001337036	4.11428133	1458	Downregulated
CHRNB2	1.428892524	1.787778276	15.28136151	0.000366236	0.001323141	4.112915325	1459	Upregulated
RSPH9	1.281151011	1.496617809	17.8298689	0.000143426	0.000620432	4.109043151	1460	Upregulated
RHBDD2	1.233246186	2.795907192	18.81852428	0.00010099	0.000466848	4.107726179	1461	Upregulated
ALOX5AP	1.063320711	7.881018471	23.43292936	2.12E-05	0.00013764	4.105754034	1462	Upregulated
FBRS	1.145463465	5.940007298	20.93850201	4.84E-05	0.000261466	4.103719582	1463	Upregulated
SPN	-1.192309225	6.147756317	19.67457946	7.45E-05	0.000367077	4.095871127	1464	Downregulated
DAPK2	-1.107947095	4.417878543	21.89164123	3.52E-05	0.0002023	4.092761109	1465	Downregulated
RFX2	1.436090205	4.116458154	15.05895984	0.000396692	0.001418872	4.090066386	1466	Upregulated
CCDC157	1.24408008	1.117600892	18.44821217	0.000113875	0.000516525	4.089177066	1467	Upregulated
CLEC6A	1.243089229	2.55016842	18.47114883	0.000114285	0.000517963	4.084420352	1468	Upregulated
ZNF28	-1.31730196	4.261833954	16.9576095	0.000195664	0.000794671	4.083389049	1469	Downregulated
PASK	-1.173896884	4.221299156	19.99754131	6.67E-05	0.000335856	4.077937631	1470	Downregulated
ANKRD46	-1.110546327	3.360167308	21.66801314	3.81E-05	0.000215331	4.072254355	1471	Downregulated
SELL	1.042600357	10.56816344	23.84660383	1.86E-05	0.000124291	4.071940399	1472	Upregulated
PDLIM7	1.147730181	4.395618375	20.55579711	5.51E-05	0.0002881	4.063489019	1473	Upregulated
TRAT1	-1.195521911	5.6909728	19.34290141	8.36E-05	0.000401351	4.06056054	1474	Downregulated
UBE2S	1.241792836	3.972874254	18.31804209	0.000119963	0.000538213	4.059477463	1475	Upregulated
BPHL	-1.134308033	0.622925377	20.60265162	4.92E-05	0.000264203	4.058625466	1476	Downregulated
ZIK1	-1.025419006	2.601512535	24.35505711	1.60E-05	0.000110761	4.056161166	1477	Downregulated
SMYD4	-1.002144464	3.210963883	25.15501497	1.24E-05	8.99E-05	4.054822674	1478	Downregulated
KCNH3	-1.289356256	0.666881982	17.05728758	0.000174019	0.00071891	4.052866369	1479	Downregulated
FHL3	1.271928441	3.595623201	17.61095812	0.000154598	0.000653997	4.050359388	1480	Upregulated
ORC1	1.036948999	1.643682242	23.86534305	1.88E-05	0.000125251	4.046402249	1481	Upregulated
RXRB	-1.047351607	3.756977602	23.44782709	2.12E-05	0.000137504	4.044542029	1482	Downregulated
RTP4	1.54067425	5.022336817	13.40350526	0.000752324	0.002384648	4.040534794	1483	Upregulated
SGCB	-1.18271182	1.56330846	19.51120735	7.99E-05	0.000387472	4.035128088	1484	Downregulated
ZNF286A	-1.15190009	2.044928387	20.25807481	6.20E-05	0.000316875	4.030627365	1485	Downregulated
RNASEK	1.272523321	2.414986986	17.42531668	0.000166116	0.00069322	4.020065213	1486	Upregulated
CAT	-1.03105459	7.837277936	23.77659477	1.90E-05	0.000126407	4.019286505	1487	Downregulated
GOLGA8N	-1.245735348	1.746898548	17.98531183	0.000136754	0.00059528	4.01784359	1488	Downregulated
MEN1	-1.242264257	1.647965951	18.0110299	0.000135345	0.000590303	4.011177706	1489	Downregulated
FSBP	-1.166799818	1.607543279	19.67722471	7.55E-05	0.000370724	4.003231047	1490	Downregulated
JRKL	-1.289393481	3.077983595	16.95991256	0.000196405	0.000796879	3.995324208	1491	Downregulated
ENPP2	1.325952248	2.439675558	16.29523593	0.000250887	0.000974522	3.992718191	1492	Upregulated
PANK1	-1.255525968	1.028955484	17.47006059	0.000158759	0.000668796	3.985925991	1493	Downregulated
UNC93B1	1.021087208	6.684677131	23.79256939	1.89E-05	0.000125915	3.98216089	1494	Upregulated
ZBTB3	-1.390961723	1.391162809	15.15236488	0.000383043	0.001377591	3.979374087	1495	Downregulated
TMC8	-1.23137061	4.983707076	18.00138633	0.00013413	0.000586845	3.97914503	1496	Downregulated
TRIB1	1.377886475	7.518397988	15.33724744	0.000356622	0.001295143	3.978898187	1497	Upregulated
LPCAT4	-1.156763921	1.678048196	19.71930275	7.45E-05	0.000367077	3.973764391	1498	Downregulated
KIF9	1.26202164	1.912831844	17.34900176	0.000171001	0.000710406	3.973466835	1499	Upregulated
KBTBD7	-1.080510431	4.821823069	21.72797241	3.71E-05	0.000211496	3.970549548	1500	Downregulated
SCRIB	-1.088909379	2.819766449	21.45229471	4.11E-05	0.000228547	3.964745825	1501	Downregulated
CIITA	-1.5127847	4.369740779	13.3834607	0.00075871	0.002404203	3.962026851	1502	Downregulated
SAMD9L	1.319683446	9.239639118	16.20349099	0.0002579	0.000997259	3.960623318	1503	Upregulated
RTN1	-1.333257008	3.251577522	15.96456876	0.000283092	0.001073353	3.958783477	1504	Downregulated
POLD2	-1.050051792	1.876810913	22.59738705	2.85E-05	0.000171809	3.953397658	1505	Downregulated
CRYZ	-1.249202884	3.318340342	17.43663937	0.000164956	0.000688896	3.949787323	1506	Downregulated
ANAPC7	-1.135946807	4.173455334	20.01488615	6.63E-05	0.000334644	3.947888845	1507	Downregulated
BCL11B	-1.279787207	6.170718277	16.81648821	0.000205793	0.000828313	3.944055303	1508	Downregulated
TCN1	1.406804729	4.462560572	14.71521278	0.000452058	0.001573848	3.943326021	1509	Upregulated
SLC46A3	-1.117378952	4.280218404	20.45602208	5.70E-05	0.000296191	3.942591967	1510	Downregulated
CD40LG	-1.05558878	3.36368296	22.18017336	3.21E-05	0.00018823	3.932396123	1511	Downregulated
MAPK7	1.230808147	2.518822392	17.71061356	0.000149842	0.000639781	3.931162678	1512	Upregulated
RAD51D	-1.151215711	2.700092188	19.47698253	8.06E-05	0.000389964	3.924466599	1513	Downregulated
ZNF234	-1.393800547	2.862173749	14.82344744	0.000436233	0.001534133	3.922345774	1514	Downregulated
CD8B	-1.208096189	4.713879306	18.10357598	0.00012935	0.000570938	3.918352874	1515	Downregulated
DHODH	-1.099374379	1.89385712	20.79434725	5.17E-05	0.00027446	3.915445517	1516	Downregulated
EIF5	1.011178015	8.806760637	23.50075932	2.08E-05	0.000135214	3.912226592	1517	Upregulated
RAB5IF	1.097531382	5.075655182	20.76332011	5.13E-05	0.000272714	3.911923427	1518	Upregulated
CBX6	1.210703141	5.67244231	17.98892916	0.000134692	0.000588554	3.910829929	1519	Upregulated
NUP43	-1.037323971	4.287407729	22.48784096	2.89E-05	0.000173478	3.90112076	1520	Downregulated
NRIP3	1.312954375	2.020627982	15.98473077	0.000281798	0.001069907	3.900333021	1521	Upregulated
MPZ	1.020545679	2.246077162	23.06877481	2.42E-05	0.000151234	3.898842861	1522	Upregulated
ZNF677	-1.043186264	1.317300059	22.11522452	3.30E-05	0.000192017	3.8771697	1523	Downregulated
SGTA	1.450651977	2.825613142	13.75813466	0.00065676	0.002129728	3.875671876	1524	Upregulated
JUP	1.621210796	2.966274222	11.80787077	0.001432384	0.004094156	3.871184893	1525	Upregulated
LLGL1	-1.082137203	2.784984219	20.89468214	4.96E-05	0.000265794	3.869132035	1526	Downregulated
SERTAD2	1.339288537	5.344672205	15.31887914	0.000359169	0.00130269	3.864060066	1527	Upregulated
KDM3A	1.022575404	7.752607637	22.63639401	2.75E-05	0.000167543	3.861116543	1528	Upregulated
MAP2K6	1.318387888	6.031998095	15.63144174	0.000319254	0.001185784	3.857595803	1529	Upregulated
CYTH4	1.083936085	9.320110577	20.70574706	5.23E-05	0.000276594	3.856815391	1530	Upregulated
PDGFB	-1.148499169	0.665827939	18.81756436	9.30E-05	0.000438929	3.856207851	1531	Downregulated
TMCC3	1.035635271	7.005291078	22.06935931	3.32E-05	0.000192905	3.847029485	1532	Upregulated
HSBP1	1.041200252	6.734578248	21.88815075	3.52E-05	0.0002023	3.846197998	1533	Upregulated
CEACAM6	1.415164578	1.733005344	14.06838039	0.000582512	0.001927199	3.842275768	1534	Upregulated
EMD	1.175696366	4.370771157	18.28888714	0.000121129	0.000542131	3.839701986	1535	Upregulated
KLRC1	-1.276917771	3.300742316	16.18987114	0.000260276	0.001004323	3.828361034	1536	Downregulated
PLCE1	-1.179432983	2.359860045	18.14857946	0.000128819	0.000569209	3.826939181	1537	Downregulated
SPNS3	-1.154953716	1.237102987	18.66048762	0.000106062	0.000486249	3.826524938	1538	Downregulated
ARHGAP29	1.181777726	1.090434104	18.03189918	0.000132114	0.000579853	3.825038813	1539	Upregulated
SIGMAR1	-1.041014703	2.800220647	21.74129223	3.73E-05	0.000212217	3.823875797	1540	Downregulated
IDO1	1.976642771	4.57479758	8.921716195	0.004885048	0.011639696	3.822942462	1541	Upregulated
ZNF717	-1.164406181	2.019998741	18.46409699	0.000115491	0.000522366	3.821610222	1542	Downregulated
ZNF785	-1.199245409	1.039249895	17.53761872	0.000155553	0.000657284	3.816294837	1543	Downregulated
LOC112267968	1.041489478	1.881223307	21.65136194	3.86E-05	0.00021788	3.813707156	1544	Upregulated
MKKS	-1.272679719	3.518432435	16.17095987	0.000261832	0.001008193	3.813529114	1545	Downregulated
EPPK1	-1.408585869	1.421795514	13.98547709	0.000599439	0.001974383	3.809617111	1546	Downregulated
ZNF268	-1.1022485	4.321933969	19.85295465	7.01E-05	0.0003503	3.808885876	1547	Downregulated
TWNK	-1.208588563	1.881716195	17.37410147	0.000170393	0.000708144	3.806906832	1548	Downregulated
BIRC5	1.241701409	1.524799199	16.66636514	0.00021883	0.000871948	3.798997096	1549	Upregulated
THOC3	-1.175416248	2.85278145	18.02498837	0.000133987	0.000586485	3.79864301	1550	Downregulated
RBBP9	-1.144428313	3.117357281	18.69561257	0.000105428	0.000484341	3.79360686	1551	Downregulated
ZDHHC8	-1.302097227	1.334073078	15.49818153	0.00033589	0.001232666	3.788002194	1552	Downregulated
APBA2	-1.066779922	3.976299614	20.63645187	5.37E-05	0.000281407	3.787778934	1553	Downregulated
PRKAG1	1.135767378	1.633270283	18.83916983	0.000100684	0.000466015	3.783923138	1554	Upregulated
CMTM2	-1.267212481	5.991713883	16.07205425	0.000270818	0.001035652	3.782358504	1555	Downregulated
ARG1	1.496433274	5.81671041	12.74860326	0.000975847	0.002967866	3.78231848	1556	Upregulated
RABL2B	-1.273049523	1.162607787	15.90152373	0.000286074	0.001083181	3.77497248	1557	Downregulated
CNPY4	-1.07047182	2.807825342	20.45244176	5.76E-05	0.00029812	3.774065715	1558	Downregulated
ELAC1	-1.042148624	2.216917108	21.25415713	4.42E-05	0.000243341	3.766100469	1559	Downregulated
RGL4	1.246516571	5.912617506	16.288657	0.000249911	0.000972771	3.754494767	1560	Upregulated
MLF1	1.539514175	1.824038811	12.10772698	0.001267925	0.003694402	3.744800254	1561	Upregulated
ZNF589	-1.090478601	3.358869966	19.65601043	7.53E-05	0.000369936	3.742385136	1562	Downregulated
RBM4	1.05163197	5.149646086	20.70217576	5.24E-05	0.000276688	3.741716511	1563	Upregulated
PLIN4	1.190496247	3.589798262	17.25732617	0.000175644	0.000724547	3.738078679	1564	Upregulated
BLK	-1.144282818	3.343268843	18.30321856	0.00012093	0.000541676	3.73752577	1565	Downregulated
PKD1	-1.394412585	2.925241949	13.80947287	0.000644783	0.002094554	3.735503503	1566	Downregulated
RPUSD3	-1.089258646	2.533788567	19.63178277	7.65E-05	0.000374438	3.732475605	1567	Downregulated
ZNF2	-1.496305862	1.67195315	12.52684947	0.001073186	0.00320686	3.731667056	1568	Downregulated
N4BP3	1.390216089	2.428914817	13.83888552	0.000637113	0.002075098	3.729895996	1569	Upregulated
CYTIP	1.007403853	9.459535165	21.9563872	3.44E-05	0.000198688	3.729235539	1570	Upregulated
NDRG3	-1.035122752	4.495634478	21.10011662	4.58E-05	0.000250493	3.727688137	1571	Downregulated
ZMAT3	-1.046275596	4.927178868	20.7390414	5.18E-05	0.000274471	3.726314804	1572	Downregulated
CAMK4	-1.174228006	5.893901685	17.50563998	0.00016021	0.000672815	3.724773797	1573	Downregulated
SLC7A11	1.085575202	2.370351839	19.66119999	7.55E-05	0.000370724	3.724553505	1574	Upregulated
DPY30	-1.073140097	3.679678737	19.96902505	6.75E-05	0.000338762	3.723909099	1575	Downregulated
CASP5	1.478130523	5.537686864	12.67997115	0.001003107	0.003035819	3.72152491	1576	Upregulated
UNC119	1.066735116	6.672344495	20.08649544	6.46E-05	0.00032738	3.717516664	1577	Upregulated
SOCS2	-1.270282243	2.915884985	15.63333584	0.00032097	0.001190566	3.714618394	1578	Downregulated
BCAT2	-1.17415831	1.156610752	17.39406057	0.000165721	0.000691832	3.710339845	1579	Downregulated
SNAPC1	1.020648302	3.185501731	21.37730506	4.19E-05	0.000232556	3.708498192	1580	Upregulated
LILRA6	1.01335348	5.296542455	21.58459323	3.90E-05	0.000219297	3.707828018	1581	Upregulated
ZNF772	-1.321705323	2.614084591	14.75245803	0.000448868	0.001566558	3.707454157	1582	Downregulated
ALDH1B1	-1.23604358	1.884467145	16.21426972	0.000260173	0.001004273	3.705841608	1583	Downregulated
GRINA	1.29108565	6.010123337	15.1964635	0.000376147	0.001354543	3.703100964	1584	Upregulated
ANXA1	1.058526266	9.78708106	20.1765709	6.27E-05	0.000319168	3.700587526	1585	Upregulated
HOMEZ	-1.29897012	2.521099279	15.08631675	0.000395578	0.001416713	3.700399739	1586	Downregulated
HSP90B1	1.004498926	7.768012446	21.76570393	3.67E-05	0.000209167	3.696061039	1587	Upregulated
KLHL3	-1.09103108	1.723847448	19.30576944	8.60E-05	0.000411075	3.694317404	1588	Downregulated
DNAL4	-1.173151352	1.823424049	17.36211542	0.00017113	0.000710674	3.69346743	1589	Downregulated
PHF13	1.109096849	3.426852523	18.79750215	0.000101425	0.000468276	3.692736034	1590	Upregulated
CEP126	-1.037675675	1.267270054	20.7217188	5.23E-05	0.000276594	3.692213563	1591	Downregulated
PAFAH2	-1.074406615	3.664534898	19.67751959	7.46E-05	0.000367416	3.690417061	1592	Downregulated
COL8A2	1.120674989	2.084289517	18.50496518	0.000113234	0.00051425	3.685704745	1593	Upregulated
RBM44	1.170754463	2.897916082	17.31089006	0.00017273	0.000715558	3.68243843	1594	Upregulated
ZNF616	-1.354227018	2.547211325	14.10593693	0.000575847	0.001911977	3.681489493	1595	Downregulated
TRIM5	1.051077784	5.738166002	20.20736373	6.20E-05	0.000316875	3.677838831	1596	Upregulated
PTCH1	-1.393449125	2.238341544	13.49536372	0.000731971	0.002329437	3.668601703	1597	Downregulated
IKZF2	-1.198971189	5.39811389	16.64392985	0.000219257	0.000873022	3.667622664	1598	Downregulated
SERPINE1	1.441252847	0.882292213	12.81743035	0.000933049	0.00286469	3.664994081	1599	Upregulated
FAM50B	-1.153089854	1.694675617	17.54066143	0.000160372	0.00067304	3.657553862	1600	Downregulated
ABHD6	-1.146732838	2.452026407	17.63810011	0.000154419	0.000653487	3.652072142	1601	Downregulated
POU6F1	-1.241757437	1.001639499	15.66669908	0.000308734	0.001150942	3.649458664	1602	Downregulated
MPRIP	-1.168757937	5.635654476	17.12289222	0.000184042	0.000754985	3.648934252	1603	Downregulated
CRIM1	-1.067511156	3.055838416	19.54130472	7.85E-05	0.000382654	3.647892188	1604	Downregulated
PNPLA4	-1.10572441	1.224570215	18.5268634	0.000111277	0.000506604	3.64372805	1605	Downregulated
MROH6	1.366245043	1.444707555	13.7154888	0.000666789	0.002158471	3.642209605	1606	Upregulated
PRR7	1.318862332	2.652859863	14.38705309	0.000514866	0.001747619	3.636833203	1607	Upregulated
PRR5L	-1.121733453	4.801069813	18.08182265	0.000130345	0.000574812	3.634948639	1608	Downregulated
GPA33	-1.137484671	1.393771984	17.71128232	0.000149891	0.000639781	3.633090417	1609	Downregulated
DDO	1.288079831	1.128710771	14.8327266	0.000430277	0.001515367	3.631718078	1610	Upregulated
THEM5	-1.196335909	1.031933279	16.38359222	0.000237375	0.000931479	3.625887158	1611	Downregulated
ZC3H3	1.239769372	3.283963186	15.53363245	0.000332127	0.001222684	3.611058526	1612	Upregulated
RUVBL1	-1.204322082	3.895400073	16.16584054	0.000261979	0.001008193	3.608698447	1613	Downregulated
PEX6	-1.13956785	3.525801498	17.44889918	0.000164019	0.000686272	3.605026981	1614	Downregulated
TXNDC15	-1.09709662	4.608925087	18.44250528	0.000114685	0.000519568	3.603257993	1615	Downregulated
CD72	-1.302573621	2.38524478	14.42354029	0.000509892	0.001735508	3.595849918	1616	Downregulated
FMNL3	-1.228761387	3.206281757	15.63753956	0.000319866	0.001187663	3.594503855	1617	Downregulated
TANK	1.03941289	9.065949172	19.84873632	7.01E-05	0.0003503	3.59175365	1618	Upregulated
E2F1	1.137754761	2.323640511	17.37434075	0.000169315	0.000703928	3.586739952	1619	Upregulated
MEX3D	-1.09110401	1.033453137	18.39441742	0.000114909	0.000520369	3.582845982	1620	Downregulated
CENPQ	-1.081400555	2.347631033	18.66775872	0.000107203	0.000490467	3.57877614	1621	Downregulated
BCS1L	-1.017915096	2.12940563	20.33824103	6.03E-05	0.000310043	3.571435097	1622	Downregulated
RELA	1.034791175	4.913761267	19.76411606	7.22E-05	0.000358716	3.565113913	1623	Upregulated
GALNT12	-1.119246274	1.477979208	17.61322685	0.000155714	0.000657467	3.561582798	1624	Downregulated
ZFP3	-1.297755691	1.565952517	14.26795796	0.000540586	0.001816061	3.556978965	1625	Downregulated
WDR3	-1.111258288	4.47969311	17.75548494	0.000146531	0.000630675	3.556242205	1626	Downregulated
LIAS	-1.006785141	2.95825805	20.48390858	5.69E-05	0.000295542	3.553328001	1627	Downregulated
AARS2	-1.027548163	3.233188491	19.8609126	7.02E-05	0.000350502	3.550497016	1628	Downregulated
IARS2	-1.10915452	5.593469838	17.72682601	0.000147955	0.000635325	3.545971797	1629	Downregulated
SAMD12	-1.057486429	1.906507021	19.03532226	9.46E-05	0.000443999	3.545347849	1630	Downregulated
PRX	-1.015918971	0.972905918	20.06196702	6.39E-05	0.000324369	3.544500654	1631	Downregulated
ABCB4	-1.030170069	2.1370789	19.76310834	7.34E-05	0.000363311	3.543497945	1632	Downregulated
DSEL	-1.093318888	0.861766642	17.97613466	0.000130823	0.000575547	3.542264879	1633	Downregulated
GDF11	-1.148794759	2.400338202	16.8430933	0.000205994	0.000828824	3.540054305	1634	Downregulated
SERPINH1	-1.080885289	1.310242708	18.29222438	0.000121584	0.000543728	3.528677643	1635	Downregulated
SDSL	1.107155426	1.108664077	17.60768505	0.000154248	0.000653271	3.526186495	1636	Upregulated
SLC19A2	1.076530128	3.315835238	18.33001832	0.000119671	0.000537554	3.519799322	1637	Upregulated
EXPH5	-1.096655788	1.297129632	17.78836675	0.000145327	0.000626464	3.512702574	1638	Downregulated
TMEM132A	1.237462304	1.925960052	14.97853468	0.000411492	0.001463333	3.507780933	1639	Upregulated
CDC25B	-1.384257601	3.739521379	12.78864361	0.000961897	0.002933468	3.505796516	1640	Downregulated
GATA2	-1.025746329	2.210727372	19.543514	7.91E-05	0.000384568	3.50295089	1641	Downregulated
FAM153A	-1.235553843	1.861437578	14.98229983	0.000412616	0.001466392	3.501250768	1642	Downregulated
CLUAP1	-1.023520248	3.115570299	19.53748589	7.86E-05	0.000382761	3.497442284	1643	Downregulated
FAM200A	-1.080162062	2.34458483	18.08698398	0.00013164	0.000578456	3.497272633	1644	Downregulated
CXCR4	1.204952851	9.88161851	15.43111797	0.000344212	0.001256646	3.495311477	1645	Upregulated
PIP4K2B	-1.10262296	5.374144606	17.48696915	0.000161307	0.00067671	3.494870828	1646	Downregulated
GFOD1	1.034201406	5.168285245	19.11228415	9.06E-05	0.000429067	3.482647536	1647	Upregulated
RPGRIP1L	-1.021857209	1.70531487	19.47003523	8.13E-05	0.000391794	3.481408411	1648	Downregulated
TMEM19	-1.199291864	4.167323152	15.43733846	0.000343775	0.001256288	3.479038892	1649	Downregulated
TRA2A	1.023235934	7.190509745	19.37024705	8.28E-05	0.000398354	3.478726976	1650	Upregulated
EPS8L1	1.169188767	0.824415197	15.94937254	0.000278342	0.001059631	3.47815593	1651	Upregulated
KLF12	-1.026893265	6.257493332	19.24785915	8.64E-05	0.000412498	3.475600345	1652	Downregulated
ARHGAP25	-1.043049174	7.783181558	18.73142056	0.000103496	0.000477045	3.464426024	1653	Downregulated
NEURL4	-1.100580798	2.95851338	17.31410723	0.000172756	0.000715558	3.46171734	1654	Downregulated
CLYBL	-1.089369303	1.269953803	17.52559122	0.000159541	0.000671583	3.45645999	1655	Downregulated
SMPD2	1.02372754	3.281152072	19.17309413	8.90E-05	0.000423104	3.453598537	1656	Upregulated
ZNF132	-1.339018727	1.391334693	13.10624335	0.000847956	0.002638846	3.452774953	1657	Downregulated
ACBD4	-1.00963085	0.920489071	19.41809021	7.94E-05	0.000385835	3.446473778	1658	Downregulated
STARD9	-1.049923494	2.729053742	18.41508881	0.000116741	0.000526946	3.441894991	1659	Downregulated
ZNF543	-1.000264654	2.660106284	19.73275399	7.37E-05	0.000364217	3.43954977	1660	Downregulated
TMEM80	-1.030557698	2.671333469	18.88327768	9.91E-05	0.00046056	3.438675872	1661	Downregulated
LZTR1	-1.075328433	2.014778241	17.76180277	0.000148214	0.000635945	3.437373781	1662	Downregulated
TRIM68	-1.120529618	2.647401835	16.73066115	0.000214148	0.000856361	3.437048648	1663	Downregulated
STN1	-1.011433588	3.097404762	19.36903626	8.33E-05	0.000400401	3.436350876	1664	Downregulated
ZNF595	-1.013760455	3.17289048	19.29550937	8.54E-05	0.000408929	3.434977748	1665	Downregulated
GOLGA8A	-1.060015108	3.400969828	18.0872845	0.000130515	0.000574878	3.434898662	1666	Downregulated
S1PR1	-1.002569488	6.529595532	19.54528434	7.79E-05	0.000380151	3.428831599	1667	Downregulated
COG6	-1.016122796	4.147766508	19.16175532	8.91E-05	0.000423611	3.427415364	1668	Downregulated
AZIN2	-1.112140726	0.709784653	16.66529391	0.000206201	0.000829356	3.426793657	1669	Downregulated
IL15RA	1.019922647	4.101319828	19.04895113	9.27E-05	0.00043777	3.425669419	1670	Upregulated
LTBP3	-1.173752514	2.16048461	15.57307291	0.000330009	0.001216383	3.421405932	1671	Downregulated
GALE	1.041169402	3.017255576	18.37612077	0.000117889	0.000530621	3.410054465	1672	Upregulated
SH3D21	1.457431302	2.476153548	11.46439735	0.001651372	0.004592517	3.407400384	1673	Upregulated
RINL	-1.225490549	4.015165738	14.52501991	0.000486587	0.001667419	3.40435781	1674	Downregulated
GPAM	-1.014685444	3.070498401	19.03065506	9.37E-05	0.000441776	3.404064188	1675	Downregulated
AVPI1	1.155113042	0.981052877	15.72535221	0.000305973	0.001144103	3.397805261	1676	Upregulated
PSD4	-1.012493105	6.420667588	19.02207721	9.35E-05	0.000440721	3.397761368	1677	Downregulated
MRPL51	-1.074773991	4.42761947	17.39949211	0.000166586	0.000694401	3.39455511	1678	Downregulated
POLR1B	-1.091237214	4.293956592	17.02462788	0.000190897	0.000779081	3.392020491	1679	Downregulated
ZNF546	-1.214864323	2.665192331	14.63173067	0.000469753	0.001620007	3.390058433	1680	Downregulated
LEO1	-1.057085994	3.683659168	17.81142046	0.00014386	0.000621587	3.389544383	1681	Downregulated
THAP2	-1.156593576	2.736763733	15.63653229	0.000320876	0.001190566	3.382164707	1682	Downregulated
TMEM186	-1.01046399	1.386273972	18.91593761	9.80E-05	0.00045747	3.374583162	1683	Downregulated
MYZAP	1.292851472	2.620076352	13.30444628	0.000785423	0.002478253	3.368982695	1684	Upregulated
PURA	-1.291620396	4.723105318	13.31200223	0.000780088	0.002464217	3.368960711	1685	Downregulated
ZNF34	1.03151162	3.102879544	18.26542188	0.000122553	0.000547402	3.364474855	1686	Upregulated
TAB1	-1.08605812	2.340216468	16.91333325	0.000200849	0.000811944	3.356434406	1687	Downregulated
TMEM169	-1.363572092	0.851301974	12.18095776	0.001191414	0.003505475	3.347914595	1688	Downregulated
TNFRSF21	1.074560017	1.052803502	17.06196338	0.000187695	0.000768552	3.346530846	1689	Upregulated
TPD52	-1.029191544	3.833694312	18.16578187	0.000126696	0.00056184	3.345271298	1690	Downregulated
TMEM14A	-1.275945648	1.705225724	13.38808594	0.000763288	0.002418021	3.338562841	1691	Downregulated
B2M	1.008604122	14.62759907	18.60882182	0.000108066	0.000493809	3.334890362	1692	Upregulated
HLX	1.068447909	4.023667284	17.11422229	0.000184813	0.000757591	3.334161643	1693	Upregulated
LCMT2	-1.188195917	2.468288055	14.74190714	0.000450963	0.001571512	3.331323886	1694	Downregulated
SAMD1	-1.030739861	1.181531078	17.88667713	0.000139646	0.000606442	3.316107066	1695	Downregulated
ETV6	1.127652636	5.131771193	15.73324702	0.000307349	0.00114732	3.315654408	1696	Upregulated
P2RY1	1.072095527	4.108285367	16.86169213	0.000202607	0.00081786	3.30990323	1697	Upregulated
PPP1R2	1.010403199	8.226356036	18.36806241	0.000117674	0.00053008	3.309735653	1698	Upregulated
SDHAF4	-1.035377167	1.56793911	17.67993585	0.000152448	0.000648109	3.301146653	1699	Downregulated
ARRDC4	1.178817537	5.128037855	14.62560418	0.000467658	0.00161601	3.290735145	1700	Upregulated
RIN1	1.102168948	2.42528445	16.06651766	0.000273166	0.001043195	3.286264846	1701	Upregulated
SMARCAL1	-1.068264728	2.979344968	16.74578256	0.000212391	0.000850867	3.279720552	1702	Downregulated
AGAP1	-1.274026644	1.805617779	13.06332095	0.000868263	0.002693749	3.273793426	1703	Downregulated
KLRB1	-1.02677632	5.444862468	17.56665894	0.000156734	0.00066127	3.264759398	1704	Downregulated
ZNF20	1.135374033	0.902659813	15.17374363	0.00037553	0.001352761	3.257137012	1705	Upregulated
PDGFD	-1.004087451	3.271638951	18.11369482	0.000129364	0.000570938	3.25666862	1706	Downregulated
ABCC5	-1.000854796	4.881358728	18.18342098	0.000125701	0.000558428	3.2558135	1707	Downregulated
ZNF347	-1.144560269	3.172164921	15.04104824	0.000400565	0.001430932	3.255565651	1708	Downregulated
SDF2L1	1.065127688	3.678871941	16.58069505	0.000224777	0.000892441	3.248022284	1709	Upregulated
SIRPD	1.045666485	1.311450099	17.01125302	0.00019291	0.000786141	3.246271166	1710	Upregulated
DNPH1	-1.007222924	1.968483237	17.94815658	0.000138703	0.000602816	3.243071418	1711	Downregulated
PYGO2	-1.119553083	2.39506622	15.36400343	0.000356353	0.001294589	3.233121498	1712	Downregulated
HSD17B8	-1.063688818	0.994521642	16.44918553	0.000232174	0.000915923	3.231636624	1713	Downregulated
TRIP10	1.310964428	2.39421621	12.32174674	0.001163773	0.003435974	3.23015095	1714	Upregulated
GIMAP1	-1.178815455	5.427913123	14.22727757	0.000545202	0.001828805	3.227399392	1715	Downregulated
SLC26A2	-1.262967229	4.006119206	12.9225868	0.000911201	0.002805883	3.223004589	1716	Downregulated
PLSCR4	1.247678102	3.250761229	13.12013492	0.000843315	0.002626735	3.219737788	1717	Upregulated
XKR6	-1.001608221	1.279999731	17.72900671	0.000148607	0.00063714	3.200904506	1718	Downregulated
ZNF585B	-1.378098791	2.21665819	11.29033617	0.001780892	0.004883062	3.185210411	1719	Downregulated
WBP1L	-1.134890331	5.099991773	14.71749522	0.000451488	0.001572847	3.18145338	1720	Downregulated
IL17RB	-1.018570923	1.364585732	17.08116048	0.000188391	0.000770837	3.170849379	1721	Downregulated
COQ9	-1.145348514	3.14900321	14.45963794	0.000500288	0.001707002	3.170056741	1722	Downregulated
TNFAIP2	1.022351219	7.717266965	16.95365956	0.000195718	0.000794671	3.169097064	1723	Upregulated
ENPP5	-1.356417621	1.802311161	11.46010845	0.00166015	0.004610006	3.168996513	1724	Downregulated
RPL22L1	1.07393186	5.503977451	15.79913097	0.000299837	0.001123808	3.167355855	1725	Upregulated
PISD	-1.15263186	4.861362276	14.29425973	0.000531354	0.00179318	3.16556057	1726	Downregulated
TIAM1	-1.148980695	4.868500067	14.33457728	0.000523137	0.001770286	3.161944934	1727	Downregulated
TTLL12	-1.017382541	2.248146801	16.94035486	0.000198998	0.000806222	3.147319224	1728	Downregulated
ARAP3	-1.255918947	2.843282163	12.60072169	0.001040391	0.003128211	3.145705095	1729	Downregulated
CEP295NL	1.346048028	1.935877177	11.44682074	0.001664696	0.004618592	3.143682246	1730	Upregulated
IDS	1.1486992	5.031344833	14.20125665	0.000550768	0.001843581	3.14093167	1731	Upregulated
SLC35A1	-1.128921597	3.460955087	14.54153186	0.000484154	0.001660105	3.138249096	1732	Downregulated
TNXB	1.242573435	1.512019176	12.73990365	0.000983358	0.002984993	3.137568384	1733	Upregulated
PPM1N	1.156290864	2.081223602	14.04441035	0.00058904	0.001943009	3.135311821	1734	Upregulated
MED25	1.126742352	5.249214484	14.53739684	0.000483748	0.001659737	3.132299471	1735	Upregulated
MRTFB	-1.261409289	2.402371447	12.45416381	0.001106142	0.003291181	3.131635532	1736	Downregulated
TAS2R20	-1.073611022	0.989381862	15.47680851	0.000333763	0.001227775	3.125154338	1737	Downregulated
CCM2	-1.110964296	5.940318243	14.77589278	0.000441443	0.001548535	3.121897487	1738	Downregulated
PAX5	-1.492902398	2.874004956	9.8889001	0.003211218	0.008132694	3.119816014	1739	Downregulated
IGF2BP3	1.037732862	3.757926664	16.22537043	0.000256213	0.000991743	3.116935147	1740	Upregulated
ZNF605	-1.219603202	3.022257842	12.91037114	0.000918279	0.002825953	3.108567388	1741	Downregulated
ACOX1	-1.121443572	6.901117394	14.45830409	0.000498619	0.001702875	3.105072207	1742	Downregulated
ZNF470	-1.035276629	2.109792466	16.20711939	0.000260663	0.001005466	3.103378772	1743	Downregulated
OPN3	-1.064996473	1.063132608	15.50423569	0.000332159	0.001222684	3.102000002	1744	Downregulated
IRS2	1.194790394	5.836687491	13.16989741	0.000824974	0.002579611	3.092650052	1745	Upregulated
ZKSCAN3	-1.274282165	1.759960646	12.07175362	0.001292486	0.003756001	3.09048383	1746	Downregulated
SFXN2	-1.024860714	1.276431156	16.32107459	0.000247987	0.000966299	3.089840749	1747	Downregulated
SLC16A7	-1.024471893	5.519570138	16.31388627	0.000247604	0.000965145	3.0892001	1748	Downregulated
BTBD2	-1.189383962	2.949652409	13.21473608	0.000813981	0.002550259	3.084567014	1749	Downregulated
DNMBP	1.309362074	3.157184862	11.55889631	0.001585928	0.00444306	3.08003569	1750	Upregulated
CLEC9A	-1.089160827	1.260991892	14.90492882	0.000420936	0.001487868	3.079531976	1751	Downregulated
KCNH8	-1.114542116	0.984336363	14.34721815	0.000512832	0.001743379	3.074585019	1752	Downregulated
ITPRIPL1	-1.01054483	2.414166193	16.49201578	0.000234119	0.000921631	3.067451211	1753	Downregulated
CALHM6	1.186471491	2.767195246	13.14032106	0.000837749	0.002612941	3.064502168	1754	Upregulated
DIP2A	-1.026709673	5.048902223	16.03687444	0.000274434	0.001047675	3.059362394	1755	Downregulated
MRPS26	-1.005621966	3.03271441	16.51665537	0.000230895	0.000911524	3.057324208	1756	Downregulated
CALHM2	-1.149776146	2.509302057	13.65722282	0.000685594	0.002207767	3.053859102	1757	Downregulated
NCR3	-1.131902068	2.05279088	13.9478133	0.000613696	0.002012988	3.051787836	1758	Downregulated
ADGRL1	-1.261373794	1.912720722	12.01081128	0.001325487	0.003834975	3.047778636	1759	Downregulated
TTC24	-1.042164913	0.823648928	15.5250544	0.000322595	0.001193804	3.046317866	1760	Downregulated
ABI3BP	1.098146428	1.708587208	14.51206748	0.000492098	0.001683191	3.046111665	1761	Upregulated
ANKS6	-1.087832567	1.190834301	14.67280171	0.000458641	0.001591281	3.044030948	1762	Downregulated
TMEM67	1.164980016	3.0748295	13.32614243	0.000777604	0.002459168	3.039679568	1763	Upregulated
NAIP	1.100732135	6.110615198	14.37947999	0.000514016	0.001745266	3.035971535	1764	Upregulated
MAVS	-1.209570042	4.625521201	12.61160993	0.001031327	0.003105159	3.033500294	1765	Downregulated
STK38	-1.069937501	7.081050454	14.9239522	0.00041716	0.001478546	3.028099866	1766	Downregulated
DGKZ	1.110448933	5.877566931	14.1389683	0.000564136	0.001880961	3.026662162	1767	Upregulated
GPR174	-1.110409467	5.595832959	14.13318674	0.000565428	0.001884704	3.025595725	1768	Downregulated
MAL	-1.111354248	3.393575679	14.11248276	0.000571466	0.001900269	3.024200469	1769	Downregulated
ABHD8	1.035037181	2.206567537	15.60837753	0.000324443	0.001199847	3.023213511	1770	Upregulated
AMOT	-1.190320038	1.176337905	12.81310616	0.000947774	0.00289915	3.02071012	1771	Downregulated
FLYWCH2	-1.064386061	2.26936311	14.96170455	0.000415224	0.001474246	3.013734762	1772	Downregulated
SEZ6	1.193009519	1.595498394	12.6991472	0.001000474	0.003029501	3.004748188	1773	Upregulated
ZFP30	-1.138829243	3.156302435	13.51299011	0.000722853	0.002308352	3.0027488	1774	Downregulated
MT1E	1.276762311	1.10100594	11.54097249	0.001588893	0.004449941	3.002492644	1775	Upregulated
RNF157	-1.240405904	1.594276771	12.02677127	0.001314778	0.003810936	3.000502664	1776	Downregulated
USP5	-1.002775934	4.286704778	16.09131534	0.000269086	0.001031158	2.994965601	1777	Downregulated
EEF2K	-1.154451278	2.593754509	13.21957974	0.000813978	0.002550259	2.993972044	1778	Downregulated
CRISP3	1.435002468	4.243981541	9.844540839	0.003263214	0.008249339	2.989943666	1779	Upregulated
PECR	-1.055954949	2.862647479	14.94757341	0.000415701	0.001475465	2.98948363	1780	Downregulated
MCM3	-1.215498384	4.82083794	12.25463	0.001191033	0.003505282	2.984385198	1781	Downregulated
CD320	-1.006675823	1.172607161	15.87682993	0.000291246	0.001099021	2.978747746	1782	Downregulated
SLC27A4	-1.089037657	2.455180823	14.21385148	0.000552269	0.001846936	2.976937002	1783	Downregulated
NME6	-1.065087073	4.189875738	14.63481558	0.000466313	0.001611861	2.974439256	1784	Downregulated
VIPR1	-1.269106257	1.492084921	11.47583148	0.001645177	0.004577578	2.968901793	1785	Downregulated
OR2B6	1.267490607	1.323603266	11.48573938	0.001632877	0.004546771	2.96883933	1786	Upregulated
NCDN	-1.122107713	1.113098671	13.50866771	0.00071748	0.002293172	2.961874492	1787	Downregulated
PLAGL2	1.271079826	4.070602925	11.38807432	0.001699498	0.00470399	2.958480979	1788	Upregulated
NTHL1	-1.100916396	1.449056206	13.86770366	0.000631258	0.002058004	2.957671171	1789	Downregulated
CAMK2G	-1.152583067	4.968287334	12.97182511	0.000892718	0.002758069	2.949915234	1790	Downregulated
HSPA8	-1.003831158	9.520121608	15.71642499	0.000309223	0.00115238	2.94966163	1791	Downregulated
TNNI2	1.129088991	2.985034786	13.28137518	0.000791688	0.00249575	2.938791557	1792	Upregulated
SELENOK	1.236491432	7.647249031	11.71797976	0.001482261	0.004204279	2.938285087	1793	Upregulated
ATP8B1	-1.336517385	1.979511753	10.54940701	0.002429016	0.006395086	2.932524442	1794	Downregulated
KLLN	-1.00512049	1.193872709	15.56124773	0.000328001	0.001210584	2.931941399	1795	Downregulated
GSTM3	-1.294119715	1.869138636	10.97860895	0.002028222	0.005469458	2.927370887	1796	Downregulated
CEACAM8	1.29861972	3.225398717	10.91091221	0.002075856	0.005585711	2.92568831	1797	Upregulated
PGPEP1	1.004390731	5.041614136	15.51248438	0.000333904	0.001227886	2.923622645	1798	Upregulated
ATRN	-1.060927748	4.212701299	14.29288781	0.000531892	0.001794094	2.913471852	1799	Downregulated
DEFA3	1.783589357	5.646875566	7.135391717	0.011017833	0.02327779	2.912705336	1800	Upregulated
USO1	-1.013387864	6.0775648	15.21462174	0.000373568	0.001346567	2.909205646	1801	Downregulated
LY96	1.03873097	6.661496288	14.6665069	0.000460293	0.001594981	2.905584527	1802	Upregulated
UGT2B11	-1.22869366	1.250175491	11.6351852	0.001532174	0.004319395	2.905340924	1803	Downregulated
CDHR3	-1.005481873	1.252667887	15.32008534	0.00036004	0.001305424	2.900059548	1804	Downregulated
POP1	-1.093620121	2.247329019	13.58146125	0.000707283	0.002265141	2.892521135	1805	Downregulated
PTP4A1	1.390178765	1.272278918	9.7585561	0.00338125	0.008507093	2.877974213	1806	Upregulated
GADD45A	1.045374857	4.557880383	14.30263941	0.00052968	0.001788615	2.872149893	1807	Upregulated
JAML	-1.336078278	8.709982396	10.19112668	0.002810494	0.007244959	2.859159511	1808	Downregulated
TPST1	1.300562001	4.408306355	10.53965408	0.002424027	0.006384977	2.854526384	1809	Upregulated
ZFP69	-1.024375921	2.540130532	14.59557947	0.000476488	0.001638369	2.8534896	1810	Downregulated
BCDIN3D	-1.00718802	1.810795296	14.95828826	0.000416562	0.001477107	2.85093429	1811	Downregulated
CD180	-1.111084968	4.394578178	13.00943294	0.000879728	0.002723995	2.849703689	1812	Downregulated
ZFP64	-1.078466556	1.275977548	13.49987394	0.000725833	0.002314542	2.842336273	1813	Downregulated
BATF	1.021941423	4.181999788	14.5448272	0.000482634	0.001656427	2.841842928	1814	Upregulated
ZNF433	1.110474483	1.399647846	12.90920957	0.000919336	0.002826945	2.830247011	1815	Upregulated
CXCR6	-1.049962875	3.033035232	13.91247074	0.00061852	0.002025821	2.827968879	1816	Downregulated
CCDC121	-1.121321278	1.484366873	12.67570197	0.001011346	0.003057766	2.819669753	1817	Downregulated
CD28	-1.00513471	5.664004633	14.67617203	0.00045863	0.001591281	2.812621404	1818	Downregulated
IFNG	1.305335139	2.867832536	10.27808005	0.00271435	0.007036683	2.809906169	1819	Upregulated
SAMD4B	1.289277452	4.118222063	10.43873395	0.002530471	0.006624529	2.809135756	1820	Upregulated
ICMT	-1.163871708	4.201717268	11.95361289	0.00134677	0.003886434	2.805453021	1821	Downregulated
FDXACB1	-1.039785907	1.035118179	13.87331542	0.000620669	0.002028676	2.799922386	1822	Downregulated
ALDOA	1.032037435	3.733544888	14.03115274	0.000588977	0.001943009	2.798395517	1823	Upregulated
PYCR3	-1.104485791	0.67109585	12.69043293	0.00096073	0.002931123	2.797624958	1824	Downregulated
RTL10	-1.198104676	2.273577824	11.34059636	0.001743504	0.004797119	2.778428137	1825	Downregulated
JUNB	1.149220113	8.974723365	11.92658162	0.001360816	0.003918825	2.7659937	1826	Upregulated
SLC46A2	-1.210034273	1.730668882	11.07952733	0.001944189	0.005274103	2.756278225	1827	Downregulated
VDR	1.08308144	3.024135693	12.84904601	0.000939885	0.002882954	2.751202575	1828	Upregulated
RPGRIP1	-1.092838289	2.463620631	12.62886181	0.001030443	0.003103337	2.741025362	1829	Downregulated
ARMC10	-1.03776233	4.160520367	13.45177455	0.000738513	0.002345556	2.729059843	1830	Downregulated
CD3E	-1.355431868	2.825009564	9.380729976	0.004002621	0.009799763	2.722770417	1831	Downregulated
CLCF1	1.055833998	2.172477177	13.11462065	0.000848192	0.002638846	2.722558772	1832	Upregulated
CHM	-1.120630652	3.76445739	12.06073952	0.001289941	0.003750683	2.71852623	1833	Downregulated
IL1RL1	1.457609556	3.243068932	8.480907284	0.005951357	0.013767159	2.712838283	1834	Upregulated
GNRH1	-1.125876297	1.954903213	11.77828686	0.001457483	0.004149888	2.681796388	1835	Downregulated
EEF2KMT	-1.102878915	0.771749185	11.9885296	0.001292783	0.003756001	2.674783928	1836	Downregulated
IGF1R	-1.011125389	5.13380239	13.52584518	0.000716864	0.00229186	2.66918091	1837	Downregulated
ELF4	1.096820802	5.118030503	12.00698422	0.001317058	0.003816549	2.652473768	1838	Upregulated
KCNS1	-1.207795898	1.891949269	10.55308752	0.002425492	0.006387321	2.65072704	1839	Downregulated
SUCNR1	1.105385572	2.873212844	11.86923596	0.001397056	0.004009682	2.649487737	1840	Upregulated
AKAP6	-1.069887516	1.056815291	12.37514847	0.001126674	0.003342426	2.648975326	1841	Downregulated
NOXA1	-1.060093333	0.613074889	12.42270329	0.001065016	0.003186639	2.646700223	1842	Downregulated
APMAP	-1.063091229	6.710342847	12.34590691	0.001147509	0.003396981	2.624673306	1843	Downregulated
TCF7	-1.187150332	4.651099201	10.62501302	0.002337839	0.006190231	2.621575907	1844	Downregulated
PGM2	-1.045120563	5.901189711	12.60149235	0.001035171	0.003114199	2.619755255	1845	Downregulated
ZNF41	-1.104800708	3.252791817	11.64716058	0.001529701	0.00431461	2.612918253	1846	Downregulated
TBC1D9	-1.173258645	4.833159815	10.687434	0.002276863	0.006048955	2.602662674	1847	Downregulated
CASZ1	1.031813141	2.328985809	12.67155559	0.001011459	0.003057766	2.594592971	1848	Upregulated
MSS51	-1.07564609	1.15464073	11.94610695	0.00134796	0.003888857	2.592498577	1849	Downregulated
ADAMTS1	-1.210972958	1.436836303	10.16294665	0.002853964	0.00734509	2.584219781	1850	Downregulated
C1orf115	-1.079977923	1.391871004	11.81326037	0.00143189	0.004094156	2.578809759	1851	Downregulated
CHCHD4	-1.090443852	2.261688927	11.58167251	0.001578249	0.004424592	2.567043042	1852	Downregulated
KCNMB4	-1.036746058	0.697547615	12.29977801	0.001131984	0.003357046	2.564954055	1853	Downregulated
SPINT1	-1.107338936	2.3317821	11.21196702	0.001838297	0.005015711	2.546511318	1854	Downregulated
BACH2	-1.15758468	4.019282186	10.54294159	0.002421514	0.006381381	2.540997111	1855	Downregulated
IFT27	-1.007423907	1.459234636	12.65856101	0.001018658	0.003072841	2.531112143	1856	Downregulated
IPO13	-1.111625433	1.843055011	11.06605486	0.001955993	0.005302022	2.529568705	1857	Downregulated
NLRX1	-1.067428796	2.469402189	11.66772842	0.001521804	0.004298885	2.52622417	1858	Downregulated
DRAXIN	-1.068579427	1.523678979	11.63792259	0.001541793	0.004342104	2.524304958	1859	Downregulated
TMEM79	-1.058392456	0.729460359	11.67644915	0.001468711	0.004174368	2.518348777	1860	Downregulated
HCAR2	1.038197018	6.492265378	12.04104857	0.001298725	0.003772277	2.515962971	1861	Upregulated
ABLIM1	-1.045918847	6.095582932	11.9061013	0.001372311	0.003946815	2.514130766	1862	Downregulated
UGDH	-1.095824229	3.183155731	11.15393405	0.001876471	0.00510858	2.51130019	1863	Downregulated
ZNF691	-1.142915729	1.683804865	10.54588725	0.002432098	0.006401682	2.507220962	1864	Downregulated
PRDM11	-1.088814438	1.193676572	11.20720388	0.001829616	0.004996934	2.505684727	1865	Downregulated
S1PR2	1.152616616	1.474533497	10.39872119	0.002581549	0.006731289	2.503370056	1866	Upregulated
ZNF613	-1.041169345	2.836769861	11.79911257	0.001439341	0.004108758	2.48453146	1867	Downregulated
DEF8	-1.008983036	5.459678804	12.13272108	0.001251245	0.003652505	2.459304459	1868	Downregulated
POLR2A	1.141869756	6.330072028	10.16364746	0.00284376	0.007322221	2.438299773	1869	Upregulated
NUP210	-1.106176029	5.292375026	10.57541392	0.002386937	0.006297727	2.4344901	1870	Downregulated
DCAF7	-1.302498542	4.178603972	8.525491479	0.005828927	0.013531829	2.433905428	1871	Downregulated
METTL13	-1.123947216	3.321714385	10.29508775	0.002693362	0.006993302	2.422463322	1872	Downregulated
CEP19	-1.553577683	4.906469237	6.684065816	0.01363742	0.027941122	2.4138809	1873	Downregulated
PER2	1.033862577	2.864290985	11.38050611	0.001708249	0.004723507	2.404490863	1874	Upregulated
F2RL1	-1.046045522	4.85342912	11.18327117	0.001849559	0.005042725	2.403116647	1875	Downregulated
GPRASP2	-1.016635233	0.618080943	11.5103924	0.001559056	0.004380061	2.397754369	1876	Downregulated
TRAF3IP2	1.086041647	2.992823651	10.58300535	0.002384009	0.006291496	2.390644887	1877	Upregulated
PLEKHG2	1.050545069	3.001146659	11.03315623	0.001973065	0.005341454	2.387196116	1878	Upregulated
MAGI2	1.414738102	1.41141609	7.433398861	0.009591628	0.020677355	2.383133431	1879	Upregulated
SLC15A2	-1.01465638	2.623569386	11.53189907	0.001607888	0.004495709	2.38160325	1880	Downregulated
NDUFA8	-1.07358103	2.654845276	10.69034083	0.002283027	0.006059536	2.380731005	1881	Downregulated
VSTM1	1.052300741	3.260280093	10.96333386	0.002030422	0.005474062	2.379978404	1882	Upregulated
SNPH	-1.006337449	1.871699728	11.61572009	0.001558194	0.004379416	2.373531179	1883	Downregulated
DHFR2	-1.146969727	3.068344634	9.724907534	0.00344279	0.008628716	2.367407225	1884	Downregulated
AFF3	-1.11517314	3.567946261	10.08720847	0.00294206	0.007543864	2.366850312	1885	Downregulated
ZBTB9	-1.143531211	1.444393139	9.705117834	0.003477421	0.008707657	2.355787161	1886	Downregulated
ZNF572	-1.004297106	1.070234271	11.48960032	0.001623058	0.004525098	2.354446034	1887	Downregulated
ABAT	-1.018597243	3.813381362	11.26478477	0.001789304	0.004901291	2.352643389	1888	Downregulated
COL7A1	1.012290881	1.022885439	11.35853019	0.001717212	0.004742389	2.352566889	1889	Upregulated
LRRC37A	1.252901257	5.048462466	8.555744347	0.005748435	0.013384111	2.347198327	1890	Upregulated
NKG7	-1.142146547	3.647001089	9.65617601	0.003542488	0.008840707	2.345412798	1891	Downregulated
ZKSCAN4	-1.007768436	3.092138946	11.36119694	0.001722012	0.004752102	2.341161169	1892	Downregulated
TGM4	1.193459645	0.731432084	9.060748761	0.004539264	0.010947231	2.340011205	1893	Upregulated
HEATR5A	-1.08216214	3.650972176	10.2447278	0.002749943	0.007116935	2.324167214	1894	Downregulated
ZNF225	-1.082166552	2.663182316	10.2066624	0.002802608	0.007228763	2.316849342	1895	Downregulated
CD79A	-1.135373485	2.456083063	9.548630349	0.003723934	0.00922722	2.310404576	1896	Downregulated
TMEM45B	-1.114831213	2.323674617	9.761295406	0.003397697	0.008537358	2.306225159	1897	Downregulated
TNFAIP8L2	-1.291245006	4.901627697	7.980084168	0.007456726	0.01669015	2.295239347	1898	Downregulated
NFATC2	-1.114404283	4.60244029	9.665515938	0.003525254	0.008807587	2.290260212	1899	Downregulated
IGFBP3	-1.049208408	1.631027821	10.44605422	0.002537019	0.006640107	2.284992233	1900	Downregulated
LSM11	-1.063590156	2.692825643	10.24867784	0.002752446	0.007120096	2.284074891	1901	Downregulated
GLUL	1.003328209	11.57782128	11.04425828	0.00195961	0.00530891	2.282566307	1902	Upregulated
LTA4H	-1.026065737	7.467210718	10.68154147	0.002282047	0.006058382	2.275447861	1903	Downregulated
PEX11A	-1.056789317	0.568883526	10.14970516	0.002764318	0.007144154	2.267921836	1904	Downregulated
PIK3C2B	-1.054673626	2.619903604	10.25709868	0.002743424	0.007101718	2.266110341	1905	Downregulated
CYP4V2	-1.033708327	4.20238673	10.49567925	0.002469911	0.006488918	2.261575756	1906	Downregulated
TMEM45A	1.113421726	1.405979139	9.341434692	0.004070275	0.009937258	2.229886934	1907	Upregulated
AKAP11	-1.065089697	5.293657823	9.889825319	0.003198851	0.008106917	2.227256242	1908	Downregulated
RORC	-1.012499458	1.033404585	10.40489371	0.002552355	0.006672389	2.202913944	1909	Downregulated
RIPOR1	1.049119024	4.235307413	9.823673256	0.003292394	0.008307988	2.182696473	1910	Upregulated
SDR42E2	1.193419804	1.282442115	8.268637198	0.006547002	0.014912242	2.179730017	1911	Upregulated
ATIC	-1.118507983	2.412594378	9.011102166	0.004712685	0.011294387	2.177888649	1912	Downregulated
KITLG	1.001118818	1.290335815	10.31320176	0.002676101	0.006953358	2.160219622	1913	Upregulated
RNF170	-1.060655156	3.590270608	9.549829344	0.003710031	0.009200977	2.159670047	1914	Downregulated
CAD	-1.167798473	2.476097044	8.202953917	0.006760374	0.015329123	2.11895012	1915	Downregulated
MYO1B	-1.005901885	0.946045751	9.76677941	0.003346368	0.008426962	2.086571399	1916	Downregulated
SMC1B	1.065765956	1.54464776	8.992804757	0.004748158	0.011372043	2.072021137	1917	Upregulated
ZNF547	-1.031384559	0.731715604	9.320963931	0.004022289	0.009839246	2.070028167	1918	Downregulated
C1QTNF7	1.153153012	1.541141258	7.960601723	0.007541122	0.016855287	2.044844543	1919	Upregulated
PACS1	-1.044808723	4.8051217	9.051523237	0.004611328	0.011084941	2.042879606	1920	Downregulated
TRERF1	-1.030634819	3.808426487	9.137575084	0.004442191	0.010741095	2.02926993	1921	Downregulated
TGM2	1.004975411	4.102806874	9.415290054	0.003931502	0.009676806	2.024289764	1922	Upregulated
CCL3L3	1.328346254	3.423226564	6.464834933	0.015152342	0.030621034	2.011089853	1923	Upregulated
ACVR2B	-1.06941854	2.551715959	8.599789517	0.005654049	0.013194761	2.010077464	1924	Downregulated
GPX3	1.047213335	2.683498867	8.647359365	0.005528441	0.012950583	1.976835785	1925	Upregulated
KLF8	-1.045710038	1.187383619	8.632585554	0.005553861	0.013004647	1.972106041	1926	Downregulated
CCND2	-1.087427007	5.719598	8.140805263	0.006930404	0.015679474	1.962445275	1927	Downregulated
LENG9	1.06427889	1.898888408	8.216367144	0.006718128	0.015246513	1.933613253	1928	Upregulated
IL2RB	-1.22729076	3.587113896	6.768157255	0.013110532	0.027048501	1.924216154	1929	Downregulated
RANBP17	1.124118258	4.536663399	7.556634668	0.009057053	0.019689169	1.917490149	1930	Upregulated
KLHL14	-1.119659158	2.100527201	7.451639012	0.009541896	0.020598113	1.887938545	1931	Downregulated
NDUFAF1	-1.066053433	3.009301527	7.944091737	0.007592407	0.016946058	1.887907413	1932	Downregulated
TAF1C	1.07290018	2.24432434	7.795752446	0.008131642	0.017979893	1.872439231	1933	Upregulated
SH2D3A	1.011973918	2.648304442	8.415557319	0.006133734	0.014120223	1.872312088	1934	Upregulated
ZNF69	-1.039132341	1.101406617	8.09597749	0.007061033	0.015936079	1.867963535	1935	Downregulated
CLEC12B	1.231858802	3.134863092	6.397898604	0.015650747	0.031445805	1.850790585	1936	Upregulated
SERPINB10	1.246236383	2.073391524	6.268825585	0.016671597	0.033119673	1.844322615	1937	Upregulated
ACVRL1	1.003005296	0.945133289	8.302018089	0.00642871	0.014684943	1.838636816	1938	Upregulated
PMAIP1	1.092370113	6.852462404	7.412461469	0.009681207	0.020850243	1.836152786	1939	Upregulated
KIF18B	1.02087169	1.003919791	8.075150151	0.007132294	0.016074059	1.831315627	1940	Upregulated
TNNT1	1.094466162	2.540161058	7.328570324	0.010084487	0.021601561	1.822849661	1941	Upregulated
XKR3	-1.22634575	0.491887306	6.220400407	0.0166316	0.033066602	1.815740303	1942	Downregulated
DEFA4	1.35439626	2.859489834	5.466129031	0.024704466	0.046390796	1.806179745	1943	Upregulated
MYO3B	1.012896466	0.884402833	7.633354905	0.008714834	0.019075822	1.741692421	1944	Upregulated
NLRP12	-1.09528623	5.91976015	6.792617207	0.01295037	0.026785401	1.721901503	1945	Downregulated
SIGLEC14	1.148866877	4.20042385	6.342028729	0.016067396	0.032113786	1.715612655	1946	Upregulated
TP53	-1.009352014	2.566190213	7.498727356	0.009325192	0.020181276	1.710903517	1947	Downregulated
ZFP92	1.08706026	1.16451748	6.49809336	0.014910123	0.030186956	1.652528002	1948	Upregulated
VSIG4	1.111352242	3.651350027	6.267770261	0.016657617	0.033100277	1.644988438	1949	Upregulated
MME	-1.045896408	8.320895789	6.637556797	0.013941404	0.028500887	1.616058068	1950	Downregulated
NHSL2	-1.205013536	5.602346526	5.370232522	0.025896243	0.048310383	1.58574904	1951	Downregulated
DMD	1.056968244	1.155102628	6.238040221	0.016899606	0.033518708	1.558724518	1952	Upregulated
CBX5	-1.008703226	4.816680199	6.615189307	0.014092288	0.028745888	1.554839642	1953	Downregulated
ZNF727	-1.03313113	0.625392054	6.376037009	0.015584977	0.031330652	1.5538608	1954	Downregulated
ATOH8	1.113882396	1.345321116	5.672145967	0.022305528	0.042510946	1.527688843	1955	Upregulated
BCL9L	-1.09346498	3.136178761	5.75290873	0.021429437	0.041052462	1.51626502	1956	Downregulated
U2AF1	1.105818022	3.205913807	5.662935817	0.022397145	0.042670919	1.514824732	1957	Upregulated
ZNF780A	-1.032941895	4.664880019	5.65731996	0.022447495	0.042740325	1.41426498	1958	Downregulated
FCRL5	-1.002587788	3.242257101	5.84135497	0.020513441	0.039515665	1.406861967	1959	Downregulated
BCORL1	-1.015737287	1.527582959	5.728476185	0.021717397	0.041518223	1.403506413	1960	Downregulated
