# Supplementary material for: Integrative Transcriptomic Analysis Reveals Distinct and Shared Host Responses in Dengue and Chikungunya Infections
Source: Int J Mol Sci. 2026 Jun 19;27(12):5552. doi: 10.3390/ijms27125552 (PMC13299182; doi:10.3390/ijms27125552)
Supplement: Supplementary file 1 [file ijms-27-05552-s001.zip › Table S1 DE_Results/BH_Significant_DE_Healthy_vs_Dengue_GSE279208_Fold13_Ready.csv]

Gene Symbol	logFC	logCPM	F	PValue	BH_adjusted_p-value	MAS_Score	MAS_rank	Category
IFI27	9.94311707	8.424558766	236.2778349	1.90E-12	2.39E-08	75.78077563	1	Upregulated
NDUFC2-KCTD14	5.22695268	3.914913926	125.0616528	5.61E-10	3.07E-06	28.81848003	2	Upregulated
LYPD2	-5.224834437	2.319241682	99.07168044	1.45E-09	4.55E-06	27.90961856	3	Downregulated
OTOF	5.885980565	6.950166402	88.6253989	9.39E-09	2.26E-05	27.34755078	4	Upregulated
ADAMTS5	-4.387820146	0.104158516	56.62712815	1.13E-08	2.26E-05	20.38677038	5	Downregulated
ANKRD22	5.286961288	5.479090106	57.52061196	2.83E-07	0.000142953	20.32734813	6	Upregulated
CFB	4.325565188	1.378026201	74.04263637	1.25E-08	2.26E-05	20.09752025	7	Upregulated
SDC1	6.359221908	4.67028664	30.37383069	2.21E-05	0.000897046	19.37772845	8	Upregulated
C1QC	4.248451533	4.391997145	78.90084007	2.46E-08	2.82E-05	19.3302307	9	Upregulated
CCL8	6.279756272	2.552661681	26.74311642	1.92E-05	0.0008493	19.28474855	10	Upregulated
SYT17	-3.287884041	0.437593013	102.1993112	7.30E-10	3.07E-06	18.12754513	11	Downregulated
CXCL10	5.665917664	5.780161771	33.22087708	1.28E-05	0.000662597	18.01053902	12	Upregulated
CDK1	4.999384361	3.587974934	46.66827129	1.32E-06	0.000258592	17.93471194	13	Upregulated
CROCC2	-3.85325108	0.112069576	59.32598636	1.84E-08	2.58E-05	17.68171764	14	Downregulated
DEFB1	5.483592256	0.364366331	28.6185068	1.38E-05	0.000691776	17.32834229	15	Upregulated
BUB1	4.968360063	5.64673934	43.0642938	2.26E-06	0.000333049	17.27742973	16	Upregulated
CXCL11	5.168377542	2.185359423	32.66674274	8.25E-06	0.000527784	16.93958215	17	Upregulated
CDC45	4.390325412	3.404767221	58.37053341	2.64E-07	0.000142953	16.87995584	18	Upregulated
RRM2	4.704763657	7.141420127	46.39443815	1.33E-06	0.000258592	16.87779431	19	Upregulated
MZB1	5.14319128	8.073109472	35.01601262	8.98E-06	0.000557478	16.73477156	20	Upregulated
ANKRD45	5.813673802	-0.024466998	27.51346349	4.84E-05	0.001399119	16.59306944	21	Upregulated
HESX1	4.753822759	2.705976387	40.95602077	2.87E-06	0.000344564	16.4612031	22	Upregulated
DEPDC1	4.686483926	2.405125952	39.59438761	3.29E-06	0.000368621	16.09066462	23	Upregulated
BUB1B	4.642812673	3.480690897	40.02035219	3.85E-06	0.000389319	15.83057152	24	Upregulated
SLCO2B1	4.379141188	0.759417785	38.21755774	1.33E-06	0.000258592	15.70966145	25	Upregulated
USP18	4.064807193	6.572899124	60.62942669	1.87E-07	0.000138434	15.68510787	26	Upregulated
MCM10	4.493426571	3.707876471	42.8256981	2.43E-06	0.000333049	15.62585256	27	Upregulated
SHCBP1	4.559580829	4.657881231	38.84773932	4.60E-06	0.000411042	15.43925961	28	Upregulated
DLGAP5	4.508074281	4.032688777	39.64322819	4.08E-06	0.000398923	15.32344469	29	Upregulated
SPAG6	3.986535302	-0.171821147	42.49796625	3.20E-07	0.000155293	15.18410879	30	Upregulated
E2F8	4.547006877	2.802701197	37.11808159	6.02E-06	0.000463233	15.16063302	31	Upregulated
HMMR	4.436067949	3.830141533	40.04576434	3.82E-06	0.000389319	15.12563523	32	Upregulated
EXO1	4.355726449	3.050815269	41.6403321	2.93E-06	0.000344564	15.08270319	33	Upregulated
PIR	4.390754919	-0.336046838	31.92932246	4.60E-06	0.000411042	14.86759586	34	Upregulated
HJURP	4.228208095	3.670336237	43.72047481	2.10E-06	0.000322231	14.76419609	35	Upregulated
UCHL1	5.397214714	3.180196333	24.14205937	7.84E-05	0.001852833	14.7460743	36	Upregulated
CCL2	4.808209369	5.166912576	30.48725078	2.18E-05	0.000896607	14.65252787	37	Upregulated
APOBEC3B	4.244385668	4.347852182	40.97628488	3.21E-06	0.000367561	14.57806463	38	Upregulated
CEP55	4.11559176	3.793513248	45.14601025	1.66E-06	0.000300893	14.4934176	39	Upregulated
CDCA2	4.228064722	3.160590213	40.35942319	3.65E-06	0.000385018	14.43680564	40	Upregulated
MELK	4.198646249	3.201692449	40.77195967	3.41E-06	0.000371875	14.39968829	41	Upregulated
CDCA5	4.001567583	4.336086505	46.93012374	1.24E-06	0.000258592	14.3551599	42	Upregulated
ESCO2	4.211377654	2.75165918	39.42701705	4.18E-06	0.000398923	14.31493993	43	Upregulated
CDC25C	4.015314706	0.985629175	40.82028101	1.47E-06	0.000272839	14.31095983	44	Upregulated
BIRC5	4.189692812	4.142341571	39.84705554	3.89E-06	0.000389319	14.28557135	45	Upregulated
RNASE1	4.149395247	3.393343299	40.7185826	3.43E-06	0.000371875	14.23077693	46	Upregulated
CDC6	4.172136588	4.333242701	39.46126164	4.14E-06	0.000398923	14.18155519	47	Upregulated
SCIN	4.295361482	1.16839895	32.63646959	7.14E-06	0.000502329	14.17044693	48	Upregulated
C19orf33	-3.327384734	0.026213964	56.34210375	6.19E-08	5.57E-05	14.15490175	49	Downregulated
HTRA1	-3.134914101	-0.528617604	55.34010343	2.96E-08	3.10E-05	14.13200052	50	Downregulated
KIF20A	4.006178799	2.621033975	44.89873877	1.73E-06	0.000302147	14.10087703	51	Upregulated
DTL	3.9257822	4.403548517	47.09433307	1.21E-06	0.000258592	14.08328863	52	Upregulated
TYMS	3.923423263	5.38496708	49.47254642	8.43E-07	0.000258592	14.07482621	53	Upregulated
TICRR	4.10928886	2.632157665	40.13862993	3.70E-06	0.000385018	14.03124325	54	Upregulated
CENPA	4.344322753	2.041178325	33.18787141	1.06E-05	0.000597535	14.00451767	55	Upregulated
KIF4A	4.134729578	3.232461592	38.87387865	4.70E-06	0.000415777	13.98009738	56	Upregulated
ASPM	3.965516761	4.101831749	44.30680736	1.87E-06	0.000302991	13.95294798	57	Upregulated
ESPL1	3.963823817	3.737901762	44.61426421	1.80E-06	0.000302991	13.94699124	58	Upregulated
KIFC1	3.880135934	4.47260455	48.78956415	9.39E-07	0.000258592	13.91953793	59	Upregulated
KIF23	3.254701657	3.604733024	70.86213232	5.73E-08	5.55E-05	13.85039145	60	Upregulated
BHLHA15	4.733016699	2.694403705	27.77869267	3.56E-05	0.001189657	13.84207712	61	Upregulated
CDC20	4.052028781	4.689969774	39.36693205	4.17E-06	0.000398923	13.77329543	62	Upregulated
CDC25A	4.16930192	3.098945579	35.95895666	7.84E-06	0.000511877	13.72048078	63	Upregulated
NCAPG	3.940627741	4.406193418	42.85411748	2.34E-06	0.000333049	13.70349935	64	Upregulated
SKA3	4.257267904	3.296834934	33.81634153	1.17E-05	0.000630463	13.6247066	65	Upregulated
TOP2A	3.775282106	5.677782924	48.07643299	1.03E-06	0.000258592	13.54338698	66	Upregulated
FAM72C	4.712047705	1.442547548	24.42698188	4.57E-05	0.001347705	13.52548545	67	Upregulated
UBE2C	3.885800889	3.589201802	42.88213319	2.38E-06	0.000333049	13.51283944	68	Upregulated
ALDH1L2	4.61497507	3.409820416	28.11139821	3.64E-05	0.001211796	13.45989952	69	Upregulated
PKMYT1	3.844294257	3.592041081	42.22977624	2.64E-06	0.000335932	13.35411049	70	Upregulated
CCNB2	3.920294874	3.975371018	38.47657721	4.91E-06	0.000421121	13.23331868	71	Upregulated
ISG15	4.074761912	8.36177467	34.63466718	9.64E-06	0.000570726	13.21678611	72	Upregulated
FBXO16	4.87620255	-0.158491399	21.63695353	8.68E-05	0.001959683	13.20384994	73	Upregulated
RAD54L	3.724973858	2.607946969	45.00182191	1.73E-06	0.000302147	13.11109687	74	Upregulated
E2F7	3.962763659	1.927089405	35.99585008	6.82E-06	0.00049412	13.10155895	75	Upregulated
GINS2	3.709191493	3.605736055	44.25961891	1.90E-06	0.000302991	13.0510496	76	Upregulated
KIF14	3.893754632	2.723631145	37.27374602	6.19E-06	0.000466709	12.96991671	77	Upregulated
CCNA2	3.846524582	4.972153514	38.197371	5.08E-06	0.000427097	12.96076062	78	Upregulated
ANLN	3.749695074	2.93555609	41.45321347	3.04E-06	0.000355041	12.93540522	79	Upregulated
TK1	3.722099544	4.600764859	42.14820062	2.61E-06	0.000335932	12.92963682	80	Upregulated
INAVA	4.263569962	1.413146029	27.94758136	2.45E-05	0.000940748	12.9038086	81	Upregulated
TPX2	3.653061984	5.304608874	44.44537477	1.80E-06	0.000302991	12.853554	82	Upregulated
GGH	4.056464492	3.990475236	32.96764091	1.35E-05	0.000684051	12.83835141	83	Upregulated
POLQ	3.783261683	3.249973128	38.76469636	4.75E-06	0.000415777	12.79173541	84	Upregulated
SLCO4A1	3.666122541	2.779949	42.67675502	2.50E-06	0.000333379	12.74733648	85	Upregulated
FOXM1	3.669932375	5.170872087	41.92702547	2.70E-06	0.000340294	12.7278583	86	Upregulated
CLSPN	3.381120534	3.918044762	54.44075357	4.24E-07	0.000172648	12.72260848	87	Upregulated
KIF2C	3.740979339	3.838265961	39.36800955	4.21E-06	0.000398923	12.71600387	88	Upregulated
TROAP	3.812823194	2.833434742	37.22850857	6.26E-06	0.000469135	12.69175396	89	Upregulated
GTSE1	3.622760102	3.78852764	43.79653775	2.03E-06	0.000319552	12.66320894	90	Upregulated
TRIP13	3.842730546	3.530649459	36.19143806	7.43E-06	0.000511877	12.64578858	91	Upregulated
BEND2	-3.271099165	2.785123705	60.22700633	2.07E-07	0.000141213	12.59414498	92	Downregulated
DSCC1	3.772676305	1.854772752	37.17372545	5.69E-06	0.000459315	12.59277626	93	Upregulated
MYBL2	4.354014395	7.29457104	27.33849183	4.18E-05	0.001296806	12.57058316	94	Upregulated
P2RY6	3.504002458	3.284749787	48.04895864	1.07E-06	0.000258592	12.57020269	95	Upregulated
BCL2L14	3.801652431	1.176800542	33.51050328	8.38E-06	0.000530401	12.45191726	96	Upregulated
ZWINT	3.709808263	4.447597391	37.26790417	6.01E-06	0.000463233	12.36924491	97	Upregulated
PCLAF	3.688598132	3.82835788	37.84524779	5.48E-06	0.000449444	12.34693534	98	Upregulated
SPAG4	3.982923791	0.220522141	26.41428686	1.85E-05	0.000827441	12.27641796	99	Upregulated
PHKA1	4.020080692	1.007223038	28.02507155	2.15E-05	0.000896607	12.25078607	100	Upregulated
IFI6	3.414871825	8.795198903	48.85104402	9.20E-07	0.000258592	12.25045687	101	Upregulated
ORC1	3.509499249	3.504903918	42.92941485	2.34E-06	0.000333049	12.20425369	102	Upregulated
PLK1	3.74190578	4.900985522	34.59826887	9.74E-06	0.000570726	12.13714308	103	Upregulated
KIF18B	3.556062205	3.020060663	40.11553191	3.78E-06	0.000389319	12.12508473	104	Upregulated
GINS1	3.758958935	2.931297229	34.27105675	1.07E-05	0.000597535	12.11751747	105	Upregulated
SPC24	3.590203639	2.002076408	38.31707972	4.96E-06	0.000422455	12.11413466	106	Upregulated
MKI67	3.499563372	7.138640856	41.12660094	3.08E-06	0.000355483	12.07062782	107	Upregulated
AURKB	3.655934138	3.701766684	36.10142044	7.49E-06	0.000511877	12.03107259	108	Upregulated
SERPING1	3.855585448	8.156145555	31.68530311	1.70E-05	0.000801712	11.93682241	109	Upregulated
JCHAIN	4.051967315	11.13060917	27.34862385	4.17E-05	0.001296806	11.69853553	110	Upregulated
CFAP54	4.151562572	1.574198692	24.93514489	5.67E-05	0.0015402	11.67594926	111	Upregulated
RAD51	3.336601054	2.809386703	43.78786597	2.08E-06	0.000322231	11.6508533	112	Upregulated
IGLL5	4.258534174	12.20487554	24.53942614	7.82E-05	0.001851981	11.63586354	113	Upregulated
TNFRSF17	3.910251646	4.975556317	28.69993776	3.13E-05	0.001089879	11.58459601	114	Upregulated
TTK	3.646937374	3.100191069	32.81388946	1.40E-05	0.000699111	11.50774161	115	Upregulated
NCAPH	3.337581374	4.065432213	40.47853265	3.45E-06	0.000371875	11.44657792	116	Upregulated
SKA1	3.534133339	3.553396901	34.25364377	1.05E-05	0.000597535	11.39276146	117	Upregulated
RSAD2	4.522385443	8.624470233	21.09583213	0.000179567	0.003078049	11.3589859	118	Upregulated
NUF2	3.565608592	2.721382084	33.12009319	1.33E-05	0.000678802	11.29676352	119	Upregulated
NEK2	3.437873395	2.176984733	35.56826845	8.37E-06	0.000530401	11.26039686	120	Upregulated
TSHR	4.373550335	2.19816735	21.66502042	0.000143991	0.002690235	11.24094164	121	Upregulated
CD1E	-3.121275271	0.080315924	42.23753601	1.02E-06	0.000258592	11.19721326	122	Downregulated
KIF11	3.477427593	5.066778099	33.80963508	1.13E-05	0.00061515	11.1660868	123	Upregulated
CKAP2L	3.430832738	2.979162252	35.02110295	9.25E-06	0.000563334	11.14757963	124	Upregulated
CDT1	3.321744354	4.455324407	37.31869923	5.94E-06	0.000463233	11.07536199	125	Upregulated
CLEC2L	-3.085793944	-0.09525147	41.60301947	9.06E-07	0.000258592	11.06992812	126	Downregulated
KIF15	3.431552207	3.27286416	34.15624032	1.08E-05	0.000597535	11.06207717	127	Upregulated
NUSAP1	3.178049994	5.230703517	42.12268011	2.61E-06	0.000335932	11.03974564	128	Upregulated
SPAG5	3.347518226	4.577195304	35.34607254	8.48E-06	0.000533259	10.95663532	129	Upregulated
MET	4.28336938	1.077244485	19.90724068	0.000159702	0.002874405	10.88597797	130	Upregulated
IDO1	3.973082671	4.194500525	24.74327277	7.53E-05	0.001827532	10.87883672	131	Upregulated
TXNDC5	3.795863119	10.25554401	26.85456761	4.64E-05	0.001366828	10.87243803	132	Upregulated
CCNB1	3.49211262	3.882490516	31.91768915	1.64E-05	0.000782081	10.84911528	133	Upregulated
ERICH3	4.218184543	2.69910042	22.01493969	0.000143959	0.002690235	10.84161897	134	Upregulated
C2	3.15546451	5.593914869	40.59958405	3.36E-06	0.000371308	10.82408039	135	Upregulated
CDCA3	3.401697146	3.04361588	32.66029987	1.44E-05	0.000705653	10.72013863	136	Upregulated
GBP1	3.129900585	8.541933615	38.94989257	4.45E-06	0.000409758	10.6024529	137	Upregulated
IFIT1	4.318674141	8.762172514	20.17638499	0.000227038	0.003562213	10.57332409	138	Upregulated
KNL1	3.203541195	3.78053226	35.85369384	7.77E-06	0.000511877	10.54232249	139	Upregulated
NDC80	3.226224841	3.601180385	35.01179334	9.09E-06	0.000558865	10.4939195	140	Upregulated
STIL	3.0954147	3.900272894	38.91143906	4.51E-06	0.000409758	10.48563291	141	Upregulated
E2F2	2.790092726	5.791039588	54.00336683	4.44E-07	0.000174633	10.48481344	142	Upregulated
PIMREG	3.003575063	-0.022361174	37.67206564	2.42E-06	0.000333049	10.44490665	143	Upregulated
FAM72D	2.809016389	1.784915704	53.00003261	5.39E-07	0.00019417	10.42655412	144	Upregulated
C1QB	2.902842738	4.809721797	47.5150239	1.12E-06	0.000258592	10.41361187	145	Upregulated
RUFY4	3.357987607	4.006036108	31.66003202	1.72E-05	0.000804812	10.3906395	146	Upregulated
RAD51AP1	3.05572777	2.704444841	39.03614499	4.52E-06	0.000409758	10.35119451	147	Upregulated
CNTNAP3	-3.932282178	1.301716646	22.18623905	0.000115341	0.002366738	10.32558248	148	Downregulated
NEIL3	3.298135029	0.779885581	30.73213431	1.54E-05	0.000743227	10.31946339	149	Upregulated
SPATS2L	2.87081161	6.063253311	46.73131093	1.26E-06	0.000258592	10.29870391	150	Upregulated
UHRF1	2.866388782	4.252700925	49.29868034	8.65E-07	0.000258592	10.28283752	151	Upregulated
POLE2	3.071374065	2.210303045	37.5835823	5.88E-06	0.000463233	10.24057722	152	Upregulated
PYCR1	3.465338832	3.280405863	28.51930146	3.31E-05	0.001133098	10.20796127	153	Upregulated
TEDC2	3.204525399	1.051493509	32.38708297	1.28E-05	0.000662597	10.18638695	154	Upregulated
CENPE	3.288985249	3.792268312	31.47496422	1.79E-05	0.000816285	10.15690651	155	Upregulated
ELOVL3	3.273166759	0.963210515	29.9510243	2.01E-05	0.000873897	10.01111024	156	Upregulated
SLC2A5	3.628641545	4.199438485	24.86284336	7.30E-05	0.001789298	9.969030082	157	Upregulated
DIAPH3	3.388647515	2.423342328	28.43311197	3.41E-05	0.001153192	9.956179485	158	Upregulated
CENPU	3.085908293	3.482663938	34.10298906	1.08E-05	0.000597535	9.947846809	159	Upregulated
OASL	3.085364242	7.12665272	34.16033321	1.05E-05	0.000597535	9.946092985	160	Upregulated
DEPDC1B	3.452741382	2.9658353	27.16896173	4.44E-05	0.001318921	9.943139345	161	Upregulated
IFI44L	3.447912201	8.674254417	27.11290944	4.39E-05	0.001314603	9.934143335	162	Upregulated
CHEK1	2.971763459	3.921336946	37.21215575	6.06E-06	0.000463233	9.908455484	163	Upregulated
IFI44	3.008277637	7.576192047	35.93817231	7.58E-06	0.000511877	9.899742519	164	Upregulated
AIM2	2.754301402	4.697160877	46.8432717	1.24E-06	0.000258592	9.88073704	165	Upregulated
HASPIN	3.293261195	2.411407091	29.37442543	2.80E-05	0.001013385	9.860766748	166	Upregulated
ELL2	3.37572728	7.565350315	27.73747896	3.83E-05	0.00124017	9.811614667	167	Upregulated
BRCA2	2.459457428	3.851764582	63.6005847	1.30E-07	0.000102577	9.81065132	168	Upregulated
CDKN3	3.210194023	2.989137065	30.76043987	2.09E-05	0.000888609	9.795231129	169	Upregulated
SEZ6L	-2.723354943	2.1433323	47.71039918	1.15E-06	0.000258592	9.769720206	170	Downregulated
PDCD1LG2	2.802954452	1.785250483	43.46543667	2.20E-06	0.000333049	9.747250191	171	Upregulated
CENPF	2.953322651	4.287865991	35.5410163	8.18E-06	0.000525505	9.685193974	172	Upregulated
AXL	3.11213465	3.88962722	31.80149433	1.67E-05	0.000790981	9.653324282	173	Upregulated
ETV7	3.384978882	4.520754906	26.39438109	5.15E-05	0.001454961	9.603688653	174	Upregulated
GLDC	3.345962609	3.256082198	26.74522096	4.83E-05	0.001399119	9.54986327	175	Upregulated
OLFM1	-3.092483678	1.035794514	30.9976892	1.84E-05	0.000827441	9.531847496	176	Downregulated
LPIN3	5.266738641	2.805369282	11.98099723	0.002329837	0.01549821	9.531314103	177	Upregulated
FBXO43	3.079969439	-0.349505651	27.28024358	1.72E-05	0.000804812	9.530366356	178	Upregulated
MND1	3.308593733	1.144652678	26.25449771	4.74E-05	0.001385933	9.456814026	179	Upregulated
DBNDD1	-2.834681635	2.640623964	37.51296322	5.87E-06	0.000463233	9.451397187	180	Downregulated
CCDC150	3.084000341	-0.421840112	26.29987803	2.06E-05	0.000878496	9.425506972	181	Upregulated
CHAC2	3.335495487	2.760622926	26.21115166	5.48E-05	0.001516154	9.403617903	182	Upregulated
CENPM	3.114684019	3.00080012	29.0100221	2.98E-05	0.00105178	9.275762795	183	Upregulated
OIP5	3.199682753	1.295237094	26.94868797	4.32E-05	0.001314412	9.219145224	184	Upregulated
IFI27L1	3.025129708	2.640711979	30.14128957	2.38E-05	0.000937207	9.160590926	185	Upregulated
CCNE2	3.098480753	2.133895092	28.74387861	3.19E-05	0.001105558	9.16040589	186	Upregulated
MX1	2.996363861	9.795810332	30.60282582	2.11E-05	0.000889692	9.141187392	187	Upregulated
CD38	2.725341621	7.823709386	37.87046118	5.36E-06	0.000447615	9.127429103	188	Upregulated
IFIT3	3.668633869	9.302214398	20.44897934	0.000211654	0.003436385	9.039140209	189	Upregulated
BFSP2	3.513705127	0.776246825	20.91489968	0.000144131	0.002690235	9.030959117	190	Upregulated
RNASE2	2.739185145	6.874052596	35.93543146	7.59E-06	0.000511877	9.014203779	191	Upregulated
DEPP1	3.681618067	2.276611477	20.10681966	0.000233667	0.003630052	8.983469127	192	Upregulated
IQGAP3	3.117166772	0.941544362	26.59655022	4.32E-05	0.001314412	8.981394525	193	Upregulated
SIGLEC1	3.339926154	8.279036974	23.59409366	9.76E-05	0.002112569	8.934934343	194	Upregulated
ABTB2	2.372430128	3.338494237	53.62168445	4.71E-07	0.000174633	8.915290542	195	Upregulated
TCN2	2.586186144	5.726260349	39.279991	4.20E-06	0.000398923	8.790733663	196	Upregulated
MCM4	2.597788781	6.034954716	38.49494688	4.81E-06	0.000417975	8.777538746	197	Upregulated
AURKA	2.832114432	3.702690143	31.63552075	1.72E-05	0.000804812	8.763427246	198	Upregulated
PPARG	2.851011927	1.777338749	31.16010181	1.95E-05	0.000859047	8.741153666	199	Upregulated
LGALS3BP	2.72780265	7.891610269	33.12469201	1.28E-05	0.000662597	8.671004235	200	Upregulated
CDCA8	2.820957854	3.653306922	30.84439449	2.02E-05	0.000874614	8.627006444	201	Upregulated
NT5E	-1.868988199	3.99706822	83.3032919	1.55E-08	2.44E-05	8.62203813	202	Downregulated
KCNN3	3.380303962	2.690365345	21.75981612	0.000155368	0.002835996	8.610629112	203	Upregulated
PTTG1	2.788365221	4.448170963	31.35251209	1.82E-05	0.00082381	8.599800551	204	Upregulated
IGF1	3.484417451	1.970620671	20.43519194	0.000213517	0.003454368	8.577351569	205	Upregulated
FBXO39	3.090885398	0.737597362	24.25019284	7.07E-05	0.001755049	8.517586254	206	Upregulated
ZBP1	2.263050519	6.547845055	54.79983453	3.98E-07	0.000172648	8.515492255	207	Upregulated
SLC6A9	3.229410557	1.232599823	22.75389149	0.000112218	0.002325386	8.504668477	208	Upregulated
CIT	2.564585929	3.268708712	34.73723207	9.53E-06	0.000570726	8.318420664	209	Upregulated
FABP5	2.453591445	4.643883411	38.97244017	4.43E-06	0.000409758	8.311474129	210	Upregulated
IFI35	2.31555758	7.150824145	47.18824943	1.18E-06	0.000258592	8.306794432	211	Upregulated
SDC3	2.597222733	4.576073271	33.36359115	1.23E-05	0.000652328	8.27354108	212	Upregulated
EPHB3	-2.67639381	-0.034140229	29.23833579	1.78E-05	0.000816285	8.265127281	213	Downregulated
CYBRD1	-2.525150185	4.65716704	34.58237515	9.74E-06	0.000570726	8.190507967	214	Downregulated
CD1C	-2.349219442	3.775131467	43.12549542	2.23E-06	0.000333049	8.169390564	215	Downregulated
GAS6	2.274931296	4.674368842	49.64364099	8.20E-07	0.000258592	8.161052347	216	Upregulated
RGL1	2.427801831	4.431896403	37.73279274	5.50E-06	0.000449444	8.126640842	217	Upregulated
UBE2T	2.814164839	2.837764811	27.32196243	4.26E-05	0.001301487	8.120441749	218	Upregulated
LAMP3	2.970967564	5.027700643	24.57489307	7.76E-05	0.001849862	8.119240268	219	Upregulated
FAM72B	2.497950512	2.708494247	34.94057334	9.26E-06	0.000563334	8.116426642	220	Upregulated
CCR10	3.058172232	2.185322424	22.94097011	0.000116846	0.002382098	8.021708992	221	Upregulated
TMEM255A	2.880492628	3.06599546	25.5083594	6.34E-05	0.001652591	8.013054438	222	Upregulated
DMC1	3.150658134	0.933276006	20.98341215	0.000166509	0.002946409	7.973392475	223	Upregulated
CENPI	2.71513264	1.562872102	28.29797848	3.50E-05	0.001175452	7.954782807	224	Upregulated
TP73	3.367096976	2.887044292	18.93880853	0.000319195	0.004371243	7.944311919	225	Upregulated
CAV1	3.695472835	2.898766641	16.02548545	0.000718553	0.007224196	7.912785064	226	Upregulated
FAM72A	2.10007924	2.938478804	53.73471611	4.65E-07	0.000174633	7.89183056	227	Upregulated
THEM5	-2.199529473	-0.741608148	41.11289856	9.47E-07	0.000258592	7.890557048	228	Downregulated
TGM2	2.265653134	4.105501009	42.31929314	2.53E-06	0.000333379	7.877817101	229	Upregulated
CMPK2	2.940033035	7.077884707	23.58714415	9.77E-05	0.002112569	7.865144594	230	Upregulated
BATF2	3.094141917	4.518695181	21.29770345	0.000170907	0.002990316	7.810489578	231	Upregulated
CTSL	2.172077151	5.684528594	48.42118355	9.81E-07	0.000258592	7.792075026	232	Upregulated
SLC12A8	2.684380176	0.76119952	27.30190187	3.93E-05	0.001255583	7.787801595	233	Upregulated
TEAD2	-2.324576685	0.000235987	35.70076145	5.78E-06	0.000463233	7.750604961	234	Downregulated
ITM2C	2.975421592	8.448329454	22.3924569	0.000130201	0.002519822	7.732020351	235	Upregulated
ARHGAP23	2.229613551	2.101002277	41.64932479	2.91E-06	0.000344564	7.720548989	236	Upregulated
SPC25	2.789664964	2.664220157	24.26634447	8.46E-05	0.001924924	7.575576115	237	Upregulated
MTHFD2	1.969856389	6.24298212	57.92417841	2.63E-07	0.000142953	7.573718515	238	Upregulated
ORC6	2.570496992	1.977532969	28.48734237	3.37E-05	0.001146416	7.558952006	239	Upregulated
IFIT2	3.637685228	9.241632029	15.17744502	0.000908893	0.008362578	7.557872457	240	Upregulated
MTFR2	2.470880393	2.403102823	30.83309267	2.06E-05	0.000878496	7.551652982	241	Upregulated
HELLS	2.373398843	3.385949091	32.72449388	1.39E-05	0.000696399	7.493157127	242	Upregulated
PHGDH	3.079037117	4.208169302	19.88631078	0.000245263	0.003691843	7.490548457	243	Upregulated
EME1	2.908805219	1.844980972	22.00140843	0.000146576	0.002717227	7.463627731	244	Upregulated
MIXL1	3.381581766	2.340538648	16.90970042	0.000558197	0.006247615	7.453972561	245	Upregulated
GRIN3A	2.848316219	2.884805039	22.69564552	0.000122384	0.00246706	7.427896944	246	Upregulated
NRG1	-2.881145294	2.586979375	22.15444096	0.000140365	0.00264739	7.425236162	247	Downregulated
LAP3	2.252005762	7.662979429	35.96512354	7.54E-06	0.000511877	7.410977272	248	Upregulated
KIF18A	2.714622172	2.251375207	24.44134726	8.18E-05	0.001887737	7.394789692	249	Upregulated
EPSTI1	2.45973825	7.739808579	29.32439908	2.74E-05	0.001009608	7.36900022	250	Upregulated
STAP2	2.21740548	0.768861267	35.6211616	8.12E-06	0.000524352	7.273925302	251	Upregulated
CNTNAP3C	-3.337818465	0.688218601	15.89930771	0.00063375	0.006773978	7.240249587	252	Downregulated
KLRB1	-2.028637791	5.755917766	45.98439703	1.42E-06	0.00027029	7.238523268	253	Downregulated
KNDC1	-2.822354808	1.915646728	21.97684598	0.00014827	0.00273908	7.231988566	254	Downregulated
COL19A1	-2.154831515	2.10637673	37.89811749	5.49E-06	0.000449444	7.212920582	255	Downregulated
LGMN	2.096889678	4.905124299	40.75486554	3.27E-06	0.000368621	7.199501606	256	Upregulated
TRIM6	2.864306262	0.926871353	20.86971298	0.000181212	0.003097815	7.186385572	257	Upregulated
SLC1A3	2.454472225	1.143732366	28.20084577	3.55E-05	0.001188021	7.17976313	258	Upregulated
RECQL4	2.599005265	3.993760472	24.86476075	7.27E-05	0.001788784	7.140616662	259	Upregulated
PARPBP	2.463475061	2.617652867	27.3371292	4.24E-05	0.001301487	7.108505322	260	Upregulated
ISG20	2.143697156	7.642462532	36.22932447	7.19E-06	0.000503285	7.070311521	261	Upregulated
CCNE1	2.710369988	3.13044684	22.55905703	0.000125934	0.002495557	7.054639255	262	Upregulated
IRF7	2.398542038	8.408482899	28.2795615	3.41E-05	0.001153192	7.047152272	263	Upregulated
CHAC1	2.835312676	0.795695804	20.46422947	0.000197072	0.003271286	7.046550162	264	Upregulated
C4B	3.50690317	1.798896018	14.30467267	0.001176076	0.009931224	7.024317383	265	Upregulated
LMNB1	1.956779721	6.792092389	47.78676863	1.08E-06	0.000258592	7.019720449	266	Upregulated
BRCA1	2.289662234	4.355649211	30.92307566	1.98E-05	0.000869033	7.00857268	267	Upregulated
GMNN	2.484284807	3.692619499	26.0849344	5.52E-05	0.001519424	7.001511948	268	Upregulated
WDR62	2.600523214	3.584978871	23.8557941	9.20E-05	0.002033771	6.999823101	269	Upregulated
DDR2	2.845153577	1.917042445	20.26300147	0.000226878	0.003562213	6.965732969	270	Upregulated
XAF1	2.307874163	9.182432066	29.6649356	2.55E-05	0.000960832	6.963670287	271	Upregulated
ZBTB32	2.897741472	4.041186988	19.37350827	0.000280544	0.004043176	6.935099039	272	Upregulated
PDIA4	2.333125982	8.29156065	28.81385783	3.05E-05	0.001067336	6.933347823	273	Upregulated
FCGR1A	2.53227028	6.309687809	24.44855599	7.99E-05	0.00187164	6.907470594	274	Upregulated
PSAT1	2.660829764	4.031290425	22.36308242	0.000131365	0.002538443	6.906004219	275	Upregulated
MCM2	2.251567613	5.644579702	30.87511104	2.00E-05	0.000873664	6.886769669	276	Upregulated
EBF4	-2.279533318	1.116865658	29.86203207	2.55E-05	0.000960832	6.878155961	277	Downregulated
COBL	2.690808451	-0.753785745	19.20666208	0.00015311	0.002799749	6.869313489	278	Upregulated
XRCC2	2.444647543	1.448171203	25.81598667	6.02E-05	0.001603879	6.8323703	279	Upregulated
PRDX4	2.391608988	5.146188256	26.37523617	5.16E-05	0.001454961	6.785350484	280	Upregulated
FAT4	-2.275949889	1.212835734	29.17548502	2.94E-05	0.001045127	6.784221849	281	Downregulated
LAG3	1.948953964	5.602638287	42.3812131	2.50E-06	0.000333379	6.776634357	282	Upregulated
GPT2	2.031930273	2.593420861	37.24316361	6.07E-06	0.000463233	6.774863118	283	Upregulated
CXCL3	4.805884125	4.001528789	8.360367707	0.009131469	0.039318993	6.754178106	284	Upregulated
EZH2	2.080672471	4.960662022	34.73493673	9.46E-06	0.00057057	6.749059075	285	Upregulated
PI4K2B	2.255991745	5.592207598	29.11639538	2.86E-05	0.001024752	6.744019733	286	Upregulated
SMTNL1	3.476439507	1.615951961	13.52507893	0.001481995	0.011525717	6.738494148	287	Upregulated
CENPN	2.082547836	3.932158364	34.33076939	1.02E-05	0.000588018	6.727898983	288	Upregulated
IL27	2.758331727	1.100600375	19.85198118	0.000244465	0.003684235	6.712821254	289	Upregulated
GINS4	2.364491102	3.178482993	26.4103823	5.15E-05	0.001454961	6.70841301	290	Upregulated
POC1A	2.317200549	2.569398032	27.34473685	4.22E-05	0.001301487	6.686421426	291	Upregulated
PCNA	1.966448366	6.254334195	39.30192421	4.18E-06	0.000398923	6.684176191	292	Upregulated
PI16	-1.946512234	1.818888643	40.91042035	3.31E-06	0.000368621	6.683192777	293	Downregulated
SLC38A5	2.240298105	5.849419826	28.94580251	2.97E-05	0.001049965	6.673456842	294	Upregulated
HERC6	2.0542749	6.169763723	34.59783942	9.71E-06	0.000570726	6.663189791	295	Upregulated
CDHR1	-2.020122847	1.781559607	36.19601018	7.49E-06	0.000511877	6.647889075	296	Downregulated
FAM20A	2.397066064	2.875031257	25.08443044	6.95E-05	0.001749434	6.608956595	297	Upregulated
IFIH1	2.411476356	7.290845558	24.66307957	7.60E-05	0.00183432	6.59906486	298	Upregulated
FXYD7	-2.332246248	1.753476948	26.24703354	5.48E-05	0.001516154	6.575200793	299	Downregulated
PLSCR1	2.436678935	7.597086185	23.8347757	9.22E-05	0.002033771	6.558803786	300	Upregulated
NUGGC	2.50675089	4.234706128	22.75165671	0.00011946	0.002419731	6.558244291	301	Upregulated
LOC112267968	2.566671381	0.640007459	21.53792553	0.000152755	0.002797325	6.553371973	302	Upregulated
PTGDR	-2.01967349	3.654293847	34.68492557	9.58E-06	0.000570726	6.550957606	303	Downregulated
HERC5	2.812004795	7.272395416	18.37256873	0.000366033	0.004729893	6.538329266	304	Upregulated
DHCR24	1.735356717	4.732485731	54.32428101	4.25E-07	0.000172648	6.529866019	305	Upregulated
TIAM2	-2.006568965	0.455123847	35.00498305	8.97E-06	0.000557478	6.528917827	306	Downregulated
GMPPB	2.30899644	4.388811779	26.10261271	5.49E-05	0.001516154	6.509653617	307	Upregulated
LGALS9C	-2.317366595	4.007713386	25.88948906	5.76E-05	0.001560515	6.504227201	308	Downregulated
NEXN	2.261556932	4.970525987	26.97225283	4.53E-05	0.001338684	6.498181018	309	Upregulated
SERPINB2	3.165266801	4.09672004	14.90071824	0.000989445	0.008872607	6.494965222	310	Upregulated
GAREM1	2.806733002	0.001516447	17.16310722	0.000394669	0.004940331	6.473010996	311	Upregulated
CRIP2	-2.43812876	3.850594111	23.21396714	0.000106997	0.002254276	6.453709319	312	Downregulated
MYL6B	2.089821867	2.852094059	31.44579808	1.79E-05	0.000816285	6.453700373	313	Upregulated
COL13A1	-2.646640212	0.300791205	19.41112602	0.0002442	0.003684235	6.441002904	314	Downregulated
TRIM69	2.081585671	1.437850795	31.61134717	1.79E-05	0.000816285	6.428265697	315	Upregulated
PLK4	2.381617894	3.602345598	23.91666128	9.06E-05	0.002014049	6.420674942	316	Upregulated
LDLR	1.40257991	6.396835877	79.80194359	2.18E-08	2.75E-05	6.397049826	317	Upregulated
CIP2A	2.412464792	3.4431779	23.14562982	0.000108887	0.00228264	6.372676576	318	Upregulated
OAS2	2.255305133	9.492268405	25.8552988	5.79E-05	0.001563403	6.328226344	319	Upregulated
SCD	1.681334449	4.928414585	54.75048312	4.01E-07	0.000172648	6.326588981	320	Upregulated
FCER1A	-2.095199779	4.805817355	29.59435358	2.59E-05	0.000961013	6.321784595	321	Downregulated
MAD2L1	2.361017131	3.72947352	23.47405369	0.000100571	0.002154932	6.29580923	322	Upregulated
TRIP6	1.574576515	3.470252759	63.71169726	1.28E-07	0.000102577	6.280906099	323	Upregulated
STMN1	2.080967848	6.477245248	29.6147802	2.58E-05	0.000961013	6.278843009	324	Upregulated
HSP90B1	2.546685095	10.63833009	20.31951813	0.000218811	0.00349404	6.256370416	325	Upregulated
KLHL14	3.049614195	5.13635208	14.81761259	0.001013021	0.00900709	6.2377282	326	Upregulated
RACGAP1	1.973257349	4.482607114	32.49338685	1.45E-05	0.000705653	6.218540752	327	Upregulated
SAMD9L	2.204903927	8.818939952	25.71212796	5.98E-05	0.001597403	6.166202168	328	Upregulated
CKS2	2.071389321	3.469242698	28.8342071	3.04E-05	0.001067336	6.155545284	329	Upregulated
SEC11C	2.424263309	6.326503115	21.41374626	0.000165795	0.002937914	6.138140071	330	Upregulated
E2F1	1.86317512	4.090493346	35.79486556	7.79E-06	0.000511877	6.131400149	331	Upregulated
KIT	-1.762929605	0.807305526	41.796428	2.92E-06	0.000344564	6.104548643	332	Downregulated
REXO5	2.003054097	1.580363106	30.60095948	2.18E-05	0.000896607	6.104103155	333	Upregulated
CCNA1	3.018294719	1.465068972	14.53284223	0.001104825	0.009502721	6.103450724	334	Upregulated
EPHB2	2.262455733	4.774508291	23.92008445	9.04E-05	0.002011691	6.100573266	335	Upregulated
CLEC5A	2.01384756	4.422775533	29.78592128	2.49E-05	0.000948013	6.088235507	336	Upregulated
LGALS9B	-2.37087991	2.138148563	21.97555542	0.000146835	0.002717227	6.083379157	337	Downregulated
FANCI	2.066559517	4.896158737	28.35407187	3.36E-05	0.001146416	6.077044345	338	Upregulated
KIF24	2.147183886	1.973242092	26.16392803	5.52E-05	0.001519424	6.051453355	339	Upregulated
ALOX15	-2.691264958	0.944194568	17.24881004	0.000496673	0.005762049	6.02688076	340	Downregulated
ISM1	-2.258076318	0.344653112	23.19609022	0.000101068	0.002161884	6.018151763	341	Downregulated
MATK	-1.800649749	5.879152639	37.39382101	5.84E-06	0.000463233	6.003727459	342	Downregulated
FKBP11	2.298047084	6.058357037	22.60088761	0.000123774	0.00247189	5.990941856	343	Upregulated
CENPW	2.250584585	1.7378794	23.37795979	0.000105227	0.002228162	5.968670027	344	Upregulated
CAMK1D	-1.54851434	6.167196638	58.21216582	2.54E-07	0.000142953	5.953739468	345	Downregulated
MYDGF	2.106979574	6.093531722	26.0316281	5.57E-05	0.001522564	5.936255652	346	Upregulated
FRRS1	1.78665872	1.346803593	36.65715084	6.95E-06	0.000497796	5.901242386	347	Upregulated
CACNG6	-2.342975068	0.798662134	21.18473348	0.000176861	0.003044091	5.896196004	348	Downregulated
CLEC9A	-2.154007585	0.049050911	24.01953537	7.69E-05	0.001845722	5.888698395	349	Downregulated
TNFSF10	2.47796703	8.770811347	19.11872695	0.00029954	0.004211953	5.886451408	350	Upregulated
DNA2	1.936513637	2.697090067	29.89873524	2.45E-05	0.000940748	5.860910353	351	Upregulated
POU2AF1	2.709986538	8.063087238	16.28031777	0.000657429	0.006896711	5.857250936	352	Upregulated
MT2A	2.000350648	7.01069351	27.87790408	3.72E-05	0.001222803	5.826308155	353	Upregulated
FEN1	2.1294826	5.060674257	24.60820691	7.70E-05	0.001845722	5.821651166	354	Upregulated
MUC1	2.371930809	2.29724006	19.97761481	0.000242173	0.003684235	5.772455645	355	Upregulated
PDIA5	2.099950956	4.090492961	24.84404921	7.30E-05	0.001789298	5.769231817	356	Upregulated
FAM110C	-2.000776444	0.079996929	26.71756951	4.36E-05	0.001314603	5.764647942	357	Downregulated
RAB3IL1	2.376910967	0.467550451	19.30610782	0.000271155	0.003949452	5.71281794	358	Upregulated
RTP4	2.343446697	4.175458114	19.91997801	0.000242838	0.003684235	5.703135211	359	Upregulated
TPBGL	-2.442018252	0.077733662	17.935234	0.000352922	0.004651113	5.695868531	360	Downregulated
PARP9	1.968014337	8.377543174	27.44586259	4.08E-05	0.001280117	5.692974402	361	Upregulated
TUBG1	2.165185189	4.821170924	22.85770932	0.000116344	0.002379567	5.680367778	362	Upregulated
SEMA5A	-1.911196539	0.401748	28.77859367	3.07E-05	0.001072173	5.67574738	363	Downregulated
UTF1	-2.010250432	0.236170086	25.90282088	5.47E-05	0.001516154	5.667411941	364	Downregulated
EPHA1	-1.699443128	2.64497596	36.86065978	6.47E-06	0.000477037	5.6446114	365	Downregulated
NMUR1	-1.850649186	4.334463539	30.43287154	2.18E-05	0.000896607	5.639664726	366	Downregulated
PLAC8	1.764464851	8.437934826	33.24888284	1.25E-05	0.000660948	5.610703029	367	Upregulated
SYNPO	-1.863732248	3.824202321	29.25643494	2.78E-05	0.001013385	5.580434678	368	Downregulated
PTPRK	-1.666990858	2.327721791	37.77799118	5.53E-06	0.000449444	5.579959541	369	Downregulated
MTHFD1L	2.037835491	3.424386802	24.56673253	7.79E-05	0.001850249	5.568935532	370	Upregulated
LY6E	2.010945803	9.897661376	25.23881922	6.66E-05	0.00170662	5.566022713	371	Upregulated
DONSON	2.013387505	3.564765233	25.04304456	6.98E-05	0.001749434	5.551115521	372	Upregulated
FXYD1	-1.952772459	-0.112932484	25.73429621	5.10E-05	0.0014467	5.545134826	373	Downregulated
HP	1.939359241	4.19086583	26.78372872	4.72E-05	0.001382792	5.545099615	374	Upregulated
BAK1	1.519376699	6.254914521	51.27379152	6.49E-07	0.000226984	5.536616032	375	Upregulated
NT5C3A	2.064943542	7.328008192	23.60298455	9.74E-05	0.002112569	5.524114641	376	Upregulated
FAM111B	2.39293139	3.651993361	18.10042626	0.000394866	0.004940331	5.518683533	377	Upregulated
FN1	2.578955797	2.313036663	15.95034686	0.000731801	0.007300324	5.510346161	378	Upregulated
C1GALT1C1	1.824375792	4.585903221	29.59383973	2.59E-05	0.000961013	5.504635354	379	Upregulated
PALD1	2.196243147	2.097274576	20.9590732	0.000188633	0.003168776	5.488649713	380	Upregulated
EIF2AK2	1.898747582	8.038910266	27.11956779	4.38E-05	0.001314603	5.470681833	381	Upregulated
NXPH4	-2.315463887	1.045416971	19.01835772	0.000314095	0.00434711	5.468661112	382	Downregulated
CYP27A1	-1.913774074	4.722663847	26.65401389	4.85E-05	0.001399486	5.461971102	383	Downregulated
MANF	2.113745634	6.501757868	22.13388513	0.000138707	0.002639492	5.450250062	384	Upregulated
OAS1	2.221317752	8.61990763	20.27430431	0.000221373	0.003521561	5.449480626	385	Upregulated
OAS3	2.33056166	9.635814322	18.53440069	0.000350328	0.004642852	5.437701844	386	Upregulated
MT1E	1.86213137	2.11473669	27.80002814	3.84E-05	0.00124017	5.412319761	387	Upregulated
NPTXR	-1.678503804	3.213107153	34.22659452	1.04E-05	0.000597535	5.410886235	388	Downregulated
APOL1	1.684686959	6.471060916	33.69617297	1.15E-05	0.000624768	5.398211145	389	Upregulated
CHPF	2.407154072	5.26019039	17.23337507	0.000501317	0.005805228	5.382831587	390	Upregulated
PLXDC1	-1.948910533	3.716255852	25.07504972	6.93E-05	0.001749434	5.373345906	391	Downregulated
TIMM10	2.194149786	4.581917584	20.1786237	0.000226986	0.003562213	5.371893322	392	Upregulated
KNTC1	1.805419413	4.677415319	28.86766789	3.02E-05	0.001061568	5.369411676	393	Upregulated
ACOX2	2.12593369	-0.420658726	20.22525133	0.000172488	0.003000079	5.363448493	394	Upregulated
POLR3G	2.187094846	2.388393212	20.19669056	0.000228043	0.003569085	5.352790109	395	Upregulated
PTPRU	2.195785591	0.42667891	19.90467768	0.000236794	0.003660566	5.349925604	396	Upregulated
STAT1	1.930388561	9.514009452	25.03616904	6.98E-05	0.001749434	5.322278933	397	Upregulated
TIGD3	-1.598703688	0.601532304	37.17732512	6.39E-06	0.000473486	5.315198934	398	Downregulated
PLEKHH2	-2.170873592	-0.104995428	19.47625212	0.000231018	0.003600344	5.30486818	399	Downregulated
FBXO5	1.892346011	4.291286617	25.66445063	6.05E-05	0.001605354	5.28802685	400	Upregulated
GBP6	3.139992288	1.400056068	10.90010379	0.003565444	0.020825698	5.279584401	401	Upregulated
TNFSF15	3.041767795	2.381294791	11.45445842	0.002999221	0.018447855	5.274589958	402	Upregulated
HPDL	2.507984755	1.444060537	15.52291414	0.00083284	0.007907198	5.271727273	403	Upregulated
SLC16A14	2.789398686	1.758206747	13.03183474	0.001787129	0.01294769	5.265848331	404	Upregulated
ABCB9	2.151936071	2.836174535	20.13063628	0.000230861	0.003600344	5.258591393	405	Upregulated
TNFRSF13B	2.390191941	4.094980208	16.76023649	0.000573399	0.006331511	5.254819318	406	Upregulated
ZNF215	2.588029126	1.225108851	14.56513328	0.001101885	0.009500658	5.233632398	407	Upregulated
JPH4	2.196090692	2.108287161	19.25040237	0.000293052	0.004143848	5.232397382	408	Upregulated
SGO2	1.999382833	3.808878152	22.76094788	0.000119195	0.002418266	5.231377015	409	Upregulated
PHLDA3	1.804844965	0.588642748	27.56027116	4.10E-05	0.001281446	5.220152741	410	Upregulated
FGF9	-1.919706451	-0.39586852	23.09776136	8.46E-05	0.001924924	5.213128646	411	Downregulated
ZMAT4	-2.11616072	1.029392043	20.49875441	0.000214633	0.003462439	5.207062963	412	Downregulated
MRC1	-1.840572359	0.949677587	26.37161409	5.36E-05	0.001501957	5.19656604	413	Downregulated
SIL1	1.53269983	4.922142282	38.89062334	4.49E-06	0.000409758	5.191978888	414	Upregulated
TNFAIP6	2.930493038	4.401272476	11.76289094	0.002678816	0.017028456	5.183528559	415	Upregulated
PRC1	1.96122954	3.665887882	23.10411984	0.000109774	0.00229138	5.177455457	416	Upregulated
SDF2L1	1.966368871	4.91091124	22.9574776	0.000113577	0.002342001	5.172362142	417	Upregulated
MCM6	1.868770451	5.863810268	25.04922422	6.96E-05	0.001749434	5.152391493	418	Upregulated
PPP1R17	-2.405964576	0.244303303	15.7207917	0.000720183	0.007224196	5.1516765	419	Downregulated
NT5DC2	2.370323706	4.530627786	16.47624015	0.000621621	0.006711057	5.151209012	420	Upregulated
CCNF	2.022342239	3.970608716	21.57689305	0.000159309	0.002874405	5.139685864	421	Upregulated
RFC4	1.946748677	4.001558173	23.10881002	0.000109595	0.00229138	5.139227385	422	Upregulated
SARDH	-1.847047874	1.178744072	25.50382443	6.50E-05	0.001670576	5.129499066	423	Downregulated
PTGDR2	-1.79422976	2.37494053	26.7664602	4.78E-05	0.001391431	5.125286068	424	Downregulated
TPPP3	-2.064245887	3.775972121	20.49111068	0.000209646	0.003416983	5.091167618	425	Downregulated
TBC1D8B	1.911363267	0.578329445	23.48154001	0.000101871	0.002174692	5.089200284	426	Upregulated
DLEC1	-1.676860868	1.394279818	30.1631087	2.39E-05	0.000937207	5.077810848	427	Downregulated
WDHD1	1.952086786	3.286256198	22.42866101	0.000129345	0.002514705	5.074474849	428	Upregulated
CCNJL	-2.042475472	3.492829038	20.70708308	0.00019852	0.003282357	5.073129658	429	Downregulated
SDK2	-2.060238009	3.478067215	20.38339737	0.000215665	0.003469084	5.067743011	430	Downregulated
DHRS9	2.287061723	4.134269044	16.97206012	0.000539896	0.006122549	5.061422553	431	Upregulated
C1QA	1.965146749	4.533921554	22.01963319	0.000142697	0.002675363	5.055570613	432	Upregulated
MPO	2.369982136	5.086794027	15.85438953	0.00074416	0.007399899	5.049896871	433	Upregulated
TOP1	1.668392799	7.238421418	29.78695886	2.49E-05	0.000948013	5.043861553	434	Upregulated
LMAN1	2.071882668	7.554580325	19.96469323	0.000239833	0.003684235	5.042242699	435	Upregulated
PDE7B	-1.597562714	0.552368546	32.82065509	1.42E-05	0.000702075	5.03810011	436	Downregulated
RMI2	1.837973847	1.970659224	24.65726809	7.73E-05	0.00184701	5.024157855	437	Upregulated
NME1-NME2	2.1803221	1.406332774	18.11801194	0.000400585	0.004967493	5.023162889	438	Upregulated
TIPIN	1.625523379	2.629454233	31.55635623	1.75E-05	0.000815318	5.020710185	439	Upregulated
OLR1	2.605015752	1.683080456	13.48982882	0.001546625	0.011831166	5.019793594	440	Upregulated
SAMD4A	2.15553191	4.041905147	18.42141954	0.000361473	0.004695046	5.018854642	441	Upregulated
SLAMF7	1.632335246	7.952519681	31.13951976	1.89E-05	0.000843069	5.018021974	442	Upregulated
SLC1A4	1.845756203	5.964319249	24.25893312	8.35E-05	0.001914065	5.016845507	443	Upregulated
ZNF395	-1.301542604	5.969570178	59.58382146	2.13E-07	0.000141213	5.011103434	444	Downregulated
CNP	1.412842684	6.816741561	44.12607948	1.89E-06	0.000302991	4.971185767	445	Upregulated
EIF3L	-1.288627795	8.504939851	57.35393553	2.84E-07	0.000142953	4.954525741	446	Downregulated
L1CAM	-1.601839487	0.325372621	31.61149224	1.76E-05	0.000816285	4.946733621	447	Downregulated
LHFPL2	1.589030599	4.838987248	31.81890346	1.66E-05	0.00078686	4.932514195	448	Upregulated
GPR150	-1.760693788	0.057044187	25.40808244	6.11E-05	0.001616024	4.915068493	449	Downregulated
PSME2	1.368983836	7.834085936	47.12139671	1.19E-06	0.000258592	4.911070839	450	Upregulated
CXCR5	-1.804903495	4.818094452	24.07035041	8.72E-05	0.001962681	4.886144926	451	Downregulated
RTN1	-2.210824554	4.432546997	16.92435597	0.000547086	0.006170762	4.885173283	452	Downregulated
DDX60	2.155133892	7.105968516	17.47020169	0.000469129	0.005560266	4.859621009	453	Upregulated
IGF2BP3	1.753219354	3.213627498	25.23282525	6.69E-05	0.001708468	4.85184717	454	Upregulated
SAMD9	1.984787081	8.630476984	19.89332268	0.000244325	0.003684235	4.830282295	455	Upregulated
GEN1	1.568275637	3.419938631	31.18550718	1.88E-05	0.00083979	4.823748354	456	Upregulated
ASIC1	-1.913898163	-0.25431545	20.52375225	0.000175604	0.003026589	4.821198495	457	Downregulated
PSMA3	1.578070104	5.609661519	30.45748267	2.17E-05	0.000896607	4.809007761	458	Upregulated
SLC7A11	2.017341831	1.393448606	19.27231342	0.000294054	0.004153345	4.804505258	459	Upregulated
SLC16A11	-1.761051691	0.416302551	24.44907361	8.09E-05	0.001875479	4.802190208	460	Downregulated
GALM	1.645101366	5.373498595	27.95626451	3.66E-05	0.001216024	4.795565423	461	Upregulated
PGAP1	1.889034431	3.360071136	21.4992278	0.000162569	0.002901146	4.793293418	462	Upregulated
ARHGAP42	2.433085844	3.387807481	13.91995359	0.001336131	0.010797891	4.785055199	463	Upregulated
BLZF1	1.494239635	4.684773533	33.53485949	1.19E-05	0.000633476	4.778981093	464	Upregulated
ST8SIA1	-1.451907981	1.583032137	36.01731996	7.70E-06	0.000511877	4.777988241	465	Downregulated
AK8	-1.905365066	-0.744268718	19.44939957	0.000183466	0.003115215	4.775820463	466	Downregulated
DERL3	2.403406446	5.393513335	14.15307624	0.001240731	0.010331775	4.772744741	467	Upregulated
TAP1	1.469714553	9.037189821	34.53051761	9.83E-06	0.000570726	4.767125864	468	Upregulated
STMN3	-1.43435706	5.084300139	36.5495372	6.79E-06	0.00049412	4.742224165	469	Downregulated
ZDHHC1	-1.878285056	1.417617886	21.34183336	0.000173114	0.003000079	4.738663865	470	Downregulated
APBA1	-1.837557604	0.20882602	22.02421061	0.000139865	0.002645882	4.736175253	471	Downregulated
THEM4	-1.387316836	5.006087692	39.74410019	3.88E-06	0.000389319	4.730326191	472	Downregulated
IL6	3.125927793	3.063221087	9.270014162	0.006465765	0.030846271	4.722643381	473	Upregulated
TOMM7	-1.314721925	6.678256371	46.58841145	1.29E-06	0.000258592	4.716412524	474	Downregulated
EMP1	1.836903661	3.729179908	21.8511409	0.000148853	0.002741811	4.706078212	475	Upregulated
ADGRE3	-2.02621193	4.325260997	18.29796672	0.000373688	0.004784645	4.701116168	476	Downregulated
SGO1	1.841031128	2.609758201	21.55653748	0.000160828	0.00288271	4.67658549	477	Upregulated
LINGO2	-2.05544967	1.408388487	17.77147707	0.0004409	0.005331002	4.672429953	478	Downregulated
SH3BGRL2	-1.807718375	4.207436431	22.15499625	0.000138063	0.002635542	4.662340785	479	Downregulated
SPX	-1.996872504	1.12252926	18.64330663	0.00034878	0.004640207	4.659627329	480	Downregulated
TRIM2	-1.597848893	0.61680693	28.03377639	3.74E-05	0.001222803	4.653964065	481	Downregulated
KCTD19	2.303249976	-0.02565835	14.15355569	0.001116542	0.009569598	4.650506505	482	Upregulated
IGLL1	2.60977329	3.15740634	11.92152736	0.002545779	0.016541652	4.649105232	483	Upregulated
GPR153	-1.604153197	2.707276642	27.5695679	4.00E-05	0.001265038	4.648670024	484	Downregulated
CAMK2N1	-1.601993957	1.892604279	27.65891192	3.97E-05	0.00125891	4.645791208	485	Downregulated
ATAD2	1.798261866	5.181615375	22.20386945	0.000136357	0.002610887	4.645291495	486	Upregulated
FANCA	1.47175789	4.675065311	32.54801796	1.43E-05	0.000705653	4.638110897	487	Upregulated
PDIA6	1.777438855	8.276687456	22.61856392	0.000123237	0.002470881	4.634046317	488	Upregulated
NOP53	-1.287936648	8.981470682	47.53676566	1.12E-06	0.000258592	4.620323446	489	Downregulated
LYNX1	-1.996314836	2.238280163	18.25166904	0.000381811	0.004859879	4.618223922	490	Downregulated
SIGLEC11	2.151540239	2.617779283	16.06912524	0.000702458	0.007143075	4.61745236	491	Upregulated
TMIE	-1.872655349	-0.053000916	20.05748648	0.000216577	0.003469084	4.606329957	492	Downregulated
AFF2	-1.520938632	1.180589249	30.18391808	2.39E-05	0.000937207	4.605652641	493	Downregulated
NCAPG2	1.811951889	4.486817965	21.50196746	0.000162219	0.002899003	4.598283249	494	Upregulated
RRBP1	1.64288319	6.821581384	25.73984777	5.95E-05	0.001591385	4.597156335	495	Upregulated
ARHGAP11A	1.966780278	4.529239011	18.44504207	0.000358994	0.004682155	4.581721316	496	Upregulated
MANEA	2.071953047	5.124605892	16.90954069	0.000549217	0.006189252	4.575622088	497	Upregulated
FCGBP	-1.683510591	4.852551057	24.02104725	8.82E-05	0.001971263	4.554326009	498	Downregulated
PMP22	-1.633859923	0.028124583	25.27912721	6.37E-05	0.001656712	4.543360705	499	Downregulated
CD274	2.060407964	4.103156243	16.84037667	0.000560346	0.006247615	4.541727952	500	Upregulated
EIF1AY	2.761072134	4.53113866	10.48864708	0.004149828	0.023026589	4.522002208	501	Upregulated
SMC4	1.733414215	6.638652095	22.61453128	0.000123358	0.002470881	4.519267561	502	Upregulated
CCDC51	1.508200119	2.455556858	29.34370137	2.75E-05	0.001009608	4.51833727	503	Upregulated
UNC13B	2.14120309	2.644535803	15.57993773	0.000810293	0.007776729	4.516232076	504	Upregulated
CGN	2.267309861	0.368512979	14.10813079	0.001219148	0.010199232	4.515194604	505	Upregulated
FAM98A	1.649014561	5.287342668	24.68665876	7.56E-05	0.001831538	4.513656461	506	Upregulated
AUNIP	1.953197178	0.556700903	18.14056337	0.000393081	0.004933955	4.505644645	507	Upregulated
FANCL	1.634736531	2.238945811	25.01191733	7.08E-05	0.001755049	4.504861104	508	Upregulated
SPATS2	2.003885196	4.92578053	17.21986735	0.000503218	0.005806398	4.480874017	509	Upregulated
CLIC3	-1.705058632	4.614377754	22.83046258	0.000117115	0.002383736	4.471928645	510	Downregulated
CASP7	1.476345023	5.239613188	30.07893809	2.35E-05	0.000935694	4.471651368	511	Upregulated
CASP3	1.825228406	5.666258003	20.20502595	0.000225375	0.003553816	4.470541269	512	Upregulated
HSD3B7	1.867797264	2.181555087	19.40231753	0.000280359	0.004043176	4.470156892	513	Upregulated
CHMP5	1.769930334	5.976527005	21.22586072	0.000173788	0.003003508	4.464421426	514	Upregulated
SQLE	1.355341721	5.008298013	35.72562469	7.88E-06	0.000511877	4.460204702	515	Upregulated
UBQLNL	2.269400001	0.291207403	13.68376639	0.0013765	0.011004656	4.444446365	516	Upregulated
ACVRL1	1.852559129	2.050929098	19.45809642	0.000276694	0.004002375	4.441848016	517	Upregulated
POMP	1.237399389	5.942913795	49.57318503	8.28E-07	0.000258592	4.439026887	518	Upregulated
FDXR	1.258736026	3.059453568	44.93113624	1.67E-06	0.000300893	4.432749393	519	Upregulated
DENND5B	2.194306914	5.310906951	14.48232699	0.001121383	0.009591518	4.428358598	520	Upregulated
CDCA7	1.764207399	3.608376863	21.05463363	0.000181621	0.003100606	4.425608429	521	Upregulated
UAP1	2.047393419	5.991972048	16.2622557	0.000660893	0.00691577	4.422696238	522	Upregulated
TXNDC17	1.535332398	3.37005107	27.07764556	4.43E-05	0.001318921	4.421421208	523	Upregulated
ITGA7	1.817393224	1.82764941	19.88820403	0.00024814	0.003712969	4.416771941	524	Upregulated
DDIAS	1.432729206	3.012845525	31.29795791	1.84E-05	0.000827441	4.416047981	525	Upregulated
TRAIP	1.824404106	1.884878121	19.74936718	0.000256996	0.003804809	4.414450674	526	Upregulated
DACT1	-1.697720681	2.089430188	22.47385246	0.000129109	0.002514705	4.413246868	527	Downregulated
XBP1	1.972133547	9.213995316	17.18825891	0.000507635	0.00584081	4.404813329	528	Upregulated
LDB2	-1.893512829	0.073292427	18.23111454	0.000364416	0.004718686	4.40464971	529	Downregulated
SIGLEC16	1.834862803	3.57333666	19.45886454	0.000274048	0.003986991	4.40248686	530	Upregulated
NME1	1.787640315	4.974856352	20.36147526	0.000216491	0.003469084	4.397211231	531	Upregulated
NMI	1.579468266	6.97672125	25.41134536	6.41E-05	0.001660424	4.390575962	532	Upregulated
MAL	-1.556393246	5.430220999	26.14879789	5.43E-05	0.001516154	4.38787204	533	Downregulated
PDZD4	-1.738744982	4.828899722	21.2745316	0.0001717	0.002996184	4.387603965	534	Downregulated
BST2	1.543958935	7.247783928	26.4565952	5.07E-05	0.001441509	4.386669509	535	Upregulated
TMEM45A	2.137966548	0.210342691	14.75720001	0.00099192	0.008884448	4.385759522	536	Upregulated
SLC27A2	1.743927863	1.528162144	21.17724884	0.000179454	0.003078049	4.380266178	537	Upregulated
DNAJB11	1.73474053	6.530389541	21.30026591	0.000170565	0.002990316	4.378975882	538	Upregulated
TCF19	1.818260513	5.33419718	19.53918858	0.000268056	0.003917911	4.376453831	539	Upregulated
MRPS18C	1.314807383	4.468706707	36.95928906	6.31E-06	0.000470225	4.375276474	540	Upregulated
RBBP8	1.527039025	4.938971086	26.82462485	4.67E-05	0.001372826	4.370972787	541	Upregulated
ADGRB2	-1.853103508	1.031936184	18.92303834	0.000323797	0.004400776	4.366784143	542	Downregulated
FLT1	1.627124279	1.729340835	23.76818415	9.52E-05	0.002078944	4.364202994	543	Upregulated
HLA-DOA	-1.321820283	5.845428137	36.34593422	7.04E-06	0.000500783	4.362469983	544	Downregulated
PSMA4	1.308653265	6.875686241	37.10607327	6.14E-06	0.000466176	4.359713294	545	Upregulated
PDZD2	-1.495118784	0.49585652	27.89405258	3.85E-05	0.00124017	4.345590793	546	Downregulated
RRM1	1.733383893	5.491924789	20.86741766	0.000190246	0.003183152	4.328506709	547	Upregulated
PLEKHH3	1.861996841	1.048816664	18.44995481	0.000367023	0.004737826	4.328064317	548	Upregulated
CEP128	2.139297827	4.21483645	14.53938654	0.001102403	0.009500658	4.326187176	549	Upregulated
RNASE3	2.103341787	1.91272203	14.98084351	0.000974816	0.00879149	4.324339317	550	Upregulated
PRSS1	-1.643209105	3.783634133	22.87212194	0.000116016	0.002376725	4.31181531	551	Downregulated
TIMELESS	1.49380129	5.144454066	27.26033379	4.25E-05	0.001301487	4.310453387	552	Upregulated
CTPS1	1.570420846	4.448610041	24.71353537	7.51E-05	0.001827532	4.300024282	553	Upregulated
PIF1	1.996483162	2.245457461	16.15092518	0.000687608	0.007071943	4.293359679	554	Upregulated
CTNNAL1	1.816883506	2.909785759	18.92090118	0.000316631	0.004359822	4.288810189	555	Upregulated
SLC4A11	2.17083562	0.534695207	13.96077879	0.001304137	0.010676298	4.279974574	556	Upregulated
ATOX1	1.300369393	4.182170454	35.82962048	7.74E-06	0.000511877	4.279299893	557	Upregulated
RLN1	-1.531258916	0.453438777	25.80961308	6.04E-05	0.001605354	4.278994549	558	Downregulated
IL4I1	1.868231527	3.163506091	17.8880667	0.000418635	0.005125732	4.278706232	559	Upregulated
TMEM51	1.938411596	2.166997233	16.90100361	0.000554975	0.006231843	4.274940909	560	Upregulated
KIF26B	2.249448175	1.592886754	13.11506622	0.001741516	0.012732956	4.262863435	561	Upregulated
ADGRA3	-1.451787553	1.167302102	28.38483288	3.46E-05	0.001165308	4.258904623	562	Downregulated
AFF3	-1.520447262	4.239357375	25.74029682	5.95E-05	0.001591385	4.254553095	563	Downregulated
FCRL5	1.991978592	5.216018541	15.84198956	0.000746818	0.007413167	4.242906891	564	Upregulated
CNKSR1	2.138364119	3.336532945	14.11740038	0.001256204	0.010419295	4.238583373	565	Upregulated
VIPR2	-1.74535137	0.08875557	19.6138049	0.000255	0.003779697	4.228188841	566	Downregulated
PVALB	-2.06618064	0.136684634	14.67968141	0.001009946	0.008993564	4.227546425	567	Downregulated
PLEKHG3	-1.501631227	6.292451039	25.96150298	5.66E-05	0.001539858	4.223366773	568	Downregulated
SUCNR1	2.052723122	2.071049626	14.96961495	0.000975842	0.008794446	4.219970813	569	Upregulated
NDUFAF1	1.634669045	3.872037804	22.13092779	0.000138899	0.002639492	4.214960835	570	Upregulated
MAGEE1	-1.295193397	3.115598065	34.96434965	9.09E-06	0.000558865	4.212866715	571	Downregulated
MRPL27	1.240513969	3.540694613	38.95719065	4.45E-06	0.000409758	4.20220725	572	Upregulated
CENPP	1.846563858	2.412153646	17.64675571	0.000449148	0.005381274	4.190065554	573	Upregulated
REEP6	-1.547835428	1.820620059	24.04238552	8.92E-05	0.001988634	4.181392614	574	Downregulated
SLC25A4	1.97646067	3.883831053	15.57521685	0.000808139	0.007772327	4.169242862	575	Upregulated
RPS4X	-1.215600831	10.00877153	40.04002046	3.69E-06	0.000385018	4.150691649	576	Downregulated
GSTA4	-1.382717249	0.102158119	29.25113966	2.82E-05	0.001013385	4.140167289	577	Downregulated
DHFR	1.520793992	6.256093888	24.28423225	8.30E-05	0.001909997	4.134989011	578	Upregulated
PAICS	1.696602712	5.951578489	19.91538279	0.000242938	0.003684235	4.128941646	579	Upregulated
N4BP3	-1.573571376	2.414356934	22.86860758	0.000116788	0.002382098	4.127541124	580	Downregulated
NR1D1	-1.672112583	4.782872965	20.42567521	0.00021296	0.003453134	4.116384279	581	Downregulated
TMPRSS3	1.63935964	0.857299179	21.20368699	0.000180158	0.00308398	4.116249126	582	Upregulated
MTHFD1	1.393792534	6.046938402	28.47702534	3.27E-05	0.001127109	4.108948044	583	Upregulated
IL5RA	-1.361177114	1.707805195	29.70387635	2.59E-05	0.000961013	4.107039624	584	Downregulated
CALR	1.418444062	9.728748923	27.48132592	4.05E-05	0.001275967	4.105205015	585	Upregulated
FHL1	-1.573747355	4.129145676	22.62764639	0.000123025	0.002470881	4.102992412	586	Downregulated
TIMM8B	1.32838636	3.977165959	31.41720987	1.79E-05	0.000816285	4.102267128	587	Upregulated
ENHO	-1.80890146	1.61512818	17.6515504	0.00045331	0.005408378	4.100658342	588	Downregulated
HIBCH	1.925213334	4.010889596	15.74457223	0.000768761	0.007512745	4.089540802	589	Upregulated
SRP54	1.596240657	6.022153517	21.77158761	0.000151667	0.002781444	4.07955953	590	Upregulated
LARGE2	-1.812854429	3.089658673	17.40494751	0.000478809	0.005637858	4.076902671	591	Downregulated
NRN1	2.476321556	0.90554492	10.56742119	0.004030102	0.022647302	4.073508194	592	Upregulated
EAF2	1.882514829	5.194491566	16.29905202	0.000653933	0.006873575	4.071535745	593	Upregulated
ATF5	1.343660353	5.640265494	30.00978878	2.38E-05	0.000937207	4.068824818	594	Upregulated
DSN1	1.45566315	3.813097667	25.56215309	6.19E-05	0.001625916	4.059701683	595	Upregulated
WNT7A	-1.728593616	0.93925396	18.82138575	0.000332816	0.004494258	4.057600346	596	Downregulated
ECT2	1.754721363	3.936849115	18.17958789	0.000385981	0.004877612	4.056552074	597	Upregulated
CBX7	-1.152686177	6.103467687	44.2137536	1.87E-06	0.000302991	4.055806907	598	Downregulated
EPHA4	-1.559804716	3.484398291	22.28198527	0.000133933	0.002569026	4.04025537	599	Downregulated
HOPX	-1.503235144	4.868857778	23.73574885	9.44E-05	0.002070317	4.034627616	600	Downregulated
ITPKB	-1.159999443	7.343105276	42.28785103	2.54E-06	0.000333379	4.033390334	601	Downregulated
IL10	1.727691824	1.331578742	18.56655017	0.000354437	0.004656464	4.028880173	602	Upregulated
CDHR3	-1.552590205	0.787870242	22.44015191	0.000132998	0.00255823	4.02440756	603	Downregulated
KNSTRN	1.527281249	3.051472627	23.03201428	0.00011177	0.002319925	4.023662295	604	Upregulated
FOXO1	-1.060591866	6.414785378	55.74467855	3.51E-07	0.000163663	4.015453027	605	Downregulated
GBP5	1.852579613	8.487049752	16.34236945	0.000645767	0.006819322	4.013166847	606	Upregulated
RPLP2	-1.151591085	9.261496607	42.61866999	2.41E-06	0.000333049	4.004648173	607	Downregulated
VAMP5	1.521784684	5.619566302	22.97439095	0.000113102	0.002336011	4.004614712	608	Upregulated
NAT8	1.940822945	0.682626972	15.04629587	0.000956793	0.0086673	4.002202398	609	Upregulated
PRDX1	1.308988027	6.639608412	30.76102631	2.04E-05	0.000878496	4.000607784	610	Upregulated
TMEM208	1.468507984	4.187399294	24.28053492	8.31E-05	0.001909997	3.992825072	611	Upregulated
TLR7	1.918059524	6.410088679	15.21209061	0.000899556	0.008321223	3.989204871	612	Upregulated
CAPN5	-1.640680931	2.891036628	19.84896474	0.000247902	0.003712969	3.987311831	613	Downregulated
SEC24D	1.489935204	6.695103932	23.53221686	9.90E-05	0.002128477	3.981004254	614	Upregulated
BARD1	1.306399377	3.142906443	30.38942506	2.21E-05	0.000897046	3.980841171	615	Upregulated
FBXO6	1.529729358	5.719183033	22.50151775	0.000126796	0.002500661	3.980271879	616	Upregulated
PARP14	1.600851838	8.332371651	20.71294098	0.00019785	0.003275572	3.977657069	617	Upregulated
RPL10	-1.10605161	10.98305484	47.5453108	1.12E-06	0.000258592	3.967831954	618	Downregulated
MRPL22	1.330999019	4.246862658	28.99071722	2.94E-05	0.001045127	3.967483057	619	Upregulated
ZWILCH	1.635572489	4.048852075	19.75851158	0.000253179	0.003762085	3.965562357	620	Upregulated
RPS27L	1.32347781	5.362399083	29.31518948	2.75E-05	0.001009608	3.964937436	621	Upregulated
PSMA6	1.229116305	6.873073465	33.99177672	1.09E-05	0.000598466	3.96139323	622	Upregulated
PSD	-1.404541107	0.862437946	26.21351682	5.56E-05	0.001522564	3.957188378	623	Downregulated
PITPNC1	-1.13746012	6.600200943	41.70363207	2.80E-06	0.000341918	3.942525283	624	Downregulated
TXNDC11	1.727301531	7.769188184	17.76217647	0.000432624	0.005251085	3.937817241	625	Upregulated
PRDM11	-1.291439869	3.068111761	30.49771473	2.16E-05	0.000896607	3.93553134	626	Downregulated
IFIT5	1.864051565	5.974529367	15.51833342	0.000821359	0.007857477	3.923300746	627	Upregulated
PSMC2	1.162122799	6.226168747	38.25269831	5.02E-06	0.000424235	3.91913579	628	Upregulated
PNPT1	1.496705528	5.769925358	22.77733152	0.000118599	0.002410053	3.918335326	629	Upregulated
IFFO2	-1.14691161	5.973219956	40.17997154	3.60E-06	0.000384763	3.916481104	630	Downregulated
APOL6	1.569115889	8.406673643	20.8113977	0.000192958	0.00321596	3.911318426	631	Upregulated
RFC3	1.629755099	3.545842212	19.4142639	0.00027724	0.004005679	3.907050721	632	Upregulated
SPNS3	-1.496229022	2.128066103	22.57863384	0.000125593	0.002495557	3.894433616	633	Downregulated
CHAF1A	1.386814389	5.171169762	25.87094481	5.78E-05	0.001561404	3.892073285	634	Upregulated
PGA4	-2.122000749	0.64882298	12.41525144	0.002166925	0.014725507	3.887356303	635	Downregulated
TNNT1	2.201269634	3.004074347	11.73825946	0.002704825	0.017141899	3.887312443	636	Upregulated
CDKN2A	2.226632757	3.047456111	11.50627146	0.002924731	0.01815007	3.876838585	637	Upregulated
LTB	-1.201380256	7.361535428	34.03887096	1.08E-05	0.000597535	3.872813322	638	Downregulated
SDS	2.180263055	0.129286259	11.71011194	0.00261749	0.016803411	3.869100388	639	Upregulated
TXN	1.231081632	6.044958909	32.36824503	1.49E-05	0.000719912	3.868945392	640	Upregulated
GPRC5D	2.022275505	1.872668107	13.29762292	0.001637286	0.012242239	3.866872184	641	Upregulated
WNT5B	1.962207829	1.324048517	13.96003379	0.001337263	0.010800111	3.85882252	642	Upregulated
ASS1	2.029400723	0.541933625	13.09432375	0.001732453	0.012699158	3.848200569	643	Upregulated
KCNA2	1.885604889	2.351929725	14.77115357	0.001032199	0.009113299	3.847245652	644	Upregulated
DDX60L	1.860697138	7.983341119	15.02926026	0.000950136	0.008644841	3.839070342	645	Upregulated
TIMD4	2.280260463	1.136718333	10.9695805	0.003539667	0.020732803	3.838458153	646	Upregulated
MSX2	-1.395480514	0.420406643	25.04988207	7.20E-05	0.001777491	3.83784009	647	Downregulated
SLC22A31	2.101085667	-0.620472204	11.77288331	0.002215799	0.014939128	3.835899041	648	Upregulated
NR4A1	-2.169107597	6.786188106	11.73950977	0.00269828	0.017126261	3.831375979	649	Downregulated
AGRN	1.76162587	5.149834285	16.44699786	0.000626665	0.006740182	3.825068207	650	Upregulated
OXCT2	2.351154807	0.562832212	10.31162332	0.004357603	0.023725773	3.820108453	651	Upregulated
PSMA8	2.014672492	0.363639736	13.05620793	0.001737044	0.012716457	3.819081403	652	Upregulated
IGF1R	-1.202990935	5.069081172	33.0246947	1.31E-05	0.00067282	3.816009257	653	Downregulated
MAN1A1	1.794210482	8.127963778	15.7578809	0.000765388	0.007510216	3.811526676	654	Upregulated
LRRCC1	1.394179508	3.64664863	24.60669407	7.71E-05	0.001845722	3.811454838	655	Upregulated
RPL32	-1.097234766	9.83298282	41.72133993	2.79E-06	0.000341918	3.803101078	656	Downregulated
PRRT2	-1.599463929	0.164497332	19.12405961	0.000298446	0.004201257	3.801319125	657	Downregulated
WDR76	1.585222193	4.300227471	19.4240433	0.00027636	0.004002375	3.800859006	658	Upregulated
CTSF	-1.363997754	2.871728111	25.54001654	6.24E-05	0.001634733	3.800852438	659	Downregulated
CHURC1-FNTB	1.495633751	2.463286645	21.54755541	0.000161078	0.00288271	3.799207407	660	Upregulated
NRXN2	-1.909965837	0.740950103	14.22998549	0.001230057	0.010263516	3.798356401	661	Downregulated
SHF	-1.36738886	0.379621585	25.5172211	6.47E-05	0.001670191	3.797558754	662	Downregulated
NUDT11	-1.559845329	0.055373386	19.84714039	0.000243876	0.003684235	3.796121683	663	Downregulated
SLC17A9	1.937667942	4.593498817	13.79903713	0.00138508	0.011043215	3.791831074	664	Upregulated
NECTIN2	1.633519246	4.221286346	18.16747878	0.000387169	0.004887531	3.774916759	665	Upregulated
SNRPG	1.300508083	4.873651816	27.60527025	3.94E-05	0.001255583	3.772974862	666	Upregulated
ACP2	1.18688513	5.219445407	33.17901455	1.27E-05	0.000662597	3.772811786	667	Upregulated
PAIP2B	-1.178820416	2.529948063	33.27541071	1.25E-05	0.000660948	3.748451705	668	Downregulated
HMGB3	1.988434467	3.365428957	12.94079331	0.001819884	0.01309464	3.744036067	669	Upregulated
TRAM2	1.778978626	7.141172805	15.44816173	0.000838563	0.007931721	3.736980458	670	Upregulated
RPH3A	-2.050003306	4.069251691	12.28334341	0.002252743	0.01511331	3.732318869	671	Downregulated
CNR1	-1.722208211	-0.346239373	15.95951411	0.000651029	0.006858123	3.726505047	672	Downregulated
ADAMTS14	1.999815301	0.127381457	12.62268192	0.001958395	0.013768874	3.721859428	673	Upregulated
SYBU	-1.609800354	-0.444899148	17.67808084	0.000387705	0.004887531	3.720104521	674	Downregulated
GDF7	-1.530604354	1.259395195	19.84360144	0.000253214	0.003762085	3.711059614	675	Downregulated
AHNAK2	-1.727816905	1.170215009	16.10326795	0.000705992	0.00714427	3.707967916	676	Downregulated
VEPH1	-1.693633315	1.017567837	16.72870602	0.000591017	0.006474975	3.706960064	677	Downregulated
EEF1G	-1.120222438	10.66708854	36.31857209	7.08E-06	0.000500783	3.697126473	678	Downregulated
RCAN3	-1.137724457	5.828572647	34.81362306	9.32E-06	0.000564813	3.69543724	679	Downregulated
CKS1B	1.495005635	4.114320383	20.52009196	0.000207909	0.003393061	3.691779357	680	Upregulated
RPS6KA2	-1.207921918	2.99330295	30.37068599	2.22E-05	0.000898291	3.680034161	681	Downregulated
DTX3L	1.587272227	7.931481615	18.26428233	0.000376963	0.00481679	3.678094285	682	Upregulated
CNR2	-1.345744683	3.190897985	24.57700324	7.77E-05	0.001849862	3.677732654	683	Downregulated
NDUFB3	1.165488482	4.968864963	32.60400058	1.42E-05	0.000702075	3.675503689	684	Upregulated
SEC24A	1.555378493	6.573378217	18.92198211	0.000315671	0.004353889	3.672439424	685	Upregulated
SORL1	-1.346339991	8.753436642	24.39559332	8.09E-05	0.001875479	3.671317971	686	Downregulated
CCRL2	1.654578823	3.55562336	17.00635829	0.000534732	0.006074923	3.667306433	687	Upregulated
TIMM17A	1.353980324	4.676091327	24.10467504	8.65E-05	0.001957349	3.667027986	688	Upregulated
ZNF853	-1.267599603	2.884319156	27.12230872	4.39E-05	0.001314603	3.652214852	689	Downregulated
CRYL1	-1.306903314	3.824621092	25.60786937	6.13E-05	0.001616024	3.648288729	690	Downregulated
ADAMTS2	2.401934761	1.049266339	9.341288322	0.006296983	0.030292359	3.64773882	691	Upregulated
UBE2L6	1.434435148	8.376513102	21.59909051	0.000158298	0.002865504	3.647480139	692	Upregulated
SNX22	-1.499501274	3.490537557	19.82729695	0.000248826	0.003718817	3.643181057	693	Downregulated
CFAP161	-1.870391496	0.674220355	13.69589714	0.001449937	0.011346435	3.638174349	694	Downregulated
STXBP1	-1.393570038	1.297073748	22.78137875	0.00012139	0.002450956	3.638143721	695	Downregulated
IFITM3	1.913649306	10.56422427	13.1059417	0.001724185	0.012659096	3.631335737	696	Upregulated
MAIP1	1.127617314	3.259181291	33.8672726	1.12E-05	0.000611088	3.624044971	697	Upregulated
PCDH1	-1.855533609	2.890316295	13.74394384	0.00141212	0.011189498	3.620497494	698	Downregulated
PFKP	1.0077976	6.328862714	47.97085834	1.05E-06	0.000258592	3.615357082	699	Upregulated
CD96	-1.191147328	7.300934857	29.90652221	2.43E-05	0.000940748	3.605039267	700	Downregulated
CBR1	1.294939142	5.051154903	25.35646892	6.49E-05	0.001670576	3.596219248	701	Upregulated
FMNL3	-1.13771472	6.006520018	32.75478398	1.38E-05	0.000691776	3.595218092	702	Downregulated
ACAT1	1.333518199	4.595628173	23.88789171	9.10E-05	0.002019479	3.59351224	703	Upregulated
PODXL	1.26030325	1.788619793	26.59379526	4.98E-05	0.001430053	3.585118882	704	Upregulated
PSMC3IP	1.650887646	1.061683437	16.51333654	0.000627748	0.006740182	3.584619161	705	Upregulated
IL15RA	1.231598803	4.360498907	27.60389783	3.95E-05	0.001255583	3.573058394	706	Upregulated
TTC9	-1.23052515	5.080492142	27.64217711	3.91E-05	0.001254559	3.570379681	707	Downregulated
TMEM198	2.178829046	0.0342011	10.3561589	0.004136611	0.022993951	3.569763874	708	Upregulated
SEC61G	1.51474998	5.036304843	18.81226584	0.000325111	0.004409115	3.568218577	709	Upregulated
CEACAM19	-1.763722059	0.04159915	14.40856528	0.001113042	0.009552461	3.56251521	710	Downregulated
INTS7	1.139742089	4.692174959	31.99285283	1.60E-05	0.000766127	3.551093556	711	Upregulated
ALDH7A1	1.839982714	0.964709193	13.51863071	0.001536866	0.011770802	3.549683511	712	Upregulated
NELL2	-1.429167097	5.573569066	20.68927581	0.00019906	0.003286968	3.548914117	713	Downregulated
SLC25A10	1.632985208	2.507943489	16.38756823	0.000639682	0.006797425	3.53974945	714	Upregulated
TFEC	1.851035682	5.969954153	13.25828153	0.001642421	0.012273348	3.537397601	715	Upregulated
DDX43	1.663197517	1.039328068	15.79797326	0.000771675	0.007530855	3.531227269	716	Upregulated
KCNIP2	-1.393627426	1.044655593	21.47131433	0.000168053	0.002965404	3.522973167	717	Downregulated
TSPAN18	-1.386512653	4.797931299	21.53104919	0.000161025	0.00288271	3.522018099	718	Downregulated
KCNH2	-1.528547385	1.420518205	18.11394305	0.000399728	0.004966642	3.521677054	719	Downregulated
PPIB	1.511262483	8.838096006	18.43045896	0.000360323	0.004689779	3.519500075	720	Upregulated
VWF	-1.702553179	2.70057679	14.99251145	0.000963479	0.008714196	3.506872533	721	Downregulated
IFITM1	1.478022114	10.17498468	19.06923246	0.000303511	0.004249306	3.505398497	722	Upregulated
MACC1	1.810953735	1.755017875	13.55291148	0.00151009	0.011667183	3.500635147	723	Upregulated
NDUFV2	1.156029584	5.843489458	29.91499303	2.43E-05	0.000940748	3.498754477	724	Upregulated
RAB37	-1.149165893	6.721035715	30.2751349	2.25E-05	0.000909874	3.49463482	725	Downregulated
VIPR1	-1.49636842	4.691105655	18.56290869	0.000347693	0.004630643	3.493060643	726	Downregulated
PCDHGB6	-1.789319726	0.143937911	13.62093699	0.001443015	0.011320471	3.48225864	727	Downregulated
ADAMTS1	-1.96410423	1.932297038	11.81738932	0.002648366	0.016902476	3.480490256	728	Downregulated
RAB3A	-1.54439325	1.476190582	17.50201605	0.000472455	0.005589169	3.478981703	729	Downregulated
AK5	-1.580667594	3.425108721	16.78237935	0.000569923	0.006298654	3.478657775	730	Downregulated
CLPTM1L	1.413262952	7.1084724	20.36257912	0.000216401	0.003469084	3.476323325	731	Upregulated
FCRL1	-1.511466749	5.672552553	17.98327467	0.000407087	0.00501933	3.475397516	732	Downregulated
JSRP1	2.255252968	0.852538344	9.559270469	0.005807466	0.028795067	3.474627431	733	Upregulated
GPD2	1.28995771	5.650627709	23.86072963	9.16E-05	0.002028617	3.473598016	734	Upregulated
GBP3	1.645926357	6.141729261	15.60126849	0.000801482	0.007761624	3.472982599	735	Upregulated
RPS6	-1.055263025	10.68298906	35.91137379	7.62E-06	0.000511877	3.472695508	736	Downregulated
PLXNA4	-1.430738902	2.876895325	19.74988199	0.000254264	0.003773226	3.467091277	737	Downregulated
NR4A2	-2.448541094	5.956767148	8.425100048	0.00885323	0.038396502	3.466420031	738	Downregulated
RPL13	-1.04112206	10.16815918	36.75846561	6.54E-06	0.00047877	3.456392773	739	Downregulated
SUSD4	-1.502611315	1.310427722	18.05142277	0.000407255	0.00501933	3.455035735	740	Downregulated
SEMA4C	-1.274432269	3.989076837	24.035987	8.80E-05	0.001971263	3.447664695	741	Downregulated
ERLEC1	1.61595466	6.344257261	15.87944064	0.000738624	0.007362277	3.446811633	742	Upregulated
ERI1	1.223340312	4.451590115	25.97878109	5.64E-05	0.001537593	3.44145041	743	Upregulated
ABCA1	1.741261991	5.699617625	14.01832992	0.001293513	0.010596211	3.438730189	744	Upregulated
VPREB3	-1.592669969	3.287293861	16.21410482	0.000670946	0.006963695	3.435644319	745	Downregulated
NUP37	1.300796782	3.884623512	23.0979224	0.000109849	0.00229138	3.433977135	746	Upregulated
NCR3	-1.410073231	4.538405178	19.92315877	0.000242485	0.003684235	3.431628423	747	Downregulated
PIANP	-1.434216021	0.279407277	19.39834859	0.000282917	0.004059766	3.429926231	748	Downregulated
SRPRB	1.532153822	5.194560029	17.22642493	0.000502251	0.005805633	3.42612645	749	Upregulated
C1orf115	-1.242532532	1.487629252	25.10539492	7.01E-05	0.001749434	3.425789424	750	Downregulated
CNN3	-1.610510664	0.952263855	15.83450848	0.000764194	0.007504346	3.421831331	751	Downregulated
FOXP1	-1.06826188	7.013379048	33.60179624	1.17E-05	0.000630647	3.418666605	752	Downregulated
LILRB4	1.161428066	6.931668153	28.31933086	3.39E-05	0.001149661	3.413936783	753	Upregulated
THBS1	-1.949642201	6.514742049	11.58095071	0.002846321	0.017823458	3.409939874	754	Downregulated
ABLIM2	-1.293927762	0.161585847	23.0715409	0.000112655	0.002330601	3.406306349	755	Downregulated
STT3A	1.599843295	7.104229463	15.78795582	0.000758668	0.007483443	3.401104578	756	Upregulated
CRELD2	1.488460266	5.312974498	17.80712159	0.000427311	0.005203705	3.399177886	757	Upregulated
COA6	1.242585628	3.224151452	24.6259719	7.68E-05	0.001845722	3.397022389	758	Upregulated
ARHGAP44	1.898271935	0.839654758	12.02387312	0.002484533	0.016235806	3.397007282	759	Upregulated
UGGT2	1.395288097	1.998877875	20.00567218	0.000239148	0.003682291	3.3959664	760	Upregulated
CHI3L1	-2.359096415	4.358286484	8.60222727	0.008275328	0.036476194	3.392358201	761	Downregulated
FRMD3	1.75324076	4.688781281	13.52307856	0.001510372	0.011667183	3.389074002	762	Upregulated
GNAO1	-1.59308893	3.007549265	15.80911266	0.000755328	0.007469683	3.388018747	763	Downregulated
SMC2	1.660746341	5.179074567	14.72126035	0.001042711	0.009186791	3.382668168	764	Upregulated
GAS1	-1.385180916	0.489285393	20.08119271	0.000239368	0.003682291	3.371366715	765	Downregulated
ENPP2	1.497266499	2.580843788	17.34447229	0.000487321	0.005716724	3.358148288	766	Upregulated
SGCD	-1.91956137	1.001261015	11.59502244	0.002871618	0.017937289	3.352020997	767	Downregulated
ATAD5	1.418477161	3.3696576	18.97271441	0.000311717	0.004334793	3.351906406	768	Upregulated
PARP12	1.337974341	7.146410785	20.97708154	0.000185024	0.003137444	3.349517088	769	Upregulated
SPATA24	1.412236856	1.691736359	19.11234755	0.000303546	0.004249306	3.349376783	770	Upregulated
NASP	1.354147764	6.531944278	20.56417708	0.000205504	0.003362521	3.349261048	771	Upregulated
GLI3	-1.781314245	-0.28310594	12.67774011	0.001842403	0.013187911	3.348557244	772	Downregulated
GINS3	1.554439205	2.788301365	16.13217028	0.000687658	0.007071943	3.34276128	773	Upregulated
ZNF684	1.920203433	3.02708586	11.40824151	0.003021909	0.018545074	3.325353464	774	Upregulated
CDK2	1.190730039	4.69346407	25.48475901	6.30E-05	0.001646847	3.31421457	775	Upregulated
NET1	1.665986814	4.933659807	14.18407362	0.001228913	0.010263516	3.313154379	776	Upregulated
ASF1B	1.547879965	4.479924726	15.93652649	0.000726535	0.007264769	3.310571945	777	Upregulated
EFHC2	-1.542101675	1.676834722	16.10329445	0.000699968	0.007135033	3.310281604	778	Downregulated
KCNH8	-1.722847742	0.692726077	13.43925188	0.001574533	0.011993766	3.309667046	779	Downregulated
NOP16	1.159535839	3.069135297	26.6284703	4.89E-05	0.001406124	3.306968712	780	Upregulated
SERPINB10	1.692466376	2.018719719	13.76933535	0.001406417	0.011165375	3.303908767	781	Upregulated
HMGB2	1.235200909	7.509114071	23.57346154	9.80E-05	0.002114996	3.303780038	782	Upregulated
LRR1	1.356829501	3.215805736	19.9092022	0.000243604	0.003684235	3.302051678	783	Upregulated
CLEC6A	1.852273093	1.894939767	11.90013466	0.002574289	0.016658176	3.294031625	784	Upregulated
DPEP3	-1.851174259	0.173176485	11.81363324	0.002592474	0.016704165	3.289861035	785	Downregulated
EPHX2	-1.166239664	3.649892845	26.11682346	5.47E-05	0.001516154	3.287928954	786	Downregulated
NSG1	-1.407890476	3.958212981	18.49671268	0.000354083	0.004656464	3.283121414	787	Downregulated
SLIRP	1.095846544	3.568717367	29.28140595	2.77E-05	0.001011446	3.282123074	788	Upregulated
APCDD1	-1.68810381	1.190224255	13.6881191	0.001456365	0.011373876	3.281828304	789	Downregulated
CELSR2	-1.203540326	3.416889593	24.36853152	8.15E-05	0.001883046	3.279814713	790	Downregulated
MRPL13	1.236463017	3.899963225	23.28039971	0.000105156	0.002228162	3.279165689	791	Upregulated
SFXN4	1.256995851	3.527176368	22.4299494	0.000129119	0.002514705	3.267576973	792	Upregulated
SYNGR3	-1.449200076	0.535297465	17.50731528	0.000475346	0.005612827	3.261886162	793	Downregulated
C11orf98	1.030798806	5.050986248	32.81614471	1.36E-05	0.000689164	3.259053372	794	Upregulated
NOXA1	-1.342014834	1.650540915	19.73418767	0.000258108	0.003813628	3.245879899	795	Downregulated
GATA2	-1.421226489	4.887822634	17.80587991	0.000427481	0.005203705	3.245636959	796	Downregulated
PHYHD1	1.586499248	1.595205133	14.85407248	0.001012668	0.00900709	3.245050182	797	Upregulated
TUBB3	2.070124247	0.996334434	9.817211765	0.005318229	0.027182297	3.241222202	798	Upregulated
MX2	1.553678525	8.477776333	15.24974275	0.000889492	0.008258447	3.236470204	799	Upregulated
SPSB1	1.591858254	3.509237174	14.67724859	0.00105733	0.009265804	3.236433937	800	Upregulated
TPPP	-1.351772186	2.046187782	19.38113002	0.000281633	0.004045939	3.234764767	801	Downregulated
SPDL1	1.532897232	3.372594451	15.57661918	0.000807975	0.007772327	3.233568438	802	Upregulated
CENPS	1.927744047	1.199548459	10.90875938	0.00362349	0.02105736	3.232048118	803	Upregulated
DHX58	1.532023436	5.893748536	15.57365455	0.000808044	0.007772327	3.23172521	804	Upregulated
RPL4	-1.023666086	10.72520453	32.50389095	1.45E-05	0.000705653	3.225990403	805	Downregulated
PFN2	-1.322073727	1.284529942	19.97948206	0.000243771	0.003684235	3.217468199	806	Downregulated
TMEM204	-1.315459823	4.085634217	20.10301435	0.000231469	0.003600344	3.214531228	807	Downregulated
SH2D1B	-1.641255704	5.546907871	13.79991385	0.001384563	0.011043215	3.211780637	808	Downregulated
ATOH8	-1.994504916	1.524202642	10.21672451	0.004610506	0.024612684	3.208841329	809	Downregulated
CNFN	-1.774513938	-0.083252835	12.02660698	0.002353862	0.01564151	3.204277675	810	Downregulated
RAPGEF5	2.22220678	0.491009148	8.619367702	0.008159308	0.036209625	3.202591023	811	Upregulated
B4GALT2	1.700100638	2.972890694	12.93671823	0.001822877	0.013108693	3.200338454	812	Upregulated
HSPD1	1.471870188	7.222699821	16.44106561	0.000627687	0.006740182	3.195913478	813	Upregulated
KANK3	-1.254022294	0.906699703	21.7319465	0.000157811	0.002860801	3.189621197	814	Downregulated
SMAD6	1.673355147	0.36819102	13.22991614	0.001671755	0.012418891	3.189276344	815	Upregulated
PSMD14	1.313866626	4.943789148	19.79436248	0.00025073	0.003738393	3.189168174	816	Upregulated
CHAF1B	1.421982475	3.33266546	17.29924006	0.000492515	0.005750882	3.185618306	817	Upregulated
AXIN2	-1.410426284	3.389103951	17.49618711	0.000466203	0.005539093	3.182713454	818	Downregulated
ROMO1	1.224222591	3.549862816	22.45768501	0.000128245	0.002514705	3.182382461	819	Upregulated
ARMCX3	1.152634045	5.071712322	25.11574578	6.85E-05	0.001740218	3.180574027	820	Upregulated
SDSL	1.618849349	1.610702509	13.90595258	0.00135273	0.010867042	3.179239884	821	Upregulated
EXOC3L1	1.937798747	0.768559517	10.52854856	0.004128088	0.022990635	3.174984468	822	Upregulated
TRIM22	1.441551209	8.868599914	16.81324482	0.00056437	0.006274273	3.174925094	823	Upregulated
TKTL1	-1.670688481	3.505280372	13.13886715	0.001707349	0.012594201	3.174023081	824	Downregulated
TDRD7	1.432861062	5.520810044	16.96457837	0.000540698	0.006126128	3.170654962	825	Upregulated
ADAM23	-1.600998201	1.094979899	14.0982697	0.001283111	0.010531542	3.165986803	826	Downregulated
PPM1H	-1.32311473	1.541790108	19.36071199	0.00028502	0.00407254	3.162422415	827	Downregulated
DYRK2	-1.055792216	6.728232151	29.20116369	2.81E-05	0.001013385	3.161280007	828	Downregulated
RGMB	-1.228232292	2.987789942	22.05436824	0.000141725	0.002669051	3.161031552	829	Downregulated
CNTNAP2	-1.94507806	2.570259094	10.34955581	0.004368981	0.023777447	3.158485405	830	Downregulated
ZCCHC14	-1.11078986	4.513113083	26.48988476	5.03E-05	0.001437729	3.157223362	831	Downregulated
SUN2	-1.042702819	9.335791349	29.88542348	2.44E-05	0.000940748	3.155767988	832	Downregulated
ATP6V0E2	-1.125248562	5.363201777	25.78859265	5.88E-05	0.001580365	3.152094208	833	Downregulated
KDF1	-1.457222359	0.125310179	16.30742313	0.000654432	0.006873575	3.151705808	834	Downregulated
XYLT1	-1.142496369	5.700142463	24.99902976	7.04E-05	0.001751818	3.149303709	835	Downregulated
IFI16	1.246183183	9.056327195	21.24292873	0.000173036	0.003000079	3.143954747	836	Upregulated
CERS4	-1.033544693	4.481204642	30.26364508	2.26E-05	0.000909874	3.143028602	837	Downregulated
DHRS3	-1.187898666	3.626839106	23.17143799	0.00010796	0.002270757	3.140601406	838	Downregulated
SP140	1.225115204	6.538919292	21.85560449	0.000148542	0.002740092	3.139032941	839	Upregulated
EEF1A1	-1.004678587	13.49695578	32.03512646	1.59E-05	0.000762546	3.132320731	840	Downregulated
RHBDD3	1.080150802	3.875630027	27.5040778	4.03E-05	0.001273547	3.127020292	841	Upregulated
PDE3B	-1.031742998	6.525245698	30.05511991	2.36E-05	0.000937205	3.124288408	842	Downregulated
PABPC1	-1.070845736	11.25177252	27.92593526	3.68E-05	0.001217406	3.121049155	843	Downregulated
PROS1	-1.581717608	1.603015098	14.01065833	0.001310338	0.01069125	3.117520369	844	Downregulated
NHS	-1.30388809	1.931686634	19.33541807	0.000285275	0.00407254	3.116468156	845	Downregulated
ANKH	-1.051148949	5.712971803	28.6751425	3.14E-05	0.001089879	3.114156587	846	Downregulated
HES4	1.58603647	3.052178611	13.84500342	0.001366727	0.01094685	3.109758874	847	Upregulated
UQCC2	1.11871529	3.623064471	25.37029663	6.47E-05	0.001670191	3.106934075	848	Upregulated
SLC39A14	1.539408969	4.037267278	14.48429781	0.001120938	0.009591518	3.106700754	849	Upregulated
LAMC1	1.848774556	4.514157885	10.91247119	0.003578011	0.020879743	3.106449392	850	Upregulated
SCARB2	1.228080462	7.148169807	21.32759882	0.0001694	0.002980821	3.101718704	851	Upregulated
AMOT	-1.315157626	2.415523396	18.79933136	0.000327571	0.004432936	3.094971683	852	Downregulated
CEP68	-1.01064884	4.834785697	30.60333059	2.11E-05	0.000889692	3.083247183	853	Downregulated
FGFBP2	-1.49456488	7.563233282	15.01682085	0.000953692	0.008650513	3.083224779	854	Downregulated
LRRC43	-1.553046387	-0.434195816	13.87593302	0.001245814	0.010367243	3.081766967	855	Downregulated
NR3C2	-1.204537612	4.361404577	21.7820324	0.000151312	0.002778988	3.078934555	856	Downregulated
SPCS2	1.373289262	6.924520902	17.27394786	0.000495575	0.005760173	3.07556988	857	Upregulated
GMPPA	1.361010292	5.546744745	17.49082499	0.000466464	0.005539093	3.071203237	858	Upregulated
EPPK1	-1.390522799	2.040286817	16.87465046	0.000558388	0.006247615	3.065109615	859	Downregulated
ALDOC	-1.054088227	4.201453733	27.67385078	3.89E-05	0.001249564	3.060272751	860	Downregulated
SNTA1	-1.095420616	2.472878782	25.6132203	6.15E-05	0.001617121	3.057600976	861	Downregulated
CCDC141	-1.326357933	1.357772593	18.08021823	0.000403039	0.004985806	3.053626976	862	Downregulated
RHOC	-1.302278283	6.346993465	18.67483909	0.00033731	0.004535414	3.051736878	863	Downregulated
HELZ2	1.449235635	8.029138907	15.51328755	0.000822555	0.007862955	3.049792046	864	Upregulated
C2CD4D	-1.374517581	-0.315762958	16.85764473	0.000529735	0.006042625	3.049744374	865	Downregulated
VSIG2	-1.825514388	1.499267018	10.81774373	0.003733113	0.021476478	3.045025447	866	Downregulated
GOLGA7B	-1.147521715	3.312678179	23.28694316	0.000105072	0.002228162	3.043288624	867	Downregulated
OLIG1	-1.655543406	2.871798602	12.46096209	0.002127886	0.014538632	3.042022033	868	Downregulated
YWHAE	1.042779064	7.798430892	27.93665739	3.67E-05	0.001217406	3.039247024	869	Upregulated
GLRX2	1.292917707	2.017011637	18.73312228	0.000334205	0.00450339	3.033780209	870	Upregulated
HMBS	1.143899234	3.438425161	23.23608993	0.000106319	0.002243731	3.030222423	871	Upregulated
ANGPT1	-1.540494175	0.242104904	13.91623344	0.001344254	0.010827552	3.027794634	872	Downregulated
BAIAP3	-1.529637098	3.194857341	14.06816068	0.001275078	0.010499806	3.026874549	873	Downregulated
PSMA5	1.199207453	6.158366802	21.25705385	0.000172424	0.003000079	3.025441216	874	Upregulated
ERGIC2	1.218121358	5.450187738	20.66135241	0.00020048	0.003301754	3.022470114	875	Upregulated
IL12A	1.805623677	1.413547211	10.87500358	0.003660429	0.021193817	3.02223633	876	Upregulated
IDH3A	1.11096107	5.948604796	24.18198239	8.50E-05	0.001928858	3.015925763	877	Upregulated
LDOC1	-1.545646461	2.829767991	13.7210752	0.001421756	0.011237578	3.012970811	878	Downregulated
THRA	-1.141604991	5.006077065	23.05409745	0.000110964	0.002310801	3.009541918	879	Downregulated
GPR183	-1.271936919	6.414683996	18.95016175	0.000313305	0.004346725	3.004108713	880	Downregulated
AZIN2	-1.284277376	0.645942164	18.69776156	0.000344699	0.004605368	3.001016694	881	Downregulated
PRSS23	-1.481745817	5.202875727	14.57701671	0.001089437	0.009453184	2.999678678	882	Downregulated
SAPCD2	1.31363084	3.195587167	17.80371009	0.00042813	0.005206574	2.999607654	883	Upregulated
EDEM2	1.042769103	6.013864189	26.98960443	4.51E-05	0.00133639	2.996987894	884	Upregulated
AGAP1	-1.382667543	4.017346578	16.34086803	0.000646263	0.006819322	2.9952157	885	Downregulated
CACNA2D3	-1.803437576	1.20651758	10.72212582	0.003866551	0.022032872	2.988167824	886	Downregulated
SELENOS	1.333833631	5.229599229	17.27524059	0.00049542	0.005760173	2.987206447	887	Upregulated
GCH1	1.415939594	6.522654776	15.56348846	0.000810449	0.007776729	2.986504102	888	Upregulated
DIRAS1	-1.607947219	0.961497964	12.69398999	0.00199997	0.013975388	2.982156998	889	Downregulated
SUB1	1.395084871	8.280290535	15.91106683	0.000731829	0.007300324	2.980819048	890	Upregulated
PROB1	1.400105779	1.671484128	15.8560954	0.000750712	0.007435708	2.98037392	891	Upregulated
CGAS	1.07173871	4.232306333	25.4316026	6.38E-05	0.001656712	2.980240517	892	Upregulated
HNRNPAB	1.076583659	6.593717772	25.20994727	6.70E-05	0.001709997	2.978911863	893	Upregulated
CYP4F22	-1.606059241	2.070643418	12.6060737	0.002036644	0.014113364	2.971802948	894	Downregulated
FGFR2	-1.658993388	-0.01101148	11.92412572	0.002486948	0.016243164	2.968485599	895	Downregulated
CD7	-1.205463486	7.545508325	20.41359262	0.000213585	0.003454368	2.967406824	896	Downregulated
COQ3	1.406559132	1.287628775	15.6081754	0.000811708	0.007782884	2.966235497	897	Upregulated
NDUFB6	1.358531336	3.750233683	16.57879284	0.000603631	0.00655584	2.966178792	898	Upregulated
MYO1D	1.71625431	5.062795657	11.32102876	0.003108995	0.018848049	2.960081489	899	Upregulated
TCEAL9	1.530577449	0.186742079	13.51115665	0.001528323	0.011733907	2.954867539	900	Upregulated
AHNAK	-1.06794326	10.80716896	25.13950986	6.81E-05	0.00173415	2.948498782	901	Downregulated
PLCB1	-1.353046507	3.252664757	16.5250252	0.000613399	0.006633665	2.94726875	902	Downregulated
APBB1	-1.142292717	4.921470844	22.14250014	0.000138426	0.002638463	2.945571934	903	Downregulated
RPL3	-1.017246784	10.61686988	27.1581943	4.35E-05	0.001314603	2.930896951	904	Downregulated
ACADM	1.242237791	5.584119223	18.86445596	0.000320583	0.004385472	2.929176371	905	Upregulated
FICD	1.32404282	2.027399356	16.95770422	0.000544878	0.006151362	2.927496676	906	Upregulated
NOG	-1.816890562	2.633491899	10.21926837	0.004573153	0.024517939	2.926131392	907	Downregulated
GMPR	1.445744604	4.608971497	14.53067901	0.001104968	0.009502721	2.923515353	908	Upregulated
RPL5	-1.028601935	9.687605347	26.46285732	5.06E-05	0.001441509	2.922446086	909	Downregulated
MYCBPAP	1.907333991	0.65014638	9.472981356	0.006013668	0.02944664	2.920060166	910	Upregulated
MRPL15	1.178173203	4.115776707	20.60797171	0.000203275	0.003330376	2.918932	911	Upregulated
COMMD1	1.069136497	3.97307954	24.50157725	7.89E-05	0.001861998	2.918764926	912	Upregulated
MXI1	-1.06495554	5.08359213	24.7448047	7.46E-05	0.001817721	2.918481593	913	Downregulated
EIF2S2	1.073950685	6.640561286	24.22799652	8.41E-05	0.001922205	2.917065178	914	Upregulated
RASL11A	-1.334151178	1.41837139	16.59681509	0.000608804	0.006595286	2.909471984	915	Downregulated
SCAMP5	1.271489907	3.976917592	17.85716009	0.00042157	0.005151656	2.909236487	916	Upregulated
PSMB5	1.05904036	4.149023718	24.78199793	7.40E-05	0.001806072	2.905228335	917	Upregulated
EYA2	2.10423163	0.704717496	8.137148416	0.00992033	0.041648197	2.904689325	918	Upregulated
PLEKHB1	-1.193010896	4.740553842	19.95913675	0.000240209	0.003684235	2.903374102	919	Downregulated
ANKLE1	1.3213327	2.142550451	16.70936237	0.000584098	0.006415915	2.897340939	920	Upregulated
PRAG1	-1.273329406	4.626128371	17.67902313	0.000442743	0.005348149	2.892745249	921	Downregulated
STAT2	1.448290617	8.353070686	14.24488482	0.001206	0.010129599	2.888481996	922	Upregulated
SLC26A8	2.211039777	2.40478446	7.52308982	0.012637188	0.04943059	2.887627255	923	Upregulated
IRF4	1.707857721	6.913271211	10.9603207	0.003518848	0.020649265	2.877903211	924	Upregulated
SLC16A10	-1.218991057	1.151831523	18.93322578	0.000321218	0.00438758	2.874106551	925	Downregulated
HLA-DOB	-1.245937697	4.074498246	18.06269217	0.000398421	0.004960178	2.871266808	926	Downregulated
SHANK1	-1.758182801	0.500947524	10.45239059	0.004228049	0.023292171	2.87074335	927	Downregulated
IRGM	-1.521807885	-0.154231752	12.77211801	0.001864186	0.013269421	2.856658651	928	Downregulated
TANC2	-1.046622387	4.547408965	24.44132675	8.00E-05	0.00187164	2.854953288	929	Downregulated
MSR1	1.889467331	5.025370756	9.256681019	0.006471822	0.030850733	2.854483501	930	Upregulated
ABLIM1	-1.046169965	7.268145626	24.42426499	8.03E-05	0.00187387	2.853178004	931	Downregulated
COL6A2	-1.370284287	5.023297749	15.23355576	0.000893872	0.008280801	2.852832753	932	Downregulated
RAB39A	1.567023622	1.634632545	12.28939706	0.00226501	0.015163048	2.8507505	933	Upregulated
PLS3	1.496185773	0.240559989	13.20159382	0.001691587	0.012536947	2.845458401	934	Upregulated
PPFIA4	-1.401796539	-0.369094113	14.40533657	0.001083203	0.009424913	2.839651017	935	Downregulated
COQ5	1.054724992	4.242640444	23.8158652	9.26E-05	0.002039785	2.837648597	936	Upregulated
APOBEC3H	1.321239651	2.707229901	16.03539376	0.000707112	0.00714427	2.835435989	937	Upregulated
NOL3	1.248625198	1.494049871	17.69335783	0.00044645	0.005367667	2.834646962	938	Upregulated
MYO3B	-1.346344709	0.046883626	15.48795533	0.000831124	0.007907198	2.829986149	939	Downregulated
TRIM5	1.401026524	5.888072998	14.48817641	0.001119313	0.00958683	2.827726813	940	Upregulated
CASS4	-1.347605705	4.027160278	15.41988179	0.000845869	0.007982847	2.827064116	941	Downregulated
TCF7	-1.245100039	8.890653344	17.64130219	0.000447341	0.005367667	2.826644096	942	Downregulated
LYPD5	1.754350731	-0.255422717	10.09247857	0.004597812	0.024576933	2.823578947	943	Upregulated
CD244	-1.226312944	5.897496437	18.0261728	0.000402311	0.00498399	2.823490952	944	Downregulated
RPA3	1.307807251	3.701528463	16.23721646	0.000665935	0.006956973	2.821698342	945	Upregulated
TNRC6C	-1.023351707	5.948302521	25.02553658	6.99E-05	0.001749434	2.821485445	946	Downregulated
IDH2	1.099485683	7.125976242	21.92544599	0.000146002	0.002717104	2.821163398	947	Upregulated
CXCL9	1.470297809	1.514811027	13.36053723	0.001605231	0.012095875	2.819094187	948	Upregulated
ERCC6L	1.827646926	1.6562813	9.543805411	0.005860679	0.028922326	2.812322368	949	Upregulated
NCOA7	1.282777315	6.510789351	16.67293125	0.000587373	0.006440653	2.81065505	950	Upregulated
BHLHE41	1.829064417	2.933656186	9.505838414	0.005910668	0.02907473	2.810328786	951	Upregulated
ZGRF1	1.274746402	2.803139488	16.84480434	0.000560269	0.006247615	2.809905351	952	Upregulated
MYOF	1.479244748	6.605146665	13.12217515	0.001715258	0.012616931	2.809154236	953	Upregulated
DLG5	-1.306254596	3.388535592	16.14522229	0.000684173	0.007071286	2.80910263	954	Downregulated
EIF2S1	1.17474673	5.956315664	19.32589591	0.000283536	0.004064019	2.808871403	955	Upregulated
SSR3	1.33074947	7.436849058	15.56496015	0.000810096	0.007776729	2.806820833	956	Upregulated
FKBPL	1.143325739	1.879975773	20.24408209	0.00022485	0.003553816	2.80035358	957	Upregulated
TMEM106C	1.392634024	4.821296141	14.40535942	0.001148087	0.009760293	2.799942456	958	Upregulated
AMIGO1	-1.140859574	4.164473105	20.25491815	0.000222551	0.003526949	2.79807311	959	Downregulated
FAM131B	-1.278462417	1.446248255	16.6754248	0.000594755	0.006501502	2.795979791	960	Downregulated
FKBP2	1.316019282	4.968575534	15.74409106	0.000768537	0.007512745	2.795489963	961	Upregulated
BRIP1	1.200165263	3.077370231	18.34694876	0.000369002	0.004743936	2.789017412	962	Upregulated
SGSM1	-1.194747316	1.785064091	18.56933897	0.000350326	0.004642852	2.787602575	963	Downregulated
COPG1	1.026804825	7.165489732	24.17443699	8.51E-05	0.001928858	2.787466825	964	Upregulated
CDC42BPG	-1.223166893	2.404827743	17.75706338	0.000434869	0.00527052	2.786553449	965	Downregulated
RNASEH2A	1.258207955	3.728982252	16.97668156	0.000539043	0.006118378	2.78487184	966	Upregulated
GBP4	1.44328386	7.966912272	13.4437031	0.001548543	0.01183147	2.781152117	967	Upregulated
ARHGEF25	-1.472304246	-0.11211917	12.93348312	0.001786453	0.01294769	2.779427298	968	Downregulated
METTL1	1.318057168	2.448235006	15.47284233	0.000834715	0.007907198	2.770526377	969	Upregulated
NLRP6	-1.606845746	3.250483694	11.27683088	0.003158699	0.019052517	2.763851227	970	Downregulated
EPS8L1	1.176508847	1.395529729	18.76298991	0.000334207	0.00450339	2.760631429	971	Upregulated
CKB	-1.469731232	2.105543621	12.89553832	0.001853291	0.013234508	2.760584717	972	Downregulated
DMKN	-1.588812911	-0.578105398	11.16840419	0.002977675	0.018383107	2.757513634	973	Downregulated
SALL2	-1.272037287	2.312459389	16.3891119	0.000639723	0.006797425	2.757338685	974	Downregulated
MCM7	1.250862231	6.928870016	16.84596313	0.000559152	0.006247615	2.757257813	975	Upregulated
PLEKHG1	-1.204741962	3.590248159	17.86671075	0.000420577	0.005144515	2.757239434	976	Downregulated
TXNDC15	1.27537171	5.659632543	16.27115436	0.000659195	0.006909485	2.755509856	977	Upregulated
DARS2	1.259739986	4.326629529	16.57515624	0.000604122	0.00655584	2.750480561	978	Upregulated
STAB1	1.421159597	7.650920926	13.48900099	0.001526534	0.011727315	2.743976942	979	Upregulated
SFRP5	-1.734695836	0.783921643	9.951083496	0.005076865	0.026283576	2.74136679	980	Downregulated
FKBP5	1.076952713	7.3932697	21.5708427	0.000159414	0.002874405	2.7370237	981	Upregulated
CA5B	-1.027218229	4.694296772	23.40655481	0.000102011	0.002174692	2.735073647	982	Downregulated
USP53	-1.051836946	3.922708981	22.41718538	0.000129474	0.002514705	2.734263745	983	Downregulated
RPL26L1	1.073214698	3.386588225	21.66729163	0.000155767	0.002835996	2.733793713	984	Upregulated
NUAK2	-1.1417214	5.64449985	19.35834122	0.000281119	0.004043176	2.732455969	985	Downregulated
UST	-1.114032158	2.887202191	20.05534584	0.000234702	0.003633188	2.717917766	986	Downregulated
CENPH	1.329890677	2.90254982	14.79940213	0.001019546	0.009052336	2.717284955	987	Upregulated
NPAS2	-1.393346244	1.920442944	13.74270583	0.001418326	0.011217504	2.717169782	988	Downregulated
GTF3C6	1.044784263	4.827308396	22.41776091	0.000129411	0.002514705	2.715930206	989	Upregulated
BACH2	-1.112756526	5.364403318	20.04776588	0.000234734	0.003633188	2.71480559	990	Downregulated
GPR84	1.571289392	2.961228906	11.35188348	0.003079445	0.018734522	2.714178326	991	Upregulated
GRAMD1C	-1.392539676	0.824884964	13.75016438	0.001431598	0.011258867	2.713370954	992	Downregulated
ADGRD1	-1.6015344	1.849581156	11.03989608	0.003443322	0.02031963	2.709931047	993	Downregulated
ADGRF3	1.264454517	0.835942816	16.04486825	0.000719927	0.007224196	2.707463228	994	Upregulated
FKBP14	1.422882081	2.492589701	13.15775105	0.001699613	0.012566565	2.704590644	995	Upregulated
ABCB6	1.355255447	2.503013372	14.21864239	0.001218554	0.010199232	2.698899779	996	Upregulated
SLC6A12	1.520925448	3.228893205	11.8049627	0.002641478	0.01687626	2.696180738	997	Upregulated
GATA3	-1.268010994	5.918384141	15.77753448	0.000760999	0.007490486	2.695144693	998	Downregulated
SERPINE1	1.611590239	1.884033259	10.84271562	0.003683719	0.021297538	2.694048019	999	Upregulated
MMACHC	1.389354818	2.14878276	13.60114024	0.001479171	0.01151412	2.693638409	1000	Upregulated
ICOSLG	-1.54939267	3.615841955	11.45931695	0.002967319	0.018335089	2.690856557	1001	Downregulated
GPR157	-1.250930075	0.828764832	16.20524012	0.000686656	0.007071943	2.690076656	1002	Downregulated
TTC23	1.348614034	0.337643466	14.29179187	0.001212738	0.01017263	2.687203474	1003	Upregulated
SAP30	1.20594939	3.487222857	17.1384986	0.000515089	0.005921171	2.686363673	1004	Upregulated
CHCHD1	1.036844124	3.387528535	22.27912855	0.000133967	0.002569026	2.685666352	1005	Upregulated
SLC26A11	-1.160880337	4.331012667	18.21387041	0.000382264	0.004859879	2.68555102	1006	Downregulated
ANXA9	-1.032375014	1.577106777	22.4709622	0.000129538	0.002514705	2.683672202	1007	Downregulated
KDELR2	1.278828196	6.599597549	15.35424794	0.000862255	0.008076992	2.676268144	1008	Upregulated
ST6GALNAC4	1.489239613	5.458651925	12.07306373	0.002414015	0.015982223	2.675214661	1009	Upregulated
SEMA6C	-1.259358275	1.326655248	15.78937966	0.000769223	0.007512745	2.675130574	1010	Downregulated
PGM5	-1.394222468	0.613612	13.39945364	0.00159846	0.012079759	2.674037468	1011	Downregulated
FPR3	1.784224255	2.668880043	9.150002298	0.006742673	0.031816829	2.671595885	1012	Upregulated
LYPD3	-1.63792225	1.634759283	10.41458625	0.004289743	0.023531017	2.667125935	1013	Downregulated
CCDC34	1.466261489	1.889221162	12.26240946	0.002279303	0.015237952	2.664304734	1014	Upregulated
PHC1	-1.140108505	5.906767131	18.50121241	0.000353491	0.004653748	2.658957762	1015	Downregulated
BMX	2.002699848	0.699523198	7.691147833	0.011835196	0.047068068	2.658130693	1016	Upregulated
CDC7	1.163934663	3.773235729	17.80815221	0.000427333	0.005203705	2.65806287	1017	Upregulated
EFHD1	-1.408037741	0.019795565	12.97514362	0.001792861	0.012974303	2.656848892	1018	Downregulated
SLC44A1	1.374688275	6.408441222	13.49984877	0.001521317	0.011708655	2.655200785	1019	Upregulated
RPL22L1	1.388220938	4.110401855	13.2738886	0.001634556	0.01223471	2.654842479	1020	Upregulated
MYO1B	-1.514282822	0.277588559	11.56383565	0.002881209	0.017979373	2.642764926	1021	Downregulated
KIF20B	1.2764452	4.525410806	15.06815599	0.000939223	0.008574833	2.638124148	1022	Upregulated
JAK2	1.254010563	7.093364468	15.4826543	0.000830042	0.007904538	2.636085085	1023	Upregulated
MDM2	1.087017205	6.344458373	19.5951795	0.000264123	0.003869396	2.622273344	1024	Upregulated
SUV39H2	1.324988878	2.828040705	14.05379305	0.001281034	0.010525261	2.620519421	1025	Upregulated
PRIM1	1.108474266	3.85028507	18.93924574	0.000314328	0.00434711	2.617993806	1026	Upregulated
MRPL39	1.179290204	3.582024405	17.02440499	0.000531853	0.006047672	2.616151309	1027	Upregulated
MAGOHB	1.091044737	3.410864464	19.42185288	0.00027664	0.004002375	2.615978526	1028	Upregulated
STARD9	-1.058096504	3.742003707	20.54347313	0.000206706	0.003377812	2.614942148	1029	Downregulated
LARP4	1.130263892	5.011772287	18.21521352	0.000382061	0.004859879	2.614723715	1030	Upregulated
TYMP	1.307196712	8.89914348	14.23807177	0.001208533	0.01014411	2.606270541	1031	Upregulated
ERH	1.104129911	5.561660536	18.88987806	0.000318407	0.004365188	2.605743367	1032	Upregulated
APOL2	1.180874549	6.627637045	16.80263491	0.000566075	0.006274273	2.600801288	1033	Upregulated
FZD4	-1.319676096	0.912203458	13.98637294	0.001329262	0.010770016	2.596837052	1034	Downregulated
ZNF662	-1.356022693	-0.032887606	13.26939799	0.001628449	0.012201919	2.594846885	1035	Downregulated
HMGN5	1.590394352	1.489352621	10.43909278	0.00425419	0.023384388	2.594050853	1036	Upregulated
INTS13	1.176986023	4.427222968	16.80222217	0.000566223	0.006274273	2.592237055	1037	Upregulated
BCL11B	-1.085288899	6.518297533	19.2363982	0.00029033	0.004119223	2.588614491	1038	Downregulated
ADA	1.083991327	5.27514695	19.22690284	0.000291077	0.004125178	2.58483941	1039	Upregulated
TOR3A	1.051643219	5.96117765	20.26283918	0.000222029	0.003523097	2.579760126	1040	Upregulated
GLS2	-1.079625331	0.632485072	19.39761659	0.000286617	0.004080321	2.57955494	1041	Downregulated
TMEM150B	1.543010576	4.35664735	10.80081187	0.003719438	0.021438433	2.574986783	1042	Upregulated
HSPE1	1.280879968	5.036336037	14.39360877	0.001152202	0.009782071	2.574016902	1043	Upregulated
RTCB	1.034248561	6.007022965	20.74846144	0.00019607	0.003258955	2.572095171	1044	Upregulated
SP100	1.017339954	8.294529776	21.36207543	0.000167943	0.002965404	2.571750019	1045	Upregulated
FCMR	-1.01783561	8.552552954	21.28714922	0.000171126	0.002990316	2.569305042	1046	Downregulated
KCNG1	-1.521318844	1.34170843	11.0121023	0.003490311	0.020529609	2.567407059	1047	Downregulated
APOBEC3A	1.401118044	7.289416291	12.40193428	0.002165779	0.014725507	2.566749829	1048	Upregulated
PNPLA1	1.342058235	2.950212896	13.23578068	0.001655885	0.012330082	2.562034848	1049	Upregulated
SULF2	-1.384156468	7.433319376	12.59752845	0.002031677	0.014110606	2.561318336	1050	Downregulated
IL9R	-1.188140112	2.325594754	16.19848781	0.000675619	0.007005862	2.559893508	1051	Downregulated
ZC3HAV1L	1.213460563	1.271937314	15.64156436	0.000803032	0.00777066	2.559846154	1052	Upregulated
PRXL2B	-1.037653938	4.433963383	20.45925496	0.000211134	0.003432357	2.557202245	1053	Downregulated
MLEC	1.216459367	6.87047203	15.48429428	0.00082964	0.007904538	2.557147831	1054	Upregulated
UBE2J1	1.380181253	8.975146612	12.61208716	0.002022069	0.014067394	2.555800804	1055	Upregulated
MOV10	1.183663524	6.806043014	16.21365859	0.000670217	0.006963695	2.553351881	1056	Upregulated
BAIAP2	-1.097357012	3.350811029	18.34774667	0.000368816	0.004743936	2.550105312	1057	Downregulated
CASP10	1.019033416	6.161494985	20.94584445	0.000186493	0.003145407	2.549950861	1058	Upregulated
GPR180	1.199746781	4.121257678	15.754263	0.000766358	0.007511845	2.548566131	1059	Upregulated
HGSNAT	-1.081695031	5.665428052	18.81880466	0.000324517	0.004405807	2.548445977	1060	Downregulated
EIF2B3	1.062056939	3.59080667	19.43615685	0.000275541	0.00399947	2.546809933	1061	Upregulated
FBLN5	-1.478830386	2.111529071	11.2811343	0.003163574	0.019052517	2.543658709	1062	Downregulated
SLC45A3	-1.410631927	3.289359156	12.12384964	0.002375336	0.015767573	2.542290445	1063	Downregulated
FRY	-1.021999867	5.364610418	20.6174834	0.000202738	0.003328281	2.532290834	1064	Downregulated
NIPAL4	-1.59372096	0.690718683	10.02165327	0.00495256	0.025794671	2.531577949	1065	Downregulated
ADAMTS10	-1.527613942	3.649306096	10.67988417	0.00388067	0.022071368	2.529989535	1066	Downregulated
ZBTB10	-1.665197197	5.077600819	9.337437444	0.006281555	0.030252793	2.529825061	1067	Downregulated
CD160	-1.3410797	4.182092615	12.96867289	0.001802113	0.012989944	2.529802999	1068	Downregulated
KCNC3	-1.35197124	2.225158259	12.80634093	0.001905396	0.013473953	2.528868909	1069	Downregulated
RBM45	1.01448603	2.963720094	20.81653177	0.000192973	0.00321596	2.528798498	1070	Upregulated
PSPH	1.204967614	2.797244265	15.37939316	0.000857051	0.008051736	2.523335321	1071	Upregulated
FH	1.075246923	4.860282045	18.6836558	0.00033653	0.004529852	2.520288457	1072	Upregulated
IGFBP3	-1.434957682	2.490870461	11.64285542	0.002793644	0.01756233	2.51895037	1073	Downregulated
DYRK3	1.71447264	0.59938424	8.897983572	0.007457915	0.034020123	2.517298673	1074	Upregulated
NDUFA9	1.01274708	5.492907413	20.6779635	0.000199631	0.00329208	2.514174628	1075	Upregulated
TMEM258	1.181488353	5.452773054	15.80408837	0.000755121	0.007469683	2.512668698	1076	Upregulated
TSPYL5	-1.214203138	2.488895058	15.03409514	0.000951235	0.008646904	2.505070298	1077	Downregulated
IL2RB	-1.155366436	9.295712319	16.37597194	0.000639547	0.006797425	2.504436467	1078	Downregulated
POLN	1.607828392	0.511765229	9.734692261	0.005485596	0.027722832	2.503649926	1079	Upregulated
PPIL1	1.153393483	4.143544797	16.41996961	0.000631638	0.006761266	2.502831552	1080	Upregulated
RNF144A	-1.023953717	4.654024383	20.10517993	0.000231283	0.003600344	2.502190598	1081	Downregulated
SASS6	1.197947506	3.179936338	15.30719514	0.000875086	0.008166823	2.501250704	1082	Upregulated
SEL1L3	1.557451906	8.30099589	10.14023712	0.004693855	0.024826983	2.499828758	1083	Upregulated
XRN1	1.22603527	7.408297555	14.73071091	0.001039667	0.009166386	2.49841696	1084	Upregulated
SEC61B	1.227584677	5.967276138	14.69355714	0.001051455	0.009233115	2.497707334	1085	Upregulated
CD2AP	1.046844373	6.130381995	19.2505765	0.000289242	0.004112688	2.497639039	1086	Upregulated
TMEM8B	-1.140932635	3.505024534	16.60866272	0.000598604	0.006515996	2.494100671	1087	Downregulated
NAT1	1.066764137	3.195537223	18.52153816	0.000351857	0.004646796	2.488596889	1088	Upregulated
F12	1.515348276	0.922933306	10.56049173	0.004095917	0.022833831	2.487324819	1089	Upregulated
ATP13A1	1.021900274	7.394959423	19.93736432	0.000241542	0.003684235	2.486950287	1090	Upregulated
C1orf226	1.87579755	-0.046374202	7.606491296	0.01197308	0.047451661	2.483084346	1091	Upregulated
CEP126	-1.108759287	1.893143973	17.29294984	0.00049641	0.005762049	2.482981096	1092	Downregulated
FSTL1	-1.553700273	2.203161695	10.08055028	0.004810039	0.025243381	2.482583827	1093	Downregulated
CDHR5	1.678221464	0.503302373	8.980156843	0.007226605	0.033337578	2.478843782	1094	Upregulated
NRCAM	-1.436628422	1.429290656	11.35481424	0.00310052	0.018825759	2.478539586	1095	Downregulated
FZD5	1.422551656	2.054825815	11.51869822	0.002917414	0.018124504	2.477706384	1096	Upregulated
GART	1.09636482	5.787304085	17.52022163	0.000462649	0.005509376	2.47657584	1097	Upregulated
GABRR2	1.546553203	2.425030632	10.1058594	0.004761268	0.025077467	2.475592978	1098	Upregulated
SCFD1	1.028528894	5.620080757	19.53234068	0.000268526	0.003920235	2.475348039	1099	Upregulated
NDFIP2	1.289871579	2.472800084	13.3209118	0.001613328	0.012120647	2.472005582	1100	Upregulated
ADAR	1.072464444	9.598909994	18.05312887	0.000399343	0.004966642	2.470890639	1101	Upregulated
TMIGD2	-1.150305651	4.158966463	16.04120318	0.000704763	0.00714427	2.468604419	1102	Downregulated
KPTN	1.187176463	2.972575158	15.18679334	0.00090731	0.00836225	2.46656907	1103	Upregulated
ADD2	-1.012923643	3.316596746	19.98787029	0.000238616	0.003679711	2.465644827	1104	Downregulated
LGR6	-1.456265297	3.831793772	11.03383501	0.003431626	0.02028863	2.465089125	1105	Downregulated
CYB5R2	1.426618665	0.58004478	11.40442327	0.003068401	0.018711897	2.465028987	1106	Upregulated
GCSAM	-1.06364642	4.008030099	18.25751316	0.000377773	0.004822253	2.464202852	1107	Downregulated
SLC45A1	-1.147218211	-0.216490986	15.9783347	0.000708975	0.007157348	2.461067431	1108	Downregulated
WASF3	-1.475908296	0.642837821	10.80434866	0.003763063	0.021599466	2.45820937	1109	Downregulated
APOO	1.164809033	2.625571245	15.47256866	0.000834016	0.007907198	2.448402262	1110	Upregulated
GGCT	1.05107849	3.519769629	18.42572893	0.000360973	0.004693391	2.447450236	1111	Upregulated
LTBP2	-1.105847756	1.671345508	16.98876955	0.000542017	0.006135555	2.446296822	1112	Downregulated
SNRNP25	1.151278453	3.669399794	15.75044102	0.000767342	0.007511845	2.445607121	1113	Upregulated
WSB1	1.046646788	7.386842693	18.53091031	0.000350659	0.004642852	2.442052174	1114	Upregulated
NAP1L3	-1.24322258	1.283522004	13.88555076	0.001364571	0.010936533	2.4381091	1115	Downregulated
KAZN	-1.513564952	0.225318623	10.20516827	0.004600828	0.024582627	2.435888602	1116	Downregulated
AEN	1.045549412	5.048769066	18.43515705	0.000359887	0.004688947	2.43500587	1117	Upregulated
IL24	-1.052314382	1.562522261	18.26305223	0.000381361	0.004859879	2.434397303	1118	Downregulated
ARHGAP11B	1.086552373	1.050835034	17.34679849	0.000494945	0.005760173	2.433404122	1119	Upregulated
WWC1	-1.042781411	0.203692207	18.62773543	0.000350755	0.004642852	2.433033419	1120	Downregulated
MRTO4	1.087439441	4.187448553	17.20629982	0.000505169	0.005817758	2.430692877	1121	Upregulated
MID2	-1.191715762	3.33004781	14.67381426	0.001058517	0.009267725	2.422790159	1122	Downregulated
JUP	1.589424522	7.034574386	9.385489922	0.006171017	0.02991359	2.42249192	1123	Upregulated
SAMD10	-1.0761837	3.73168369	17.41945395	0.000476029	0.005615633	2.422060444	1124	Downregulated
EPOP	1.135144803	2.116700741	15.87109303	0.000743423	0.007398407	2.418836647	1125	Upregulated
PGM3	1.177510386	3.849302726	14.90829719	0.000985612	0.008844537	2.417811384	1126	Upregulated
CA11	-1.176173979	2.64184325	14.94305631	0.000977068	0.008799199	2.417692467	1127	Downregulated
SLC35F2	1.401366954	4.005200031	11.27235271	0.003161524	0.019052517	2.410417916	1128	Upregulated
ZNF469	-1.238075689	2.898087553	13.65952067	0.001448563	0.011346435	2.408231231	1129	Downregulated
BLM	1.259286532	4.230617324	13.23917921	0.001652657	0.012313318	2.404764912	1130	Upregulated
PSMC6	1.081799598	5.336312528	17.04879476	0.000527988	0.006041885	2.400326719	1131	Upregulated
KCNK13	1.281985022	1.437171749	12.82220084	0.001905753	0.013473953	2.397959341	1132	Upregulated
PML	1.230134231	7.581384186	13.68539946	0.001435031	0.011278826	2.395976864	1133	Upregulated
CCNC	1.268322553	5.477379594	13.01036163	0.001777874	0.012910336	2.395940522	1134	Upregulated
NIPAL2	-1.02438418	4.018127876	18.61220133	0.000343152	0.004594441	2.394771892	1135	Downregulated
KCTD15	-1.247376536	3.381771538	13.329952	0.00160634	0.012097	2.39162287	1136	Downregulated
PPM1K	1.059571733	5.843730084	17.49344846	0.000466105	0.005539093	2.390988632	1137	Upregulated
ADAM22	-1.028826607	1.678287806	18.38329477	0.000368485	0.004743936	2.390850167	1138	Downregulated
DDR1	-1.100843888	2.692340334	16.45334288	0.000626733	0.006740182	2.39029355	1139	Downregulated
GNL3	1.179200164	5.876936489	14.6059651	0.001079825	0.00941503	2.389269783	1140	Upregulated
PSMD12	1.04333591	4.993921537	17.85027725	0.000422259	0.005155083	2.386906721	1141	Upregulated
CLEC10A	-1.287515843	4.630471358	12.61803391	0.002018317	0.014057024	2.384616626	1142	Downregulated
HLF	-1.304733186	0.119606656	12.35937215	0.002212104	0.014939128	2.382018428	1143	Downregulated
PEG10	-1.130521203	2.033961596	15.53672878	0.000821051	0.007857477	2.379427032	1144	Downregulated
GLRX	1.092413454	6.837553736	16.42617557	0.000630378	0.006759266	2.370646975	1145	Upregulated
DYNLT1	1.255540065	5.519034248	12.96798563	0.00180224	0.012989944	2.368441652	1146	Upregulated
SLC25A53	-1.084570232	2.893364681	16.58750794	0.000602767	0.006552431	2.36826491	1147	Downregulated
BCL9L	-1.106945125	8.370569005	15.94313691	0.000725011	0.007261059	2.367755643	1148	Downregulated
PDE8B	-1.141272518	-0.173753878	15.10416829	0.000924293	0.008470038	2.36484752	1149	Downregulated
VRK1	1.215570143	4.532126182	13.65376751	0.001449495	0.011346435	2.36445478	1150	Upregulated
C4orf50	-1.333411441	0.944316069	11.79856728	0.002681653	0.017037896	2.358250189	1151	Downregulated
REXO2	1.066435883	4.119320468	16.94235977	0.000544202	0.006149332	2.358073244	1152	Upregulated
BNC2	-1.4368549	1.370342403	10.49957968	0.004167285	0.023068374	2.352107056	1153	Downregulated
SLC35B1	1.123025769	5.290428144	15.37037245	0.00085817	0.008051736	2.351740044	1154	Upregulated
CDKN2C	1.095591931	3.784869577	16.03161025	0.00070678	0.00714427	2.35118647	1155	Upregulated
C4orf33	1.065385508	4.178355854	16.84340275	0.000559666	0.006247615	2.348414114	1156	Upregulated
DYNC2H1	-1.180175014	1.488042157	14.20642676	0.001232149	0.010273884	2.346501063	1157	Downregulated
C14orf132	-1.32735953	0.893697614	11.77450706	0.002704446	0.017141899	2.344038703	1158	Downregulated
BOLA3	1.188757872	3.00631492	13.95039195	0.001322224	0.010746821	2.340331402	1159	Upregulated
CC2D2B	1.194947055	0.418710937	13.88774077	0.001377438	0.011004656	2.340212433	1160	Upregulated
RFX2	-1.347448967	3.536042875	11.42716999	0.002999764	0.018447855	2.336549425	1161	Downregulated
ETV5	1.362669679	-0.287169244	11.15959213	0.003235724	0.019366692	2.334177598	1162	Upregulated
SAR1B	1.084697473	5.730284235	16.09128935	0.000694429	0.007101555	2.330631477	1163	Upregulated
HYOU1	1.173925237	7.878586451	14.1329275	0.001248379	0.010368046	2.329423488	1164	Upregulated
SSB	1.084833543	6.392427491	16.01240077	0.000710526	0.007159154	2.327117963	1165	Upregulated
SCO2	1.525565446	5.541319977	9.402753276	0.006132065	0.029826661	2.327090453	1166	Upregulated
CDC42EP1	-1.617857742	3.303063092	8.603198453	0.008274751	0.036476194	2.326464041	1167	Downregulated
HAVCR2	1.203770112	5.79382042	13.50277597	0.001519936	0.011708655	2.325073549	1168	Upregulated
MLKL	1.070215497	6.097634332	16.43898291	0.000628064	0.006740182	2.323789257	1169	Upregulated
SMPDL3B	1.678399924	0.636851045	8.179643482	0.009810267	0.041296209	2.323056246	1170	Upregulated
TMED9	1.005709847	6.85266532	18.01762384	0.000403249	0.004985806	2.315410223	1171	Upregulated
STAP1	1.308703017	4.814096195	11.76540015	0.002675057	0.017014528	2.315331335	1172	Upregulated
COLGALT2	-1.416522354	2.384845698	10.44959096	0.004215165	0.023251691	2.313953647	1173	Downregulated
GFPT1	1.219457247	5.326094104	13.07177733	0.001743206	0.012732956	2.310957758	1174	Upregulated
B9D1	1.509770882	1.452517467	9.464533879	0.006034581	0.029514629	2.309893087	1175	Upregulated
BHLHE40	-1.249485129	7.616602259	12.54178499	0.002068933	0.014273624	2.30588199	1176	Downregulated
ARHGEF39	1.224742051	2.081596447	12.91187748	0.001841418	0.013187911	2.302299485	1177	Upregulated
KLHDC7B	1.18750371	5.059938781	13.58821434	0.00147959	0.01151412	2.302295686	1178	Upregulated
AIFM2	1.12675941	2.724587156	14.79689715	0.001020483	0.009054272	2.302134494	1179	Upregulated
SLC47A1	1.67621382	1.481023445	8.065345475	0.010232029	0.042494973	2.299199537	1180	Upregulated
MCF2L	-1.120525908	1.904483678	14.90462932	0.000992175	0.008884448	2.298612751	1181	Downregulated
FBLN7	-1.1027936	2.060380375	15.27150321	0.000887917	0.008249897	2.297727203	1182	Downregulated
VENTX	-1.416748838	2.803380452	10.31260103	0.004419841	0.023950788	2.296096783	1183	Downregulated
MYH11	1.554740681	0.676838588	8.978862188	0.007251518	0.03340471	2.295096221	1184	Upregulated
RHEBL1	1.158135784	1.433433846	14.11210062	0.001268449	0.010472602	2.293045622	1185	Upregulated
SSTR3	1.118826738	3.635161949	14.82728166	0.001010072	0.008993564	2.289195767	1186	Upregulated
FAM3C	1.358465624	5.799597578	10.94787852	0.00353407	0.020724129	2.287009084	1187	Upregulated
TONSL	1.391046952	4.068886172	10.55383512	0.00405498	0.022716183	2.286414697	1188	Upregulated
MICAL2	-1.14482986	5.969247159	14.26882573	0.00119716	0.010075498	2.285920114	1189	Downregulated
FANCG	1.179273448	3.761518498	13.56997818	0.001488463	0.011540394	2.285171765	1190	Upregulated
SRM	1.325152697	6.354043413	11.3153935	0.003114836	0.018867218	2.284950368	1191	Upregulated
ARAP3	-1.211494835	4.961688697	12.92826443	0.001825467	0.013119826	2.280120416	1192	Downregulated
ZFYVE28	-1.03894485	4.571838767	16.70688103	0.000581776	0.006399788	2.279272954	1193	Downregulated
SAMSN1	1.155264047	5.915263105	13.98244685	0.001307967	0.010686307	2.277224561	1194	Upregulated
TMEM45B	-1.215656052	0.672948885	12.86667454	0.001894462	0.013424258	2.275841483	1195	Downregulated
HORMAD1	1.554993212	-0.187690174	8.789561919	0.007597356	0.034406573	2.275512661	1196	Upregulated
MARCKSL1	-1.162923608	6.387770062	13.78522839	0.001390869	0.011069844	2.274514018	1197	Downregulated
TRAFD1	1.241382407	6.994318717	12.400742	0.002166626	0.014725507	2.274125363	1198	Upregulated
PIM2	1.348312291	8.721779649	10.97203172	0.003504628	0.020594592	2.273587303	1199	Upregulated
IDH1	1.157597861	5.487575185	13.81642359	0.001377418	0.011004656	2.267066891	1200	Upregulated
CRTAP	-1.005774302	7.286105714	17.44789295	0.000472055	0.005589169	2.265660247	1201	Downregulated
DPEP2	-1.148415726	5.66293619	13.97222348	0.001312136	0.01069125	2.263494697	1202	Downregulated
TRABD2A	-1.123543739	5.630390068	14.37801803	0.001157682	0.009815366	2.256180892	1203	Downregulated
STAC3	1.213708755	4.362085375	12.67919043	0.001978653	0.013864879	2.255172725	1204	Upregulated
DCPS	1.037949324	5.924446399	16.40165171	0.000634841	0.006778271	2.25118867	1205	Upregulated
DLG2	-1.219830712	-0.186174326	12.49123201	0.002080286	0.014314322	2.24964743	1206	Downregulated
CSTF2	1.020339167	3.914801116	16.84668348	0.000559177	0.006247615	2.249119105	1207	Upregulated
PDCD1	1.54279892	3.173273148	8.777423483	0.007745611	0.034889867	2.248321924	1208	Upregulated
BTNL9	-1.533135338	0.884688769	8.869377278	0.007551802	0.03427419	2.246093566	1209	Downregulated
RAD54B	1.26115358	2.023152948	11.90364435	0.002562871	0.016601345	2.244672678	1210	Upregulated
A1BG	-1.068755965	1.346673388	15.47243733	0.000842837	0.007960201	2.243399971	1211	Downregulated
VSIG10L	1.180864829	1.606473979	13.15349947	0.001709986	0.012606271	2.242950418	1212	Upregulated
PLA2G4C	1.578796646	2.820906978	8.453555516	0.008764418	0.038063739	2.241083767	1213	Upregulated
PACSIN1	1.183340535	4.048354237	13.05398132	0.00175341	0.012790258	2.240206452	1214	Upregulated
EFNA1	-1.455530175	-0.597215645	9.303714228	0.005922239	0.029089391	2.236080603	1215	Downregulated
SLC16A1	1.373672542	4.449168519	10.35142074	0.00435471	0.023725773	2.231915174	1216	Upregulated
PSMA2	1.087701965	6.270182495	14.88271408	0.000992971	0.008885257	2.231235666	1217	Upregulated
TCL1A	-1.375702439	5.106356343	10.3169553	0.004408014	0.023907261	2.230660485	1218	Downregulated
ARVCF	-1.360813265	2.084541524	10.49072905	0.004159164	0.023049703	2.228106739	1219	Downregulated
PRIM2	1.049360797	3.267526862	15.72193864	0.000774004	0.007545752	2.227055777	1220	Upregulated
FMO5	-1.02613719	2.709443321	16.42652226	0.000631465	0.006761266	2.226688961	1221	Downregulated
CLIC4	1.090491996	6.333431066	14.74505086	0.001035161	0.009133047	2.22393225	1222	Upregulated
PARP11	1.158797534	4.639066376	13.34840233	0.001596114	0.012077741	2.222590229	1223	Upregulated
NBN	1.250338707	6.338350349	11.85787559	0.002593329	0.016704165	2.222070976	1224	Upregulated
KLRC3	-1.159047156	4.064799419	13.25133387	0.001646341	0.012295345	2.214080583	1225	Downregulated
PAX5	-1.145810482	6.753672109	13.50378755	0.001519425	0.011708655	2.21312493	1226	Downregulated
CORO2B	-1.363416119	1.818905606	10.33323184	0.004403321	0.023892091	2.211114407	1227	Downregulated
MYO7A	1.305905632	2.786540491	11.03141377	0.003436953	0.02029155	2.210486579	1228	Upregulated
TMEM140	1.352629452	6.298480994	10.43596926	0.004226146	0.02329187	2.208567476	1229	Upregulated
RAB11FIP5	-1.115451417	4.63584171	14.05508747	0.00127892	0.010524565	2.206135156	1230	Downregulated
SLC7A5	1.576833806	6.846260552	8.272333346	0.009389229	0.040154412	2.201680579	1231	Upregulated
TMEM272	-1.504018954	1.205837731	8.836396023	0.007632655	0.034552716	2.198150488	1232	Downregulated
IL23A	-1.425183498	1.918686847	9.575972035	0.005777511	0.028691708	2.197980134	1233	Downregulated
MYRF	1.404073495	2.417904397	9.773170254	0.005365293	0.027356263	2.194487162	1234	Upregulated
FAM117A	-1.00677773	7.253456405	16.51769772	0.000614034	0.00663483	2.192933254	1235	Downregulated
PTPRO	1.305030971	4.127156414	10.89774125	0.003596374	0.020938411	2.191220449	1236	Upregulated
PAQR7	-1.084411886	3.049319633	14.50756551	0.001113784	0.009552461	2.190386983	1237	Downregulated
ANKRD24	1.640256203	1.387334968	7.767272905	0.011506593	0.046272445	2.189213138	1238	Upregulated
TMEM106A	1.017767867	4.985975127	16.09459632	0.000693784	0.007100722	2.186875272	1239	Upregulated
MXRA8	-1.558937097	1.341609592	8.326575168	0.009259447	0.039788465	2.182890471	1240	Downregulated
RFC5	1.026168566	4.162206457	15.79720239	0.000756741	0.00747779	2.181867068	1241	Upregulated
MCM3	1.105374974	6.290148092	13.97063655	0.001312768	0.01069125	2.1786626	1242	Upregulated
ADAM19	1.23094944	7.507621181	11.76500144	0.002675274	0.017014528	2.177771254	1243	Upregulated
PIGZ	-1.023668197	1.012451928	15.84750397	0.000758777	0.007483443	2.176214759	1244	Downregulated
SPEF2	-1.196715172	2.121409667	12.24484854	0.002288424	0.015279204	2.173114196	1245	Downregulated
IL1RL1	1.342900987	1.293338229	10.30424772	0.004464395	0.024129641	2.172074037	1246	Upregulated
PACS1	-1.08047969	8.330110276	14.38801954	0.001154123	0.009791778	2.170833303	1247	Downregulated
TLE2	-1.19378548	2.945751243	12.22665387	0.002296629	0.015301551	2.167036455	1248	Downregulated
RAI2	-1.450850895	-0.765915529	8.859526356	0.006848844	0.03222128	2.164462362	1249	Downregulated
SPATA6	-1.220189681	2.289931657	11.81904797	0.002634061	0.016854511	2.163742635	1250	Downregulated
DSC2	-1.496040962	3.642785912	8.675153613	0.008049501	0.035864476	2.162281135	1251	Downregulated
CCR1	1.354925411	7.840733583	10.05056097	0.004846842	0.025369905	2.162028946	1252	Upregulated
MRPL12	1.007040403	4.581096644	16.03567205	0.000705804	0.00714427	2.161151157	1253	Upregulated
PLCH2	-1.315829423	4.087167388	10.52830297	0.004091563	0.02282976	2.159932224	1254	Downregulated
RPN2	1.063709388	8.527800495	14.62146003	0.00107473	0.009383596	2.156809795	1255	Upregulated
FBLN2	-1.168603443	2.037674753	12.55104476	0.002070973	0.014273624	2.15661761	1256	Downregulated
MGAT2	1.025595485	6.244580949	15.48353273	0.000829828	0.007904538	2.155928379	1257	Upregulated
ISOC2	1.166803923	4.351053895	12.52573463	0.002080026	0.014314322	2.151853877	1258	Upregulated
EMC2	1.047072913	4.009347809	14.9156356	0.000983369	0.008836995	2.150368817	1259	Upregulated
NOMO2	1.090297713	7.45218754	13.98176278	0.001308236	0.010686307	2.149164719	1260	Upregulated
VAMP2	-1.042401367	8.077617049	14.97284919	0.000966377	0.008734138	2.14607503	1261	Downregulated
ALG5	1.126226297	4.518577985	13.19647337	0.001675203	0.012437176	2.145774451	1262	Upregulated
COA7	1.034748678	2.655253199	15.09364979	0.000933366	0.008539928	2.140425039	1263	Upregulated
REC8	1.237145584	4.982678279	11.38647889	0.003040401	0.018616567	2.14038607	1264	Upregulated
ENTPD7	1.094553608	3.59349071	13.69569731	0.001430871	0.011258867	2.132743516	1265	Upregulated
ZDHHC11B	-1.325434452	0.914173894	10.20634954	0.004637743	0.024695556	2.130478411	1266	Downregulated
NCAM1	-1.282914602	4.867914809	10.64733696	0.003923819	0.022198563	2.121523986	1267	Downregulated
CDCP1	1.440976359	1.553013087	8.918057268	0.007380213	0.033787537	2.120027048	1268	Upregulated
HRK	-1.451044453	0.439233572	8.810902452	0.007710337	0.034828789	2.115712242	1269	Downregulated
NDRG2	-1.025538382	3.397842949	15.00519297	0.000957568	0.0086673	2.114779291	1270	Downregulated
AGAP3	-1.017024957	4.841712143	15.20005717	0.000902842	0.008345494	2.113935142	1271	Downregulated
CYCS	1.129445898	6.687565491	12.79477673	0.001905698	0.013473953	2.112634155	1272	Upregulated
SMCHD1	1.072109299	8.999908802	13.95744122	0.00131816	0.010721433	2.111784235	1273	Upregulated
SMKR1	-1.233011702	-0.148830076	11.18250982	0.003243531	0.019404199	2.111044602	1274	Downregulated
TUBA1B	1.097885549	9.647799799	13.38279795	0.001578692	0.011997335	2.108945039	1275	Upregulated
HLA-DQB1	-1.221170483	7.816419936	11.32689324	0.003102637	0.018829541	2.10671481	1276	Downregulated
PSTPIP2	1.099694666	6.124581062	13.2469252	0.001648325	0.012302869	2.100409768	1277	Upregulated
MS4A4A	1.348464663	3.647962282	9.670640426	0.005560782	0.028000146	2.093949466	1278	Upregulated
PDGFD	-1.295707536	3.5330881	10.23951978	0.004532208	0.024339848	2.090860105	1279	Downregulated
TRMT1L	1.11488314	4.889045181	12.82151686	0.001889373	0.013396223	2.088195766	1280	Upregulated
CAVIN2	-1.276236572	6.437954041	10.45715126	0.004194699	0.023179394	2.086516523	1281	Downregulated
FCER2	-1.371178111	5.063550429	9.360862713	0.006227487	0.0300844	2.086465032	1282	Downregulated
CLEC4D	1.588830495	4.236132814	7.56562828	0.012392419	0.048776036	2.084217507	1283	Upregulated
EDAR	-1.258587352	2.467848202	10.67564423	0.003891993	0.022107853	2.083532761	1284	Downregulated
AK4	1.1113762	2.009343966	12.8522799	0.001877182	0.013346847	2.083409508	1285	Upregulated
PPA1	1.028243162	6.213599083	14.57661552	0.001089502	0.009453184	2.081597973	1286	Upregulated
LNP1	1.331658964	0.275553308	9.801013653	0.005363867	0.027356263	2.081307361	1287	Upregulated
NAV2	-1.314524799	-0.602173619	9.779730735	0.005030764	0.026115613	2.081023905	1288	Downregulated
CABP5	-1.544768228	1.625364525	7.861077249	0.011073101	0.045046819	2.079776876	1289	Downregulated
DNAJB1	-1.026432685	7.790818006	14.56290644	0.00109406	0.009467079	2.077278025	1290	Downregulated
MCM5	1.056683267	6.830174627	13.87289633	0.001353313	0.010867042	2.075208288	1291	Upregulated
SLC7A8	-1.21045997	2.760526238	11.19105889	0.003254015	0.019457684	2.070986676	1292	Downregulated
HAT1	1.044932506	5.399503567	14.10238639	0.001260269	0.010432414	2.070654121	1293	Upregulated
MTURN	-1.292038146	5.769564576	10.09693427	0.004767087	0.025077467	2.068186568	1294	Downregulated
TUBB	1.027538859	9.066373984	14.4148636	0.001144671	0.009737817	2.066933876	1295	Upregulated
TJP3	-1.102635302	1.930567914	12.83926262	0.001886983	0.013393861	2.065339804	1296	Downregulated
FAM229A	-1.345821273	0.160862185	9.491937327	0.005962632	0.029253585	2.064248805	1297	Downregulated
CPA3	-1.281820477	2.859303613	10.20091745	0.004597735	0.024576933	2.063054581	1298	Downregulated
XRCC3	1.054297042	3.647771538	13.71344118	0.001422892	0.011239506	2.055091443	1299	Upregulated
PLPP3	1.3872248	0.283787525	9.018867288	0.007138172	0.033063909	2.05398858	1300	Upregulated
TRIM25	1.0036507	7.480456799	14.75969483	0.001030578	0.00911176	2.047846618	1301	Upregulated
ALG14	1.245112674	2.605557681	10.56436376	0.004044195	0.022694169	2.047071971	1302	Upregulated
ASNS	1.271063359	4.75067529	10.19922239	0.004596357	0.024576933	2.045741297	1303	Upregulated
ZMYND15	-1.212190139	1.503270075	10.96710467	0.003534896	0.020724129	2.040750837	1304	Downregulated
RCCD1	1.062160526	2.733687706	13.39246926	0.001575703	0.011995335	2.040397239	1305	Upregulated
CD248	-1.240959202	3.246574657	10.55518857	0.004054632	0.022716183	2.039720767	1306	Downregulated
AUTS2	-1.308412228	5.404738455	9.718832912	0.005463075	0.027690291	2.038077728	1307	Downregulated
ABCB1	-1.105460641	4.20275787	12.50690646	0.002092966	0.014379764	2.036532908	1308	Downregulated
DBP	-1.13263271	4.14057251	12.05607617	0.002427988	0.016040197	2.032838211	1309	Downregulated
CATSPER1	-1.096713549	2.379441657	12.57776702	0.002049416	0.014187141	2.026841915	1310	Downregulated
WDFY1	1.012285622	6.876562457	14.30041202	0.001185576	0.009998036	2.024657577	1311	Upregulated
PSMG1	1.01055016	3.708973754	14.31939356	0.001178997	0.00994922	2.023334625	1312	Upregulated
CALU	1.119943288	6.476044833	12.13349305	0.002366074	0.015714373	2.020044995	1313	Upregulated
CACNA2D4	-1.099658098	3.245767111	12.44660424	0.002135596	0.014567612	2.019644873	1314	Downregulated
KIAA1958	1.159309702	4.646216506	11.49963905	0.002925851	0.01815007	2.018499266	1315	Upregulated
YWHAG	1.046791865	6.79660934	13.42353597	0.001558456	0.011892783	2.014777565	1316	Upregulated
FOXRED1	1.032454805	4.349509538	13.72712518	0.001416554	0.011217265	2.013403562	1317	Upregulated
AK6	1.064730806	3.333590284	13.03267727	0.001765963	0.012853479	2.013383914	1318	Upregulated
CCND2	1.194266828	7.066904712	10.90770202	0.003583524	0.020902229	2.006138246	1319	Upregulated
PHLDB2	-1.160770269	2.546634386	11.32487688	0.00310967	0.018848049	2.002019495	1320	Downregulated
CACNA2D2	-1.152393729	4.523649879	11.4287706	0.002997105	0.018447855	1.998313086	1321	Downregulated
CMTM4	-1.04191379	1.839999863	13.32423854	0.001616608	0.012138046	1.996151802	1322	Downregulated
MYO10	1.192138787	1.643137224	10.86650994	0.003653644	0.021183576	1.9956412	1323	Upregulated
SSR4	1.102564113	6.990062968	12.15050458	0.002352788	0.01564151	1.990923542	1324	Upregulated
HID1	1.47739724	3.284467892	7.842181058	0.011108377	0.045105374	1.988239411	1325	Upregulated
PIGF	1.020893679	3.013278148	13.67985833	0.001438621	0.011299991	1.987600245	1326	Upregulated
TMEM156	1.070477742	4.313349001	12.64331958	0.002001848	0.013980759	1.985168068	1327	Upregulated
SMIM10L2A	-1.304181861	-0.208598704	9.314617584	0.006252887	0.030137767	1.983515759	1328	Downregulated
TMX1	1.067991349	6.119533795	12.65036977	0.00199705	0.013962724	1.98115583	1329	Upregulated
RTN4R	-1.188584218	0.812081236	10.80871979	0.003756639	0.021572424	1.980301426	1330	Downregulated
SPRY1	-1.351820483	1.534192975	8.845409038	0.007586535	0.034384882	1.978568342	1331	Downregulated
CXCR4	-1.330035285	9.150462241	9.053895994	0.006978226	0.032598692	1.977496232	1332	Downregulated
LRRC3C	-1.180063884	0.384982847	10.82441437	0.003738847	0.02149965	1.967837489	1333	Downregulated
MORN3	-1.15228943	0.804813816	11.16974845	0.003318442	0.019786585	1.963073872	1334	Downregulated
ENKUR	-1.344228727	2.336117466	8.759533074	0.007807992	0.03512063	1.95509694	1335	Downregulated
WFS1	1.318162721	3.563212859	9.0066896	0.007104103	0.032954562	1.953628475	1336	Upregulated
BIK	1.183035149	0.806071663	10.66272445	0.003954972	0.022324683	1.953445033	1337	Upregulated
TRPV4	1.350196643	1.751053613	8.679758241	0.008062334	0.035880375	1.951227264	1338	Upregulated
NLRP7	1.45003378	0.784584192	7.861671464	0.011116721	0.045120817	1.951198864	1339	Upregulated
SLC22A17	-1.219756677	2.116502095	10.0920532	0.004788751	0.025149425	1.950966579	1340	Downregulated
C3AR1	1.380822731	6.443789053	8.384861455	0.008990832	0.038859516	1.947654065	1341	Upregulated
SHD	1.489098087	0.977361198	7.532946226	0.012649623	0.049463875	1.944333041	1342	Upregulated
PRR11	1.100634005	4.728694691	11.72130375	0.002714971	0.017197546	1.942105587	1343	Upregulated
PRRT1	-1.412382239	0.521496102	8.068711843	0.010245378	0.042513323	1.93704685	1344	Downregulated
NEFL	-1.378409342	1.120906335	8.360572448	0.009144457	0.039361468	1.936566869	1345	Downregulated
TMEM60	1.260738305	3.561876933	9.452851556	0.006021545	0.029473755	1.929641338	1346	Upregulated
PRDM1	1.170210921	7.446262165	10.60450724	0.003982911	0.022452213	1.929374537	1347	Upregulated
CLCF1	-1.211897022	2.666323315	10.02428182	0.004898493	0.025587114	1.929314247	1348	Downregulated
SLC4A4	-1.224691697	2.223107369	9.875978978	0.005172289	0.026655916	1.927917487	1349	Downregulated
DDO	1.281836011	0.829833091	9.174909835	0.006741648	0.031816829	1.919348311	1350	Upregulated
NETO2	1.003874403	3.756397975	13.24428663	0.001650082	0.012308695	1.917187291	1351	Upregulated
HSPA5	1.200253286	9.498122731	10.00153613	0.004932816	0.025734386	1.907786016	1352	Upregulated
MXD3	1.300453526	3.849650848	8.860217719	0.007504907	0.034132564	1.907545666	1353	Upregulated
AFAP1	-1.099569686	3.598370822	11.43516124	0.002991312	0.018447153	1.906731512	1354	Downregulated
MAP3K7CL	-1.183589373	5.967655317	10.18733628	0.004615693	0.024620287	1.904048374	1355	Downregulated
C1orf21	-1.061869524	4.935265683	12.00482187	0.002469415	0.016178972	1.901860428	1356	Downregulated
XCL1	-1.176469342	2.153708898	10.27229979	0.004489512	0.024207528	1.90123275	1357	Downregulated
LGR4	-1.105188994	0.657636578	11.315383	0.00316069	0.019052517	1.900977716	1358	Downregulated
SPA17	1.070296687	0.355608373	11.86573514	0.00263659	0.016862129	1.897729788	1359	Upregulated
SEL1L	1.167792634	7.365006639	10.33885693	0.004373758	0.02378776	1.896082365	1360	Upregulated
FKBP7	1.241690064	1.132043601	9.435587227	0.006109174	0.029775349	1.89499677	1361	Upregulated
SMTN	1.253435247	2.880795981	9.259943656	0.006468059	0.030846271	1.893686632	1362	Upregulated
YPEL1	-1.026131117	4.613437573	12.52318855	0.002081676	0.014316069	1.892366593	1363	Downregulated
TRMT10A	1.007534105	2.200188266	12.84289791	0.001880879	0.01336559	1.888130862	1364	Upregulated
MYZAP	-1.407500471	2.638423205	7.784787772	0.011370377	0.045900474	1.883492966	1365	Downregulated
DNMT3B	1.059581329	0.889187716	11.89344839	0.002598788	0.016730776	1.882329177	1366	Upregulated
MYLK4	-1.052325098	0.156769439	11.90934271	0.002584792	0.01669185	1.870503162	1367	Downregulated
MCM8	1.119046609	4.566753444	10.79792065	0.003722981	0.021438433	1.867472766	1368	Upregulated
CDH1	1.214315223	1.181556431	9.530148977	0.005897938	0.029060444	1.866035482	1369	Upregulated
NOMO1	1.012916816	7.176861908	12.46147474	0.002123946	0.014527469	1.861548703	1370	Upregulated
ZNF575	-1.107000952	2.90104166	10.86737661	0.003637084	0.021107147	1.854858094	1371	Downregulated
CD22	-1.154745335	6.254780379	10.12552885	0.004718593	0.024926438	1.851449127	1372	Downregulated
ANO5	1.357937415	0.955821476	7.987176854	0.010574197	0.043512428	1.848677911	1373	Upregulated
MAP3K13	1.214696896	1.307078476	9.369011023	0.006250519	0.030137767	1.847419067	1374	Upregulated
DIXDC1	-1.116854379	0.654623732	10.61612406	0.004020344	0.022602549	1.838166494	1375	Downregulated
PXMP2	1.023477321	2.210895661	12.06882022	0.002422802	0.016023564	1.83738834	1376	Upregulated
HLA-DQA1	-1.048974111	7.068729617	11.56572072	0.002860985	0.017879734	1.833228011	1377	Downregulated
IRS2	-1.271801671	6.723273635	8.626690347	0.008196889	0.036325222	1.831129519	1378	Downregulated
EDEM1	1.096273755	7.594689564	10.81146584	0.003705255	0.021394368	1.830448873	1379	Upregulated
MCEE	1.029231906	2.320134229	11.88655265	0.002573385	0.016658176	1.83035777	1380	Upregulated
PARP2	1.104493617	4.02443104	10.6781331	0.003882066	0.022071368	1.829230028	1381	Upregulated
SEMA3C	-1.128460249	2.112413515	10.28291071	0.004472946	0.024147037	1.824873875	1382	Downregulated
DBF4B	1.058407232	3.789767441	11.30968762	0.003121476	0.018898355	1.824245302	1383	Upregulated
GRIP1	-1.210147324	0.148053454	9.19476384	0.006671563	0.031575891	1.81600079	1384	Downregulated
ZFHX3	-1.087950702	4.875216528	10.7596518	0.00377287	0.021614813	1.811708299	1385	Downregulated
INKA2	-1.168429038	4.696231909	9.573325491	0.005760519	0.028629892	1.803096668	1386	Downregulated
RAB6B	-1.039120586	2.117746377	11.43485938	0.002999247	0.018447855	1.801891328	1387	Downregulated
MRPS28	1.092530749	2.571418159	10.58463643	0.004015179	0.022593676	1.798319919	1388	Upregulated
C1R	1.013856802	2.380834746	11.80793457	0.002641472	0.01687626	1.797288082	1389	Upregulated
CD1A	-1.192970858	0.829384389	9.208074221	0.006656305	0.031527365	1.79102185	1390	Downregulated
PALLD	-1.042507578	3.817013897	11.24972604	0.003186153	0.019151882	1.790807564	1391	Downregulated
CXCL16	-1.136372254	6.458627019	9.875622473	0.005161522	0.026629817	1.789367913	1392	Downregulated
ARHGEF4	-1.209265638	1.064857181	9.004251912	0.007168475	0.033167687	1.788848289	1393	Downregulated
KCNA6	-1.152247912	1.202912342	9.661263776	0.005621855	0.028196557	1.785758335	1394	Downregulated
RTKN	-1.090676969	0.603755527	10.4773803	0.004221633	0.023277178	1.781151478	1395	Downregulated
RAD51C	1.052757217	3.359858817	11.01328804	0.00345629	0.020367538	1.780277164	1396	Upregulated
C2orf15	-1.195146383	-0.15033967	9.071353691	0.006911631	0.03244398	1.779412672	1397	Downregulated
CLNK	-1.070480243	-0.580770069	10.5956993	0.003826422	0.02185362	1.777507417	1398	Downregulated
FEZ1	-1.054537536	2.318353529	10.93666599	0.003554748	0.020782491	1.774051025	1399	Downregulated
ABCB4	-1.079036512	1.22240482	10.55538389	0.004086507	0.022821764	1.771401143	1400	Downregulated
GCSH	1.229063425	2.328492607	8.62490226	0.008213714	0.036348641	1.769251331	1401	Upregulated
ACBD7	1.214502173	-0.139440678	8.751274475	0.007831337	0.035187952	1.76540766	1402	Upregulated
KRT5	1.22300513	1.275084811	8.653757636	0.008163952	0.036211434	1.762539074	1403	Upregulated
LRP6	-1.134601108	0.954769823	9.689407132	0.005576387	0.028024291	1.761428915	1404	Downregulated
PAPSS2	-1.027648623	2.248422806	11.17166894	0.00327905	0.019588788	1.755216064	1405	Downregulated
UNC45B	-1.283432429	0.150592845	8.02786859	0.010379182	0.042944139	1.754575469	1406	Downregulated
BSPRY	1.219854178	1.012491402	8.602148038	0.008342332	0.036685479	1.75110776	1407	Upregulated
CSE1L	1.043911655	5.999768564	10.85048334	0.003655362	0.021183576	1.747508873	1408	Upregulated
COPB2	1.050675138	7.105434216	10.73267708	0.003808342	0.021770099	1.746368759	1409	Upregulated
RBFOX2	-1.292699265	-0.207146764	7.819616558	0.011096052	0.045093772	1.739822528	1410	Downregulated
EEF1AKMT4	1.04909052	2.016682363	10.69243233	0.003872402	0.022056237	1.73778548	1411	Upregulated
L1TD1	1.059126445	1.92862685	10.48893043	0.004160253	0.023049703	1.734144449	1412	Upregulated
VSIG1	-1.054530951	3.445739676	10.56091322	0.004045647	0.022694169	1.73373928	1413	Downregulated
CRIM1	-1.06027362	3.491568355	10.39251813	0.004292808	0.023531017	1.726506413	1414	Downregulated
HSPA13	1.283248352	5.906249641	7.833289964	0.011143554	0.045202073	1.725765829	1415	Upregulated
ILDR1	1.189894451	0.605908233	8.641096446	0.008244387	0.036420417	1.71184771	1416	Upregulated
GJD3	1.08400844	1.894586045	9.825489048	0.005270924	0.027008522	1.700266358	1417	Upregulated
OLFM2	-1.260592799	1.606936714	7.841247065	0.011151218	0.045218602	1.695097542	1418	Downregulated
AQP10	-1.300233763	1.107935446	7.495287419	0.012826239	0.049906668	1.692698179	1419	Downregulated
STBD1	1.033607653	2.225299756	10.42597746	0.00424871	0.023365121	1.686260563	1420	Upregulated
MAK	-1.252860577	1.692428043	7.817621049	0.011251738	0.045530306	1.680962326	1421	Downregulated
FMNL2	1.20676916	3.721177677	8.175591577	0.009748957	0.041161899	1.671984219	1422	Upregulated
SNED1	-1.024477139	3.507501992	10.39382317	0.004290772	0.023531017	1.66821688	1423	Downregulated
SMAD7	-1.19452145	4.930018786	8.256135901	0.009448525	0.040271303	1.66636258	1424	Downregulated
DDX11	1.17723418	5.538568495	8.388911176	0.008977001	0.038813052	1.661103573	1425	Upregulated
NME4	-1.092564403	4.712912677	9.278463319	0.006419884	0.030684414	1.653139715	1426	Downregulated
CD59	1.051519335	5.827835544	9.817332639	0.005271367	0.027008522	1.649307222	1427	Upregulated
FBXL16	-1.029843014	3.883635694	10.09869329	0.004764829	0.025077467	1.648486536	1428	Downregulated
NEURL1	-1.189631894	2.988142646	8.178334337	0.009742325	0.041147686	1.648418884	1429	Downregulated
TANC1	1.116202432	0.09158865	8.94779886	0.007339957	0.033652154	1.644151823	1430	Upregulated
DOCK4	1.194653133	3.22406948	8.077556469	0.010129395	0.042174568	1.642587556	1431	Upregulated
DAPK2	-1.253365336	3.015144431	7.514037538	0.012655445	0.049471284	1.636452462	1432	Downregulated
ACSL1	1.175261851	8.138652198	8.199586151	0.009657254	0.040843148	1.632298605	1433	Upregulated
C21orf58	1.044911554	2.956688568	9.717676314	0.00546817	0.027690291	1.627629979	1434	Upregulated
VASH2	1.181104136	0.403861304	8.078041635	0.010233332	0.042494973	1.62007618	1435	Upregulated
PDK1	1.03694561	5.585946312	9.74401469	0.00541329	0.027529459	1.617844957	1436	Upregulated
FRMPD3	-1.15106484	2.606356949	8.296597233	0.009310299	0.039925274	1.610054353	1437	Downregulated
SELENOI	1.061366133	5.054872182	9.287490278	0.00639836	0.030624252	1.606838812	1438	Upregulated
DOCK1	1.043041077	1.478128683	9.498810298	0.005948141	0.029193854	1.600764081	1439	Upregulated
DLC1	-1.042139683	0.298798399	9.4621996	0.006070185	0.029642737	1.592474586	1440	Downregulated
FADS3	-1.045941917	2.961109854	9.366610943	0.006217887	0.030058857	1.591952394	1441	Downregulated
ATP8A2	-1.053409447	1.437504686	9.231022305	0.006568509	0.031205371	1.586193026	1442	Downregulated
KRTAP5-2	-1.163680859	-0.750049491	7.84557616	0.010525003	0.04336315	1.585956412	1443	Downregulated
RIN2	1.080019614	5.366521513	8.871699474	0.007471524	0.034020141	1.5857538	1444	Upregulated
COL24A1	1.015701962	0.598706927	9.733761575	0.005507312	0.027789619	1.580551506	1445	Upregulated
ETNK2	-1.056869938	1.231128434	9.109494011	0.006881961	0.032350458	1.574862568	1446	Downregulated
MEOX1	-1.182317193	0.462479393	7.738458978	0.011670897	0.046650264	1.573836679	1447	Downregulated
BLVRA	1.06340778	5.972584988	8.902322046	0.007385855	0.033788809	1.564514356	1448	Upregulated
MAPT	-1.023738139	0.039530612	9.449977703	0.006074174	0.029650721	1.564235775	1449	Downregulated
FCRL6	-1.042396971	5.933692829	9.158374473	0.006711902	0.031731053	1.562048032	1450	Downregulated
ZNF366	1.196501947	2.529567535	7.484800298	0.012808274	0.049868891	1.55804929	1451	Upregulated
TNFSF13B	1.171191242	7.275701174	7.676710229	0.011855391	0.047103774	1.554105538	1452	Upregulated
ANKDD1A	1.016537154	1.068362325	9.348111089	0.006307462	0.030331186	1.543215831	1453	Upregulated
LTBP3	-1.09511154	5.951738864	8.358904503	0.009081072	0.039142123	1.541211387	1454	Downregulated
HTR7	-1.096256917	0.618251481	8.169187559	0.009864596	0.041473511	1.515278315	1455	Downregulated
SORBS3	-1.025815795	5.45783059	8.948772279	0.007258264	0.033420224	1.514094516	1456	Downregulated
NDC1	1.030091555	4.926234572	8.859107882	0.007507051	0.034132564	1.510970322	1457	Upregulated
SIRPD	1.153422779	1.902273196	7.551321385	0.012487683	0.048997918	1.510778965	1458	Upregulated
DTYMK	1.003405794	3.417024175	8.934545014	0.007298764	0.03352429	1.479662729	1459	Upregulated
ADM2	1.03305335	2.072372771	8.549407257	0.008456623	0.037020497	1.478875533	1460	Upregulated
NCR1	-1.084298731	3.168643944	7.908051507	0.010824371	0.044292384	1.467783689	1461	Downregulated
GCNT1	1.010287747	4.670911036	8.737302587	0.007860325	0.03526131	1.467646581	1462	Upregulated
ZNF365	-1.006142718	1.600003169	8.630292426	0.00821731	0.036351786	1.448316537	1463	Downregulated
FXYD2	-1.004049352	-0.103488809	8.622641428	0.008233698	0.036398721	1.444740541	1464	Downregulated
PPAT	1.048004843	3.464710014	8.035903436	0.010294163	0.042677249	1.435560788	1465	Upregulated
TSSK3	-1.02805653	2.457710752	8.215555991	0.009608114	0.040731033	1.429075242	1466	Downregulated
SFXN2	1.028618043	2.807289903	8.044597676	0.010262478	0.042559896	1.410234764	1467	Upregulated
PLPPR2	-1.007664403	6.033702113	7.862116493	0.011017706	0.044893947	1.358142391	1468	Downregulated
OSTC	1.010855776	5.97315978	7.722201497	0.011643459	0.046603644	1.34603546	1469	Upregulated
PPP1R9A	-1.010102792	-0.626769401	7.517758898	0.012286476	0.048434705	1.328126933	1470	Downregulated
