# Supplementary material for: Integrative Transcriptomic Analysis Reveals Distinct and Shared Host Responses in Dengue and Chikungunya Infections
Source: Int J Mol Sci. 2026 Jun 19;27(12):5552. doi: 10.3390/ijms27125552 (PMC13299182; doi:10.3390/ijms27125552)
Supplement: Supplementary file 1 [file ijms-27-05552-s001.zip › Table S1 DE_Results/BH_Significant_DE_Healthy_vs_Dengue_GSE279208_Fold23_Ready.csv]

Gene Symbol	logFC	logCPM	F	PValue	BH_adjusted_p-value	MAS_Score	MAS_rank	Category
LYPD2	-7.045529168	2.1038545	109.1243032	2.64E-11	3.33E-07	45.64227298	1	Downregulated
IFI27	8.092094856	7.999386173	33.21517495	2.01E-05	0.001552334	22.73081514	2	Upregulated
SDC1	6.922760444	5.718149813	58.43985856	5.56E-07	0.000583803	22.38636557	3	Upregulated
NDUFC2-KCTD14	4.864634043	3.694737477	67.49788627	2.05E-07	0.000368192	16.70479236	4	Upregulated
ALDH1L2	5.108627157	3.724511816	48.99496355	1.82E-06	0.000883856	15.59979725	5	Upregulated
E2F8	5.090468268	3.059040891	43.5841074	3.76E-06	0.00100857	15.25253869	6	Upregulated
UCHL1	4.941901027	2.982386824	47.49110071	2.17E-06	0.000883856	15.09067929	7	Upregulated
MZB1	5.1037035	8.930656517	37.57577948	9.48E-06	0.001242513	14.82982624	8	Upregulated
BUB1	4.60604289	5.618824803	46.89813133	2.34E-06	0.000892121	14.04648004	9	Upregulated
BHLHA15	5.138667541	3.992841575	27.13155422	6.46E-05	0.002495992	13.37470181	10	Upregulated
NES	5.609524923	-0.539957063	23.10686153	0.000165074	0.004135064	13.37040208	11	Upregulated
RNASE1	5.645230118	4.341418881	22.07950805	0.000191782	0.004475942	13.26129811	12	Upregulated
MET	4.806724657	1.791983677	29.74770106	3.14E-05	0.001794934	13.19903265	13	Upregulated
RRM2	4.397539593	7.232001895	43.19083497	3.96E-06	0.001009184	13.17515808	14	Upregulated
IGLL5	4.885462772	13.50808062	28.96156446	4.40E-05	0.002076936	13.10562914	15	Upregulated
FBXO16	4.703202513	0.685452692	27.56252155	2.86E-05	0.001744332	12.9731762	16	Upregulated
DLGAP5	4.320561138	4.116195706	40.94643625	5.64E-06	0.001060435	12.8515781	17	Upregulated
CDK1	4.309733483	3.648645669	39.49909793	7.12E-06	0.001105384	12.74166964	18	Upregulated
DEPDC1	4.256693893	2.486179306	41.18567932	5.48E-06	0.001060435	12.66160396	19	Upregulated
KCNN3	4.237875858	3.545743105	41.6253627	5.13E-06	0.001030692	12.65798885	20	Upregulated
CDC25C	4.139885109	1.130812202	47.83579711	1.50E-06	0.000883856	12.64162883	21	Upregulated
TROAP	4.138766128	3.297607423	52.40781725	1.15E-06	0.000883856	12.63821189	22	Upregulated
SHCBP1	4.258746225	4.69916989	39.89183796	6.59E-06	0.001097957	12.60339555	23	Upregulated
BUB1B	4.113571058	3.393427842	44.66824717	3.28E-06	0.000986162	12.36560674	24	Upregulated
INAVA	4.46337141	2.075063613	31.33393479	2.70E-05	0.001699814	12.36174735	25	Upregulated
KIF4A	4.020061612	3.290508093	49.20212684	1.75E-06	0.000883856	12.27573361	26	Upregulated
ESCO2	4.071954127	2.644319011	45.01392615	3.15E-06	0.000986162	12.2405041	27	Upregulated
CDCA2	4.082001416	3.322756341	42.11742946	4.77E-06	0.001030692	12.19241199	28	Upregulated
HMMR	4.108531659	3.765330269	39.09917942	7.54E-06	0.0011176	12.12720855	29	Upregulated
ASPM	4.074737414	4.240103227	40.28373238	6.21E-06	0.001094152	12.0649809	30	Upregulated
TSHR	4.392292923	2.981464003	30.89541877	3.12E-05	0.001792894	12.06319213	31	Upregulated
SEZ6L	-3.366352571	1.850407194	84.17785747	4.32E-08	0.000272338	12.00068015	32	Downregulated
HJURP	3.910767055	3.862685961	48.44293944	1.91E-06	0.000883856	11.94198975	33	Upregulated
ITGA8	4.702234237	0.966105936	23.56560383	8.73E-05	0.002933004	11.90928923	34	Upregulated
CENPA	4.044108232	2.151664433	36.72958498	1.10E-05	0.001242513	11.75096131	35	Upregulated
TNFRSF17	4.384783346	5.989506677	28.77862339	4.56E-05	0.002108178	11.73408705	36	Upregulated
BIRC5	4.025733237	4.501877921	36.68286186	1.10E-05	0.001242513	11.69756911	37	Upregulated
KIF14	3.881644347	2.764535137	44.36234449	3.45E-06	0.000993379	11.65613119	38	Upregulated
CAV1	4.870188014	4.123225384	22.79533337	0.000162283	0.004114216	11.61887051	39	Upregulated
MELK	4.022940791	3.157764972	35.93235363	1.28E-05	0.001317328	11.58730068	40	Upregulated
KIF2C	3.856322144	3.975946964	41.50747725	5.15E-06	0.001030692	11.5183371	41	Upregulated
CDC20	3.951817349	5.000904659	37.87365616	9.05E-06	0.001242513	11.48279178	42	Upregulated
SCIN	4.076830494	1.455048405	32.71531124	1.99E-05	0.001549846	11.45471689	43	Upregulated
CCNA2	3.789327536	5.048746556	45.9993	2.65E-06	0.000953093	11.44704645	44	Upregulated
GGH	3.938709038	4.375997711	36.50167658	1.14E-05	0.001242513	11.44470298	45	Upregulated
MIXL1	4.356725847	3.535804755	27.76517927	5.67E-05	0.00238823	11.42300329	46	Upregulated
CCNB2	3.763520828	4.08887192	46.40135069	2.52E-06	0.000933256	11.40346598	47	Upregulated
TXNDC5	4.143800047	11.19693665	30.30365465	3.40E-05	0.001869478	11.30544567	48	Upregulated
CEP55	3.815201062	3.823586928	40.04418689	6.47E-06	0.001097957	11.29076154	49	Upregulated
NCAPG	3.756914543	4.338758146	41.81185166	4.90E-06	0.001030692	11.22141941	50	Upregulated
TRIP13	3.73843842	3.627329943	42.97334491	4.15E-06	0.001009184	11.20047156	51	Upregulated
NUF2	3.744396691	2.719858895	41.82337426	5.02E-06	0.001030692	11.1840302	52	Upregulated
ESPL1	3.785765323	3.913814017	38.00664673	8.92E-06	0.001242513	11.00029457	53	Upregulated
PIR	3.657814045	-0.524189403	35.34001368	3.96E-06	0.001009184	10.95891856	54	Upregulated
CCNB1	3.559415775	4.031840492	46.95885687	2.33E-06	0.000892121	10.85471061	55	Upregulated
SLCO2B1	3.727981607	0.512292517	34.39430961	1.14E-05	0.001242513	10.83239249	56	Upregulated
CDCA5	3.724234567	4.477310415	36.40457999	1.15E-05	0.001242513	10.82150472	57	Upregulated
IGF1	4.203182175	3.293120708	26.6232994	7.15E-05	0.002688382	10.8043177	58	Upregulated
ELL2	3.535211643	7.944412115	48.16901497	1.95E-06	0.000883856	10.79518688	59	Upregulated
MCM10	3.889717893	3.597628774	31.07655859	2.98E-05	0.0017518	10.72206795	60	Upregulated
EXO1	3.829234858	2.979793738	32.93470572	2.14E-05	0.001587453	10.7191743	61	Upregulated
NEK2	3.687593077	2.401436973	37.0894582	1.06E-05	0.001242513	10.71503558	62	Upregulated
CDC6	3.684767647	4.341414033	37.25683719	1.00E-05	0.001242513	10.70682573	63	Upregulated
ZWINT	3.676708528	4.590993807	36.44178304	1.15E-05	0.001242513	10.68340835	64	Upregulated
PHKA1	3.963096942	1.324077521	28.71605129	4.23E-05	0.002066038	10.64036707	65	Upregulated
BFSP2	3.824278075	0.590652165	30.56781181	2.37E-05	0.001651775	10.6393295	66	Upregulated
TTK	3.649255384	2.969539972	36.97199418	1.07E-05	0.001242513	10.60363778	67	Upregulated
PLK1	3.731975925	5.35184788	34.2267564	1.67E-05	0.00146044	10.58207838	68	Upregulated
CDC25A	3.820237631	3.041425627	31.5743851	2.74E-05	0.001706565	10.57394856	69	Upregulated
AURKB	3.639021601	4.016185354	37.09822715	1.03E-05	0.001242513	10.57390149	70	Upregulated
JCHAIN	4.154056657	12.08106564	25.78191275	8.36E-05	0.00289754	10.54287325	71	Upregulated
GTSE1	3.447953068	4.013863946	47.56537897	2.14E-06	0.000883856	10.5287325	72	Upregulated
KIFC1	3.65395558	4.683781112	35.42092233	1.36E-05	0.001329507	10.50990724	73	Upregulated
FOXM1	3.612544548	5.478399554	37.15695876	1.02E-05	0.001242513	10.49696714	74	Upregulated
SLCO4A1	3.17092358	2.946922636	63.01918281	3.24E-07	0.00050969	10.44088029	75	Upregulated
DMC1	3.413127202	0.648442199	47.03463403	1.86E-06	0.000883856	10.4223876	76	Upregulated
PYCR1	3.703338129	3.76278071	33.61331777	1.87E-05	0.001540458	10.41508357	77	Upregulated
MKI67	3.692837251	7.446180883	33.48080559	1.90E-05	0.001540458	10.38555143	78	Upregulated
MYBL2	4.060836516	7.663192373	25.95147894	8.07E-05	0.002838923	10.34232692	79	Upregulated
ANLN	3.588338691	2.97021979	35.66128176	1.33E-05	0.001325291	10.32612169	80	Upregulated
TOP2A	3.679258453	5.744856467	32.89478584	2.11E-05	0.001573641	10.31330809	81	Upregulated
IFI27L1	3.524072791	3.004892921	36.3986347	1.17E-05	0.001242513	10.23989484	82	Upregulated
CCR10	3.519494111	2.66297882	36.37575072	1.19E-05	0.001244446	10.22421446	83	Upregulated
SKA3	3.787746706	3.313626102	29.56225616	3.97E-05	0.002017749	10.20848052	84	Upregulated
TP73	3.77709921	3.477913929	29.19823307	4.25E-05	0.002066038	10.14098888	85	Upregulated
UBE2C	3.390865861	3.907312469	41.30023501	5.30E-06	0.001043141	10.11039818	86	Upregulated
TICRR	3.861003171	2.918667714	27.63360698	5.83E-05	0.002432085	10.09274439	87	Upregulated
DIAPH3	3.302893711	2.422353044	48.67479313	1.89E-06	0.000883856	10.0857766	88	Upregulated
TK1	3.667180759	5.028981036	30.71673691	3.15E-05	0.001794934	10.06990041	89	Upregulated
TPX2	3.462597277	5.43564618	36.99606563	1.04E-05	0.001242513	10.0612655	90	Upregulated
KIF20A	3.536723157	2.829197469	34.56389054	1.61E-05	0.001441957	10.0479992	91	Upregulated
SPAG5	3.342387961	4.599825998	44.07150607	3.49E-06	0.000993379	10.03680633	92	Upregulated
EBF4	-2.814910359	0.991031706	73.14942443	1.16E-07	0.000285311	9.977961657	93	Downregulated
EME1	3.32103703	1.694881731	44.16176015	3.55E-06	0.000993379	9.972691942	94	Upregulated
POLQ	3.427974215	3.186935689	36.68566413	1.11E-05	0.001242513	9.960661304	95	Upregulated
CFAP54	3.697573332	1.693619639	29.12752821	4.27E-05	0.002066038	9.927472903	96	Upregulated
KIF23	3.196632273	3.423261198	47.92936355	2.04E-06	0.000883856	9.761294729	97	Upregulated
PCLAF	3.55552234	3.988856128	30.59332478	3.23E-05	0.00181135	9.749233388	98	Upregulated
PKMYT1	3.531755514	3.995663898	31.10916458	2.94E-05	0.0017518	9.735339077	99	Upregulated
KLHL14	4.162919492	6.289157005	21.65627325	0.000208047	0.004714727	9.685212977	100	Upregulated
CKAP2L	3.440252866	3.012238038	33.66370888	1.87E-05	0.001540458	9.675195691	101	Upregulated
CENPE	3.317611787	3.696460998	38.25577068	8.55E-06	0.001224313	9.661242314	102	Upregulated
DEPDC1B	3.504433262	3.143289521	31.1500249	2.94E-05	0.0017518	9.660024863	103	Upregulated
CDC45	3.499128391	3.482233137	31.30395287	2.85E-05	0.001744332	9.65189337	104	Upregulated
SLC6A9	3.347427718	1.801933077	35.37858125	1.41E-05	0.001331659	9.625886107	105	Upregulated
STIL	3.252512587	3.858047563	39.25025922	7.28E-06	0.001105384	9.61601014	106	Upregulated
CHAC2	3.594863321	3.170916261	28.67203992	4.72E-05	0.002151714	9.588275035	107	Upregulated
UTS2R	3.759017931	0.138996161	23.79533483	8.39E-05	0.00289754	9.540276618	108	Upregulated
SH2D4A	3.256999714	-0.530739292	32.67894104	9.62E-06	0.001242513	9.463860866	109	Upregulated
FN1	5.696933182	4.660407244	12.14669023	0.002730251	0.021869783	9.457795089	110	Upregulated
CACNG6	-3.317278396	0.977609469	34.41434219	1.56E-05	0.001427207	9.43935903	111	Downregulated
ITM2C	3.571471066	9.3300154	27.81901361	5.51E-05	0.002360277	9.382386501	112	Upregulated
ORC1	3.363220144	3.650857267	32.62714644	2.23E-05	0.001632811	9.373510402	113	Upregulated
HESX1	4.277532907	2.371243449	19.29176184	0.000370001	0.006587891	9.330383979	114	Upregulated
DTL	3.640967339	4.505359927	26.27897224	7.55E-05	0.002774909	9.309047533	115	Upregulated
ZNF215	3.537671408	1.693865739	27.76529676	5.64E-05	0.00238823	9.275504939	116	Upregulated
SMIM33	3.823412571	-0.106509599	21.09803504	0.000140176	0.003790176	9.257784098	117	Upregulated
SKA1	3.127963238	3.521018284	39.86537036	6.62E-06	0.001097957	9.256939926	118	Upregulated
CDKN3	3.124586532	3.231641444	39.49043485	7.05E-06	0.001105384	9.237798463	119	Upregulated
E2F2	2.827401679	5.888818161	60.32936665	4.28E-07	0.000544739	9.228105408	120	Upregulated
SLC16A14	4.096175849	3.025934452	20.23140904	0.000296184	0.005688906	9.195796964	121	Upregulated
ADAMTS2	5.973316009	4.00286043	10.73454958	0.004297696	0.029160456	9.170268724	122	Upregulated
AURKA	3.038527152	3.802433526	44.84398565	3.13E-06	0.000986162	9.13396932	123	Upregulated
KIF18B	3.047785777	3.172814088	40.2557845	6.25E-06	0.001094152	9.024256889	124	Upregulated
CENPF	3.103850713	4.469864172	37.72539956	9.27E-06	0.001242513	9.018855962	125	Upregulated
E2F7	3.322514679	2.122271499	30.09757016	3.62E-05	0.001939272	9.011860184	126	Upregulated
SPAG6	3.352207816	-0.089305874	27.01581187	4.27E-05	0.002066038	9.000214268	127	Upregulated
CDCA3	3.228386264	3.205590104	32.5190657	2.28E-05	0.001632811	8.997719726	128	Upregulated
USP18	3.893274713	6.257922553	21.32378661	0.000224882	0.004917787	8.986574442	129	Upregulated
SLC2A5	3.651703305	5.019038311	23.98814611	0.000122918	0.003519931	8.959329553	130	Upregulated
HASPIN	3.114351707	2.60354161	35.28116984	1.42E-05	0.00133278	8.954513646	131	Upregulated
PTTG1	3.084922506	4.830264564	35.47622313	1.35E-05	0.001325291	8.877446627	132	Upregulated
TYMS	3.484113819	5.534811163	25.96464183	8.05E-05	0.002838923	8.873502791	133	Upregulated
KIF11	3.280310124	5.096967747	29.6576246	3.85E-05	0.001985856	8.863569668	134	Upregulated
GINS1	3.166098059	2.900216281	31.80774168	2.60E-05	0.001689027	8.777574766	135	Upregulated
PMEL	3.235300092	-0.726654736	25.93992746	3.69E-05	0.001939272	8.775302714	136	Upregulated
POU2AF1	3.1624031	8.710772416	31.59913797	2.67E-05	0.001691902	8.764994733	137	Upregulated
NCAPH	3.218474837	4.212183538	29.89325887	3.68E-05	0.001939272	8.729666544	138	Upregulated
FAM72C	3.80132437	1.432672098	20.97908279	0.000237729	0.005076917	8.721758233	139	Upregulated
DEPP1	3.78271	2.251643061	21.10621026	0.000240449	0.005091855	8.67422284	140	Upregulated
DSCC1	3.257267885	1.720705638	28.5673012	4.86E-05	0.00217947	8.669703924	141	Upregulated
IGLL1	4.05158318	5.020281918	18.32575575	0.000469935	0.007542108	8.599514658	142	Upregulated
CNKSR1	3.13357294	4.054971101	30.60777943	3.22E-05	0.00181135	8.592249185	143	Upregulated
CDCA8	2.963422778	3.840228776	35.97196073	1.24E-05	0.001292589	8.559964089	144	Upregulated
CD1E	-3.202272965	-0.07932052	26.28014563	4.92E-05	0.002197904	8.511613426	145	Downregulated
RAD54L	3.143939181	2.658543618	29.35480372	4.14E-05	0.00205982	8.445157721	146	Upregulated
FAM72D	2.809362274	2.02100625	45.6901722	2.85E-06	0.000986162	8.445087877	147	Upregulated
KNL1	3.035463514	3.834969339	31.81173675	2.58E-05	0.001684991	8.418561698	148	Upregulated
CXCL10	5.178042449	5.309676862	11.72072388	0.003110761	0.023683132	8.417223191	149	Upregulated
NDC80	3.026896896	3.586555877	32.08597606	2.45E-05	0.001656805	8.416978947	150	Upregulated
CRYBB1	3.580182246	0.685531434	21.35375823	0.000198518	0.004589585	8.371277233	151	Upregulated
GINS2	3.309504259	3.838031434	25.19085195	9.51E-05	0.003032676	8.33390739	152	Upregulated
CRIP2	-2.842922433	3.620043891	36.37998179	1.16E-05	0.001242513	8.260676917	153	Downregulated
NUSAP1	2.977442457	5.330155503	31.5135507	2.71E-05	0.001700072	8.24612429	154	Upregulated
TERT	3.200852666	0.376940829	25.29956064	8.11E-05	0.002845764	8.148734296	155	Upregulated
RAPGEF5	3.811747545	1.289589898	18.38854184	0.000444632	0.007361845	8.130508375	156	Upregulated
KIF15	3.240195231	3.27045828	25.00264164	9.93E-05	0.003112697	8.122726084	157	Upregulated
CHAC1	3.056315942	0.949457199	28.19255333	5.08E-05	0.002245121	8.095447979	158	Upregulated
PDIA4	2.906967522	8.837086466	32.04606354	2.46E-05	0.001656805	8.0834879	159	Upregulated
CD38	3.090904831	8.428149195	27.35739868	6.04E-05	0.002454614	8.06731356	160	Upregulated
CLEC9A	-2.871056469	0.180876336	32.10615121	2.03E-05	0.001552334	8.064840443	161	Downregulated
GAS6	2.732212951	5.054852897	39.07149626	7.45E-06	0.0011176	8.06470998	162	Upregulated
OIP5	3.08515894	1.415221403	27.62485761	5.84E-05	0.002432085	8.06467107	163	Upregulated
PRDX4	2.915598731	5.584439737	30.98742036	2.99E-05	0.0017518	8.036893308	164	Upregulated
CLSPN	2.8367967	3.742110246	33.96702242	1.75E-05	0.001493422	8.016269278	165	Upregulated
SPC24	3.161900394	2.305032642	25.66884769	8.72E-05	0.002933004	8.008105169	166	Upregulated
DERL3	3.262724785	6.628103046	23.29184398	0.000143241	0.003830226	7.885273623	167	Upregulated
ABTB2	2.567823249	3.32018851	47.97055896	2.02E-06	0.000883856	7.841152	168	Upregulated
GMPPB	2.788490562	4.942366689	32.68262688	2.19E-05	0.001615567	7.78455924	169	Upregulated
ABCB9	3.075787696	3.8196723	25.48979113	8.92E-05	0.00295175	7.781498155	170	Upregulated
TPBGL	-2.85453789	0.114713213	29.22726168	3.45E-05	0.0018924	7.772870014	171	Downregulated
TEDC2	3.336038775	1.272796945	21.66147468	0.000207402	0.004714727	7.761439081	172	Upregulated
RAD51	3.082678927	2.856686945	25.13181286	9.69E-05	0.003078867	7.742484447	173	Upregulated
PDIA5	2.93044172	4.747350069	27.97045912	5.35E-05	0.002323396	7.718422476	174	Upregulated
PHGDH	2.891484852	4.220020747	28.63571762	4.69E-05	0.002150011	7.713207495	175	Upregulated
ARHGAP23	2.728134361	2.558626414	34.01608864	1.75E-05	0.001493422	7.70920936	176	Upregulated
SPAG4	3.212093883	0.754461014	22.80145357	0.00015305	0.003996548	7.703613009	177	Upregulated
CDT1	3.13231283	4.75301203	24.04298891	0.000121401	0.003502267	7.691866454	178	Upregulated
ARHGAP44	2.647021546	1.142630705	38.08463142	9.03E-06	0.001242513	7.691447901	179	Upregulated
NUGGC	2.943286633	4.635683733	27.2896883	6.13E-05	0.002454614	7.682027581	180	Upregulated
WNT5B	3.098077574	1.928528693	24.53072763	0.000111363	0.003340887	7.67126846	181	Upregulated
CHPF	3.028019857	5.962436969	25.59184847	8.70E-05	0.002933004	7.669027625	182	Upregulated
UHRF1	2.751554454	4.363877523	32.18796924	2.40E-05	0.001651775	7.654959684	183	Upregulated
HSP90B1	2.929010025	11.01828748	27.42724772	5.96E-05	0.002446705	7.64887057	184	Upregulated
LAMC1	2.87578039	5.393067291	28.2831419	5.02E-05	0.002228648	7.62645017	185	Upregulated
UBE2T	2.746555153	2.872850782	31.83190446	2.58E-05	0.001684991	7.617302565	186	Upregulated
POLE2	2.839076965	2.249859835	29.03949385	4.41E-05	0.002076936	7.616042027	187	Upregulated
CHEK1	2.759900427	3.824794927	30.90149161	3.04E-05	0.001759887	7.602187838	188	Upregulated
MYDGF	2.802370649	6.794066893	29.94993641	3.63E-05	0.001939272	7.601041654	189	Upregulated
NT5DC2	3.08398156	5.441794876	23.9221011	0.000124607	0.003536588	7.560120158	190	Upregulated
WDR62	2.70508796	3.683251057	31.92867758	2.52E-05	0.001680963	7.505108986	191	Upregulated
CCL25	3.562991286	0.816179062	17.64203846	0.000523447	0.008032953	7.464911277	192	Upregulated
PALD1	2.853509335	2.644052967	27.3226809	6.16E-05	0.002454614	7.447707324	193	Upregulated
GLDC	3.26655346	4.068264282	20.81925321	0.000253932	0.005253758	7.446206398	194	Upregulated
ZBTB7C	-3.126730143	-0.362397744	20.44267421	0.000174931	0.004243954	7.417320971	195	Downregulated
CCL2	4.612760457	4.858285979	11.47949066	0.003361305	0.024885673	7.399101216	196	Upregulated
BRCA2	2.497898301	3.795351655	40.03696867	6.41E-06	0.001097957	7.392316582	197	Upregulated
CENPM	2.912101677	3.390392032	25.42375827	9.05E-05	0.002955477	7.365789639	198	Upregulated
SLC38A5	2.528774738	6.143987839	37.42920353	9.71E-06	0.001242513	7.347858269	199	Upregulated
FKBP11	2.905287127	6.837791833	25.25580437	9.34E-05	0.003009486	7.325703639	200	Upregulated
FAM72B	2.249424951	2.735058267	57.48134578	6.04E-07	0.000585336	7.271479314	201	Upregulated
CIP2A	2.651118466	3.432502315	30.13061293	3.52E-05	0.001906111	7.210649273	202	Upregulated
ZBTB32	2.680643587	4.264888234	28.77048909	4.57E-05	0.002108178	7.173650947	203	Upregulated
MATK	-2.197072919	5.715151359	60.13413271	4.38E-07	0.000544739	7.170831309	204	Downregulated
SEC11C	2.998824813	6.946682305	22.57421037	0.000168361	0.004179406	7.133860761	205	Upregulated
TMEM45A	2.558357086	0.380734355	32.0438989	2.41E-05	0.001652298	7.117123017	206	Upregulated
GMNN	2.514801486	3.60869467	34.08066446	1.72E-05	0.001487224	7.110912077	207	Upregulated
COL13A1	-2.640992656	0.141987197	28.31449503	4.46E-05	0.002082124	7.08180453	208	Downregulated
MND1	3.097279686	1.174370525	20.8852968	0.000250843	0.005224159	7.067941571	209	Upregulated
PSAT1	2.912784127	3.879068406	23.52848973	0.000136178	0.003746369	7.067548527	210	Upregulated
ADAMTS5	-3.123614032	-0.311949195	18.76778321	0.00028688	0.005595491	7.034884139	211	Downregulated
KIF18A	2.532799681	2.215193943	31.67967314	2.67E-05	0.001691902	7.019970309	212	Upregulated
CGN	3.355964094	0.834045651	17.69001842	0.00053198	0.008105143	7.01812409	213	Upregulated
ELOVL3	3.309944384	0.764279726	18.08961312	0.000476966	0.007607308	7.013007534	214	Upregulated
TIMD4	3.003282028	1.315502127	21.51869067	0.000217934	0.004819674	6.958551324	215	Upregulated
LYNX1	-2.456515662	1.784365063	34.22255292	1.72E-05	0.001487224	6.946101704	216	Downregulated
FCGBP	-2.125718377	4.793594522	59.42072852	4.76E-07	0.000544739	6.937943553	217	Downregulated
HPDL	2.939680786	1.738020494	22.18699513	0.00018751	0.00444102	6.91564996	218	Upregulated
KIF24	2.430307845	2.069264299	34.51929236	1.61E-05	0.001441957	6.904620521	219	Upregulated
XBP1	2.763571983	9.786325236	24.73096887	0.00010448	0.003214953	6.889102339	220	Upregulated
SPC25	2.586702419	2.915807937	28.48258358	4.86E-05	0.00217947	6.884894	221	Upregulated
CCNE1	2.628128909	3.021821372	27.30999743	6.14E-05	0.002454614	6.859460624	222	Upregulated
POC1A	2.377906721	2.721756043	35.31179175	1.39E-05	0.001331521	6.838031895	223	Upregulated
RSAD2	4.455928094	8.407252863	10.70147951	0.004333443	0.029324049	6.829939911	224	Upregulated
CD1C	-2.292558846	3.615843571	39.73570008	6.73E-06	0.001101176	6.781717833	225	Downregulated
CENPU	2.561290201	3.406826294	28.1739909	5.15E-05	0.002260639	6.776581532	226	Upregulated
FCER1A	-2.675951437	4.587739152	25.40699351	9.05E-05	0.002955477	6.768477739	227	Downregulated
TNFRSF13B	2.674961772	4.643295732	25.44491239	8.98E-05	0.002955477	6.765974507	228	Upregulated
CIT	2.598086607	3.493453739	27.04456904	6.46E-05	0.002495992	6.762187544	229	Upregulated
LMNB1	1.898356615	6.650218292	71.67229703	1.27E-07	0.000285311	6.729070238	230	Upregulated
JSRP1	2.986874528	1.659421558	20.33960324	0.000289283	0.005599023	6.726106169	231	Upregulated
MANEA	2.684208661	5.398662742	24.86722314	0.000101485	0.003168934	6.708070317	232	Upregulated
NUAK1	-2.670955934	1.159820063	24.87502234	0.000104286	0.003214953	6.658226703	233	Downregulated
STAP2	2.31074904	0.914905555	35.85034674	1.31E-05	0.001325291	6.649616394	234	Upregulated
PARPBP	2.459355534	2.720249851	29.72607681	3.82E-05	0.001982101	6.647328727	235	Upregulated
OLFM1	-2.943192893	0.966255155	20.24626574	0.000293159	0.005648024	6.616602073	236	Downregulated
ARHGAP42	2.739934929	3.82677143	22.9698608	0.000154236	0.004015241	6.565674334	237	Upregulated
XRCC2	2.280920271	1.452998955	35.25652078	1.44E-05	0.001343367	6.550359211	238	Upregulated
PDZD4	-2.14144348	4.606595037	51.16873053	1.31E-06	0.000883856	6.539150945	239	Downregulated
SPATS2L	2.748956246	5.866145063	22.29378141	0.000179515	0.004328286	6.497663912	240	Upregulated
TMEM198	2.753409791	0.412658581	22.07722279	0.000182971	0.004382946	6.493184306	241	Upregulated
KNDC1	-2.830364069	1.250364235	21.02938705	0.000246702	0.005172125	6.471149066	242	Downregulated
TUBG1	2.332723416	5.005281637	31.66043315	2.64E-05	0.001691902	6.465433979	243	Upregulated
GINS4	2.381083282	3.240576925	29.88899443	3.69E-05	0.001939272	6.45835811	244	Upregulated
PIMREG	2.962955799	0.216151343	18.8605235	0.000376929	0.006661009	6.448754726	245	Upregulated
MANF	2.438431291	6.79916096	27.98547932	5.33E-05	0.002322683	6.422852464	246	Upregulated
ISG15	3.612710503	8.209910142	13.40291034	0.001839545	0.017005329	6.392383992	247	Upregulated
NUDT11	-2.309521243	0.040851742	30.68720469	2.94E-05	0.0017518	6.366231272	248	Downregulated
CCR2	2.786347445	7.428247201	20.83029018	0.000252693	0.005238455	6.355092371	249	Upregulated
FCRL5	2.206731566	5.471987203	35.47029474	1.35E-05	0.001325291	6.350286483	250	Upregulated
MUC1	2.41416004	2.541640111	27.71931877	5.67E-05	0.00238823	6.32974372	251	Upregulated
CENPW	2.45658503	1.799475074	26.66167808	7.10E-05	0.002688382	6.314673984	252	Upregulated
C1orf167	3.521513299	-0.03478474	13.02982336	0.001698739	0.016131944	6.311655084	253	Upregulated
S100B	-2.111281463	2.837909956	42.30832282	4.56E-06	0.001026113	6.310208624	254	Downregulated
SPATS2	2.450410687	5.326239024	26.26479682	7.56E-05	0.002774909	6.265090411	255	Upregulated
CASP3	2.315430646	5.735338598	29.57633643	3.90E-05	0.00199872	6.249921406	256	Upregulated
HELLS	2.331269548	3.267615334	28.2252097	5.10E-05	0.002245207	6.17493554	257	Upregulated
RACGAP1	2.120002089	4.498773522	37.52940736	9.55E-06	0.001242513	6.160087984	258	Upregulated
TPPP3	-2.642298344	3.316380621	21.6744783	0.000207942	0.004714727	6.147421842	259	Downregulated
KCNA2	2.717058456	2.887018867	20.45992888	0.000277681	0.00548087	6.143678066	260	Upregulated
RECQL4	2.267647839	3.97897151	29.58744142	3.90E-05	0.00199872	6.120943761	261	Upregulated
MX1	2.972227301	9.514288182	17.30396047	0.000612254	0.008804169	6.108853399	262	Upregulated
SDF2L1	2.372701976	5.449752569	26.63631797	7.00E-05	0.002664704	6.108167789	263	Upregulated
PTGDR	-1.996185172	3.271787919	51.18376062	1.31E-06	0.000883856	6.095587521	264	Downregulated
IFI6	2.986735249	8.639194249	17.04072021	0.000656579	0.009111124	6.094218293	265	Upregulated
SPSB1	2.213224556	3.585865351	30.50411807	3.28E-05	0.001827493	6.06012818	266	Upregulated
CKS2	2.176777448	3.540800435	32.38497046	2.32E-05	0.001649442	6.057237946	267	Upregulated
BCL2L14	3.299472984	0.827421383	14.05625088	0.001475068	0.014600049	6.05666338	268	Upregulated
ADAMTS14	2.762667557	-0.123735742	18.89090042	0.000359406	0.006478557	6.046157938	269	Upregulated
IQGAP3	2.529936803	0.964172145	22.85080545	0.000161312	0.004106131	6.03786427	270	Upregulated
CDKN2A	2.674063207	3.546465088	20.29787041	0.000287804	0.005596195	6.022276884	271	Upregulated
DONSON	2.104153337	3.548670296	34.87532763	1.49E-05	0.001383543	6.015789843	272	Upregulated
LMAN1	2.560611435	7.966099603	21.98952689	0.000192506	0.004483493	6.013297596	273	Upregulated
CENPI	2.578962845	1.493784396	21.67877684	0.000210938	0.004746101	5.992640682	274	Upregulated
CEP128	2.742268443	4.610883536	19.27532039	0.000369311	0.006587891	5.981582866	275	Upregulated
CCNE2	2.541321712	2.077132801	22.07318594	0.000191237	0.004475942	5.969858466	276	Upregulated
NMUR1	-2.119925001	4.107201613	33.10787802	2.03E-05	0.001552334	5.954900944	277	Downregulated
MACC1	2.280513742	2.010342391	27.39960409	6.08E-05	0.002454614	5.952179197	278	Upregulated
SSC4D	2.384414595	-0.553746982	23.61691404	0.000108569	0.003296297	5.918054086	279	Upregulated
PCDH1	-2.406696117	2.636688144	24.03339987	0.000122636	0.003519848	5.90477125	280	Downregulated
MCM4	2.512220701	6.07896307	22.02113188	0.000191118	0.004475942	5.901496828	281	Upregulated
E2F1	1.967771453	4.347556789	42.48227267	4.41E-06	0.001009184	5.895501201	282	Upregulated
DENND5B	2.64622118	5.938347717	19.91406618	0.00031531	0.00594635	5.889825546	283	Upregulated
FABP5	2.207700677	4.532167879	28.58861049	4.73E-05	0.002151714	5.888413382	284	Upregulated
ZBTB10	-2.490292066	4.978104842	22.2366614	0.000181914	0.004365943	5.876894973	285	Downregulated
TOP1	1.954825731	7.184134935	44.72516223	3.17E-06	0.000986162	5.876306961	286	Upregulated
ADRB1	-2.568957993	0.416478026	20.82244225	0.000249065	0.005204338	5.866561193	287	Downregulated
TRAM2	2.309100012	7.517905734	25.58023371	8.72E-05	0.002933004	5.848228419	288	Upregulated
EPHB2	2.305598377	4.109419377	25.61471234	8.66E-05	0.002933004	5.839359872	289	Upregulated
HMGB3	2.386831671	3.608082007	23.44963199	0.000138518	0.003761486	5.787208909	290	Upregulated
C1QC	3.15982714	4.475536496	14.09278258	0.001499142	0.014803437	5.781338016	291	Upregulated
RRBP1	1.98625462	7.06545899	37.03631976	1.04E-05	0.001242513	5.771458096	292	Upregulated
KLRB1	-2.048711505	5.548294104	33.53246045	1.88E-05	0.001540458	5.761694123	293	Downregulated
STT3A	2.201240939	7.369260212	27.45048913	5.93E-05	0.002446705	5.748361012	294	Upregulated
PLK4	2.425033419	3.583482305	22.2974528	0.000179658	0.004328286	5.732012707	295	Upregulated
FAM72A	1.868735516	2.748300349	52.03787334	1.18E-06	0.000883856	5.706404923	296	Upregulated
MCM2	2.289444892	5.774790931	24.70912482	0.000104986	0.003218545	5.706076125	297	Upregulated
RAD51AP1	2.442481191	2.63798821	21.76475872	0.000204039	0.004674351	5.691661771	298	Upregulated
SRP54	2.024724896	6.054999337	33.25020523	1.98E-05	0.001549846	5.688892511	299	Upregulated
ECT2	1.95776096	3.922091261	36.32243271	1.17E-05	0.001242513	5.688664097	300	Upregulated
NRXN2	-2.38464763	0.433625784	22.72012563	0.000162767	0.004118211	5.688079492	301	Downregulated
NR4A1	-2.672079185	6.625803807	18.3253241	0.000469319	0.007542108	5.671507432	302	Downregulated
UNC13B	2.504688873	3.143783115	20.49699186	0.000274576	0.00547155	5.6653298	303	Upregulated
GALM	1.900687864	5.480953416	40.68479047	5.79E-06	0.001072174	5.644538731	304	Upregulated
GPRC5D	2.945560354	3.406196727	15.24645893	0.001077127	0.012150223	5.641972656	305	Upregulated
FEN1	2.280400534	5.19558098	24.25345599	0.000115878	0.003409831	5.626357206	306	Upregulated
ADAMTS10	-1.841260853	3.536420401	47.57596805	2.13E-06	0.000883856	5.62250779	307	Downregulated
CD160	-2.221343292	4.104727331	25.41195916	9.04E-05	0.002955477	5.618604439	308	Downregulated
DNA2	1.905676675	2.641569288	38.6847255	7.97E-06	0.00116831	5.588286253	309	Upregulated
BRCA1	1.985890729	4.245752998	33.03524532	2.06E-05	0.001555122	5.576848863	310	Upregulated
EAF2	2.372878623	5.626480787	22.06774535	0.000189087	0.004469968	5.575542492	311	Upregulated
OTOF	3.608559156	6.166307651	10.82243537	0.004162396	0.028689347	5.56540624	312	Upregulated
ADGRB2	-2.071444996	0.942102138	29.26558005	4.30E-05	0.002066038	5.561543267	313	Downregulated
NEFL	-2.320951428	0.662623181	22.99183229	0.000156221	0.00404079	5.555275555	314	Downregulated
WFS1	2.464221315	4.332028963	20.28372684	0.000288321	0.005597598	5.549422135	315	Upregulated
ASS1	2.208997379	0.893667937	25.19531688	9.72E-05	0.003078867	5.548137919	316	Upregulated
ZBP1	2.109556745	6.683079187	27.86621535	5.46E-05	0.002346108	5.54740003	317	Upregulated
ORC6	2.168427614	1.992078127	26.23009029	7.71E-05	0.002774909	5.544129856	318	Upregulated
PTGDR2	-1.847406222	1.988519013	42.71095452	4.35E-06	0.001009184	5.534883425	319	Downregulated
DLEC1	-1.904097783	1.462906442	36.65260741	1.14E-05	0.001242513	5.532735054	320	Downregulated
SLC1A4	2.287552304	6.34900577	23.27457905	0.000143778	0.003830226	5.528500572	321	Upregulated
CCNF	2.235206057	4.210665037	24.32044924	0.000114251	0.003379264	5.523591638	322	Upregulated
IFIT1	4.018844699	8.540445763	9.0064329	0.007799006	0.042338419	5.518940213	323	Upregulated
DDR2	2.641823762	1.936174108	17.7998184	0.000543991	0.008228431	5.507365013	324	Upregulated
GPT2	1.97649702	2.636686557	32.22479341	2.39E-05	0.001651775	5.498711822	325	Upregulated
RTP4	2.615739368	3.888297833	17.82316745	0.000534887	0.00813959	5.465319207	326	Upregulated
TXNDC11	2.282368307	8.234997581	22.90378902	0.000156252	0.00404079	5.462925555	327	Upregulated
COL6A2	-1.843461042	4.949713178	40.33833565	6.11E-06	0.001094152	5.458344919	328	Downregulated
PPP1R17	-2.947420427	0.045053892	13.96927156	0.001385923	0.014118964	5.453308911	329	Downregulated
IFI44	2.838337351	7.175780155	15.28289903	0.001063333	0.012101674	5.441531326	330	Upregulated
TRIM69	2.029478805	1.495987094	28.66458879	4.76E-05	0.002157104	5.41085231	331	Upregulated
MAD2L1	2.329681538	3.727461676	21.56244463	0.000212856	0.004772596	5.407762373	332	Upregulated
NEIL3	2.741048669	0.992282581	16.06646812	0.000862963	0.010680588	5.403716626	333	Upregulated
EZH2	1.998444707	5.068531367	29.2895345	4.13E-05	0.00205982	5.368163878	334	Upregulated
ABCB6	1.861164019	2.675413317	35.32221796	1.39E-05	0.001331521	5.352059781	335	Upregulated
HID1	2.629330452	4.157478136	16.82096373	0.000696808	0.009468697	5.321001714	336	Upregulated
DMKN	-2.138866588	-0.381990286	23.82277155	0.000108879	0.003297788	5.308190557	337	Downregulated
MYO1D	2.33472909	5.649579934	20.67243327	0.000262438	0.005333422	5.306825411	338	Upregulated
PLXNA4	-1.908910304	2.530691275	31.85907181	2.57E-05	0.001684991	5.294176358	339	Downregulated
PI4K2B	2.292425383	5.419593044	21.04177848	0.000240332	0.005091855	5.256815515	340	Upregulated
SLC4A11	2.013508724	0.335706765	27.32358532	6.24E-05	0.002472259	5.24902787	341	Upregulated
MYL6B	2.238539689	3.269566983	21.90286498	0.000196841	0.004567588	5.238883809	342	Upregulated
HOPX	-1.888012514	4.636284705	31.39185186	2.77E-05	0.001721601	5.218593903	343	Downregulated
BHLHE41	2.404609577	3.601952032	19.08381618	0.000387784	0.006783069	5.214573222	344	Upregulated
LAMP3	3.081481256	4.824316408	12.48538152	0.002437566	0.020393981	5.209237897	345	Upregulated
CNTNAP3C	-3.012035342	1.236694476	12.92642059	0.002148888	0.018660223	5.208059641	346	Downregulated
NT5E	-1.733886639	3.968489752	43.65183021	3.71E-06	0.00100857	5.19523385	347	Downregulated
LGMN	1.93702533	4.852813789	28.90486612	4.45E-05	0.002082124	5.194120749	348	Upregulated
SEC24A	2.089400256	6.917989532	24.34238899	0.00011364	0.003374592	5.164535224	349	Upregulated
ZNF703	-2.519198868	5.363340657	17.16288131	0.000635696	0.008979556	5.156158004	350	Downregulated
LGALS9B	-1.871708917	1.444839389	31.05024417	3.04E-05	0.001759887	5.155650772	351	Downregulated
RRM1	2.110764871	5.449984775	23.76186613	0.000129059	0.003621692	5.152563782	352	Upregulated
C1GALT1C1	1.830421092	4.64556015	33.39081195	1.93E-05	0.001540458	5.147785048	353	Upregulated
ENHO	-2.144312605	1.300112393	22.53629411	0.000174151	0.004243954	5.086801268	354	Downregulated
AHNAK2	-1.884225929	1.332620613	29.71169281	3.92E-05	0.00199872	5.08599296	355	Downregulated
LYPD3	-2.05934776	1.46741862	24.32108365	0.000116902	0.003417567	5.078934282	356	Downregulated
RAB3IL1	2.723032363	0.835300892	14.5983987	0.001299541	0.01365235	5.077890551	357	Upregulated
SEC24D	1.858981285	6.996737624	30.32030694	3.39E-05	0.001869478	5.071820959	358	Upregulated
CAMK2N1	-1.896583523	1.858084538	28.8013318	4.62E-05	0.002122472	5.069867564	359	Downregulated
PRC1	1.978829086	3.737491667	26.01541659	7.97E-05	0.002831212	5.04211127	360	Upregulated
SIL1	1.77393237	5.150866631	34.29296345	1.65E-05	0.001452552	5.034186432	361	Upregulated
AXL	2.976501265	3.262311514	12.50971124	0.002424455	0.020365421	5.033580938	362	Upregulated
PDIA6	1.966524655	8.387242835	26.22510244	7.62E-05	0.002774909	5.027914229	363	Upregulated
SGO2	2.028050982	3.581644255	24.41574547	0.000111982	0.003346733	5.020194632	364	Upregulated
CTNNAL1	1.764273116	2.967447495	34.55564085	1.58E-05	0.001432355	5.017503467	365	Upregulated
OXCT2	2.539382191	1.00882504	16.14024726	0.000849112	0.010603377	5.014151859	366	Upregulated
GPR153	-1.781989945	2.543085877	33.25928815	1.99E-05	0.001549846	5.006877367	367	Downregulated
ARHGAP11A	2.058846559	4.366311172	23.4729651	0.000137611	0.003761181	4.992035246	368	Upregulated
IL5RA	-1.674663871	1.704030378	41.10853771	5.56E-06	0.001060435	4.98131443	369	Downregulated
MAN1A1	2.116635636	8.552838232	22.03385578	0.000190545	0.004475942	4.972221782	370	Upregulated
PAICS	1.936931457	5.914795035	25.99417191	7.99E-05	0.002831212	4.93535495	371	Upregulated
EFNA5	-2.316389837	0.572425227	18.39494299	0.000466494	0.007542108	4.916554214	372	Downregulated
CHI3L1	-2.796328002	4.783045407	13.21754134	0.001946168	0.01748334	4.914198619	373	Downregulated
SLC12A8	2.567138699	0.355083933	15.18082725	0.001082484	0.012199731	4.912604304	374	Upregulated
WDHD1	2.112899531	3.143888257	21.41397878	0.000220602	0.004859425	4.888013723	375	Upregulated
MMP28	-1.797733842	0.470757699	30.11637544	3.65E-05	0.001939272	4.876103674	376	Downregulated
PPIB	2.10673073	9.376811398	21.39079653	0.000221309	0.004866478	4.872415653	377	Upregulated
FXYD1	-2.16223573	0.128993089	20.18797047	0.000289731	0.005599099	4.869099323	378	Downregulated
FAM98A	1.86298919	5.285871767	27.42513579	5.96E-05	0.002446705	4.865044185	379	Upregulated
PCNA	1.924812198	6.234945056	25.21966798	9.41E-05	0.003017823	4.851116282	380	Upregulated
DBNDD1	-2.334899712	2.916334047	17.52677856	0.000579682	0.008453695	4.840138328	381	Downregulated
MMACHC	2.000277202	2.181289016	23.38033622	0.000141533	0.003806251	4.839675919	382	Upregulated
DNAJB11	2.012284258	6.819519731	23.10184765	0.000149445	0.00393934	4.838691592	383	Upregulated
MTFR2	2.020952685	2.406039608	22.91358788	0.000156821	0.00404079	4.837218442	384	Upregulated
BAK1	1.62716801	6.421117199	40.57541314	5.88E-06	0.001074428	4.830773163	385	Upregulated
FBXO43	2.587586657	-0.129844361	14.35635439	0.001302019	0.01365235	4.825312403	386	Upregulated
SYNPO	-1.786742383	4.01305281	28.98491207	4.38E-05	0.002076936	4.793073682	387	Downregulated
ST6GALNAC4	1.923438483	5.883287124	24.60103253	0.000107449	0.003274501	4.779465507	388	Upregulated
ADAMTS1	-2.431855496	1.41289912	16.01081584	0.000883268	0.010847146	4.77782883	389	Downregulated
TNFSF15	3.346817784	2.346769726	9.564638301	0.006433775	0.037565136	4.769935024	390	Upregulated
UAP1	2.290347144	6.209796861	17.66280929	0.000557122	0.008306952	4.765200809	391	Upregulated
CABLES1	2.202754186	1.210225735	19.03360298	0.000399259	0.006879472	4.76333447	392	Upregulated
ISG20	1.860723092	7.87811534	26.19974026	7.66E-05	0.002774909	4.757405958	393	Upregulated
PLXDC1	-1.825831701	3.394188811	27.10102329	6.38E-05	0.002487705	4.754832973	394	Downregulated
SLC7A11	2.101667568	1.394657894	20.39481238	0.000285233	0.005571999	4.73713545	395	Upregulated
P2RY6	2.873116629	3.024041783	11.99061795	0.002855293	0.022457357	4.736738874	396	Upregulated
HLA-DOA	-1.629292519	5.938113397	37.28698985	9.94E-06	0.001242513	4.73423367	397	Downregulated
SLC1A3	2.440316311	0.777625066	15.63409509	0.000974938	0.011542927	4.728561982	398	Upregulated
CNTNAP2	-2.329507779	2.973176875	16.9105382	0.000682244	0.009364133	4.7254821	399	Downregulated
IRF4	2.131987966	7.246285137	19.73864528	0.00032914	0.00609878	4.721835384	400	Upregulated
CLEC4F	-2.747940386	1.78814108	12.68296339	0.002319405	0.019666559	4.688732724	401	Downregulated
PPARG	2.624588515	1.833516732	13.5077238	0.001798855	0.016754932	4.660894787	402	Upregulated
FMNL3	-1.313606573	5.924924466	71.01342607	1.36E-07	0.000285311	4.656317375	403	Downregulated
APBA1	-2.126227219	0.051561994	19.28098108	0.000360016	0.006480279	4.653048991	404	Downregulated
ERLEC1	2.189556084	6.724733543	18.34050187	0.000467488	0.007542108	4.647348655	405	Upregulated
NPTXR	-1.569682844	3.123148254	39.57925855	6.90E-06	0.001105384	4.640746418	406	Downregulated
NME1	1.966166733	5.269370846	22.11905765	0.000186865	0.00444102	4.62544129	407	Upregulated
SLC25A4	2.086534909	3.948167253	19.70897071	0.00033176	0.006129298	4.616644703	408	Upregulated
DARS2	1.655311009	4.141768265	32.09517803	2.44E-05	0.001656805	4.602970763	409	Upregulated
PRDM11	-1.297897951	2.943292696	72.12655691	1.22E-07	0.000285311	4.600635308	410	Downregulated
MCM6	1.92006623	5.775649175	22.68773166	0.000164079	0.004134172	4.576691791	411	Upregulated
BTNL9	-2.005639683	0.963315074	20.85040264	0.000258041	0.005293559	4.56534176	412	Downregulated
RGL1	2.225884735	3.869111941	17.21679288	0.00062696	0.008916132	4.56267083	413	Upregulated
POLR3G	1.989429932	2.239915394	21.08896192	0.000239173	0.005090508	4.562238065	414	Upregulated
SAPCD2	2.01185857	3.687706767	20.52068318	0.000272363	0.00545593	4.55309995	415	Upregulated
CNP	1.59766722	6.80922008	34.68102869	1.54E-05	0.001417232	4.551049363	416	Upregulated
PHYHD1	1.960656573	1.885893194	21.5241087	0.000216638	0.004819674	4.542806591	417	Upregulated
CLPTM1L	1.831729195	7.433979148	24.46855618	0.000110571	0.003325059	4.539392551	418	Upregulated
SIGLEC1	3.06823462	7.747858307	10.09343919	0.005324122	0.033341917	4.531811471	419	Upregulated
HIBCH	2.245047808	4.203228737	16.71943074	0.00071589	0.009634348	4.526415285	420	Upregulated
SLC17A9	1.893311388	4.87184084	22.78987579	0.000160346	0.004089805	4.521790759	421	Upregulated
TXNDC15	1.837433401	5.801054576	24.03570473	0.000121504	0.003502267	4.512094771	422	Upregulated
DDIAS	1.519613388	2.94864874	39.31507752	7.19E-06	0.001105384	4.49271674	423	Upregulated
STMN1	2.143845242	6.637699523	17.88131325	0.000526279	0.00804747	4.489942219	424	Upregulated
GNAO1	-1.826209436	2.734649433	23.99166347	0.000123247	0.003521348	4.480223235	425	Downregulated
KCP	2.115103384	-0.344443005	17.99323615	0.000485481	0.007684743	4.472112574	426	Upregulated
SGO1	1.636814286	2.594193455	30.33501592	3.39E-05	0.001869478	4.465687237	427	Upregulated
ERICH3	3.395879059	2.476825006	8.431384025	0.00966318	0.048609012	4.459750947	428	Upregulated
FANCI	2.109125267	4.886543025	18.1198824	0.00049483	0.007761267	4.450396475	429	Upregulated
SHMT1	1.75413455	4.456751049	25.53686246	8.80E-05	0.002941597	4.440445615	430	Upregulated
KNSTRN	1.59280133	3.008251674	32.4824209	2.28E-05	0.001632811	4.439239536	431	Upregulated
GAREM1	2.420173824	0.110635148	14.04869079	0.001491175	0.014736317	4.432817137	432	Upregulated
NR4A2	-2.645904168	5.992728826	12.19140005	0.002672127	0.021513607	4.411481005	433	Downregulated
PTPRK	-1.587528409	2.219357432	31.66961103	2.66E-05	0.001691902	4.400033045	434	Downregulated
SEL1L3	2.143147706	8.87369172	17.24099033	0.000622545	0.008863348	4.398601031	435	Upregulated
PI16	-1.833435734	1.398001775	23.03457919	0.000154947	0.00402544	4.391420837	436	Downregulated
B4GALT2	2.17342865	3.472899405	16.77655417	0.000705494	0.009568592	4.388482721	437	Upregulated
MTHFD1L	1.885637863	3.344154635	21.70262198	0.000206037	0.004711558	4.387569098	438	Upregulated
CTSF	-1.569827516	2.718138098	32.53564916	2.26E-05	0.001632811	4.375210043	439	Downregulated
ERGIC2	1.568245433	5.426871284	32.23224658	2.38E-05	0.001651775	4.362935847	440	Upregulated
TXNDC17	1.57999101	3.295637719	31.05248509	2.96E-05	0.0017518	4.355269824	441	Upregulated
NDUFAF1	1.711326533	3.766608116	25.90117023	8.16E-05	0.002855049	4.35427594	442	Upregulated
KRT72	-1.848813509	1.264797467	22.20475186	0.000187393	0.00444102	4.349365799	443	Downregulated
SERPINB2	3.267504497	3.933505031	8.568506443	0.009152389	0.047050227	4.337410552	444	Upregulated
MS4A3	-2.261794241	3.256519033	15.24731849	0.001076131	0.012150223	4.332276282	445	Downregulated
LGR6	-1.942683065	3.712034845	20.00190601	0.000308911	0.005888478	4.332177367	446	Downregulated
KIT	-1.653531196	0.333867435	27.49001817	6.07E-05	0.002454614	4.315744212	447	Downregulated
PHC1	-1.440473804	5.761706057	42.59358543	4.33E-06	0.001009184	4.315701922	448	Downregulated
ERCC6L	2.211682538	1.662272995	15.77850295	0.000935118	0.011296724	4.306250921	449	Upregulated
SRPRB	2.040622237	5.441279219	18.11165166	0.000495859	0.007761267	4.305850465	450	Upregulated
DUSP8	-2.378614602	4.505108967	13.7822176	0.00164267	0.015703824	4.29100785	451	Downregulated
CENPN	1.777995104	3.969125762	23.21625712	0.000145739	0.003865928	4.28985109	452	Upregulated
DSC1	-1.857534859	1.361643944	21.40228048	0.000225203	0.004917787	4.287618142	453	Downregulated
ATAD2	1.879990913	4.974592073	20.72030433	0.00025945	0.00530693	4.277273749	454	Upregulated
CTPS1	1.617472033	4.315782633	28.08397021	5.23E-05	0.002286178	4.271565769	455	Upregulated
SPATA24	1.661679333	1.997379197	26.51434631	7.24E-05	0.002690552	4.270779397	456	Upregulated
CAPN5	-1.684859722	2.617738929	25.64123994	8.65E-05	0.002933004	4.267222926	457	Downregulated
SNED1	-1.4159044	3.222269831	45.15312178	2.99E-06	0.000986162	4.256281646	458	Downregulated
MOXD1	2.335337594	1.582777733	14.03340855	0.001539973	0.01506495	4.255060515	459	Upregulated
OAS2	2.239322806	9.121736499	14.98616793	0.001156706	0.012744538	4.242790977	460	Upregulated
C4B	2.900593479	1.914788811	9.896736852	0.005734322	0.034703388	4.233787812	461	Upregulated
KCNH8	-1.896171898	0.689403106	20.0211711	0.000314844	0.00594635	4.22040371	462	Downregulated
FBXO5	1.902440475	4.28575164	19.72949447	0.000329979	0.006105332	4.212556219	463	Upregulated
SPDL1	1.849819488	3.220043125	20.70475892	0.000260771	0.005325302	4.205852705	464	Upregulated
PROB1	1.65456439	1.901399941	25.66877218	8.64E-05	0.002933004	4.190494321	465	Upregulated
WNT7A	-1.92050359	0.817565769	19.38570505	0.000367907	0.006587891	4.189105337	466	Downregulated
IL9R	-1.654380391	2.3127605	25.36254326	9.20E-05	0.002971544	4.180648746	467	Downregulated
GMPPA	1.701583845	5.889185327	24.02663637	0.000121745	0.003502267	4.178495702	468	Upregulated
SLC16A11	-1.714539509	0.442894323	23.81468627	0.000131283	0.003675911	4.174277888	469	Downregulated
GINS3	1.731806832	2.824151634	23.1566177	0.000148011	0.003910442	4.169799795	470	Upregulated
KLF11	-1.718917607	6.252044846	23.45230007	0.000138196	0.003761486	4.167757371	471	Downregulated
CCDC150	2.143235516	-0.484212946	15.44778741	0.000947196	0.011377184	4.166375321	472	Upregulated
AFF3	-1.543273623	4.159594422	29.29938413	4.12E-05	0.00205982	4.14549659	473	Downregulated
UST	-1.45654021	2.546217757	34.41077563	1.63E-05	0.001441957	4.138100218	474	Downregulated
IFI44L	2.999938018	8.054203729	9.052115754	0.007672012	0.04193648	4.132138713	475	Upregulated
FKBP2	1.670363165	5.266810697	24.24823232	0.000116006	0.003409831	4.121232076	476	Upregulated
KANK3	-1.47791064	0.776595531	32.76626912	2.25E-05	0.001632811	4.119031811	477	Downregulated
CAMK1D	-1.564131842	6.30263601	27.94345082	5.37E-05	0.002326116	4.118935783	478	Downregulated
CRELD2	1.845137266	5.677001446	20.01633926	0.000307506	0.005870569	4.117091337	479	Upregulated
TIMM8B	1.544394306	4.101064427	28.53544527	4.78E-05	0.00215885	4.117011592	480	Upregulated
MMP23B	-1.601671683	2.512166115	26.51288761	7.22E-05	0.002690552	4.116550221	481	Downregulated
SMC4	1.675052454	6.557396423	23.94301869	0.000123998	0.003534791	4.106619424	482	Upregulated
STMN3	-1.411087732	4.895462114	37.14580744	1.02E-05	0.001242513	4.100196235	483	Downregulated
SSR3	1.894501178	7.788140914	18.96843669	0.000398616	0.006879472	4.096754338	484	Upregulated
ABLIM2	-1.553963644	0.052957038	28.02082458	5.39E-05	0.00232791	4.091638908	485	Downregulated
RHBDD3	1.402429404	4.062877014	36.38176613	1.15E-05	0.001242513	4.075037739	486	Upregulated
LOC112267968	2.368052671	0.142905775	12.7561461	0.00221742	0.019069794	4.072231245	487	Upregulated
PARM1	2.192701748	5.59396354	14.37520488	0.001379392	0.014084551	4.059254428	488	Upregulated
CCDC51	1.647394544	2.485899938	24.13081893	0.000119483	0.003473356	4.0513561	489	Upregulated
PLEKHG3	-1.759284355	6.419464633	21.11516385	0.000236162	0.00505203	4.040256472	490	Downregulated
KNTC1	1.66479827	4.60836616	23.54820513	0.000135307	0.003746369	4.039448875	491	Upregulated
NAP1L3	-1.713318454	0.977069323	22.30144086	0.000183934	0.004389325	4.039323413	492	Downregulated
KDELR2	1.747476366	6.837905413	21.30206706	0.000225973	0.004926065	4.032301498	493	Upregulated
SEC23B	1.451317218	6.697997786	31.90841964	2.52E-05	0.001680963	4.026595087	494	Upregulated
RFC3	1.8212709	3.400233229	19.64885971	0.000336853	0.006177754	4.023495858	495	Upregulated
COPG1	1.423302795	7.316612966	33.44885289	1.91E-05	0.001540458	4.002825841	496	Upregulated
INTS13	1.575920682	4.306628537	25.82095596	8.29E-05	0.002885938	4.00238616	497	Upregulated
CEP126	-1.570422838	1.677308046	26.11541114	7.92E-05	0.002831212	4.001480847	498	Downregulated
ADAM19	1.530659417	7.888787683	27.28307255	6.13E-05	0.002454614	3.995046804	499	Upregulated
FXYD7	-2.035238605	1.80719948	15.89149488	0.000906458	0.011024484	3.984268008	500	Downregulated
ZFYVE28	-1.414302082	4.354522618	33.74077446	1.82E-05	0.001525659	3.983441984	501	Downregulated
NOXA1	-1.417684254	1.62624933	33.37222869	1.98E-05	0.001549846	3.983283534	502	Downregulated
TLE2	-1.444970605	2.759372809	31.03808796	2.97E-05	0.0017518	3.983083976	503	Downregulated
FZD4	-1.861102432	0.837036669	18.62139477	0.000445271	0.007362741	3.969657945	504	Downregulated
NCAPG2	1.832553896	4.556837773	19.00323206	0.000395209	0.006835408	3.967910913	505	Upregulated
CA11	-1.352018114	2.609137722	38.5386974	8.16E-06	0.001181533	3.958105987	506	Downregulated
SLC44A1	1.741111456	6.668881186	20.67282944	0.000262382	0.005333422	3.95753604	507	Upregulated
CLIC3	-1.705735053	4.396140527	21.48791041	0.000216398	0.004819674	3.952157939	508	Downregulated
PIM2	1.859226438	9.160496591	18.42395993	0.00045761	0.007497902	3.950968156	509	Upregulated
GRAMD1C	-1.942446375	1.157409914	16.96136933	0.000683074	0.009365322	3.940208315	510	Downregulated
PRSS33	-2.21642273	0.517540657	13.46836574	0.001818434	0.016859651	3.930053105	511	Downregulated
NET1	1.963613804	4.939081667	16.44643988	0.000770533	0.010076446	3.920733185	512	Upregulated
PIF1	1.818117904	2.374688884	18.81799147	0.000415727	0.007041771	3.913168076	513	Upregulated
HOXA5	-2.207623596	-0.292393787	13.16372877	0.001850345	0.017061155	3.903059898	514	Downregulated
CD27	2.046930831	8.076011975	15.11586313	0.00111481	0.012425736	3.900790826	515	Upregulated
DYRK3	1.959346587	0.708260549	16.38021	0.000798846	0.010229121	3.899416486	516	Upregulated
RFC4	1.727468822	3.892625702	20.34441397	0.000284087	0.005561038	3.895172924	517	Upregulated
CD244	-1.545496606	5.624522928	25.21903844	9.41E-05	0.003017823	3.895124812	518	Downregulated
FADD	1.374149555	4.202246291	33.87814472	1.77E-05	0.001499063	3.88084577	519	Upregulated
CFB	2.919993687	0.77931589	8.550681222	0.009179174	0.04710954	3.874513747	520	Upregulated
CACNA2D3	-1.975793104	0.563803591	15.89226426	0.00091195	0.011075607	3.863925158	521	Downregulated
MRPL22	1.532802521	4.288955521	25.19086104	9.47E-05	0.00302885	3.860703898	522	Upregulated
PDE7B	-1.618024264	0.351394384	22.67576355	0.000169049	0.004179406	3.849094404	523	Downregulated
YWHAG	1.467739151	6.741366055	27.7027571	5.64E-05	0.00238823	3.848300245	524	Upregulated
CALR	1.615320354	9.893989908	22.51643415	0.000170589	0.004181751	3.842268498	525	Upregulated
SEMA5A	-2.0562118	-0.130648789	14.46897441	0.001299712	0.01365235	3.834408512	526	Downregulated
TRAIP	1.734692335	1.764951814	19.59062346	0.000344379	0.006279567	3.819914421	527	Upregulated
MRPL15	1.417534899	4.069895288	29.45995904	3.99E-05	0.002020567	3.819585551	528	Upregulated
MT1E	1.92410935	2.108763187	16.12530387	0.000845462	0.010571335	3.801790292	529	Upregulated
TCF19	1.764171571	5.392941456	18.83438959	0.000412338	0.007001973	3.801400809	530	Upregulated
SH2D1B	-1.900547245	5.184507053	16.37727244	0.00078517	0.010117142	3.791481834	531	Downregulated
ZNF395	-1.241367491	5.837277787	51.5401992	1.25E-06	0.000883856	3.790662458	532	Downregulated
SEC61G	1.858482648	5.279080791	16.91820796	0.000678477	0.00932259	3.773581	533	Upregulated
RPS26	1.86672105	8.666390315	16.73526455	0.000712568	0.009622217	3.764662761	534	Upregulated
RNF144A	-1.252302994	4.220148705	44.47168588	3.29E-06	0.000986162	3.764487383	535	Downregulated
HYOU1	1.711056125	8.246245562	19.50229079	0.000348905	0.006343728	3.760311868	536	Upregulated
RAB11FIP5	-1.504960222	4.397350037	24.72666899	0.000104614	0.003214953	3.751603016	537	Downregulated
SUSD4	-1.773854123	1.063302514	18.22324004	0.000491582	0.007742424	3.744824362	538	Downregulated
PREB	1.559806789	6.740752874	23.0395001	0.000151551	0.003982238	3.743337798	539	Upregulated
NELL2	-1.424252244	5.153189567	27.79983054	5.53E-05	0.002361611	3.741213787	540	Downregulated
CMPK2	2.658046502	6.649485295	9.36732203	0.006856654	0.039145374	3.740720831	541	Upregulated
KRT73	-1.674704222	1.600906145	20.09556531	0.000305727	0.005845468	3.739917115	542	Downregulated
CSTF2	1.378679478	3.79814675	29.78467384	3.75E-05	0.001953707	3.735036441	543	Upregulated
HLA-DPB1	-1.443608898	8.783332494	26.79043098	6.78E-05	0.002604974	3.730569274	544	Downregulated
RTN1	-2.094072516	4.242489404	13.49536107	0.00178965	0.016728182	3.720227168	545	Downregulated
OASL	2.486270712	6.88732258	10.27803937	0.004998738	0.031923008	3.719202903	546	Upregulated
METTL1	1.66926206	2.53189065	19.95651531	0.000312975	0.005931604	3.71715924	547	Upregulated
TTC9	-1.338321903	5.114692556	31.78335368	2.58E-05	0.001684991	3.711705136	548	Downregulated
CD180	1.786203321	5.966719417	17.57546471	0.000570012	0.008388589	3.708713754	549	Upregulated
ADGRG6	-1.617783901	-0.543533325	20.64983817	0.000243452	0.005130304	3.704493672	550	Downregulated
B9D1	2.210327231	2.392209452	12.27339827	0.002612484	0.021200481	3.699323636	551	Upregulated
ZNF469	-1.445165799	2.519172839	26.19297185	7.71E-05	0.002774909	3.694929358	552	Downregulated
MLEC	1.680245873	6.984975752	19.508393	0.000348379	0.006343308	3.692649787	553	Upregulated
PLEKHH3	1.607873417	1.337328812	21.08682218	0.000241222	0.005099666	3.685982766	554	Upregulated
PSMA3	1.601718818	5.547261324	21.17617224	0.000232786	0.005022446	3.682487309	555	Upregulated
FGFR2	-1.731466638	-0.000376796	18.31375913	0.000470484	0.007542108	3.675050485	556	Downregulated
MID2	-1.407894005	3.005335192	27.2781408	6.16E-05	0.002454614	3.674627015	557	Downregulated
ICOSLG	-1.649159455	3.763521992	19.86253721	0.0003195	0.00599956	3.664235417	558	Downregulated
BRIP1	1.466190279	3.192195393	24.8601538	0.000101745	0.003168934	3.664136709	559	Upregulated
MTHFD2	1.578485571	5.921835488	21.55671425	0.000212873	0.004772596	3.664052249	560	Upregulated
UBE2J1	1.576787789	9.348454164	21.59598486	0.000210929	0.004746101	3.66392353	561	Upregulated
CCDC163	1.899527152	2.833753567	15.46199142	0.001012989	0.011796027	3.662790286	562	Upregulated
L1CAM	-1.668970414	0.358780671	19.37411229	0.000368118	0.006587891	3.640447695	563	Downregulated
OAS1	2.162966778	8.241266623	12.39480088	0.002506675	0.020753466	3.64007705	564	Upregulated
AQP3	1.887649066	7.523297337	15.37208905	0.001036938	0.011969888	3.62789146	565	Upregulated
TRMT1L	1.389944997	4.650005318	27.11865728	6.34E-05	0.002482188	3.621036504	566	Upregulated
SIGLEC8	-2.310308207	-0.440961041	10.80937472	0.003825304	0.027123706	3.619446602	567	Downregulated
EPHB6	-1.285582656	4.737506024	33.41233972	1.92E-05	0.001540458	3.615508584	568	Downregulated
YWHAE	1.243515164	7.820727033	37.51157023	9.58E-06	0.001242513	3.613280788	569	Upregulated
NXPH4	-2.05069512	1.357950664	13.28304685	0.001931244	0.017381843	3.609026913	570	Downregulated
MAP3K13	1.763111659	1.621430074	17.19957575	0.000635138	0.008979556	3.608640193	571	Upregulated
FICD	1.733296742	2.29528855	17.70076894	0.000553807	0.00828738	3.60800056	572	Upregulated
COBLL1	1.94083903	5.747437774	14.45682022	0.001346982	0.013890729	3.60467172	573	Upregulated
FAM111B	1.988760601	3.591272825	13.85429925	0.001608322	0.015525111	3.59759891	574	Upregulated
PLCH2	-1.376604403	3.853295137	27.47699411	5.90E-05	0.002446548	3.594928361	575	Downregulated
MAGEE1	-1.24796372	2.871343783	35.52165018	1.34E-05	0.001325291	3.591251092	576	Downregulated
RPN2	1.655146937	8.933904171	19.0689589	0.000388681	0.006783069	3.589308211	577	Upregulated
SPCS2	1.7456464	7.137688034	17.3049663	0.000612092	0.008804169	3.587847383	578	Upregulated
STXBP1	-1.411371225	0.982933647	25.97773249	8.25E-05	0.002879891	3.585763459	579	Downregulated
COQ3	1.736956896	1.391225386	17.39545388	0.000604655	0.008747537	3.574855678	580	Upregulated
ADGRD1	-1.753198838	1.343450508	17.05898038	0.000663183	0.00917245	3.572168292	581	Downregulated
STARD9	-1.195444898	3.554888249	42.0808709	4.68E-06	0.001030692	3.570639797	582	Downregulated
ITPKB	-1.168791075	7.143933648	50.23693512	1.48E-06	0.000883856	3.569041786	583	Downregulated
PEG10	-1.680440194	2.195003362	18.34869695	0.000469356	0.007542108	3.566746488	584	Downregulated
ARMCX3	1.405736293	5.027970791	25.54526485	8.78E-05	0.002941597	3.558504426	585	Upregulated
XYLT1	-1.223946489	5.599611911	36.87783192	1.06E-05	0.001242513	3.55642011	586	Downregulated
EPHA4	-1.639636587	3.138078116	19.07810169	0.000388491	0.006783069	3.555672872	587	Downregulated
NSMF	-1.264006388	5.775003833	33.390364	1.93E-05	0.001540458	3.554828563	588	Downregulated
TEAD2	-1.871824365	0.19068931	15.04099082	0.001145239	0.01265791	3.552045027	589	Downregulated
C14orf132	-1.707272643	0.589455007	17.72580824	0.000560252	0.008314698	3.551389155	590	Downregulated
DAB2IP	1.84571924	1.97787449	15.40289251	0.001033561	0.011947759	3.548789383	591	Upregulated
SEC22B	1.196938693	6.03419049	39.25158104	7.24E-06	0.001105384	3.538733302	592	Upregulated
SARDH	-1.672087373	1.162805305	18.29461067	0.000481728	0.007654185	3.538305828	593	Downregulated
DCPS	1.698118013	6.401041871	17.71922607	0.000548969	0.008254186	3.537733021	594	Upregulated
RPGRIP1	-1.780404909	1.187406497	16.31401158	0.000811808	0.010321676	3.536328874	595	Downregulated
ZXDA	-1.298327225	3.28198753	30.17893802	3.49E-05	0.001901054	3.532755511	596	Downregulated
RHOBTB3	-1.378682726	2.061261716	26.41065759	7.40E-05	0.002741044	3.532300951	597	Downregulated
PRDX1	1.380552531	6.581324043	26.21705199	7.63E-05	0.002774909	3.52972931	598	Upregulated
COL4A4	1.740593767	3.791691302	16.81711919	0.000697377	0.009468697	3.522456605	599	Upregulated
IL10	1.645319103	1.270919698	18.68647642	0.000433991	0.007265039	3.518946045	600	Upregulated
NDUFV2	1.345718497	5.931760009	27.57154793	5.79E-05	0.002430717	3.518065676	601	Upregulated
NIPAL2	-1.174020041	3.85075968	42.73155288	4.25E-06	0.001009184	3.517398603	602	Downregulated
TMEM208	1.687575572	4.434695408	17.66306516	0.000557176	0.008306952	3.511099399	603	Upregulated
BYSL	1.549887783	2.840912983	20.48720863	0.00027488	0.00547155	3.50567511	604	Upregulated
MFHAS1	-1.169237371	5.374697151	42.80579155	4.20E-06	0.001009184	3.503069584	605	Downregulated
FCRL1	-1.59758804	5.949186978	19.40192494	0.000357697	0.006456995	3.49866915	606	Downregulated
SLC25A10	1.808673497	2.88811827	15.54365872	0.00098981	0.011633961	3.498467222	607	Upregulated
LMAN2	1.383834062	8.013781515	25.34837507	9.16E-05	0.002966108	3.498073841	608	Upregulated
EXOSC4	1.464702468	3.768840516	22.74412154	0.000162078	0.004114216	3.494359616	609	Upregulated
DYRK2	-1.258574184	6.370084969	31.71159916	2.61E-05	0.001689027	3.489225157	610	Downregulated
ALG5	1.652820342	4.861216307	18.13663591	0.000492684	0.007745578	3.489014724	611	Upregulated
HMGB2	1.298339591	7.553321961	28.84538161	4.50E-05	0.00209063	3.479190132	612	Upregulated
SEC61B	1.733202573	6.389633964	16.57344783	0.000744379	0.009883214	3.475247583	613	Upregulated
SELENOS	1.635398878	5.473345524	18.40765759	0.00045953	0.007515323	3.473672819	614	Upregulated
GNL3	1.623330211	5.935165335	18.62852676	0.000434372	0.007265039	3.471917037	615	Upregulated
CD83	-2.486368	6.472171258	9.249796109	0.007148737	0.04024758	3.469130373	616	Downregulated
GZMM	-1.27501733	5.461356748	30.04268756	3.57E-05	0.001922477	3.463124131	617	Downregulated
COPB2	1.453352024	7.079326277	22.64310044	0.000165745	0.004143631	3.462784027	618	Upregulated
YPEL2	-1.289002573	5.171288497	29.05964424	4.31E-05	0.002066038	3.460793598	619	Downregulated
OBSCN	-1.405438955	5.437337194	24.10667592	0.000119638	0.003473356	3.456326661	620	Downregulated
RNASE2	2.265292923	6.698832733	10.61477642	0.00446113	0.029899871	3.453055501	621	Upregulated
FKBP14	1.730068471	2.668944909	16.39587355	0.000782797	0.010115576	3.451502815	622	Upregulated
SEMA4C	-1.359576302	3.57705633	25.76572477	8.39E-05	0.00289754	3.450564546	623	Downregulated
ISOC2	1.779073707	4.856715607	15.56575452	0.000982199	0.011587745	3.44428858	624	Upregulated
HERC5	2.59403727	6.984178285	8.571127424	0.009135528	0.047033172	3.443832806	625	Upregulated
CD1A	-1.57815994	0.6930886	19.36744297	0.000369766	0.006587891	3.442367022	626	Downregulated
IRF7	2.005028056	8.307816215	12.74419412	0.002248806	0.019262379	3.439204746	627	Upregulated
IFI35	1.83370355	7.025846312	14.65405605	0.001272255	0.013516367	3.427448681	628	Upregulated
ALDH7A1	2.012333594	1.000678568	12.604077	0.002376371	0.020055104	3.416489845	629	Upregulated
IFFO2	-1.245555043	5.768465766	30.58529769	3.22E-05	0.00181135	3.415308821	630	Downregulated
ATOX1	1.427611947	4.355764701	22.84060233	0.000158531	0.004059945	3.414105249	631	Upregulated
SMC2	1.826863469	5.039451926	14.64468635	0.001275801	0.013531226	3.413791879	632	Upregulated
PSMB5	1.267021988	4.092782621	29.40747639	4.03E-05	0.002032785	3.410707363	633	Upregulated
GRWD1	1.42632029	4.832598353	22.7923389	0.000160256	0.004089805	3.406477111	634	Upregulated
BCL11B	-1.282202268	6.313848903	28.34497472	4.96E-05	0.002208715	3.405350032	635	Downregulated
NOMO1	1.662932453	7.626187081	17.16951367	0.00063446	0.008979556	3.403598893	636	Upregulated
INTS7	1.311816274	4.564495576	26.88710219	6.65E-05	0.002562295	3.399402429	637	Upregulated
ACAT1	1.441659451	4.611697457	22.19823711	0.000183498	0.004387247	3.399156053	638	Upregulated
CCDC34	1.662694943	1.880127106	17.11703006	0.000647386	0.009103866	3.393184874	639	Upregulated
AUNIP	1.726455429	0.660626	16.01041789	0.000884514	0.01085188	3.39161308	640	Upregulated
REXO5	1.566039102	1.576031092	19.06056916	0.000393248	0.006835408	3.390843595	641	Upregulated
B3GNT9	1.679470531	3.331838284	16.68584162	0.000722719	0.009656689	3.384421581	642	Upregulated
SLCO5A1	2.095147888	1.04540906	11.59780193	0.003262425	0.024366658	3.379901006	643	Upregulated
ROMO1	1.444140788	3.768788428	21.87531757	0.000197761	0.004580483	3.377973375	644	Upregulated
SRM	1.755729604	6.819101157	15.38590654	0.001032915	0.011947759	3.375765092	645	Upregulated
RMI2	1.781310504	1.994152181	14.94249719	0.001176928	0.012829083	3.369891051	646	Upregulated
HDLBP	1.384008724	8.572979973	23.63955331	0.000132574	0.003703845	3.365005685	647	Upregulated
FOXP1	-1.207703595	6.841112242	32.30205257	2.35E-05	0.001651775	3.359890738	648	Downregulated
ACP2	1.350105638	5.310382355	24.59503052	0.000107591	0.003274501	3.354816589	649	Upregulated
TIMM17A	1.565437576	4.687048664	18.62561904	0.000434749	0.007265039	3.348098468	650	Upregulated
TMEM106C	1.527675638	4.890086258	19.42086001	0.00035606	0.00643666	3.347655828	651	Upregulated
CKS1B	1.549472226	4.246247125	18.87321174	0.000408364	0.006972071	3.341651001	652	Upregulated
DHFR	1.378009972	6.320920976	23.4195162	0.000139207	0.003772053	3.33950002	653	Upregulated
SLC35F2	1.715481449	4.296170798	15.67625041	0.000952478	0.011418866	3.332111762	654	Upregulated
ITGA7	2.170621828	1.966774	10.72194178	0.00432293	0.029268625	3.328860587	655	Upregulated
LAG3	1.946145254	5.817719775	12.70012725	0.002279658	0.019487373	3.32838849	656	Upregulated
PDGFD	-1.665111132	3.236664743	16.46307011	0.000767941	0.01005827	3.326020712	657	Downregulated
ARHGEF25	-1.531776307	-0.194394474	19.100994	0.000383209	0.006753055	3.324720035	658	Downregulated
MRPL27	1.426682165	3.466109469	21.75483309	0.000203433	0.004674351	3.324566988	659	Upregulated
ARVCF	-1.64259302	1.731870826	16.86240216	0.000695066	0.009467929	3.324189447	660	Downregulated
ZXDB	-1.301958319	4.638718127	26.03937389	7.92E-05	0.002831212	3.317425825	661	Downregulated
ADA	1.462014972	5.318408606	20.60079191	0.000266958	0.005381877	3.317408799	662	Upregulated
UGGT2	1.452746899	2.092412921	20.90359609	0.000249571	0.005206276	3.317308104	663	Upregulated
GATA2	-1.881310769	4.733273124	13.29010377	0.001903589	0.017267978	3.316296566	664	Downregulated
CASP7	1.354709729	5.105153898	23.83390875	0.000127018	0.003587316	3.312577347	665	Upregulated
CPNE5	1.675667934	7.6708023	16.10532627	0.000845707	0.010571335	3.310902304	666	Upregulated
SSR4	1.693853618	7.50777564	15.81025747	0.000917468	0.01112617	3.309204389	667	Upregulated
CPA3	-1.869213001	2.757281568	13.38191603	0.001855489	0.017065077	3.304566235	668	Downregulated
PKHD1L1	1.717997404	4.373958117	15.31511108	0.001053881	0.012069297	3.295665368	669	Upregulated
HMBS	1.453111512	3.758987904	20.55944906	0.000269743	0.005420671	3.292673656	670	Upregulated
CLCF1	-1.58391864	2.488580595	17.62563881	0.00056463	0.008357099	3.291294982	671	Downregulated
QPCTL	1.890329032	4.519505935	12.9845471	0.002088936	0.018348452	3.282368428	672	Upregulated
CDCA7	1.831064599	3.696310116	13.66102273	0.001703274	0.016136278	3.281627787	673	Upregulated
ANG	1.609099927	2.841695888	17.02561072	0.000660299	0.009142602	3.280842416	674	Upregulated
SEL1L	1.604753723	7.492327442	17.09944855	0.000646388	0.00909999	3.275236679	675	Upregulated
RPL26L1	1.327802041	3.408346686	24.22899954	0.000116585	0.003416209	3.274964758	676	Upregulated
TIPIN	1.447686351	2.390684538	20.46282003	0.000276884	0.005479495	3.27359441	677	Upregulated
ALG14	1.823751127	3.08989515	13.67427162	0.001697565	0.016131944	3.268733381	678	Upregulated
IDH2	1.591151931	7.604077434	17.27563237	0.00061686	0.008838176	3.267649057	679	Upregulated
TMEM258	1.595435494	5.729111676	17.18819193	0.000631324	0.008957969	3.267117584	680	Upregulated
RGMB	-1.444027812	2.751531906	20.25916128	0.000290647	0.005608187	3.250762948	681	Downregulated
BIK	1.563989163	1.226446004	17.65824097	0.000565099	0.008357099	3.249882636	682	Upregulated
MAP7	-1.245453509	1.14511172	27.28353852	6.28E-05	0.002472259	3.246780161	683	Downregulated
PMP22	-1.644310811	-0.102374363	16.01940846	0.000863771	0.010680588	3.2416023	684	Downregulated
CXCR4	-1.669922968	9.23638395	15.6332662	0.000963767	0.011481858	3.239630245	685	Downregulated
BLZF1	1.432617871	4.434380031	20.43351672	0.000277958	0.00548087	3.239364606	686	Upregulated
LRR1	1.465735525	3.182475633	19.65831258	0.000336031	0.006171995	3.238651763	687	Upregulated
ADAM23	-1.742150176	0.796318376	14.49215965	0.001356081	0.013948267	3.232524378	688	Downregulated
ST8SIA1	-1.533545715	1.361810342	18.10593735	0.000503584	0.007843216	3.228889431	689	Downregulated
GART	1.302841777	5.52888897	24.47936941	0.000110313	0.003325059	3.228703389	690	Upregulated
MCEE	1.678334527	2.609660039	15.39091651	0.001033576	0.011947759	3.226956528	691	Upregulated
SUB1	1.611009849	8.496509781	16.48141806	0.000763175	0.010037584	3.219395026	692	Upregulated
ORMDL2	1.146460525	4.684555649	32.98943791	2.07E-05	0.00155588	3.219288503	693	Upregulated
SNRPG	1.387918905	4.858127345	21.46018253	0.00021776	0.004819674	3.215783549	694	Upregulated
KCNA6	-1.54007227	1.16100562	17.83407785	0.000541773	0.008205292	3.212445905	695	Downregulated
WDR76	1.612882512	4.266119362	16.27240592	0.000808024	0.010297536	3.205227645	696	Upregulated
C11orf98	1.162493212	5.061462058	30.91549734	3.03E-05	0.001759887	3.202105291	697	Upregulated
PAX5	-1.388001542	6.868281808	21.27379179	0.000227483	0.004950403	3.199842436	698	Downregulated
ERI1	1.265762609	4.269692291	25.37487235	9.11E-05	0.002965392	3.199743893	699	Upregulated
DIRAS1	-1.713509536	1.138742758	14.6226838	0.001302391	0.01365235	3.195339871	700	Downregulated
TJP3	-1.477849412	1.786974042	18.97694689	0.00040137	0.006890005	3.194786001	701	Downregulated
LGALS3BP	2.239490116	7.516052711	9.526999127	0.006481158	0.037754319	3.186869148	702	Upregulated
NOMO2	1.398681995	7.703830384	20.73712314	0.000258376	0.005293559	3.183752983	703	Upregulated
LINGO2	-1.899808011	1.384937558	12.28119308	0.002624399	0.021251557	3.177636434	704	Downregulated
MGAT2	1.367818963	6.323636519	21.53570155	0.000213921	0.004786455	3.173320867	705	Upregulated
SEC61A1	1.398797437	8.819799591	20.42351257	0.000278582	0.005484591	3.162479215	706	Upregulated
MARCKSL1	-1.468855267	6.337846183	18.80100726	0.0004158	0.007041771	3.16144378	707	Downregulated
SLC35B1	1.507283894	5.600431039	17.92042519	0.000520963	0.008019002	3.159085696	708	Upregulated
DSN1	1.414385907	3.895906547	19.94454304	0.000313057	0.005931604	3.149593926	709	Upregulated
SNX22	-1.663075274	3.907487122	14.92652003	0.001177017	0.012829083	3.146213121	710	Downregulated
GOLGA7B	-1.339048651	2.909491685	21.96724015	0.000193935	0.004508452	3.141371386	711	Downregulated
RBBP8	1.301561338	4.766824279	23.21911287	0.000145591	0.003865928	3.140337289	712	Upregulated
EDEM2	1.22140688	6.217495985	26.50418991	7.19E-05	0.002688972	3.139520995	713	Upregulated
CSE1L	1.316187559	5.824508127	22.67766183	0.000164451	0.004134172	3.137279697	714	Upregulated
TIMM10	1.908100458	4.64946408	11.8647659	0.002963857	0.022963131	3.127317287	715	Upregulated
EARS2	1.500266666	3.763363423	17.72144104	0.00054887	0.008254186	3.125544211	716	Upregulated
NR3C2	-1.409011347	3.98227099	19.69413787	0.000332909	0.006132539	3.117239848	717	Downregulated
FAM3C	1.823118921	5.963852592	12.67445182	0.002297811	0.019563134	3.114910914	718	Upregulated
CXCR5	-1.621013234	4.891280693	15.3531287	0.001042587	0.01199689	3.113855091	719	Downregulated
TBC1D8B	1.786895441	0.268035194	13.08931649	0.002051214	0.01813705	3.111759331	720	Upregulated
PDK1	1.656569801	5.891121168	14.77739269	0.001227901	0.013234864	3.111502768	721	Upregulated
PSMC2	1.22585061	6.109165626	25.50248031	8.86E-05	0.002946718	3.10221277	722	Upregulated
SIX5	1.705191527	2.246032901	13.97001506	0.001558116	0.0151844	3.101065344	723	Upregulated
NCR3	-1.365783483	4.383958663	20.6261237	0.000265409	0.005367829	3.100603489	724	Downregulated
CALU	1.429638654	6.62906089	19.09295274	0.000386351	0.006779968	3.100560747	725	Upregulated
CARNS1	-1.077407685	3.872198895	35.61204406	1.32E-05	0.001325291	3.100443916	726	Downregulated
SDK2	-1.785831238	3.328863034	12.9550706	0.002109455	0.018427049	3.097603242	727	Downregulated
PLSCR1	2.095450801	7.361863875	10.03076591	0.005439954	0.033632689	3.087098602	728	Upregulated
ENKUR	-1.793700321	1.961431752	12.82155901	0.002208237	0.019018308	3.086649975	729	Downregulated
CXCR3	2.09039128	6.466349383	10.053716	0.005397215	0.033549534	3.081892095	730	Upregulated
SNTA1	-1.114757974	2.59114399	31.38154755	2.79E-05	0.001722866	3.080910804	731	Downregulated
TCEAL9	1.671064577	-0.001529753	14.24640653	0.001451274	0.014447855	3.075087419	732	Upregulated
NUP37	1.422869206	3.817584848	18.91913434	0.000403747	0.006902588	3.074803347	733	Upregulated
MYO3B	-1.700746774	-0.034245052	13.80211957	0.001632346	0.015664554	3.069987314	734	Downregulated
GALNT11	-1.067384018	4.679606327	35.28118111	1.39E-05	0.001331521	3.069424841	735	Downregulated
CDH1	1.758050744	1.952292817	13.10339511	0.002022907	0.017967162	3.068713644	736	Upregulated
ENTPD7	1.50304458	3.748433405	17.06499912	0.000652594	0.009111124	3.066854278	737	Upregulated
PRSS23	-1.909938426	4.970498395	11.4639098	0.003371833	0.024932565	3.062076378	738	Downregulated
PTPRM	-1.663811638	3.029205151	14.2017279	0.001453081	0.014447855	3.061740586	739	Downregulated
ZMAT4	-1.908634586	0.571846784	11.49374883	0.003378471	0.024945051	3.059571023	740	Downregulated
CENPQ	1.568967671	2.155305923	15.76575791	0.000932229	0.011272634	3.056309163	741	Upregulated
DACT1	-1.641322551	1.400253165	14.56760118	0.001318854	0.013755769	3.055346766	742	Downregulated
CHRNA5	2.069178066	-0.446806242	9.975249683	0.005383047	0.033511065	3.051648156	743	Upregulated
CKB	-1.758710385	1.74742149	12.9726481	0.002111267	0.018427049	3.050560924	744	Downregulated
CRYL1	-1.219531876	3.630826268	24.84112435	0.00010211	0.003168934	3.047715961	745	Downregulated
MORN3	-1.453102637	0.624741401	17.99855704	0.000522336	0.008026138	3.044966945	746	Downregulated
TTC23	1.50993429	0.467527541	16.79434144	0.000717044	0.009634348	3.044295816	747	Upregulated
ZNF683	-1.720552686	4.010225465	13.36701974	0.00186013	0.017069665	3.041550013	748	Downregulated
PSMC6	1.267526821	5.11724866	23.00726201	0.000152658	0.003996548	3.039928614	749	Upregulated
FAT4	-1.807573237	0.706336354	12.42040057	0.002521985	0.020816762	3.039591337	750	Downregulated
TRIP6	1.199791923	3.480108175	25.62126057	8.65E-05	0.002933004	3.03869784	751	Upregulated
TKTL1	-1.498715614	2.834644131	16.82753338	0.00069652	0.009468697	3.032965424	752	Downregulated
DNMT3B	1.519712036	1.107578733	16.45340261	0.000779282	0.010115576	3.031839755	753	Upregulated
HLA-DOB	-1.399517518	4.21483866	19.01321463	0.000394259	0.006835408	3.030285135	754	Downregulated
CHAF1A	1.28932299	5.192592024	22.02460569	0.000190958	0.004475942	3.028768743	755	Upregulated
NME1-NME2	1.82505907	1.481574119	12.11921497	0.002752945	0.021967768	3.026338634	756	Upregulated
DHRS3	-1.2640268	3.308650714	22.88373671	0.000157163	0.004041344	3.025415561	757	Downregulated
AXIN2	-1.499783895	3.016458819	16.69646269	0.000721218	0.009646868	3.022984923	758	Downregulated
NAT1	1.202995948	3.055671966	25.07173042	9.73E-05	0.003078867	3.021455571	759	Upregulated
MRPS7	1.296187895	5.387061512	21.65694037	0.000207951	0.004714727	3.015637427	760	Upregulated
ZNF853	-1.122902703	2.808574733	29.22103278	4.19E-05	0.002063393	3.015463229	761	Downregulated
SYCE2	2.091017794	-0.389894145	9.631249669	0.006094074	0.036171699	3.014476255	762	Upregulated
PRR19	2.040926752	-0.509355365	9.908422715	0.005485513	0.033715836	3.004583105	763	Upregulated
FARSA	1.292296976	5.802759923	21.62419278	0.000209545	0.004731661	3.00457285	764	Upregulated
NOP16	1.238494478	2.906998776	23.50906093	0.000136686	0.003750809	3.004432833	765	Upregulated
GCSH	1.789306436	2.691543735	12.3383122	0.002555327	0.020961834	3.003477401	766	Upregulated
SLC39A14	1.572823185	3.949023634	15.1563404	0.001102371	0.01234656	3.001660725	767	Upregulated
GDF7	-1.580108556	1.357076024	15.04535314	0.00115068	0.012695769	2.996424625	768	Downregulated
NPAS2	-1.565592992	1.460629775	15.19805688	0.001100648	0.012338221	2.988321663	769	Downregulated
ZNF318	-1.063953444	6.359495867	33.02444358	2.06E-05	0.001555122	2.98783184	770	Downregulated
HSPD1	1.438109391	6.950110812	17.58866403	0.000568041	0.00838094	2.986532232	771	Upregulated
RHOC	-1.417114408	6.255269354	18.0307222	0.000506289	0.007865893	2.981965784	772	Downregulated
PSMA8	1.950014009	0.631519009	10.6793863	0.004412186	0.029681549	2.978672592	773	Upregulated
SLC16A1	1.70561528	4.387977556	13.06226263	0.002039921	0.018075249	2.972743672	774	Upregulated
AFF2	-1.374419374	1.171518242	18.98693202	0.000403418	0.006902588	2.970103839	775	Downregulated
UTP11	1.240169293	4.269593742	22.85277882	0.000158091	0.00405693	2.966240031	776	Upregulated
RPS6KA2	-1.172371515	2.747115401	25.48297479	8.93E-05	0.00295175	2.966006658	777	Downregulated
TMOD2	-1.199511226	4.276343398	24.33645059	0.000113826	0.003374592	2.9649264	778	Downregulated
RAB37	-1.159544189	6.719077352	26.28039	7.53E-05	0.002774909	2.96466597	779	Downregulated
DLG5	-1.51119137	3.065876679	15.8919586	0.000898206	0.010977102	2.96119809	780	Downregulated
PLEKHG1	-1.422028102	3.587665666	17.69840989	0.000552305	0.008281029	2.960542654	781	Downregulated
SUCNR1	2.197715626	1.79101152	8.685488763	0.008797411	0.045804704	2.942938843	782	Upregulated
PRR11	1.518564094	5.02482391	15.59002579	0.000975543	0.011542927	2.942497416	783	Upregulated
EIF2S2	1.154685069	6.61014151	26.02382607	7.95E-05	0.002831212	2.942169508	784	Upregulated
GALNT14	2.232960745	2.211599078	8.456325777	0.00955428	0.048408625	2.936515889	785	Upregulated
AMOT	-1.297135988	2.133339375	20.47714227	0.000276564	0.005479495	2.933160983	786	Downregulated
BLM	1.481048726	4.187070857	16.17767452	0.000829211	0.010469002	2.932616754	787	Upregulated
HNRNPAB	1.090064275	6.52936784	29.06716812	4.31E-05	0.002066038	2.926671786	788	Upregulated
TXN	1.142687555	6.185323782	26.17313982	7.70E-05	0.002774909	2.921567753	789	Upregulated
ATP2A2	1.120098761	7.302047161	27.16478001	6.28E-05	0.002472259	2.919992123	790	Upregulated
TMED9	1.273184649	7.043960326	21.0482035	0.000239936	0.005091855	2.919570191	791	Upregulated
SLC39A7	1.295800447	6.165706876	20.27233371	0.000288949	0.005599023	2.917997157	792	Upregulated
NBPF1	-1.117214339	3.160463716	27.3032293	6.12E-05	0.002454614	2.915948204	793	Downregulated
NANS	1.342479286	5.344174162	19.08664826	0.000386969	0.006781382	2.911410342	794	Upregulated
KEAP1	1.053475772	5.242194164	31.21160104	2.87E-05	0.001744332	2.905876745	795	Upregulated
SLC22A17	-1.558796314	1.888088046	14.5421944	0.001322089	0.013755769	2.901722927	796	Downregulated
LAP3	1.657315161	7.389873453	13.1112278	0.00200947	0.01786826	2.896850574	797	Upregulated
CELSR2	-1.216831182	3.411219687	22.55999606	0.000169086	0.004179406	2.894702012	798	Downregulated
MAGED1	1.676494505	6.681593981	12.85673083	0.002172188	0.018797782	2.893450768	799	Upregulated
DNAJB1	-1.303296224	7.711930057	19.81623215	0.000322927	0.006029395	2.892960886	800	Downregulated
GEN1	1.317713524	3.299745574	19.45441469	0.000353357	0.006406177	2.890274221	801	Upregulated
SYDE2	-1.506779116	1.086706069	15.33187646	0.001064179	0.012101674	2.888728417	802	Downregulated
MESD	1.263761441	5.821172257	20.90735904	0.000248097	0.005192727	2.887195119	803	Upregulated
RNASEH2A	1.355486079	3.846435369	18.46472931	0.000453028	0.007442177	2.884881024	804	Upregulated
GNB3	1.880607676	-0.46916539	10.64609846	0.004318924	0.029257224	2.884413768	805	Upregulated
SASS6	1.190606676	3.005402362	23.36196528	0.000141184	0.003806251	2.880675966	806	Upregulated
GSTA4	-1.354035802	0.006823096	18.50511256	0.000455802	0.007477999	2.878970651	807	Downregulated
CA5B	-1.058235364	4.456722998	30.11417317	3.52E-05	0.001906111	2.878243335	808	Downregulated
EIF4G1	1.151235421	8.504286926	24.84021602	0.000102056	0.003168934	2.877037194	809	Upregulated
TBL2	1.145269386	4.551507633	25.02847466	9.80E-05	0.003092812	2.874221232	810	Upregulated
FRRS1	1.654857371	1.109997647	13.01770262	0.002089269	0.018348452	2.873495299	811	Upregulated
NDRG2	-1.103252082	3.199968232	27.05240903	6.44E-05	0.002495992	2.871496841	812	Downregulated
AIFM2	1.465807973	2.997128702	15.8618084	0.000905437	0.011022708	2.869629389	813	Upregulated
P4HB	1.357599221	9.547453066	18.15679098	0.000490079	0.007734882	2.866633651	814	Upregulated
TRERF1	-1.066423678	5.917617938	29.21479923	4.18E-05	0.002063393	2.863793434	815	Downregulated
TENT5C	2.005479718	8.260374841	9.575120777	0.006372576	0.037328896	2.863734489	816	Upregulated
MTHFD1	1.348583668	6.006754726	18.34189539	0.000467321	0.007542108	2.862378607	817	Upregulated
PLCL1	-1.402477536	3.309056223	17.07309663	0.000651583	0.009111124	2.861654464	818	Downregulated
CENPO	1.285631289	3.774925518	19.90987806	0.000315723	0.00594635	2.861493236	819	Upregulated
PPIL1	1.35935637	3.992759128	18.02496084	0.000507192	0.007870224	2.860103347	820	Upregulated
HMGN5	1.755589442	1.524600674	11.77130148	0.003072639	0.023492265	2.859987076	821	Upregulated
HERC6	1.825159652	5.676858797	11.06772771	0.003837545	0.027164646	2.858192636	822	Upregulated
ATP13A1	1.257880985	7.626036282	20.62865937	0.000265173	0.005367829	2.855643092	823	Upregulated
SLAMF7	1.659495867	8.190489784	12.80059508	0.002210034	0.019020788	2.855613167	824	Upregulated
PODXL	1.20239376	1.689387929	22.49443572	0.000172855	0.004220886	2.85519992	825	Upregulated
ALOX15	-1.807395461	1.148537097	11.22644801	0.003681192	0.026383971	2.853262634	826	Downregulated
PGAP1	1.936141377	3.006551095	10.02630289	0.005453056	0.03364415	2.852111352	827	Upregulated
ETFDH	1.061412242	3.755033931	29.25803011	4.15E-05	0.00205982	2.851134605	828	Upregulated
MCM7	1.324603652	7.028238388	18.7917859	0.00041677	0.007048719	2.850401055	829	Upregulated
SLC26A11	-1.174731034	4.118926394	23.52052554	0.000136162	0.003746369	2.850354929	830	Downregulated
CASP10	1.223065742	6.159064184	21.74527858	0.000203718	0.004674351	2.850083986	831	Upregulated
CLEC10A	-1.537318467	4.182281279	14.39280302	0.00137261	0.014058683	2.847198921	832	Downregulated
ZCCHC14	-1.124721876	4.419217271	25.50662385	8.86E-05	0.002946718	2.846290189	833	Downregulated
MED18	1.237991537	3.73782035	21.16062054	0.000233734	0.005034261	2.84498408	834	Upregulated
CYP4F22	-2.033801701	2.386623071	9.282132791	0.007085892	0.039972139	2.843748203	835	Downregulated
CYSLTR2	-1.38947196	2.904257335	17.05403593	0.00065539	0.009111124	2.835117521	836	Downregulated
COL24A1	1.301623688	0.546607425	19.31001131	0.000375265	0.006653556	2.833564704	837	Upregulated
MGAT3	1.630307784	3.616298386	12.9921463	0.002084688	0.018348452	2.830867382	838	Upregulated
SESN3	-1.085456632	5.754782347	27.15275104	6.30E-05	0.002472259	2.829683351	839	Downregulated
GPR150	-1.614386523	-0.096967045	13.16086276	0.001977743	0.017681856	2.829167402	840	Downregulated
EIF2B3	1.331425349	3.626971109	18.38507568	0.000462396	0.007517666	2.827836927	841	Upregulated
PRMT5	1.123023743	5.702738369	25.0208054	9.82E-05	0.003092812	2.818392534	842	Upregulated
TIMELESS	1.29899567	5.176835617	19.09825012	0.000385847	0.006779968	2.817225859	843	Upregulated
CENPS	1.827458955	1.162782334	10.81728285	0.004203963	0.028861671	2.813699324	844	Upregulated
IFIH1	2.037888006	7.003417218	9.092046485	0.007562915	0.041681438	2.812402222	845	Upregulated
SCAMP5	1.589151342	4.143066566	13.40061212	0.001841175	0.01700792	2.811762994	846	Upregulated
HLA-DQA1	-1.507555999	7.07070023	14.58347475	0.001298443	0.01365235	2.811279243	847	Downregulated
DTYMK	1.379835575	3.564469698	16.9952004	0.000664896	0.009186058	2.81054681	848	Upregulated
ZWILCH	1.465065819	3.830144569	15.31978995	0.001052638	0.012068458	2.810506384	849	Upregulated
GNAI1	-1.288389695	0.002574556	19.3419247	0.000370177	0.006587891	2.810304637	850	Downregulated
BACH2	-1.155886273	5.215828195	23.62804366	0.00013292	0.003705278	2.810166616	851	Downregulated
CCNC	1.612234659	5.708247591	13.0573644	0.002042739	0.0180875	2.809514714	852	Upregulated
NEU1	1.073977318	5.935371416	27.51928255	5.85E-05	0.002432085	2.807399546	853	Upregulated
HM13	1.338342958	8.125353252	17.91840129	0.000521235	0.008019002	2.805005821	854	Upregulated
TPPP	-1.423762586	1.799741145	16.03623494	0.000867996	0.010722303	2.80440217	855	Downregulated
PGM3	1.390565355	3.841793957	16.70816055	0.000718011	0.009634348	2.803626834	856	Upregulated
C1QB	2.112248905	5.013202752	8.538622101	0.009245639	0.047336468	2.798316111	857	Upregulated
CKAP4	1.242498422	7.613791144	20.2900093	0.000287715	0.005596195	2.798239588	858	Upregulated
PITPNC1	-1.041135661	6.41752984	29.04042242	4.33E-05	0.002066038	2.795305227	859	Downregulated
ADARB1	-1.013379054	4.878719042	31.18808228	2.88E-05	0.001744332	2.79527513	860	Downregulated
NCOA3	1.357996639	8.108070744	17.36680981	0.000602173	0.008747537	2.794912186	861	Upregulated
YPEL1	-1.205265738	4.365730423	21.43577011	0.000219045	0.004833569	2.791072481	862	Downregulated
TLR7	1.703158529	5.951514003	11.83462073	0.002992292	0.023088111	2.787409015	863	Upregulated
SLC45A1	-1.451178407	-0.469362749	15.20050932	0.001056542	0.012069297	2.78382168	864	Downregulated
ANKS6	-1.11488729	3.354986788	24.80528643	0.000102946	0.00318703	2.783443121	865	Downregulated
SH3YL1	-1.250746734	3.655124005	19.83297244	0.000321772	0.006029395	2.776315403	866	Downregulated
HSD11B1L	-1.391038712	0.211044532	16.45761059	0.00078317	0.010115576	2.775135269	867	Downregulated
MYCBPAP	1.762403289	0.56685055	11.18082937	0.003742765	0.026718886	2.772580518	868	Upregulated
FRMPD3	-1.441773925	2.489042618	15.358965	0.00104364	0.011998047	2.769488317	869	Downregulated
COL19A1	-1.747257965	2.387053525	11.2464487	0.003628741	0.026085458	2.7669604	870	Downregulated
MCM3	1.423622457	6.256162926	15.66286228	0.000955847	0.011437482	2.764204434	871	Upregulated
FDXR	1.060172044	2.837090123	27.21030522	6.24E-05	0.002472259	2.763768807	872	Upregulated
C1orf21	-1.457700152	4.735437386	14.96069444	0.001165271	0.01276505	2.760851275	873	Downregulated
RINT1	1.286380728	4.082613895	18.634141	0.000433855	0.007265039	2.751262273	874	Upregulated
PSMC3IP	1.362728948	1.030963727	16.76689563	0.000716425	0.009634348	2.747503691	875	Upregulated
SCFD1	1.269672835	5.575464842	18.95799728	0.000399665	0.006879472	2.745597499	876	Upregulated
CDKN1C	-1.957953888	3.919519532	9.309198047	0.007001306	0.039701376	2.743474097	877	Downregulated
CCRL2	1.596147352	3.432716948	12.77293671	0.002230006	0.019140377	2.742260168	878	Upregulated
MRPL39	1.377969934	3.555447311	16.30950888	0.000800063	0.010234306	2.742079689	879	Upregulated
MFAP3L	-1.767138581	3.165776239	10.8883716	0.00407579	0.02828842	2.736222031	880	Downregulated
FOXRED1	1.312544894	4.612638954	17.73912996	0.000546191	0.00823318	2.735911069	881	Upregulated
CASS4	-1.688641934	4.236456612	11.64788422	0.003177632	0.0240614	2.733369431	882	Downregulated
ZC3HAV1L	1.309882906	1.342031871	17.77750901	0.000546265	0.00823318	2.730362336	883	Upregulated
CHAF1B	1.483723497	3.536493845	14.19631249	0.001453924	0.014447855	2.730342994	884	Upregulated
B4GALT3	1.3455382	6.585346609	16.88659656	0.00068419	0.009370428	2.729075165	885	Upregulated
PMM2	1.136610524	5.676936935	23.03501633	0.000151704	0.003982238	2.727720616	886	Upregulated
CACNA2D2	-1.438947707	4.363577072	14.97700342	0.001159957	0.012758874	2.725636955	887	Downregulated
MCM5	1.366656368	7.035120135	16.36342136	0.000788057	0.010142515	2.724913741	888	Upregulated
MRPL58	1.148392198	4.024090626	22.4021206	0.000175147	0.004243954	2.724249662	889	Upregulated
CYB5R2	1.468807411	1.070314686	14.3620886	0.001400521	0.014231096	2.712537182	890	Upregulated
CORO2B	-1.613655512	2.001209037	12.37937712	0.002530223	0.02085076	2.712358233	891	Downregulated
TIMM21	1.364454264	3.144583371	16.11073393	0.000845088	0.010571335	2.695984495	892	Upregulated
EDEM1	1.503817297	7.807653619	13.64965315	0.001708304	0.016147514	2.694681681	893	Upregulated
NDFIP2	1.559327585	2.584113161	12.82069512	0.00219973	0.018958003	2.68548554	894	Upregulated
ARHGAP32	-1.284534837	3.679681374	17.81398319	0.00053582	0.00814395	2.683605128	895	Downregulated
PSMD11	1.059322255	5.584073878	25.57488899	8.73E-05	0.002933004	2.682932088	896	Upregulated
B4GALT6	-1.108796866	1.972367094	23.35977952	0.000142072	0.003808733	2.682422973	897	Downregulated
VIPR2	-1.328401456	-0.348812301	16.66394131	0.000720403	0.009646205	2.677583772	898	Downregulated
NSMCE3	-1.041263909	5.649672777	26.511174	7.18E-05	0.002688972	2.676479031	899	Downregulated
RPL39L	1.384672413	1.664840192	15.49948378	0.001006527	0.011764602	2.671618477	900	Upregulated
LDLRAD2	1.708655032	1.048817937	11.05667921	0.003886447	0.027357112	2.670507777	901	Upregulated
EFHC2	-1.481435934	1.45295913	13.79522355	0.001650521	0.015754973	2.670410261	902	Downregulated
SLC45A3	-1.622695212	3.21903397	11.94335861	0.002892695	0.022652554	2.669143478	903	Downregulated
GRIK4	1.975628533	-0.226036357	8.764302512	0.00845253	0.04461746	2.668076772	904	Upregulated
TGFB3	-1.062650853	1.41422786	25.07260575	9.86E-05	0.003097715	2.666146865	905	Downregulated
NR1D1	-1.546470946	4.70288297	12.83356486	0.002187997	0.018895659	2.665556035	906	Downregulated
LARGE2	-1.619249738	3.383951299	11.95088796	0.002885184	0.022607786	2.664867239	907	Downregulated
SPEF2	-1.337257286	1.690513958	16.35283807	0.000796487	0.010218797	2.661944666	908	Downregulated
LTBP3	-1.20783849	5.755179827	19.5732158	0.000342839	0.006260542	2.661336948	909	Downregulated
HIC1	-1.805669761	2.680061467	9.998738513	0.005509289	0.033812487	2.656000974	910	Downregulated
GBP3	1.650132173	5.823833821	11.52487192	0.003305596	0.024587074	2.655546396	911	Upregulated
EEF1AKMT4	1.425062063	2.155066904	14.56111178	0.001310748	0.013709317	2.654868076	912	Upregulated
LARP4	1.276939831	4.807067059	17.60367851	0.000565859	0.008358533	2.653314878	913	Upregulated
CEP57L1	1.250775652	2.659757671	18.24042611	0.000480453	0.007651665	2.646946499	914	Upregulated
SEC13	1.245935156	6.692681448	18.37376749	0.000463522	0.007526263	2.645644417	915	Upregulated
CHDH	1.463074621	0.935768687	13.8396531	0.001634589	0.015674137	2.640581022	916	Upregulated
CIITA	-1.325344055	6.887642485	16.32870069	0.000795551	0.010218083	2.63827038	917	Downregulated
KLF8	-1.02422776	3.315436766	26.56641237	7.11E-05	0.002688382	2.632786698	918	Downregulated
USO1	1.297008294	6.608384613	16.87063716	0.000687122	0.009390175	2.629459018	919	Upregulated
PLPP3	1.371280128	0.274546367	15.33106387	0.001072098	0.012147388	2.626710525	920	Upregulated
VAMP2	-1.127122459	8.050077654	21.74411317	0.000203773	0.004674351	2.626509401	921	Downregulated
REXO2	1.237259634	4.239235242	18.32872205	0.000468971	0.007542108	2.626092539	922	Upregulated
SMPDL3B	1.574291445	1.253221886	12.22468477	0.002665495	0.021473933	2.626057313	923	Upregulated
SCD	1.48384374	4.807647206	13.35022187	0.001869146	0.017069665	2.623101857	924	Upregulated
MRPL17	1.071765995	3.721763629	23.82701737	0.000127264	0.003587316	2.62071474	925	Upregulated
FCRL6	-1.559721235	5.65764349	12.34626148	0.002545115	0.020918596	2.619501065	926	Downregulated
PLS3	1.686770529	0.301258914	10.91509932	0.004085633	0.02831627	2.611059968	927	Upregulated
TIGD3	-1.640808811	0.905138567	11.30830383	0.003588188	0.025894143	2.603632898	928	Downregulated
ACADM	1.368434812	5.568797728	15.07143498	0.00112897	0.012555185	2.601636644	929	Upregulated
PCDHGB6	-1.635477252	0.13390198	11.33277305	0.003544531	0.025696833	2.60060574	930	Downregulated
NINL	-1.295097033	1.024325215	16.63804135	0.00074303	0.009875719	2.59722811	931	Downregulated
BTN1A1	1.628801501	-0.069415616	11.38558549	0.003490796	0.025497988	2.595485572	932	Upregulated
NOP53	-1.090166924	8.9840278	22.53307368	0.000169944	0.004181751	2.593116604	933	Downregulated
SMKR1	-1.43742933	-0.1362853	13.76879102	0.001654887	0.015784692	2.589908238	934	Downregulated
CADM1	1.746394161	3.845370978	10.13943277	0.005241918	0.03289251	2.589733108	935	Upregulated
WDR4	1.177431154	3.179088283	19.46452575	0.000352484	0.00639956	2.583107218	936	Upregulated
CABP5	-1.860733428	1.31996303	9.196014145	0.007339658	0.040956055	2.582106069	937	Downregulated
CDK2	1.164250771	4.721570624	19.78225155	0.000325671	0.006061231	2.581655267	938	Upregulated
PNPO	1.191945247	4.580354708	19.00041461	0.000395477	0.006835408	2.580842268	939	Upregulated
GYG1	1.036280916	6.34073387	24.63580971	0.000106645	0.003261472	2.576801946	940	Upregulated
FAM20A	1.951312446	2.60924064	8.492062179	0.009416268	0.047956741	2.574074471	941	Upregulated
GALNT2	1.123758521	6.934096228	20.95759315	0.000245151	0.005156765	2.570735431	942	Upregulated
ATG4A	1.126771437	4.479178057	20.84616468	0.000251781	0.005235048	2.57025506	943	Upregulated
SLC27A2	1.699249321	1.548261112	10.46962285	0.004708126	0.030816823	2.567926202	944	Upregulated
TMCC1	-1.115590118	5.075726457	21.13114456	0.000235288	0.005048416	2.562337448	945	Downregulated
EIF2S1	1.231355475	5.698174618	17.66860264	0.000556278	0.008306952	2.561906879	946	Upregulated
OR7E24	1.581353558	1.541809873	11.66003215	0.003181915	0.024063686	2.559638715	947	Upregulated
CNR2	-1.212786798	3.163420679	18.12006128	0.000495288	0.007761267	2.55906189	948	Downregulated
TMEM60	1.447504217	3.228958506	13.34879358	0.00187089	0.017069665	2.558861757	949	Upregulated
PSMD12	1.157293199	4.833875909	19.6334002	0.000337815	0.006177754	2.556656669	950	Upregulated
ATP5PF	1.173048085	6.000039673	19.20737381	0.000375451	0.006653556	2.553662537	951	Upregulated
BNC2	-1.706087825	1.369796612	10.27844287	0.005035327	0.032042422	2.549363809	952	Downregulated
PID1	-1.937636559	3.506961138	8.449386062	0.009558331	0.048408625	2.548141768	953	Downregulated
HSPA5	1.371054062	9.778669983	14.45626095	0.00134718	0.013890729	2.546424371	954	Upregulated
NT5C3A	1.749491288	7.136149519	9.803644424	0.005884099	0.03527328	2.541230833	955	Upregulated
FGFBP2	-1.722758951	7.49311719	10.02387141	0.005452868	0.03364415	2.53777974	956	Downregulated
HLA-DPA1	-1.285134567	9.313205049	16.07344383	0.00085315	0.010612203	2.537105553	957	Downregulated
ACBD7	1.288811802	0.021121015	16.07837446	0.000872931	0.010751639	2.537058677	958	Upregulated
FH	1.235316417	4.935429498	17.25396721	0.00062046	0.008860935	2.535512201	959	Upregulated
ZNF862	-1.000091498	4.980799964	25.64083161	8.61E-05	0.002933004	2.532919099	960	Downregulated
DHCR24	1.374754554	4.54123083	14.25126928	0.00143022	0.014405098	2.531588226	961	Upregulated
SPNS3	-1.253882641	1.946461151	16.75201981	0.000713266	0.009622217	2.528736303	962	Downregulated
SULF2	-1.642284851	7.249736318	10.76013707	0.004249382	0.028959555	2.526175889	963	Downregulated
SLC33A1	1.26260944	5.094197386	16.39823594	0.000780637	0.010115576	2.518917667	964	Upregulated
NDUFB3	1.103928171	5.035125697	20.82900645	0.000252776	0.005238455	2.517835854	965	Upregulated
PBX1	-1.706243892	2.207960037	10.08245883	0.005359594	0.033480854	2.517056927	966	Downregulated
JPH4	1.822921251	1.617251778	9.10038063	0.007571804	0.041681438	2.515735782	967	Upregulated
AGAP1	-1.423893342	3.808814186	13.30346147	0.001896184	0.017238033	2.511053408	968	Downregulated
SNRNP25	1.428824211	3.963385521	13.16272156	0.001978684	0.017681856	2.50397462	969	Upregulated
ZBTB4	-1.031736119	7.267092395	23.52955403	0.000135845	0.003746369	2.503393582	970	Downregulated
GOT1	1.350224159	4.059677923	14.35896381	0.001386124	0.014118964	2.498180907	971	Upregulated
FEZ1	-1.381489578	2.196291427	13.85003784	0.001614952	0.015556876	2.497840364	972	Downregulated
CTU2	1.21636318	3.702682338	17.25844418	0.000619874	0.008860935	2.496610295	973	Upregulated
VEPH1	-1.649741674	0.828979593	10.51019121	0.004672038	0.030692222	2.496012405	974	Downregulated
FAM117B	-1.004798523	4.360615207	24.52868452	0.000109172	0.003298721	2.493562736	975	Downregulated
MRPL46	1.117642723	3.286065469	19.98549768	0.000310041	0.005901085	2.491301789	976	Upregulated
AFAP1	-1.389998992	3.173988202	13.63090734	0.001719349	0.016212027	2.488324329	977	Downregulated
TNRC6C	-1.059168205	5.663328283	22.02565171	0.000190907	0.004475942	2.488108547	978	Downregulated
ASF1B	1.472177904	4.829856495	12.47430857	0.002445367	0.020432112	2.487519489	979	Upregulated
TANC1	1.858717161	0.247032803	8.657980732	0.008913347	0.046255428	2.481084997	980	Upregulated
SNX30	-1.070172138	5.196964683	21.47399768	0.000217043	0.004819674	2.47956991	981	Downregulated
CYP2J2	1.680380052	0.038858708	10.09058647	0.005376905	0.033511065	2.47824427	982	Upregulated
GLRX2	1.32091175	1.862275229	14.73474315	0.001248327	0.013352222	2.475978364	983	Upregulated
CD59	1.248322814	6.160349419	16.16777925	0.000831337	0.010484069	2.471017746	984	Upregulated
RAB38	1.503366522	0.253974789	11.92070153	0.002955747	0.022937045	2.46471309	985	Upregulated
EMC2	1.221772237	3.840694917	16.73708522	0.000712438	0.009622217	2.463978451	986	Upregulated
HRK	-1.630256384	0.620409578	10.48384926	0.004716035	0.030836557	2.463210003	987	Downregulated
LRRCC1	1.247343843	3.235471011	16.086974	0.000850539	0.010609947	2.462614447	988	Upregulated
MFAP1	1.299207608	3.803198492	14.96102232	0.001165346	0.01276505	2.460669963	989	Upregulated
MYZAP	-1.768688298	1.919341151	9.201770043	0.007299489	0.040804596	2.457222595	990	Downregulated
GFM2	1.10561356	4.242898813	19.81204581	0.000323319	0.006029395	2.454159481	991	Upregulated
RPA3	1.420476732	3.680181856	12.87184206	0.002162708	0.018743335	2.453380847	992	Upregulated
NCAM1	-1.488075131	4.559514165	11.98498396	0.002852695	0.022457357	2.453302191	993	Downregulated
DUSP2	-1.521340229	6.429935157	11.55603134	0.003272467	0.024412721	2.452984346	994	Downregulated
ATAD3A	1.153946274	4.640793101	18.33570144	0.000468122	0.007542108	2.449259329	995	Upregulated
B3GNT7	-1.458723547	3.808683895	12.31185721	0.002573371	0.021057899	2.445673964	996	Downregulated
LNP1	1.588509454	0.589424082	10.80126086	0.0042415	0.02895065	2.443670312	997	Upregulated
CGAS	1.148545303	3.944865281	18.3845456	0.000462362	0.007517666	2.43941489	998	Upregulated
MORF4L2	1.20525022	5.849657971	16.83347381	0.000694006	0.009463719	2.439351893	999	Upregulated
CDKN2C	1.234517378	4.111597205	16.10902891	0.000845	0.010571335	2.439246076	1000	Upregulated
ZNF365	-1.557528799	1.377182538	11.09252472	0.003835147	0.027164646	2.439083802	1001	Downregulated
DPAGT1	1.215950925	5.423003209	16.54056854	0.000751035	0.009950627	2.434515577	1002	Upregulated
PSMB6	1.117739774	5.994377087	19.21908257	0.000374355	0.006652849	2.433310932	1003	Upregulated
HLA-DRA	-1.173293116	10.19025088	17.53630464	0.000575897	0.008437564	2.433155234	1004	Downregulated
SAR1B	1.319206874	5.786781114	14.23739071	0.001435903	0.014429105	2.428344031	1005	Upregulated
SAMD9	1.786711068	8.292013861	8.869550432	0.008193924	0.043747221	2.428228839	1006	Upregulated
MRPL12	1.233260553	4.745708881	15.99892861	0.000870913	0.010747802	2.427895792	1007	Upregulated
GALK2	1.132215466	3.993757406	18.71203505	0.000425375	0.007175003	2.427671373	1008	Upregulated
SORBS3	-1.220585661	5.266299971	16.27070045	0.000808275	0.010297536	2.425629192	1009	Downregulated
PSMA5	1.272319563	6.122253292	15.12672875	0.001111379	0.012414341	2.425138206	1010	Upregulated
USP14	1.250761501	5.307257178	15.6088281	0.000970365	0.01153453	2.423975922	1011	Upregulated
CCDC47	1.088603903	5.812641059	19.88736959	0.000317346	0.005968006	2.421240951	1012	Upregulated
SAMD9L	1.757755345	8.461638383	9.060112444	0.007650021	0.04193648	2.421146325	1013	Upregulated
NDUFA9	1.132532576	5.516372805	18.59159172	0.000438469	0.007307815	2.419330201	1014	Upregulated
PXMP2	1.258489234	2.310549372	15.37626422	0.001038151	0.011969888	2.418702939	1015	Upregulated
HSD3B7	1.788748475	2.167426136	8.794388754	0.008437016	0.044554235	2.416797764	1016	Upregulated
GSTCD	1.296767824	2.467308223	14.52667167	0.00132233	0.013755769	2.413952927	1017	Upregulated
MRPS18C	1.09936754	4.275133355	19.44543274	0.000353912	0.006407026	2.411290665	1018	Upregulated
CLCC1	1.309682692	4.540893025	14.22858954	0.001439738	0.014429105	2.410812291	1019	Upregulated
RPL22L1	1.423758647	4.270504521	12.49497277	0.002429769	0.02038288	2.40719781	1020	Upregulated
MRPL32	1.110835798	4.339529003	19.01887509	0.000393657	0.006835408	2.405221202	1021	Upregulated
ABCA3	-1.189959156	3.196887898	16.76387997	0.000707794	0.009582045	2.401982288	1022	Downregulated
RPS27L	1.200213491	5.246876494	16.50969005	0.000757358	0.009992371	2.400824795	1023	Upregulated
PDE3B	-1.007938633	6.331081873	22.5673276	0.000168624	0.004179406	2.397770565	1024	Downregulated
IDE	1.202715445	5.357281783	16.35656931	0.000789532	0.010151125	2.397596201	1025	Upregulated
BHLHE40	-1.494208477	7.554397641	11.43350844	0.003404911	0.025015672	2.393404949	1026	Downregulated
FKBP7	1.316235364	0.935221733	13.98965329	0.001563055	0.015212711	2.392643923	1027	Upregulated
CD34	-1.722328629	0.393053045	9.197287377	0.007345596	0.040956055	2.390044237	1028	Downregulated
XCR1	1.749186263	2.306114523	8.948074598	0.007977801	0.043030947	2.389771671	1029	Upregulated
ALG9	1.283679426	3.958797787	14.4822408	0.001337382	0.013834984	2.386387449	1030	Upregulated
HLA-DQB1	-1.360265338	7.892694243	13.1717989	0.001972785	0.017654182	2.384752437	1031	Downregulated
TRUB2	1.160264249	3.971835579	17.29274425	0.000614217	0.008814505	2.384113375	1032	Upregulated
PRSS57	-1.830828808	0.802304225	8.346812189	0.010005867	0.049950051	2.382757908	1033	Downregulated
COA6	1.166239284	2.956200104	17.1086227	0.000645415	0.00909999	2.380246654	1034	Upregulated
NDC1	1.269228533	4.865294656	14.73021529	0.001244743	0.013347888	2.379279893	1035	Upregulated
SHF	-1.230082785	0.341861201	15.59661293	0.00099379	0.011658988	2.378167221	1036	Downregulated
PLK2	-1.802271548	2.849272163	8.481482076	0.009451683	0.04804002	2.376109083	1037	Downregulated
LY6E	1.738458932	9.851491534	8.950313665	0.00795826	0.042999175	2.375673456	1038	Upregulated
DENND2C	1.647396983	0.750886053	9.727887487	0.006098381	0.036176838	2.374837062	1039	Upregulated
DDOST	1.291101143	8.550270243	14.17527008	0.00146226	0.01451889	2.373129879	1040	Upregulated
PLEKHB1	-1.095142344	4.455940692	19.00499618	0.000395045	0.006835408	2.371241176	1041	Downregulated
ZDHHC1	-1.741274243	1.2855234	8.919689976	0.008101228	0.043473373	2.371226633	1042	Downregulated
CDC42BPG	-1.056348588	2.36223562	20.16949451	0.000297284	0.005701339	2.370470696	1043	Downregulated
MRPL51	1.291229688	5.370596965	14.14584137	0.001474939	0.014600049	2.370240219	1044	Upregulated
MRPS18A	1.151593105	5.006015566	17.35753073	0.000603662	0.008747537	2.37011014	1045	Upregulated
KIF20B	1.283466897	4.352954901	14.30344411	0.001408611	0.014290252	2.367945245	1046	Upregulated
SPINT2	-1.069432341	4.805121789	19.69710194	0.000332564	0.006132539	2.365968957	1047	Downregulated
TSPYL5	-1.342784389	2.390972272	13.27840545	0.001914681	0.017306301	2.365711828	1048	Downregulated
SUV39H2	1.277063093	2.587526183	14.4038877	0.001369816	0.014051875	2.365460178	1049	Upregulated
PAIP2B	-1.158137747	2.409795028	17.07361759	0.000652737	0.009111124	2.36309671	1050	Downregulated
GOLPH3L	1.317112491	4.519299045	13.66526017	0.001700516	0.016131944	2.36067822	1051	Upregulated
MOAP1	-1.1141081	5.467037508	18.26776331	0.0004763	0.007606317	2.360600737	1052	Downregulated
THEM4	-1.182853309	4.861834759	16.3971074	0.000780942	0.010115576	2.359803437	1053	Downregulated
FANCG	1.30527379	3.880612079	13.83472773	0.001617132	0.015565974	2.359704885	1054	Upregulated
CISD1	1.306109989	2.886999099	13.79757618	0.001636225	0.015677901	2.357152483	1055	Upregulated
COMMD1	1.216144139	4.096990202	15.59325078	0.000974777	0.011542927	2.356503095	1056	Upregulated
EBNA1BP2	1.12046106	4.734421679	18.00739948	0.000509406	0.007894852	2.355944152	1057	Upregulated
DDR1	-1.131943621	2.794516702	17.65309837	0.000559511	0.008314698	2.354616478	1058	Downregulated
MRPS18B	1.102186428	5.546212549	18.58492925	0.000439212	0.007310536	2.354326203	1059	Upregulated
PSMD14	1.305422555	4.874250313	13.75306216	0.001656552	0.015788624	2.351922006	1060	Upregulated
SLC25A29	-1.006037494	5.092053122	21.7923139	0.000201513	0.004650301	2.346601496	1061	Downregulated
PRDX3	1.094315409	6.238535969	18.6784842	0.000428899	0.007207487	2.344260154	1062	Upregulated
ANKH	-1.021091351	5.521466259	21.07419564	0.000238469	0.005084111	2.342163998	1063	Downregulated
GOLGA8N	-1.395255265	3.522674768	12.33044556	0.002558847	0.020963244	2.341993889	1064	Downregulated
DNAJC1	1.084701806	5.554107916	18.86585122	0.000409049	0.006974311	2.339158039	1065	Upregulated
SRP68	1.108199826	6.219624076	18.10312379	0.000496908	0.007767692	2.337978068	1066	Upregulated
CDHR3	-1.499079063	0.975565771	10.99677037	0.003969519	0.0277345	2.334035599	1067	Downregulated
BMP6	1.231597651	4.66739436	14.95822255	0.001166077	0.01276505	2.332618228	1068	Upregulated
CHID1	1.167620545	5.127094548	16.4643831	0.000766727	0.010052815	2.332569931	1069	Upregulated
BBC3	-1.180413541	3.546006848	16.07498064	0.000853187	0.010612203	2.330365883	1070	Downregulated
CD70	1.512287374	2.903812547	10.78884562	0.004212152	0.028891188	2.327765043	1071	Upregulated
RCAN3	-1.052223312	5.494422253	19.68463509	0.000333552	0.006135405	2.327682883	1072	Downregulated
CHCHD1	1.045104775	3.399917844	19.93534221	0.000313831	0.005937339	2.326829828	1073	Upregulated
ALG1	1.216754646	4.779494611	15.20578264	0.001086838	0.012237859	2.326793289	1074	Upregulated
C1R	1.233789798	2.780779788	14.86684282	0.001198126	0.013014125	2.32641558	1075	Upregulated
BAIAP2	-1.22431754	3.219594745	14.97290627	0.001162058	0.012758874	2.319087146	1076	Downregulated
RAMP1	-1.67635833	0.244129999	9.136428369	0.007496671	0.041465345	2.317254792	1077	Downregulated
PHTF1	1.001655827	3.867477039	21.32296484	0.000224933	0.004917787	2.312052275	1078	Upregulated
AZIN2	-1.25223111	0.309148181	14.35151098	0.001414502	0.014326945	2.308921825	1079	Downregulated
SYNGR3	-1.544746953	0.332092762	10.27034366	0.005065343	0.032127894	2.306489076	1080	Downregulated
REC8	1.184272626	5.144482566	15.69615613	0.000947039	0.011377184	2.302184807	1081	Upregulated
DBF4B	1.059220405	3.879744195	19.15766135	0.000380244	0.006710196	2.301966408	1082	Upregulated
PRIM1	1.183742562	3.748491965	15.58878704	0.000976086	0.011542927	2.293719075	1083	Upregulated
POMP	1.027158477	5.959749888	19.97526415	0.000310598	0.005902769	2.28947896	1084	Upregulated
C4orf50	-1.293782597	1.008358784	13.42069675	0.001852126	0.017061155	2.28739672	1085	Downregulated
IRF2BP2	-1.240005896	7.925872339	14.29433302	0.001412206	0.014315197	2.286822192	1086	Downregulated
IDH3A	1.102000964	5.898415823	17.52801352	0.000577153	0.008446144	2.284824381	1087	Upregulated
BCAR3	1.513773401	1.829383365	10.43400966	0.0047563	0.030951113	2.284774122	1088	Upregulated
ASNS	1.225569934	4.7599614	14.55019306	0.001311089	0.013709317	2.283217396	1089	Upregulated
GPR157	-1.262947007	0.749952289	13.88118521	0.001619207	0.015574054	2.282900905	1090	Downregulated
C16orf95	1.340754619	0.667263139	12.65474087	0.002343654	0.019832127	2.282809981	1091	Upregulated
MCM8	1.215304678	4.337341453	14.76499495	0.00123242	0.013272216	2.281195629	1092	Upregulated
C2orf81	-1.148059011	1.919714556	16.2737072	0.000811769	0.010321676	2.280331969	1093	Downregulated
SLIRP	1.102012943	3.668196882	17.42781032	0.000592782	0.008634748	2.274279552	1094	Upregulated
ETV5	1.395434322	-0.344000476	11.78764121	0.003060153	0.023453724	2.274262387	1095	Upregulated
EHHADH	1.551893247	1.336030606	9.949042502	0.005626352	0.034247361	2.274102285	1096	Upregulated
LMNB2	1.075765942	5.485962517	18.09849783	0.000497502	0.007767692	2.269552043	1097	Upregulated
PHLDA3	1.53935343	0.194255613	10.08982631	0.005394354	0.033549534	2.269489551	1098	Upregulated
ESR1	1.416081889	2.834366406	11.41054223	0.003433295	0.025165516	2.264589888	1099	Upregulated
FAM124B	-1.383985833	-0.029255653	11.8403208	0.00301093	0.023175149	2.262785645	1100	Downregulated
AMPD2	-1.340273832	6.90143163	12.40566197	0.002498177	0.020722205	2.25643683	1101	Downregulated
MAIP1	1.190828784	3.115799417	14.97157582	0.001162308	0.012758874	2.255653159	1102	Upregulated
ZNF329	-1.120279266	3.24212378	16.66763998	0.000726328	0.009694627	2.255647458	1103	Downregulated
SGSM1	-1.206369319	1.66499766	14.67980905	0.001271039	0.013514841	2.254932321	1104	Downregulated
OSTC	1.498347567	6.187296183	10.34474171	0.00488671	0.031414566	2.251820017	1105	Upregulated
RPN1	1.159047794	8.453293219	15.67853256	0.000951682	0.011418866	2.251307811	1106	Upregulated
TIAM1	-1.05685968	4.773932981	18.48073786	0.000451077	0.007429502	2.250096834	1107	Downregulated
TM9SF1	1.06855589	5.293588154	17.97958747	0.000513034	0.0079224	2.245188963	1108	Upregulated
IL24	-1.195419119	1.490083673	14.78276839	0.001235823	0.013297496	2.242881382	1109	Downregulated
YPEL5	-1.328655529	7.742154035	12.44409762	0.00246836	0.020569665	2.24113997	1110	Downregulated
ACVRL1	1.69804347	2.077991759	8.461877507	0.009528834	0.048343567	2.234050091	1111	Upregulated
COX17	1.094187367	3.767069728	17.02935278	0.00065878	0.009131603	2.231543705	1112	Upregulated
RAN	1.124919955	7.482147316	16.1588442	0.000833376	0.010484069	2.226745471	1113	Upregulated
MAL	-1.336723098	5.154569277	12.13239606	0.002722281	0.021819812	2.22049624	1114	Downregulated
SHANK1	-1.561648018	0.145381153	9.514969077	0.006554885	0.037903421	2.219604037	1115	Downregulated
CRACR2B	1.523440137	3.375211176	9.847112506	0.005798037	0.034937954	2.219199107	1116	Upregulated
MYH11	1.40683295	0.948897839	11.2099756	0.003696228	0.026461631	2.219114917	1117	Upregulated
APBB1	-1.052453506	4.714012277	18.04140132	0.00050495	0.007854781	2.215273492	1118	Downregulated
LPIN3	1.679946563	-0.352896203	8.475381843	0.009439932	0.04801587	2.215203076	1119	Upregulated
BTG1	-1.059625625	9.472387006	17.78941168	0.000539012	0.008182588	2.211554528	1120	Downregulated
CD4	-1.179853794	8.199099244	14.71418503	0.00125041	0.013363164	2.211153017	1121	Downregulated
CCDC167	1.420356324	4.043147686	10.95791465	0.003979795	0.027759983	2.210899391	1122	Upregulated
CCDC141	-1.286700104	1.251409506	12.79795983	0.002232	0.01914106	2.210594537	1123	Downregulated
TMEM184B	1.078071548	6.48362482	17.18866793	0.000631243	0.008957969	2.207664631	1124	Upregulated
AIM2	1.616025009	4.629983265	8.929400575	0.008018957	0.043136408	2.206126265	1125	Upregulated
DOHH	1.081205987	2.877122958	17.04685098	0.00065617	0.009111124	2.206122991	1126	Upregulated
CEMIP	-1.491606043	-0.62763691	9.996442153	0.005314552	0.033298533	2.203959647	1127	Downregulated
CNN3	-1.449857303	0.895172492	10.60516453	0.004521855	0.030193625	2.203905972	1128	Downregulated
LGALS9C	-1.4424274	3.652020176	10.62042939	0.004454042	0.029899269	2.198748951	1129	Downregulated
RFC5	1.0402949	4.10348064	18.13442821	0.000493012	0.007745578	2.196006505	1130	Upregulated
UQCC2	1.242181605	3.690815031	13.34999634	0.001869608	0.017069665	2.195897578	1131	Upregulated
P3H4	-1.075493834	1.616106804	17.10161915	0.000650978	0.009111124	2.194467755	1132	Downregulated
SMTN	1.369765916	3.113643653	11.43201862	0.00340824	0.025025541	2.193839718	1133	Upregulated
VRK1	1.324118045	4.519006171	12.08081814	0.002767155	0.022039291	2.193801925	1134	Upregulated
ERH	1.138064512	5.530221145	15.4363885	0.001018365	0.01181529	2.193682627	1135	Upregulated
EDAR	-1.408061356	2.066723877	10.97799948	0.00396506	0.027724618	2.192540808	1136	Downregulated
COPB1	1.046013646	6.728773934	17.86833431	0.000528056	0.00806486	2.189728287	1137	Upregulated
ZBTB46	-1.026230198	1.785885133	18.5724094	0.000443572	0.007361845	2.188962705	1138	Downregulated
PDF	1.173509956	2.431364946	14.58543996	0.001299998	0.01365235	2.18835266	1139	Upregulated
SEPHS1	1.234413327	5.322746205	13.39372929	0.001844645	0.017027492	2.183491169	1140	Upregulated
SFXN1	1.184667552	5.265126271	14.25701631	0.001427688	0.014402617	2.181634689	1141	Upregulated
MRPL13	1.19285113	3.783906572	14.07025681	0.001508436	0.014871901	2.180094711	1142	Upregulated
FLT1	1.53660955	1.839322568	9.470147195	0.00663072	0.038166774	2.179395675	1143	Upregulated
ADD2	-1.235177172	3.308361116	13.31565749	0.001889891	0.017215207	2.178960906	1144	Downregulated
SAMSN1	1.325215256	5.865172063	11.92555201	0.002906748	0.022710307	2.178358351	1145	Upregulated
EMC7	1.066852502	5.82619665	17.0539156	0.000654275	0.009111124	2.176835738	1146	Upregulated
YIPF2	1.056818367	4.819920494	17.35126115	0.000604691	0.008747537	2.175052903	1147	Upregulated
CDC7	1.199809912	3.681694538	13.87505726	0.001597947	0.015464003	2.172469487	1148	Upregulated
PHLDB2	-1.309325143	2.207588689	12.11518166	0.002744452	0.021944093	2.171754528	1149	Downregulated
RRP1	1.023029383	3.919908628	18.28634635	0.000474142	0.007581464	2.169074883	1150	Upregulated
SP140	1.17101574	6.524362282	14.3841393	0.001375719	0.014058683	2.168785988	1151	Upregulated
TCL1A	-1.485140277	5.352409505	9.884051545	0.005722464	0.03464827	2.168777731	1152	Downregulated
SLC30A4	-1.136934781	2.765159206	15.12221822	0.001114459	0.012425736	2.166631474	1153	Downregulated
PRDM1	1.317947667	7.658877278	11.9159551	0.002915643	0.022725543	2.16602818	1154	Upregulated
PARP2	1.156014349	3.886403416	14.70034946	0.001255684	0.013399012	2.165130761	1155	Upregulated
SLC7A5	1.408870639	6.785388279	10.74310067	0.004273606	0.029059596	2.165026198	1156	Upregulated
IFI16	1.153626834	8.81644125	14.7384627	0.00124171	0.013338059	2.162943462	1157	Upregulated
FANCL	1.224758593	2.095292918	13.28573181	0.001910581	0.017294049	2.158151189	1158	Upregulated
ENPP3	-1.429555706	0.55272456	10.45043072	0.004770402	0.030951113	2.157662356	1159	Downregulated
ARHGEF39	1.245609267	2.067709477	12.92638141	0.002131632	0.018548732	2.157003842	1160	Upregulated
GPR180	1.206185149	3.922888563	13.58551425	0.001741738	0.016329658	2.155480482	1161	Upregulated
TRABD2A	-1.213103665	5.405821252	13.48579659	0.001794288	0.016749482	2.154470428	1162	Downregulated
MEGF6	-1.27274716	4.236915119	12.49211855	0.002432042	0.020385353	2.151810414	1163	Downregulated
PNPT1	1.330374537	5.438983156	11.62145686	0.003204121	0.024131453	2.151769775	1164	Upregulated
EIF1	-1.133586521	9.638475287	15.0130035	0.001147895	0.012676137	2.150428437	1165	Downregulated
TMIGD2	-1.159857456	3.953849614	14.39780448	0.001370615	0.014051875	2.148364196	1166	Downregulated
MRTO4	1.105952521	4.091801136	15.66635931	0.000955096	0.011437482	2.14739438	1167	Upregulated
GABRR2	1.631638491	2.839904087	8.457905902	0.009530589	0.048343567	2.14668363	1168	Upregulated
CENPP	1.416320722	2.323389849	10.51276794	0.004624102	0.030632656	2.144048042	1169	Upregulated
ARRDC2	-1.080513399	6.181937438	16.22417857	0.000818594	0.010386995	2.143209195	1170	Downregulated
ARL1	1.126644347	5.133283744	15.05793938	0.001133327	0.012572091	2.141291772	1171	Upregulated
TOR3A	1.072638563	6.03888044	16.3844603	0.000783556	0.010115576	2.139923987	1172	Upregulated
PPM1H	-1.325163326	1.319881372	11.52938531	0.003325818	0.024679216	2.130423535	1173	Downregulated
SGCE	-1.273284309	0.300794088	12.26988002	0.002645872	0.021349938	2.127153073	1174	Downregulated
NOL3	1.136198619	1.55336508	14.69462273	0.001264725	0.013459072	2.125810445	1175	Upregulated
SHB	-1.099492872	0.736039329	15.5685634	0.000998325	0.011701292	2.123963146	1176	Downregulated
SLC39A8	1.183565676	4.939224413	13.65652937	0.001704866	0.016139231	2.121088354	1177	Upregulated
EIF2AK2	1.538366729	7.634544782	9.057332236	0.007657658	0.04193648	2.118958684	1178	Upregulated
PSMA4	1.020418685	6.703968787	17.57180947	0.000570557	0.008388589	2.118706626	1179	Upregulated
IL15RA	1.060986826	4.223736408	16.44473896	0.000770928	0.010076446	2.118464563	1180	Upregulated
UCK2	1.137309151	3.939333929	14.47438235	0.001340367	0.013854494	2.113585955	1181	Upregulated
ABLIM1	-1.025911564	6.890347003	17.38424586	0.000599409	0.008721197	2.112786811	1182	Downregulated
SRPRA	1.150770516	8.534342734	14.14644766	0.001474673	0.014600049	2.112406944	1183	Upregulated
MAGEH1	1.328377964	4.628002409	11.29848469	0.00355813	0.025750966	2.111066862	1184	Upregulated
GFPT1	1.32580227	5.28528349	11.33205535	0.003519181	0.025645855	2.10932864	1185	Upregulated
MEOX1	-1.429964939	0.106869712	10.08878821	0.005379421	0.033511065	2.108929115	1186	Downregulated
PDZD2	-1.363802886	0.427923714	10.89272508	0.004117633	0.028475401	2.107798488	1187	Downregulated
TMEM156	1.568719606	4.719776617	8.711805423	0.008677618	0.045425005	2.106327685	1188	Upregulated
BBS12	1.119512965	1.048000257	14.81938755	0.001226323	0.013234864	2.102759381	1189	Upregulated
ANGPT1	-1.580898742	0.415326576	8.613532193	0.009071847	0.046846421	2.101525982	1190	Downregulated
GLCCI1	1.487149081	6.44780778	9.395500976	0.006788643	0.038793915	2.098718907	1191	Upregulated
HIRIP3	1.081696835	4.115875079	15.63784659	0.0009627	0.011481858	2.098478702	1192	Upregulated
ALDH18A1	1.339545271	5.688622035	11.06165482	0.003845194	0.027202726	2.096907527	1193	Upregulated
COMMD3	1.11306554	4.95386156	14.83299204	0.001208493	0.013088474	2.096025958	1194	Upregulated
ADGRF3	1.113091101	0.79261874	14.86271568	0.00121542	0.013145315	2.093979262	1195	Upregulated
INCENP	1.169390799	5.249697284	13.62628786	0.001720276	0.016212027	2.093399774	1196	Upregulated
CMTM3	-1.074715039	6.416766127	15.71562328	0.000941906	0.011356954	2.090039298	1197	Downregulated
SYBU	-1.491057362	-0.448684107	9.257160273	0.007020667	0.039757488	2.088346709	1198	Downregulated
ALS2CL	-1.276402466	2.626204635	11.82876721	0.003002181	0.023136073	2.08782472	1199	Downregulated
SERTAD3	-1.102830834	4.834845257	14.92767469	0.001176282	0.012829083	2.086340226	1200	Downregulated
PSMA6	1.040767291	6.738833824	16.52655924	0.00075389	0.009967482	2.083006806	1201	Upregulated
FCRLA	-1.165008764	4.989223255	13.58704779	0.001740698	0.016329658	2.08189734	1202	Downregulated
RAB3A	-1.324654565	1.436145228	11.12683877	0.003787503	0.026931456	2.079363474	1203	Downregulated
RANBP1	1.096703957	5.884777754	14.98490729	0.001157123	0.012744538	2.077898567	1204	Upregulated
SPCS3	1.301733204	7.768138323	11.38287439	0.003461393	0.025356718	2.077445074	1205	Upregulated
TMEM214	1.252552534	7.288505741	12.09787231	0.002752053	0.021967768	2.07700024	1206	Upregulated
NEO1	-1.114124307	3.690204848	14.50975945	0.001326907	0.01377185	2.073393919	1207	Downregulated
FAM98B	1.320385101	4.266284884	11.09759853	0.003800306	0.026976817	2.071696503	1208	Upregulated
CCDC117	1.166829152	5.723728421	13.46399889	0.001806033	0.016781722	2.071312484	1209	Upregulated
ARID3A	1.133572062	6.626412392	14.05293825	0.001515767	0.01489755	2.070905961	1210	Upregulated
APOL1	1.30113685	6.442151741	11.32358381	0.003528874	0.02567195	2.0695117	1211	Upregulated
AIFM1	1.064450986	5.017494098	15.63204711	0.000964112	0.011481858	2.065021965	1212	Upregulated
CENPH	1.272044706	2.981328908	11.69569794	0.003130432	0.023818504	2.064637336	1213	Upregulated
NR1D2	-1.196658171	5.48508215	12.84405406	0.0021807	0.018858494	2.063628622	1214	Downregulated
SOX8	-1.416048332	0.248996422	9.879143206	0.005790553	0.034917037	2.063129488	1215	Downregulated
UQCC1	1.104719564	4.017418768	14.61348468	0.001287478	0.013597838	2.061992348	1216	Upregulated
TRIM2	-1.379362692	0.223095428	10.2807386	0.0050484	0.03206141	2.060791833	1217	Downregulated
MRPS33	1.228779596	3.790762543	12.26645686	0.002610139	0.021200481	2.056552233	1218	Upregulated
MAPT	-1.36627732	-0.359818269	10.35520428	0.00483643	0.031266812	2.056133136	1219	Downregulated
FAM114A2	1.027173249	4.017320396	16.53206727	0.00075293	0.009965252	2.055899307	1220	Upregulated
SPRY1	-1.43701516	1.5968851	9.57725229	0.006397281	0.037456202	2.049868021	1221	Downregulated
UQCRQ	1.253020394	5.226761098	11.8254044	0.003001151	0.023136073	2.049578424	1222	Upregulated
EIF5B	1.098417343	6.364065526	14.57555296	0.00130142	0.01365235	2.048320513	1223	Upregulated
YIF1A	1.101045329	5.127156342	14.4818389	0.00133724	0.013834984	2.046866766	1224	Upregulated
HLA-DRB1	-1.089807471	9.238717103	14.7257904	0.001246243	0.013352222	2.042785765	1225	Downregulated
ZNF831	-1.095586378	5.450785101	14.51832186	0.001323174	0.013755769	2.039450622	1226	Downregulated
SUCLA2	1.251916323	3.9354931	11.7480805	0.003076855	0.023510236	2.039049966	1227	Upregulated
CLINT1	1.076620893	7.161379798	14.95395407	0.001167383	0.012768257	2.038978283	1228	Upregulated
CDHR1	-1.302623303	1.546545251	11.05467151	0.003875174	0.027329043	2.036489448	1229	Downregulated
ZBTB1	-1.056050147	6.365977404	15.4556781	0.001012865	0.011796027	2.036343737	1230	Downregulated
PLEKHN1	1.270300575	0.819899353	11.49146094	0.00337639	0.024945051	2.036311643	1231	Upregulated
BET1	1.269501235	3.617547752	11.41621071	0.003424991	0.025133892	2.030872232	1232	Upregulated
RNF139	-1.029400322	6.255059561	16.04223516	0.000860507	0.010680588	2.029364781	1233	Downregulated
CD96	-1.102015409	7.013843598	14.24555534	0.001432476	0.014416296	2.028971611	1234	Downregulated
SCARB2	1.06752172	6.955337474	15.05739471	0.001133484	0.012572091	2.028923752	1235	Upregulated
LTB	-1.100465487	7.358858965	14.20634314	0.001449008	0.014447855	2.025072891	1236	Downregulated
MYLK4	-1.205579841	0.077412931	12.38809097	0.002546756	0.020918596	2.024732118	1237	Downregulated
PSPH	1.074589543	2.737548213	14.834784	0.001209126	0.013088474	2.023571387	1238	Upregulated
WNT10B	-1.151017275	1.502401899	13.22943477	0.001951543	0.017513847	2.021898171	1239	Downregulated
CDC14A	-1.004313704	5.161641004	16.65483696	0.000728211	0.009709481	2.02148662	1240	Downregulated
NASP	1.150949897	6.348881916	13.20007145	0.00195592	0.017540631	2.02101598	1241	Upregulated
CBR1	1.112638436	4.836473644	13.90627478	0.001582926	0.015354018	2.018079081	1242	Upregulated
HSPE1	1.248280253	4.942269372	11.59902014	0.003227534	0.024210503	2.017216125	1243	Upregulated
CCDC170	-1.397760882	1.526246	9.697972739	0.006134985	0.036325568	2.012478775	1244	Downregulated
LYSMD1	1.243674891	1.12677523	11.65276784	0.00319604	0.024113831	2.01193488	1245	Upregulated
PODN	-1.457260423	1.33582419	9.086470174	0.007621657	0.041832192	2.008818013	1246	Downregulated
SFXN4	1.154121946	3.617945741	12.95475975	0.002108388	0.018427049	2.001875545	1247	Upregulated
FNDC3B	1.026339773	7.027076833	15.71088491	0.000943148	0.011357969	1.995922272	1248	Upregulated
B3GAT1	-1.467256656	4.335071994	8.881980053	0.008157948	0.043629095	1.995797423	1249	Downregulated
SND1	1.112808886	7.863024717	13.6661995	0.001699886	0.016131944	1.994502154	1250	Upregulated
ADM2	1.233921946	2.259205347	11.5977839	0.003234175	0.024241881	1.993319069	1251	Upregulated
PSEN2	1.005636217	3.662467923	16.15855078	0.000833733	0.010484069	1.990626871	1252	Upregulated
LDOC1	-1.326059089	2.799571133	10.32157793	0.004930157	0.031629314	1.988969584	1253	Downregulated
FCRL3	-1.04216871	5.945202924	15.14204143	0.001106563	0.01237151	1.988017378	1254	Downregulated
SLC4A4	-1.419770597	1.938986497	9.289360916	0.007069231	0.039942739	1.985637432	1255	Downregulated
RMI1	1.031464636	3.281289812	15.39981085	0.001029343	0.01193167	1.98381467	1256	Upregulated
PLCB1	-1.31010994	2.879041133	10.48399098	0.004666072	0.030692222	1.982159215	1257	Downregulated
HAT1	1.021730256	5.247782026	15.63534732	0.00096321	0.011481858	1.982144268	1258	Upregulated
HSPA13	1.493657849	6.030837338	8.551200067	0.009202624	0.047173744	1.98103789	1259	Upregulated
BOLA3	1.225540715	3.040567913	11.57436929	0.00325493	0.024339535	1.977640007	1260	Upregulated
PLD4	-1.341855739	5.048072695	10.03496879	0.005432343	0.033602122	1.9774033	1261	Downregulated
DTX4	-1.181419858	3.575791795	12.26830963	0.002608902	0.021200481	1.977288404	1262	Downregulated
NSD2	1.017340144	6.247672102	15.63959495	0.000962067	0.011481858	1.973627504	1263	Upregulated
GPR162	-1.343564629	3.344873843	9.972337142	0.005553143	0.033998833	1.973073018	1264	Downregulated
ATP5MC1	1.268115951	5.151782205	10.93159825	0.004014032	0.027951229	1.970143781	1265	Upregulated
PFKFB1	1.129744416	-0.441278607	13.10352526	0.0020391	0.018075249	1.969049294	1266	Upregulated
AK6	1.220028828	3.090998292	11.54528381	0.003285494	0.024480915	1.965676722	1267	Upregulated
SCARF2	-1.111052278	1.445782953	13.3848428	0.001862827	0.017069665	1.964090433	1268	Downregulated
SYVN1	1.286880729	7.838712758	10.63618959	0.004429204	0.029780132	1.963874427	1269	Upregulated
HGSNAT	-1.003052631	5.447839774	15.83022273	0.000912419	0.011075607	1.961602299	1270	Downregulated
FUT8	1.143759133	4.411050403	12.71892129	0.002266639	0.019401935	1.958292854	1271	Upregulated
MRPL2	1.058544926	4.271049132	14.22629844	0.001440726	0.014429105	1.948527788	1272	Upregulated
UBE2G1	1.086605122	7.261750844	13.59297297	0.001737498	0.016329658	1.941788237	1273	Upregulated
CLDN12	1.349705505	0.548217303	9.701462838	0.006161611	0.036448967	1.94130137	1274	Upregulated
SMAD7	-1.409282264	4.745252313	9.042101823	0.00770002	0.04193648	1.941156705	1275	Downregulated
CD22	-1.234409488	6.359311854	11.11318189	0.003780531	0.026897061	1.938387268	1276	Downregulated
FGFBP3	-1.07881318	0.910608142	13.70529825	0.001701536	0.016131944	1.933571199	1277	Downregulated
CPSF2	1.043895222	5.876919185	14.38528938	0.00137526	0.014058683	1.93335175	1278	Upregulated
SFXN2	1.322683939	2.690627521	9.8514796	0.005791794	0.034917037	1.927101057	1279	Upregulated
NDUFA7	1.083575606	4.865487685	13.47434758	0.00180049	0.016754932	1.924275697	1280	Upregulated
NDUFAB1	1.144262031	4.440796829	12.37369543	0.002523509	0.020816762	1.924175953	1281	Upregulated
FKBP5	1.204940362	7.380144231	11.36547461	0.003481045	0.025441513	1.921225668	1282	Upregulated
MAPK12	1.354409348	-0.476582787	9.460784306	0.006646352	0.038221831	1.920130578	1283	Upregulated
AK5	-1.290939007	3.037932347	10.17176124	0.005186579	0.032619291	1.919013731	1284	Downregulated
GEMIN6	1.088134847	1.920045217	13.28082061	0.001914449	0.017306301	1.917071348	1285	Upregulated
PRSS1	-1.251350852	3.552041387	10.67606777	0.004371625	0.02947163	1.91531241	1286	Downregulated
COL9A3	1.427924667	2.58307651	8.665280413	0.008833005	0.045952048	1.910127868	1287	Upregulated
CENPS-CORT	1.183031688	0.650681779	11.61497447	0.00324986	0.024330504	1.909234393	1288	Upregulated
LMTK3	-1.03007444	2.384163994	14.42001775	0.001364443	0.01402282	1.908897534	1289	Downregulated
CHN2	-1.080058315	3.846207393	13.29720383	0.001899672	0.017251386	1.904332898	1290	Downregulated
EEF1E1	1.12841168	3.238115572	12.4230173	0.002485712	0.020659608	1.901235918	1291	Upregulated
CAND2	-1.176022124	0.101578325	11.6423639	0.003225042	0.024210503	1.900447265	1292	Downregulated
CCR3	-1.428001045	3.219724502	8.598860419	0.009047129	0.046758525	1.899440158	1293	Downregulated
HACD3	1.078352201	4.794614039	13.24200442	0.001931316	0.017381843	1.897796545	1294	Upregulated
TTC28	-1.213534638	1.740887833	11.04558501	0.003881622	0.027349789	1.89681048	1295	Downregulated
ITGA3	1.185069441	3.538605121	11.4143634	0.003427086	0.025134621	1.895788371	1296	Upregulated
UBA5	1.230037087	5.33210645	10.79124305	0.004205558	0.028861671	1.893861697	1297	Upregulated
MXI1	-1.180573469	5.000505854	11.4565948	0.003379683	0.024945051	1.892477693	1298	Downregulated
IGF2BP3	1.32229798	2.906666973	9.607857725	0.006303462	0.037061885	1.892304269	1299	Upregulated
LRRC40	1.044763445	3.721770907	13.86330274	0.001603517	0.015500183	1.890669936	1300	Upregulated
XRCC3	1.005935757	3.661008089	14.77895303	0.001227733	0.013234864	1.889429524	1301	Upregulated
TUBA1B	1.161949226	9.807600119	11.66883076	0.003155623	0.023937895	1.883419812	1302	Upregulated
TPD52	1.430499371	6.212273714	8.461313343	0.009512258	0.048289466	1.882748306	1303	Upregulated
RPP40	1.187579567	1.705132942	11.22317272	0.003658952	0.0262694	1.87702871	1304	Upregulated
PLEKHA1	-1.133488872	4.725036085	12.06637303	0.002779821	0.022098258	1.876651737	1305	Downregulated
SLC1A7	-1.410000911	1.457814743	8.61671318	0.009025011	0.04671945	1.876009431	1306	Downregulated
ALG3	1.179307094	5.727007869	11.29522798	0.00356167	0.025761791	1.873947208	1307	Upregulated
POLN	1.420051236	0.422723296	8.510632382	0.009429802	0.048006262	1.872624558	1308	Upregulated
FADS3	-1.239252415	3.035420778	10.42180354	0.004763866	0.030951113	1.870433082	1309	Downregulated
ACTL6A	1.134926048	4.396703101	11.96563677	0.002870158	0.022555155	1.868944215	1310	Upregulated
CHMP5	1.428741373	5.626121226	8.351731637	0.009905755	0.049489498	1.865203216	1311	Upregulated
GCAT	1.418123649	0.632832601	8.457557365	0.009604472	0.048542386	1.863242719	1312	Upregulated
CLDND1	1.060222033	5.626515086	13.21554996	0.001946756	0.01748334	1.863208339	1313	Upregulated
VCP	1.030720797	8.040242089	13.82463045	0.001621591	0.015576079	1.863070982	1314	Upregulated
KCTD15	-1.346577361	3.175700097	9.114304614	0.007506509	0.041493657	1.860994537	1315	Downregulated
TRIM5	1.263283916	5.553211851	10.02030063	0.005459576	0.03364415	1.860931459	1316	Upregulated
APOO	1.104364417	2.529455102	12.37685473	0.002523769	0.020816762	1.857084651	1317	Upregulated
METTL13	1.008140698	4.828655053	14.25839221	0.001427169	0.014402617	1.856550147	1318	Upregulated
USP44	-1.155227234	0.607880533	11.53951881	0.003332639	0.024715272	1.856490148	1319	Downregulated
ST8SIA6	-1.170857909	2.716589508	11.24113844	0.003629191	0.026085458	1.854172386	1320	Downregulated
ZGRF1	1.106480431	2.618450461	12.27615365	0.002604282	0.021197642	1.851930075	1321	Upregulated
BSCL2	1.104200852	5.699171842	12.29713816	0.002584569	0.021078037	1.85082817	1322	Upregulated
RASGRP3	1.050547862	4.807206472	13.25851464	0.001921658	0.017346265	1.849798402	1323	Upregulated
C11orf24	1.124246383	5.468404559	11.86980793	0.002958861	0.02294255	1.843042658	1324	Upregulated
PAAF1	1.037821722	3.068963287	13.4781937	0.001799438	0.016754932	1.843023326	1325	Upregulated
UGDH	1.138065107	3.65648877	11.61482818	0.003211708	0.024145961	1.840428253	1326	Upregulated
TMEM263	1.24481829	5.028143006	10.08667117	0.005336632	0.033370505	1.83814502	1327	Upregulated
IL23A	-1.390017523	1.76140778	8.514648484	0.00935675	0.047810967	1.835479879	1328	Downregulated
RBKS	1.092085985	1.206263698	12.32258556	0.002582027	0.021070945	1.830681196	1329	Upregulated
NUDT6	1.352035118	0.445643437	8.80113186	0.008482808	0.044665016	1.825291355	1330	Upregulated
NTHL1	1.109067026	2.87051253	11.9258924	0.002908394	0.022710307	1.823058863	1331	Upregulated
BCL9L	-1.067329031	8.185389403	12.65245106	0.002313512	0.01964303	1.821708142	1332	Downregulated
FBXO22	1.00120708	3.288050454	13.92342573	0.001575433	0.015304903	1.817360468	1333	Upregulated
LARP1B	1.180087669	4.272597104	10.78006657	0.004221565	0.028924541	1.815840458	1334	Upregulated
IMMP1L	1.296061837	1.512138914	9.311347123	0.007019285	0.039757488	1.81523967	1335	Upregulated
ERBB2	-1.183787999	4.235169776	10.67670381	0.004370048	0.02947163	1.811900989	1336	Downregulated
BAIAP2L2	-1.293399868	0.009828948	9.323676681	0.007017555	0.039757488	1.811511365	1337	Downregulated
GMDS	1.08200476	4.399704231	12.25308487	0.002620819	0.021236221	1.810110391	1338	Upregulated
LDLR	1.100808248	6.262755406	11.91643339	0.0029152	0.022725543	1.809162644	1339	Upregulated
PPA1	1.061171295	6.141160719	12.61659798	0.002339366	0.019809146	1.807317165	1340	Upregulated
ADGRA3	-1.195276886	1.20128117	10.48391434	0.004695	0.030762873	1.8072265	1341	Downregulated
FANCA	1.126848318	4.666150012	11.45501316	0.00338144	0.024945051	1.806355437	1342	Upregulated
STARD5	1.193421315	3.339592244	10.48629167	0.004659658	0.030692222	1.805612632	1343	Upregulated
PPP2R1B	1.038445457	4.637201217	13.01214285	0.002071289	0.018263286	1.805255477	1344	Upregulated
BSPRY	1.297882207	1.360019427	9.20359579	0.007298616	0.040804596	1.803135967	1345	Upregulated
DENND1B	1.121888404	5.296343046	11.47303718	0.003361541	0.024885673	1.799565777	1346	Upregulated
NSG1	-1.237448875	3.495714277	9.827221035	0.005837938	0.035156982	1.799236323	1347	Downregulated
ATP5MC3	1.009149158	6.352958385	13.5348387	0.001768022	0.016550577	1.797483215	1348	Upregulated
CEP97	1.132608025	4.193609103	11.24455481	0.003621457	0.026074489	1.793806684	1349	Upregulated
MRPL53	1.042301757	4.890290851	12.7669217	0.002233124	0.01914106	1.790709865	1350	Upregulated
SQLE	1.053858429	4.583633358	12.49854602	0.002426968	0.020372946	1.782017881	1351	Upregulated
GSTZ1	1.119317085	3.118841658	11.33073992	0.003522276	0.025653569	1.780668062	1352	Upregulated
ATF5	1.16452043	5.633941362	10.65763032	0.0043975	0.02961438	1.7799664	1353	Upregulated
PRRT2	-1.300671058	0.273985301	8.979823514	0.007950427	0.042975281	1.777732849	1354	Downregulated
FBLN2	-1.03743995	1.909614688	12.68328793	0.002299843	0.019563134	1.772530023	1355	Downregulated
HLTF	1.16274527	3.897480466	10.6207563	0.00445285	0.029899269	1.772418455	1356	Upregulated
RASA4	-1.037361773	6.178355486	12.63035569	0.002329408	0.019738091	1.768385269	1357	Downregulated
ARHGEF5	1.204860426	2.814078731	9.947027536	0.005602634	0.034196946	1.766340655	1358	Upregulated
PARP1	1.043267754	7.571483338	12.46958405	0.002448809	0.020447309	1.762458809	1359	Upregulated
IGSF8	1.020260827	5.7161571	12.86649131	0.002165684	0.018754373	1.761885824	1360	Upregulated
FBLN7	-1.166061988	1.770093611	10.46081154	0.004715385	0.030836557	1.76184285	1361	Downregulated
COPE	1.086276731	7.719556731	11.65905313	0.003165563	0.023998856	1.75956133	1362	Upregulated
MTX2	1.199099834	3.264626066	9.945236095	0.0056045	0.034196946	1.757895554	1363	Upregulated
MRPL37	1.043476633	6.196075218	12.37222421	0.002524445	0.020816762	1.754696557	1364	Upregulated
MINPP1	1.089578376	3.3628519	11.52306935	0.003308532	0.024594395	1.753310147	1365	Upregulated
PNPLA7	-1.014452505	2.211416554	12.87846871	0.002162921	0.018743335	1.752114828	1366	Downregulated
DYNC2H1	-1.248966838	1.196985345	9.298577955	0.007069209	0.039942739	1.746757757	1367	Downregulated
TSSK3	-1.163447078	2.499617885	10.32786314	0.004921368	0.031589013	1.745710396	1368	Downregulated
ITGB8	-1.334107948	0.27982039	8.395891083	0.00983049	0.049171962	1.745390033	1369	Downregulated
PFAS	1.017491457	4.368125507	12.66809141	0.00230255	0.019563134	1.738446794	1370	Upregulated
DDX11	1.113536202	5.509258061	11.00484387	0.003917928	0.027476107	1.738279896	1371	Upregulated
BST2	1.184071033	6.942188086	9.959302979	0.005575503	0.034102588	1.737284009	1372	Upregulated
BOLA2	1.070867932	4.295062601	11.63973707	0.003185574	0.024063686	1.733347362	1373	Upregulated
BOLA2B	1.070867932	4.295062601	11.63973707	0.003185574	0.024063686	1.733347362	1374	Upregulated
TCF7	-1.089741011	8.555198611	11.32507521	0.003527157	0.02567195	1.73327792	1375	Downregulated
FASTKD1	1.02802756	4.241703038	12.41683437	0.002489725	0.020679324	1.731675065	1376	Upregulated
EXOSC3	1.056165688	3.228559606	11.8409021	0.002987399	0.023064474	1.729002839	1377	Upregulated
MRAS	-1.263522633	2.346248999	8.939649688	0.008000612	0.043088881	1.72551046	1378	Downregulated
WNT11	1.212001576	-0.301168637	9.542665812	0.006510717	0.037801222	1.72406516	1379	Upregulated
PSMG1	1.007504959	3.582840777	12.69933812	0.002280805	0.019487373	1.723082027	1380	Upregulated
SAP30	1.304762664	3.60121201	8.495029885	0.009396423	0.047899185	1.72185859	1381	Upregulated
RBM45	1.015698847	2.804776361	12.51742213	0.002414317	0.020298736	1.719101782	1382	Upregulated
MAMLD1	-1.098717915	0.87618057	11.06753711	0.003875952	0.027329043	1.717708747	1383	Downregulated
SPAG8	-1.050069193	0.0448651	11.86447464	0.003006146	0.02315247	1.717285963	1384	Downregulated
PSMA2	1.087774922	6.262646608	11.19606058	0.003679072	0.026383786	1.717229896	1385	Upregulated
SDK1	-1.279045533	-0.178344129	8.685400956	0.008790188	0.045804704	1.712756981	1386	Downregulated
ASB13	-1.083555596	3.006211692	11.19985734	0.003676925	0.026383406	1.710575781	1387	Downregulated
CCDC191	-1.007290594	2.712429183	12.55766228	0.002385356	0.020117459	1.708794835	1388	Downregulated
PALLD	-1.23876041	3.716096596	9.070597989	0.007622755	0.041832192	1.707618065	1389	Downregulated
KIF22	1.04734651	5.529717708	11.75256449	0.003071917	0.023492265	1.706206138	1390	Upregulated
TMEM41B	1.126542938	3.692610374	10.43505052	0.004740363	0.030918393	1.700835481	1391	Upregulated
FAM90A1	1.292455648	-0.229070709	8.471478579	0.009558782	0.048408625	1.699679027	1392	Upregulated
SGK1	-1.2475423	6.871771728	8.902200117	0.008097721	0.043473373	1.698873995	1393	Downregulated
ITGB7	1.139190534	8.422180304	10.21158956	0.005113216	0.032342629	1.697649853	1394	Upregulated
SBDS	-1.218143413	6.172732694	9.222330155	0.007218928	0.040552159	1.695638606	1395	Downregulated
VASH2	1.149977675	0.118719908	10.05387613	0.005472659	0.033686126	1.693398398	1396	Upregulated
STBD1	1.096333726	2.118127301	10.82589636	0.004164509	0.028689347	1.690852858	1397	Upregulated
SKA2	1.103787516	4.871663038	10.66512096	0.004386602	0.029556783	1.688069537	1398	Upregulated
MMS22L	1.065214433	3.330538976	11.25525012	0.003609557	0.026033441	1.687798636	1399	Upregulated
JAG2	-1.02012244	0.568170992	12.05684833	0.002826466	0.02230023	1.684926713	1400	Downregulated
SERTAD2	-1.114916606	6.514510232	10.41267533	0.004775505	0.030968278	1.68250164	1401	Downregulated
OGFRL1	-1.087604639	7.206008939	10.84816222	0.004126654	0.028503492	1.680460022	1402	Downregulated
MBTPS2	1.075582528	3.547360994	11.01807153	0.003901737	0.027434089	1.6797474	1403	Upregulated
CLDND2	-1.089658872	2.691017238	10.75198172	0.00426532	0.029021238	1.675115226	1404	Downregulated
HAVCR2	1.210133212	5.50136391	9.1247586	0.007474848	0.041379561	1.673873345	1405	Upregulated
OTUD1	-1.225107344	6.004444961	8.940152745	0.007987491	0.043046359	1.673574523	1406	Downregulated
GOLGA8R	-1.190604381	1.934583307	9.338508791	0.006944348	0.039520678	1.670627032	1407	Downregulated
FARSB	1.023122736	5.170707689	11.75835353	0.003066225	0.023475262	1.667065503	1408	Upregulated
MYBL1	-1.211434046	5.235754966	9.001786149	0.007812182	0.042391684	1.662958931	1409	Downregulated
NUCB2	1.126895106	5.91941387	10.02852909	0.005444143	0.033642079	1.660048532	1410	Upregulated
ADAM22	-1.011918722	1.337446201	11.88376432	0.00296516	0.022963131	1.658503303	1411	Downregulated
FBLN5	-1.202291401	1.715012624	9.054989275	0.007689018	0.04193648	1.656045829	1412	Downregulated
AHI1	1.107230427	2.145509304	10.25643628	0.005043442	0.03206141	1.654221501	1413	Upregulated
INPP4B	-1.128904872	4.807779133	9.902463857	0.00568633	0.034512405	1.650486891	1414	Downregulated
AVEN	1.090099064	3.493880366	10.47929179	0.004670409	0.030692222	1.649288994	1415	Upregulated
HPCAL4	-1.096817368	2.517268857	10.35630421	0.004873559	0.031379531	1.648904285	1416	Downregulated
TONSL	1.088800933	4.047598599	10.51386382	0.004615621	0.030608857	1.648611083	1417	Upregulated
EIF4E	1.020044254	5.01148785	11.57287021	0.003254758	0.024339535	1.646032891	1418	Upregulated
ATAD5	1.138544115	3.211020078	9.733315058	0.006031756	0.035916882	1.644856251	1419	Upregulated
WDR12	1.032709346	3.564068381	11.34390257	0.003506407	0.025567551	1.644394313	1420	Upregulated
ARRB1	-1.135351789	7.13638049	9.646873214	0.006214455	0.036648172	1.630305775	1421	Downregulated
GORASP2	1.040968239	7.235129599	10.99764694	0.003927247	0.02749073	1.624757522	1422	Upregulated
NOC3L	1.006378849	3.642805485	11.58257101	0.003245287	0.024310709	1.624499122	1423	Upregulated
ADCY9	-1.065524225	4.433866588	10.62413283	0.004447552	0.029887549	1.624402008	1424	Downregulated
PRR5L	-1.103197092	5.175033093	9.997628582	0.005502446	0.033786948	1.623079869	1425	Downregulated
CCNG2	-1.007580905	5.309803017	11.52586351	0.003304605	0.024587074	1.621493045	1426	Downregulated
TUBB	1.074164193	9.124280164	10.37367282	0.004838996	0.031267361	1.616519111	1427	Upregulated
RCCD1	1.002498671	2.697556927	11.54060841	0.003291325	0.024509871	1.614683486	1428	Upregulated
GPD2	1.009551125	5.273760321	11.37941385	0.003465298	0.025370573	1.610910164	1429	Upregulated
TRMT10A	1.047606285	2.067885124	10.68625654	0.00436343	0.029447894	1.6038284	1430	Upregulated
PIGF	1.072443686	2.852650387	10.27383752	0.005008653	0.031953939	1.60381336	1431	Upregulated
MRM1	1.041043332	2.346009176	10.78009314	0.004226477	0.028924899	1.601882685	1432	Upregulated
RUNX3	-1.050347342	9.175841801	10.61532274	0.00446031	0.029899871	1.601076677	1433	Downregulated
ANKDD1A	1.042794579	0.982362783	10.71708099	0.004343186	0.029342702	1.598082581	1434	Upregulated
CACNA2D4	-1.017648487	3.121871064	11.11597838	0.003779221	0.026897061	1.598008513	1435	Downregulated
TNK1	-1.113544202	1.787794749	9.640881193	0.00624661	0.036796302	1.597040449	1436	Downregulated
HVCN1	-1.064979953	6.365703826	10.29042755	0.004977714	0.031846745	1.594205709	1437	Downregulated
PPAT	1.212500892	3.249701166	8.426969934	0.009636222	0.048606019	1.592389478	1438	Upregulated
JAZF1	-1.046397531	6.079674005	10.56503919	0.004536284	0.030225901	1.590127388	1439	Downregulated
SSR1	1.014476033	8.183711786	11.05615639	0.003852162	0.027206974	1.587979377	1440	Upregulated
PATJ	-1.0100858	3.70295058	11.13528446	0.003754102	0.026784647	1.587970098	1441	Downregulated
SLC7A1	1.077333206	6.158102369	10.02263713	0.005455186	0.03364415	1.587009246	1442	Upregulated
ZSCAN18	-1.044026322	3.304612614	10.56944299	0.004531483	0.030225879	1.586524384	1443	Downregulated
MRPL35	1.031207607	4.281365187	10.72406785	0.004301176	0.029168363	1.582994369	1444	Upregulated
CBX5	1.079046533	6.064228432	9.916466705	0.005658574	0.034377063	1.579434115	1445	Upregulated
PNRC1	-1.16322405	8.798674607	8.850583299	0.008250403	0.043881416	1.579331826	1446	Downregulated
GAPDH	1.040751354	11.47080151	10.50323956	0.004631649	0.030632656	1.57550537	1447	Upregulated
LTBP2	-1.105029425	1.746862878	9.521923631	0.006513211	0.037801222	1.571897901	1448	Downregulated
NLGN2	-1.07738855	2.135325099	9.790956204	0.00592156	0.035377743	1.563581546	1449	Downregulated
CENPL	1.114579681	2.129915747	9.326755829	0.006965718	0.039570807	1.563337425	1450	Upregulated
GAL3ST4	-1.076149047	1.664910033	9.812720802	0.005886589	0.03527328	1.563164766	1451	Downregulated
SCN8A	-1.113166265	-0.065195867	9.279874927	0.007133767	0.040181252	1.553953986	1452	Downregulated
PRIM2	1.092981563	3.043711735	9.499954336	0.006545659	0.037884844	1.553710994	1453	Upregulated
LZTS3	-1.189575966	2.350003763	8.349417445	0.009926738	0.049574672	1.552087524	1454	Downregulated
COA7	1.052461674	2.493177848	10.02254193	0.005460499	0.03364415	1.55037123	1455	Upregulated
XKR8	-1.085656287	5.756310056	9.538437598	0.006455167	0.03767258	1.545947018	1456	Downregulated
ZNF613	1.031734755	2.010622078	10.29193818	0.004984465	0.031848002	1.54442213	1457	Upregulated
ALG2	1.017107584	4.821680832	10.53410845	0.004583862	0.030464283	1.54214771	1458	Upregulated
MPV17L2	1.028340272	3.733043111	10.29601549	0.00496909	0.031814295	1.539813785	1459	Upregulated
NUAK2	-1.082991289	5.852646045	9.491510916	0.006562572	0.037930463	1.538943455	1460	Downregulated
AGAP4	-1.107550744	3.949425681	9.165838894	0.007366921	0.041017768	1.536203867	1461	Downregulated
IBTK	1.030213513	6.064816185	10.21584839	0.005105793	0.032328139	1.535450097	1462	Upregulated
GAS1	-1.164706893	0.102274392	8.49800488	0.009467548	0.048081862	1.535105496	1463	Downregulated
FKBPL	1.05782621	1.751862982	9.709729082	0.006094644	0.036171699	1.524995149	1464	Upregulated
CD320	1.102341563	4.909125894	9.097487572	0.007548354	0.041623311	1.521962624	1465	Upregulated
PAQR7	-1.114081744	2.902915608	8.942222424	0.007986116	0.043046359	1.521906495	1466	Downregulated
UMPS	1.00650952	3.802669295	10.42207985	0.004760978	0.030951113	1.519148706	1467	Upregulated
GLS2	-1.043494526	0.340513581	9.854354821	0.00584901	0.035177816	1.516960479	1468	Downregulated
NEGR1	-1.148175744	0.189726296	8.458999235	0.00960831	0.048542386	1.508563867	1469	Downregulated
GPR68	-1.039596819	3.261838901	9.755838987	0.005985188	0.035690186	1.50476565	1470	Downregulated
KCNQ1	-1.085721462	5.742015437	9.082275941	0.007589453	0.041740336	1.497692023	1471	Downregulated
WDR18	1.056836174	4.776234993	9.422621938	0.006724213	0.0385114	1.494800389	1472	Upregulated
BARD1	1.002067797	2.972729287	10.14336911	0.005236133	0.032872585	1.486233031	1473	Upregulated
PRH1	-1.019279757	0.541483379	9.825994079	0.005900905	0.035286752	1.480390014	1474	Downregulated
SOX4	-1.098313111	3.975694579	8.7554065	0.008541587	0.044936951	1.47986313	1475	Downregulated
SEMA4A	1.090247575	8.001660031	8.805434442	0.008386617	0.044325242	1.475485343	1476	Upregulated
SLC25A53	-1.051362827	2.691946867	9.332134622	0.006948391	0.039523627	1.47521261	1477	Downregulated
PTGER4	-1.022181922	6.313455307	9.715873997	0.006066551	0.036089963	1.474613502	1478	Downregulated
EPHX2	-1.074228988	3.361905759	8.894017824	0.008124113	0.043496036	1.462616825	1479	Downregulated
KCNIP2	-1.114762572	1.10991294	8.409404558	0.009750634	0.048869524	1.461411254	1480	Downregulated
BRI3BP	1.024444339	3.606372175	9.562067102	0.006403018	0.037459233	1.461309532	1481	Upregulated
VEGFA	-1.045092231	4.757119556	9.276071304	0.007082537	0.039972139	1.461292491	1482	Downregulated
UBE2S	1.037619239	6.319362876	9.351501784	0.006895166	0.039311807	1.458349962	1483	Upregulated
RABAC1	1.039418782	6.580925688	9.132581919	0.007453949	0.041337923	1.438193195	1484	Upregulated
TSPAN18	-1.062252665	4.506642283	8.774205771	0.008482791	0.044665016	1.434075624	1485	Downregulated
EEF1AKMT1	1.01983735	1.145755686	9.088374417	0.007610034	0.04179879	1.406188748	1486	Upregulated
RIDA	1.009371991	2.266154214	9.218758684	0.007235979	0.040611732	1.40438819	1487	Upregulated
STT3B	1.000100607	7.903667279	9.232911553	0.007191768	0.040453696	1.39318194	1488	Upregulated
CTSW	-1.028262329	7.997037412	8.722309376	0.008644087	0.045363424	1.381258796	1489	Downregulated
CDK5R1	-1.051761881	3.255445811	8.399866183	0.009734017	0.048825088	1.379235271	1490	Downregulated
RAD51C	1.004951425	3.321354661	8.905856075	0.008088782	0.043462113	1.368632457	1491	Upregulated
FMO5	-1.038130135	2.50760679	8.44250699	0.009587243	0.048494285	1.364424241	1492	Downregulated
HLA-DMB	-1.005670169	6.939679771	8.747279966	0.00856582	0.045026841	1.354163568	1493	Downregulated
LIG1	1.009579506	5.505682058	8.679828703	0.008779105	0.04576978	1.352252168	1494	Upregulated
MCC	1.004322611	2.182250311	8.507726547	0.009361084	0.047810967	1.326180363	1495	Upregulated
SEMA6C	-1.006133528	1.411987849	8.425700193	0.009674988	0.048609012	1.321338268	1496	Downregulated
