# Supplementary material for: Integrative Transcriptomic Analysis Reveals Distinct and Shared Host Responses in Dengue and Chikungunya Infections
Source: Int J Mol Sci. 2026 Jun 19;27(12):5552. doi: 10.3390/ijms27125552 (PMC13299182; doi:10.3390/ijms27125552)
Supplement: Supplementary file 1 [file ijms-27-05552-s001.zip › Table S1 DE_Results/BH_Upregulated_DE_Healthy_vs_Chikungunya_PRJNA507472_Fold12_Ready.csv]

Gene Symbol	logFC	logCPM	F	PValue	BH_adjusted_p-value	MAS_Score	MAS_rank	Category
HESX1	6.279863833	3.884210929	87.41108583	5.25E-12	1.11E-09	56.24216698	1	Upregulated
DNAAF1	6.080046894	2.72212106	72.87958029	1.44E-11	1.90E-09	53.02688082	2	Upregulated
GPR84	5.594044644	4.123693777	103.7191678	1.05E-12	5.30E-10	51.88932067	3	Upregulated
PLAU	6.400932848	4.23783373	68.58192067	2.07E-10	9.36E-09	51.39067156	4	Upregulated
TNFAIP3	5.329368186	9.001943015	110.5197939	4.46E-13	3.57E-10	50.34709408	5	Upregulated
ATF3	5.613302733	5.342966764	88.5027355	1.16E-11	1.73E-09	49.18694714	6	Upregulated
SERPING1	5.236026892	5.413124005	103.0297872	1.31E-12	5.45E-10	48.5032934	7	Upregulated
OTOF	5.616121917	4.281483849	82.06772485	3.02E-11	2.88E-09	47.96146589	8	Upregulated
SIGLEC1	5.159390964	5.004925554	95.54169409	3.95E-12	9.84E-10	46.47057696	9	Upregulated
ID1	5.487515758	4.000168572	74.92498227	9.76E-11	6.00E-09	45.11733287	10	Upregulated
DEFB1	7.717344565	1.877699302	43.7533064	2.06E-07	1.85E-06	44.25019046	11	Upregulated
VWA3B	4.553792153	0.972658931	87.98097417	3.67E-13	3.56E-10	43.02920596	12	Upregulated
IL1RN	4.570684856	8.495934595	103.715984	1.13E-12	5.30E-10	42.39682506	13	Upregulated
TCN2	4.380769922	4.854505495	112.776194	3.43E-13	3.56E-10	41.39430279	14	Upregulated
LAMP3	5.443458101	5.355215618	62.3063573	1.14E-09	3.45E-08	40.61818371	15	Upregulated
SPATS2L	4.612003645	6.604682477	81.82727319	3.20E-11	3.02E-09	39.29339226	16	Upregulated
PML	4.227393945	5.485663052	104.0089725	1.10E-12	5.30E-10	39.21252224	17	Upregulated
ISG15	5.238802426	10.94136885	59.10900095	2.10E-09	5.32E-08	38.10651342	18	Upregulated
PER1	4.667766248	5.49776391	73.22879517	1.43E-10	7.49E-09	37.92907258	19	Upregulated
ERMN	4.007428378	5.322158856	112.1759748	3.61E-13	3.56E-10	37.86656379	20	Upregulated
GADD45B	4.400267486	8.542229341	80.73068314	3.84E-11	3.34E-09	37.29653984	21	Upregulated
RUFY4	4.149234399	3.189093686	93.53493687	5.32E-12	1.11E-09	37.16034935	22	Upregulated
HES4	5.010621004	5.886061934	61.05438178	1.43E-09	3.98E-08	37.07961501	23	Upregulated
NFKBIA	4.154213012	11.3825966	88.3197282	1.12E-11	1.72E-09	36.41134846	24	Upregulated
ZC3H12A	4.041886789	6.653827413	92.48364911	5.87E-12	1.18E-09	36.08942347	25	Upregulated
ICAM1	3.93112104	7.407676564	97.03220959	2.97E-12	8.20E-10	35.71842779	26	Upregulated
AGRN	4.395341132	3.890410702	73.70957105	1.37E-10	7.49E-09	35.71541589	27	Upregulated
IL10	4.672424059	2.645992809	62.52276654	7.59E-10	2.55E-08	35.48035077	28	Upregulated
LY6E	4.021100397	7.229192015	86.91835535	1.40E-11	1.88E-09	35.08711362	29	Upregulated
DDIT4	3.7824614	8.198221059	97.21288476	2.89E-12	8.20E-10	34.36769639	30	Upregulated
SLCO4A1	4.144720653	2.422284179	74.40788002	9.45E-11	5.89E-09	34.11106225	31	Upregulated
LGALS3BP	3.603681907	3.629700199	119.4254373	1.51E-13	3.47E-10	34.0898712	32	Upregulated
SEMA6B	4.558928268	2.543157585	60.2827232	1.20E-09	3.54E-08	33.97100592	33	Upregulated
C2	3.26261059	2.280227698	151.1994572	3.99E-15	4.47E-11	33.76545893	34	Upregulated
TNNT3	3.962273442	3.454666111	79.786626	4.82E-11	3.89E-09	33.32074525	35	Upregulated
MT2A	4.271278499	7.35355388	65.72308162	5.65E-10	1.99E-08	32.89021185	36	Upregulated
SESN2	3.584562354	4.963111528	99.7561274	2.01E-12	6.84E-10	32.85220165	37	Upregulated
RGL1	4.069880929	3.491140165	72.1286713	1.83E-10	8.80E-09	32.78585466	38	Upregulated
EMP1	3.788965938	4.957470454	84.19152958	2.19E-11	2.34E-09	32.70122269	39	Upregulated
IL17REL	4.055996558	0.647366878	58.88877051	2.64E-10	1.13E-08	32.22523167	40	Upregulated
DOCK4	3.534487818	7.247253349	97.62703861	2.72E-12	8.20E-10	32.1145919	41	Upregulated
NFKBIE	3.487666657	6.853843984	101.3765842	1.58E-12	6.33E-10	32.08217138	42	Upregulated
ETV5	3.947090965	1.358124902	66.35801466	1.78E-10	8.63E-09	31.82853189	43	Upregulated
TICAM1	3.671639602	1.453399883	80.82712901	1.88E-11	2.19E-09	31.79332062	44	Upregulated
NR4A3	3.877890534	2.351736199	73.82250818	1.16E-10	6.68E-09	31.70160907	45	Upregulated
AXL	3.479262603	0.570417861	83.9185921	2.49E-12	7.99E-10	31.65281551	46	Upregulated
OAS3	4.212497555	8.537473663	62.27798517	1.11E-09	3.37E-08	31.47539417	47	Upregulated
IL31RA	3.862365972	2.537322558	73.54158344	1.31E-10	7.23E-09	31.44330933	48	Upregulated
USP18	4.452759122	5.870509339	54.26894131	5.83E-09	1.16E-07	30.88621765	49	Upregulated
ERICH3	4.092183787	1.558680093	58.3774068	1.09E-09	3.34E-08	30.59492439	50	Upregulated
MDK	3.672094198	1.377438091	72.46300398	7.82E-11	5.27E-09	30.39970514	51	Upregulated
PRLR	3.405842264	3.325214034	91.62544389	7.15E-12	1.34E-09	30.22384392	52	Upregulated
IFI6	4.009196842	9.301392215	62.23422771	1.12E-09	3.38E-08	29.9508037	53	Upregulated
MSR1	3.725328559	6.401066901	69.71810392	2.66E-10	1.14E-08	29.58902314	54	Upregulated
IFI44	3.770426229	9.539827472	68.09546645	3.60E-10	1.43E-08	29.58034157	55	Upregulated
CD274	4.130446212	7.925411167	57.42355997	2.97E-09	7.05E-08	29.54042103	56	Upregulated
CTSL	3.23637448	6.723749323	97.25794985	2.87E-12	8.20E-10	29.40591424	57	Upregulated
ANKRD22	3.935866008	6.150889712	61.95943662	1.18E-09	3.52E-08	29.33775983	58	Upregulated
OASL	3.646263924	8.786510253	71.35444422	1.97E-10	9.16E-09	29.30933443	59	Upregulated
PHACTR1	3.184987419	5.737949392	90.60656956	7.84E-12	1.37E-09	28.22566858	61	Upregulated
ARL5B	3.243621219	8.453995087	84.89904548	1.93E-11	2.21E-09	28.07528896	62	Upregulated
FLVCR2	3.185322875	5.594378354	89.59313165	9.17E-12	1.54E-09	28.07380262	63	Upregulated
CD69	3.772598367	9.293128184	61.58859519	1.27E-09	3.63E-08	28.06793209	64	Upregulated
IL27	3.56199316	2.308745025	68.51676793	3.34E-10	1.36E-08	28.02301905	65	Upregulated
C1QB	3.51113962	3.787897318	67.86641859	3.88E-10	1.50E-08	27.46759461	67	Upregulated
PELI1	3.294067396	10.59949932	75.55923777	9.31E-11	5.87E-09	27.11546753	68	Upregulated
RUBCN	3.072398306	5.116741721	89.22952653	9.73E-12	1.58E-09	27.03990244	69	Upregulated
IER3	3.645059369	5.523169685	60.5351346	1.57E-09	4.28E-08	26.85944345	70	Upregulated
UPB1	3.728229165	4.170977145	58.18097885	2.59E-09	6.32E-08	26.84163132	71	Upregulated
KLF10	3.048368277	5.479126672	89.27627018	9.64E-12	1.58E-09	26.8284163	72	Upregulated
FAM209B	3.311904521	1.770579424	72.07975541	1.57E-10	7.97E-09	26.82101409	73	Upregulated
IRF7	3.270715538	7.667417314	74.4585385	1.13E-10	6.64E-09	26.74829899	74	Upregulated
KCNMA1	4.077853622	3.05511679	48.22170629	2.30E-08	3.32E-07	26.42171385	75	Upregulated
IER5	2.953085977	8.559839469	90.62050428	7.80E-12	1.37E-09	26.17053543	76	Upregulated
LAP3	3.247803649	9.153357655	71.3227812	1.98E-10	9.16E-09	26.10643806	78	Upregulated
HELZ2	3.132508577	8.32742252	76.92154292	7.34E-11	4.99E-09	26.00525572	79	Upregulated
BATF2	3.769690115	2.512209617	53.47995867	6.89E-09	1.33E-07	25.91720964	81	Upregulated
APOBEC3A	2.959556263	9.504408681	86.86482381	1.41E-11	1.88E-09	25.82434573	82	Upregulated
AREG	3.851847263	3.64745071	50.80869931	1.29E-08	2.15E-07	25.68256537	83	Upregulated
CXCL10	3.856401667	4.939063734	50.54607997	1.33E-08	2.19E-07	25.67899559	84	Upregulated
SAMSN1	3.012964761	9.166424932	80.92605013	3.71E-11	3.31E-09	25.55232835	85	Upregulated
PKD2L1	4.220932933	1.682536326	40.65801162	8.32E-08	8.91E-07	25.53704445	86	Upregulated
IFITM10	3.469807325	1.903015639	59.90691134	1.63E-09	4.41E-08	25.52253103	87	Upregulated
ANKDD1A	3.091176596	4.059453298	75.59283722	9.40E-11	5.89E-09	25.44039179	88	Upregulated
PPARG	2.962658623	1.653070031	82.43305375	2.86E-11	2.79E-09	25.34385867	89	Upregulated
LDLR	2.856116213	4.416396082	90.49381842	8.02E-12	1.39E-09	25.300946	90	Upregulated
ETV7	3.387294205	4.923304073	61.86345983	1.21E-09	3.54E-08	25.24053566	91	Upregulated
EREG	3.730832875	4.090524782	51.46457896	1.10E-08	1.88E-07	25.09008142	92	Upregulated
IFI44L	3.815658416	10.2939289	48.96736866	1.89E-08	2.86E-07	24.96645147	93	Upregulated
IRAK2	3.060241841	5.96965735	72.22952203	1.68E-10	8.32E-09	24.72558661	94	Upregulated
SDC3	3.033055778	0.573916748	67.96805509	1.27E-10	7.08E-09	24.71868423	95	Upregulated
ZNF684	3.543057206	5.606657309	53.72210391	6.54E-09	1.28E-07	24.42255034	96	Upregulated
PLK3	3.649710468	7.66751928	50.87405035	1.22E-08	2.06E-07	24.40511988	97	Upregulated
WHRN	3.609918841	1.989871929	50.96067734	1.10E-08	1.88E-07	24.27677087	98	Upregulated
RAB20	3.005498939	6.384261203	71.3319696	1.98E-10	9.16E-09	24.15874862	100	Upregulated
PFKFB3	2.848232756	7.657597485	79.53659187	4.69E-11	3.81E-09	23.97805172	102	Upregulated
HIF1A	2.7136903	10.08257151	88.03005177	1.17E-11	1.73E-09	23.7788959	104	Upregulated
KIAA1958	2.542527814	3.85259872	105.1461987	9.42E-13	5.28E-10	23.58719869	105	Upregulated
SMAD6	3.587977315	1.877419784	48.28444347	1.96E-08	2.96E-07	23.42676416	106	Upregulated
HIC1	3.27468553	3.49790631	57.45095816	3.05E-09	7.16E-08	23.39725474	107	Upregulated
XAF1	2.909285851	7.5253842	71.06868812	2.08E-10	9.36E-09	23.35755696	108	Upregulated
FOSB	4.023486273	5.844692472	39.51476169	1.87E-07	1.70E-06	23.21088597	109	Upregulated
CD83	3.183688902	6.952732025	58.26509181	2.49E-09	6.13E-08	22.96342663	111	Upregulated
KLF5	3.121279663	4.629390458	60.27452378	1.66E-09	4.44E-08	22.94932753	112	Upregulated
RASGEF1B	2.61673681	6.782535001	87.70803062	1.23E-11	1.75E-09	22.91524024	113	Upregulated
ZBTB43	2.414631172	6.467396705	116.7662265	1.96E-13	3.56E-10	22.81607471	114	Upregulated
HBEGF	3.223467609	4.321841932	55.8675258	4.16E-09	9.06E-08	22.70245494	116	Upregulated
CDKN1A	2.617790591	5.264343319	85.59134278	1.73E-11	2.16E-09	22.68703379	117	Upregulated
MOK	3.351667763	3.063047305	51.88855041	1.02E-08	1.79E-07	22.61149988	118	Upregulated
PIM2	2.944915784	7.738070948	65.38179031	6.03E-10	2.11E-08	22.60143878	119	Upregulated
MAFF	3.305287423	5.933640939	52.91832228	7.79E-09	1.46E-07	22.59703234	120	Upregulated
FAM209A	3.219392515	1.457929812	54.54110021	4.61E-09	9.69E-08	22.58044408	121	Upregulated
MOV10	2.726133395	5.400043006	75.39181888	9.60E-11	5.95E-09	22.42392792	122	Upregulated
CDC42BPG	3.331835566	3.265591271	51.18542375	1.18E-08	2.00E-07	22.31757257	123	Upregulated
KCNK5	3.249269294	1.685963256	53.0220001	7.04E-09	1.35E-07	22.31674958	124	Upregulated
SMURF1	2.366260205	5.635622601	107.1591854	7.03E-13	4.38E-10	22.14380972	125	Upregulated
PIM3	2.707887175	7.849447943	73.56781004	1.32E-10	7.28E-09	22.03648667	126	Upregulated
EIF2AK2	2.686287737	8.220540881	74.65939023	1.09E-10	6.47E-09	21.99799126	128	Upregulated
CCDC194	3.121198728	0.882311044	53.35304764	4.15E-09	9.06E-08	21.98255663	129	Upregulated
PPP1R15A	3.181923865	8.879574817	53.52348655	6.82E-09	1.32E-07	21.88815478	130	Upregulated
PLAGL2	2.581990915	3.81082141	80.79852328	3.84E-11	3.34E-09	21.88488026	131	Upregulated
HSPA2	3.432200434	2.798835348	46.81620589	3.24E-08	4.30E-07	21.8502354	132	Upregulated
UBE2L6	2.436274473	7.343904394	93.1142537	5.33E-12	1.11E-09	21.81916031	133	Upregulated
NFKBID	3.23806899	5.831919867	51.11114254	1.16E-08	1.97E-07	21.71341112	134	Upregulated
IFIH1	2.79677697	8.366451345	66.39203308	4.97E-10	1.82E-08	21.64929306	136	Upregulated
IFITM1	2.506560826	9.434670433	84.33960607	2.11E-11	2.33E-09	21.64035049	137	Upregulated
EAF1	2.290287874	6.539736932	110.868748	4.25E-13	3.57E-10	21.63658712	138	Upregulated
ATG2A	3.068592205	6.59988914	55.94343508	4.06E-09	8.91E-08	21.63426272	139	Upregulated
MYO10	2.718379713	2.357540154	69.95106172	2.75E-10	1.16E-08	21.5687486	140	Upregulated
SMTNL1	3.131317845	2.245026633	53.6098991	7.01E-09	1.35E-07	21.50725019	141	Upregulated
SOCS1	3.050557146	1.410072247	55.19430584	4.23E-09	9.14E-08	21.47358325	142	Upregulated
REC8	2.649018445	4.38519911	72.1628641	1.71E-10	8.35E-09	21.39925893	144	Upregulated
LILRB4	2.331584756	3.933165001	100.1260757	1.91E-12	6.81E-10	21.37375034	146	Upregulated
CMPK2	2.996159469	8.344606424	56.90171944	3.31E-09	7.51E-08	21.34547772	147	Upregulated
GNA15	2.349209775	5.841050693	96.7352874	3.10E-12	8.20E-10	21.34507659	148	Upregulated
RILPL2	2.462290206	8.205241038	83.86970043	2.28E-11	2.37E-09	21.23735838	149	Upregulated
EPHB2	2.702511227	1.461491291	68.19528437	3.57E-10	1.43E-08	21.20273865	150	Upregulated
SH3D19	2.84449894	2.715856872	61.51550634	1.36E-09	3.82E-08	21.10122247	152	Upregulated
NAPA	2.551412689	6.407606917	76.12645845	8.43E-11	5.52E-09	21.06925718	153	Upregulated
FBXO39	2.872542603	0.984726603	58.37549922	1.81E-09	4.72E-08	21.04567157	154	Upregulated
PTGES	3.8550442	3.062016884	35.68652357	5.28E-07	3.92E-06	20.841058	156	Upregulated
CFL2	3.278379116	5.596854394	46.21980175	3.58E-08	4.67E-07	20.75287163	157	Upregulated
NFKBIZ	2.83225096	9.43734812	59.54774608	1.92E-09	4.97E-08	20.68658759	158	Upregulated
TMEM132D	2.852840404	1.10061626	57.85374697	2.23E-09	5.65E-08	20.67801837	159	Upregulated
HERC5	3.531613643	9.939381808	40.41839729	1.48E-07	1.42E-06	20.65687963	160	Upregulated
NINJ1	2.684297956	7.184413292	65.51444539	5.88E-10	2.07E-08	20.62732687	161	Upregulated
VEGFA	2.96881696	4.554278362	54.18418637	5.94E-09	1.18E-07	20.57190102	162	Upregulated
TENT5A	2.143728404	7.167387765	112.0865448	3.62E-13	3.56E-10	20.25628924	163	Upregulated
GBP5	2.897192558	11.63030051	54.99451554	4.96E-09	1.03E-07	20.24593963	164	Upregulated
PGAP1	2.433814697	4.490208786	77.16203305	7.07E-11	4.93E-09	20.21895836	165	Upregulated
JUN	2.748312027	6.707059583	59.66051674	1.87E-09	4.87E-08	20.09796069	167	Upregulated
SRGAP2B	2.810105117	4.793449539	57.15111002	3.15E-09	7.34E-08	20.04735517	168	Upregulated
CXCL11	3.696692903	1.847405135	35.27945285	5.10E-07	3.82E-06	20.02907455	169	Upregulated
ZNF496	2.256691752	3.4349681	91.43473418	7.01E-12	1.33E-09	20.02813865	170	Upregulated
PATL1	2.357113047	5.742556375	79.68368973	4.58E-11	3.79E-09	19.8493531	172	Upregulated
NXT1	2.908265596	5.212654598	52.70248155	8.17E-09	1.51E-07	19.84097854	173	Upregulated
SRGAP2	2.851633901	5.473685015	54.48936175	5.54E-09	1.11E-07	19.82805074	174	Upregulated
SMAD7	2.737956788	3.914334662	58.72746888	2.29E-09	5.76E-08	19.82185755	175	Upregulated
LAMB3	3.066329159	2.992427683	47.9864222	2.45E-08	3.46E-07	19.81256058	176	Upregulated
ATF5	2.472534547	2.120856476	71.12113581	2.24E-10	9.88E-09	19.79362578	177	Upregulated
GPR35	2.425276264	3.934996436	74.08347634	1.22E-10	6.93E-09	19.78781569	178	Upregulated
CD300E	2.134430192	7.107739512	102.9274769	1.27E-12	5.45E-10	19.77203249	179	Upregulated
DUSP5	2.65728085	5.918039613	61.30309348	1.34E-09	3.80E-08	19.71762248	180	Upregulated
TMEM123	2.453360635	11.21114612	71.28245348	2.00E-10	9.19E-09	19.71711539	181	Upregulated
PLSCR1	2.513650993	8.971405486	66.53240877	4.84E-10	1.79E-08	19.47615251	185	Upregulated
CCL2	3.872540606	3.976076878	31.79625082	1.54E-06	9.39E-06	19.46893718	186	Upregulated
RIPK2	2.605728805	6.755028805	61.59621309	1.27E-09	3.63E-08	19.38648434	187	Upregulated
ADORA2A	3.054926926	3.751366659	46.37232719	3.49E-08	4.58E-07	19.36523522	188	Upregulated
IFIT3	3.131107219	11.72929554	44.18019184	5.83E-08	6.87E-07	19.29693859	189	Upregulated
SAT1	2.685892455	11.94603424	57.82118517	2.73E-09	6.58E-08	19.29034109	190	Upregulated
RALGDS	2.677084123	4.65246401	57.5303286	2.91E-09	6.93E-08	19.16642949	191	Upregulated
TSC22D3	2.469971351	9.554093494	66.44737313	4.92E-10	1.80E-08	19.12737588	192	Upregulated
TSPYL2	2.299267136	4.903170861	77.2769863	6.92E-11	4.85E-09	19.11668911	193	Upregulated
MFSD2A	2.713850368	3.699115682	55.82655969	4.21E-09	9.12E-08	19.10610885	194	Upregulated
CCNA1	3.359516418	2.596253965	38.5282509	2.49E-07	2.16E-06	19.03530815	195	Upregulated
CSNK1D	2.429807795	6.687956755	67.74175716	3.85E-10	1.49E-08	19.01455589	196	Upregulated
IFI35	2.573993614	7.147400587	60.77680741	1.49E-09	4.12E-08	19.00959798	197	Upregulated
RNF213	2.558769994	10.40661944	61.04424745	1.42E-09	3.96E-08	18.94058149	199	Upregulated
FBXO6	2.170162957	4.224189807	85.08259231	1.88E-11	2.19E-09	18.79179173	200	Upregulated
TTC21A	2.718477433	3.71606891	53.93822251	6.30E-09	1.24E-07	18.7744816	201	Upregulated
ARID5A	2.334430017	6.06096708	71.21919399	2.02E-10	9.22E-09	18.75754334	202	Upregulated
EPSTI1	2.631788129	8.992883098	56.96023	3.27E-09	7.46E-08	18.75667683	203	Upregulated
CKAP4	2.234388684	7.545958945	78.62236812	5.48E-11	4.10E-09	18.74053012	204	Upregulated
MX1	2.976334824	9.800075048	45.74649191	4.00E-08	5.10E-07	18.72865984	205	Upregulated
TRIM38	2.157163546	8.362656721	85.44597371	1.77E-11	2.16E-09	18.69501802	206	Upregulated
NBN	2.362223408	9.936475435	69.23457604	2.91E-10	1.22E-08	18.69467237	207	Upregulated
SPHK1	2.369141243	3.904801962	67.92631719	3.74E-10	1.47E-08	18.55911773	208	Upregulated
ZBP1	2.524299615	7.169155556	60.09838089	1.71E-09	4.55E-08	18.53446132	209	Upregulated
ELL	2.419154871	6.44841397	65.03295836	6.45E-10	2.23E-08	18.50857382	210	Upregulated
MARCKS	2.641924524	9.732595063	55.05003987	4.91E-09	1.02E-07	18.47148999	211	Upregulated
BCL2L14	2.638813273	0.65593198	53.33667213	4.84E-09	1.01E-07	18.46402279	212	Upregulated
GBP4	2.316969478	7.554481206	69.84218535	2.60E-10	1.13E-08	18.41529299	213	Upregulated
FCAR	2.265697923	6.680017133	72.41254137	1.63E-10	8.08E-09	18.33485061	214	Upregulated
IL4I1	2.641732427	1.865646507	54.57489059	5.77E-09	1.15E-07	18.33124451	215	Upregulated
DZIP1L	3.465826126	1.456795116	33.71336757	7.46E-07	5.22E-06	18.30814779	216	Upregulated
RIN2	2.438909162	5.186402979	62.73998976	1.01E-09	3.15E-08	18.29589141	217	Upregulated
PPP1R15B	2.501099655	9.410672809	59.47506485	1.95E-09	5.01E-08	18.25778847	218	Upregulated
ACVR1B	1.9302185	4.896096738	109.9957979	4.79E-13	3.58E-10	18.23246514	220	Upregulated
B3GNT5	2.660664072	7.329079679	53.15140931	7.40E-09	1.41E-07	18.22997455	221	Upregulated
PDE10A	3.130809687	0.360938821	36.94452667	1.65E-07	1.53E-06	18.20371018	222	Upregulated
LRRC70	3.036242429	2.953627269	41.93268292	1.04E-07	1.07E-06	18.124213	223	Upregulated
PIGA	2.505757271	6.625841868	58.52750113	2.36E-09	5.91E-08	18.11344592	224	Upregulated
REL	2.131241015	7.343633463	80.96918903	3.69E-11	3.31E-09	18.0746124	225	Upregulated
PARP14	2.391456438	10.57210981	63.62858384	8.48E-10	2.78E-08	18.06931617	226	Upregulated
SHB	2.881614729	1.013960768	44.31280681	4.62E-08	5.69E-07	17.99436137	227	Upregulated
KLF4	2.437949014	6.744588811	60.53227722	1.57E-09	4.28E-08	17.96457809	228	Upregulated
BMF	2.718595825	4.463515866	49.84569798	1.55E-08	2.49E-07	17.95499412	229	Upregulated
IRF1	2.292029474	10.04419573	67.05892663	4.38E-10	1.64E-08	17.84535212	230	Upregulated
ARL8A	2.200255748	5.415729589	72.17258871	1.70E-10	8.34E-09	17.77593149	231	Upregulated
BCL3	2.529214445	4.866167424	55.55927885	4.41E-09	9.44E-08	17.76791409	232	Upregulated
TOMM40L	2.103290365	4.265007562	80.19104035	4.22E-11	3.61E-09	17.75646146	233	Upregulated
PRKCE	2.124676075	4.413385151	77.57246373	6.58E-11	4.64E-09	17.70508584	235	Upregulated
CCRL2	2.162481606	4.416185777	74.31935119	1.16E-10	6.68E-09	17.67820569	236	Upregulated
RNF138	2.139702614	8.024768612	76.01965555	8.59E-11	5.52E-09	17.66940521	237	Upregulated
ZNF165	2.883984956	2.266622133	43.80359178	6.68E-08	7.61E-07	17.64635404	238	Upregulated
SERTAD2	2.227949012	5.063362452	69.24427512	2.91E-10	1.22E-08	17.63202274	239	Upregulated
PIK3R5	2.309691381	7.20817584	64.43039017	7.25E-10	2.46E-08	17.57557425	240	Upregulated
EHD4	2.490608663	6.466307045	55.91062501	4.08E-09	8.95E-08	17.55402232	241	Upregulated
SLC9A8	2.182173445	5.360544222	70.8852787	2.15E-10	9.61E-09	17.49507675	242	Upregulated
FFAR3	2.701517755	1.403035925	47.63050355	2.55E-08	3.56E-07	17.42161096	243	Upregulated
MAFB	1.937396113	4.611957794	94.12447746	4.58E-12	1.05E-09	17.39766248	244	Upregulated
LMTK2	2.1188474	6.257824757	74.91314172	1.04E-10	6.29E-09	17.37724729	245	Upregulated
PSMA6	1.869588907	5.23813239	103.4097363	1.18E-12	5.31E-10	17.33950536	246	Upregulated
GJB6	3.543034206	3.331548347	30.488887	2.26E-06	1.29E-05	17.32381146	247	Upregulated
PRKD2	2.310404571	5.756659878	62.24192539	1.11E-09	3.38E-08	17.25993421	248	Upregulated
NRIP1	1.893695497	7.968652747	96.66721225	3.13E-12	8.20E-10	17.2062435	249	Upregulated
GCH1	2.117262886	7.687934097	73.22913871	1.41E-10	7.49E-09	17.20433574	250	Upregulated
FCER1G	1.962198804	8.315927124	87.90419253	1.19E-11	1.74E-09	17.18809251	251	Upregulated
USPL1	2.188702502	7.041473651	67.87802036	3.75E-10	1.47E-08	17.14561659	252	Upregulated
CREM	2.215458742	5.832066205	66.16378901	5.19E-10	1.88E-08	17.11646665	253	Upregulated
BLVRA	1.695240426	5.943452125	134.9055513	2.16E-14	8.08E-11	17.10952315	254	Upregulated
PFKFB2	2.347526026	6.284520152	59.25813304	2.03E-09	5.20E-08	17.09962155	255	Upregulated
KDM6B	2.245650079	5.519143705	64.14158919	7.67E-10	2.57E-08	17.0462348	256	Upregulated
CD80	2.276741683	1.829255841	62.81771963	1.08E-09	3.33E-08	17.0243334	257	Upregulated
GZF1	2.402762182	6.898508667	56.34259602	3.73E-09	8.28E-08	17.01596141	258	Upregulated
RLF	2.055046331	8.210948718	76.54460279	7.84E-11	5.27E-09	17.01285401	259	Upregulated
POLR2A	2.291030381	6.071785498	61.26632583	1.35E-09	3.82E-08	16.99545079	260	Upregulated
ABCA1	2.149548577	8.392280427	68.97631322	3.05E-10	1.26E-08	16.98255624	261	Upregulated
DCUN1D3	2.086127321	3.692850523	73.26782179	1.41E-10	7.49E-09	16.95133611	262	Upregulated
N4BP1	2.409414198	8.353746304	55.15958325	4.79E-09	1.00E-07	16.86453526	263	Upregulated
USB1	1.91828045	4.190069291	87.51774704	1.27E-11	1.77E-09	16.79103403	264	Upregulated
GPAT4	2.074791008	7.161769847	72.49875008	1.60E-10	8.08E-09	16.7904543	265	Upregulated
MAD2L1BP	1.77205572	5.634137616	112.4440949	3.45E-13	3.56E-10	16.74431945	266	Upregulated
ELMO2	1.908019185	6.648752941	88.22850869	1.13E-11	1.72E-09	16.72288001	267	Upregulated
RSAD2	3.356524693	10.74555712	31.29160805	1.76E-06	1.05E-05	16.71720242	268	Upregulated
ITGA7	2.128571794	0.824232535	67.95766752	3.53E-10	1.41E-08	16.70796933	269	Upregulated
MAPK6	1.933922627	6.926238535	84.14034908	2.18E-11	2.34E-09	16.69100106	270	Upregulated
NFKBIB	1.92371722	4.651527999	85.09111102	1.88E-11	2.19E-09	16.65777826	272	Upregulated
DUSP10	2.182981831	4.919587401	64.66618961	6.93E-10	2.37E-08	16.64689512	273	Upregulated
GADD45G	2.592046798	2.858172153	47.18851945	2.93E-08	3.98E-07	16.59043503	274	Upregulated
SAMD4B	2.364237252	3.844608007	54.5294315	5.52E-09	1.11E-07	16.44052522	276	Upregulated
IFIT5	2.6111486	9.277914222	45.57447493	4.17E-08	5.26E-07	16.3955158	278	Upregulated
RBM7	1.798984681	6.150803216	98.55330038	2.37E-12	7.83E-10	16.38205337	279	Upregulated
SELENOI	1.738682832	5.314889863	108.2520761	6.06E-13	4.25E-10	16.29461578	280	Upregulated
MYADM	2.507657522	6.609561912	48.34382075	2.18E-08	3.19E-07	16.28940966	281	Upregulated
WDFY1	1.792657172	7.65967176	96.89660724	3.02E-12	8.20E-10	16.28820254	282	Upregulated
FAM20C	2.305531718	2.425491615	56.31291094	3.93E-09	8.68E-08	16.28051594	283	Upregulated
PIWIL4	2.083463271	3.787886555	67.19545974	4.30E-10	1.61E-08	16.23537062	284	Upregulated
TIPARP	2.057093387	7.941860111	68.58195169	3.29E-10	1.34E-08	16.19435772	285	Upregulated
POFUT2	2.225527413	4.012557958	59.1517907	2.09E-09	5.32E-08	16.18825895	286	Upregulated
NLRP3	2.172575002	7.602585459	61.71624616	1.24E-09	3.59E-08	16.17534779	287	Upregulated
HIVEP1	1.907103917	6.374446349	81.1183605	3.60E-11	3.31E-09	16.17375222	288	Upregulated
GALM	2.463543862	6.165966791	49.24027561	1.77E-08	2.75E-07	16.1643591	289	Upregulated
NR4A2	2.670465139	4.213852942	42.75280923	8.30E-08	8.90E-07	16.15852573	290	Upregulated
TOM1	1.944759984	6.619553628	77.10522	7.11E-11	4.93E-09	16.15612774	291	Upregulated
GAB2	1.905024194	6.129822569	81.15997334	3.57E-11	3.31E-09	16.15611452	292	Upregulated
IFI30	2.195803701	4.844824139	59.87504003	1.80E-09	4.70E-08	16.0913899	293	Upregulated
TRIM22	2.083897483	10.45957175	65.91782467	5.44E-10	1.93E-08	16.07517718	294	Upregulated
SLC23A2	1.881902251	5.136002216	82.14591031	3.03E-11	2.88E-09	16.07137308	295	Upregulated
SCML1	1.992649466	3.940198675	71.73222893	1.85E-10	8.85E-09	16.04676102	296	Upregulated
IFIT2	2.938935908	12.06697833	36.15699429	4.52E-07	3.48E-06	16.04214704	297	Upregulated
MTHFD2	1.795510441	6.737418518	92.42299405	5.92E-12	1.18E-09	16.03185344	298	Upregulated
KLHL15	1.872629024	6.517227441	82.67194046	2.78E-11	2.76E-09	16.02834442	299	Upregulated
CACNA1A	2.560455305	1.800654392	45.49484133	4.47E-08	5.56E-07	16.01475861	300	Upregulated
ZNF687	2.014285288	4.605196631	69.67472495	2.69E-10	1.15E-08	15.9941454	301	Upregulated
CCIN	2.594598875	0.701186929	43.12049793	5.90E-08	6.94E-07	15.9798241	302	Upregulated
SLC35E4	2.480504563	2.24096886	47.58164531	2.73E-08	3.74E-07	15.94302361	303	Upregulated
NFKB2	2.225852728	6.729319115	57.55343768	2.89E-09	6.89E-08	15.94118613	304	Upregulated
LGALS8	2.094090083	7.933655573	64.39718869	7.30E-10	2.46E-08	15.93461408	305	Upregulated
C1QA	2.575519179	3.232386408	44.36225903	5.66E-08	6.72E-07	15.89808676	307	Upregulated
CHD1	1.948295535	9.572688591	73.96306883	1.23E-10	6.96E-09	15.89359687	308	Upregulated
SAT2	1.838504877	3.888801255	84.29947855	2.14E-11	2.33E-09	15.87048457	310	Upregulated
CD63	1.827278517	8.608710748	85.51522111	1.75E-11	2.16E-09	15.83607551	311	Upregulated
IFITM3	2.501753753	7.709376911	46.16670539	3.62E-08	4.71E-07	15.82799882	312	Upregulated
TSC22D2	1.967649633	5.362926794	71.47975937	1.93E-10	9.09E-09	15.82239569	313	Upregulated
C16orf87	1.852670813	5.301550766	82.24703717	2.98E-11	2.88E-09	15.82173772	314	Upregulated
UPP1	2.123182657	6.512702902	61.82845642	1.21E-09	3.54E-08	15.82096632	315	Upregulated
TTYH3	2.374334867	3.352832811	50.58754327	1.32E-08	2.19E-07	15.81312586	316	Upregulated
IFIT1	3.330909693	11.08955544	28.99416294	3.45E-06	1.81E-05	15.79494009	317	Upregulated
ELF4	2.024966934	4.834829404	65.82124734	5.55E-10	1.96E-08	15.60592044	322	Upregulated
RAB1A	1.779402123	7.853259851	87.74645863	1.22E-11	1.75E-09	15.58254808	323	Upregulated
RIT1	1.852955817	8.527491833	79.12429416	5.03E-11	3.92E-09	15.57696769	324	Upregulated
NDUFV2	2.124351922	3.811697602	59.90634138	1.79E-09	4.70E-08	15.56777368	325	Upregulated
ADAM9	1.678055936	6.648491585	104.2025122	1.06E-12	5.30E-10	15.56533565	326	Upregulated
KLHDC7B	1.909871253	1.953757977	73.90812184	1.36E-10	7.42E-09	15.52614664	327	Upregulated
RUSC2	1.949229428	2.324472127	70.31062529	2.52E-10	1.10E-08	15.51570746	328	Upregulated
METRNL	1.84498754	6.454532328	79.05776805	5.09E-11	3.93E-09	15.50901547	329	Upregulated
RMI2	2.291286327	2.860829926	51.72561521	1.04E-08	1.81E-07	15.45017923	330	Upregulated
MVB12B	1.920777758	2.499588789	71.48674833	2.01E-10	9.20E-09	15.43545019	331	Upregulated
SOCS3	2.705571529	8.967809031	38.72521057	2.29E-07	2.00E-06	15.41676185	332	Upregulated
B4GALT1	1.897082172	5.294022494	73.24096308	1.40E-10	7.49E-09	15.41520367	333	Upregulated
PLAUR	1.97297499	7.234681463	67.45256579	4.06E-10	1.55E-08	15.4076979	334	Upregulated
GTPBP2	1.706666654	5.061069116	95.56836776	3.69E-12	9.40E-10	15.40579152	335	Upregulated
RHBDF2	2.065686201	4.956937145	61.70608918	1.24E-09	3.59E-08	15.379044	336	Upregulated
PLEK	2.131899629	8.924859459	58.27773983	2.49E-09	6.12E-08	15.37762904	337	Upregulated
TMEM268	1.942802058	4.001045875	69.14300684	2.97E-10	1.24E-08	15.36040036	338	Upregulated
DGKZ	2.03445726	5.794935898	63.12618636	9.36E-10	2.98E-08	15.30991695	339	Upregulated
SGTA	2.335430576	2.711268602	49.24614866	1.82E-08	2.79E-07	15.30556657	340	Upregulated
LCP2	1.857536083	7.421296368	75.59552405	9.25E-11	5.86E-09	15.29108386	341	Upregulated
FMNL1	2.021011631	5.803390149	63.37611544	8.91E-10	2.86E-08	15.24685879	342	Upregulated
ETF1	1.767635403	8.286375413	83.88777243	2.28E-11	2.37E-09	15.24593097	343	Upregulated
GRPEL1	1.735465123	6.280923314	88.34332923	1.11E-11	1.72E-09	15.21121453	344	Upregulated
TMEM255A	1.940582918	1.372209484	67.55329411	4.43E-10	1.65E-08	15.10167424	345	Upregulated
RGS1	2.42207682	6.129388147	44.6180421	5.24E-08	6.29E-07	15.01986902	346	Upregulated
ARID3B	1.75342826	3.585989197	82.84138992	2.73E-11	2.76E-09	15.00807245	347	Upregulated
ADAP2	1.831695578	3.729093643	74.71535061	1.09E-10	6.47E-09	14.99974212	348	Upregulated
MYO7A	1.938820772	1.414953135	66.68972887	5.21E-10	1.88E-08	14.97891734	349	Upregulated
IRF5	1.77060902	5.319132303	80.19672389	4.20E-11	3.61E-09	14.94788895	351	Upregulated
CHD4	1.859460007	4.651010979	71.34402072	1.98E-10	9.16E-09	14.94667867	352	Upregulated
BHLHE40	2.272759155	6.159891033	49.39252046	1.71E-08	2.69E-07	14.93413655	353	Upregulated
JUP	2.848269279	3.060046753	33.92568081	8.48E-07	5.79E-06	14.91702695	354	Upregulated
C15orf39	2.09373063	4.858334898	56.91504189	3.31E-09	7.51E-08	14.91632237	355	Upregulated
RABGEF1	2.084229592	3.018763778	57.43106051	3.02E-09	7.12E-08	14.89690417	356	Upregulated
SH3PXD2B	2.850357758	0.754053768	32.79331104	8.99E-07	6.06E-06	14.87197844	357	Upregulated
PI4K2A	1.967075815	4.999881639	63.39944131	8.88E-10	2.86E-08	14.83995774	358	Upregulated
CARD19	2.032907954	6.341884641	59.44923511	1.96E-09	5.02E-08	14.83845853	359	Upregulated
USP30	1.856008064	4.404914917	70.0997127	2.49E-10	1.09E-08	14.77859724	361	Upregulated
DDIT3	2.096445303	6.606822734	55.72514205	4.25E-09	9.15E-08	14.75603557	362	Upregulated
LIMK2	1.993458272	8.292740578	61.01880447	1.42E-09	3.97E-08	14.75374574	363	Upregulated
CSF1	2.418496847	3.11944363	43.38494397	7.18E-08	7.99E-07	14.74665852	364	Upregulated
FFAR1	2.761157127	1.007700005	34.42706104	6.49E-07	4.66E-06	14.72217441	365	Upregulated
ETV6	1.885539061	4.913676162	67.30029	4.19E-10	1.59E-08	14.70578081	366	Upregulated
TXNDC11	1.733586431	5.956024731	80.8823582	3.74E-11	3.31E-09	14.70218646	367	Upregulated
RNF19B	1.879123112	5.928854549	67.47908511	4.04E-10	1.55E-08	14.67477357	368	Upregulated
APOF	2.378486509	0.624442569	43.42307123	5.74E-08	6.79E-07	14.67072147	369	Upregulated
PLIN3	1.739913921	6.886562414	79.61320744	4.63E-11	3.79E-09	14.65189199	370	Upregulated
NUB1	2.195668533	8.163665463	49.99499207	1.49E-08	2.41E-07	14.53122915	371	Upregulated
MAP3K8	1.941303163	7.268755683	62.36090346	1.09E-09	3.34E-08	14.51401662	372	Upregulated
ZCCHC24	2.129612944	2.500314994	52.6282386	8.59E-09	1.55E-07	14.49989679	373	Upregulated
ZFP36	2.129513654	6.773310925	52.49403233	8.54E-09	1.55E-07	14.4992325	374	Upregulated
SRGAP2C	2.384907293	5.053914908	42.94482788	7.89E-08	8.58E-07	14.46804777	375	Upregulated
DNMBP	2.386633601	3.085434675	42.89014252	8.11E-08	8.76E-07	14.45698597	376	Upregulated
CRTC2	2.03090386	3.940870271	56.62880825	3.52E-09	7.91E-08	14.42327788	377	Upregulated
STARD4	1.731432068	5.936130581	76.97874264	7.27E-11	4.99E-09	14.37388999	379	Upregulated
PHF1	1.929809309	5.911191803	61.57962702	1.27E-09	3.63E-08	14.35767907	380	Upregulated
NTNG2	2.067721668	4.525400373	54.08647054	6.05E-09	1.20E-07	14.31294769	382	Upregulated
ECE1	1.739968624	7.597994869	74.96555196	1.03E-10	6.27E-09	14.27305271	384	Upregulated
APBB2	2.367081826	1.782917354	42.67710456	8.88E-08	9.39E-07	14.26754386	385	Upregulated
GBP1	2.313653992	9.523038626	44.20671456	5.79E-08	6.85E-07	14.26267229	386	Upregulated
AK4	2.192159192	1.401168995	48.20680235	2.39E-08	3.39E-07	14.18236274	387	Upregulated
LMNA	2.235413559	5.791014228	45.73461393	4.01E-08	5.10E-07	14.06535247	393	Upregulated
FNIP2	1.657825108	6.036552902	80.00724306	4.33E-11	3.63E-09	13.99245319	394	Upregulated
PPIF	1.82712477	5.925116957	65.11585984	6.35E-10	2.21E-08	13.98923351	395	Upregulated
TREML4	2.411397085	3.088085053	39.88209607	1.73E-07	1.59E-06	13.98206459	396	Upregulated
PARP11	1.61816808	5.076425266	84.5474973	2.05E-11	2.30E-09	13.97956527	397	Upregulated
SEMA3B	2.346118405	1.072560251	41.64110842	1.08E-07	1.11E-06	13.97202758	398	Upregulated
CEP295NL	2.352361195	1.501717293	41.64862846	1.14E-07	1.16E-06	13.96623918	399	Upregulated
TGM1	2.110159626	0.571272772	49.33702375	1.49E-08	2.41E-07	13.96558376	400	Upregulated
SAMD4A	1.932636822	3.584136543	58.51247486	2.39E-09	5.95E-08	13.96405746	401	Upregulated
OAS2	2.428868371	8.435584372	39.06466196	2.10E-07	1.88E-06	13.90972693	402	Upregulated
STAT1	1.683437268	10.4148673	76.00227549	8.61E-11	5.52E-09	13.90162121	403	Upregulated
TFG	1.792970273	6.886672618	66.48965065	4.88E-10	1.79E-08	13.88837272	404	Upregulated
ITPRIP	1.695199268	6.793792923	74.31427932	1.16E-10	6.68E-09	13.85819017	405	Upregulated
RELB	1.917796156	5.45705518	58.21693786	2.52E-09	6.16E-08	13.82802609	406	Upregulated
JMJD6	2.060387759	7.263340662	51.17173516	1.15E-08	1.94E-07	13.82779885	407	Upregulated
RAP2C	1.473087999	7.228162367	107.7728925	6.46E-13	4.26E-10	13.8030944	408	Upregulated
ACOT9	1.857466174	7.21489816	61.14232619	1.39E-09	3.89E-08	13.76323949	411	Upregulated
SAMD8	1.577875136	7.460385162	86.42951848	1.51E-11	1.93E-09	13.75202275	412	Upregulated
DHX58	2.147891477	6.181900419	46.98151243	2.99E-08	4.04E-07	13.7317217	413	Upregulated
IFI27	3.48937169	8.278108837	21.90500622	3.26E-05	0.000120765	13.67156858	414	Upregulated
HERC6	2.11679242	6.066248271	47.76478615	2.49E-08	3.49E-07	13.66820204	415	Upregulated
MAFG	1.624992833	3.463924756	79.27025799	4.95E-11	3.91E-09	13.66185629	416	Upregulated
CCDC85C	1.988694363	3.790008807	53.40537681	7.03E-09	1.35E-07	13.65882298	417	Upregulated
ZCCHC2	1.858246422	8.209021402	59.98021423	1.75E-09	4.63E-08	13.62853593	418	Upregulated
SERTAD3	1.899464725	4.924033366	57.10093237	3.18E-09	7.34E-08	13.55082546	419	Upregulated
TRAF3IP2	2.011690527	2.888432346	51.5906062	1.06E-08	1.84E-07	13.55047111	420	Upregulated
ZC3H3	2.043812757	3.211882698	50.13086422	1.46E-08	2.37E-07	13.53920693	421	Upregulated
LILRA5	1.984794628	8.970541951	52.67782301	8.20E-09	1.51E-07	13.53882278	422	Upregulated
ARAF	1.726985499	3.883557501	67.9561459	3.71E-10	1.46E-08	13.53111641	423	Upregulated
GRAMD1B	2.073263016	3.892789679	48.50745474	2.10E-08	3.12E-07	13.4875015	424	Upregulated
SLC3A2	1.53407386	6.674589699	88.78226917	1.04E-11	1.64E-09	13.47593762	425	Upregulated
IGSF9	2.379582902	1.028230487	38.28450488	2.52E-07	2.18E-06	13.47366006	426	Upregulated
MUC16	2.630085353	1.09059844	32.47977121	1.19E-06	7.60E-06	13.46436031	427	Upregulated
PPARD	1.996243966	2.959106207	51.69131811	1.04E-08	1.81E-07	13.46070402	428	Upregulated
ICAM5	2.315758661	1.057889691	39.78340606	1.74E-07	1.60E-06	13.42271191	429	Upregulated
SIGLEC14	2.397057564	3.967414823	37.59842754	3.09E-07	2.55E-06	13.40761231	430	Upregulated
IRF9	1.630519836	5.971433552	74.63235705	1.10E-10	6.47E-09	13.3523154	432	Upregulated
MEF2A	1.572896636	6.56499868	80.94178514	3.70E-11	3.31E-09	13.33940968	433	Upregulated
PARP12	1.956275728	7.438141808	52.58098063	8.38E-09	1.53E-07	13.33175539	434	Upregulated
PCIF1	1.6592226	4.73358726	70.73484349	2.21E-10	9.81E-09	13.28749699	435	Upregulated
GTPBP1	1.794201653	6.738116221	60.92267238	1.45E-09	4.02E-08	13.26970926	436	Upregulated
PLEKHM2	1.528804469	5.30635798	84.82095858	1.96E-11	2.22E-09	13.23052501	438	Upregulated
BTG3	1.622350843	3.419872685	73.29145794	1.40E-10	7.49E-09	13.18280728	439	Upregulated
PDE2A	2.249595743	1.886463131	40.64643928	1.47E-07	1.41E-06	13.16459595	440	Upregulated
CDK16	1.78822979	5.254868094	60.31971827	1.64E-09	4.41E-08	13.15351143	441	Upregulated
PLAC8	1.761784082	7.954588563	61.99666546	1.17E-09	3.50E-08	13.13558321	442	Upregulated
APOL6	1.841170686	9.661582261	57.14670864	3.15E-09	7.34E-08	13.13495443	443	Upregulated
CNP	1.927065891	5.344091112	52.59810912	8.35E-09	1.53E-07	13.13306109	444	Upregulated
DCP1A	1.571296615	5.069669706	77.84665566	6.26E-11	4.45E-09	13.12318848	446	Upregulated
IQSEC1	1.698751689	7.170884823	65.94306674	5.41E-10	1.93E-08	13.1053767	447	Upregulated
PDE4B	2.01476988	8.481161218	48.45606471	2.12E-08	3.14E-07	13.10238846	448	Upregulated
CHKA	1.82570934	3.532890054	57.76377106	2.79E-09	6.68E-08	13.09973209	449	Upregulated
MAPKAPK2	1.731597798	7.177538927	63.54407903	8.62E-10	2.82E-08	13.07329892	450	Upregulated
RIPOR1	1.965847909	4.042356347	50.30184537	1.40E-08	2.28E-07	13.05577117	451	Upregulated
LDHA	1.659765556	8.335476048	68.42587324	3.38E-10	1.37E-08	13.05061674	452	Upregulated
IRGQ	2.043179347	4.67722778	46.85820336	3.08E-08	4.14E-07	13.04208068	453	Upregulated
ZBTB16	2.208934573	3.9596638	41.02527724	1.28E-07	1.25E-06	13.03657274	455	Upregulated
ZNFX1	1.617923842	8.873930847	71.48261674	1.93E-10	9.09E-09	13.01015729	456	Upregulated
TOB1	2.352979006	6.193453278	36.7524892	3.86E-07	3.05E-06	12.97772414	458	Upregulated
ZNF331	1.697464876	4.06148391	64.6305422	7.00E-10	2.38E-08	12.9409008	460	Upregulated
TLE3	2.001323146	7.394220041	47.74734359	2.50E-08	3.50E-07	12.92143699	461	Upregulated
FEM1C	1.473957025	6.652843094	87.5981954	1.25E-11	1.76E-09	12.90470274	462	Upregulated
RBM11	2.067166084	2.328026087	45.19002283	4.73E-08	5.79E-07	12.89364544	464	Upregulated
SKIL	1.535971851	7.521825404	78.50198201	5.59E-11	4.15E-09	12.87470638	465	Upregulated
APOL1	1.994200427	5.757842489	47.44968482	2.68E-08	3.69E-07	12.82818493	467	Upregulated
BAIAP2L1	1.892236203	1.809106049	52.33906517	9.44E-09	1.67E-07	12.82367463	468	Upregulated
LATS2	1.408800929	4.870335645	96.64332374	3.14E-12	8.20E-10	12.80045914	469	Upregulated
UBR4	1.730542174	7.573607108	60.93434733	1.45E-09	4.02E-08	12.79889107	470	Upregulated
MCL1	1.714688992	12.5973801	61.79953676	1.22E-09	3.55E-08	12.77479901	471	Upregulated
DUSP4	2.181592571	2.011426409	40.67680934	1.45E-07	1.40E-06	12.77401795	472	Upregulated
LAPTM4A	1.552381434	7.031462934	75.27299846	9.79E-11	6.00E-09	12.76339112	473	Upregulated
CD38	1.87421568	4.453863505	52.49425052	8.56E-09	1.55E-07	12.76098364	474	Upregulated
AP1G1	1.516297816	7.45967609	79.12214616	5.03E-11	3.92E-09	12.74683502	476	Upregulated
HAVCR2	1.584051864	5.93913453	71.58707666	1.89E-10	8.99E-09	12.74567894	477	Upregulated
BATF3	2.433556315	3.248516093	33.86468586	8.55E-07	5.83E-06	12.73871594	479	Upregulated
VDR	1.791274303	2.811830346	56.79994729	3.45E-09	7.78E-08	12.73434165	480	Upregulated
HILPDA	2.922305652	2.909531843	25.46050551	1.04E-05	4.53E-05	12.69472702	481	Upregulated
CTSD	1.578587996	6.609626368	71.34517834	1.98E-10	9.16E-09	12.68897821	482	Upregulated
TUFT1	1.760289521	3.569511396	58.05119219	2.62E-09	6.37E-08	12.66655333	484	Upregulated
AKIRIN2	1.478157566	5.772984937	82.71198971	2.76E-11	2.76E-09	12.65195523	485	Upregulated
TNIP1	1.983336604	7.495214717	46.69821269	3.19E-08	4.25E-07	12.63696164	486	Upregulated
NPC2	1.49952121	7.429755682	79.64492509	4.61E-11	3.79E-09	12.62753435	487	Upregulated
CLP1	1.601968544	5.434037371	68.35573405	3.43E-10	1.38E-08	12.58922268	489	Upregulated
PLIN2	2.095439444	7.206834624	42.14377932	9.61E-08	1.00E-06	12.57230777	490	Upregulated
P2RY6	2.343724429	0.904686268	34.99706576	5.95E-07	4.34E-06	12.56747274	491	Upregulated
TNF	2.009130223	2.556027879	45.34434827	4.52E-08	5.60E-07	12.5608635	492	Upregulated
CSGALNACT2	1.446202803	7.733072394	85.47798138	1.76E-11	2.16E-09	12.53348988	493	Upregulated
RARA	1.790839137	5.529124279	54.96464629	5.00E-09	1.03E-07	12.51078406	494	Upregulated
CIC	1.906560534	3.958139994	49.01640269	1.87E-08	2.86E-07	12.47725608	495	Upregulated
CD82	1.931424874	7.049488434	47.47065448	2.66E-08	3.68E-07	12.4275244	497	Upregulated
PNPT1	2.184264816	7.0285877	38.47280471	2.45E-07	2.13E-06	12.3904893	498	Upregulated
MARCO	1.996399114	4.577136791	44.66844326	5.18E-08	6.24E-07	12.3874202	499	Upregulated
SPRY2	2.159042841	2.411790263	39.21343887	2.08E-07	1.86E-06	12.37350549	501	Upregulated
SCARF1	1.956180723	6.124201289	46.14023017	3.64E-08	4.73E-07	12.3726727	502	Upregulated
PP2D1	1.926031005	3.047436223	47.33087401	2.79E-08	3.81E-07	12.36345696	503	Upregulated
MAP3K13	1.907727467	5.339350254	48.01299108	2.35E-08	3.36E-07	12.35010481	504	Upregulated
SSTR3	1.95560983	3.503134658	45.97515205	3.81E-08	4.91E-07	12.33781804	505	Upregulated
MERTK	2.117703678	3.430290284	40.10321839	1.62E-07	1.51E-06	12.32688651	506	Upregulated
TMEM167B	1.466534852	7.912536659	78.96458187	5.17E-11	3.95E-09	12.32457164	507	Upregulated
AFF4	1.411651295	7.236310768	86.88254536	1.40E-11	1.88E-09	12.31771517	508	Upregulated
CCDC9	1.551335785	4.545627252	69.61563934	2.72E-10	1.15E-08	12.31364104	509	Upregulated
SP110	1.754097997	6.223897934	55.3617136	4.59E-09	9.66E-08	12.30477301	510	Upregulated
CHMP2B	1.553164551	6.815602029	69.23732433	2.91E-10	1.22E-08	12.29176814	511	Upregulated
NCOA7	2.25858312	7.54238934	35.86358295	4.90E-07	3.71E-06	12.26679234	512	Upregulated
TAPBP	1.843781669	5.900606353	50.36721177	1.37E-08	2.25E-07	12.25794144	513	Upregulated
RIN3	1.613403581	4.360421193	64.13933341	7.69E-10	2.57E-08	12.24699098	514	Upregulated
CHMP4B	1.712385777	6.919669882	57.10348407	3.18E-09	7.34E-08	12.2161999	515	Upregulated
TRAFD1	1.752622615	7.322431133	54.70208563	5.29E-09	1.07E-07	12.21509497	516	Upregulated
KMT2B	1.793283565	2.770289194	52.55930756	8.58E-09	1.55E-07	12.20993077	517	Upregulated
ISG20	1.966478424	8.215505729	44.48676848	5.41E-08	6.46E-07	12.17224417	519	Upregulated
SMIM3	1.546850076	5.353511283	68.07849482	3.61E-10	1.43E-08	12.13549505	521	Upregulated
B4GALT5	1.582439215	8.358837524	65.2756778	6.16E-10	2.15E-08	12.13397907	522	Upregulated
NR4A1	2.394681242	0.965788594	31.90095964	1.43E-06	8.82E-06	12.10456168	523	Upregulated
MS4A4A	2.109136478	4.667483002	39.1818111	2.04E-07	1.83E-06	12.1003699	525	Upregulated
SUPT5H	1.346478007	5.993901514	94.28212374	4.47E-12	1.04E-09	12.09321362	526	Upregulated
DRAP1	1.601723142	6.066037597	63.3866009	8.89E-10	2.86E-08	12.08367443	527	Upregulated
SBNO2	1.721113476	7.154630522	55.4295514	4.52E-09	9.59E-08	12.07934411	528	Upregulated
STXBP2	1.633511995	3.194604691	60.91653623	1.47E-09	4.06E-08	12.07454624	529	Upregulated
MOB3A	1.789283357	5.724545221	51.43285004	1.08E-08	1.86E-07	12.04276186	531	Upregulated
PLEKHG2	1.853539668	2.822978578	48.40231573	2.18E-08	3.19E-07	12.03992188	532	Upregulated
BTN2A2	1.620228273	3.871517078	61.4156382	1.32E-09	3.74E-08	12.03414447	533	Upregulated
SH3BP2	1.615086175	6.094402578	61.72125234	1.24E-09	3.59E-08	12.02470827	534	Upregulated
HERC3	1.542486353	3.419961328	67.20029836	4.30E-10	1.61E-08	12.01981238	535	Upregulated
WWP2	1.404862519	6.015196069	82.56722414	2.83E-11	2.78E-09	12.01937584	536	Upregulated
FFAR2	1.97734358	8.454450207	42.74993276	8.27E-08	8.88E-07	11.96575393	538	Upregulated
TGFB1	1.64887715	4.437936135	58.80685382	2.23E-09	5.65E-08	11.95142635	539	Upregulated
MAP7D1	1.519766436	5.169220371	68.23906074	3.51E-10	1.41E-08	11.93104689	540	Upregulated
SLC1A2	2.200357737	1.323398995	35.90728071	5.03E-07	3.78E-06	11.9304025	541	Upregulated
TAF1C	2.106522773	2.148864531	38.43751445	2.56E-07	2.19E-06	11.9203325	543	Upregulated
ANKRD42	1.97547418	4.955868865	42.44946517	8.91E-08	9.41E-07	11.90508153	544	Upregulated
MLLT6	1.655305312	5.855432902	57.82115327	2.74E-09	6.58E-08	11.8885639	545	Upregulated
FAM72A	2.427105195	1.355623228	30.56232268	2.21E-06	1.27E-05	11.88620975	546	Upregulated
SPATA2	1.888398937	1.861896526	45.81289258	4.15E-08	5.26E-07	11.85800653	548	Upregulated
SCARB2	1.572682256	6.865596555	63.2952238	9.05E-10	2.89E-08	11.85588994	549	Upregulated
NCKAP5L	1.951318527	2.003939877	42.92818534	8.27E-08	8.88E-07	11.80826517	552	Upregulated
ADGRG3	1.981228533	6.340819873	41.68609683	1.08E-07	1.10E-06	11.80185794	553	Upregulated
CSRNP1	2.131130711	8.377215904	36.93848031	3.67E-07	2.94E-06	11.78959364	554	Upregulated
BRI3	1.480368806	6.13468763	69.78751927	2.63E-10	1.13E-08	11.76186827	555	Upregulated
BAZ2A	1.686604967	5.954834148	54.26527995	5.81E-09	1.16E-07	11.70037672	557	Upregulated
SREBF1	1.586220826	3.477953507	60.3396336	1.64E-09	4.41E-08	11.66761335	558	Upregulated
SYNJ1	1.491208328	5.323675411	67.64564164	3.92E-10	1.51E-08	11.66202856	559	Upregulated
CMTR1	1.542223656	6.892312768	63.43503897	8.80E-10	2.86E-08	11.63480009	562	Upregulated
ANKHD1	1.39162623	3.556926795	78.05328332	6.08E-11	4.38E-09	11.63260502	563	Upregulated
STOML1	2.194114984	3.541324261	34.46576373	7.21E-07	5.09E-06	11.61350842	565	Upregulated
TPCN2	1.60414382	2.811444929	58.71144597	2.32E-09	5.82E-08	11.60666003	566	Upregulated
CBX6	1.806884441	5.639065685	47.31896392	2.76E-08	3.78E-07	11.60497117	567	Upregulated
KLF9	1.693313239	6.37731703	52.98102067	7.68E-09	1.44E-07	11.58351953	568	Upregulated
SIN3A	1.69703893	5.649146114	52.6357578	8.28E-09	1.52E-07	11.57015688	569	Upregulated
C3orf38	1.303655968	6.548141662	90.67183799	7.74E-12	1.37E-09	11.55312611	570	Upregulated
PROSER1	1.348028666	3.934073988	82.95881461	2.66E-11	2.74E-09	11.54233078	572	Upregulated
PDIA3	1.41608979	7.059478346	73.81931387	1.27E-10	7.08E-09	11.54079546	574	Upregulated
TRAF6	1.337066649	6.182228973	83.99513221	2.24E-11	2.37E-09	11.53317556	576	Upregulated
PER2	1.779631622	2.575859297	48.12465414	2.34E-08	3.35E-07	11.5225865	577	Upregulated
ADNP2	1.39290375	4.35706911	76.22497336	8.30E-11	5.51E-09	11.50352689	578	Upregulated
TWF1	1.455934307	7.026340527	68.98015233	3.05E-10	1.26E-08	11.50264131	579	Upregulated
LACTB	1.664267024	7.157706513	53.88997296	6.30E-09	1.24E-07	11.49384219	580	Upregulated
HMGCS1	1.537984738	5.845975174	62.17500523	1.13E-09	3.42E-08	11.4833403	582	Upregulated
MXD1	1.577168733	10.07076385	59.11728441	2.09E-09	5.32E-08	11.47216417	584	Upregulated
GNG5	1.537898271	5.636982829	61.92470377	1.19E-09	3.52E-08	11.46342128	585	Upregulated
JMJD1C	1.675719623	9.989437849	52.45057596	8.62E-09	1.56E-07	11.40834776	586	Upregulated
TRAF4	1.726925742	3.291823323	49.8594602	1.55E-08	2.49E-07	11.40549885	587	Upregulated
PHC2	1.663882076	6.915421086	53.13265001	7.43E-09	1.41E-07	11.40012514	588	Upregulated
TLR2	1.588453079	9.94444669	57.66439515	2.83E-09	6.75E-08	11.39077452	589	Upregulated
SEZ6	1.849316802	1.36085935	44.2126193	6.18E-08	7.19E-07	11.36075387	590	Upregulated
RNMT	1.447869151	5.688407947	68.10419132	3.60E-10	1.43E-08	11.35905106	591	Upregulated
FUT4	1.83367383	5.187265499	44.49653369	5.40E-08	6.46E-07	11.35020111	593	Upregulated
NAPB	1.572742895	5.506420901	58.20681217	2.53E-09	6.16E-08	11.34006329	594	Upregulated
GRINA	1.822690896	5.798144838	44.832523	4.98E-08	6.02E-07	11.33787399	596	Upregulated
PIP4P1	1.383953438	5.759257412	74.43176124	1.14E-10	6.64E-09	11.3181351	598	Upregulated
SLC31A2	1.661307986	4.636796636	52.42552544	8.68E-09	1.56E-07	11.30659423	599	Upregulated
JUND	1.909256006	7.118145072	41.24699381	1.20E-07	1.20E-06	11.30454491	600	Upregulated
TMEM62	1.775812536	5.104206204	46.59160506	3.28E-08	4.35E-07	11.29768619	601	Upregulated
PTPN1	1.339621833	6.425467659	78.34948923	5.74E-11	4.16E-09	11.22772024	603	Upregulated
TULP2	2.242667854	0.536896896	31.08679888	1.64E-06	9.86E-06	11.22753188	604	Upregulated
BST2	1.860424033	7.012292496	42.52436158	8.74E-08	9.27E-07	11.22421116	605	Upregulated
STAT2	1.792444838	7.734077954	45.27863511	4.47E-08	5.56E-07	11.2111199	606	Upregulated
CREB3	1.489044164	4.468000432	63.01986898	9.57E-10	3.03E-08	11.19486627	607	Upregulated
TNFAIP6	2.000334886	7.23832353	37.51905184	3.15E-07	2.59E-06	11.17597976	608	Upregulated
ZFAND2A	1.69443206	5.498116581	49.69893577	1.60E-08	2.54E-07	11.17486645	609	Upregulated
SYTL3	1.597783767	6.316487672	54.8933341	5.07E-09	1.04E-07	11.15763932	610	Upregulated
GORASP1	1.494152175	5.084785481	61.8652638	1.20E-09	3.54E-08	11.13372473	611	Upregulated
RHBDD2	1.742740146	2.604206693	46.99381463	3.04E-08	4.10E-07	11.13086236	612	Upregulated
ATP6AP1	1.244158237	5.692928626	92.35139292	5.98E-12	1.18E-09	11.10890924	613	Upregulated
DDAH2	1.544940059	6.088571815	57.81896455	2.74E-09	6.58E-08	11.0959099	614	Upregulated
RETN	2.407287233	3.752028672	27.78502612	4.98E-06	2.47E-05	11.09290854	615	Upregulated
YES1	1.595958904	4.729544803	53.92339679	6.26E-09	1.24E-07	11.0246359	616	Upregulated
LENG8	1.918450961	4.303346453	39.1892751	2.04E-07	1.83E-06	11.00696788	617	Upregulated
GNE	1.33136425	5.236143938	76.0064514	8.61E-11	5.52E-09	10.99424483	619	Upregulated
THEMIS2	1.541237349	9.462713377	57.01884188	3.23E-09	7.39E-08	10.99121544	620	Upregulated
CCNK	1.611429788	4.459133045	52.15363858	9.22E-09	1.64E-07	10.93397496	621	Upregulated
SLC15A3	1.685266787	6.726428619	48.20878435	2.25E-08	3.26E-07	10.9311664	622	Upregulated
PDE1B	1.714669386	1.656386461	46.98695244	3.18E-08	4.24E-07	10.92681845	623	Upregulated
ADAM17	1.487221242	7.405238803	60.09854032	1.71E-09	4.55E-08	10.91979907	624	Upregulated
ID2	1.520604708	7.611001246	57.67610063	2.82E-09	6.74E-08	10.90443412	626	Upregulated
FNDC3B	1.397797236	8.103945516	67.25911093	4.22E-10	1.59E-08	10.89990963	627	Upregulated
CDC42EP4	1.587290654	2.484166512	53.23875973	7.45E-09	1.41E-07	10.87446676	628	Upregulated
SERTAD1	1.623187968	4.936258848	50.96778281	1.20E-08	2.03E-07	10.86421761	629	Upregulated
ELF1	1.518568621	9.274003204	57.07609214	3.19E-09	7.36E-08	10.83232791	630	Upregulated
TMEM119	2.039280991	1.496022662	34.79649561	6.86E-07	4.89E-06	10.82914078	631	Upregulated
SPPL2A	1.203113546	7.073285243	94.59933976	4.26E-12	1.02E-09	10.81964025	632	Upregulated
EFHD2	1.541187506	8.280992616	55.41242307	4.54E-09	9.59E-08	10.81604317	633	Upregulated
SLC7A5	1.968310589	3.493752306	36.51328101	4.13E-07	3.21E-06	10.81239895	635	Upregulated
CCDC97	1.545659324	2.760234464	54.97261586	5.08E-09	1.04E-07	10.79364404	637	Upregulated
ZMYND15	2.076866049	1.258326746	33.58695915	9.51E-07	6.36E-06	10.79288218	638	Upregulated
TCF7L2	1.57774567	2.808599841	53.03972458	7.70E-09	1.45E-07	10.79197298	639	Upregulated
ANKRD33B	2.093583398	4.044803087	32.94436122	1.10E-06	7.15E-06	10.77320663	640	Upregulated
PLAA	1.295963912	5.652143486	76.95245375	7.30E-11	4.99E-09	10.75874882	641	Upregulated
S1PR2	1.940556038	1.448954755	37.18809487	3.62E-07	2.90E-06	10.74576392	643	Upregulated
ETS2	1.742670753	7.627641272	43.62563338	6.67E-08	7.61E-07	10.6629492	647	Upregulated
KDM1B	1.311175013	5.262136885	73.18448906	1.42E-10	7.49E-09	10.65427222	648	Upregulated
ERI1	1.964273804	6.402850021	35.72168842	5.09E-07	3.81E-06	10.64354939	649	Upregulated
CLN8	1.328068785	4.277759205	70.73642113	2.21E-10	9.81E-09	10.63552894	650	Upregulated
GCNT7	1.648472969	2.803585832	47.65930523	2.59E-08	3.60E-07	10.6224479	651	Upregulated
SEC24A	1.30341173	5.675107833	73.64818052	1.31E-10	7.23E-09	10.61100334	653	Upregulated
LONRF3	1.545716644	3.574558905	53.25792464	7.26E-09	1.39E-07	10.59990913	654	Upregulated
SKI	1.997625274	3.933921068	34.57769252	6.97E-07	4.96E-06	10.59657063	655	Upregulated
MVD	1.470547593	3.981150168	57.99872191	2.64E-09	6.41E-08	10.57823737	656	Upregulated
SARNP	1.533110905	1.764231879	54.06415743	6.47E-09	1.27E-07	10.57447808	657	Upregulated
RAB34	1.621088823	4.090671624	48.6066132	2.05E-08	3.08E-07	10.55671322	659	Upregulated
RREB1	1.297441032	5.361536672	73.03738208	1.46E-10	7.56E-09	10.53691966	660	Upregulated
CASZ1	1.638540126	2.058659247	47.56872929	2.71E-08	3.73E-07	10.53325767	661	Upregulated
ABTB2	2.511123263	2.535850555	24.21065647	1.55E-05	6.39E-05	10.53215804	662	Upregulated
SRGAP1	2.060416516	0.573896504	32.16807065	1.26E-06	7.94E-06	10.50827145	665	Upregulated
SLC1A3	2.048491308	2.490475397	32.7973972	1.16E-06	7.47E-06	10.50206637	666	Upregulated
RBMS2	1.677445398	2.4706061	45.40678666	4.44E-08	5.55E-07	10.49407151	668	Upregulated
COL4A2	1.958943687	0.608060256	34.88798074	6.07E-07	4.41E-06	10.49072684	669	Upregulated
C3	2.208736726	1.298150373	29.11925136	3.42E-06	1.80E-05	10.48073086	670	Upregulated
SESTD1	1.196189185	4.817993306	86.62555645	1.46E-11	1.91E-09	10.42936303	672	Upregulated
MAP1S	1.694397571	2.179892301	44.20012656	6.00E-08	7.02E-07	10.42714205	673	Upregulated
SH3BP1	1.573610332	2.591678686	50.16415614	1.47E-08	2.37E-07	10.42435803	674	Upregulated
FOSL2	1.517281727	6.463451726	53.35808694	7.07E-09	1.36E-07	10.41912443	675	Upregulated
SEC16A	1.668277538	4.785803282	45.13466613	4.63E-08	5.70E-07	10.41694119	676	Upregulated
CCNJ	1.202574477	4.017453254	85.29313415	1.82E-11	2.19E-09	10.41328673	677	Upregulated
FRMD3	1.71249906	4.720255876	42.89844978	7.98E-08	8.66E-07	10.38212211	678	Upregulated
G0S2	2.686690548	9.078826845	21.47383119	3.77E-05	0.000136788	10.3812438	679	Upregulated
HSH2D	1.628456599	6.326329498	46.74219752	3.16E-08	4.23E-07	10.37970204	680	Upregulated
NT5C3A	1.661510938	9.118299376	45.18570387	4.57E-08	5.66E-07	10.3793106	681	Upregulated
IPO4	2.013762369	0.72367638	32.85588953	1.09E-06	7.13E-06	10.36424974	683	Upregulated
PTCH2	2.085279736	1.281217898	31.24773556	1.84E-06	1.09E-05	10.34892026	685	Upregulated
EPAS1	2.040376257	2.903436908	32.12550392	1.40E-06	8.63E-06	10.33201929	686	Upregulated
SLC15A4	1.598399328	8.462265921	47.80254571	2.47E-08	3.47E-07	10.32556713	687	Upregulated
HSPA5	1.738552121	7.901357127	41.46823618	1.14E-07	1.16E-06	10.32228198	688	Upregulated
ATXN2L	1.592207412	3.75443294	48.11217658	2.30E-08	3.32E-07	10.3164195	689	Upregulated
CWC25	1.572882025	6.41272234	49.15555621	1.81E-08	2.78E-07	10.31168051	690	Upregulated
VAMP5	1.708040151	3.646118151	42.51867654	8.79E-08	9.30E-07	10.30178374	691	Upregulated
SLC43A3	1.515182234	3.466777841	52.22961632	9.11E-09	1.62E-07	10.28702365	692	Upregulated
CALR	1.378192435	7.026718003	62.09165208	1.15E-09	3.45E-08	10.28368597	693	Upregulated
ZC3H11A	1.509934703	2.822860083	52.44244394	8.77E-09	1.58E-07	10.27081948	695	Upregulated
MICB	1.216845004	5.271919131	80.0815432	4.28E-11	3.63E-09	10.27047224	696	Upregulated
SH2B2	1.620725164	3.358778433	46.19863265	3.61E-08	4.71E-07	10.25419784	697	Upregulated
ZFP92	2.246554837	1.020942716	27.29005374	5.79E-06	2.80E-05	10.22910668	698	Upregulated
ZBTB10	1.414235991	5.901438844	58.45796244	2.40E-09	5.96E-08	10.21700923	699	Upregulated
CCNL1	1.81711441	10.43164403	37.58729768	3.09E-07	2.55E-06	10.16377992	703	Upregulated
ERLIN1	2.062655698	5.807203568	30.78544537	2.03E-06	1.18E-05	10.16316047	704	Upregulated
KDM6A	1.314364432	7.134421182	66.1121235	5.24E-10	1.88E-08	10.15450034	705	Upregulated
APOBEC3B	2.871248825	3.755560246	18.90603923	9.21E-05	0.000292869	10.14506082	706	Upregulated
PLP2	1.358451064	5.329195425	61.94136712	1.18E-09	3.52E-08	10.12583024	707	Upregulated
POMP	1.20452485	6.498545644	79.03437815	5.11E-11	3.93E-09	10.12526867	708	Upregulated
YPEL5	1.659649335	9.968332395	43.36611589	7.11E-08	7.94E-07	10.12445591	709	Upregulated
STX11	1.615831671	8.225907861	45.38028521	4.36E-08	5.48E-07	10.11727705	710	Upregulated
DDX60L	1.731010068	9.570489736	40.35171256	1.51E-07	1.43E-06	10.1153411	711	Upregulated
TNFSF13B	1.809104868	9.236538353	37.51295043	3.15E-07	2.59E-06	10.10688442	712	Upregulated
EDEM1	1.368959546	6.281336425	60.5157827	1.57E-09	4.28E-08	10.08748769	714	Upregulated
SGSH	1.601799186	2.531310897	45.76622585	4.06E-08	5.15E-07	10.07206865	716	Upregulated
TRIM26	1.33807953	4.885019035	62.99242355	9.61E-10	3.04E-08	10.05879567	717	Upregulated
CES1	2.149530571	5.408535665	28.41670047	4.10E-06	2.10E-05	10.05456394	718	Upregulated
TMED7	1.271737254	7.617239351	69.09504594	2.99E-10	1.24E-08	10.05434005	719	Upregulated
PHF11	1.337532309	6.759819174	62.76143178	1.01E-09	3.15E-08	10.03428443	721	Upregulated
BTBD19	2.005521103	1.863499665	31.57355128	1.68E-06	1.00E-05	10.02487148	723	Upregulated
LGALS9	1.690197983	4.191713293	41.0944492	1.25E-07	1.24E-06	9.984666886	729	Upregulated
BLZF1	1.59383933	6.534896896	45.35129409	4.40E-08	5.51E-07	9.97551874	730	Upregulated
GNG2	1.496379646	7.127608875	50.57406109	1.31E-08	2.17E-07	9.971089812	731	Upregulated
UGCG	1.46866788	7.307451991	52.15524981	9.20E-09	1.64E-07	9.965336554	732	Upregulated
VAT1	1.298901185	3.646173516	65.29334299	6.16E-10	2.15E-08	9.959838983	733	Upregulated
RHOG	1.363379839	5.615069228	59.5097515	1.93E-09	5.00E-08	9.954638377	734	Upregulated
TK1	1.512103668	0.920640947	49.82253907	1.67E-08	2.64E-07	9.946345663	735	Upregulated
BAK1	1.314411083	5.010277625	63.80571255	8.19E-10	2.71E-08	9.945744711	736	Upregulated
EMP3	1.238563002	7.880572531	70.99935826	2.10E-10	9.44E-09	9.93935363	737	Upregulated
DNAH2	2.191066747	0.750804152	26.97770989	6.13E-06	2.94E-05	9.9304027	738	Upregulated
EHD1	1.529490979	7.407290842	47.95078387	2.38E-08	3.39E-07	9.895586856	740	Upregulated
CCL3	2.32204134	3.124489166	24.71101425	1.31E-05	5.53E-05	9.884757532	742	Upregulated
MAPK7	1.603780517	2.485897797	44.26615447	5.83E-08	6.87E-07	9.884060811	743	Upregulated
IDS	1.662115045	4.822237599	41.26735881	1.20E-07	1.20E-06	9.843208385	746	Upregulated
GGA1	1.492569951	4.987796063	49.60296851	1.63E-08	2.59E-07	9.830172655	747	Upregulated
BRD2	1.451713755	7.212396368	51.75643825	1.01E-08	1.77E-07	9.800598158	749	Upregulated
STAT3	1.087045047	7.902329754	94.7828778	4.14E-12	1.01E-09	9.778687907	750	Upregulated
PTPN7	1.490595174	4.84369583	48.69909945	2.01E-08	3.01E-07	9.719884783	757	Upregulated
UBE2A	1.155905221	4.999815964	79.27150436	4.91E-11	3.91E-09	9.718901741	758	Upregulated
ZEB2	1.198784325	8.841365574	72.19824477	1.69E-10	8.33E-09	9.685520054	759	Upregulated
PLK2	1.828640675	3.455144772	34.35718353	7.42E-07	5.20E-06	9.661842629	762	Upregulated
SLC16A6	1.310668455	5.649738846	60.58785908	1.55E-09	4.26E-08	9.660617113	763	Upregulated
MICALL1	1.615683528	2.108233796	42.01387126	1.03E-07	1.06E-06	9.653061408	765	Upregulated
RLIM	1.166500241	8.365818288	76.29803633	8.18E-11	5.46E-09	9.638258711	767	Upregulated
MEF2D	1.573698591	3.937196383	43.59600046	6.73E-08	7.65E-07	9.625561744	768	Upregulated
REXO1	1.85966227	2.139127045	33.28854274	1.02E-06	6.75E-06	9.615961171	769	Upregulated
RAB8A	1.442233346	5.99842963	50.58479665	1.31E-08	2.17E-07	9.610793667	770	Upregulated
FBRS	1.595685286	5.924338692	42.38344053	9.06E-08	9.51E-07	9.608586469	771	Upregulated
KLF6	1.459785864	9.095213057	49.48683382	1.67E-08	2.65E-07	9.601453979	772	Upregulated
SNX9	1.39066304	5.429815069	53.770196	6.47E-09	1.27E-07	9.591958278	773	Upregulated
ARPC5L	1.18486857	5.24883519	72.46753905	1.61E-10	8.08E-09	9.588667718	774	Upregulated
CLEC4E	1.810026078	8.134405478	34.46379533	7.18E-07	5.07E-06	9.583450946	775	Upregulated
SYAP1	1.431669345	7.172677522	50.60742755	1.30E-08	2.16E-07	9.542719767	777	Upregulated
SLC35B1	1.252917575	5.23072326	64.41135811	7.28E-10	2.46E-08	9.533858255	778	Upregulated
DNAJC25	1.779357354	4.103220805	35.10276238	6.03E-07	4.39E-06	9.532665755	779	Upregulated
SLC25A36	1.248551862	6.293181235	64.80852248	6.74E-10	2.32E-08	9.532324016	780	Upregulated
DNAH17	1.701219249	3.362655614	37.69522394	3.02E-07	2.50E-06	9.530113771	781	Upregulated
BCL7B	1.344192714	4.384713149	56.39288721	3.69E-09	8.24E-08	9.522419514	783	Upregulated
ZC3H7A	1.098525551	5.959606087	85.01558379	1.89E-11	2.19E-09	9.512310256	785	Upregulated
ULK1	1.584172054	4.064077879	41.98610391	1.00E-07	1.04E-06	9.480355089	787	Upregulated
FRS2	1.069388621	5.385998618	90.86238173	7.52E-12	1.37E-09	9.477026067	789	Upregulated
KCNK7	1.59611712	0.982669255	41.6877357	1.14E-07	1.16E-06	9.474121692	790	Upregulated
MT1X	2.191516853	3.267287436	25.24796644	1.10E-05	4.77E-05	9.471580645	791	Upregulated
GABARAPL1	1.549435792	8.157580983	43.41729497	7.02E-08	7.87E-07	9.457379092	793	Upregulated
SCAMP4	1.799052226	1.144867521	34.21125317	8.06E-07	5.57E-06	9.452567995	795	Upregulated
UVRAG	1.126920451	5.762672383	78.39977797	5.69E-11	4.15E-09	9.44598686	796	Upregulated
PDCD1LG2	1.994270905	2.329105582	29.00417648	3.50E-06	1.84E-05	9.445185274	797	Upregulated
ARHGAP17	1.423609565	3.66287445	50.00437204	1.49E-08	2.41E-07	9.421516467	800	Upregulated
MLLT1	1.521589926	3.444101068	44.50686926	5.41E-08	6.46E-07	9.418442574	801	Upregulated
MMP8	2.457502042	4.983459543	21.13735583	4.23E-05	0.000151024	9.390003093	803	Upregulated
GAS6	1.848964603	2.666296182	32.23723299	1.36E-06	8.43E-06	9.382358358	804	Upregulated
USP50	1.557329335	2.923271667	42.29703115	9.35E-08	9.76E-07	9.360083646	805	Upregulated
NUAK2	1.584424342	5.019053883	40.95790303	1.29E-07	1.27E-06	9.343520041	806	Upregulated
ERO1A	1.531595409	7.761088799	43.23684576	7.34E-08	8.10E-07	9.329618797	808	Upregulated
VPS18	1.11215529	5.744045178	78.42725983	5.67E-11	4.15E-09	9.32222345	810	Upregulated
DUSP2	1.842673478	5.787435255	31.76774685	1.53E-06	9.33E-06	9.268911778	814	Upregulated
GOLGB1	1.304471295	8.038179404	56.54795144	3.57E-09	7.99E-08	9.258119467	815	Upregulated
P2RX4	1.256826479	5.163676532	60.46318659	1.59E-09	4.32E-08	9.256490749	816	Upregulated
CXCL16	1.63466259	4.38043786	38.24504733	2.60E-07	2.22E-06	9.241543713	817	Upregulated
KDM5B	1.398742048	6.081436635	49.78842408	1.56E-08	2.50E-07	9.234629159	818	Upregulated
WDR45B	1.40509442	6.606198113	49.23974922	1.77E-08	2.75E-07	9.219422119	819	Upregulated
TTF2	1.322971497	3.730493999	54.66877132	5.34E-09	1.08E-07	9.216451226	820	Upregulated
OSMR	1.615703	3.452644981	38.77788777	2.27E-07	1.99E-06	9.210980717	821	Upregulated
STAC3	1.383240369	2.964521078	50.47147821	1.35E-08	2.24E-07	9.199418774	823	Upregulated
IDI1	1.60490245	8.180101955	39.01851303	2.12E-07	1.89E-06	9.18489607	824	Upregulated
STX1A	1.958962259	0.974756197	28.52436034	4.05E-06	2.08E-05	9.170562107	827	Upregulated
B4GALT4	1.151577631	4.465910802	70.01992394	2.52E-10	1.10E-08	9.166464136	829	Upregulated
PLEKHM1	1.336383613	5.179671574	53.23980873	7.26E-09	1.39E-07	9.164386577	830	Upregulated
TBC1D7	1.560896757	3.977550922	40.67054279	1.39E-07	1.35E-06	9.163847427	831	Upregulated
ZNF324	1.538560492	4.135979302	41.63251975	1.09E-07	1.12E-06	9.157700223	832	Upregulated
RUNX3	1.547851436	4.469328814	41.07188017	1.26E-07	1.24E-06	9.142149592	835	Upregulated
FMNL2	1.49981223	3.021941994	43.2888341	7.31E-08	8.08E-07	9.137961446	837	Upregulated
FAM72B	2.148872855	0.818309604	24.55931612	1.34E-05	5.66E-05	9.126445439	838	Upregulated
ADCY3	1.949515544	3.099457602	28.44086874	4.10E-06	2.10E-05	9.11906961	839	Upregulated
PSTPIP2	1.612838434	6.836251609	38.23973171	2.60E-07	2.22E-06	9.118161134	840	Upregulated
N4BP3	1.650445478	2.125644709	36.85481409	3.86E-07	3.05E-06	9.102939748	842	Upregulated
ARHGDIA	1.640604796	4.421449205	36.81960827	3.79E-07	3.02E-06	9.057270509	844	Upregulated
SLC25A25	1.240732106	4.861943843	59.47241831	1.95E-09	5.01E-08	9.057225805	845	Upregulated
VPS9D1	1.471313174	3.358908678	43.97653292	6.16E-08	7.17E-07	9.040274086	846	Upregulated
GRN	1.389928778	6.248567809	48.3599855	2.17E-08	3.18E-07	9.030262167	847	Upregulated
GLA	1.319282268	5.910912343	52.78421805	8.02E-09	1.49E-07	9.006803078	852	Upregulated
EPG5	1.425545029	6.705167039	46.01262449	3.75E-08	4.86E-07	9.000040076	853	Upregulated
NR1H2	1.320745887	5.385410492	52.48939344	8.55E-09	1.55E-07	8.99257051	854	Upregulated
LHFPL2	1.321468989	5.666876046	51.6673998	1.03E-08	1.80E-07	8.912924251	859	Upregulated
BIN3	1.357527269	5.786553126	49.30670876	1.75E-08	2.72E-07	8.911978911	861	Upregulated
SRF	1.40836631	4.656009521	46.09061178	3.69E-08	4.79E-07	8.901013418	863	Upregulated
PGS1	1.577803219	7.05318662	38.0222918	2.76E-07	2.32E-06	8.888814397	864	Upregulated
FKBP11	1.338957989	3.045786003	50.23233817	1.43E-08	2.32E-07	8.882081601	865	Upregulated
YTHDF3	1.096310882	7.528370897	72.48720643	1.61E-10	8.08E-09	8.872005749	866	Upregulated
CACNA1E	1.571265045	3.168615339	38.167841	2.67E-07	2.26E-06	8.871226319	867	Upregulated
RFX2	1.846562749	4.009860285	29.54166264	2.93E-06	1.58E-05	8.864663676	868	Upregulated
MTCH1	1.343918058	7.05713429	49.58775871	1.64E-08	2.60E-07	8.850281667	869	Upregulated
CDKN2D	1.416434572	8.517866316	45.082499	4.69E-08	5.75E-07	8.838853	871	Upregulated
SBF2	1.051413736	6.781813461	78.89663103	5.23E-11	3.96E-09	8.833750055	872	Upregulated
C8orf76	1.287397091	2.917623594	53.10190773	7.57E-09	1.43E-07	8.812107574	873	Upregulated
APOL4	1.969592452	1.046807275	26.601139	7.32E-06	3.42E-05	8.797371137	874	Upregulated
CLASRP	1.353617268	3.591680887	48.35192998	2.18E-08	3.19E-07	8.792607168	875	Upregulated
SPI1	1.316739739	5.137532933	50.68304946	1.28E-08	2.14E-07	8.781872067	877	Upregulated
PPP1R18	1.215758283	6.328420333	58.38467972	2.43E-09	6.04E-08	8.776361788	879	Upregulated
RAB8B	1.307018688	9.65971553	51.19764072	1.14E-08	1.94E-07	8.774181055	881	Upregulated
BZW1	1.197957635	8.566364705	59.69218847	1.86E-09	4.84E-08	8.762725536	883	Upregulated
SPATA13	1.046681091	7.509616049	77.92902849	6.17E-11	4.41E-09	8.74564027	885	Upregulated
SECTM1	1.497763025	6.864651733	40.19346775	1.57E-07	1.48E-06	8.733215828	886	Upregulated
NOD2	1.528760102	5.02854606	38.60450197	2.37E-07	2.06E-06	8.692043607	888	Upregulated
DOT1L	1.567538305	4.668565279	36.89731049	3.71E-07	2.96E-06	8.666242834	890	Upregulated
ZBTB21	1.240090614	5.180861691	54.68078521	5.31E-09	1.08E-07	8.64119906	894	Upregulated
TVP23C	1.353397928	3.041884986	46.88439465	3.08E-08	4.14E-07	8.63892777	895	Upregulated
PDE4D	1.208276703	6.537589608	57.09968216	3.18E-09	7.34E-08	8.619874061	899	Upregulated
RICTOR	1.359433271	9.473577465	46.32472641	3.49E-08	4.58E-07	8.61807252	900	Upregulated
CIB1	1.281505199	6.268890826	51.26137755	1.12E-08	1.92E-07	8.608232197	901	Upregulated
CD163	2.059483314	7.205931679	23.99593472	1.63E-05	6.69E-05	8.59709174	903	Upregulated
RNF7	1.076627945	5.979675103	70.26600366	2.41E-10	1.06E-08	8.586180359	905	Upregulated
BCL2A1	1.697865956	9.906397141	31.91411075	1.47E-06	9.02E-06	8.565087611	907	Upregulated
SAP30	2.153010652	5.148451712	22.36507455	2.79E-05	0.000106144	8.556292634	910	Upregulated
PDLIM7	1.42020639	4.2304395	42.3628782	9.11E-08	9.56E-07	8.549178265	911	Upregulated
TENT4B	1.16636302	6.412394945	59.89538941	1.79E-09	4.69E-08	8.547801367	912	Upregulated
PSME2	1.200822599	5.793357599	56.73663398	3.43E-09	7.75E-08	8.538924732	914	Upregulated
ERP44	1.177836796	6.721858664	58.77949224	2.24E-09	5.66E-08	8.5363008	915	Upregulated
PGPEP1	1.362976885	4.95333722	45.34606428	4.40E-08	5.51E-07	8.530228205	917	Upregulated
RNF144B	1.661689101	7.935431342	32.7943035	1.14E-06	7.37E-06	8.528720378	918	Upregulated
STARD8	1.297467278	2.573167799	49.42869026	1.73E-08	2.71E-07	8.521426881	920	Upregulated
ZNF805	1.095245907	5.093433668	66.94264043	4.48E-10	1.66E-08	8.519764817	921	Upregulated
RRBP1	1.121481137	6.761939957	64.11655683	7.71E-10	2.57E-08	8.512916131	922	Upregulated
DAAM2	2.570813697	1.953029166	17.30501962	0.000166005	0.000488779	8.511674719	923	Upregulated
XAB2	1.260982594	4.453762803	51.66765354	1.03E-08	1.80E-07	8.504961096	924	Upregulated
JDP2	1.488377877	5.905090423	38.87437477	2.21E-07	1.94E-06	8.500409726	925	Upregulated
XRN1	1.343354712	9.277077529	45.96781511	3.79E-08	4.89E-07	8.476974114	928	Upregulated
CCDC134	1.535104563	2.777073026	36.79427475	3.85E-07	3.05E-06	8.46678338	929	Upregulated
ESPL1	1.825552405	1.144317453	28.12747977	4.64E-06	2.32E-05	8.461944931	930	Upregulated
REPIN1	1.378501272	4.046462311	43.88036654	6.28E-08	7.28E-07	8.46118083	931	Upregulated
CD7	1.506025328	1.889973275	37.97019151	2.90E-07	2.42E-06	8.459400137	933	Upregulated
TIFA	1.612219753	6.663027977	33.94426135	8.29E-07	5.70E-06	8.455024668	934	Upregulated
BUD31	1.267518983	6.211407701	50.39435673	1.36E-08	2.24E-07	8.427816272	935	Upregulated
ARHGAP26	1.379685516	8.373045893	43.46420401	6.94E-08	7.82E-07	8.425744132	936	Upregulated
CYSTM1	1.591686215	6.487157494	34.38079937	7.34E-07	5.17E-06	8.41509934	937	Upregulated
PLEKHO2	1.199293472	5.978704893	55.36848138	4.58E-09	9.66E-08	8.412890256	938	Upregulated
SMAD3	1.545798075	4.52390071	35.95206976	4.78E-07	3.64E-06	8.407433211	939	Upregulated
CMC2	1.177988945	4.250051873	57.07651683	3.20E-09	7.36E-08	8.402888316	940	Upregulated
CEACAM1	1.632569495	3.891734238	32.87299182	1.12E-06	7.25E-06	8.390891997	941	Upregulated
NLGN3	1.613900858	2.14798529	33.50757634	9.58E-07	6.39E-06	8.383555208	943	Upregulated
NEXN	1.524006805	4.810463627	36.57432714	4.05E-07	3.17E-06	8.381160564	946	Upregulated
BICRA	1.779165804	1.371240381	28.78043107	3.82E-06	1.98E-05	8.36756999	948	Upregulated
MED15	1.375499151	4.435623419	43.13175051	7.53E-08	8.28E-07	8.365672673	949	Upregulated
TNFRSF12A	1.665329916	3.952836606	31.70634063	1.56E-06	9.48E-06	8.36543371	950	Upregulated
TIMP2	1.324871478	3.944939124	45.94733763	3.82E-08	4.92E-07	8.357621937	951	Upregulated
SERPINB9	1.550626744	6.708005378	35.37491554	5.59E-07	4.11E-06	8.351261299	952	Upregulated
NFIL3	1.621510441	7.644294309	32.94347023	1.10E-06	7.14E-06	8.344813642	953	Upregulated
LYN	1.216263917	9.192963188	53.21812516	7.29E-09	1.39E-07	8.339558557	956	Upregulated
KLF11	1.345840717	5.059056607	44.54219036	5.34E-08	6.40E-07	8.335650846	957	Upregulated
ZFYVE26	1.435348902	5.208467687	39.91349739	1.69E-07	1.56E-06	8.334331067	958	Upregulated
ALDH4A1	1.441475087	2.140995038	39.7166469	1.82E-07	1.67E-06	8.329402673	960	Upregulated
CHMP1A	1.128737682	5.651414158	60.68650427	1.52E-09	4.18E-08	8.328205466	961	Upregulated
TLE1	1.857594643	3.954755855	26.61300889	7.13E-06	3.34E-05	8.315337814	962	Upregulated
TRIM25	1.446400139	7.390088945	39.14300851	2.06E-07	1.85E-06	8.293459115	965	Upregulated
FRMD6	1.451453197	0.865871639	39.02335756	2.24E-07	1.97E-06	8.28274837	967	Upregulated
SZRD1	1.097882098	5.25128875	63.4353906	8.81E-10	2.86E-08	8.282611079	968	Upregulated
MTMR14	1.238585994	6.331703156	50.88326789	1.22E-08	2.06E-07	8.282581611	969	Upregulated
ARID4B	1.29267528	8.762463372	46.64908458	3.23E-08	4.29E-07	8.230544128	973	Upregulated
HK2	1.681422636	7.236475194	30.45947289	2.24E-06	1.28E-05	8.227435255	974	Upregulated
CASP7	1.167648321	5.594665242	55.80014362	4.18E-09	9.09E-08	8.221707862	976	Upregulated
DENND3	1.292180124	8.269827084	46.49073192	3.35E-08	4.43E-07	8.210426488	978	Upregulated
IVNS1ABP	1.550177395	9.034775977	34.47461186	7.15E-07	5.06E-06	8.209227602	979	Upregulated
GGNBP2	1.208005115	7.627655643	52.24219864	9.03E-09	1.62E-07	8.204233584	981	Upregulated
NLRC5	1.433934043	7.080955645	38.95052318	2.16E-07	1.92E-06	8.19792528	982	Upregulated
NOL4L	1.342930474	4.299938382	43.41645156	7.03E-08	7.88E-07	8.196666474	983	Upregulated
TFEC	1.818034484	7.459592024	26.88063428	6.56E-06	3.11E-05	8.193851539	984	Upregulated
OTULIN	1.015262475	6.40043646	71.69493474	1.85E-10	8.85E-09	8.175885719	986	Upregulated
FOS	1.959223472	9.714778525	23.80882504	1.74E-05	7.03E-05	8.136494188	993	Upregulated
TOR1B	1.592413828	6.859118746	32.47825271	1.25E-06	7.87E-06	8.128021318	996	Upregulated
TMEM127	1.162351411	5.434980859	54.85052418	5.12E-09	1.05E-07	8.113389382	997	Upregulated
GM2A	1.312200145	6.568968885	44.39100874	5.54E-08	6.60E-07	8.110341958	999	Upregulated
NDUFAF5	1.186712849	3.843978189	52.84654127	7.93E-09	1.48E-07	8.105691449	1001	Upregulated
SOCS6	1.366194609	4.20452678	41.41183363	1.16E-07	1.17E-06	8.105177165	1002	Upregulated
MED26	1.284817151	2.622384733	45.87830602	3.94E-08	5.04E-07	8.090802752	1004	Upregulated
SRC	1.353840579	2.431342327	41.9491371	1.03E-07	1.06E-06	8.088005586	1005	Upregulated
MED12	1.393451904	4.49107812	39.77572191	1.75E-07	1.61E-06	8.073848578	1006	Upregulated
COQ10B	1.23058841	7.188222024	49.21592943	1.78E-08	2.75E-07	8.073221158	1007	Upregulated
RBM4	1.285330822	5.206512432	45.60296806	4.14E-08	5.24E-07	8.07234585	1008	Upregulated
MYLIP	1.131439266	7.31471623	57.04141728	3.22E-09	7.37E-08	8.070087235	1009	Upregulated
ERO1B	1.178338535	5.267871398	53.04158476	7.58E-09	1.43E-07	8.065612393	1010	Upregulated
MED25	1.522179476	5.204615059	34.33073578	7.45E-07	5.21E-06	8.041572808	1013	Upregulated
ATP6V1F	1.227114723	3.473966127	48.93277075	1.91E-08	2.89E-07	8.023987831	1015	Upregulated
DIABLO	1.582587736	3.599998047	32.1589796	1.37E-06	8.52E-06	8.023395272	1016	Upregulated
TMSB10	1.174206524	10.73286056	52.7027601	8.16E-09	1.51E-07	8.010756128	1018	Upregulated
P2RY2	1.765679644	3.116607263	27.14144118	6.08E-06	2.92E-05	8.007075224	1019	Upregulated
FGF13	1.942577067	2.369078144	23.57802085	1.90E-05	7.59E-05	8.002795139	1020	Upregulated
CFAP45	2.006286142	4.463220096	22.37442332	2.79E-05	0.000105883	7.975332239	1024	Upregulated
MUL1	1.042217452	4.540806933	64.81474013	6.74E-10	2.32E-08	7.957021851	1027	Upregulated
RABGGTB	1.154222149	6.782907007	53.61521928	6.68E-09	1.30E-07	7.948910972	1028	Upregulated
SMNDC1	1.151497121	5.294782582	53.68665706	6.58E-09	1.28E-07	7.936838931	1030	Upregulated
PRDM1	1.516761296	4.772120508	33.67151655	8.94E-07	6.04E-06	7.915683357	1033	Upregulated
SNN	1.307414522	8.429407698	42.57332442	8.64E-08	9.19E-07	7.892575517	1036	Upregulated
WBP11	1.328564232	3.763293703	41.45031141	1.15E-07	1.16E-06	7.885573192	1039	Upregulated
HMGB3	1.331218616	2.248440336	41.35359672	1.20E-07	1.20E-06	7.883117878	1041	Upregulated
ABCD1	1.443964762	2.855514561	36.14762645	4.58E-07	3.51E-06	7.876928706	1043	Upregulated
MOB4	1.23922094	6.128591001	46.30902068	3.50E-08	4.58E-07	7.855443217	1046	Upregulated
SLC35F6	1.32872095	3.056023591	41.04313863	1.28E-07	1.25E-06	7.841774735	1047	Upregulated
AHR	1.396722753	7.145056188	37.55973062	3.11E-07	2.56E-06	7.809196854	1051	Upregulated
PLAGL1	1.441664327	2.825009355	35.67844825	5.20E-07	3.88E-06	7.801320445	1053	Upregulated
NCSTN	1.049901288	4.748436537	61.43931471	1.31E-09	3.72E-08	7.80042034	1054	Upregulated
CCDC181	1.642286414	0.801928957	29.11949929	3.40E-06	1.79E-05	7.79546752	1055	Upregulated
DYSF	1.357627148	6.216115329	39.22174132	2.02E-07	1.82E-06	7.79305115	1056	Upregulated
SIK3	1.171737286	5.741458396	50.41005566	1.36E-08	2.24E-07	7.791976819	1057	Upregulated
DNAJB11	1.121159765	5.636446981	54.43964798	5.59E-09	1.12E-07	7.791693661	1058	Upregulated
SETD5	1.20940927	5.950266502	47.53338538	2.63E-08	3.64E-07	7.787480231	1059	Upregulated
ZNF326	1.113364343	5.420979091	55.02233889	4.94E-09	1.02E-07	7.782161762	1061	Upregulated
DCAF15	1.201377541	3.933337979	48.05575737	2.33E-08	3.35E-07	7.779590214	1062	Upregulated
TNFAIP2	1.53495741	7.719284858	31.89924028	1.47E-06	9.05E-06	7.741168651	1068	Upregulated
RAB5A	1.309429872	7.912106255	41.12765103	1.24E-07	1.23E-06	7.739977346	1069	Upregulated
PHF13	1.336757241	3.294071284	39.67188032	1.80E-07	1.65E-06	7.729926347	1071	Upregulated
CALCOCO2	1.277619871	7.872911072	42.55004486	8.69E-08	9.22E-07	7.710564972	1076	Upregulated
NECTIN2	2.36277891	4.462674186	16.89023695	0.000190772	0.000551005	7.699928804	1078	Upregulated
ZNF136	1.025412187	5.802225253	62.77353055	1.00E-09	3.15E-08	7.692731959	1081	Upregulated
RNF31	1.249985692	1.654456908	44.27347678	6.00E-08	7.02E-07	7.692157415	1082	Upregulated
CNEP1R1	1.184047605	6.527028073	48.31410686	2.19E-08	3.20E-07	7.689946925	1083	Upregulated
QSOX1	1.063721844	4.732214363	58.54440649	2.36E-09	5.90E-08	7.689580234	1084	Upregulated
DYNLT1	1.23214366	6.795216003	44.98146754	4.80E-08	5.86E-07	7.67848825	1086	Upregulated
RBCK1	1.306034828	6.026239807	40.72240132	1.37E-07	1.33E-06	7.674139208	1087	Upregulated
KIRREL3	1.737581739	1.111877619	26.13419525	8.55E-06	3.88E-05	7.664708409	1089	Upregulated
ZNF34	1.205272163	3.086601173	46.58321578	3.31E-08	4.38E-07	7.664331181	1090	Upregulated
GPX3	1.712484477	2.419691308	26.60951257	7.22E-06	3.38E-05	7.657516989	1091	Upregulated
FERMT3	1.023847587	7.181140489	61.92161575	1.19E-09	3.52E-08	7.631711689	1093	Upregulated
AZIN1	1.368081611	8.773253902	37.41818772	3.23E-07	2.64E-06	7.631168186	1094	Upregulated
DBF4B	1.344795971	0.924688176	38.49089208	2.58E-07	2.21E-06	7.605889867	1095	Upregulated
DLG2	1.610426553	0.811290545	28.78726617	3.76E-06	1.95E-05	7.583442606	1099	Upregulated
PTS	1.282138702	4.408111632	40.98669013	1.29E-07	1.26E-06	7.563212422	1101	Upregulated
STK35	1.126045586	4.182816779	51.25031262	1.13E-08	1.92E-07	7.562743828	1102	Upregulated
GPATCH2L	1.173427097	7.138838964	47.49285547	2.65E-08	3.67E-07	7.551672265	1103	Upregulated
ZNF791	1.190729508	6.319385603	46.30594002	3.50E-08	4.58E-07	7.548055181	1104	Upregulated
ZNF292	1.229287505	8.381343709	43.82038738	6.36E-08	7.32E-07	7.54232037	1105	Upregulated
HNRNPLL	1.506311348	6.953782372	31.48218998	1.66E-06	9.98E-06	7.532904827	1106	Upregulated
NECAP1	1.432671438	6.758621009	34.02715578	8.10E-07	5.58E-06	7.525830746	1107	Upregulated
ETFRF1	1.351914574	4.857182007	37.13305959	3.49E-07	2.81E-06	7.504394372	1108	Upregulated
CMIP	1.252576272	4.026295938	42.03779172	9.88E-08	1.03E-06	7.501519257	1109	Upregulated
RELA	1.314959175	4.855840137	38.77702771	2.26E-07	1.99E-06	7.49802289	1111	Upregulated
MECP2	1.212903667	5.833496232	44.25105324	5.73E-08	6.79E-07	7.481501718	1112	Upregulated
GBP2	1.455163276	10.46420018	32.80936187	1.14E-06	7.35E-06	7.47067562	1116	Upregulated
MAP1LC3B	1.252154922	7.038452291	41.43046799	1.15E-07	1.16E-06	7.431206386	1124	Upregulated
CLEC4D	1.482068162	6.687871641	31.51133845	1.65E-06	9.91E-06	7.415896363	1129	Upregulated
RELT	1.189345958	6.468786373	44.966371	4.82E-08	5.88E-07	7.410713012	1132	Upregulated
SUPT6H	1.140670959	6.004874378	48.22848201	2.24E-08	3.26E-07	7.399673362	1136	Upregulated
SNIP1	1.037302338	5.5359255	56.84487561	3.35E-09	7.59E-08	7.385439195	1137	Upregulated
TNFSF10	1.868572895	10.24966867	22.1775563	2.97E-05	0.000111652	7.384850018	1138	Upregulated
TREM1	1.591400018	9.216792883	28.06547656	4.56E-06	2.29E-05	7.384043067	1139	Upregulated
LGMN	1.258372888	2.051523027	40.71514116	1.42E-07	1.37E-06	7.379636619	1140	Upregulated
ENPP2	1.577259451	2.670761886	28.45579687	4.09E-06	2.10E-05	7.378516326	1141	Upregulated
SPRTN	1.111373006	5.373874244	50.22028044	1.42E-08	2.31E-07	7.374760611	1142	Upregulated
PARP6	1.170657988	3.928686228	45.75181769	4.00E-08	5.10E-07	7.366394085	1144	Upregulated
CRACR2A	1.259854117	4.251704225	40.31731003	1.52E-07	1.45E-06	7.357123369	1145	Upregulated
KANSL3	1.02743437	4.341330397	57.12325647	3.17E-09	7.34E-08	7.329740654	1150	Upregulated
RGS12	1.319172609	2.568868344	37.14260762	3.52E-07	2.84E-06	7.3176191	1153	Upregulated
JAG1	1.280379283	3.606572466	38.76781064	2.27E-07	1.99E-06	7.299075293	1157	Upregulated
HMGA1	1.516036818	2.647741895	29.66596272	2.85E-06	1.55E-05	7.290952507	1158	Upregulated
HSPA13	1.157613954	6.944796873	45.80522493	3.94E-08	5.05E-07	7.289618909	1159	Upregulated
ADCY4	1.375956895	1.72214559	34.57527076	7.22E-07	5.10E-06	7.282136136	1161	Upregulated
TAF13	1.187515336	5.186834877	43.62362101	6.68E-08	7.61E-07	7.266097558	1163	Upregulated
TBK1	1.125335768	7.663786249	47.39825684	2.71E-08	3.73E-07	7.234404736	1165	Upregulated
BRCA2	1.571440866	6.199974422	27.71040645	5.08E-06	2.50E-05	7.230699907	1166	Upregulated
CPEB2	1.269325293	5.721392715	38.65119132	2.34E-07	2.04E-06	7.222973867	1169	Upregulated
SIPA1L2	1.582123286	6.541374577	27.35715607	5.66E-06	2.74E-05	7.216901743	1171	Upregulated
AGFG1	1.057253041	7.574436178	52.49002954	8.55E-09	1.55E-07	7.198525174	1172	Upregulated
ARF4	1.085225984	6.905453552	50.16004427	1.44E-08	2.34E-07	7.196355326	1174	Upregulated
UBASH3B	1.179650635	5.059667009	43.32738133	7.18E-08	7.99E-07	7.192858284	1175	Upregulated
LILRB1	1.408080214	4.515042624	32.49849336	1.24E-06	7.84E-06	7.189025958	1176	Upregulated
USP36	1.318449369	3.560841018	36.09068324	4.62E-07	3.54E-06	7.187631638	1177	Upregulated
CLCN6	1.221725563	2.743195854	40.82156771	1.35E-07	1.32E-06	7.183443804	1178	Upregulated
ALDH1A2	1.475846796	4.973144476	30.09694812	2.49E-06	1.39E-05	7.167628385	1181	Upregulated
NKD1	1.315528093	1.283622393	36.24035587	4.67E-07	3.57E-06	7.166580287	1183	Upregulated
TP53BP2	1.047139403	6.551690182	52.93932029	7.75E-09	1.45E-07	7.160613194	1185	Upregulated
SUSD6	1.281752838	4.898710962	37.5083759	3.16E-07	2.59E-06	7.160224934	1187	Upregulated
DDA1	1.198949081	3.382791589	41.85349624	1.04E-07	1.07E-06	7.158875836	1188	Upregulated
AP5Z1	1.047329563	4.965485009	52.89050262	7.83E-09	1.46E-07	7.158316852	1189	Upregulated
UBE2J1	1.280242298	9.102137175	37.56364521	3.11E-07	2.56E-06	7.158116754	1190	Upregulated
MAP1A	1.226216245	2.140746163	40.28467095	1.58E-07	1.48E-06	7.148906254	1191	Upregulated
EXOC3L1	1.912111584	1.681926692	20.45914531	5.45E-05	0.000187206	7.127740237	1195	Upregulated
C5orf58	1.332764608	3.828142201	34.93345028	6.32E-07	4.56E-06	7.117990752	1197	Upregulated
EXOSC4	1.734181919	0.776047866	23.39532496	2.01E-05	7.97E-05	7.107300138	1198	Upregulated
ELL2	1.456528816	6.281082238	30.25861094	2.37E-06	1.34E-05	7.098097063	1199	Upregulated
SQSTM1	1.306711427	7.90963503	35.74509763	5.06E-07	3.80E-06	7.08320819	1202	Upregulated
CDK17	1.112839283	7.868394573	46.52050569	3.33E-08	4.40E-07	7.073730736	1203	Upregulated
SPAG6	1.676864853	0.740493957	24.39128873	1.45E-05	6.06E-05	7.072318967	1204	Upregulated
LGALS1	1.134218084	7.605423051	44.94719764	4.84E-08	5.89E-07	7.066130953	1206	Upregulated
DNTTIP2	1.083227486	7.173670414	48.49522148	2.10E-08	3.12E-07	7.046878386	1211	Upregulated
SORT1	1.32007307	6.464848696	34.87813094	6.40E-07	4.61E-06	7.044394647	1213	Upregulated
GSTO1	1.178937753	7.072795352	41.8582261	1.03E-07	1.06E-06	7.04173535	1214	Upregulated
SH2D2A	1.674444733	1.678112509	24.26312279	1.54E-05	6.36E-05	7.027269481	1216	Upregulated
C1GALT1	1.140063415	7.832617474	44.18684625	5.82E-08	6.87E-07	7.026183449	1217	Upregulated
WHAMM	1.399489807	5.564181701	31.62378865	1.60E-06	9.66E-06	7.018465121	1218	Upregulated
TP53BP1	1.265939949	6.083813557	36.90188773	3.71E-07	2.96E-06	6.999440664	1222	Upregulated
MIDN	1.375023053	5.355303993	32.20285248	1.35E-06	8.42E-06	6.977691992	1229	Upregulated
SLA	1.194876708	8.834140442	40.11818969	1.60E-07	1.50E-06	6.959338978	1231	Upregulated
ITGAX	1.297619753	7.698721631	35.06993095	6.08E-07	4.41E-06	6.948877744	1233	Upregulated
FHOD1	1.232030672	3.410257976	38.08109835	2.72E-07	2.30E-06	6.946126286	1234	Upregulated
LRG1	1.632325188	7.3099939	24.67404834	1.31E-05	5.56E-05	6.945736673	1235	Upregulated
CD2AP	1.22569289	7.4938161	38.25463356	2.59E-07	2.22E-06	6.930719404	1237	Upregulated
C12orf76	1.095819856	4.984656803	46.00008578	3.77E-08	4.87E-07	6.917403014	1240	Upregulated
FSCN1	1.721181213	0.718282639	22.70121381	2.51E-05	9.68E-05	6.909205234	1241	Upregulated
PTX3	1.38474682	2.864333248	31.36920905	1.73E-06	1.03E-05	6.905032186	1244	Upregulated
PRKAB1	1.064848235	4.032917146	48.15306783	2.28E-08	3.31E-07	6.900743152	1246	Upregulated
CPSF7	1.346406124	3.738658848	32.61506228	1.21E-06	7.67E-06	6.887084355	1250	Upregulated
TMEM170B	1.077353517	7.230852188	46.96022224	3.00E-08	4.06E-07	6.885952865	1251	Upregulated
CPD	1.298878569	9.271586741	34.47553005	7.15E-07	5.06E-06	6.878432005	1253	Upregulated
CDC42	1.173544903	5.991307928	40.53950964	1.44E-07	1.38E-06	6.87549748	1254	Upregulated
GPR132	1.099157376	5.224556968	45.29270507	4.46E-08	5.56E-07	6.875219334	1255	Upregulated
DUSP1	1.715226061	11.26731437	22.60899966	2.57E-05	9.88E-05	6.869542045	1256	Upregulated
CTNNB1	1.111761992	9.043544294	44.16150821	5.85E-08	6.89E-07	6.850266475	1261	Upregulated
ANKRD28	1.284647856	8.023106925	34.81476447	6.52E-07	4.67E-06	6.847825141	1262	Upregulated
MASTL	1.28581168	6.145164777	34.61789545	6.88E-07	4.90E-06	6.827131834	1266	Upregulated
DNAJB1	1.418542856	7.5073033	29.63828592	2.85E-06	1.55E-05	6.822647754	1267	Upregulated
SH3TC1	1.183883548	5.781761995	39.40719459	1.92E-07	1.74E-06	6.817502406	1270	Upregulated
NCR3LG1	1.366491909	1.236384001	31.37774008	1.79E-06	1.06E-05	6.795341417	1273	Upregulated
PHF12	1.199811081	5.237749626	38.31410233	2.55E-07	2.19E-06	6.78993771	1275	Upregulated
TBC1D2	1.333299345	4.17094221	32.37214817	1.29E-06	8.09E-06	6.789484544	1276	Upregulated
CLIC4	1.250541146	6.948768051	35.80034836	4.98E-07	3.75E-06	6.784825683	1277	Upregulated
FARP1	1.410459999	2.019355609	29.50689422	3.03E-06	1.62E-05	6.755470171	1285	Upregulated
BCL10	1.10995845	6.469131083	43.05273508	7.68E-08	8.40E-07	6.743667495	1290	Upregulated
CNIH4	1.027264342	5.92473388	49.23546418	1.77E-08	2.75E-07	6.740318274	1291	Upregulated
ECHDC3	1.831242192	3.039561262	19.94854936	6.39E-05	0.000213554	6.721561843	1298	Upregulated
PTK2B	1.155458498	5.966073615	39.96777676	1.66E-07	1.54E-06	6.714984824	1300	Upregulated
ABI3BP	1.457273522	1.771353384	27.78061125	5.11E-06	2.51E-05	6.70296649	1303	Upregulated
ZNF821	1.334528135	1.982368035	31.55809085	1.67E-06	9.99E-06	6.673112353	1308	Upregulated
MAP1LC3B2	1.202483415	3.438994211	37.08305402	3.54E-07	2.85E-06	6.667941802	1310	Upregulated
TFE3	1.017388484	5.444751676	49.07395034	1.84E-08	2.82E-07	6.664001289	1311	Upregulated
PARP9	1.288874529	8.931806306	33.16619242	1.03E-06	6.79E-06	6.661436569	1312	Upregulated
ZDHHC9	1.216640601	0.856989437	36.40045156	4.47E-07	3.44E-06	6.646405217	1314	Upregulated
ZBTB7A	1.229436917	4.044907685	35.39527818	5.57E-07	4.10E-06	6.622992185	1320	Upregulated
CETP	1.392917397	1.134995719	29.24264607	3.34E-06	1.77E-05	6.619435399	1321	Upregulated
OLFM4	2.672112994	4.438286942	11.68815977	0.001459508	0.003338866	6.617223359	1322	Upregulated
TRIM62	1.262634912	1.204438327	33.95693099	8.70E-07	5.90E-06	6.602165838	1324	Upregulated
GAPDH	1.003601085	9.848729313	49.46166993	1.68E-08	2.66E-07	6.599104234	1326	Upregulated
SHISA5	1.175598749	7.37338931	37.71955184	2.98E-07	2.48E-06	6.589891893	1328	Upregulated
NBEAL2	1.186193033	6.090255932	36.97285092	3.64E-07	2.91E-06	6.56642592	1331	Upregulated
LAPTM5	1.148014701	7.397378459	38.91324367	2.18E-07	1.93E-06	6.560056695	1334	Upregulated
VOPP1	1.166221431	5.568363198	37.89329069	2.85E-07	2.39E-06	6.55681214	1335	Upregulated
RSRC2	1.066885627	7.822832766	43.73357504	6.50E-08	7.45E-07	6.537517276	1340	Upregulated
TBL2	1.117079011	4.626910422	40.37440316	1.50E-07	1.43E-06	6.529843178	1341	Upregulated
IL12RB2	1.327936322	2.339762907	30.58941911	2.18E-06	1.25E-05	6.509336316	1343	Upregulated
NR6A1	1.584792319	1.553771262	23.51630473	1.96E-05	7.81E-05	6.509111092	1344	Upregulated
ZNF319	1.146056112	3.190097419	38.48785475	2.45E-07	2.13E-06	6.50092086	1347	Upregulated
TUBB6	1.535979159	3.950836112	24.47400013	1.40E-05	5.89E-05	6.497435149	1350	Upregulated
SPTY2D1	1.085509338	5.709971936	41.99353421	9.98E-08	1.03E-06	6.496935984	1351	Upregulated
ATXN1L	1.050405556	5.300091438	44.38291314	5.55E-08	6.60E-07	6.491723239	1353	Upregulated
MORF4L2	1.064406793	6.828428848	43.18592702	7.43E-08	8.17E-07	6.479800439	1354	Upregulated
DSE	1.319476429	7.134840782	30.57249125	2.16E-06	1.24E-05	6.47227055	1357	Upregulated
ADM	1.525227351	7.729508448	24.32101294	1.47E-05	6.12E-05	6.426556873	1365	Upregulated
HSPA1B	1.543350301	4.104696371	23.90444316	1.68E-05	6.86E-05	6.425819432	1367	Upregulated
ATG4D	1.085118799	3.339051977	41.2416092	1.21E-07	1.20E-06	6.423032624	1369	Upregulated
LONRF1	1.222618193	5.88472022	33.93228615	8.31E-07	5.71E-06	6.410938614	1373	Upregulated
HELB	1.402803308	6.162660786	27.23940634	5.87E-06	2.83E-05	6.379867164	1376	Upregulated
IFNGR2	1.283357905	8.373542861	31.15493115	1.83E-06	1.08E-05	6.3730057	1378	Upregulated
LOC112267968	1.380989385	2.037339493	27.88038159	4.92E-06	2.44E-05	6.370119715	1379	Upregulated
B3GNT7	1.531014235	0.864705749	23.88511442	1.74E-05	7.04E-05	6.357860271	1382	Upregulated
ADAR	1.037681169	9.00652291	43.71156104	6.53E-08	7.48E-07	6.357063415	1383	Upregulated
NT5C2	1.14299326	7.617443364	37.07919943	3.53E-07	2.85E-06	6.33888503	1385	Upregulated
NXF1	1.1949783	5.352071131	34.56368199	6.98E-07	4.96E-06	6.338862509	1386	Upregulated
IL1R2	1.821017053	7.49074637	18.49384918	0.000106381	0.000331768	6.335619744	1387	Upregulated
BCLAF1	1.238194947	9.509699217	32.52288338	1.23E-06	7.80E-06	6.324722302	1391	Upregulated
F12	1.345509315	1.500050958	28.72458606	3.87E-06	2.00E-05	6.321894074	1392	Upregulated
OAS1	1.912119604	8.328477166	17.09877126	0.000176551	0.000515503	6.286607298	1401	Upregulated
MFSD12	1.106151833	4.05514095	38.36669668	2.52E-07	2.18E-06	6.263050047	1406	Upregulated
CHRNB2	1.429823576	1.367417588	25.71387225	9.76E-06	4.31E-05	6.24192551	1409	Upregulated
ZNF394	1.106391204	7.68481167	37.86831984	2.87E-07	2.40E-06	6.21791402	1412	Upregulated
ACSL1	1.333907645	11.35883747	28.18696851	4.40E-06	2.22E-05	6.206449774	1415	Upregulated
PKN1	1.105089274	4.881065053	37.74493835	2.97E-07	2.47E-06	6.196933269	1418	Upregulated
DENND5A	1.221045037	8.75985864	32.19525448	1.36E-06	8.42E-06	6.196132137	1419	Upregulated
TNFRSF1B	1.049287667	8.185303519	41.02806746	1.27E-07	1.25E-06	6.193250502	1420	Upregulated
WIPF2	1.06299881	4.204049622	39.79830095	1.74E-07	1.60E-06	6.161297129	1426	Upregulated
TNK2	1.10908218	5.155043237	37.17607995	3.45E-07	2.79E-06	6.16064471	1427	Upregulated
PNPLA8	1.243652473	7.854615474	30.93779397	1.95E-06	1.14E-05	6.146674447	1431	Upregulated
GALE	1.185170929	2.959523263	33.2238692	1.02E-06	6.74E-06	6.128868396	1438	Upregulated
CD1D	1.041851223	6.135413916	40.74012257	1.37E-07	1.33E-06	6.123471497	1442	Upregulated
PAG1	1.022265097	8.220411343	41.8257204	1.04E-07	1.07E-06	6.10356026	1443	Upregulated
RAB24	1.044859211	4.678452727	40.30801043	1.53E-07	1.45E-06	6.101185581	1445	Upregulated
MTF1	1.202675091	5.074899937	32.11331732	1.39E-06	8.59E-06	6.09259711	1448	Upregulated
TDRD7	1.340751221	6.739698521	27.19474201	5.95E-06	2.86E-05	6.091191576	1450	Upregulated
PLXNB2	1.18078576	5.327124415	33.07034052	1.06E-06	6.94E-06	6.091027034	1451	Upregulated
DEDD2	1.196221681	7.208191647	32.28893078	1.32E-06	8.23E-06	6.081998736	1453	Upregulated
SERPINA1	1.06192446	6.9627518	39.04579247	2.11E-07	1.88E-06	6.080307679	1455	Upregulated
TMEM132A	1.3906523	1.862036716	25.6624045	9.80E-06	4.32E-05	6.069539336	1456	Upregulated
ZNF618	1.38903711	1.20025006	25.71873668	9.77E-06	4.31E-05	6.063687481	1458	Upregulated
ZFP36L2	1.105182066	5.181602079	36.12685687	4.56E-07	3.50E-06	6.029573185	1465	Upregulated
PRRC2A	1.294195523	4.038907118	28.23019708	4.34E-06	2.21E-05	6.026435609	1467	Upregulated
CDK7	1.185543717	6.026286072	32.1965932	1.35E-06	8.42E-06	6.015982456	1469	Upregulated
PLA2G15	1.081190701	2.133246107	37.23036474	3.47E-07	2.80E-06	6.002926763	1471	Upregulated
ENC1	1.243793888	5.138680777	29.77081349	2.74E-06	1.50E-05	5.998213079	1473	Upregulated
KDM3A	1.182621873	7.792326187	32.15109138	1.37E-06	8.52E-06	5.995650369	1475	Upregulated
VSIR	1.100328841	8.988357273	36.01886662	4.70E-07	3.58E-06	5.992579808	1476	Upregulated
ZC3HAV1	1.330286012	8.874363538	26.77828801	6.77E-06	3.20E-05	5.980213236	1479	Upregulated
EIF5A	1.086945268	6.613585615	36.57573634	4.04E-07	3.17E-06	5.977658292	1481	Upregulated
RBM34	1.143565104	1.68596549	33.77546339	8.99E-07	6.06E-06	5.966492518	1485	Upregulated
FBXO33	1.08059123	7.344800068	36.72641793	3.88E-07	3.07E-06	5.957353121	1487	Upregulated
INSIG1	1.118279427	7.295178656	34.71877286	6.69E-07	4.78E-06	5.94943429	1488	Upregulated
GPSM3	1.048547318	5.123274707	38.3167196	2.55E-07	2.19E-06	5.933910003	1490	Upregulated
PRNP	1.013157619	7.29954557	40.39083094	1.49E-07	1.42E-06	5.924125224	1495	Upregulated
NAF1	1.004369953	2.339940539	41.03305016	1.29E-07	1.27E-06	5.922877182	1496	Upregulated
SLC2A14	1.597652679	2.337114891	20.22073087	5.84E-05	0.000198291	5.915623299	1497	Upregulated
MT1F	1.599629877	2.066871942	20.15591741	6.00E-05	0.000202656	5.907816836	1503	Upregulated
JAK3	1.070784006	5.889549422	36.78073286	3.83E-07	3.04E-06	5.907357823	1504	Upregulated
DNAJB9	1.126191013	6.493871875	33.95347537	8.26E-07	5.69E-06	5.907079583	1505	Upregulated
GRK6	1.02304099	7.053450884	39.53095871	1.86E-07	1.69E-06	5.904048609	1506	Upregulated
KMT5A	1.127688724	4.907239863	33.78975353	8.65E-07	5.88E-06	5.898436243	1507	Upregulated
CCL3L3	2.096860967	3.44377293	13.78369655	0.000625604	0.001577983	5.875189866	1509	Upregulated
COL8A2	1.26069311	1.878602975	28.24099383	4.43E-06	2.24E-05	5.863129459	1511	Upregulated
ZNF267	1.162878782	8.679281881	31.80686058	1.51E-06	9.25E-06	5.853807904	1513	Upregulated
CEBPB	1.286920668	8.484662995	27.21002336	5.92E-06	2.85E-05	5.848705971	1514	Upregulated
RBM14-RBM4	1.34332113	1.528756692	25.58700346	1.01E-05	4.43E-05	5.848237628	1515	Upregulated
DOK3	1.213282161	5.781891041	29.69250217	2.80E-06	1.53E-05	5.841267976	1516	Upregulated
CCDC157	1.32167598	1.034638975	26.21985831	8.36E-06	3.81E-05	5.840846702	1517	Upregulated
SDF2L1	1.131268849	3.682964349	32.9943591	1.08E-06	7.08E-06	5.82593885	1519	Upregulated
ZNF385A	1.470256914	1.596531729	22.3183119	2.90E-05	0.00010966	5.822146405	1520	Upregulated
OSM	1.717017652	6.251488335	17.79705234	0.000136775	0.000412788	5.810855677	1523	Upregulated
PCBP3	1.618265229	0.768692525	19.3588887	7.92E-05	0.000256663	5.810603522	1524	Upregulated
MATR3	1.012051369	4.658248723	39.21931437	2.02E-07	1.82E-06	5.809304006	1525	Upregulated
C3AR1	1.250744093	5.247145146	27.94826856	4.73E-06	2.36E-05	5.788097009	1529	Upregulated
SH3D21	1.713090704	2.635946653	17.75146466	0.000139787	0.000420861	5.783156121	1530	Upregulated
IFNGR1	1.10225299	9.462449241	33.88600749	8.42E-07	5.76E-06	5.775355855	1534	Upregulated
SAMD9	1.38655604	10.40500724	23.88843131	1.69E-05	6.88E-05	5.771000201	1538	Upregulated
ITGA9	1.616399633	2.206585092	19.16296492	8.47E-05	0.000272068	5.762987112	1540	Upregulated
CLCF1	1.297427634	2.170574995	26.16976766	8.30E-06	3.78E-05	5.737371115	1544	Upregulated
TRIP10	1.444094714	2.331017167	22.11498518	3.07E-05	0.000114744	5.690125408	1557	Upregulated
LIMK1	1.150016559	2.622766254	30.98580228	1.94E-06	1.14E-05	5.685743222	1558	Upregulated
P4HA2	1.382763846	2.094163487	23.50870533	1.94E-05	7.75E-05	5.684203813	1559	Upregulated
RBBP6	1.098769126	6.694433096	33.1710691	1.03E-06	6.78E-06	5.679035622	1560	Upregulated
LRFN1	1.298448311	1.625067838	25.7563688	9.56E-06	4.25E-05	5.676235272	1562	Upregulated
CAPG	1.075732197	5.750491978	34.04139364	8.07E-07	5.57E-06	5.652104809	1568	Upregulated
BLOC1S2	1.039177869	7.101369374	35.83965212	4.93E-07	3.72E-06	5.641960902	1573	Upregulated
UBE2V1	1.029264484	2.435262559	36.34072996	4.37E-07	3.38E-06	5.631730435	1577	Upregulated
PTGER2	1.031661017	6.751488957	36.03433147	4.68E-07	3.57E-06	5.620162388	1579	Upregulated
UBALD2	1.272117437	5.382839891	26.0384997	8.52E-06	3.87E-05	5.613004554	1582	Upregulated
SLC25A33	1.015675459	3.056063714	36.8823058	3.75E-07	2.98E-06	5.611816524	1583	Upregulated
MX2	1.247986379	7.88709576	26.7727446	6.78E-06	3.20E-05	5.609538107	1584	Upregulated
SLC9A1	1.264717687	2.030408325	26.28309107	8.03E-06	3.68E-05	5.607819808	1585	Upregulated
EPN1	1.08326862	3.647785878	33.20649737	1.02E-06	6.74E-06	5.601799953	1587	Upregulated
BRD1	1.088708505	4.907966962	32.86303951	1.12E-06	7.25E-06	5.595570142	1590	Upregulated
CABLES2	1.432351549	1.4500917	21.86905169	3.38E-05	0.000124623	5.592478355	1591	Upregulated
C5AR1	1.199302823	5.682600313	28.18388292	4.40E-06	2.23E-05	5.57985148	1595	Upregulated
PEX14	1.25246222	1.375801172	26.52165213	7.58E-06	3.51E-05	5.5786356	1596	Upregulated
RBM47	1.053496203	6.372596084	34.40538388	7.29E-07	5.14E-06	5.572065835	1600	Upregulated
AVPI1	1.437183985	0.970142799	21.54387597	3.78E-05	0.000137107	5.551756029	1606	Upregulated
NAA60	1.041009521	3.166939359	34.84784699	6.49E-07	4.66E-06	5.55054386	1607	Upregulated
PCNX3	1.103353586	3.860101483	31.71084466	1.56E-06	9.47E-06	5.54287221	1609	Upregulated
SERPINB1	1.099434147	8.635061973	31.84751198	1.50E-06	9.17E-06	5.538431662	1611	Upregulated
MIER2	1.268632208	0.868220725	25.60891911	1.01E-05	4.42E-05	5.524785982	1616	Upregulated
NOP2	1.070746519	1.182994525	33.22595926	1.06E-06	6.97E-06	5.521323859	1618	Upregulated
PI4K2B	1.078068278	6.35192735	32.60336418	1.21E-06	7.68E-06	5.514094295	1619	Upregulated
STK17B	1.019231369	11.00726998	35.57087347	5.30E-07	3.94E-06	5.508817585	1621	Upregulated
EIF5AL1	1.087605286	2.319842096	32.15458847	1.39E-06	8.61E-06	5.508691664	1622	Upregulated
NRN1	1.875419802	1.683927907	14.69337633	0.00044342	0.001162526	5.503602068	1624	Upregulated
CHMP4A	1.086547086	2.302271987	31.98915802	1.46E-06	8.99E-06	5.483006936	1627	Upregulated
TCOF1	1.246166589	4.190312905	25.89438421	8.92E-06	4.01E-05	5.479332434	1628	Upregulated
COL9A2	1.518325315	2.13506625	19.31714859	8.03E-05	0.000259525	5.444442366	1631	Upregulated
DNAJC27	1.092481534	2.632360854	31.28809578	1.77E-06	1.05E-05	5.437112395	1632	Upregulated
RTCB	1.12901792	6.332182527	29.542838	2.93E-06	1.58E-05	5.420051647	1638	Upregulated
RAB43	1.063416094	2.865131063	32.36708449	1.30E-06	8.12E-06	5.413192709	1640	Upregulated
PRR7	1.472647122	2.674498399	19.884795	6.54E-05	0.000217831	5.392657073	1646	Upregulated
GPT2	1.3596607	0.924709741	22.35248292	2.88E-05	0.000109036	5.387558109	1648	Upregulated
RAPGEF1	1.170505434	5.516129911	27.65679973	5.17E-06	2.54E-05	5.379081374	1650	Upregulated
PPCDC	1.11626034	5.393475658	29.66028097	2.83E-06	1.54E-05	5.371174589	1654	Upregulated
FAM8A1	1.096535581	8.558529373	30.4326227	2.25E-06	1.29E-05	5.362898202	1657	Upregulated
IRAK3	1.148344028	8.050678217	28.18026001	4.41E-06	2.23E-05	5.342489421	1659	Upregulated
PPP1R2	1.04148591	8.336735794	32.76011555	1.15E-06	7.42E-06	5.342124631	1661	Upregulated
GRB10	1.228109567	3.359324159	25.1414129	1.13E-05	4.88E-05	5.294605771	1666	Upregulated
SFT2D2	1.101905023	6.147671099	29.53600678	2.94E-06	1.58E-05	5.289837801	1667	Upregulated
VPS37B	1.051126051	3.574281333	31.63527157	1.59E-06	9.65E-06	5.271671207	1672	Upregulated
DOCK1	1.194783595	1.120101505	26.09597337	8.68E-06	3.93E-05	5.264074002	1675	Upregulated
GBP3	1.088594085	6.580839149	29.81334446	2.70E-06	1.49E-05	5.254642868	1676	Upregulated
GYG1	1.180106256	5.365777227	26.36744453	7.69E-06	3.55E-05	5.250494431	1677	Upregulated
NRIP3	1.346892412	2.057788617	21.5786612	3.68E-05	0.000134062	5.216101972	1685	Upregulated
EMD	1.253568318	4.378132681	23.72127998	1.79E-05	7.20E-05	5.192869503	1689	Upregulated
WTAP	1.055427139	8.178190609	30.71094067	2.08E-06	1.21E-05	5.191634029	1690	Upregulated
FOXN2	1.129843883	8.355775954	27.60161405	5.25E-06	2.57E-05	5.185297708	1691	Upregulated
TYMP	1.175807798	8.211493815	25.89840985	8.90E-06	4.01E-05	5.170421367	1692	Upregulated
PPP1R16B	1.056073429	5.77770257	30.46174184	2.23E-06	1.28E-05	5.167548169	1693	Upregulated
CD177	2.245163375	4.666952863	10.52235646	0.002383653	0.005163508	5.134812525	1700	Upregulated
SP140	1.053609904	6.806490834	30.19080777	2.42E-06	1.36E-05	5.126852771	1701	Upregulated
NMI	1.03008467	7.951370421	31.24591059	1.78E-06	1.06E-05	5.125627599	1702	Upregulated
UAP1L1	1.130931706	2.049095198	27.06369561	6.30E-06	3.00E-05	5.114653412	1704	Upregulated
MLF1	1.630543963	1.985229023	16.06026309	0.000262527	0.000731152	5.113372886	1705	Upregulated
TMCC3	1.096235021	6.973926866	28.17314625	4.41E-06	2.23E-05	5.099246277	1706	Upregulated
KCNE1	1.360156209	2.599340772	20.55492968	5.19E-05	0.000179931	5.093640384	1707	Upregulated
HMOX1	1.168451588	5.885374272	25.38150357	1.05E-05	4.57E-05	5.071729459	1711	Upregulated
SP100	1.012067906	9.205110534	31.56615353	1.62E-06	9.79E-06	5.069844902	1712	Upregulated
MAP2K6	1.369889863	5.920587628	20.16653943	5.90E-05	0.000199807	5.067756946	1713	Upregulated
SRGN	1.206239224	12.70834654	24.18219419	1.54E-05	6.36E-05	5.062315834	1715	Upregulated
SLC2A3	1.133698076	10.0032126	26.49697634	7.38E-06	3.44E-05	5.060483658	1716	Upregulated
ZNF629	1.038391917	2.200565657	30.16570735	2.48E-06	1.39E-05	5.044673049	1721	Upregulated
SREBF2	1.092506045	3.556226559	27.57344273	5.31E-06	2.60E-05	5.009991762	1729	Upregulated
ZNF433	1.205598172	1.312410193	23.86506888	1.76E-05	7.10E-05	5.001725011	1732	Upregulated
TMEM67	1.280786144	3.165993424	21.73701525	3.46E-05	0.000126971	4.990322066	1737	Upregulated
SH2D3A	1.391521025	2.703880012	19.21515202	8.27E-05	0.000266291	4.974190939	1740	Upregulated
BET1L	1.121758017	3.155641974	26.1476697	8.26E-06	3.77E-05	4.961771615	1744	Upregulated
IER5L	1.180366641	2.616920227	24.23059073	1.52E-05	6.31E-05	4.957189625	1747	Upregulated
SAP30BP	1.015150755	6.808765492	30.29323422	2.35E-06	1.33E-05	4.950738297	1749	Upregulated
UBOX5	1.111920355	2.073805697	26.44790199	7.62E-06	3.53E-05	4.95068792	1750	Upregulated
CSF3R	1.002026319	9.506435165	30.91589723	1.96E-06	1.15E-05	4.950369111	1751	Upregulated
CAMKK1	1.171825481	3.523466882	24.40199315	1.44E-05	6.01E-05	4.946496489	1752	Upregulated
CTDP1	1.095366541	6.364489378	26.87224108	6.57E-06	3.12E-05	4.935951171	1757	Upregulated
SLC25A28	1.112074773	5.786340199	26.24164611	8.00E-06	3.67E-05	4.93226472	1759	Upregulated
PLBD2	1.031558523	2.358079604	29.3832835	3.11E-06	1.66E-05	4.93069377	1760	Upregulated
PHTF1	1.027404458	5.721370557	29.50075552	2.97E-06	1.60E-05	4.92836394	1761	Upregulated
IRS2	1.356605575	5.692377169	19.61576463	7.15E-05	0.000234552	4.924154529	1762	Upregulated
EXOSC9	1.363324665	5.957450116	19.46901238	7.53E-05	0.0002453	4.922013727	1764	Upregulated
NCOR2	1.103985667	4.291462043	26.34985306	7.73E-06	3.57E-05	4.909362251	1768	Upregulated
AIM2	1.258745686	5.433229023	21.72437607	3.46E-05	0.000127132	4.90375256	1770	Upregulated
ATP1B1	1.172744514	2.955827682	23.90564248	1.69E-05	6.88E-05	4.881753489	1776	Upregulated
CTNND1	1.093510543	1.920211987	26.48293666	7.56E-06	3.51E-05	4.871746976	1779	Upregulated
ABHD8	1.114500688	2.072804422	25.6495953	9.77E-06	4.31E-05	4.865023135	1780	Upregulated
TGM4	1.416008072	0.741038025	18.17472633	0.000120975	0.000371907	4.856291963	1784	Upregulated
KIF9	1.308075165	1.944707976	20.29723745	5.71E-05	0.000194499	4.854374979	1786	Upregulated
MINK1	1.120910906	3.163495935	25.23741412	1.10E-05	4.77E-05	4.84395727	1787	Upregulated
TANK	1.03153705	9.120604164	28.56500836	3.92E-06	2.02E-05	4.842122848	1788	Upregulated
ABHD12	1.264825974	2.769367852	21.05172761	4.37E-05	0.000155198	4.817867701	1793	Upregulated
TRA2A	1.075117619	7.253734449	26.62969861	7.09E-06	3.32E-05	4.814942208	1795	Upregulated
UNC93B1	1.045799609	6.679417453	27.57975674	5.29E-06	2.59E-05	4.79694442	1799	Upregulated
ADAM8	1.036124859	7.65941526	27.96195584	4.71E-06	2.35E-05	4.796455322	1800	Upregulated
SCD	1.177914785	1.964988237	23.10041742	2.22E-05	8.70E-05	4.782668327	1808	Upregulated
MTHFD1L	1.267837016	2.094893686	20.6926233	4.98E-05	0.000173487	4.767995408	1810	Upregulated
UNC119	1.155998043	6.816077243	23.44716317	1.95E-05	7.78E-05	4.749796351	1814	Upregulated
SDC4	1.319184489	2.692647843	19.39490749	7.76E-05	0.000252034	4.747139833	1815	Upregulated
CARD16	1.064500014	7.871352765	26.39101267	7.63E-06	3.53E-05	4.739033819	1816	Upregulated
UBE2D1	1.220901484	8.408438051	21.60619804	3.60E-05	0.000131434	4.738676863	1817	Upregulated
FLOT1	1.071401291	7.357096504	26.13150203	8.28E-06	3.78E-05	4.738539321	1818	Upregulated
MILR1	1.23684791	5.083258324	21.13745259	4.23E-05	0.000151024	4.72593939	1821	Upregulated
RFX1	1.174487871	1.366218491	22.77312443	2.51E-05	9.66E-05	4.715564151	1826	Upregulated
ZNF598	1.071744289	2.953405208	25.93328788	8.84E-06	3.98E-05	4.715345862	1827	Upregulated
PSD	1.209487247	1.233988143	21.82933773	3.44E-05	0.000126349	4.715097445	1828	Upregulated
LMNB1	1.242321897	7.876307569	20.89567681	4.59E-05	0.000161744	4.709855522	1829	Upregulated
CDADC1	1.025606167	4.394222671	27.49656684	5.43E-06	2.64E-05	4.694882759	1832	Upregulated
TBC1D10B	1.033885553	2.941587139	26.99864799	6.35E-06	3.02E-05	4.672665932	1836	Upregulated
SMPD2	1.073180986	3.262147449	25.22907992	1.10E-05	4.77E-05	4.637378999	1839	Upregulated
FKBP5	1.332889592	6.514931918	18.3623044	0.000111521	0.000345399	4.61403549	1845	Upregulated
TNXB	1.375449892	1.241023372	17.61722475	0.000149072	0.000444876	4.610179557	1846	Upregulated
EGLN2	1.106385288	4.458381265	23.86123491	1.71E-05	6.94E-05	4.600981502	1849	Upregulated
MT1E	1.508843957	1.052759124	15.46640005	0.000330818	0.000899251	4.596118635	1850	Upregulated
BAG3	1.40035844	1.180765866	17.09516479	0.000180384	0.000525737	4.59209922	1851	Upregulated
FBN1	1.581112922	2.023892909	14.46517709	0.0004822	0.001252202	4.588904315	1852	Upregulated
C16orf54	1.040456379	7.855733455	25.98944502	8.65E-06	3.92E-05	4.585236174	1853	Upregulated
FAM89A	1.139541937	1.937000713	22.77420238	2.48E-05	9.57E-05	4.580019368	1855	Upregulated
MGRN1	1.145658104	3.723243246	22.55652257	2.62E-05	0.00010056	4.579852724	1856	Upregulated
PAGR1	1.018934246	3.22160321	26.7720333	6.80E-06	3.21E-05	4.578750595	1857	Upregulated
FBRSL1	1.185270236	2.147230173	21.48345043	3.80E-05	0.000137664	4.576540357	1858	Upregulated
SETD1A	1.337006434	1.164432216	18.10383541	0.000125115	0.000382539	4.568984326	1861	Upregulated
MGLL	1.053620876	3.688015537	25.12419449	1.14E-05	4.90E-05	4.540470021	1867	Upregulated
ZYX	1.078658573	4.287994342	24.2847472	1.49E-05	6.18E-05	4.540067953	1868	Upregulated
RNASEK	1.228763588	2.512035344	20.00924507	6.27E-05	0.000210388	4.518138074	1872	Upregulated
ALDOA	1.023664158	3.821622487	25.72216976	9.42E-06	4.20E-05	4.480323616	1882	Upregulated
LTF	1.831445134	5.190636098	11.46768127	0.00159911	0.003620583	4.470963207	1884	Upregulated
RSPH9	1.289585714	1.346821709	18.42138314	0.000111486	0.000345384	4.46415524	1887	Upregulated
SLX4	1.21812701	1.065149089	19.73534631	7.03E-05	0.000231033	4.429506291	1895	Upregulated
SP2	1.157757648	0.701920822	21.18394904	4.24E-05	0.000151388	4.422528791	1897	Upregulated
SLC41A1	1.149609319	1.009596775	21.11072354	4.38E-05	0.000155583	4.377755118	1909	Upregulated
PLCXD1	1.016671154	2.46874379	25.10239138	1.15E-05	4.96E-05	4.376094806	1910	Upregulated
ARRDC4	1.206874079	4.917591451	19.48103805	7.50E-05	0.000244438	4.359024966	1914	Upregulated
IL15	1.004945348	4.144700498	25.15570353	1.13E-05	4.86E-05	4.335028599	1919	Upregulated
MROH6	1.364414823	1.510331325	16.34250488	0.000237469	0.000668164	4.332176172	1921	Upregulated
IL18R1	1.321226122	6.364497176	16.90787468	0.000189436	0.000547985	4.308824262	1925	Upregulated
SLC19A2	1.067185907	3.284324722	22.74528436	2.47E-05	9.55E-05	4.290081807	1929	Upregulated
TMEM184B	1.01626276	3.180699672	24.35247525	1.46E-05	6.08E-05	4.284460068	1931	Upregulated
ST3GAL4	1.196811365	4.769683371	19.22449755	8.21E-05	0.000264499	4.28168441	1933	Upregulated
TJP2	1.17690471	1.14282578	19.71606191	7.07E-05	0.000232387	4.276621394	1935	Upregulated
CATSPERG	1.013252601	1.6836855	24.44610776	1.44E-05	6.04E-05	4.275144073	1937	Upregulated
CLEC5A	1.340874935	3.896821299	16.35701713	0.000232608	0.000656463	4.267723108	1938	Upregulated
DLGAP4	1.18754397	1.227531058	19.37504816	7.96E-05	0.000257679	4.262001855	1941	Upregulated
ZNF20	1.235107617	1.001791306	18.0550528	0.000127312	0.000387882	4.213323052	1947	Upregulated
PIAS3	1.142011179	1.189778505	20.09827541	6.19E-05	0.000208426	4.203797558	1949	Upregulated
SDR42E2	1.302322801	1.453520641	16.65967775	0.000211183	0.000601405	4.1945642	1951	Upregulated
IL15RA	1.036914473	4.132434504	22.80294105	2.42E-05	9.38E-05	4.176287622	1954	Upregulated
EPS15L1	1.028694212	4.208959033	23.02698543	2.24E-05	8.77E-05	4.173466861	1956	Upregulated
UBE2S	1.249134493	4.251961176	17.42097103	0.00015692	0.000464958	4.162848429	1957	Upregulated
CREG1	1.023144485	8.353861621	23.06196237	2.22E-05	8.69E-05	4.155082695	1958	Upregulated
SYNGAP1	1.138865191	1.225589798	19.80958044	6.84E-05	0.000225948	4.15229188	1959	Upregulated
PRKAG1	1.09330855	1.780280896	20.56879753	5.21E-05	0.000180536	4.092731937	1968	Upregulated
SYNPO2	1.241536238	1.690284236	17.19000332	0.000173116	0.000506264	4.091634912	1969	Upregulated
OR2B6	1.290287722	1.521785492	16.16701529	0.000253416	0.000708239	4.064174387	1974	Upregulated
TRIM6	1.433110599	1.470419243	13.99276344	0.000582878	0.001483101	4.054025238	1976	Upregulated
HLX	1.110464032	4.146835311	19.68671217	6.98E-05	0.000229429	4.041368886	1978	Upregulated
BPI	1.298037172	2.230547014	15.55135601	0.000316938	0.000866464	3.974913469	1982	Upregulated
TMIGD3	1.469059575	1.125603212	13.14612494	0.000816058	0.00199978	3.965018055	1983	Upregulated
GALNS	1.040574017	3.543589603	20.96579299	4.49E-05	0.000158665	3.953680068	1984	Upregulated
STAB1	1.015236801	5.258303438	21.6783789	3.52E-05	0.000128703	3.949689127	1986	Upregulated
AMPD2	1.052913105	7.073117215	20.57911461	5.11E-05	0.000177803	3.94848711	1987	Upregulated
TRIB1	1.185731367	7.520759526	17.24004891	0.000167615	0.000492874	3.921527273	1990	Upregulated
BID	1.00852403	7.726591494	21.60123017	3.61E-05	0.000131612	3.913784276	1991	Upregulated
SLC7A11	1.072966026	2.385950194	19.73458241	6.90E-05	0.000227434	3.908969754	1992	Upregulated
IL1RAP	1.100663448	8.190783271	19.01598194	8.83E-05	0.000282262	3.906637877	1993	Upregulated
SCAF1	1.1163491	1.759975041	18.62874849	0.0001028	0.000321942	3.898539678	1995	Upregulated
FAM20A	1.175060477	3.143471019	17.28275186	0.000165313	0.000486872	3.892487957	1996	Upregulated
IFNG	1.2804284	2.843688254	15.34655288	0.000341371	0.00092324	3.885697558	1998	Upregulated
GCHFR	1.069343562	1.280785185	19.69182498	7.12E-05	0.000233732	3.883087385	2000	Upregulated
IGF2BP3	1.052030941	3.810656478	20.04123767	6.17E-05	0.000207666	3.874244601	2001	Upregulated
JUNB	1.162805832	9.079222652	17.28479788	0.000164885	0.000486119	3.852674616	2003	Upregulated
DTX2	1.003443137	1.531938548	21.32271902	4.05E-05	0.000145568	3.850146067	2004	Upregulated
ADGRV1	1.177985287	1.01052939	16.97220862	0.000188705	0.000546442	3.84312507	2007	Upregulated
SCO2	1.259992932	1.168962735	15.42634343	0.000336053	0.000911494	3.830688653	2010	Upregulated
INHBA	1.379199217	0.960373511	13.4700694	0.000717014	0.001781973	3.791554884	2016	Upregulated
LOXL1	1.32468514	0.888270474	14.12039358	0.000554805	0.001420367	3.772172576	2018	Upregulated
DHRS3	1.005904485	4.255248049	20.52766912	5.21E-05	0.000180448	3.765753059	2019	Upregulated
KAT2A	1.120769773	2.154834825	17.58458059	0.000148943	0.00044461	3.756843144	2021	Upregulated
SPRY1	1.035661487	1.512210595	19.64686317	7.21E-05	0.000236246	3.755966847	2022	Upregulated
RIN1	1.150983221	2.380172378	16.86204106	0.000193736	0.000557556	3.744967192	2024	Upregulated
TRIM5	1.079956795	5.778261081	18.39414364	0.000110257	0.000342239	3.74277376	2025	Upregulated
RAPGEFL1	1.218058363	0.51877309	15.39000414	0.000335481	0.000910382	3.703843318	2029	Upregulated
NAMPT	1.126012601	13.88236728	17.10783461	0.000175963	0.000513919	3.703573782	2030	Upregulated
PLIN4	1.136439464	3.443618593	16.88384026	0.000191335	0.000552489	3.702151664	2031	Upregulated
C2CD2L	1.065902935	2.712956016	18.36380769	0.00011188	0.000346223	3.688710713	2033	Upregulated
KCNC4	1.167300642	0.928434832	16.2314341	0.000248104	0.000695472	3.686009284	2034	Upregulated
NDST2	1.189922245	0.926843669	15.81328889	0.000290179	0.000801009	3.684430424	2035	Upregulated
CXCR4	1.002221062	9.887634163	19.85017821	6.59E-05	0.000218954	3.667775118	2037	Upregulated
MPO	1.452042892	2.662811819	11.94725709	0.001313754	0.003038886	3.655206717	2039	Upregulated
EPS8L1	1.093837454	0.696707691	17.34876404	0.000163355	0.000482243	3.627968406	2041	Upregulated
TRIB3	1.052482087	2.468227143	17.92836728	0.000131093	0.000397995	3.578567427	2045	Upregulated
BATF	1.001598767	4.084285492	18.92194213	9.14E-05	0.000290579	3.542390848	2053	Upregulated
TRPM2	1.132028096	2.93930995	15.89762832	0.000276858	0.000767068	3.526455552	2055	Upregulated
COL17A1	1.180250747	1.561131047	15.04298283	0.000387397	0.001031803	3.524704562	2056	Upregulated
FCGR2B	1.37036668	5.686282222	12.26017685	0.001152577	0.00271589	3.516481325	2058	Upregulated
SRRM2	1.034428231	6.370455238	17.82555954	0.000135365	0.000409526	3.504351357	2060	Upregulated
FAM110A	1.046216151	2.0527108	17.37931105	0.000160666	0.000475055	3.476844265	2063	Upregulated
TP53INP2	1.118917975	2.400183478	15.71107168	0.000297854	0.000819774	3.453323312	2070	Upregulated
SNAPC1	1.038458045	3.367557067	17.3156822	0.000163236	0.000482145	3.444380435	2071	Upregulated
RAPH1	1.284588279	1.258595387	12.98744744	0.000869184	0.002114267	3.436068268	2072	Upregulated
CALHM6	1.124884169	2.79855351	15.39153481	0.000335588	0.000910454	3.420482528	2074	Upregulated
IL18BP	1.076512907	2.15456299	16.1580402	0.000252194	0.000705351	3.392732335	2077	Upregulated
SLIT1	1.163274905	0.688347359	14.41343083	0.000492968	0.00127721	3.366212525	2080	Upregulated
LENG9	1.270944403	1.873613538	12.76272358	0.000946331	0.00227822	3.358349116	2081	Upregulated
B3GNT4	1.173093622	0.867909169	14.16485364	0.000545338	0.001399323	3.348105303	2082	Upregulated
GBP6	1.176058097	2.154194886	14.08216918	0.000558681	0.001428335	3.346085049	2084	Upregulated
SETD1B	1.001382278	2.959487958	17.44897282	0.000155635	0.000461631	3.340315547	2086	Upregulated
DNAH8	1.138572353	0.857356322	14.67877683	0.000446706	0.001170047	3.338062532	2087	Upregulated
COL13A1	1.413509352	0.65569149	10.73103376	0.002189517	0.004796674	3.278012649	2089	Upregulated
CD74	1.003592168	6.957522269	16.93447603	0.000187579	0.000544047	3.276089912	2090	Upregulated
SDSL	1.12980383	1.170380662	14.46298169	0.000486089	0.001261135	3.275570558	2091	Upregulated
FHL3	1.076650068	3.40175796	15.22395339	0.000357212	0.000960067	3.249005241	2093	Upregulated
NAIP	1.109297689	5.958986902	14.56766672	0.000459587	0.001199588	3.240223058	2094	Upregulated
PROSER3	1.077906114	0.667286112	14.95913266	0.000399171	0.00105889	3.206931618	2096	Upregulated
LCN2	1.15563062	3.68389648	13.07435918	0.00082905	0.002029012	3.111784409	2104	Upregulated
DMD	1.279069003	1.312849231	11.33685569	0.001706079	0.003835687	3.090431289	2106	Upregulated
SMAP2	1.029789395	7.485159971	14.91117856	0.000402397	0.001065432	3.061022377	2107	Upregulated
AMPD3	1.016604305	5.022285736	15.17631578	0.000363458	0.000974986	3.060997148	2108	Upregulated
COL7A1	1.090364667	1.064679423	13.71510575	0.00065119	0.001636508	3.037845368	2109	Upregulated
DDX60	1.13040102	8.140796683	12.77173882	0.000936047	0.00225685	2.991603301	2113	Upregulated
CEACAM6	1.201299602	1.566981465	11.61031797	0.001519707	0.003458249	2.956570923	2117	Upregulated
OLR1	1.256889188	1.880018966	10.87943559	0.002058958	0.004547946	2.943866657	2118	Upregulated
FAM222B	1.026439968	1.699125889	14.19420438	0.000536793	0.001380237	2.935665912	2119	Upregulated
TBC1D30	1.015955122	0.7855154	14.11618928	0.000555073	0.001420729	2.892920785	2121	Upregulated
C17orf67	1.007428819	2.270129539	14.1792458	0.000537279	0.00138117	2.880997337	2122	Upregulated
CFB	1.012796864	0.618427689	13.97132057	0.000584826	0.001486452	2.864036699	2124	Upregulated
SEMA7A	1.021358118	4.153012745	13.39242366	0.000729825	0.001809005	2.801136094	2127	Upregulated
MCEMP1	1.098703427	2.36954291	11.8103516	0.001391279	0.003196466	2.741627464	2130	Upregulated
MAGI2	1.322394492	1.522652667	9.204656038	0.004254057	0.008655443	2.727717236	2131	Upregulated
ARHGAP23	1.130163484	0.679888463	11.25149553	0.001762311	0.003943935	2.716992392	2132	Upregulated
SLC24A1	1.230826373	3.117355378	10.03979244	0.002935312	0.00620285	2.716936857	2133	Upregulated
TCN1	1.038665568	4.429637678	12.42406709	0.001078099	0.002557578	2.692398903	2135	Upregulated
FCGR1A	1.066894149	5.922430726	11.86310695	0.001356961	0.003125941	2.672590425	2136	Upregulated
SCN8A	1.040063997	0.717386267	12.19707816	0.001193284	0.002799464	2.655205485	2137	Upregulated
IQCN	1.010275245	1.43737406	12.42757132	0.001087393	0.002575271	2.615781527	2139	Upregulated
SLC5A9	1.190133018	1.314860148	9.919093113	0.003115568	0.006546776	2.599217776	2140	Upregulated
PPM1N	1.08166091	2.223036721	11.01627571	0.001939184	0.004306269	2.559100248	2143	Upregulated
SAPCD2	1.22217069	1.191951046	9.156026566	0.004352226	0.008827969	2.510508702	2144	Upregulated
ARHGAP29	1.007819445	0.951551661	11.45458894	0.001624882	0.003673005	2.454018674	2145	Upregulated
RTP4	1.06818824	4.765006742	10.29388705	0.002628611	0.005631089	2.402790738	2148	Upregulated
MYO3B	1.064442445	0.880906734	10.35768894	0.002579893	0.005536236	2.402218158	2149	Upregulated
KIAA1671	1.02679466	0.617009407	10.59013202	0.00232736	0.005060126	2.357354866	2151	Upregulated
PTP4A1	1.062682919	1.326347185	10.01184069	0.002992383	0.006315127	2.337496363	2153	Upregulated
IDO1	1.4281496	4.824550126	6.158568275	0.017376414	0.030238949	2.16997807	2158	Upregulated
ACVRL1	1.042431123	0.78494986	9.193619029	0.004275501	0.008689621	2.148449656	2159	Upregulated
PDGFRB	1.001803824	0.977362521	9.436589534	0.003846036	0.007922962	2.104902477	2160	Upregulated
TNNT1	1.135396183	2.551208145	7.769355444	0.00809973	0.015441229	2.056563714	2161	Upregulated
CXCL8	1.437478201	10.98254863	5.539322236	0.02359332	0.039602191	2.015748062	2163	Upregulated
SLC17A9	1.049850909	0.880441132	7.868870537	0.007770303	0.014866253	1.918915904	2164	Upregulated
CEACAM8	1.042992537	3.102566035	7.495379992	0.009190987	0.017301136	1.83767503	2165	Upregulated
U2AF1	1.191388197	3.276621185	6.19735657	0.017055383	0.029749487	1.818678522	2166	Upregulated
LRRC37A	1.004819203	4.886438123	7.295848782	0.010084999	0.01874814	1.735364789	2167	Upregulated
CASP5	1.026664534	5.544515003	6.6625924	0.013616769	0.024404052	1.655535643	2168	Upregulated
HP	1.108610311	3.304160034	5.63376269	0.022512717	0.038004393	1.57441089	2170	Upregulated
POU2AF1	1.007572736	1.686940889	5.632305248	0.02257555	0.038087542	1.429964407	2172	Upregulated
CRISP3	1.009857064	4.073124546	5.295634425	0.026668572	0.04414339	1.368491961	2173	Upregulated
