# Supplementary material for: Integrative Transcriptomic Analysis Reveals Distinct and Shared Host Responses in Dengue and Chikungunya Infections
Source: Int J Mol Sci. 2026 Jun 19;27(12):5552. doi: 10.3390/ijms27125552 (PMC13299182; doi:10.3390/ijms27125552)
Supplement: Supplementary file 1 [file ijms-27-05552-s001.zip › Table S1 DE_Results/BH_Upregulated_DE_Healthy_vs_Chikungunya_PRJNA507472_Fold13_Ready.csv]

Gene Symbol	logFC	logCPM	F	PValue	BH_adjusted_p-value	MAS_Score	MAS_rank	Category
DNAAF1	6.543410943	2.665625285	76.9976569	3.91E-12	1.76E-09	57.28329589	1	Upregulated
ATF3	5.851232137	5.204319686	112.8236403	3.08E-13	4.96E-10	54.44285067	2	Upregulated
GPR84	5.763336146	3.975597614	110.6185337	1.68E-13	3.79E-10	54.30101829	3	Upregulated
HESX1	6.279512273	3.628326428	78.13556951	1.21E-11	2.52E-09	53.99422695	4	Upregulated
PLAU	6.250738038	4.28501187	76.47225065	3.49E-11	4.68E-09	52.06877353	5	Upregulated
SERPING1	5.127201216	5.431245032	140.1019964	1.36E-14	1.53E-10	50.31833881	6	Upregulated
ID1	6.163033904	4.042469245	70.87350304	8.76E-11	8.73E-09	49.66720594	7	Upregulated
ISG15	6.009661976	10.85901054	78.37320958	6.10E-11	6.81E-09	49.07912445	8	Upregulated
OTOF	5.819837812	4.290325537	76.48342855	4.95E-11	6.06E-09	47.82628175	9	Upregulated
LAMP3	5.63061451	5.121438531	71.64265444	1.85E-10	1.42E-08	44.18304812	10	Upregulated
TNFAIP3	4.805985116	9.021286724	101.9552582	1.58E-12	1.13E-09	43.00138958	11	Upregulated
IFI6	4.860166529	9.22724617	90.6173304	8.42E-12	2.11E-09	42.16155597	12	Upregulated
SPATS2L	4.897104162	6.54364192	85.12165143	2.03E-11	3.37E-09	41.49087367	13	Upregulated
IL1RN	4.548611375	8.39952494	103.2863273	1.31E-12	1.06E-09	40.82286337	14	Upregulated
TCN2	4.447095715	4.825415459	101.3430207	1.75E-12	1.14E-09	39.76923258	15	Upregulated
DEFB1	8.135336321	1.851868114	35.64223046	2.13E-06	1.56E-05	39.11115709	16	Upregulated
EMP1	4.452289922	4.875330271	93.79074174	5.29E-12	1.83E-09	38.90132222	17	Upregulated
IFI44	4.492303201	9.462784726	86.75977387	1.54E-11	2.79E-09	38.42568095	18	Upregulated
NFKBIA	4.470743645	11.37666424	87.02608351	1.47E-11	2.77E-09	38.25540465	19	Upregulated
IL10	4.832341335	2.844434533	68.73359689	1.47E-10	1.23E-08	38.22690662	20	Upregulated
VWA3B	4.405492857	0.842226766	73.4108776	9.02E-12	2.11E-09	38.21729822	21	Upregulated
SEMA6B	4.434068041	2.548728162	82.40188663	1.24E-11	2.54E-09	38.10919845	22	Upregulated
OAS3	4.432573639	8.515140824	83.9297846	2.43E-11	3.69E-09	37.37977704	23	Upregulated
GADD45B	4.323106025	8.380894862	87.64612761	1.34E-11	2.69E-09	37.0494451	24	Upregulated
RUFY4	4.165020902	3.135488738	96.41422814	2.56E-12	1.37E-09	36.91186963	25	Upregulated
SIGLEC1	4.770356434	5.143286452	70.23276627	2.60E-10	1.86E-08	36.87360701	26	Upregulated
LY6E	4.135450063	7.238668786	91.06597591	7.88E-12	2.11E-09	35.87469858	27	Upregulated
CD274	4.297703117	7.795995827	81.37585623	3.69E-11	4.88E-09	35.71963383	28	Upregulated
SLCO4A1	4.491462411	2.627991073	69.46691264	1.40E-10	1.19E-08	35.58785813	29	Upregulated
C1QB	4.025253122	3.875598758	89.48796244	9.78E-12	2.12E-09	34.91632675	30	Upregulated
OASL	4.091563244	8.753182406	83.25080562	2.71E-11	4.06E-09	34.33208323	31	Upregulated
MT2A	4.212049833	7.026542524	76.4240383	8.56E-11	8.60E-09	33.9714709	32	Upregulated
IFI44L	4.634278137	10.22051895	60.3017322	1.73E-09	6.97E-08	33.16573071	33	Upregulated
ZC3H12A	3.872647331	6.688433383	86.60603835	1.58E-11	2.83E-09	33.10458826	34	Upregulated
USP18	4.969392362	5.795895623	53.1494956	7.83E-09	2.24E-07	33.04252896	35	Upregulated
HES4	5.173631031	5.763297954	49.32960327	1.83E-08	4.13E-07	33.03142908	36	Upregulated
ICAM1	3.772476209	7.37021482	93.31566427	5.59E-12	1.83E-09	32.96153556	37	Upregulated
CTSL	3.635617003	6.760043272	104.6889776	1.08E-12	1.01E-09	32.69765079	38	Upregulated
ANKRD22	4.230647587	6.101798744	69.14410486	3.17E-10	2.15E-08	32.43932973	39	Upregulated
ERMN	3.703324887	5.329446543	94.27657302	4.92E-12	1.83E-09	32.35733459	40	Upregulated
EREG	4.2821417	4.340176832	65.54853654	6.15E-10	3.48E-08	31.93742516	41	Upregulated
DOCK4	3.413605492	7.214534868	115.2879114	2.61E-13	4.90E-10	31.77941099	42	Upregulated
NFKBIE	3.566843826	6.87195855	98.82004542	2.48E-12	1.37E-09	31.61061551	43	Upregulated
FLVCR2	3.432103568	5.740909191	107.1790631	7.73E-13	7.91E-10	31.23754256	44	Upregulated
MSR1	3.91703846	6.41757879	73.91427947	1.33E-10	1.15E-08	31.09515344	45	Upregulated
DDIT4	3.792414009	8.316484999	77.94648571	6.57E-11	7.11E-09	30.90136466	46	Upregulated
FAM209B	3.51387089	1.760669284	86.02204054	7.32E-12	2.06E-09	30.52085804	47	Upregulated
PER1	4.189114754	5.581742208	62.07487427	1.23E-09	5.39E-08	30.44988906	48	Upregulated
AREG	4.518734125	3.760749081	52.49615738	8.09E-09	2.29E-07	30.00313258	49	Upregulated
LAP3	3.49548831	9.065895356	84.12149047	2.35E-11	3.67E-09	29.48391035	50	Upregulated
CXCL10	4.249830115	4.596876324	56.93049883	3.48E-09	1.19E-07	29.42530419	51	Upregulated
CMPK2	3.618657558	8.274535852	76.95968837	7.78E-11	8.03E-09	29.29340431	52	Upregulated
IRF7	3.417221701	7.591790345	86.46836872	1.61E-11	2.84E-09	29.20746101	53	Upregulated
HERC5	4.154074583	9.713577361	58.50934578	2.49E-09	9.39E-08	29.191226	54	Upregulated
APOBEC3A	3.229925494	9.484726374	91.7359003	7.09E-12	2.05E-09	28.06390158	55	Upregulated
PPARG	3.671629633	1.918631688	64.87376509	3.72E-10	2.44E-08	27.95237092	56	Upregulated
NR4A3	3.757640992	2.267721538	62.32465322	7.47E-10	3.89E-08	27.84235831	57	Upregulated
UPB1	3.881003438	4.089710635	59.95066734	1.86E-09	7.38E-08	27.67919146	58	Upregulated
IER3	4.083724595	5.522602731	54.02477254	6.46E-09	1.93E-07	27.42398668	59	Upregulated
CD69	3.985992646	9.202666014	56.14872387	4.06E-09	1.33E-07	27.40251564	60	Upregulated
IL31RA	3.426995715	2.599885741	73.8501823	1.13E-10	1.04E-08	27.36403931	61	Upregulated
XAF1	3.147534984	7.514774301	90.66003441	8.37E-12	2.11E-09	27.30461427	62	Upregulated
IFIT3	3.84263738	11.61272239	59.34497085	2.10E-09	8.06E-08	27.25855029	63	Upregulated
BATF2	3.730410462	2.497428485	61.29142795	1.06E-09	4.95E-08	27.25329494	64	Upregulated
CCNA1	4.08180324	2.359002986	51.2133689	7.47E-09	2.16E-07	27.20430287	65	Upregulated
SAMSN1	3.319944169	9.16825557	78.79320876	5.68E-11	6.60E-09	27.15924686	66	Upregulated
SMAD6	4.041935571	2.227505338	50.98468916	7.48E-09	2.16E-07	26.9385938	67	Upregulated
ETV7	3.335108004	4.812814948	76.10274784	9.17E-11	8.91E-09	26.84788311	68	Upregulated
RSAD2	4.371508447	10.6106368	45.92077823	3.98E-08	7.53E-07	26.76777204	69	Upregulated
ARL5B	3.225098559	8.447749691	79.76414039	4.82E-11	5.97E-09	26.52345795	70	Upregulated
C2	3.030133083	2.282304512	93.70174917	4.40E-12	1.78E-09	26.51407036	71	Upregulated
EPSTI1	3.171110851	8.923780021	82.06213286	3.29E-11	4.57E-09	26.44626077	72	Upregulated
FOSB	4.537105116	5.824625102	42.18056714	9.93E-08	1.50E-06	26.42974422	73	Upregulated
PLSCR1	2.99394487	8.930284889	97.64560939	2.94E-12	1.50E-09	26.41587675	74	Upregulated
ERICH3	3.851091978	1.431547166	51.20700728	4.67E-09	1.47E-07	26.31300561	75	Upregulated
TNNT3	3.454122406	3.349087145	67.93596406	3.87E-10	2.52E-08	26.2473896	76	Upregulated
IER5	3.139782383	8.564958356	82.40168527	3.11E-11	4.40E-09	26.23915142	77	Upregulated
CCL2	4.75216761	3.816395094	37.73526849	2.79E-07	3.22E-06	26.10122016	78	Upregulated
MX1	3.521423256	9.67885139	62.96687847	1.02E-09	4.86E-08	25.75332811	79	Upregulated
ETV5	3.860617588	1.702247744	49.79846774	7.95E-09	2.27E-07	25.64939231	80	Upregulated
PRLR	3.05485952	3.219607818	83.01663517	2.84E-11	4.15E-09	25.60659087	81	Upregulated
PELI1	3.238509408	10.50925008	71.94829086	1.88E-10	1.43E-08	25.40508097	82	Upregulated
PML	3.201354796	5.56223701	73.26054926	1.50E-10	1.23E-08	25.32327982	83	Upregulated
RASGEF1B	3.023458338	6.963853215	80.63738796	4.17E-11	5.28E-09	25.02713321	84	Upregulated
PIM3	2.970905212	7.847604339	82.97706134	2.83E-11	4.15E-09	24.90286502	85	Upregulated
IL27	3.037530564	2.261195402	77.97048336	5.57E-11	6.53E-09	24.86154358	86	Upregulated
HELZ2	2.885525884	8.366645284	86.97454235	1.49E-11	2.77E-09	24.69096175	87	Upregulated
IRAK2	3.133273591	5.960351032	72.57927341	1.68E-10	1.32E-08	24.68434943	88	Upregulated
IFITM10	3.522292355	1.908125418	55.38417024	3.03E-09	1.07E-07	24.55607354	89	Upregulated
CD83	3.516669327	6.970062178	57.44792031	3.10E-09	1.09E-07	24.48820372	90	Upregulated
ZNF684	3.50049222	5.365081696	57.79229158	2.91E-09	1.04E-07	24.44319139	91	Upregulated
MAFF	3.717284935	6.015458163	51.95292294	1.01E-08	2.67E-07	24.4378621	92	Upregulated
PTGES	4.410632368	3.344509648	37.92887736	2.58E-07	3.05E-06	24.32809358	93	Upregulated
IFI35	2.869199976	7.135213348	84.83555873	2.09E-11	3.37E-09	24.30938975	94	Upregulated
FFAR3	3.358035273	1.318095245	57.53514172	1.38E-09	5.94E-08	24.26536255	95	Upregulated
UBE2L6	2.497133637	7.353295393	131.8579561	3.42E-14	1.92E-10	24.26107646	96	Upregulated
HIF1A	2.801187386	9.99317426	88.30847168	1.21E-11	2.52E-09	24.08593867	97	Upregulated
GNA15	2.675783424	5.944906184	103.268846	1.32E-12	1.06E-09	24.01461284	98	Upregulated
AGRN	3.674160768	3.763462781	50.93258833	1.26E-08	3.15E-07	23.88922503	99	Upregulated
PFKFB3	2.718079676	7.659854693	93.37578886	5.53E-12	1.83E-09	23.74887871	100	Upregulated
IFIH1	2.906884651	8.216161686	78.30876565	6.17E-11	6.81E-09	23.73966358	101	Upregulated
MDK	3.203877979	1.356044136	60.34546922	8.60E-10	4.28E-08	23.60948177	102	Upregulated
PLK3	3.771061653	7.651839355	47.36556727	2.84E-08	5.84E-07	23.50747208	103	Upregulated
IFITM1	2.741191412	9.398572244	86.93056805	1.50E-11	2.77E-09	23.45591585	104	Upregulated
MOK	3.335614064	3.200332801	57.89626393	2.78E-09	1.00E-07	23.34727268	105	Upregulated
NANOS3	3.44297691	0.672295345	48.70943531	5.89E-09	1.79E-07	23.23282713	107	Upregulated
PIM2	2.830591525	7.725962949	79.10607365	5.39E-11	6.39E-09	23.19538631	108	Upregulated
KLF5	3.154461016	4.538500467	62.87700025	1.05E-09	4.93E-08	23.04938044	109	Upregulated
CXCL11	4.004853485	1.623216602	38.74274525	1.25E-07	1.78E-06	23.02810646	110	Upregulated
RAB20	3.078103599	6.341807954	63.76896481	8.71E-10	4.28E-08	22.68077616	111	Upregulated
SESN2	3.012367082	5.030065618	66.74125305	4.96E-10	2.97E-08	22.67618134	112	Upregulated
NXT1	3.050077345	5.160179833	64.80367602	7.17E-10	3.84E-08	22.61842876	113	Upregulated
LGALS3BP	2.956186131	3.672039949	68.64288064	3.51E-10	2.33E-08	22.56567263	114	Upregulated
RGL1	3.235457856	3.457223055	57.65654087	2.99E-09	1.06E-07	22.56529531	115	Upregulated
RILPL2	2.73453576	8.237245276	79.10927578	5.39E-11	6.39E-09	22.40825382	116	Upregulated
PHACTR1	2.817616957	5.80568564	73.93512472	1.32E-10	1.15E-08	22.3674678	117	Upregulated
SH3D19	3.256680996	2.754371949	54.98131561	4.92E-09	1.53E-07	22.19281825	118	Upregulated
TRIM22	2.479845943	10.47372624	101.8530261	1.60E-12	1.13E-09	22.18833786	119	Upregulated
LRRC70	3.401191775	2.838255657	50.62659183	1.27E-08	3.16E-07	22.10671214	120	Upregulated
FBXO6	2.312006866	4.228905541	124.329279	8.58E-14	2.88E-10	22.05724637	121	Upregulated
IFIT1	4.131215118	10.86682873	36.04672685	4.79E-07	4.93E-06	21.92438925	122	Upregulated
PARP14	2.487921458	10.60212845	94.87091462	4.42E-12	1.78E-09	21.76964601	123	Upregulated
PPP1R15A	3.332664115	8.814479823	50.53563568	1.38E-08	3.39E-07	21.56248444	125	Upregulated
C1QA	3.072431056	3.452755972	58.10209406	2.74E-09	9.95E-08	21.51375104	126	Upregulated
SMTNL1	2.856534663	2.298680357	64.62099813	6.84E-10	3.72E-08	21.22180971	129	Upregulated
MMP8	2.826402371	4.635766324	66.26906391	5.44E-10	3.18E-08	21.19110161	130	Upregulated
EIF2AK2	2.6177931	8.235009646	76.81700077	7.97E-11	8.16E-09	21.17396915	131	Upregulated
NBN	2.570104052	9.904035196	78.39932186	6.08E-11	6.81E-09	20.98927646	132	Upregulated
GCH1	2.297884753	7.674744122	109.8675112	5.32E-13	7.49E-10	20.96944074	133	Upregulated
IFIT5	2.931825793	9.082148279	59.82652941	1.90E-09	7.49E-08	20.89124369	134	Upregulated
NFKBIZ	2.908974691	9.343138617	60.69339777	1.60E-09	6.59E-08	20.8905302	135	Upregulated
PKD2L1	3.917235992	1.617534652	34.07124795	4.99E-07	5.11E-06	20.72863317	137	Upregulated
MYO10	2.616607048	2.388764338	72.97909197	1.53E-10	1.24E-08	20.68839997	138	Upregulated
FBXO39	3.233032961	1.091160923	46.15425838	1.88E-08	4.20E-07	20.61461275	139	Upregulated
ZBP1	2.694584474	7.155502713	68.65759487	3.43E-10	2.29E-08	20.58866851	140	Upregulated
CFL2	3.230576515	5.614447499	47.94240198	2.49E-08	5.27E-07	20.28148639	141	Upregulated
TMEM123	2.578258435	11.08476985	71.44628197	2.06E-10	1.52E-08	20.15398863	142	Upregulated
IFIT2	3.346726254	11.83441005	44.38234339	5.74E-08	9.97E-07	20.08518	144	Upregulated
KLF10	2.693149974	5.577998134	64.0618362	8.24E-10	4.14E-08	19.8833349	145	Upregulated
LILRB4	2.272387439	3.946437285	93.70140289	5.39E-12	1.83E-09	19.85469894	146	Upregulated
VEGFA	3.192761159	4.91407316	47.15549437	3.00E-08	6.11E-07	19.83863727	147	Upregulated
BCL2L14	3.002846148	0.531534559	47.46224163	9.59E-09	2.58E-07	19.78260263	148	Upregulated
CDKN1A	2.600697742	5.334196627	67.48897488	4.29E-10	2.64E-08	19.71015034	149	Upregulated
NFKBID	3.099656765	5.792048524	48.46263262	2.21E-08	4.75E-07	19.59958797	150	Upregulated
CD300E	2.221411308	7.191372737	96.98378322	3.24E-12	1.52E-09	19.59009178	151	Upregulated
EAF1	2.286282373	6.642255418	86.91088503	1.50E-11	2.77E-09	19.56333538	152	Upregulated
KLF4	2.572157672	6.696559092	67.7679727	4.05E-10	2.59E-08	19.51294867	153	Upregulated
FCAR	2.372598299	6.757961996	78.64039292	5.84E-11	6.70E-09	19.39276026	154	Upregulated
B3GNT5	2.965971521	7.379658682	51.27275381	1.17E-08	2.98E-07	19.35533235	155	Upregulated
GBP5	2.831901935	11.45901022	55.22602542	4.94E-09	1.53E-07	19.29813973	156	Upregulated
ZNF165	3.152784067	2.173326635	45.07299224	4.27E-08	7.92E-07	19.23658353	157	Upregulated
TSC22D3	2.574377552	9.742846997	64.62461384	7.36E-10	3.86E-08	19.08597369	158	Upregulated
ANKDD1A	2.645366684	4.14642167	61.21761796	1.46E-09	6.25E-08	19.05792906	159	Upregulated
MARCKS	2.735510097	9.61564245	57.06968985	3.35E-09	1.16E-07	18.97111582	160	Upregulated
ZBTB43	2.1867484	6.502779484	89.96591788	9.32E-12	2.11E-09	18.96986749	161	Upregulated
SOCS3	3.113774693	8.987550121	45.46979383	4.43E-08	8.11E-07	18.96531392	162	Upregulated
FCER1G	2.174170349	8.258140282	91.80134354	7.02E-12	2.05E-09	18.89074618	163	Upregulated
MTHFD2	1.971070607	6.615832354	122.707071	1.02E-13	2.88E-10	18.8046111	164	Upregulated
UPP1	2.359947558	6.726865192	74.09282088	1.28E-10	1.14E-08	18.74785312	165	Upregulated
REC8	2.365351875	4.390572659	73.42473736	1.46E-10	1.23E-08	18.71220946	166	Upregulated
NAPA	2.330940885	6.359506978	74.81633197	1.13E-10	1.04E-08	18.61220827	167	Upregulated
CKAP4	2.3546697	7.604918919	72.72796185	1.63E-10	1.31E-08	18.56510274	168	Upregulated
PPP1R15B	2.486866683	9.405075742	65.14412361	6.66E-10	3.66E-08	18.49378107	170	Upregulated
CCRL2	2.373856316	4.268652744	70.18137356	2.63E-10	1.87E-08	18.3449287	171	Upregulated
TOMM40L	2.148330678	4.322645651	85.87839725	1.79E-11	3.11E-09	18.27714227	172	Upregulated
SPHK1	2.534535773	3.975025405	61.113072	1.49E-09	6.29E-08	18.25179754	173	Upregulated
HBEGF	3.292656759	4.207360018	38.56197718	2.49E-07	2.96E-06	18.20492722	174	Upregulated
OAS2	2.692532458	8.430337435	54.19734509	6.16E-09	1.86E-07	18.12288194	175	Upregulated
SAT1	2.921058118	11.86501212	46.8521649	3.20E-08	6.40E-07	18.09187051	176	Upregulated
HIC1	3.093073752	3.541403746	42.24896146	9.77E-08	1.49E-06	18.02647669	177	Upregulated
RETN	2.702303876	3.448462347	51.96460201	1.02E-08	2.68E-07	17.76022382	179	Upregulated
LGALS8	2.196614174	7.976654442	76.59025205	8.29E-11	8.41E-09	17.73855911	180	Upregulated
PIGA	2.606746238	6.623665265	55.06763777	5.11E-09	1.58E-07	17.7290161	181	Upregulated
PFKFB2	2.737698322	6.702469706	50.10772733	1.51E-08	3.61E-07	17.63606315	182	Upregulated
RALGDS	2.578271206	4.904517102	55.38697268	4.80E-09	1.50E-07	17.59198372	183	Upregulated
LMNA	2.597630241	5.848597655	54.27472763	6.07E-09	1.84E-07	17.49807973	184	Upregulated
IFI27	4.417504639	8.319680199	22.84138884	2.42E-05	0.000111682	17.45805189	185	Upregulated
TIPARP	2.345948117	8.061805881	64.18256494	8.02E-10	4.09E-08	17.33329741	187	Upregulated
MAD2L1BP	1.936644844	5.609535065	100.5826575	1.93E-12	1.14E-09	17.31891647	188	Upregulated
JUN	2.840484448	6.694860477	45.4916563	4.41E-08	8.11E-07	17.30157098	189	Upregulated
LDLR	2.360764918	4.450682864	63.21360565	9.78E-10	4.71E-08	17.29790604	190	Upregulated
KCNK5	2.818562977	1.814944025	45.39767739	3.90E-08	7.43E-07	17.27433081	191	Upregulated
DZIP1L	3.273750589	1.198011549	34.04065952	5.38E-07	5.45E-06	17.23222163	192	Upregulated
PSMA6	1.983098549	5.264881896	91.96105614	6.88E-12	2.05E-09	17.2305778	193	Upregulated
DUSP4	2.989678972	2.334766514	41.10735363	1.21E-07	1.74E-06	17.22054956	194	Upregulated
NR4A2	2.981156889	4.252944006	41.47562633	1.18E-07	1.71E-06	17.19054994	195	Upregulated
TENT5A	1.96173992	7.099740962	95.41101185	4.08E-12	1.77E-09	17.17060335	196	Upregulated
CD80	2.253281218	1.830101543	67.70905832	3.91E-10	2.53E-08	17.11776399	197	Upregulated
N4BP1	2.303936466	8.305508503	64.69101274	7.27E-10	3.84E-08	17.08527914	198	Upregulated
CD63	2.138706555	8.652102336	74.72349562	1.15E-10	1.04E-08	17.07169879	199	Upregulated
IFITM3	2.667265244	7.666497689	49.34389657	1.80E-08	4.09E-07	17.04044803	201	Upregulated
ZCCHC2	2.129436094	8.145310003	75.17228041	1.06E-10	9.95E-09	17.04014564	202	Upregulated
SHB	3.118456249	1.134929432	36.12131262	3.03E-07	3.44E-06	17.03792081	203	Upregulated
KCNMA1	3.331696779	2.808936455	33.6734293	8.87E-07	8.05E-06	16.97265325	205	Upregulated
WDFY1	1.897707084	7.671138226	100.8303637	1.85E-12	1.14E-09	16.97070611	206	Upregulated
IL17REL	3.327765995	0.69408356	31.40800755	9.00E-07	8.12E-06	16.94044435	207	Upregulated
PGAP1	2.14884948	4.420508284	72.23525656	1.80E-10	1.40E-08	16.87704823	208	Upregulated
TTC21A	2.526261135	3.72177288	52.79496698	8.48E-09	2.35E-07	16.74852029	210	Upregulated
RIPK2	2.519935862	6.564778592	52.76074082	8.41E-09	2.33E-07	16.71261724	211	Upregulated
LAMB3	2.796869607	2.681894977	44.00977861	6.25E-08	1.06E-06	16.70933821	212	Upregulated
BLVRA	1.920955028	5.940044469	91.97908038	6.84E-12	2.05E-09	16.69063046	213	Upregulated
RLF	2.157698389	8.273807213	69.89369248	2.73E-10	1.93E-08	16.64349174	214	Upregulated
ARL8A	2.287864588	5.472799355	62.12948538	1.20E-09	5.33E-08	16.64061385	215	Upregulated
PATL1	2.096008106	5.799562883	73.56593718	1.41E-10	1.19E-08	16.60734153	216	Upregulated
DUSP5	2.589010857	5.821172331	49.42383005	1.77E-08	4.03E-07	16.55479211	217	Upregulated
MAP3K8	2.101267733	7.303337821	72.53605641	1.69E-10	1.32E-08	16.55406892	218	Upregulated
CREM	2.24317387	5.676137293	63.70954147	8.81E-10	4.29E-08	16.52594795	219	Upregulated
FFAR1	2.865064921	1.107198194	39.65448662	1.24E-07	1.77E-06	16.48326434	221	Upregulated
SOCS1	2.518803786	1.285391972	50.27052482	1.11E-08	2.86E-07	16.48241386	222	Upregulated
ADAM9	2.009707066	6.710995346	78.34076464	6.14E-11	6.81E-09	16.41268071	223	Upregulated
CDC42BPG	2.934922727	3.366557094	39.26441421	2.07E-07	2.58E-06	16.4016665	224	Upregulated
GADD45G	2.843705029	2.861821176	41.42827539	1.19E-07	1.71E-06	16.39791726	225	Upregulated
MAPK6	2.106050985	6.935127935	70.4502694	2.47E-10	1.80E-08	16.31255481	226	Upregulated
RGS1	2.94466011	6.150381164	38.61162888	2.43E-07	2.91E-06	16.30203635	227	Upregulated
GPAT4	2.11207243	7.182737708	69.75883357	2.80E-10	1.97E-08	16.27447161	228	Upregulated
NUB1	2.243873556	8.033153107	61.71830586	1.30E-09	5.66E-08	16.26235044	229	Upregulated
DHX58	2.373082594	6.046554107	55.73260615	4.44E-09	1.42E-07	16.24951294	230	Upregulated
OAS1	2.804467179	8.198816557	41.71045214	1.11E-07	1.63E-06	16.23111254	231	Upregulated
ARID5A	2.14931602	6.088845001	66.67497386	4.98E-10	2.97E-08	16.17939597	232	Upregulated
NLRP3	2.364373027	7.672545935	55.43635897	4.73E-09	1.48E-07	16.14656038	233	Upregulated
NRIP1	2.004401079	7.954950266	76.14585857	8.95E-11	8.84E-09	16.1425896	234	Upregulated
GZF1	2.40300006	6.837838304	54.00328305	6.42E-09	1.92E-07	16.14134285	235	Upregulated
RIT1	2.093859041	8.597623848	69.10614258	3.16E-10	2.15E-08	16.05507962	236	Upregulated
NINJ1	2.417672401	7.148012221	52.85893658	8.23E-09	2.31E-07	16.04422423	237	Upregulated
MOV10	2.227930326	5.37740472	61.04510066	1.49E-09	6.29E-08	16.04385847	238	Upregulated
C16orf87	2.052369092	5.364253569	71.13561859	2.18E-10	1.61E-08	15.9966974	239	Upregulated
IRF1	2.164379859	10.02807679	64.22122353	7.96E-10	4.08E-08	15.99354875	240	Upregulated
RNF138	2.135820308	7.886573661	65.75877066	5.92E-10	3.39E-08	15.95542798	241	Upregulated
CHD1	1.921973937	9.492276136	80.96176734	3.95E-11	5.05E-09	15.9458231	242	Upregulated
RAB1A	1.915546887	7.914546379	81.23484883	3.77E-11	4.88E-09	15.92074453	243	Upregulated
LIMK2	2.031848846	8.382774647	71.57059269	2.01E-10	1.50E-08	15.89675923	244	Upregulated
HSPA2	3.247148857	2.455967526	31.38746254	1.65E-06	1.28E-05	15.88480645	245	Upregulated
DUSP10	2.205191553	4.947150896	60.94854133	1.52E-09	6.37E-08	15.8677813	246	Upregulated
LDHA	1.969635716	8.450408545	75.10555337	1.07E-10	9.98E-09	15.75850445	247	Upregulated
ADORA2A	2.866978493	3.648999264	38.13690452	2.78E-07	3.22E-06	15.74760245	248	Upregulated
PARP12	2.117243284	7.439037399	64.67155813	7.30E-10	3.84E-08	15.70082033	249	Upregulated
MS4A4A	2.344778675	4.497640467	53.63530802	7.00E-09	2.06E-07	15.67799644	250	Upregulated
APOF	2.762365999	0.592898043	37.61318331	1.66E-07	2.19E-06	15.63187747	251	Upregulated
STARD4	1.921960375	6.052229968	77.55750378	7.02E-11	7.40E-09	15.62756649	252	Upregulated
EHD4	2.351369714	6.279494039	53.00204238	7.98E-09	2.27E-07	15.62027524	253	Upregulated
CCL3	3.157430364	3.345900077	32.09501642	1.43E-06	1.15E-05	15.59331299	254	Upregulated
NFKBIB	1.936796801	4.644113619	75.89472955	9.41E-11	8.98E-09	15.58510695	255	Upregulated
HAVCR2	1.814666566	5.993659153	87.14770395	1.45E-11	2.77E-09	15.52779791	257	Upregulated
RELB	1.979871311	5.39452727	71.77988741	1.94E-10	1.46E-08	15.51510948	258	Upregulated
GBP1	2.452218503	9.417074785	48.47813743	2.19E-08	4.73E-07	15.51057354	259	Upregulated
PLIN2	2.66098133	7.505673493	42.05498591	1.02E-07	1.52E-06	15.48054044	260	Upregulated
RBM7	1.781145954	6.134696528	90.29806843	8.85E-12	2.11E-09	15.45129871	261	Upregulated
TRIM38	1.9526486	8.360940323	73.13492783	1.52E-10	1.24E-08	15.43887422	262	Upregulated
KIAA1958	2.167714325	3.941388767	59.49686801	2.06E-09	7.98E-08	15.38685377	264	Upregulated
MARCO	2.360630741	4.567245437	50.9735645	1.26E-08	3.15E-07	15.34871296	265	Upregulated
DDIT3	2.41754829	6.607046764	48.7923624	2.04E-08	4.51E-07	15.34200725	266	Upregulated
ELL	2.255162192	6.600714577	54.86637584	5.34E-09	1.64E-07	15.30443926	267	Upregulated
WHRN	2.900080642	2.145295501	35.53117537	5.18E-07	5.29E-06	15.30341281	268	Upregulated
MFSD2A	2.468337069	3.64606138	46.71286847	3.35E-08	6.66E-07	15.24526608	269	Upregulated
BCL3	2.198400455	4.873256998	57.02466545	3.40E-09	1.17E-07	15.23888425	270	Upregulated
OLR1	2.216763189	1.924890271	55.7521082	4.34E-09	1.40E-07	15.19367029	271	Upregulated
GPR35	2.288047455	4.157439867	52.94411532	8.16E-09	2.30E-07	15.18742538	272	Upregulated
ELMO2	1.79220892	6.720778534	84.8373941	2.09E-11	3.37E-09	15.18454814	273	Upregulated
TOM1	2.038423837	6.713898232	64.91800014	6.96E-10	3.77E-08	15.13301797	274	Upregulated
SMURF1	1.905208118	5.687744308	74.01452101	1.30E-10	1.15E-08	15.12962048	275	Upregulated
USPL1	2.114508891	6.975237679	60.02419138	1.83E-09	7.27E-08	15.09417287	277	Upregulated
SH3PXD2B	3.035701174	1.276856455	31.35271859	1.33E-06	1.09E-05	15.06854776	278	Upregulated
GJB6	3.328731349	3.045831692	27.73286868	5.09E-06	3.16E-05	14.98155573	279	Upregulated
PI4K2A	2.1572844	5.13927931	57.04278387	3.38E-09	1.17E-07	14.95598742	280	Upregulated
STAT1	1.789649799	10.37978514	81.87718837	3.39E-11	4.60E-09	14.92050091	281	Upregulated
LACTB	1.957619682	7.107000654	67.57011189	4.20E-10	2.62E-08	14.8435931	283	Upregulated
FFAR2	2.145646532	8.371603568	56.6502715	3.66E-09	1.24E-07	14.82045625	284	Upregulated
PNPT1	2.450635845	6.957085643	44.30827889	5.85E-08	1.01E-06	14.6913981	286	Upregulated
RIN2	2.29511562	5.217094412	49.48005994	1.75E-08	4.01E-07	14.68116137	287	Upregulated
IFI30	2.31531257	4.78916968	48.6951567	2.10E-08	4.57E-07	14.6803439	288	Upregulated
GBP4	1.970806519	7.530740383	65.36992472	6.38E-10	3.57E-08	14.6762416	289	Upregulated
SCML1	2.008652255	4.00079002	62.51451032	1.13E-09	5.13E-08	14.64301626	290	Upregulated
JMJD6	2.270126518	7.307965144	50.10489243	1.52E-08	3.61E-07	14.62399794	291	Upregulated
TNFAIP6	2.525214921	7.143023306	41.74123566	1.10E-07	1.62E-06	14.61960884	292	Upregulated
GRPEL1	1.922870216	6.343079513	67.69662202	4.11E-10	2.61E-08	14.58223885	293	Upregulated
PLIN3	1.880815078	6.9068714	70.38103723	2.50E-10	1.80E-08	14.56498633	294	Upregulated
ACVR1B	1.822184002	5.10503283	74.670963	1.16E-10	1.05E-08	14.54185689	296	Upregulated
UGCG	1.597183718	7.221770528	107.1412314	7.69E-13	7.91E-10	14.53688485	297	Upregulated
USP30	1.912741152	4.491903931	67.65404296	4.17E-10	2.61E-08	14.50542429	298	Upregulated
TXNDC11	1.728801811	6.030668887	82.38317569	3.12E-11	4.40E-09	14.44759125	299	Upregulated
HILPDA	3.049025964	3.070026204	29.92950379	2.67E-06	1.88E-05	14.4100111	300	Upregulated
PIWIL4	2.073219918	3.706319626	57.01512012	3.44E-09	1.18E-07	14.36230655	302	Upregulated
IRF9	1.655250997	5.994811836	90.50056716	8.58E-12	2.11E-09	14.35917003	303	Upregulated
BATF3	2.694725549	3.149029876	36.13973285	4.71E-07	4.86E-06	14.31708392	304	Upregulated
PTCH2	2.449106852	1.208586404	40.72015277	1.14E-07	1.66E-06	14.15715581	306	Upregulated
CES1	2.469095087	5.381199352	40.71130213	1.42E-07	1.95E-06	14.09662728	307	Upregulated
CCIN	2.649598618	0.688046237	34.29249761	4.83E-07	4.96E-06	14.05392976	309	Upregulated
SRGAP2B	2.543546054	4.908823263	38.46928589	2.53E-07	3.00E-06	14.04751864	310	Upregulated
NFKB2	2.033678874	6.729446086	56.60705513	3.69E-09	1.24E-07	14.04497322	311	Upregulated
SLC35E4	2.344601371	2.379766928	43.96326166	6.39E-08	1.08E-06	13.99278852	313	Upregulated
ITGA7	1.925692454	0.938089711	60.45452337	1.25E-09	5.46E-08	13.98600901	314	Upregulated
ETF1	1.9022812	8.30796345	62.79646839	1.05E-09	4.93E-08	13.89980819	317	Upregulated
ACOT9	1.905366319	7.109961237	62.187617	1.19E-09	5.30E-08	13.86329354	318	Upregulated
SAMD8	1.597441003	7.486604288	90.63084267	8.40E-12	2.11E-09	13.85767295	319	Upregulated
LILRA5	2.141332194	8.966330529	50.34614565	1.44E-08	3.50E-07	13.82492551	320	Upregulated
CMTR1	1.653413096	6.900025921	81.96622183	3.34E-11	4.59E-09	13.78641653	321	Upregulated
SAMD4A	1.91477446	3.576544378	61.07725233	1.50E-09	6.32E-08	13.78485144	322	Upregulated
ISG20	2.043482323	8.130976251	54.02430514	6.39E-09	1.91E-07	13.72832901	323	Upregulated
KLHL15	1.840750948	6.47893859	65.15538278	6.65E-10	3.66E-08	13.68889022	324	Upregulated
REL	1.830409799	7.438321849	65.64683769	6.05E-10	3.44E-08	13.66091173	325	Upregulated
PLAUR	1.98190065	7.208915511	56.35445632	3.89E-09	1.29E-07	13.65211231	327	Upregulated
RAB34	1.937497519	4.178598884	58.4256798	2.55E-09	9.52E-08	13.60378882	328	Upregulated
AK4	2.284747422	1.49173067	43.30215315	6.78E-08	1.13E-06	13.58741166	329	Upregulated
DRAP1	1.856555376	6.074156308	62.41499284	1.13E-09	5.13E-08	13.53407266	330	Upregulated
GALM	2.346782608	6.055284799	41.42661489	1.19E-07	1.71E-06	13.5324679	331	Upregulated
PDE4B	2.115535082	8.480698009	49.08298283	1.91E-08	4.27E-07	13.47582463	332	Upregulated
APOL6	1.776913761	9.662414929	67.4963579	4.26E-10	2.64E-08	13.46707474	333	Upregulated
BST2	2.039026133	6.982913125	51.98896893	9.96E-09	2.64E-07	13.41399063	335	Upregulated
SAP30	2.67131703	5.353170563	32.82833921	1.16E-06	9.81E-06	13.37911523	336	Upregulated
TMEM119	2.109566857	1.412522079	48.3004639	2.09E-08	4.57E-07	13.37580392	337	Upregulated
CARD19	2.032785883	6.328368586	51.99464617	9.95E-09	2.64E-07	13.37293836	338	Upregulated
EPHB2	2.320475407	1.562065829	40.94799315	1.24E-07	1.77E-06	13.35013711	340	Upregulated
ZNF496	1.86878013	3.595827202	60.14097759	1.81E-09	7.25E-08	13.34274632	341	Upregulated
SRGAP2C	2.270454488	4.967408101	42.50966547	9.10E-08	1.42E-06	13.27778404	345	Upregulated
NECTIN2	2.979228822	4.412705899	27.36002961	5.79E-06	3.52E-05	13.26902541	346	Upregulated
TLR2	1.892566095	10.02578877	57.93383543	2.80E-09	1.00E-07	13.24432228	347	Upregulated
TFG	1.792790502	6.932112687	63.673194	8.86E-10	4.30E-08	13.20688524	349	Upregulated
SPAG6	2.276454969	0.760440009	40.18943405	1.10E-07	1.63E-06	13.17519316	350	Upregulated
PHF1	1.874436294	5.959915943	58.48458924	2.50E-09	9.39E-08	13.17190926	351	Upregulated
MCL1	1.922633015	12.61924549	55.58456125	4.58E-09	1.45E-07	13.14681704	352	Upregulated
TNFSF13B	2.190530568	9.114028303	44.25202626	5.93E-08	1.02E-06	13.12415672	354	Upregulated
CCDC194	2.498944498	0.819274948	34.06413421	5.83E-07	5.80E-06	13.08678452	355	Upregulated
FAM209A	2.528723836	1.21331058	33.86138944	7.15E-07	6.78E-06	13.07039351	356	Upregulated
MEF2A	1.545834324	6.709710918	84.33407935	2.27E-11	3.60E-09	13.05251061	357	Upregulated
SLC3A2	1.563923181	6.643924517	81.25554722	3.76E-11	4.88E-09	12.99828346	359	Upregulated
SKIL	1.64169641	7.579817562	73.26888507	1.48E-10	1.23E-08	12.98686723	360	Upregulated
KLF9	2.067233914	6.666853077	47.86033784	2.53E-08	5.34E-07	12.96630484	361	Upregulated
PPIF	1.755058961	6.005451352	63.55251585	9.07E-10	4.38E-08	12.91388998	363	Upregulated
NTNG2	1.962808036	4.575027341	52.01232586	9.95E-09	2.64E-07	12.91258026	364	Upregulated
METRNL	1.764475351	6.424072717	62.86568212	1.04E-09	4.91E-08	12.8966371	365	Upregulated
FNIP2	1.671949007	6.128212654	69.6446642	2.86E-10	1.99E-08	12.87661162	366	Upregulated
RAP2C	1.45982372	7.167872113	97.2263151	3.12E-12	1.52E-09	12.87383411	367	Upregulated
ZNFX1	1.551436994	8.886994934	79.26483139	5.25E-11	6.35E-09	12.71716884	371	Upregulated
SLC9A8	1.764880447	5.488519831	61.12537197	1.47E-09	6.25E-08	12.71402125	372	Upregulated
CSRNP1	2.431613124	8.330899103	35.20069994	6.02E-07	5.94E-06	12.70758423	373	Upregulated
NPC2	1.667803776	7.408248497	67.64471303	4.15E-10	2.61E-08	12.64792226	374	Upregulated
SLC1A2	2.455513634	1.466137197	33.87071859	7.77E-07	7.24E-06	12.62183657	375	Upregulated
CDK16	1.721185055	5.228429065	62.96650849	1.02E-09	4.86E-08	12.58759321	377	Upregulated
LAPTM4A	1.679654696	7.014379677	64.36062403	7.75E-10	4.01E-08	12.42451845	380	Upregulated
TRAFD1	1.755451022	7.263670015	59.08589808	2.21E-09	8.44E-08	12.41753375	381	Upregulated
CD177	3.492318019	5.377030263	19.62569825	7.22E-05	0.000279476	12.41049733	383	Upregulated
STAT2	1.764832923	7.769124101	58.46388201	2.51E-09	9.39E-08	12.40171202	385	Upregulated
ATG2A	2.316429173	6.573284804	36.47814586	4.27E-07	4.48E-06	12.3888809	386	Upregulated
PSTPIP2	1.793256286	6.880156569	56.63206269	3.67E-09	1.24E-07	12.38641871	387	Upregulated
CSNK1D	1.876553836	6.708483898	51.79562699	1.04E-08	2.70E-07	12.32553304	388	Upregulated
SRGAP2	2.291816835	5.564700975	36.74334916	3.98E-07	4.22E-06	12.31749838	390	Upregulated
CD82	1.970932298	7.017032879	47.48647661	2.76E-08	5.71E-07	12.30573783	391	Upregulated
GTPBP1	1.586990212	6.732851646	70.4363299	2.47E-10	1.80E-08	12.29213586	393	Upregulated
DDX60L	1.874354595	9.597224176	51.65799864	1.07E-08	2.77E-07	12.29211165	394	Upregulated
HMGCS1	1.665334532	5.822659838	63.79830051	8.65E-10	4.28E-08	12.27190471	395	Upregulated
PSME2	1.411841006	5.85443776	89.97609491	9.30E-12	2.11E-09	12.24760782	396	Upregulated
B4GALT5	1.683999248	8.346230332	62.05057636	1.22E-09	5.38E-08	12.24154006	397	Upregulated
RABGEF1	1.947380279	3.058100905	47.91439871	2.55E-08	5.35E-07	12.21333943	398	Upregulated
ANKRD42	2.028205129	4.992628206	44.25084705	5.94E-08	1.02E-06	12.15161402	400	Upregulated
TMEM167B	1.645074073	7.946244836	64.10658745	8.14E-10	4.11E-08	12.1507391	401	Upregulated
HERC6	2.133083968	6.005203911	40.42520165	1.53E-07	2.05E-06	12.1350271	402	Upregulated
TSPYL2	1.939482369	4.924101495	47.2837412	2.90E-08	5.95E-07	12.07381425	405	Upregulated
CLP1	1.751441914	5.435824002	55.940033	4.25E-09	1.38E-07	12.01733229	407	Upregulated
LHFPL2	1.647604631	5.880877703	62.41371678	1.13E-09	5.13E-08	12.01084604	408	Upregulated
CSGALNACT2	1.683119113	7.904171979	59.6212378	1.98E-09	7.72E-08	11.97055589	409	Upregulated
NDUFV2	1.922347524	3.904433891	47.28324902	2.92E-08	5.97E-07	11.9643753	411	Upregulated
APOL1	1.857793582	5.768564431	49.95180723	1.57E-08	3.72E-07	11.94471835	412	Upregulated
SCARB2	1.571766882	6.816308729	67.8308017	4.00E-10	2.58E-08	11.92821249	413	Upregulated
C3orf38	1.374048304	6.523602794	89.78635637	9.57E-12	2.11E-09	11.91975915	414	Upregulated
IL4I1	2.345836717	1.96004661	33.54204013	9.34E-07	8.35E-06	11.91294576	416	Upregulated
MAPKAPK2	1.611609217	7.212294827	64.12732736	8.11E-10	4.11E-08	11.90356315	417	Upregulated
ETS2	1.966359161	7.743767017	44.92767831	5.04E-08	8.99E-07	11.88881058	419	Upregulated
CHMP2B	1.590243781	6.75644429	65.10129346	6.72E-10	3.67E-08	11.82355245	421	Upregulated
FNDC3B	1.451818109	8.198063137	77.49350992	7.09E-11	7.40E-09	11.80481364	424	Upregulated
STX11	1.717665506	8.219668478	55.68308602	4.48E-09	1.43E-07	11.75871201	425	Upregulated
RUBCN	2.113291781	5.213664816	38.87127473	2.28E-07	2.77E-06	11.74302145	426	Upregulated
SAT2	1.698271905	3.944939418	56.68983049	3.66E-09	1.24E-07	11.73034053	427	Upregulated
ABCA1	1.823394597	8.370473229	49.94210084	1.57E-08	3.72E-07	11.72354944	428	Upregulated
PLEK	1.858291681	8.8858341	48.08891436	2.40E-08	5.10E-07	11.69395149	429	Upregulated
CALR	1.437538469	7.186243247	77.54482594	7.03E-11	7.40E-09	11.68870508	430	Upregulated
DNAJC25	2.033153989	4.119535843	41.08786586	1.30E-07	1.83E-06	11.66523148	432	Upregulated
JMJD1C	1.622640684	10.00284143	60.43139785	1.68E-09	6.89E-08	11.62087238	433	Upregulated
ATF5	2.009788752	2.202053535	41.44973835	1.20E-07	1.72E-06	11.58406038	434	Upregulated
EFHD2	1.520443999	8.338226351	68.31709127	3.66E-10	2.41E-08	11.58350767	435	Upregulated
IGSF9	2.245049133	0.851242314	33.36716732	7.76E-07	7.24E-06	11.54063278	436	Upregulated
GSTO1	1.55472039	7.094140929	64.73322342	7.21E-10	3.84E-08	11.5293248	437	Upregulated
PHF11	1.458367135	6.711586463	72.79539594	1.61E-10	1.30E-08	11.5014034	439	Upregulated
DCUN1D3	1.675060679	3.745914181	56.0122275	4.23E-09	1.38E-07	11.49325057	440	Upregulated
CHKA	1.957997345	3.725612694	42.74554222	8.65E-08	1.36E-06	11.4856071	441	Upregulated
IRF5	1.584121297	5.314909209	61.69508968	1.31E-09	5.67E-08	11.47936071	443	Upregulated
C8orf76	1.422797944	3.051483122	76.0410117	9.41E-11	8.98E-09	11.44903694	444	Upregulated
ADAM17	1.605712963	7.515526031	59.7811763	1.92E-09	7.53E-08	11.43779752	445	Upregulated
ZFP36	1.889079461	6.810455058	44.96074251	5.00E-08	8.95E-07	11.4253627	446	Upregulated
SLC31A2	1.81018236	4.66374862	48.23057155	2.33E-08	4.97E-07	11.4112044	447	Upregulated
SERTAD3	1.860700251	4.894277068	45.90004107	4.01E-08	7.57E-07	11.38898164	448	Upregulated
BIN3	1.552790479	5.807988478	62.63193626	1.09E-09	4.99E-08	11.33773176	450	Upregulated
NEXN	1.853156486	4.78485922	45.6347265	4.27E-08	7.92E-07	11.3069588	452	Upregulated
EMP3	1.483370971	7.876219944	67.61258513	4.17E-10	2.61E-08	11.24926145	453	Upregulated
HSPA5	1.844862625	8.132521681	45.45949322	4.44E-08	8.11E-07	11.23665078	454	Upregulated
DDAH2	1.630904671	6.00682569	56.09719136	4.11E-09	1.35E-07	11.20606289	455	Upregulated
GTPBP2	1.534181518	5.192396712	62.283034	1.17E-09	5.25E-08	11.16885605	457	Upregulated
CREB3	1.554539169	4.411178909	60.4004366	1.70E-09	6.92E-08	11.13040754	458	Upregulated
BHLHE40	2.05918937	6.287918372	37.01634156	3.70E-07	3.98E-06	11.12029443	460	Upregulated
SNX9	1.527881263	5.525915712	62.02761553	1.22E-09	5.39E-08	11.10588219	461	Upregulated
HIVEP1	1.551836658	6.436884136	60.22118082	1.76E-09	7.06E-08	11.097194	462	Upregulated
ESPL1	2.149311942	1.195166021	34.06708912	7.33E-07	6.88E-06	11.0952705	463	Upregulated
SERTAD1	1.749402513	4.970757075	48.60910694	2.13E-08	4.62E-07	11.08349152	464	Upregulated
SLC15A4	1.827667513	8.54802431	45.11590883	4.82E-08	8.69E-07	11.07715755	465	Upregulated
ITPRIP	1.494090453	6.950085026	63.98651675	8.33E-10	4.17E-08	11.02615352	467	Upregulated
SDC4	2.137376392	2.973805483	34.24484181	7.92E-07	7.34E-06	10.9739459	468	Upregulated
ZFAND2A	1.950029101	5.485438159	39.6426825	1.87E-07	2.39E-06	10.96055745	469	Upregulated
CHD4	1.582783092	4.809562439	56.33663737	3.92E-09	1.30E-07	10.90048224	470	Upregulated
MICB	1.292335224	5.349012767	83.9365833	2.42E-11	3.69E-09	10.89822899	471	Upregulated
VAMP5	1.654172462	3.730236351	52.19262224	9.63E-09	2.59E-07	10.89669439	472	Upregulated
SMIM3	1.838571578	5.46593065	43.44551799	7.22E-08	1.19E-06	10.89510405	473	Upregulated
TWF1	1.642601401	7.001207674	52.57851924	8.75E-09	2.40E-07	10.87285004	474	Upregulated
SCARF1	1.799881111	6.08265348	44.85983477	5.12E-08	9.11E-07	10.87174586	475	Upregulated
BAK1	1.316769701	4.993748209	80.09828819	4.57E-11	5.72E-09	10.85367954	476	Upregulated
CHMP4B	1.682476997	6.921104299	50.12106906	1.51E-08	3.61E-07	10.8384004	477	Upregulated
TOB1	2.377779	6.504111304	28.29825101	4.34E-06	2.77E-05	10.83542284	478	Upregulated
TMED7	1.462784918	7.645600307	64.35348486	7.76E-10	4.01E-08	10.82031815	480	Upregulated
ECE1	1.461884928	7.620811588	64.21564312	7.97E-10	4.08E-08	10.80250667	481	Upregulated
POMP	1.427161596	6.496846669	67.23443415	4.48E-10	2.74E-08	10.79245563	482	Upregulated
JUND	1.930054204	7.121300479	39.20545658	2.09E-07	2.59E-06	10.78189445	483	Upregulated
SLC1A3	2.308966289	2.881244814	29.39806727	3.15E-06	2.15E-05	10.77638852	484	Upregulated
MERTK	2.068849252	3.628519955	34.97327834	6.46E-07	6.30E-06	10.75971999	485	Upregulated
TUFT1	1.681749286	3.445260209	49.45788682	1.78E-08	4.05E-07	10.75128603	487	Upregulated
ELF1	1.529019917	9.241343733	58.47814091	2.50E-09	9.39E-08	10.74462315	489	Upregulated
CYSTM1	1.948292123	6.523789621	38.22952773	2.69E-07	3.14E-06	10.72130247	490	Upregulated
STOML1	2.018319833	3.421709978	36.11950988	4.75E-07	4.89E-06	10.71799217	491	Upregulated
RSPH9	1.771046788	1.454131374	44.68544332	5.22E-08	9.26E-07	10.68543498	494	Upregulated
SLC15A3	1.655400953	6.68574722	49.94074653	1.57E-08	3.72E-07	10.64343118	495	Upregulated
ERI1	1.869482668	6.314000428	40.44612825	1.52E-07	2.04E-06	10.63728073	496	Upregulated
RMI2	1.89179908	2.841188159	39.72201332	1.86E-07	2.39E-06	10.63387034	497	Upregulated
SMAD7	2.182799371	4.267735302	31.37145775	1.76E-06	1.35E-05	10.63257387	498	Upregulated
FUT4	1.795756571	5.176562572	43.3538175	7.38E-08	1.20E-06	10.63039542	499	Upregulated
MYADM	2.108602057	6.773527793	33.10724575	1.07E-06	9.26E-06	10.61333937	501	Upregulated
CACNA1E	1.802214079	3.410347302	42.93747596	8.27E-08	1.32E-06	10.59546947	502	Upregulated
SSTR3	1.920017391	3.390174141	38.1239113	2.79E-07	3.22E-06	10.5442538	504	Upregulated
PDIA3	1.37596362	7.197778198	68.89813579	3.28E-10	2.20E-08	10.53668628	506	Upregulated
SLC35B1	1.440920224	5.297806525	62.90859659	1.03E-09	4.89E-08	10.53375224	507	Upregulated
OLFM4	2.70724161	3.638468601	22.3379546	2.87E-05	0.000129107	10.52859498	508	Upregulated
PIP4P1	1.426103253	5.795291281	63.71990628	8.78E-10	4.29E-08	10.50641167	509	Upregulated
SPPL2A	1.150287476	7.084108847	107.3888229	7.44E-13	7.91E-10	10.4694259	512	Upregulated
CD163	2.374000062	7.550022587	26.94276669	6.55E-06	3.90E-05	10.46745312	513	Upregulated
GNE	1.321698137	5.300629781	72.53738903	1.69E-10	1.32E-08	10.41251513	517	Upregulated
PLP2	1.495105129	5.395049567	57.29101491	3.20E-09	1.12E-07	10.39396715	520	Upregulated
RAB5A	1.548578	7.863120257	53.75516783	6.77E-09	2.01E-07	10.37210673	522	Upregulated
CFAP45	2.331561195	4.350854429	27.28450458	5.92E-06	3.58E-05	10.36758107	523	Upregulated
SYAP1	1.560819526	7.133564068	52.82724579	8.29E-09	2.32E-07	10.35504194	524	Upregulated
MAP3K13	1.823627513	5.182955969	39.94515174	1.73E-07	2.26E-06	10.29526066	528	Upregulated
TIFA	1.762152496	6.639118329	42.32999576	9.48E-08	1.46E-06	10.28398443	530	Upregulated
EPAS1	1.89926917	2.953074548	37.03621374	3.73E-07	4.00E-06	10.25149853	532	Upregulated
GNG5	1.570838269	5.552647837	51.21787121	1.18E-08	3.00E-07	10.2469469	533	Upregulated
SOCS6	1.601881983	4.259284971	49.49636763	1.75E-08	4.01E-07	10.24675519	534	Upregulated
PTX3	1.780460644	2.817415143	41.30034579	1.25E-07	1.78E-06	10.23773713	535	Upregulated
APBB2	2.019462819	1.75007828	33.46202744	9.63E-07	8.53E-06	10.23724146	536	Upregulated
SELENOI	1.336549762	5.298637107	68.91876569	3.27E-10	2.20E-08	10.23486765	537	Upregulated
CACNA1A	2.093758969	1.78860414	31.47838376	1.69E-06	1.30E-05	10.22783189	538	Upregulated
POFUT2	1.846866669	4.14613493	38.60016861	2.45E-07	2.92E-06	10.22130371	540	Upregulated
TREML4	2.015489021	3.428959998	33.42181135	9.92E-07	8.70E-06	10.19962234	541	Upregulated
KLHDC7B	1.639484503	1.981326456	47.14165355	3.07E-08	6.19E-07	10.17881013	542	Upregulated
TNIP1	1.742144278	7.578181041	42.34081609	9.46E-08	1.46E-06	10.16728459	543	Upregulated
NAPB	1.578084961	5.592630006	49.81783081	1.62E-08	3.80E-07	10.13122084	544	Upregulated
ID2	1.71347236	7.674611411	43.23657945	7.59E-08	1.23E-06	10.1283455	545	Upregulated
TMSB10	1.387475724	10.65944691	62.13943014	1.20E-09	5.33E-08	10.09187742	546	Upregulated
SECTM1	1.538611909	6.825662304	51.49051314	1.11E-08	2.86E-07	10.06850532	547	Upregulated
ELL2	1.61702321	6.286494981	47.07977152	3.03E-08	6.15E-07	10.04355186	549	Upregulated
ETFRF1	1.564026068	4.824250079	49.83319475	1.61E-08	3.80E-07	10.0409635	550	Upregulated
ANKRD28	1.664650773	8.077742984	44.74914273	5.26E-08	9.31E-07	10.03943585	551	Upregulated
EXOC3L1	2.320320037	1.684632526	26.03714561	8.40E-06	4.72E-05	10.03812447	552	Upregulated
TLE1	2.139505744	4.305394782	29.51039778	3.03E-06	2.08E-05	10.01507024	554	Upregulated
BUD31	1.490142258	6.057599439	53.74840903	6.79E-09	2.01E-07	9.980714272	556	Upregulated
IGF2BP3	1.579152923	3.8191819	48.29068602	2.31E-08	4.94E-07	9.958058147	557	Upregulated
TRAF4	1.644467656	3.384613954	45.05423047	4.96E-08	8.88E-07	9.951245531	558	Upregulated
FAM20C	2.080043203	2.615025587	30.44826407	2.32E-06	1.68E-05	9.933880493	560	Upregulated
NT5C3A	1.822451687	8.936727619	37.5723335	3.19E-07	3.56E-06	9.930377869	561	Upregulated
ERLIN1	2.033654054	5.871916119	31.45817088	1.71E-06	1.31E-05	9.926852245	562	Upregulated
YPEL5	1.884853919	9.960300496	35.61661485	5.38E-07	5.45E-06	9.92140958	563	Upregulated
NCOA7	1.969549642	7.297992478	32.95020358	1.12E-06	9.55E-06	9.88690829	565	Upregulated
CLEC4E	2.018754048	8.080856988	31.61626064	1.64E-06	1.27E-05	9.880918356	566	Upregulated
SEMA3B	1.98984166	0.994236869	31.92415646	1.32E-06	1.08E-05	9.880755255	567	Upregulated
BTG3	1.744570622	3.551927459	40.139504	1.66E-07	2.19E-06	9.87230302	569	Upregulated
PGS1	1.605574798	7.104620819	46.29466465	3.64E-08	7.11E-07	9.871387612	570	Upregulated
PLAA	1.25528402	5.691666007	71.88119722	1.90E-10	1.44E-08	9.843964699	572	Upregulated
PP2D1	1.760897501	3.010077137	39.30444973	2.07E-07	2.58E-06	9.841597848	574	Upregulated
RNF144B	1.821576013	8.053026723	37.01105904	3.70E-07	3.98E-06	9.837104778	575	Upregulated
RLIM	1.239672169	8.428198509	73.69987797	1.37E-10	1.18E-08	9.827682101	578	Upregulated
CLIC4	1.532107454	6.947492316	49.73546525	1.65E-08	3.86E-07	9.826836472	579	Upregulated
FEM1C	1.32478778	6.686727887	64.69991652	7.26E-10	3.84E-08	9.824215791	580	Upregulated
IDI1	1.895268307	8.193835137	34.6377424	7.02E-07	6.68E-06	9.807886887	582	Upregulated
SYTL3	1.475297769	6.372941982	52.95139893	8.07E-09	2.29E-07	9.795565161	583	Upregulated
TK1	1.636413566	0.822582527	43.30264857	6.27E-08	1.06E-06	9.774341634	585	Upregulated
AKIRIN2	1.313879232	5.843322917	65.17615829	6.63E-10	3.66E-08	9.77076698	586	Upregulated
GLA	1.587946797	5.880740716	46.25429745	3.68E-08	7.13E-07	9.760940688	588	Upregulated
RUSC2	1.787949297	2.493360599	37.7585506	3.10E-07	3.48E-06	9.760139151	589	Upregulated
ADAP2	1.588753237	3.825117951	46.00244507	3.93E-08	7.48E-07	9.732496632	591	Upregulated
CASP7	1.303362635	5.523960015	65.53562157	6.19E-10	3.48E-08	9.720568576	594	Upregulated
CWC25	1.57827138	6.399612025	46.33851146	3.61E-08	7.07E-07	9.706911926	595	Upregulated
PARP9	1.579201937	8.857034227	46.21703469	3.71E-08	7.18E-07	9.702653867	596	Upregulated
XRN1	1.295704057	9.284958241	65.86140292	5.81E-10	3.34E-08	9.687609744	598	Upregulated
PTPN1	1.291327029	6.561776849	65.95897118	5.70E-10	3.29E-08	9.662351141	599	Upregulated
RAB8A	1.447206565	5.957553113	52.39595075	9.11E-09	2.48E-07	9.560239448	602	Upregulated
PDE2A	2.005512908	1.785780471	30.08852707	2.54E-06	1.80E-05	9.51593466	605	Upregulated
BRI3	1.382534474	6.193819829	55.71093736	4.46E-09	1.42E-07	9.466154109	608	Upregulated
TRAF6	1.187013931	6.213212159	74.43675989	1.21E-10	1.08E-08	9.457107853	609	Upregulated
GABARAPL1	1.781493303	8.208025436	35.95620559	4.91E-07	5.03E-06	9.43909505	612	Upregulated
DNAJB11	1.291176386	5.709926629	62.69924343	1.07E-09	4.97E-08	9.430386524	613	Upregulated
ERO1A	1.595144008	7.933527433	42.90562085	8.23E-08	1.32E-06	9.379681835	621	Upregulated
MLF1	2.050649635	1.99011807	28.45936552	4.14E-06	2.68E-05	9.374837987	622	Upregulated
CSF1	1.970617636	3.054647251	30.23873542	2.46E-06	1.76E-05	9.369627269	623	Upregulated
SQSTM1	1.468213073	7.935698295	49.21140063	1.85E-08	4.16E-07	9.368530427	624	Upregulated
KLF6	1.435086177	9.109776369	50.9563259	1.25E-08	3.15E-07	9.331162498	626	Upregulated
NFIL3	1.824023806	7.58178389	33.99865332	8.37E-07	7.70E-06	9.32745552	627	Upregulated
CNP	1.645147493	5.369318746	40.14773582	1.64E-07	2.18E-06	9.315623911	628	Upregulated
CCDC9	1.303121584	4.52474504	59.93265299	1.87E-09	7.38E-08	9.293821148	629	Upregulated
THEMIS2	1.517080045	9.409010652	45.9433031	3.96E-08	7.50E-07	9.291592261	630	Upregulated
UBE2J1	1.54957454	9.058008501	44.09950028	6.15E-08	1.05E-06	9.26656908	634	Upregulated
JDP2	1.865724682	6.090999201	32.37924207	1.32E-06	1.08E-05	9.264440145	635	Upregulated
FAM72A	2.108413706	1.116304115	26.48168202	6.90E-06	4.05E-05	9.260371785	636	Upregulated
WDR45B	1.523831366	6.668364494	45.24111231	4.68E-08	8.48E-07	9.252186166	637	Upregulated
MUC16	2.249852392	1.060499924	23.89255942	1.54E-05	7.72E-05	9.251697103	638	Upregulated
ZMYND15	1.830704035	1.250502141	33.09600175	1.02E-06	8.93E-06	9.243869598	639	Upregulated
CCNL1	1.884180719	10.32390827	31.7010772	1.60E-06	1.25E-05	9.237614811	641	Upregulated
SNN	1.479046524	8.399930746	46.8394623	3.21E-08	6.41E-07	9.159851911	647	Upregulated
RAB8B	1.403275648	9.588694369	51.18814266	1.19E-08	3.01E-07	9.151691448	649	Upregulated
TMEM62	1.596143287	5.022961798	40.95152969	1.34E-07	1.87E-06	9.142168554	654	Upregulated
CDKN2D	1.707846773	8.512378138	36.35685037	4.41E-07	4.59E-06	9.117049434	656	Upregulated
LMTK2	1.518558732	6.343496353	44.3995237	5.72E-08	9.94E-07	9.115111637	657	Upregulated
AP1G1	1.247096391	7.539778282	62.73695677	1.06E-09	4.95E-08	9.110582246	660	Upregulated
ZCCHC24	1.70465331	2.685058772	36.45053689	4.37E-07	4.57E-06	9.103785107	661	Upregulated
FGF13	2.005605644	2.35636772	28.16793454	4.56E-06	2.89E-05	9.102963904	662	Upregulated
USP50	1.612032469	2.991007874	39.81491955	1.81E-07	2.34E-06	9.076443439	665	Upregulated
MXD1	1.446059324	10.05747395	47.79424701	2.57E-08	5.38E-07	9.065469385	667	Upregulated
TNFRSF12A	2.019909335	4.16351572	27.48175059	5.57E-06	3.40E-05	9.025781499	671	Upregulated
AHR	1.614787751	7.158816485	38.83128296	2.30E-07	2.79E-06	8.969069798	676	Upregulated
RBM11	1.885536666	2.26807856	30.09906199	2.57E-06	1.82E-05	8.937014466	677	Upregulated
PRKCE	1.577211441	4.497134786	40.15600573	1.64E-07	2.18E-06	8.930936996	678	Upregulated
LGALS1	1.39322974	7.609074918	49.62728508	1.69E-08	3.93E-07	8.925081753	679	Upregulated
RICTOR	1.303949341	9.483040308	55.57115176	4.59E-09	1.45E-07	8.91628934	681	Upregulated
MAFB	1.536669502	4.862962651	41.83253938	1.07E-07	1.59E-06	8.908855644	682	Upregulated
DCTN6	1.336771575	4.656415993	53.20200578	7.66E-09	2.20E-07	8.899621447	686	Upregulated
LONRF3	1.54346145	3.727981429	41.08430108	1.30E-07	1.83E-06	8.855618017	693	Upregulated
BCL7B	1.416270263	4.420220186	47.50351531	2.76E-08	5.71E-07	8.842642935	694	Upregulated
SLC17A5	1.082836068	5.050379758	78.2142218	6.28E-11	6.87E-09	8.839349099	695	Upregulated
ECHDC3	2.319734072	3.447820903	21.6515331	3.62E-05	0.000156433	8.828143388	697	Upregulated
LATS2	1.259332207	4.98190309	58.1944693	2.66E-09	9.85E-08	8.823685742	698	Upregulated
TICAM1	2.067545541	1.617086371	25.28643713	1.08E-05	5.77E-05	8.764199162	703	Upregulated
LRRC59	1.091578126	6.256573813	75.5572358	9.92E-11	9.38E-09	8.762808306	704	Upregulated
CALCOCO2	1.370453408	7.854206362	49.21185447	1.85E-08	4.16E-07	8.744735139	705	Upregulated
P2RX4	1.323987768	5.24665768	52.13859521	9.65E-09	2.59E-07	8.721635995	707	Upregulated
MILR1	1.371738871	5.062622304	48.84473733	2.02E-08	4.47E-07	8.709617825	709	Upregulated
ICAM5	1.841007842	0.967366472	29.57688673	2.68E-06	1.89E-05	8.697394802	710	Upregulated
BLZF1	1.568173195	6.396825473	38.69657787	2.38E-07	2.87E-06	8.692159793	712	Upregulated
TBK1	1.304122685	7.62799852	53.32330951	7.44E-09	2.16E-07	8.691686316	713	Upregulated
PDCD1LG2	1.942739654	2.250503714	27.34387567	5.85E-06	3.54E-05	8.64737398	716	Upregulated
PIK3R5	1.660714451	7.334215383	34.99692262	6.36E-07	6.22E-06	8.646353173	717	Upregulated
SLC25A25	1.303524591	4.938967289	52.63391773	8.66E-09	2.38E-07	8.633006025	719	Upregulated
TMEM132D	1.972646188	1.037585513	26.33184591	7.26E-06	4.22E-05	8.62962541	721	Upregulated
DYNLT1	1.401532195	6.806367886	46.38407156	3.57E-08	7.05E-07	8.621761557	722	Upregulated
SLC7A5	1.802142415	3.671894745	30.4021718	2.34E-06	1.69E-05	8.601038493	723	Upregulated
ARID4B	1.302668395	8.738436593	52.05409394	9.82E-09	2.63E-07	8.572619563	724	Upregulated
APOBEC3B	2.829459523	3.415996805	15.64758547	0.0003071	0.000948941	8.552779514	726	Upregulated
SBNO2	1.390712123	7.226931356	45.87059442	4.03E-08	7.59E-07	8.510492576	731	Upregulated
ALDH1A2	1.581454912	4.907131943	36.47112193	4.28E-07	4.49E-06	8.457923866	735	Upregulated
HK2	1.777482831	7.477628098	30.22606335	2.45E-06	1.75E-05	8.455999441	737	Upregulated
PLEKHM2	1.271285958	5.370699346	52.54312941	8.82E-09	2.42E-07	8.411651042	739	Upregulated
TREM1	1.792261734	9.230443945	29.55969051	2.98E-06	2.06E-05	8.399161514	743	Upregulated
TRIM6	2.037181206	1.51073774	24.14029876	1.55E-05	7.76E-05	8.372985384	746	Upregulated
BCL2A1	2.017771644	9.815075048	24.55559849	1.39E-05	7.11E-05	8.370170701	747	Upregulated
CDK17	1.228169245	7.872606764	55.05591947	5.12E-09	1.58E-07	8.353031072	752	Upregulated
NECAP1	1.498198365	6.730365056	39.08930122	2.15E-07	2.66E-06	8.352880413	753	Upregulated
PLAC8	1.466796519	7.917102589	40.48529445	1.50E-07	2.03E-06	8.350975232	754	Upregulated
CCDC181	1.538805515	0.739931036	36.53250965	3.58E-07	3.88E-06	8.327550739	758	Upregulated
BRCA2	1.62433144	6.071923267	34.10233062	8.13E-07	7.50E-06	8.324625897	759	Upregulated
P4HA2	1.667228915	2.102386184	32.64175136	1.24E-06	1.03E-05	8.31230799	761	Upregulated
MORF4L2	1.290130688	6.815410012	49.83971056	1.61E-08	3.80E-07	8.283339968	764	Upregulated
DNTTIP2	1.334110368	7.201405603	46.69696402	3.31E-08	6.61E-07	8.244950499	767	Upregulated
PARP11	1.249266126	5.124894658	52.28989541	9.33E-09	2.53E-07	8.242157079	768	Upregulated
TUBB6	1.766362036	4.040622844	29.3443807	3.18E-06	2.17E-05	8.238477055	769	Upregulated
UBALD2	1.520406931	5.455856405	37.13178389	3.59E-07	3.88E-06	8.227983157	770	Upregulated
PALD1	1.76896449	0.808998812	28.76529934	3.32E-06	2.24E-05	8.224783357	772	Upregulated
TDRD7	1.569846206	6.636104812	35.3499513	5.78E-07	5.77E-06	8.223572777	773	Upregulated
PRNP	1.275600176	7.370437667	50.14170971	1.50E-08	3.61E-07	8.218425552	774	Upregulated
GBP2	1.632933113	10.41848861	33.02022043	1.10E-06	9.41E-06	8.207481178	776	Upregulated
EHD1	1.37051123	7.55811792	44.1174387	6.12E-08	1.05E-06	8.195757393	779	Upregulated
HMGB3	1.502345937	2.153867863	37.68247519	3.18E-07	3.55E-06	8.187406468	780	Upregulated
RNF7	1.213021003	6.003566751	54.14261484	6.23E-09	1.87E-07	8.161059098	783	Upregulated
BTN2A2	1.328011586	3.955870501	46.21380135	3.73E-08	7.20E-07	8.157430886	784	Upregulated
LOC112267968	1.552983773	1.95375599	35.5647125	5.57E-07	5.62E-06	8.154166172	785	Upregulated
MYDGF	1.184570802	5.161625546	56.23518456	4.00E-09	1.32E-07	8.150825218	786	Upregulated
PLK2	1.885904575	3.30988166	26.08909562	8.60E-06	4.79E-05	8.14612677	788	Upregulated
INHBA	1.695578212	0.666380787	29.98970535	2.21E-06	1.61E-05	8.129050166	789	Upregulated
YES1	1.446128231	4.793234108	39.62672507	1.87E-07	2.40E-06	8.126479965	790	Upregulated
GORASP1	1.380138906	5.06913715	42.9516742	8.14E-08	1.31E-06	8.120660564	793	Upregulated
RNF213	1.729177847	10.52138076	29.59259616	2.95E-06	2.04E-05	8.109903211	795	Upregulated
GGNBP2	1.250654297	7.640046913	50.57570442	1.36E-08	3.37E-07	8.095364501	800	Upregulated
MT1X	1.825014678	2.822960587	27.18865529	6.14E-06	3.68E-05	8.092826664	801	Upregulated
MT1E	1.929521265	1.064493051	24.67142238	1.24E-05	6.49E-05	8.080631036	803	Upregulated
TOR1B	1.74677878	6.78718004	28.91220291	3.61E-06	2.40E-05	8.068960015	805	Upregulated
DSE	1.538728687	7.250437243	35.33156662	5.81E-07	5.79E-06	8.058716637	808	Upregulated
GAPDH	1.283767803	9.899983459	47.84139904	2.54E-08	5.34E-07	8.051944342	809	Upregulated
TAF13	1.318860301	5.134170067	45.57370733	4.32E-08	7.98E-07	8.042205498	811	Upregulated
ADM	1.855738025	7.735738368	25.85612178	9.18E-06	5.04E-05	7.974928503	816	Upregulated
RYR2	1.926718643	1.266056573	24.32685264	1.43E-05	7.31E-05	7.968557938	818	Upregulated
CHMP4A	1.338079135	2.414126972	43.83139649	6.76E-08	1.13E-06	7.958090408	820	Upregulated
CDK7	1.428073695	5.969214609	39.00864872	2.19E-07	2.70E-06	7.951527151	822	Upregulated
EMILIN2	1.03588999	7.107892763	69.23532257	3.08E-10	2.12E-08	7.949736721	823	Upregulated
CAPG	1.301116411	5.759581269	45.64690296	4.25E-08	7.90E-07	7.939553175	824	Upregulated
SEC24A	1.132602772	5.814217831	58.0094812	2.76E-09	9.96E-08	7.930355281	827	Upregulated
STXBP2	1.416460339	3.328445327	39.33980735	2.04E-07	2.56E-06	7.921019335	828	Upregulated
ATP6V1F	1.380967081	3.510992108	40.9805562	1.34E-07	1.87E-06	7.909712069	831	Upregulated
PHC2	1.569328641	7.176190487	33.17359578	1.05E-06	9.13E-06	7.908571791	832	Upregulated
IL1R2	2.281295212	7.865013586	18.88542454	9.35E-05	0.000347271	7.891757054	834	Upregulated
RAB24	1.126461964	4.684980525	58.08960519	2.72E-09	9.94E-08	7.888190464	835	Upregulated
CIB1	1.287644181	6.316253548	45.94244736	3.96E-08	7.50E-07	7.886376692	836	Upregulated
RHOG	1.283350294	5.72538167	46.19451353	3.73E-08	7.20E-07	7.883094869	837	Upregulated
AZIN1	1.42344344	8.735563865	38.60905366	2.43E-07	2.91E-06	7.880375271	838	Upregulated
ACSL1	1.611633272	11.37671911	31.50964746	1.69E-06	1.30E-05	7.872689463	840	Upregulated
TNFSF10	1.975193562	10.01284127	23.09797589	2.22E-05	0.000104336	7.864366394	841	Upregulated
BZW1	1.25775798	8.546700014	47.44094851	2.79E-08	5.76E-07	7.848236126	843	Upregulated
DAAM2	2.666795201	2.732311296	15.05290342	0.000384356	0.001151635	7.836871525	844	Upregulated
MTCH1	1.276092556	7.04225179	46.13329868	3.78E-08	7.27E-07	7.833166889	846	Upregulated
INSIG1	1.362419857	7.3191113	41.09795306	1.29E-07	1.82E-06	7.820607363	848	Upregulated
GAB2	1.382698305	6.34343356	40.01635304	1.69E-07	2.23E-06	7.814751327	851	Upregulated
HSH2D	1.391631003	6.350496406	39.35711347	2.01E-07	2.53E-06	7.788871302	854	Upregulated
MAPRE1	1.038741324	7.591019091	66.17344935	5.47E-10	3.18E-08	7.788018142	855	Upregulated
TMEM255A	1.532534436	1.298722061	33.5874816	9.24E-07	8.30E-06	7.786874098	856	Upregulated
YTHDF3	1.080391411	7.59919981	61.09941616	1.47E-09	6.25E-08	7.782947458	857	Upregulated
RARA	1.405511155	5.627378888	38.58281591	2.45E-07	2.92E-06	7.778664598	858	Upregulated
TFEC	1.803003281	7.308555221	25.9720061	8.85E-06	4.89E-05	7.771723378	859	Upregulated
ERP44	1.065680927	6.702531684	61.65476412	1.32E-09	5.68E-08	7.721155201	865	Upregulated
BMF	1.956860004	4.707570917	22.75314632	2.49E-05	0.000114606	7.711581392	866	Upregulated
MOB4	1.38492437	6.083401653	38.73934546	2.35E-07	2.84E-06	7.681787381	870	Upregulated
SLC43A3	1.402757563	3.673276914	37.55620198	3.23E-07	3.59E-06	7.638427166	877	Upregulated
FOS	2.166910956	9.682335455	19.32919927	8.00E-05	0.000303945	7.62146942	878	Upregulated
TLE3	1.47463399	7.490886048	34.54307614	7.20E-07	6.81E-06	7.619353028	880	Upregulated
EMC7	1.063220237	5.278184779	60.35834677	1.71E-09	6.92E-08	7.612214734	881	Upregulated
ADGRG3	1.502279041	6.356414144	33.38800233	9.92E-07	8.70E-06	7.602462087	884	Upregulated
TSC22D2	1.406862443	5.421956628	37.00805333	3.71E-07	3.98E-06	7.597516194	886	Upregulated
CCL3L3	2.418517408	3.315221385	16.42015656	0.000229994	0.000739711	7.572228219	888	Upregulated
IFNGR2	1.461218044	8.385401012	34.71639154	6.87E-07	6.58E-06	7.571609794	889	Upregulated
MAP1LC3B	1.241918783	7.160877345	45.46331303	4.43E-08	8.11E-07	7.564253005	892	Upregulated
PRXL2C	1.181253165	4.577147918	49.55208853	1.72E-08	3.96E-07	7.562426762	893	Upregulated
CD2AP	1.297337378	7.394485999	42.14620036	9.92E-08	1.50E-06	7.557306737	896	Upregulated
RHBDF2	1.383726736	5.055936797	37.69625036	3.09E-07	3.48E-06	7.5535506	897	Upregulated
ARPC5L	1.19110602	5.346357737	48.61897989	2.12E-08	4.61E-07	7.547203785	899	Upregulated
DCTN4	1.013342872	6.907426891	65.27173994	6.50E-10	3.62E-08	7.540068594	900	Upregulated
ZC3HAV1	1.386823613	8.924723725	37.29350119	3.43E-07	3.76E-06	7.523622763	904	Upregulated
NR1H2	1.286665801	5.428452177	42.42659599	9.26E-08	1.44E-06	7.517938802	908	Upregulated
LGMN	1.302319912	2.111805851	41.56743394	1.18E-07	1.71E-06	7.509921102	909	Upregulated
TP53BP2	1.086137018	6.56451898	56.66277611	3.65E-09	1.24E-07	7.50218916	911	Upregulated
COQ10B	1.344200394	7.131271995	39.13072726	2.13E-07	2.64E-06	7.49919417	913	Upregulated
NR4A1	1.905370145	0.883522347	22.40989463	2.55E-05	0.00011688	7.492408743	916	Upregulated
MVD	1.311263091	4.014629923	40.75251512	1.41E-07	1.94E-06	7.488856548	917	Upregulated
DUSP2	1.70414789	5.62594594	26.74909977	6.95E-06	4.08E-05	7.479937362	918	Upregulated
ZEB2	1.089938249	8.966602193	55.93750642	4.25E-09	1.38E-07	7.478495292	919	Upregulated
CTNNB1	1.284202777	9.096651467	41.6546643	1.12E-07	1.64E-06	7.429440525	923	Upregulated
ZBTB10	1.389513545	5.967770715	36.43862325	4.31E-07	4.51E-06	7.428496782	924	Upregulated
RFX2	1.675933378	4.14730476	26.62186964	7.25E-06	4.22E-05	7.332058604	933	Upregulated
RNF19B	1.306819333	5.930438434	39.36941039	2.00E-07	2.53E-06	7.314655917	937	Upregulated
EIF5A	1.168993722	6.697483067	47.55390379	2.71E-08	5.64E-07	7.30459629	941	Upregulated
DOT1L	1.470498139	4.754764877	32.34054289	1.33E-06	1.09E-05	7.298039938	942	Upregulated
CTSD	1.334065356	6.686577272	37.83315592	2.98E-07	3.40E-06	7.296101414	943	Upregulated
CRTC2	1.457908597	4.057814758	32.79033667	1.18E-06	9.90E-06	7.295908519	944	Upregulated
ANKRD33B	1.701082467	4.132781851	25.78051545	9.43E-06	5.16E-05	7.293589336	945	Upregulated
CNIH4	1.141184105	5.942131105	49.27619298	1.83E-08	4.13E-07	7.285974124	946	Upregulated
SHISA5	1.232393395	7.424604534	43.17339225	7.71E-08	1.24E-06	7.277185961	949	Upregulated
DNAJB1	1.442354493	7.423672969	33.21113849	1.04E-06	9.05E-06	7.274307148	951	Upregulated
TBC1D7	1.438948609	4.029657658	33.08459114	1.08E-06	9.30E-06	7.239818234	957	Upregulated
ZNF791	1.225558563	6.436647323	43.15324046	7.74E-08	1.25E-06	7.234910353	958	Upregulated
TNF	1.796268609	2.826368881	23.50184642	1.97E-05	9.41E-05	7.23281419	959	Upregulated
HSPA13	1.26316341	6.897218833	40.88920777	1.36E-07	1.89E-06	7.230227818	960	Upregulated
ZDHHC1	1.768520378	0.675617851	23.59804152	1.65E-05	8.19E-05	7.227873432	961	Upregulated
CARD16	1.391697765	7.783301621	34.83797068	6.64E-07	6.43E-06	7.225791007	963	Upregulated
MASTL	1.456530383	6.070587663	32.30483055	1.34E-06	1.10E-05	7.223981862	964	Upregulated
STAC3	1.299442487	2.934894395	38.79470261	2.36E-07	2.84E-06	7.20724447	969	Upregulated
ZDHHC20	1.23069811	9.034460919	42.49716031	9.10E-08	1.42E-06	7.197212633	971	Upregulated
OSMR	1.473490311	3.424479793	31.36714377	1.77E-06	1.35E-05	7.175904671	974	Upregulated
LGALS9	1.438158414	4.22483622	32.52483851	1.27E-06	1.05E-05	7.160502548	978	Upregulated
HMOX1	1.480370035	5.965547475	30.87121055	2.03E-06	1.50E-05	7.142801528	980	Upregulated
GAS6	1.529699701	2.7343812	29.4178198	3.15E-06	2.15E-05	7.140320363	981	Upregulated
RNMT	1.210388708	5.871409389	42.99342954	8.05E-08	1.29E-06	7.12693639	982	Upregulated
SDF2L1	1.344497315	3.852922405	35.98608908	4.89E-07	5.02E-06	7.124886006	983	Upregulated
HNRNPLL	1.425279607	6.781308391	32.66478418	1.21E-06	1.02E-05	7.116619517	985	Upregulated
CCNJ	1.033308183	4.080719279	56.29638616	3.96E-09	1.31E-07	7.112594337	986	Upregulated
DMD	1.851804874	1.255406896	21.70396612	3.43E-05	0.000149387	7.084424012	993	Upregulated
UBE2D1	1.511583292	8.330830705	29.49813279	3.03E-06	2.08E-05	7.075752376	997	Upregulated
ARF4	1.175471408	6.882676719	44.53323811	5.54E-08	9.70E-07	7.068302588	998	Upregulated
ZNF324	1.305293236	4.19290717	37.1724875	3.56E-07	3.86E-06	7.066244601	999	Upregulated
IRGQ	1.535287146	4.852379124	28.63966927	3.92E-06	2.56E-05	7.048727846	1002	Upregulated
TRIM25	1.269381719	7.513025493	38.77718968	2.33E-07	2.82E-06	7.045465773	1003	Upregulated
ATP6AP1	1.150941963	5.825889076	45.84458565	4.05E-08	7.61E-07	7.042267391	1005	Upregulated
GM2A	1.253853553	6.625605629	39.33638803	2.02E-07	2.54E-06	7.015499536	1009	Upregulated
CLEC6A	1.518222194	2.627093829	28.94929904	3.62E-06	2.41E-05	7.01179353	1010	Upregulated
LRG1	1.601994058	7.18881132	26.62502343	7.22E-06	4.21E-05	7.010518757	1012	Upregulated
SLC2A3	1.428144182	10.03283217	31.75013631	1.57E-06	1.24E-05	7.00962993	1013	Upregulated
MIER1	1.064762302	8.487835296	51.86769703	1.02E-08	2.68E-07	6.996705473	1016	Upregulated
CNEP1R1	1.208272924	6.494781179	41.65848571	1.12E-07	1.64E-06	6.990166967	1018	Upregulated
TYMP	1.304452389	8.165786886	36.58083647	4.15E-07	4.38E-06	6.989583131	1019	Upregulated
MAP1LC3B2	1.343798749	3.479787627	34.9376225	6.52E-07	6.34E-06	6.985302128	1020	Upregulated
RSRC2	1.17763475	7.791221775	43.31292434	7.45E-08	1.21E-06	6.968347085	1022	Upregulated
LYN	1.119614495	9.296940132	47.15889045	2.98E-08	6.07E-07	6.960537242	1023	Upregulated
WHAMM	1.340268119	5.602986694	34.84521048	6.63E-07	6.42E-06	6.959198892	1024	Upregulated
CLEC4D	1.581925416	6.749756227	26.81429536	6.81E-06	4.02E-05	6.953550817	1028	Upregulated
HERC3	1.12939208	3.548932034	46.31448247	3.66E-08	7.12E-07	6.942748817	1031	Upregulated
HLA-F	1.093438021	8.105552093	48.83172056	2.02E-08	4.47E-07	6.942594893	1032	Upregulated
PCIF1	1.257624247	4.940349878	38.36253717	2.60E-07	3.05E-06	6.936083769	1035	Upregulated
TENT4B	1.093920503	6.374188171	48.67639429	2.10E-08	4.57E-07	6.936052348	1036	Upregulated
PHTF1	1.198159304	5.77853061	41.70906262	1.11E-07	1.63E-06	6.934457513	1037	Upregulated
PDE4D	1.20800174	6.60151359	40.72615538	1.42E-07	1.95E-06	6.898693218	1045	Upregulated
TANK	1.277949238	9.033301306	36.96965328	3.74E-07	4.01E-06	6.897124663	1046	Upregulated
STARD8	1.306518599	2.783237916	35.69197618	5.36E-07	5.44E-06	6.878113686	1049	Upregulated
TMF1	1.080814256	7.902002846	48.99867524	1.95E-08	4.33E-07	6.87755682	1050	Upregulated
BLOC1S2	1.233860316	7.042768714	38.91891499	2.25E-07	2.75E-06	6.860188715	1054	Upregulated
G0S2	2.670282983	8.904180585	12.50750681	0.001048088	0.00270242	6.857946664	1055	Upregulated
SORT1	1.328450559	6.571304228	34.43197169	7.43E-07	6.95E-06	6.852174706	1056	Upregulated
SAR1A	1.025926252	7.801140281	53.48423961	7.18E-09	2.11E-07	6.849658824	1057	Upregulated
CPD	1.321835362	9.401458776	34.5620441	7.16E-07	6.78E-06	6.83188677	1061	Upregulated
JAG1	1.380102153	3.788815718	32.21134167	1.39E-06	1.13E-05	6.828789703	1062	Upregulated
KLF11	1.337448776	5.031216756	33.78520585	8.88E-07	8.05E-06	6.81292007	1065	Upregulated
DENND5A	1.239377195	8.781058642	38.09817694	2.78E-07	3.22E-06	6.807591825	1066	Upregulated
IRAK3	1.421078341	8.223158865	30.5024099	2.26E-06	1.64E-05	6.801574425	1067	Upregulated
PNPLA8	1.414481096	7.801097577	30.70479544	2.13E-06	1.56E-05	6.800209623	1068	Upregulated
RABGGTB	1.260983933	6.819635648	36.84590836	3.87E-07	4.12E-06	6.789916808	1069	Upregulated
B4GALT4	1.14642148	4.624456678	43.33829317	7.41E-08	1.21E-06	6.785086501	1070	Upregulated
IL15RA	1.229398981	4.079742113	38.38097747	2.59E-07	3.05E-06	6.780415003	1073	Upregulated
CCDC85C	1.420714317	3.898182816	30.34932522	2.37E-06	1.71E-05	6.773911048	1075	Upregulated
CHMP1A	1.072439163	5.657318148	48.22634568	2.32E-08	4.97E-07	6.760596313	1077	Upregulated
BCLAF1	1.349384734	9.496263702	32.79848612	1.17E-06	9.86E-06	6.754965113	1080	Upregulated
SERPINB1	1.206038964	8.554640676	39.30686715	2.03E-07	2.55E-06	6.745206208	1082	Upregulated
PTS	1.354977952	4.358049053	32.49376879	1.28E-06	1.06E-05	6.743294187	1083	Upregulated
SAMD9	1.569974638	10.2506564	25.76169914	9.45E-06	5.17E-05	6.729684782	1086	Upregulated
DIABLO	1.445352555	3.580663571	29.16088427	3.37E-06	2.27E-05	6.711995343	1088	Upregulated
RBM44	1.225663635	2.789585963	37.83616857	3.03E-07	3.44E-06	6.696505667	1091	Upregulated
IVNS1ABP	1.408324054	9.019308695	30.16918709	2.49E-06	1.77E-05	6.691613579	1094	Upregulated
ZNF292	1.17476776	8.487707951	40.42325426	1.53E-07	2.05E-06	6.683205547	1097	Upregulated
DUSP1	1.970832376	11.20095815	18.34061846	0.000113581	0.000408731	6.678289556	1099	Upregulated
LCP2	1.283563107	7.590574363	34.89822903	6.53E-07	6.34E-06	6.671605968	1100	Upregulated
USB1	1.26367132	4.351500811	35.75972224	5.18E-07	5.29E-06	6.668102518	1101	Upregulated
NDUFAF5	1.179307608	3.852927292	39.93874447	1.74E-07	2.27E-06	6.655405981	1103	Upregulated
BCL10	1.109789893	6.396624999	44.00422816	6.29E-08	1.06E-06	6.628708722	1108	Upregulated
SIPA1L2	1.510920747	6.649889473	26.72107641	7.01E-06	4.11E-05	6.62769518	1109	Upregulated
IFNGR1	1.346669265	9.467768269	31.89716114	1.51E-06	1.20E-05	6.626486811	1110	Upregulated
TP53BP1	1.178712158	6.094377637	39.54339476	1.91E-07	2.44E-06	6.615292415	1114	Upregulated
AGFG1	1.17640431	7.743706234	39.52634325	1.92E-07	2.45E-06	6.600784452	1117	Upregulated
FASTKD5	1.041675597	5.606661677	48.5739415	2.15E-08	4.64E-07	6.597578454	1119	Upregulated
IL1RAP	1.500411204	8.321072868	26.80053151	6.84E-06	4.03E-05	6.593532768	1122	Upregulated
TMEM268	1.416840765	4.169345304	29.23305993	3.29E-06	2.22E-05	6.592123193	1123	Upregulated
SP100	1.130201221	9.179654762	42.26023101	9.65E-08	1.47E-06	6.591518239	1124	Upregulated
SLC25A36	1.196233262	6.371874094	38.02618113	2.83E-07	3.26E-06	6.563777367	1131	Upregulated
UBE2F	1.137039146	5.417208191	41.38200277	1.20E-07	1.72E-06	6.553660481	1133	Upregulated
ZNF687	1.438374679	4.764896723	28.25733553	4.39E-06	2.80E-05	6.548122291	1134	Upregulated
CLN8	1.17076023	4.503135225	39.31946232	2.03E-07	2.55E-06	6.547926153	1135	Upregulated
AIM2	1.533156736	5.513055686	25.53615905	1.02E-05	5.49E-05	6.532463384	1137	Upregulated
MTMR14	1.149556452	6.357440686	40.32517924	1.57E-07	2.09E-06	6.528663447	1138	Upregulated
AFF4	1.097554789	7.391159984	43.72422048	6.74E-08	1.13E-06	6.527596171	1139	Upregulated
ANXA5	1.199135845	8.382997472	37.45169582	3.29E-07	3.64E-06	6.521545639	1142	Upregulated
PTPN2	1.091279731	6.849592561	43.95948982	6.36E-08	1.07E-06	6.513759978	1143	Upregulated
GOLGB1	1.064258977	8.109891763	45.71715811	4.18E-08	7.78E-07	6.501357877	1146	Upregulated
ZNF394	1.289734134	7.631432812	33.13171995	1.07E-06	9.22E-06	6.494303557	1147	Upregulated
TMIGD3	2.19086806	1.624398301	15.16784767	0.000363245	0.001095378	6.485924953	1150	Upregulated
LONRF1	1.271925635	5.86752051	33.81323205	8.81E-07	8.01E-06	6.482000029	1152	Upregulated
NT5C2	1.129011435	7.611921906	40.85547485	1.37E-07	1.90E-06	6.459414764	1155	Upregulated
FRMD3	1.455185235	4.702918224	27.19481775	6.07E-06	3.65E-05	6.45776715	1156	Upregulated
SPRTN	1.14069783	5.381888233	40.11835817	1.65E-07	2.19E-06	6.456185798	1157	Upregulated
AZI2	1.076523327	5.111685502	44.28274594	5.89E-08	1.02E-06	6.451893384	1159	Upregulated
CMC2	1.087966932	4.234849415	43.42505727	7.27E-08	1.19E-06	6.444892804	1161	Upregulated
OSM	2.0337552	6.360979178	16.65739917	0.000209778	0.00068447	6.436114731	1162	Upregulated
TEC	1.259905482	4.19999618	33.80742987	8.85E-07	8.03E-06	6.419335207	1165	Upregulated
UBC	1.264649544	11.21361739	33.53687778	9.51E-07	8.44E-06	6.416459863	1167	Upregulated
DDX21	1.104866135	8.325120331	41.64102733	1.13E-07	1.64E-06	6.390922289	1173	Upregulated
VAT1	1.175817119	3.82862215	37.39758709	3.36E-07	3.70E-06	6.386423354	1174	Upregulated
LMNB1	1.360255046	7.771847131	29.40354076	3.12E-06	2.13E-05	6.353481589	1179	Upregulated
RBCK1	1.153311363	6.03866421	38.28816408	2.65E-07	3.10E-06	6.352667245	1180	Upregulated
PPP1R2	1.255887131	8.294318321	33.32538704	1.01E-06	8.83E-06	6.347089652	1182	Upregulated
MAFG	1.276596055	3.777361694	32.36802588	1.33E-06	1.09E-05	6.336928952	1183	Upregulated
ARHGAP26	1.127324971	8.485347295	39.28945163	2.04E-07	2.56E-06	6.303868718	1191	Upregulated
COX5B	1.124949642	6.962455551	39.22871511	2.07E-07	2.58E-06	6.2867239	1192	Upregulated
NRIP3	1.592943659	2.112571855	22.79368373	2.49E-05	0.000114423	6.278563971	1195	Upregulated
KMT5A	1.175500103	4.940881011	36.37190732	4.39E-07	4.58E-06	6.276301034	1196	Upregulated
TPI1	1.150475561	8.054248813	37.59132561	3.17E-07	3.55E-06	6.269846661	1197	Upregulated
C1GALT1	1.134670174	7.754571157	38.42273266	2.55E-07	3.02E-06	6.263227707	1198	Upregulated
MX2	1.366075221	7.939954619	28.53196488	4.04E-06	2.63E-05	6.256415004	1199	Upregulated
GCNT7	1.224584813	2.940212699	33.77702268	9.02E-07	8.13E-06	6.233038047	1205	Upregulated
SH3TC1	1.204844802	5.931608271	34.48472241	7.32E-07	6.88E-06	6.219953228	1208	Upregulated
MYO7A	1.430911531	1.350830973	26.33005891	7.91E-06	4.51E-05	6.218117173	1210	Upregulated
PI4K2B	1.176048334	6.286533083	35.72492452	5.22E-07	5.32E-06	6.202553071	1216	Upregulated
SLC16A6	1.23823127	5.729955441	32.78021221	1.18E-06	9.90E-06	6.196562727	1218	Upregulated
SCPEP1	1.084611871	7.36984562	40.7562028	1.40E-07	1.94E-06	6.196487992	1219	Upregulated
FBXO33	1.276450731	7.352477654	31.08685494	1.90E-06	1.43E-05	6.184763979	1220	Upregulated
NET1	1.060100619	4.681507357	42.20823687	9.79E-08	1.49E-06	6.177889497	1221	Upregulated
ATP1B1	1.281120064	3.016426335	30.87342555	2.05E-06	1.51E-05	6.176376478	1222	Upregulated
HLA-A	1.08179513	10.51994458	40.59859465	1.46E-07	1.99E-06	6.168553121	1224	Upregulated
KDM5B	1.181208982	6.256080111	35.13083869	6.13E-07	6.03E-06	6.165837418	1225	Upregulated
PTGER2	1.172819521	6.747857674	35.33595706	5.80E-07	5.79E-06	6.142422532	1227	Upregulated
SIL1	1.029340453	4.204136181	43.80609883	6.63E-08	1.11E-06	6.128604021	1233	Upregulated
LTF	1.756996666	4.970839882	19.09475998	8.69E-05	0.000326397	6.125336621	1234	Upregulated
CEACAM6	1.578517444	1.561894994	22.22679317	2.98E-05	0.000132702	6.120104667	1235	Upregulated
DEDD2	1.262495289	7.167862495	31.10296713	1.90E-06	1.42E-05	6.118595813	1236	Upregulated
ZNF326	1.066007941	5.473064833	41.03338852	1.31E-07	1.84E-06	6.114289886	1237	Upregulated
GBP3	1.220057597	6.560023919	32.83116612	1.16E-06	9.79E-06	6.111543845	1239	Upregulated
FCGR1A	1.650540764	6.079195227	20.79484729	4.81E-05	0.000198407	6.111034638	1240	Upregulated
TRIP10	1.605892245	2.538498881	21.660367	3.62E-05	0.000156579	6.110846378	1241	Upregulated
FLOT1	1.219665436	7.361504625	32.72008943	1.20E-06	1.00E-05	6.096664314	1242	Upregulated
TBL2	1.24133631	4.740966949	31.77651397	1.56E-06	1.23E-05	6.095061897	1243	Upregulated
ALDH4A1	1.408492508	2.101246256	26.18999122	8.41E-06	4.72E-05	6.093393534	1244	Upregulated
PGK1	1.161398213	9.633336141	35.31945061	5.83E-07	5.80E-06	6.082155151	1246	Upregulated
TMEM67	1.405824602	3.123616268	26.13443046	8.48E-06	4.75E-05	6.077560739	1249	Upregulated
NUCB1	1.170998282	6.186449254	34.58800387	7.11E-07	6.76E-06	6.054151567	1259	Upregulated
SUPT5H	1.040679439	6.093891254	41.91187222	1.05E-07	1.57E-06	6.041156252	1261	Upregulated
F12	1.42622134	1.305679115	25.29046656	1.09E-05	5.83E-05	6.039592944	1262	Upregulated
IFT20	1.16748654	4.500611778	34.5512762	7.20E-07	6.81E-06	6.032338982	1265	Upregulated
CD38	1.332439869	4.608884074	28.01210236	4.73E-06	2.98E-05	6.029761704	1266	Upregulated
RTCB	1.21097592	6.292281852	32.48997993	1.28E-06	1.05E-05	6.026801538	1267	Upregulated
C12orf76	1.078217158	4.896874874	39.19058237	2.10E-07	2.60E-06	6.021500144	1268	Upregulated
LMO2	1.172164615	7.17491163	34.20749727	7.90E-07	7.33E-06	6.019243166	1269	Upregulated
CCNK	1.204547993	4.518343831	32.64646613	1.22E-06	1.02E-05	6.012128105	1271	Upregulated
TRIM26	1.081745577	4.849927604	38.85146609	2.29E-07	2.78E-06	6.009291451	1273	Upregulated
VPS9D1	1.156783188	3.490395014	34.87283072	6.63E-07	6.42E-06	6.006473012	1275	Upregulated
GRAMD1B	1.422161345	3.934522165	25.14284271	1.15E-05	6.10E-05	5.99404587	1277	Upregulated
HSPA1B	1.223161883	4.026550441	31.65134215	1.62E-06	1.27E-05	5.98940597	1278	Upregulated
ZBTB21	1.082167286	5.281732935	38.45508895	2.53E-07	3.00E-06	5.976603061	1282	Upregulated
TRA2A	1.189110272	7.26631157	32.91755653	1.13E-06	9.61E-06	5.966031296	1286	Upregulated
MRPL28	1.023815431	5.155954461	42.02703413	1.02E-07	1.53E-06	5.954536534	1289	Upregulated
ANXA1	1.197564209	9.832132551	32.4092924	1.31E-06	1.07E-05	5.950514908	1290	Upregulated
SRF	1.21293153	4.794598146	31.67621046	1.61E-06	1.26E-05	5.943469651	1292	Upregulated
NMI	1.207291151	7.801549728	31.84901453	1.53E-06	1.21E-05	5.935667562	1295	Upregulated
WTAP	1.145990343	8.174860445	34.65909561	6.98E-07	6.66E-06	5.932493717	1296	Upregulated
ENPP2	1.467237021	2.433244169	23.58742318	1.92E-05	9.24E-05	5.919324489	1300	Upregulated
EIF5AL1	1.176301393	2.349835538	33.11183074	1.09E-06	9.39E-06	5.913805572	1302	Upregulated
SARNP	1.165934617	1.834013347	33.57802809	9.65E-07	8.54E-06	5.909610697	1303	Upregulated
CDC42EP4	1.258385073	2.614324108	29.65539581	2.94E-06	2.04E-05	5.903254163	1304	Upregulated
DDA1	1.184220893	3.496680782	32.53000599	1.27E-06	1.05E-05	5.895325896	1306	Upregulated
MED26	1.159470913	2.812335055	33.64291202	9.38E-07	8.36E-06	5.887651154	1309	Upregulated
VPS18	1.024238189	5.83145265	41.18996664	1.26E-07	1.79E-06	5.886733478	1310	Upregulated
BTBD19	1.543289719	1.874276315	21.68680722	3.59E-05	0.000155403	5.877681337	1313	Upregulated
BRD2	1.15244501	7.288103379	33.82190648	8.79E-07	8.01E-06	5.873205132	1314	Upregulated
ZNF267	1.270029377	8.611548573	28.85033285	3.67E-06	2.44E-05	5.858491303	1317	Upregulated
HSP90B1	1.128315957	7.888729574	34.80852066	6.70E-07	6.45E-06	5.856450248	1318	Upregulated
WWP2	1.030227662	6.20020302	40.18309161	1.62E-07	2.16E-06	5.836924922	1324	Upregulated
B3GNT2	1.086498876	6.707516603	36.70983841	4.01E-07	4.25E-06	5.836607334	1326	Upregulated
CEBPB	1.352201416	8.417946403	25.93638055	8.95E-06	4.94E-05	5.82347728	1331	Upregulated
TAP1	1.061421634	8.450384607	37.75108758	3.04E-07	3.45E-06	5.797891277	1336	Upregulated
LCN2	1.294910902	3.48063316	27.19898885	6.09E-06	3.66E-05	5.74554667	1351	Upregulated
TIMP1	1.049124494	5.17232616	37.88519184	2.94E-07	3.36E-06	5.742282742	1353	Upregulated
JOSD1	1.054732609	6.716199202	37.39917941	3.34E-07	3.69E-06	5.730735809	1356	Upregulated
NDST2	1.3306751	1.255875139	25.89236957	9.04E-06	4.98E-05	5.725777964	1358	Upregulated
SYF2	1.112494498	7.68362295	33.9750403	8.42E-07	7.74E-06	5.686174796	1363	Upregulated
ZC3H15	1.003640762	7.119540074	39.88875941	1.75E-07	2.28E-06	5.662744951	1373	Upregulated
STX1A	1.83849073	1.265043072	15.97313852	0.000266442	0.000838964	5.655668982	1374	Upregulated
SUB1	1.081240631	8.545947547	35.16358911	6.08E-07	5.98E-06	5.647392384	1377	Upregulated
NOD2	1.266132129	5.364179663	27.26376063	5.94E-06	3.58E-05	5.628989141	1382	Upregulated
CEACAM8	1.443691909	2.898180891	22.39530737	2.83E-05	0.000127213	5.623855823	1386	Upregulated
COPS2	1.005736568	7.441686233	39.24211649	2.07E-07	2.58E-06	5.621028392	1387	Upregulated
PTPN7	1.222983424	5.035806227	28.68222865	3.86E-06	2.54E-05	5.620842591	1388	Upregulated
TGM4	1.373693625	0.659714677	23.72548679	1.65E-05	8.17E-05	5.615650916	1392	Upregulated
RPL22L1	1.287362729	5.551580493	26.35564331	7.86E-06	4.49E-05	5.597116675	1396	Upregulated
KDM3A	1.127647491	7.887565873	32.272357	1.36E-06	1.10E-05	5.589460608	1399	Upregulated
SRGN	1.469965314	12.60067263	21.60424908	3.65E-05	0.000157752	5.58884416	1400	Upregulated
FBRS	1.200784881	5.959483751	29.23793164	3.27E-06	2.22E-05	5.587679032	1401	Upregulated
GRB10	1.291250601	3.473308346	26.15651384	8.40E-06	4.72E-05	5.586183824	1403	Upregulated
N4BP3	1.591368475	2.480489662	19.28495576	8.19E-05	0.000310392	5.582662988	1404	Upregulated
C3AR1	1.493230877	5.230234727	21.0931179	4.35E-05	0.000182803	5.581722937	1405	Upregulated
KIRREL3	1.303138035	1.084059717	25.6250235	9.69E-06	5.27E-05	5.575284898	1406	Upregulated
TCN1	1.443399381	4.225028698	22.01400622	3.19E-05	0.000140557	5.560188985	1410	Upregulated
DNAJB9	1.224566836	6.468739597	28.11579373	4.58E-06	2.90E-05	5.556578831	1411	Upregulated
ZNF331	1.329076409	4.202910262	24.72381645	1.32E-05	6.82E-05	5.53694554	1414	Upregulated
FMNL2	1.178716262	3.171723088	29.6459785	2.93E-06	2.03E-05	5.531148455	1415	Upregulated
P2RY6	1.666632892	0.922255541	17.63104509	0.000140912	0.000489562	5.516874676	1420	Upregulated
SELL	1.178327912	10.55149643	29.49203867	3.04E-06	2.09E-05	5.515270204	1422	Upregulated
IL15	1.051195309	4.166158276	35.38973481	5.73E-07	5.75E-06	5.508832362	1423	Upregulated
HLA-B	1.035444858	12.08349973	36.1580959	4.65E-07	4.80E-06	5.50691612	1424	Upregulated
ZC3H11A	1.148117973	2.702367233	30.51596637	2.28E-06	1.65E-05	5.490416789	1432	Upregulated
ZNF821	1.263490704	2.122364812	26.3107999	8.11E-06	4.60E-05	5.480438243	1433	Upregulated
RELT	1.01710652	6.514041505	36.86992666	3.84E-07	4.11E-06	5.478629959	1434	Upregulated
ZNF34	1.230038717	3.189708142	27.16891458	6.16E-06	3.68E-05	5.453912712	1440	Upregulated
GRINA	1.378667853	5.962892488	22.76774773	2.48E-05	0.0001141	5.435693528	1446	Upregulated
SLC7A11	1.317720014	2.459054402	24.25099895	1.55E-05	7.76E-05	5.415939627	1453	Upregulated
HCAR2	1.385307013	6.523883008	22.43165874	2.77E-05	0.000125272	5.405672461	1459	Upregulated
CXCL16	1.25913824	4.491084483	25.75190711	9.50E-06	5.18E-05	5.395975268	1462	Upregulated
ADCY3	1.807897044	3.321520003	15.36738478	0.000341724	0.001037147	5.395053469	1463	Upregulated
PRKD2	1.409036217	5.833178991	21.81594329	3.40E-05	0.000148293	5.395031069	1464	Upregulated
FAM8A1	1.178303442	8.477693578	28.3881159	4.22E-06	2.72E-05	5.380085274	1468	Upregulated
ARRDC4	1.313317117	5.045779135	23.96931921	1.67E-05	8.27E-05	5.361942478	1475	Upregulated
ATP6V1G1	1.109255486	8.075484674	30.94117745	1.99E-06	1.47E-05	5.359807945	1476	Upregulated
TMEM170B	1.10247725	7.32783426	30.99059321	1.96E-06	1.46E-05	5.332315314	1483	Upregulated
MGLL	1.101093189	3.754202521	31.06601975	1.92E-06	1.44E-05	5.331437953	1484	Upregulated
EXOSC4	1.652145005	0.745745521	16.90110911	0.000180295	0.000603485	5.318806017	1488	Upregulated
BLOC1S1	1.02603642	4.060071891	34.15423425	8.04E-07	7.43E-06	5.262787169	1499	Upregulated
B2M	1.205139501	14.68866802	26.50469247	7.50E-06	4.33E-05	5.258471184	1502	Upregulated
SH2B2	1.129054595	3.330106376	29.25354086	3.28E-06	2.22E-05	5.25336331	1503	Upregulated
S1PR2	1.593653859	1.80824542	17.64957363	0.000146737	0.000506518	5.251734887	1504	Upregulated
CEACAM1	1.353134124	4.076459643	22.24116163	2.96E-05	0.000132084	5.249010722	1506	Upregulated
SLC23A2	1.144428529	5.243753522	28.54079452	4.03E-06	2.63E-05	5.242125709	1508	Upregulated
GALE	1.111738084	2.932409825	29.8622354	2.75E-06	1.93E-05	5.240016863	1509	Upregulated
THUMPD2	1.012842923	4.001832013	34.54728543	7.22E-07	6.82E-06	5.232706549	1513	Upregulated
ARRDC2	1.068549511	6.400908685	31.61392225	1.64E-06	1.27E-05	5.230082627	1515	Upregulated
AKIRIN1	1.06282587	7.889815974	31.89085484	1.51E-06	1.20E-05	5.229285644	1516	Upregulated
PPM1N	1.430133175	2.248703591	20.35898914	5.65E-05	0.000227798	5.209187929	1521	Upregulated
TGM1	1.548056859	0.662359251	17.91984837	0.000122748	0.000436088	5.202131036	1522	Upregulated
UNC119	1.188568227	6.751931027	26.62803285	7.22E-06	4.20E-05	5.201525835	1523	Upregulated
ASPH	1.214659438	6.875378612	25.44140659	1.05E-05	5.62E-05	5.16234103	1535	Upregulated
PRR7	1.369216077	2.597667758	21.33163794	4.05E-05	0.000171651	5.155584237	1538	Upregulated
RHBDD2	1.194543606	2.837895475	26.02821405	8.79E-06	4.87E-05	5.151341237	1541	Upregulated
SMPDL3A	1.18831061	3.889864893	26.02353892	8.74E-06	4.85E-05	5.126691418	1543	Upregulated
CD300LF	1.103967727	6.040631016	28.99688304	3.52E-06	2.35E-05	5.109391309	1546	Upregulated
ZBTB16	1.555089851	4.357349291	17.54401252	0.000151615	0.000520483	5.106283224	1547	Upregulated
DCP1A	1.051488678	5.26190068	31.08937707	1.90E-06	1.43E-05	5.094759354	1550	Upregulated
MED25	1.292082589	5.280911737	22.68461494	2.55E-05	0.000116759	5.081385658	1553	Upregulated
CLASRP	1.026024411	3.639718293	32.20394054	1.39E-06	1.13E-05	5.076088342	1554	Upregulated
SMAD1	1.060831191	2.327342091	30.54533946	2.27E-06	1.65E-05	5.074021848	1555	Upregulated
DENND3	1.024333723	8.407118555	32.1630715	1.40E-06	1.13E-05	5.066041122	1557	Upregulated
AP3S1	1.025962577	6.524100064	31.94657951	1.49E-06	1.19E-05	5.053699896	1560	Upregulated
CD1D	1.037980149	6.052626659	31.28544095	1.80E-06	1.37E-05	5.049617344	1561	Upregulated
GTF2B	1.012398697	6.92142125	32.59028584	1.24E-06	1.03E-05	5.04842373	1562	Upregulated
DENND1A	1.065649958	6.106792652	29.79426548	2.78E-06	1.95E-05	5.019656477	1569	Upregulated
PHF13	1.110082255	3.486364242	27.90621315	4.91E-06	3.07E-05	5.00901794	1574	Upregulated
DNAJA1	1.16204203	8.609753928	25.94715152	8.92E-06	4.92E-05	5.005732959	1577	Upregulated
ZNF281	1.18832826	7.638088228	25.08082739	1.17E-05	6.18E-05	5.002045658	1579	Upregulated
COL17A1	1.203296905	1.514123506	24.60129261	1.38E-05	7.10E-05	4.992155701	1582	Upregulated
STK17B	1.095022986	10.914529	28.13773278	4.55E-06	2.89E-05	4.970273564	1590	Upregulated
RBM4	1.102422078	5.289351459	27.84003782	4.98E-06	3.11E-05	4.968823433	1591	Upregulated
CREG1	1.220331219	8.311708306	23.85893135	1.73E-05	8.48E-05	4.968498102	1592	Upregulated
SERPINB9	1.267769063	6.788974236	22.4228093	2.78E-05	0.000125587	4.945635664	1596	Upregulated
FCN1	1.041269362	10.40981174	30.09432912	2.54E-06	1.80E-05	4.939908338	1599	Upregulated
KCNE1	1.355285245	3.004886415	20.28058127	5.78E-05	0.000232049	4.925675456	1602	Upregulated
UNC93B1	1.08145296	6.649885007	27.98299484	4.77E-06	3.00E-05	4.890903795	1613	Upregulated
DDX60	1.405159575	8.058863152	19.01701687	8.93E-05	0.000333788	4.885078027	1614	Upregulated
MAPK7	1.250390976	2.625056497	22.49679717	2.74E-05	0.000124164	4.884033968	1615	Upregulated
DDO	1.360144386	1.104816799	19.83281863	6.61E-05	0.000259511	4.877266126	1618	Upregulated
FOXN2	1.081177081	8.231144066	27.82875049	5.00E-06	3.11E-05	4.872423053	1619	Upregulated
C5orf58	1.078457372	3.904115836	27.75745423	5.12E-06	3.17E-05	4.851736065	1629	Upregulated
LYRM1	1.010906574	5.770322763	30.51377488	2.25E-06	1.63E-05	4.83936453	1634	Upregulated
SP140	1.055208302	6.802833489	28.30080408	4.33E-06	2.77E-05	4.808707597	1640	Upregulated
MKNK1	1.093784644	6.479760946	26.78450626	6.88E-06	4.05E-05	4.804988124	1641	Upregulated
TXNRD1	1.008798873	8.129844374	30.27459084	2.41E-06	1.73E-05	4.803609092	1642	Upregulated
PAG1	1.005991768	8.394110416	30.35469041	2.36E-06	1.70E-05	4.798597335	1643	Upregulated
DOCK1	1.198594844	1.126048723	23.21318049	2.12E-05	0.000100475	4.791911409	1644	Upregulated
BAIAP2L1	1.197457692	1.917350742	23.25927994	2.14E-05	0.000101262	4.783310114	1646	Upregulated
LITAF	1.103661573	10.51111126	26.18613375	8.28E-06	4.67E-05	4.779805085	1648	Upregulated
CCDC157	1.204938099	1.159779556	22.88299935	2.37E-05	0.000109928	4.770220785	1654	Upregulated
VSIR	1.054601677	9.095891033	27.87038812	4.93E-06	3.09E-05	4.756922708	1660	Upregulated
GPR160	1.223466629	6.486184558	22.27035756	2.92E-05	0.000130916	4.750731512	1661	Upregulated
MT1F	1.40402474	1.705026931	18.219213	0.00011963	0.000427222	4.730646312	1664	Upregulated
EIF5	1.024362938	8.81835321	28.73519077	3.80E-06	2.50E-05	4.713866479	1668	Upregulated
CXCR4	1.361984638	9.974311358	18.78809138	9.68E-05	0.000358138	4.693329821	1672	Upregulated
TBC1D2	1.179125117	4.342867855	23.07882943	2.24E-05	0.000104952	4.691748474	1673	Upregulated
EPG5	1.024580073	6.930246614	28.45361765	4.14E-06	2.68E-05	4.684249151	1675	Upregulated
PLEKHO2	1.007485954	6.155813645	29.15206617	3.36E-06	2.27E-05	4.679686203	1676	Upregulated
EMD	1.208876624	4.4361551	22.08913043	3.11E-05	0.000137685	4.667610295	1679	Upregulated
EXOSC9	1.448706192	5.874043525	17.07791632	0.000179623	0.000601771	4.665657948	1682	Upregulated
B3GNT7	1.324866407	1.034955359	19.22599886	8.16E-05	0.000309142	4.650071047	1686	Upregulated
HSBP1	1.066593898	6.692056813	26.35894112	7.85E-06	4.49E-05	4.637625704	1687	Upregulated
JUNB	1.349637685	9.038672294	18.69013169	0.000100251	0.000368415	4.634201362	1688	Upregulated
BATF	1.174045806	4.193931433	22.78431314	2.47E-05	0.000113687	4.630776877	1690	Upregulated
SELENOK	1.356576686	7.634751159	18.4483574	0.000109283	0.000395542	4.616169495	1694	Upregulated
FCGR2B	1.566256214	5.758849253	14.87959632	0.000410519	0.001219322	4.563885425	1703	Upregulated
SAMD9L	1.332750688	9.136537757	18.57289695	0.000104528	0.000381765	4.5556129	1705	Upregulated
SCO2	1.197257827	1.149235443	21.5505383	3.70E-05	0.000159572	4.546038431	1706	Upregulated
MTHFD1L	1.253216597	2.311571202	20.21480195	5.94E-05	0.000237251	4.542649568	1707	Upregulated
COL8A2	1.230617641	2.037238078	20.71539652	5.01E-05	0.000204814	4.539306553	1709	Upregulated
OSER1	1.078510218	7.112672796	25.01188597	1.20E-05	6.29E-05	4.530837278	1710	Upregulated
ABTB2	1.701004776	2.318987945	13.11860496	0.000823197	0.0021913	4.523478799	1715	Upregulated
SLC25A33	1.043949845	3.00221831	26.18347123	8.36E-06	4.70E-05	4.517958034	1716	Upregulated
RELA	1.016731903	4.970403924	27.19174062	6.07E-06	3.65E-05	4.512015189	1718	Upregulated
SGTA	1.420278606	2.890312679	16.74217627	0.000204368	0.000671681	4.50631212	1721	Upregulated
SLA	1.129499244	8.963837674	23.05296983	2.26E-05	0.000105581	4.491355177	1723	Upregulated
RTP4	1.524068291	4.847515139	15.09531072	0.000378011	0.00113504	4.488364195	1724	Upregulated
MYLIP	1.010482082	7.348929278	27.15505746	6.14E-06	3.68E-05	4.481001229	1727	Upregulated
CLCF1	1.174101685	2.301313025	21.73738255	3.54E-05	0.000153173	4.478984831	1728	Upregulated
RHEB	1.163899736	6.535420365	21.97273815	3.23E-05	0.000141838	4.478928162	1729	Upregulated
SMPD2	1.041337017	3.297640071	25.86771357	9.20E-06	5.05E-05	4.474199237	1733	Upregulated
IL18R1	1.449147979	6.531612613	16.05601804	0.00026251	0.000828194	4.466082715	1736	Upregulated
TRIB1	1.360095975	7.422765953	17.47064033	0.000155556	0.000532259	4.452787327	1738	Upregulated
ST6GAL2	1.490293009	1.796022793	15.29595965	0.000352147	0.001065048	4.430091072	1741	Upregulated
CALHM6	1.20520168	2.758094312	20.57965793	5.22E-05	0.000212138	4.427164883	1743	Upregulated
AVPI1	1.198739277	1.065687572	20.64916443	5.00E-05	0.000204762	4.421849752	1745	Upregulated
RBM39	1.020127975	10.09818951	26.05959553	8.61E-06	4.80E-05	4.406054992	1751	Upregulated
SERTAD2	1.286042416	5.385232626	18.5395554	0.000105802	0.000385419	4.390635148	1755	Upregulated
IER5L	1.346101371	2.764320201	17.06776334	0.000181395	0.000606624	4.330516246	1772	Upregulated
GYG1	1.178475175	5.597918048	20.44656758	5.42E-05	0.00021951	4.311506389	1778	Upregulated
TMEM45A	1.486457919	1.60069027	14.70847165	0.000440184	0.001293781	4.293097591	1785	Upregulated
SNAPC1	1.150787479	3.337947368	20.9117918	4.64E-05	0.000192864	4.274887502	1792	Upregulated
ZC3H3	1.218680696	3.340374932	19.094704	8.72E-05	0.000327266	4.247222668	1798	Upregulated
REPIN1	1.02892165	4.198148896	24.2825318	1.52E-05	7.63E-05	4.236413995	1802	Upregulated
BID	1.035236751	7.611507635	23.9402186	1.69E-05	8.32E-05	4.223662622	1807	Upregulated
SP110	1.140489788	6.422296517	20.74126125	4.90E-05	0.000201622	4.214637635	1811	Upregulated
C16orf54	1.042637384	7.85938215	23.53513176	1.93E-05	9.27E-05	4.204993265	1814	Upregulated
KIF9	1.20182482	1.919802351	19.1651644	8.57E-05	0.000322538	4.19607341	1816	Upregulated
CASZ1	1.101286086	2.459455893	21.58929631	3.71E-05	0.000159984	4.180396656	1820	Upregulated
SPRY2	1.330965695	2.029607185	16.42448722	0.000230757	0.000741955	4.165420419	1825	Upregulated
BPI	1.36609727	2.326991113	15.78707796	0.000292629	0.000910572	4.153872723	1827	Upregulated
SYNPO2	1.253742143	1.596891248	17.71898164	0.000143317	0.000496232	4.142759386	1830	Upregulated
CYTIP	1.072420146	9.511057652	21.99980637	3.20E-05	0.000140878	4.130059458	1838	Upregulated
TNFRSF21	1.024520147	1.062036119	23.09829997	2.20E-05	0.00010372	4.081827492	1852	Upregulated
TDRD9	1.308897606	2.944568051	16.25698228	0.000244654	0.000778852	4.068767382	1855	Upregulated
CLEC5A	1.217667561	3.700817012	17.948339	0.000131094	0.000461287	4.062174471	1859	Upregulated
SDR42E2	1.390289342	1.362779605	14.93127776	0.00040262	0.001201246	4.060156467	1860	Upregulated
UBE2S	1.290395681	4.077335947	16.47779273	0.000224505	0.000724334	4.051921087	1864	Upregulated
HMGA1	1.229381194	2.843311529	17.63196178	0.000147564	0.000508749	4.048962799	1866	Upregulated
FKBP5	1.288883507	6.838739265	16.47787029	0.000224224	0.000723779	4.047602323	1867	Upregulated
KCNK7	1.209141577	1.07944466	17.89878001	0.000132044	0.000463957	4.030699933	1870	Upregulated
C3	1.682960739	1.60835321	11.32845473	0.001704823	0.004100898	4.017431052	1877	Upregulated
PRKAG1	1.099742011	1.741455124	20.42687657	5.53E-05	0.000223416	4.015032877	1878	Upregulated
HELB	1.045712182	6.105407727	21.82115222	3.40E-05	0.000148138	4.004380173	1880	Upregulated
ALOX5AP	1.056855813	7.946133111	21.38033479	3.94E-05	0.000167832	3.989763654	1884	Upregulated
SEZ6	1.244475228	1.673406818	16.84251924	0.000197599	0.00065229	3.964349394	1890	Upregulated
RGL4	1.322772515	5.951738999	15.34645949	0.000343307	0.00104111	3.945173429	1894	Upregulated
CASP5	1.525442184	5.387291503	12.62132835	0.001000953	0.002597366	3.943980125	1896	Upregulated
CRISP3	1.323760525	3.758719527	15.16700562	0.000368249	0.001108982	3.911812332	1904	Upregulated
IDS	1.135227384	5.098524719	18.70461698	9.98E-05	0.000366994	3.899893691	1906	Upregulated
CAMKK1	1.093487734	3.722316787	19.68782281	7.07E-05	0.000274279	3.89479216	1907	Upregulated
GADD45A	1.082820174	4.553846032	19.91473073	6.52E-05	0.000256536	3.88824671	1909	Upregulated
RAB5IF	1.013060959	5.041372075	21.76600204	3.46E-05	0.000150256	3.873102699	1911	Upregulated
TRIM5	1.134378551	5.734828908	18.52493947	0.000106345	0.000387022	3.870798915	1912	Upregulated
P2RY2	1.297824176	3.168970196	15.24068375	0.000358656	0.001082699	3.848687613	1917	Upregulated
IFNG	1.411726214	2.943706234	13.48430103	0.000710728	0.00192792	3.83271086	1922	Upregulated
LRRC37A	1.422925139	4.961905951	13.25218475	0.000776835	0.002085141	3.81466965	1927	Upregulated
PMAIP1	1.393949326	6.938690701	13.45406342	0.000716659	0.001941202	3.780291882	1931	Upregulated
HMGB2	1.011449849	8.032120116	20.82353707	4.76E-05	0.000196758	3.7485008	1936	Upregulated
SLC25A28	1.008466509	5.665296192	20.77975407	4.84E-05	0.000199291	3.73184233	1941	Upregulated
AQP9	1.083176887	9.625826717	18.77757061	9.72E-05	0.000359008	3.731431616	1942	Upregulated
KPTN	1.030671014	1.470515052	20.14435923	6.08E-05	0.00024174	3.727578716	1943	Upregulated
DHRS3	1.138576038	4.435702043	17.44159065	0.000157326	0.000537142	3.723041751	1944	Upregulated
PPP1R2B	1.142201805	1.551170209	17.32856635	0.00016526	0.00055931	3.714837365	1949	Upregulated
ZNF20	1.135869791	0.999851051	17.26068007	0.00016604	0.000561614	3.692215663	1955	Upregulated
NAMPT	1.28074222	13.78423409	14.64901741	0.000448659	0.001313547	3.690528209	1956	Upregulated
SPRY1	1.213156762	1.552094091	15.61982961	0.000311571	0.00095855	3.661774572	1960	Upregulated
COL9A2	1.430760618	2.440215943	12.42439114	0.001089295	0.002791412	3.654414603	1963	Upregulated
MAGI2	1.50462799	1.095586627	11.5143646	0.001562139	0.003808941	3.639989712	1968	Upregulated
ARAF	1.007201245	4.004904685	20.01460288	6.30E-05	0.000249395	3.629059183	1971	Upregulated
C9orf72	1.033674725	8.406551916	19.2507553	8.22E-05	0.00031102	3.625316097	1973	Upregulated
DBF4	1.028973585	6.044012409	19.25534735	8.21E-05	0.000310854	3.609067068	1975	Upregulated
MCEMP1	1.430169083	2.871534	12.19725397	0.001193369	0.003012856	3.605487189	1977	Upregulated
ALDOA	1.049158688	3.798127517	18.56085028	0.000105182	0.000383533	3.584132687	1978	Upregulated
BIRC5	1.180952837	1.475709062	15.5147093	0.00032397	0.000991278	3.547351474	1982	Upregulated
CBX6	1.060782594	5.652293853	17.98534654	0.000129076	0.000454613	3.545514927	1983	Upregulated
ARID3B	1.031525403	3.951767963	18.6642187	0.000101336	0.000371798	3.537815886	1986	Upregulated
DGKZ	1.129810506	5.891748927	16.34477743	0.000235636	0.000755699	3.52687445	1991	Upregulated
SBDS	1.113844481	7.1563252	16.65600651	0.00020987	0.000684571	3.524851309	1992	Upregulated
GLB1L	1.171667505	1.937990597	15.47454468	0.000329862	0.001005739	3.512090595	1995	Upregulated
SLC19A2	1.068685091	3.380365106	17.49399966	0.00015472	0.000529852	3.500847356	1997	Upregulated
DNAH17	1.011811656	3.571396923	18.82140306	9.59E-05	0.00035534	3.490098063	2000	Upregulated
TNNT1	1.381106956	2.44359153	12.12667042	0.001229939	0.003096157	3.46544192	2002	Upregulated
ABI3BP	1.071398373	1.857493571	17.18931561	0.000174292	0.000585831	3.463003596	2003	Upregulated
TNFAIP2	1.081507409	7.778954818	16.86507763	0.00019425	0.000642367	3.452406058	2004	Upregulated
PPARD	1.153454227	3.231244431	15.36254311	0.000342268	0.001038517	3.441430495	2006	Upregulated
JUP	1.536992201	2.868830309	10.3093087	0.002629297	0.006005752	3.414324538	2012	Upregulated
SERPINB10	1.33671686	1.535852111	12.41166328	0.001093912	0.002800693	3.412283141	2013	Upregulated
FBN1	1.412472216	1.941333292	11.52446972	0.001577406	0.003842837	3.411611929	2014	Upregulated
FAM89A	1.089099363	1.964174529	16.34715903	0.000237749	0.000760527	3.396776296	2019	Upregulated
SRGAP1	1.252562727	0.736167406	13.31403262	0.00073695	0.001989464	3.383502475	2025	Upregulated
ZFPL1	1.072713116	1.840315283	16.60122094	0.000216396	0.000702396	3.382712495	2026	Upregulated
PER2	1.079030931	2.915449822	16.3614313	0.000235314	0.000754882	3.368865332	2027	Upregulated
ARG1	1.43822644	5.785097671	10.95890991	0.001989418	0.004694227	3.348818116	2031	Upregulated
FARP1	1.030634022	2.206844239	17.24340596	0.000170701	0.000575649	3.339091825	2033	Upregulated
SLC2A14	1.203528689	1.803958537	13.80727419	0.000627715	0.001738335	3.321578631	2035	Upregulated
ITGA9	1.201647901	1.756411608	13.80924674	0.000627156	0.001737214	3.316724384	2036	Upregulated
RNASE2	1.20345917	4.706074714	13.75666594	0.000635974	0.001758612	3.315325259	2037	Upregulated
YPEL4	1.132855442	1.467587707	14.67740417	0.000446392	0.001309234	3.266002839	2045	Upregulated
ZFP92	1.503392724	1.365784444	9.979554042	0.003021167	0.006780613	3.260454426	2047	Upregulated
ABHD8	1.035191585	2.118121963	16.51931611	0.000222939	0.00072052	3.252938485	2049	Upregulated
SH2D3A	1.198612786	2.677368011	13.3132962	0.000761415	0.002047168	3.222885916	2050	Upregulated
MVB12B	1.073306991	2.686211622	15.44142037	0.000332983	0.001014169	3.213362563	2053	Upregulated
ENC1	1.035866384	5.231863121	16.136758	0.000254723	0.000806802	3.204175896	2055	Upregulated
FHL3	1.10949958	3.536341474	14.54935792	0.000467223	0.001359063	3.180669635	2058	Upregulated
CCR1	1.049085067	7.404482866	15.56288592	0.000316177	0.000971127	3.160603939	2060	Upregulated
RNASEK	1.096113152	2.393970089	14.65533304	0.000450604	0.001317529	3.157068902	2063	Upregulated
SAMD4B	1.233123938	4.177427411	12.45000707	0.001073591	0.002757404	3.156180137	2064	Upregulated
SHPK	1.09703198	1.230389774	14.53524754	0.000469288	0.001364013	3.143195704	2065	Upregulated
ERRFI1	1.031768545	1.127643655	15.77654223	0.00029121	0.000906809	3.139139635	2066	Upregulated
GBP6	1.27294099	2.231063616	11.83335913	0.001388367	0.003436255	3.136417879	2067	Upregulated
PLSCR4	1.233013292	3.100468535	12.31616342	0.001136019	0.002890751	3.13060759	2068	Upregulated
CXCL8	1.948144371	10.74337267	6.703422447	0.013382445	0.024832729	3.126724085	2069	Upregulated
CETP	1.005413611	1.365249474	16.24092878	0.000246489	0.000783808	3.122604113	2071	Upregulated
GLUL	1.068238346	11.56277561	14.84061356	0.00041668	0.001235014	3.106787759	2074	Upregulated
CDC6	1.0097285	1.790867551	16.04097404	0.000266651	0.000839388	3.105962544	2075	Upregulated
TRAF3IP2	1.179890362	3.096560065	12.92685473	0.000887258	0.002343544	3.10326147	2076	Upregulated
IRS2	1.129605804	5.957559186	13.6013328	0.000676033	0.001852101	3.08646181	2078	Upregulated
TAF1C	1.169662052	2.280844272	12.95200801	0.000881049	0.002328782	3.079569414	2079	Upregulated
DEFA3	1.631472731	4.718072755	8.257869566	0.006487073	0.013199734	3.066246678	2081	Upregulated
MPO	1.257970383	2.559633113	11.60737557	0.001522764	0.003727462	3.055090228	2082	Upregulated
TNFRSF10D	1.04953634	3.838830006	14.82040254	0.000420489	0.001244337	3.048968172	2084	Upregulated
ETV6	1.011117228	5.119039822	15.55869978	0.000316744	0.000972074	3.045789253	2086	Upregulated
FRMD6	1.030647628	0.990698729	15.06721909	0.000378933	0.001137202	3.034393973	2087	Upregulated
HJURP	1.012333242	1.348309457	15.33649476	0.000346391	0.001049332	3.015829088	2090	Upregulated
IL1B	1.472258498	6.562372496	9.22511737	0.004204432	0.009039891	3.009056135	2091	Upregulated
HCAR3	1.135775592	5.229881506	12.99855365	0.000859729	0.002276705	3.001506392	2092	Upregulated
TMEM132A	1.034886495	1.939806745	14.79918813	0.000427097	0.001261904	3.000108813	2093	Upregulated
TGM2	1.047987624	4.002582853	14.51753061	0.000472571	0.001372139	2.999971484	2094	Upregulated
THBS1	1.360693283	6.872050644	10.1253775	0.002838354	0.006426677	2.982658103	2100	Upregulated
ABHD12	1.091656909	3.000067359	13.59728598	0.000679394	0.001859047	2.980998116	2102	Upregulated
PLAGL2	1.182976192	4.038440172	12.17428966	0.001201515	0.003030204	2.979358759	2103	Upregulated
TFRC	1.039930966	9.182710459	14.41561759	0.000491156	0.001414314	2.963235656	2106	Upregulated
VDR	1.028587235	3.117392946	14.64658383	0.000450566	0.001317529	2.962578057	2107	Upregulated
NR1D1	1.266421039	0.903320018	11.00101218	0.001931313	0.004579192	2.962426171	2108	Upregulated
EPS8L1	1.077632391	0.857270958	13.61720956	0.000661034	0.001815424	2.95381404	2109	Upregulated
HP	1.394156197	3.283629629	9.615117194	0.003547559	0.007780583	2.940258456	2110	Upregulated
SH3D21	1.250301831	2.511187235	11.01427899	0.00195102	0.00461911	2.920007081	2115	Upregulated
CCDC175	1.22180567	2.393669078	11.32788261	0.001711448	0.00411332	2.914993097	2116	Upregulated
B3GNT4	1.084612108	0.831545873	13.16932412	0.000789572	0.002113785	2.901271425	2117	Upregulated
DNMBP	1.144866916	3.15773622	12.26677596	0.001158862	0.002940904	2.898252568	2118	Upregulated
MAP2K6	1.165107488	5.980658019	11.18095	0.001811973	0.00432349	2.754506997	2136	Upregulated
POLR2A	1.112118416	6.371059331	11.83548045	0.00138	0.003418878	2.742613466	2140	Upregulated
EPCAM	1.178273004	2.019263748	10.861937	0.002082994	0.004892471	2.722366452	2141	Upregulated
ELF4	1.053684229	5.150450192	12.31154598	0.001135269	0.002889495	2.675491937	2146	Upregulated
NAIP	1.044145117	5.997687439	12.4217008	0.00108533	0.002783784	2.668171291	2147	Upregulated
MCM10	1.043941306	4.007592888	12.34639957	0.001119955	0.002856976	2.655884159	2149	Upregulated
FTH1	1.044847978	6.769876395	12.18605325	0.001194835	0.003015205	2.633730752	2151	Upregulated
FAM217A	1.00488605	0.663919861	12.7296564	0.000932709	0.002440693	2.625251611	2154	Upregulated
TPST1	1.243502498	4.616653346	9.514921858	0.003701777	0.008082608	2.601964901	2157	Upregulated
PLCB4	1.107866537	1.208205444	10.68174158	0.002236655	0.005217471	2.52874963	2162	Upregulated
RIPOR1	1.036202343	4.246120575	11.58454888	0.001531785	0.003747099	2.514142763	2164	Upregulated
STAP1	1.044946903	4.576306472	11.18106265	0.001812333	0.00432349	2.47042748	2170	Upregulated
NPR3	1.151992275	0.786052557	9.735160823	0.003316484	0.00732746	2.459557147	2173	Upregulated
CEP295NL	1.117149231	1.812527921	10.11406005	0.00286569	0.006479452	2.444838325	2174	Upregulated
MIPOL1	1.085023175	1.483489715	10.22231834	0.002732218	0.006213851	2.39425464	2177	Upregulated
OR2B6	1.198928784	1.527446839	8.796551115	0.005100672	0.010683327	2.363440508	2178	Upregulated
CHRNB2	1.044304152	1.755777919	10.4961241	0.002433399	0.005613618	2.350475044	2179	Upregulated
RHEBL1	1.093565715	1.496914381	9.857721628	0.003198086	0.007122215	2.348306521	2180	Upregulated
DNAH12	1.072671633	1.033927292	9.857490409	0.003175038	0.00707799	2.306340626	2183	Upregulated
LENG9	1.178050744	2.034542504	8.289355051	0.006414637	0.013063631	2.219372311	2186	Upregulated
IL18RAP	1.018726328	7.37396279	10.03114893	0.002956169	0.006654001	2.217682818	2187	Upregulated
NAALADL2	1.130598325	1.530397127	8.333770152	0.006283185	0.012823755	2.139074814	2190	Upregulated
SIGLEC14	1.142119666	4.276227222	7.974503871	0.007383496	0.014772239	2.090711358	2195	Upregulated
CAMP	1.040595193	4.690112615	8.978727321	0.004690598	0.009943443	2.083753597	2196	Upregulated
SAPCD2	1.129147952	1.139169008	7.882410047	0.007692793	0.01532113	2.049075181	2197	Upregulated
ZFPM2	1.153107909	1.276757187	7.507119434	0.00916551	0.017756993	2.018665962	2198	Upregulated
PYGO1	1.148499154	0.587112943	7.248127589	0.010172195	0.01945955	1.964929533	2199	Upregulated
DEFA4	1.27609284	2.36199516	5.980162379	0.019028477	0.033593705	1.880631729	2201	Upregulated
RANBP17	1.055179135	4.415691207	7.686229591	0.008431424	0.016597523	1.878173193	2202	Upregulated
PF4V1	1.113883447	4.83964895	6.408542909	0.015421443	0.028028608	1.729190961	2204	Upregulated
SLC5A9	1.072122353	1.406420156	6.685993947	0.013515874	0.025042966	1.716804782	2205	Upregulated
CDKN3	1.009900618	4.266683875	6.998266754	0.011633637	0.02195453	1.674895787	2206	Upregulated
GAD1	1.262123018	1.094066881	5.150318536	0.028697156	0.048127789	1.662978455	2208	Upregulated
ATOH8	1.092270142	1.394875509	6.130438115	0.017672823	0.031536607	1.639699595	2209	Upregulated
MAOA	1.015717298	2.386387092	5.41682454	0.025163389	0.042982366	1.388190661	2215	Upregulated
