# Supplementary material for: Integrative Transcriptomic Analysis Reveals Distinct and Shared Host Responses in Dengue and Chikungunya Infections
Source: Int J Mol Sci. 2026 Jun 19;27(12):5552. doi: 10.3390/ijms27125552 (PMC13299182; doi:10.3390/ijms27125552)
Supplement: Supplementary file 1 [file ijms-27-05552-s001.zip › Table S1 DE_Results/BH_Upregulated_DE_Healthy_vs_Chikungunya_PRJNA507472_Fold23_Ready.csv]

Gene Symbol	logFC	logCPM	F	PValue	BH_adjusted_p-value	MAS_Score	MAS_rank	Category
OTOF	6.221129585	4.32679591	108.7838519	2.81E-13	1.61E-09	54.70459454	1	Upregulated
HESX1	5.86736015	3.592899273	80.3224593	1.70E-11	1.34E-08	46.18572285	2	Upregulated
DNAAF1	6.198046479	2.619362791	60.86030221	2.56E-10	5.70E-08	44.89978273	3	Upregulated
SERPING1	5.034853071	5.297229093	116.8939518	3.19E-13	1.61E-09	44.27324524	4	Upregulated
SIGLEC1	5.109430998	5.248815375	108.0997467	9.76E-13	2.17E-09	44.26633307	5	Upregulated
GPR84	5.361713802	3.916411163	84.16009871	1.81E-11	1.34E-08	42.2054589	6	Upregulated
PLAU	6.017137565	4.041184687	61.1495711	8.90E-10	1.01E-07	42.09564359	7	Upregulated
ATF3	5.382820782	5.124200278	70.04313245	3.26E-10	6.64E-08	38.63786402	8	Upregulated
ID1	5.76356068	4.054828347	53.98725953	4.85E-09	3.17E-07	37.45669173	9	Upregulated
HES4	5.420820316	5.531173035	61.03415762	1.84E-09	1.76E-07	36.61858868	10	Upregulated
SLCO4A1	4.966362559	2.565382381	66.10103027	2.26E-10	5.13E-08	36.20495537	11	Upregulated
PKD2L1	5.05083909	1.350065527	58.3641158	4.35E-10	7.35E-08	36.03205517	12	Upregulated
IL10	5.117416104	2.932178973	61.16093571	7.58E-10	9.36E-08	35.97005685	13	Upregulated
SPATS2L	4.561664762	6.46254992	89.51668269	1.39E-11	1.34E-08	35.90776415	14	Upregulated
ISG15	5.339407323	10.82183808	59.18892031	2.66E-09	2.17E-07	35.57492504	15	Upregulated
LAMP3	5.307016406	5.137142854	59.40116903	2.48E-09	2.07E-07	35.46720313	16	Upregulated
RUFY4	4.028127632	3.107117208	103.4235206	1.35E-12	2.50E-09	34.64958127	17	Upregulated
DEFB1	7.695753021	2.029933805	32.27931765	3.15E-06	3.19E-05	34.60328933	18	Upregulated
LY6E	4.144625969	7.282586783	100.014154	2.97E-12	4.71E-09	34.51188169	19	Upregulated
SEMA6B	4.650714197	2.700636684	69.45850684	1.67E-10	4.49E-08	34.17311206	20	Upregulated
TNFAIP3	4.721101276	9.038005713	67.41107189	5.49E-10	8.03E-08	33.49690087	21	Upregulated
TCN2	4.285544785	4.958417767	86.2690901	2.30E-11	1.60E-08	33.41523974	22	Upregulated
USP18	4.631751835	5.72596641	68.06300961	4.95E-10	7.78E-08	32.92847369	23	Upregulated
IL1RN	4.407051797	8.348146535	73.72335525	1.78E-10	4.49E-08	32.38269834	24	Upregulated
GADD45B	4.240896194	8.283625266	79.37825255	6.82E-11	2.81E-08	32.02618108	25	Upregulated
OAS3	4.13860065	8.517905609	76.40713606	1.12E-10	3.66E-08	30.77500712	26	Upregulated
IFI44	4.087353026	9.519027626	65.0969174	8.45E-10	9.78E-08	28.65055893	27	Upregulated
ERMN	3.965429144	5.337452778	67.85672146	5.14E-10	7.93E-08	28.15774717	28	Upregulated
IFI44L	4.375682937	10.34088668	54.68151542	6.70E-09	3.94E-07	28.02304502	29	Upregulated
MT2A	4.17185519	7.202127406	60.08249495	2.23E-09	1.94E-07	28.00439905	30	Upregulated
IFI6	4.155415688	9.242405829	58.52949342	3.04E-09	2.38E-07	27.52519011	31	Upregulated
OASL	3.692613093	8.668463385	76.62921684	1.08E-10	3.63E-08	27.47146718	32	Upregulated
NFKBIA	4.074012349	11.26644894	59.89958339	2.31E-09	1.99E-07	27.30121025	33	Upregulated
DDIT4	3.794753824	8.182465155	68.79714725	4.26E-10	7.35E-08	27.07129978	34	Upregulated
ERICH3	3.812726226	1.290189476	60.82407109	5.85E-10	8.33E-08	26.990993	35	Upregulated
DOCK4	3.407987926	7.199540695	80.46165924	5.71E-11	2.64E-08	25.82512043	36	Upregulated
AGRN	3.638135967	3.744238026	67.30809081	5.55E-10	8.03E-08	25.81310434	37	Upregulated
C1QB	3.825116651	4.050673008	60.68615469	1.98E-09	1.79E-07	25.80607039	38	Upregulated
MDK	3.573601489	1.45042483	64.98380583	3.39E-10	6.64E-08	25.65129585	40	Upregulated
CTSL	3.477446751	6.764430565	74.47200483	1.56E-10	4.42E-08	25.57527736	41	Upregulated
MSR1	3.830996393	6.322322777	58.86048683	2.85E-09	2.28E-07	25.44387229	42	Upregulated
CD274	3.954048751	7.688239518	55.02565477	6.24E-09	3.77E-07	25.39985353	43	Upregulated
IRF7	3.252244202	7.531454748	83.97537005	3.24E-11	1.84E-08	25.15328205	45	Upregulated
FLVCR2	3.316502527	5.672882791	78.0927199	8.50E-11	3.15E-08	24.87945055	46	Upregulated
ICAM1	3.515395388	7.198670981	66.39210473	6.64E-10	8.68E-08	24.82436018	47	Upregulated
XAF1	3.14459746	7.567899588	89.08737531	1.46E-11	1.34E-08	24.75312629	48	Upregulated
FBXO39	3.359411788	1.144930265	68.21876554	1.59E-10	4.42E-08	24.70717581	49	Upregulated
EMP1	3.933837806	4.918555625	51.90980267	1.23E-08	6.00E-07	24.47542804	50	Upregulated
ETV7	3.540788839	4.839520749	63.38731929	1.19E-09	1.27E-07	24.41979774	51	Upregulated
NFKBIE	3.280892731	6.73292574	74.67073133	1.51E-10	4.42E-08	24.13103034	52	Upregulated
ZC3H12A	3.611823653	6.583870639	57.46263562	3.78E-09	2.75E-07	23.69873343	53	Upregulated
PER1	3.904070198	5.420066635	48.7706125	2.44E-08	9.70E-07	23.47620466	54	Upregulated
BATF2	3.29997259	2.16052034	66.33704853	4.95E-10	7.78E-08	23.4604669	55	Upregulated
IL17REL	4.096645743	0.917170005	38.93811559	8.86E-08	2.47E-06	22.97238318	56	Upregulated
ETV5	4.101301918	1.758630157	39.61888712	1.16E-07	2.97E-06	22.66767946	57	Upregulated
LAP3	3.174961763	8.870768284	68.85660854	4.21E-10	7.35E-08	22.64978063	58	Upregulated
FAM209B	3.229177269	1.689646452	62.67384563	8.12E-10	9.74E-08	22.64098398	59	Upregulated
LGALS3BP	3.127899913	3.846529479	71.0879616	2.87E-10	6.13E-08	22.55946463	60	Upregulated
UPB1	3.543043484	4.095671309	52.12426667	1.17E-08	5.86E-07	22.0810557	61	Upregulated
APOBEC3A	2.98604003	9.428064517	75.40945328	1.33E-10	4.10E-08	22.05877769	62	Upregulated
PELI1	3.207123865	10.43686632	62.63896945	1.35E-09	1.39E-07	21.991644	63	Upregulated
EREG	4.01806858	4.352820201	40.65585309	1.65E-07	3.75E-06	21.80179871	64	Upregulated
IFITM10	3.708015558	1.831030863	44.68172157	3.85E-08	1.34E-06	21.77616032	65	Upregulated
ARL5B	3.049169318	8.336092854	66.69552153	6.27E-10	8.60E-08	21.54461566	66	Upregulated
CMPK2	3.240489842	8.339548511	57.54145284	3.71E-09	2.71E-07	21.27892074	67	Upregulated
IFI27	4.685799123	8.633559433	30.02535358	2.84E-06	2.96E-05	21.22304811	68	Upregulated
SAMSN1	3.214313191	9.152725822	56.94130849	4.19E-09	2.89E-07	21.01632317	69	Upregulated
CCIN	3.406517316	0.839638991	46.79733512	1.46E-08	6.82E-07	21.00521935	70	Upregulated
ZNF684	3.32553255	5.393393414	53.20297924	9.23E-09	4.94E-07	20.97031156	71	Upregulated
IER3	3.805526584	5.499367626	41.7118252	1.28E-07	3.11E-06	20.95653299	72	Upregulated
ANKRD22	3.557001966	5.694990181	47.02545809	3.62E-08	1.29E-06	20.95300972	73	Upregulated
NR4A3	3.608370202	2.252688795	44.486695	5.01E-08	1.66E-06	20.85388544	74	Upregulated
MX1	3.185783231	9.780195165	57.01290446	4.13E-09	2.87E-07	20.84146088	75	Upregulated
UBE2L6	2.404727843	7.299189966	109.6751872	7.99E-13	2.17E-09	20.83372565	76	Upregulated
PPARG	3.419022753	2.067265556	48.14082809	2.09E-08	8.75E-07	20.71306994	77	Upregulated
TNNT3	3.378521794	3.376227128	50.19150666	1.74E-08	7.74E-07	20.64624742	78	Upregulated
RGL1	3.280107388	3.477630966	52.58109229	1.05E-08	5.46E-07	20.54305313	79	Upregulated
PLSCR1	2.816585429	9.025119307	72.49756201	2.20E-10	5.09E-08	20.54156537	80	Upregulated
PFKFB3	2.757943264	7.675203902	76.70742693	1.07E-10	3.63E-08	20.51792212	81	Upregulated
IL27	3.238784546	2.24970014	52.33348136	9.20E-09	4.94E-07	20.4232916	83	Upregulated
HIF1A	2.776672477	9.9890918	73.9568673	1.71E-10	4.49E-08	20.40278884	84	Upregulated
EIF2AK2	2.62486828	8.283155017	83.81610356	3.32E-11	1.84E-08	20.30107461	85	Upregulated
RAB20	3.058912143	6.15537609	58.47012779	3.08E-09	2.39E-07	20.25265152	86	Upregulated
PML	3.104056323	5.485406427	56.07279916	5.04E-09	3.26E-07	20.13616829	87	Upregulated
CXCL10	3.898812216	4.727325474	37.3282806	3.87E-07	7.05E-06	20.08491608	89	Upregulated
EPSTI1	2.943223374	8.959824224	61.99328694	1.53E-09	1.51E-07	20.0787345	90	Upregulated
PRLR	3.066158137	3.283972417	57.06100317	4.09E-09	2.86E-07	20.06344713	91	Upregulated
HIC1	3.394771222	3.479339592	47.12517528	3.49E-08	1.26E-06	20.03185872	92	Upregulated
IL31RA	3.217718379	2.504046142	51.43455411	1.21E-08	5.95E-07	20.03148088	93	Upregulated
HERC5	3.611891454	9.736180988	42.20293972	1.12E-07	2.95E-06	19.97577014	94	Upregulated
SMTNL1	3.183905936	2.53095526	51.57381699	1.19E-08	5.91E-07	19.83031582	96	Upregulated
C2	2.692281158	2.351093962	73.48527241	1.74E-10	4.49E-08	19.78268753	97	Upregulated
PHACTR1	2.805265149	5.640930118	65.34755024	8.09E-10	9.74E-08	19.66877567	98	Upregulated
HELZ2	2.752917251	8.207957352	68.66603438	4.36E-10	7.35E-08	19.6389678	99	Upregulated
IFIH1	2.66007533	8.189779847	72.92366671	2.04E-10	4.83E-08	19.46203504	100	Upregulated
AREG	3.971580781	3.669815417	33.95873891	9.19E-07	1.31E-05	19.38832025	101	Upregulated
LAMB3	3.491283577	2.993665679	42.14822232	1.08E-07	2.86E-06	19.3556171	102	Upregulated
IRAK2	2.909152063	5.845120787	59.00710022	2.77E-09	2.23E-07	19.35176442	103	Upregulated
IER5	2.908035658	8.420256143	57.17131272	4.00E-09	2.82E-07	19.04912662	104	Upregulated
CD69	3.422055057	8.787288951	41.557864	1.32E-07	3.20E-06	18.80265695	105	Upregulated
VEGFA	3.264783484	4.747638471	44.5242652	6.50E-08	1.96E-06	18.63205556	106	Upregulated
IFITM1	2.599969398	9.317372593	69.27029688	3.91E-10	7.12E-08	18.58278361	107	Upregulated
TENT5A	2.107655716	7.153016637	114.4004085	4.34E-13	1.61E-09	18.53336276	108	Upregulated
ZBP1	2.613501291	7.134564826	66.53851398	6.45E-10	8.60E-08	18.4663018	109	Upregulated
EPHB2	2.613907646	1.720747439	64.93861569	7.13E-10	9.11E-08	18.40312535	110	Upregulated
CXCL11	3.705268893	1.594405466	33.39529218	7.26E-07	1.11E-05	18.35337942	111	Upregulated
IFI35	2.648842805	7.094045055	61.20061122	1.79E-09	1.73E-07	17.91343812	112	Upregulated
PIM3	2.794028167	7.817623602	54.4219056	7.08E-09	4.10E-07	17.84679674	113	Upregulated
IFIT3	3.268959557	11.55717892	40.87356115	1.56E-07	3.61E-06	17.791455	114	Upregulated
PLK3	3.598832059	7.552142991	34.72181032	7.65E-07	1.16E-05	17.76682957	115	Upregulated
SESN2	2.980457084	4.906231485	47.13513348	3.53E-08	1.26E-06	17.58099708	117	Upregulated
C1QA	3.070676174	3.558971496	44.54329207	6.46E-08	1.96E-06	17.52601373	119	Upregulated
MARCKS	2.769531588	9.622015154	53.15804027	9.26E-09	4.94E-07	17.46425254	120	Upregulated
TMEM123	2.467420081	11.10913229	66.61364081	6.36E-10	8.60E-08	17.43413099	121	Upregulated
PARP14	2.29987474	10.49287862	79.6125299	6.56E-11	2.80E-08	17.36974059	122	Upregulated
CCNA1	3.369423186	2.444163857	36.7094833	4.06E-07	7.31E-06	17.30584874	123	Upregulated
KCNMA1	3.631258995	2.827765906	31.80047486	1.60E-06	1.98E-05	17.07731045	124	Upregulated
SMAD6	3.401965052	1.838943846	34.26402092	6.75E-07	1.04E-05	16.94521945	125	Upregulated
RSAD2	3.674972791	10.68521479	30.9411151	2.18E-06	2.46E-05	16.93863587	126	Upregulated
CCDC194	2.896398345	0.95115441	43.15171875	5.22E-08	1.70E-06	16.70846824	128	Upregulated
FCAR	2.325917262	6.730247472	69.83152033	3.53E-10	6.64E-08	16.69542393	129	Upregulated
REC8	2.521069354	4.423327182	57.94238897	3.46E-09	2.58E-07	16.61096024	130	Upregulated
NBN	2.468177288	9.913723725	60.31257702	2.13E-09	1.88E-07	16.60252838	131	Upregulated
CD83	3.145186335	6.895640279	38.40711009	2.90E-07	5.65E-06	16.50524907	132	Upregulated
FOSB	4.00605061	5.778597573	25.65173032	1.06E-05	7.95E-05	16.42261715	133	Upregulated
NFKBIZ	2.62586823	9.183235245	51.7581636	1.25E-08	6.04E-07	16.32925493	134	Upregulated
CDKN1A	2.437271921	5.287812031	59.80184284	2.36E-09	2.02E-07	16.31672011	135	Upregulated
KLF5	2.643689734	4.229024202	51.09892087	1.46E-08	6.82E-07	16.3014826	136	Upregulated
ZBTB43	2.269394938	6.473052502	69.75668677	3.58E-10	6.64E-08	16.28970693	137	Upregulated
RASGEF1B	2.669485721	6.820947553	49.91834958	1.87E-08	8.13E-07	16.25622817	138	Upregulated
ANKDD1A	2.838106936	4.16778507	44.48534648	6.57E-08	1.97E-06	16.19080848	139	Upregulated
RILPL2	2.480664533	8.164335677	56.3750253	4.71E-09	3.17E-07	16.12154219	140	Upregulated
PFKFB2	2.790759606	6.632320679	45.22594184	5.46E-08	1.73E-06	16.07711154	141	Upregulated
SH3PXD2B	3.130848869	1.314474991	35.53391678	4.32E-07	7.65E-06	16.01931858	142	Upregulated
KLF10	2.625363992	5.594795397	49.79057173	1.93E-08	8.32E-07	15.96199486	143	Upregulated
PIM2	2.600358528	7.585173242	50.57903337	1.62E-08	7.40E-07	15.94165469	144	Upregulated
NFKBID	3.021791961	5.687174492	38.73167363	2.68E-07	5.41E-06	15.91617737	145	Upregulated
IFIT5	2.638246681	9.087556041	48.36090936	2.65E-08	1.04E-06	15.78626693	146	Upregulated
ABCA1	2.247742106	8.449577476	65.21106205	8.27E-10	9.74E-08	15.75977061	147	Upregulated
HBEGF	3.135528957	4.256081258	35.65810005	6.00E-07	9.53E-06	15.7438271	148	Upregulated
IFIT1	3.491119103	10.90042087	29.79643281	3.03E-06	3.11E-05	15.73682591	149	Upregulated
FFAR3	2.841929789	1.59991151	40.98677758	1.23E-07	3.04E-06	15.68088634	150	Upregulated
TRIM38	2.012752735	8.400863104	85.48712447	2.55E-11	1.67E-08	15.65565568	151	Upregulated
PTGES	3.602124835	2.515300771	27.58425186	5.31E-06	4.72E-05	15.5815076	152	Upregulated
EAF1	2.1606477	6.487104261	70.01485101	3.42E-10	6.64E-08	15.50911974	153	Upregulated
SH3D19	2.986676339	2.743323452	37.41106441	3.67E-07	6.77E-06	15.43984912	154	Upregulated
TMIGD3	3.111757996	1.609502555	34.04752329	7.28E-07	1.11E-05	15.41226885	155	Upregulated
MOK	3.128047964	3.12443818	34.55191717	7.95E-07	1.19E-05	15.40536515	156	Upregulated
NLRP3	2.271447318	7.542323065	60.23676365	2.16E-09	1.89E-07	15.2720933	157	Upregulated
CD300E	2.020710436	7.131854673	79.74521218	6.42E-11	2.80E-08	15.26135988	158	Upregulated
GNA15	2.306377755	5.861420949	58.19488328	3.25E-09	2.46E-07	15.2431143	159	Upregulated
ADORA2A	2.984068144	3.599122429	36.60133504	4.67E-07	8.07E-06	15.19810922	160	Upregulated
MYO10	2.495101574	2.380848396	49.62019629	1.97E-08	8.40E-07	15.15975868	161	Upregulated
TRIM22	2.214097704	10.47442782	62.10788514	1.50E-09	1.50E-07	15.10980789	162	Upregulated
FAM209A	3.098226002	1.450638138	32.82832891	9.80E-07	1.38E-05	15.06208858	163	Upregulated
CKAP4	2.108043485	7.399697346	69.15132913	4.00E-10	7.16E-08	15.06190032	164	Upregulated
NXT1	2.885396587	5.265818124	37.69567642	3.50E-07	6.53E-06	14.96021754	165	Upregulated
SOCS3	2.971857178	8.900273654	35.65953147	5.95E-07	9.50E-06	14.9258694	166	Upregulated
CCRL2	2.205586805	4.299051524	61.00386359	1.88E-09	1.76E-07	14.89912436	167	Upregulated
B3GNT5	2.797729433	7.368295515	39.34188829	2.29E-07	4.89E-06	14.8577782	168	Upregulated
MAFF	3.026176003	5.755737044	34.21690134	8.78E-07	1.27E-05	14.82081002	169	Upregulated
PPP1R15A	2.944640773	8.611943804	35.68630354	5.91E-07	9.46E-06	14.79458876	170	Upregulated
IFIT2	2.933080104	11.77964744	35.79102242	5.74E-07	9.30E-06	14.75723018	172	Upregulated
UPP1	2.262424493	6.586513096	56.27826611	4.81E-09	3.17E-07	14.70322627	173	Upregulated
NAPA	2.238542361	6.311007442	57.30710512	3.89E-09	2.80E-07	14.66829939	174	Upregulated
SPHK1	2.341954772	3.879729016	52.20272765	1.15E-08	5.84E-07	14.59813085	175	Upregulated
KIAA1958	2.164561729	4.039999266	60.48805242	2.08E-09	1.85E-07	14.57390678	176	Upregulated
KCNK5	2.753151967	1.771701741	38.40196496	2.56E-07	5.29E-06	14.52818236	178	Upregulated
HERC6	2.24167739	6.137756205	55.56283905	5.58E-09	3.46E-07	14.48231437	179	Upregulated
GZF1	2.583178008	6.911620526	42.57783594	1.03E-07	2.75E-06	14.36429128	180	Upregulated
RIN2	2.260243394	5.216435289	53.30339315	9.00E-09	4.93E-07	14.2565621	181	Upregulated
GBP5	2.588213623	11.30244465	41.69102509	1.27E-07	3.11E-06	14.25295106	182	Upregulated
FBXO6	2.003412297	4.136781083	67.74165697	5.23E-10	7.95E-08	14.22301621	183	Upregulated
LILRB4	2.060267512	3.881245836	63.33047714	1.20E-09	1.27E-07	14.20893975	184	Upregulated
MS4A4A	2.407667269	4.618981592	46.98913558	3.65E-08	1.29E-06	14.17868917	185	Upregulated
JUN	2.803648115	6.635356443	36.06644728	5.34E-07	8.87E-06	14.16407894	186	Upregulated
PIWIL4	2.065135601	3.635295271	62.57774723	1.39E-09	1.40E-07	14.15159625	187	Upregulated
OAS2	2.470812328	8.483491244	44.67261257	6.22E-08	1.90E-06	14.13690284	188	Upregulated
PPP1R15B	2.288304361	9.230809904	51.19893526	1.41E-08	6.65E-07	14.13466705	189	Upregulated
GALM	2.40286437	6.098314514	46.69445532	3.88E-08	1.34E-06	14.10823827	190	Upregulated
TSC22D3	2.334105038	9.527663141	48.96762329	2.32E-08	9.42E-07	14.06473183	191	Upregulated
TOMM40L	2.035186463	4.258671687	63.03386276	1.26E-09	1.32E-07	13.99803631	192	Upregulated
MAD2L1BP	1.763577546	5.548364945	88.50395194	1.60E-11	1.34E-08	13.88224034	193	Upregulated
TIPARP	2.232608687	7.928197206	50.93836862	1.50E-08	6.96E-07	13.7475927	194	Upregulated
B4GALT5	1.771733596	8.307844907	84.41583334	3.02E-11	1.84E-08	13.70281937	195	Upregulated
NINJ1	2.399859298	7.111851789	44.38139538	6.66E-08	1.99E-06	13.68163357	196	Upregulated
CCL2	3.621140545	3.622958108	22.61990395	2.75E-05	0.000167655	13.67192126	197	Upregulated
SKIL	1.690072159	7.550493398	94.04727888	6.96E-12	8.59E-09	13.63181943	198	Upregulated
GCH1	1.922541981	7.498893931	66.94374379	5.99E-10	8.37E-08	13.60605398	199	Upregulated
CD177	3.77803393	5.417975289	21.06775864	4.64E-05	0.000253031	13.58893012	200	Upregulated
NRIP1	1.977952759	7.957364987	62.52637886	1.38E-09	1.40E-07	13.55416509	201	Upregulated
RIPK2	2.282181698	6.442082857	47.15330869	3.49E-08	1.26E-06	13.46669285	202	Upregulated
PARP12	2.011357434	7.445320352	59.59238115	2.45E-09	2.07E-07	13.44537878	203	Upregulated
MOV10	2.156982926	5.315254365	52.07636526	1.17E-08	5.86E-07	13.44280993	204	Upregulated
CHD1	1.908578722	9.454414364	65.17442783	8.33E-10	9.74E-08	13.38176776	205	Upregulated
IFITM3	2.604818523	7.624455766	37.12613596	4.04E-07	7.29E-06	13.38130771	206	Upregulated
SAT1	2.684815546	11.80206409	35.2107547	6.71E-07	1.04E-05	13.37918954	207	Upregulated
GADD45G	2.715214622	2.801477524	34.37797574	8.37E-07	1.23E-05	13.33638098	208	Upregulated
PIGA	2.409867944	6.453298307	42.17149951	1.13E-07	2.95E-06	13.32682363	209	Upregulated
IL4I1	2.517941572	1.809404288	38.26992	2.79E-07	5.52E-06	13.23982428	210	Upregulated
RIT1	2.008258417	8.511929508	57.16996883	4.00E-09	2.82E-07	13.15512373	211	Upregulated
IRF1	1.905510616	9.740728646	63.54527037	1.13E-09	1.25E-07	13.1550387	213	Upregulated
ACVR1B	1.896425607	5.020091221	63.925137	1.06E-09	1.18E-07	13.14129039	214	Upregulated
RLF	2.002825336	8.119291736	57.28747013	3.91E-09	2.80E-07	13.1237372	215	Upregulated
ADAM9	1.90073172	6.719770922	63.34448357	1.18E-09	1.27E-07	13.10879758	216	Upregulated
MFSD2A	2.59009596	3.702389738	36.16970332	5.24E-07	8.75E-06	13.10062884	217	Upregulated
RNF138	1.976263629	7.836142495	58.53508341	3.03E-09	2.38E-07	13.09063549	218	Upregulated
SRGAP2B	2.340536481	4.637271527	42.77573956	9.83E-08	2.67E-06	13.04659788	219	Upregulated
N4BP1	2.164917735	8.225712646	48.84837689	2.38E-08	9.56E-07	13.03221563	220	Upregulated
RBM7	1.684689642	6.08226715	83.37161694	3.57E-11	1.89E-08	13.01305789	221	Upregulated
WDFY1	1.726351018	7.503426435	78.86270037	7.42E-11	2.95E-08	13.00075699	222	Upregulated
RALGDS	2.604031179	4.813821703	35.31626763	6.55E-07	1.02E-05	12.99755663	223	Upregulated
DUSP4	2.739534082	2.391124828	32.40296846	1.41E-06	1.80E-05	12.99728655	224	Upregulated
FGF13	2.369255219	2.298813003	41.15836749	1.44E-07	3.41E-06	12.95399884	225	Upregulated
LGALS8	2.060488316	7.891010118	52.60679945	1.04E-08	5.46E-07	12.90467535	226	Upregulated
CFL2	2.694973407	5.241122689	32.85148281	1.28E-06	1.68E-05	12.86957358	228	Upregulated
LRRC70	3.021103919	2.787999976	27.11371272	6.63E-06	5.60E-05	12.84545734	229	Upregulated
DDX60L	2.003961892	9.685535568	54.30818748	7.25E-09	4.15E-07	12.7885127	231	Upregulated
SMURF1	1.964732245	5.642676645	56.54683626	4.55E-09	3.10E-07	12.78651927	232	Upregulated
DUSP10	2.138023434	4.846368441	48.27828557	2.71E-08	1.05E-06	12.7804934	233	Upregulated
PLIN2	2.546413145	7.457582606	35.33979283	6.48E-07	1.01E-05	12.71829594	234	Upregulated
TTC21A	2.411705924	3.783662449	38.70687709	2.71E-07	5.45E-06	12.69512707	235	Upregulated
DDIT3	2.305332477	6.54792335	41.46833076	1.35E-07	3.24E-06	12.65652387	236	Upregulated
LDLR	2.282019782	4.416779053	42.0211435	1.18E-07	2.99E-06	12.60771316	237	Upregulated
FCER1G	1.927857119	8.23644157	56.4900265	4.60E-09	3.12E-07	12.54285724	238	Upregulated
RAB1A	1.781836119	7.820277557	65.72442849	7.51E-10	9.36E-08	12.52443522	239	Upregulated
PSMA6	1.825208613	5.183580543	61.99921706	1.53E-09	1.51E-07	12.45161325	241	Upregulated
ZCCHC2	1.913966609	8.166077127	56.25564965	4.83E-09	3.17E-07	12.43864015	242	Upregulated
ARL8A	2.156806301	5.43792177	45.30959195	5.36E-08	1.72E-06	12.43254036	243	Upregulated
BLVRA	1.758479244	5.932959485	66.50541198	6.50E-10	8.60E-08	12.42494447	244	Upregulated
MTHFD2	1.756847822	6.597998334	66.25490369	6.80E-10	8.79E-08	12.39616935	245	Upregulated
ELL	2.172505048	6.466101694	44.45149977	6.55E-08	1.97E-06	12.39368845	246	Upregulated
BCL3	2.242865624	4.939953009	41.843518	1.23E-07	3.04E-06	12.3737977	247	Upregulated
LIMK2	1.85685799	8.271202928	59.21276786	2.65E-09	2.17E-07	12.37170716	248	Upregulated
HSPA2	2.869584509	2.293763597	27.60844653	5.58E-06	4.91E-05	12.36496888	249	Upregulated
MAP3K8	2.017575416	7.282570046	50.45571994	1.66E-08	7.53E-07	12.35362296	250	Upregulated
PATL1	1.988024542	5.799315228	51.6046788	1.29E-08	6.17E-07	12.34443413	253	Upregulated
ARID5A	2.099101201	6.016005854	46.66550682	3.91E-08	1.35E-06	12.32163611	254	Upregulated
STARD4	1.862986329	5.942474889	58.23605787	3.22E-09	2.45E-07	12.31438161	255	Upregulated
SLC1A2	2.586238997	1.295177139	32.03962708	1.34E-06	1.74E-05	12.31022123	256	Upregulated
KLF4	2.315220204	6.625505173	39.38750429	2.26E-07	4.86E-06	12.30101995	257	Upregulated
ZNF165	2.686514852	1.987807957	30.33051668	2.46E-06	2.67E-05	12.28595435	258	Upregulated
ACOT9	1.900166155	7.097908089	55.38452375	5.79E-09	3.53E-07	12.25955945	259	Upregulated
EHD4	2.087226984	6.114553392	46.70368416	3.87E-08	1.34E-06	12.25499699	260	Upregulated
IGSF9	2.54660756	0.944019185	32.12835735	1.19E-06	1.59E-05	12.22064109	261	Upregulated
DHX58	2.121145107	6.137378235	45.16984031	5.53E-08	1.75E-06	12.21276083	263	Upregulated
PGAP1	1.997328122	4.411896887	50.31443121	1.73E-08	7.70E-07	12.21033173	264	Upregulated
SAMD8	1.605721835	7.417492002	80.87590572	5.33E-11	2.58E-08	12.18607852	265	Upregulated
PNPT1	2.312089883	7.019499704	38.34584083	2.95E-07	5.71E-06	12.12320152	266	Upregulated
METRNL	1.845372457	6.366382708	57.60024938	3.67E-09	2.70E-07	12.12188146	267	Upregulated
CDC42BPG	2.792676009	3.250035382	27.96626388	5.22E-06	4.66E-05	12.09550898	268	Upregulated
TXNDC11	1.605051435	5.881474755	78.62686905	7.72E-11	2.96E-08	12.08390519	269	Upregulated
CD63	1.937935138	8.544076702	51.80704719	1.24E-08	6.01E-07	12.05652516	270	Upregulated
TOM1	1.913459332	6.539556333	53.05399691	9.47E-09	5.03E-07	12.05140018	271	Upregulated
CES1	2.581229251	5.68688274	31.60886765	1.81E-06	2.14E-05	12.05071796	272	Upregulated
DUSP5	2.139024106	5.516605973	43.21805727	8.81E-08	2.46E-06	11.99760266	273	Upregulated
RABGEF1	2.136863236	3.076219512	43.21912024	8.92E-08	2.48E-06	11.97892546	274	Upregulated
RETN	2.465954978	3.897841373	33.73857839	1.01E-06	1.40E-05	11.96671328	275	Upregulated
NTNG2	2.033476581	4.606759343	45.31010988	5.38E-08	1.72E-06	11.72162733	279	Upregulated
RAP2C	1.485333016	7.193209236	88.0908537	1.70E-11	1.34E-08	11.69200071	281	Upregulated
HAVCR2	1.659965279	5.947780856	65.93011969	7.23E-10	9.13E-08	11.6851821	282	Upregulated
LILRA5	2.012506327	8.921523545	45.92779596	4.63E-08	1.57E-06	11.68072697	283	Upregulated
PLAUR	1.923690721	7.186542623	49.33502196	2.13E-08	8.81E-07	11.64793168	284	Upregulated
FFAR1	2.619916971	1.034142165	28.3445482	3.73E-06	3.62E-05	11.63480846	285	Upregulated
PLIN3	1.764232792	6.812891923	57.91960048	3.44E-09	2.58E-07	11.62427393	286	Upregulated
EPAS1	2.186692119	2.91967534	39.41830971	2.27E-07	4.87E-06	11.61588058	287	Upregulated
ICAM5	2.200509556	0.957052573	37.93063998	2.62E-07	5.33E-06	11.60340234	288	Upregulated
SRGAP2	2.218376527	5.443669591	37.92661172	3.29E-07	6.22E-06	11.54970884	289	Upregulated
IRF9	1.670285051	6.005077353	63.37536442	1.17E-09	1.27E-07	11.51947347	290	Upregulated
NECTIN2	2.923272823	4.426023006	24.10417328	1.72E-05	0.000116992	11.4938499	292	Upregulated
CLEC4D	2.038127857	6.793468472	43.59987458	8.03E-08	2.30E-06	11.49190477	293	Upregulated
ZNFX1	1.554095702	8.844255599	75.57822613	1.29E-10	4.10E-08	11.48103975	294	Upregulated
ETF1	1.834814996	8.241892989	51.91082229	1.21E-08	5.95E-07	11.42239848	295	Upregulated
STAT1	1.604535785	10.29830254	68.15204755	4.79E-10	7.78E-08	11.40711253	296	Upregulated
DDAH2	1.758047541	6.047667476	55.99009786	5.10E-09	3.28E-07	11.39964635	297	Upregulated
SLC9A8	1.908653056	5.414377559	48.03113303	2.86E-08	1.09E-06	11.38416003	298	Upregulated
GBP4	1.890458324	7.46957706	48.85063906	2.38E-08	9.56E-07	11.38004467	299	Upregulated
AK4	2.273780184	1.42525318	35.07056487	6.34E-07	9.94E-06	11.37510867	300	Upregulated
MAPK6	1.869891982	6.824178957	49.78554483	1.93E-08	8.32E-07	11.36878783	301	Upregulated
GBP1	2.140531984	9.201386426	39.24064308	2.35E-07	4.98E-06	11.35107134	302	Upregulated
USPL1	1.973360046	6.886726293	45.06410232	5.67E-08	1.78E-06	11.34816857	304	Upregulated
SOCS1	2.246773682	1.290254119	35.48131788	5.54E-07	9.08E-06	11.32821473	305	Upregulated
GPAT4	1.996032542	7.153225577	43.85487432	7.55E-08	2.17E-06	11.30521727	306	Upregulated
NUB1	1.966594841	7.953649804	44.80170478	6.03E-08	1.86E-06	11.26856955	307	Upregulated
MERTK	2.12983244	3.631365249	38.33089188	2.99E-07	5.76E-06	11.15991903	309	Upregulated
IFI30	2.220610314	4.73238098	35.64263176	5.99E-07	9.53E-06	11.14992249	310	Upregulated
MMP8	2.811401402	5.299618758	24.40830379	1.56E-05	0.000108183	11.14956822	311	Upregulated
REL	1.817056063	7.39929091	50.67953203	1.58E-08	7.32E-07	11.14893363	312	Upregulated
KLHDC7B	1.746449903	2.040480142	54.41047596	7.23E-09	4.15E-07	11.14517041	313	Upregulated
TUFT1	1.92301907	3.522323768	45.50595938	5.18E-08	1.70E-06	11.09406933	315	Upregulated
RGS1	2.711500586	6.121747827	25.40932099	1.14E-05	8.38E-05	11.05418274	316	Upregulated
NFKB2	1.944710709	6.716317582	43.91019048	7.45E-08	2.15E-06	11.02122746	317	Upregulated
LDHA	1.758854752	8.377155638	52.53015923	1.06E-08	5.50E-07	11.00997922	318	Upregulated
KLHL15	1.846911284	6.523796598	47.95368429	2.91E-08	1.10E-06	11.00759177	319	Upregulated
CREM	1.991170517	5.591598472	42.12788202	1.15E-07	2.96E-06	11.00758247	320	Upregulated
RELB	1.915935303	5.38844633	44.7476347	6.12E-08	1.88E-06	10.97127343	321	Upregulated
FFAR2	1.983627853	8.403001949	42.03883417	1.17E-07	2.97E-06	10.96266016	322	Upregulated
NFKBIB	1.73149067	4.575394486	53.46640447	8.70E-09	4.81E-07	10.93923622	323	Upregulated
UGCG	1.688794361	7.419660645	55.51712126	5.63E-09	3.47E-07	10.90802412	324	Upregulated
GPR35	1.967060512	4.017709612	42.20682363	1.13E-07	2.95E-06	10.87805188	325	Upregulated
SAMD4A	1.77240803	3.569581959	50.72769137	1.59E-08	7.32E-07	10.87498613	326	Upregulated
BATF3	2.428191621	3.104166379	29.43908996	3.39E-06	3.38E-05	10.85788503	327	Upregulated
PGS1	1.820267817	7.157890181	47.81260157	3.00E-08	1.12E-06	10.83158442	328	Upregulated
JMJD6	2.110324866	7.145415014	37.02702978	4.15E-07	7.42E-06	10.82477086	329	Upregulated
CSF1	2.303633479	3.047940744	32.01152289	1.63E-06	2.01E-05	10.8217965	330	Upregulated
TREML4	2.289211908	3.418491697	32.3195113	1.49E-06	1.88E-05	10.8164661	331	Upregulated
ELMO2	1.670529089	6.646952082	55.81443015	5.29E-09	3.36E-07	10.81432532	332	Upregulated
PDE4B	1.978201543	8.365878972	41.08833183	1.48E-07	3.47E-06	10.79949927	333	Upregulated
MCL1	1.805422426	12.52440897	48.06734298	2.84E-08	1.08E-06	10.76956623	334	Upregulated
GJB6	3.193163971	3.079034413	19.1037432	9.03E-05	0.000428026	10.75626726	335	Upregulated
ATG2A	2.357290577	6.440847037	30.37925819	2.56E-06	2.74E-05	10.75371738	336	Upregulated
FNDC3B	1.490244301	8.135348716	71.06084396	2.84E-10	6.13E-08	10.74814237	337	Upregulated
APOL6	1.690486561	9.589506189	53.88324049	7.93E-09	4.47E-07	10.73334831	338	Upregulated
DCUN1D3	1.637098068	3.642866197	57.31036368	3.94E-09	2.81E-07	10.72617753	339	Upregulated
RUBCN	2.092796886	5.126330059	36.83058873	4.37E-07	7.69E-06	10.70260413	340	Upregulated
ITGA7	1.918381377	0.883692937	41.86875095	1.00E-07	2.69E-06	10.68479617	341	Upregulated
CACNA1A	2.152591598	1.866258836	34.75813538	7.43E-07	1.13E-05	10.647424	342	Upregulated
SAP30	2.505069397	5.39425743	27.11318078	6.73E-06	5.65E-05	10.64060938	343	Upregulated
SCARB2	1.570271506	6.853422096	60.93655503	1.88E-09	1.76E-07	10.60745847	344	Upregulated
MXD1	1.488045075	10.00152026	67.33734632	5.57E-10	8.03E-08	10.55789644	345	Upregulated
BHLHE40	2.134039233	6.205045838	34.53877577	8.04E-07	1.19E-05	10.50581052	347	Upregulated
SCML1	1.822510281	3.956575948	45.17166552	5.57E-08	1.75E-06	10.49024912	349	Upregulated
LHFPL2	1.580942901	5.840722309	58.5939307	3.00E-09	2.38E-07	10.47205796	350	Upregulated
CD82	2.032621561	7.040010569	37.24875007	3.92E-07	7.11E-06	10.46429221	351	Upregulated
CD80	2.010212188	1.69770109	37.60339054	3.49E-07	6.53E-06	10.42293471	353	Upregulated
NR4A2	2.606270585	4.134200471	24.66270205	1.44E-05	0.000101505	10.40817084	354	Upregulated
TMEM167B	1.591493584	7.883648108	56.84616404	4.28E-09	2.93E-07	10.39654811	355	Upregulated
ETS2	1.970834968	7.770017947	38.80773112	2.62E-07	5.33E-06	10.39231619	356	Upregulated
STAC3	1.609691411	3.033044408	55.50616725	5.76E-09	3.53E-07	10.38546419	357	Upregulated
CCDC181	1.933851309	0.923331545	39.28167187	1.95E-07	4.33E-06	10.37311	358	Upregulated
SRGAP2C	2.022026376	4.92526649	36.81263021	4.40E-07	7.71E-06	10.3389908	359	Upregulated
MARCO	2.141894637	4.599192136	33.4069694	1.10E-06	1.50E-05	10.33224112	360	Upregulated
TFG	1.706048296	6.810299299	49.36136787	2.12E-08	8.79E-07	10.33169302	361	Upregulated
BST2	1.866976238	6.901600054	42.12086102	1.15E-07	2.96E-06	10.32101206	362	Upregulated
CLP1	1.704896761	5.328190127	49.29010014	2.16E-08	8.88E-07	10.31759341	363	Upregulated
SLC35E4	2.152886959	2.155430472	32.97180936	1.23E-06	1.63E-05	10.30842181	364	Upregulated
GRPEL1	1.810226245	6.268237057	44.25882941	6.86E-08	2.03E-06	10.30558579	365	Upregulated
CHMP2B	1.583599442	6.722533841	56.34545058	4.74E-09	3.17E-07	10.29162343	367	Upregulated
MAFB	1.652885238	4.923577395	51.83756726	1.23E-08	6.01E-07	10.28313696	368	Upregulated
SCARF1	1.793642499	5.977362888	44.62606239	6.29E-08	1.92E-06	10.25564778	370	Upregulated
USP30	1.769807232	4.317992055	45.33601434	5.35E-08	1.72E-06	10.20175054	373	Upregulated
LMNA	2.18010953	5.81280533	31.73886349	1.74E-06	2.10E-05	10.19897342	374	Upregulated
CMTR1	1.50079661	6.877821524	60.72443563	1.96E-09	1.79E-07	10.1250933	377	Upregulated
ISG20	1.90847847	8.09166781	39.22836573	2.35E-07	4.98E-06	10.11950394	378	Upregulated
ZNF496	1.651715974	3.555815783	50.40445028	1.70E-08	7.63E-07	10.10439296	381	Upregulated
FNIP2	1.523127393	6.00034032	58.30163221	3.18E-09	2.44E-07	10.07229369	383	Upregulated
CD163	2.455368787	7.613143283	25.6380696	1.06E-05	7.95E-05	10.06565942	384	Upregulated
TLR2	1.778878042	9.986784575	43.56471439	8.09E-08	2.31E-06	10.02575181	385	Upregulated
PPIF	1.724568784	6.049633352	45.41360719	5.23E-08	1.70E-06	9.948528941	387	Upregulated
PI4K2A	2.000722823	5.05221753	34.94450639	7.21E-07	1.11E-05	9.913894666	389	Upregulated
FEM1C	1.291429212	6.638372876	82.23394945	4.28E-11	2.16E-08	9.899346836	390	Upregulated
DAAM2	3.049985446	2.608323396	18.03344209	0.00013068	0.000575376	9.882099438	391	Upregulated
CARD19	1.9237563	6.290814813	37.00987704	4.17E-07	7.43E-06	9.866542541	392	Upregulated
CSNK1D	1.928558541	6.686124709	36.81356101	4.39E-07	7.70E-06	9.86159147	393	Upregulated
TRAFD1	1.610544172	7.159993958	50.02179669	1.83E-08	8.07E-07	9.812984251	394	Upregulated
STAT2	1.696159045	7.725462205	45.29990788	5.37E-08	1.72E-06	9.777218187	395	Upregulated
AKIRIN2	1.372766458	5.82748844	67.36550409	5.54E-10	8.03E-08	9.739977871	397	Upregulated
PP2D1	1.845365889	3.005496248	38.69580445	2.73E-07	5.46E-06	9.712073126	398	Upregulated
STX11	1.531684978	8.071974394	53.66937106	8.30E-09	4.64E-07	9.7016035	399	Upregulated
LAPTM4A	1.591669266	6.964574959	49.94536319	1.86E-08	8.13E-07	9.692705431	400	Upregulated
SMAD7	2.196628433	4.13604024	28.73803048	4.15E-06	3.95E-05	9.673551345	402	Upregulated
ERI1	1.874183155	6.233673282	37.24947347	3.92E-07	7.11E-06	9.648623512	404	Upregulated
ITPRIP	1.490698581	6.839124158	55.61813717	5.51E-09	3.44E-07	9.63483528	405	Upregulated
GTPBP1	1.54344566	6.658168416	52.14127339	1.15E-08	5.84E-07	9.620775761	406	Upregulated
TMEM119	2.013865961	1.480777802	32.71432768	1.27E-06	1.67E-05	9.62056733	407	Upregulated
PHF11	1.424641944	6.749595105	60.62978523	2.00E-09	1.79E-07	9.611317418	408	Upregulated
MAPKAPK2	1.593749295	7.162862826	48.73073624	2.44E-08	9.70E-07	9.583635215	410	Upregulated
ELF1	1.431613189	9.180824843	59.59846271	2.45E-09	2.07E-07	9.569945786	411	Upregulated
TOB1	2.263391801	6.277292762	26.79368977	7.41E-06	6.07E-05	9.54378537	412	Upregulated
ID2	1.726633246	7.700654037	42.05877512	1.16E-07	2.97E-06	9.542361221	413	Upregulated
TNFRSF12A	2.176711471	4.087019798	28.51736615	4.43E-06	4.14E-05	9.540088665	414	Upregulated
CHKA	1.938312408	3.711943827	34.41784963	8.36E-07	1.23E-05	9.520452833	415	Upregulated
SYTL3	1.470480921	6.252426356	55.75537831	5.36E-09	3.38E-07	9.515055652	416	Upregulated
KLF9	1.93793139	6.592478132	34.23212297	8.73E-07	1.26E-05	9.494987536	417	Upregulated
LRG1	2.024516704	7.394372395	31.70903049	1.76E-06	2.10E-05	9.470465517	418	Upregulated
IRF5	1.456889302	5.302508456	56.32113198	4.77E-09	3.17E-07	9.468149382	419	Upregulated
CLEC4E	1.853077476	7.991300299	36.75043314	4.46E-07	7.78E-06	9.467492037	420	Upregulated
GTPBP2	1.493379157	5.197282217	53.74470217	8.18E-09	4.59E-07	9.465212377	421	Upregulated
HMGCS1	1.492941912	5.725607106	53.40407612	8.79E-09	4.83E-07	9.428919369	422	Upregulated
GNG5	1.613555537	5.56037054	46.15912428	4.39E-08	1.50E-06	9.395886924	423	Upregulated
C16orf87	1.757715423	5.31109272	39.62533846	2.13E-07	4.65E-06	9.373771054	424	Upregulated
CSGALNACT2	1.591296071	7.823640503	46.93493112	3.67E-08	1.30E-06	9.368888673	425	Upregulated
TNFAIP6	2.068417777	7.144225677	30.02799025	2.84E-06	2.96E-05	9.368333732	426	Upregulated
MEF2A	1.422182691	6.683376935	57.62735173	3.65E-09	2.70E-07	9.342032785	427	Upregulated
ACSL1	1.692214177	11.37072127	41.8541228	1.22E-07	3.04E-06	9.337112506	428	Upregulated
APBB2	1.945894227	1.804757315	32.99658853	1.22E-06	1.62E-05	9.324367284	429	Upregulated
WHRN	2.386286961	1.761193027	23.68693259	1.90E-05	0.000126042	9.305293337	431	Upregulated
TNFSF13B	1.909256782	9.103883274	33.57896576	1.04E-06	1.44E-05	9.243659355	432	Upregulated
FAM72A	2.355998649	1.243265279	23.5795067	1.85E-05	0.000123924	9.204519009	433	Upregulated
NCOA7	1.90905079	7.335463971	33.15452644	1.17E-06	1.57E-05	9.169193647	436	Upregulated
PTCH2	2.242020633	1.331944604	25.1728063	1.14E-05	8.41E-05	9.137014988	437	Upregulated
ATF5	1.851157609	2.144686354	34.58961432	8.00E-07	1.19E-05	9.113840418	438	Upregulated
HMGB3	1.670970359	2.197089658	40.59964943	1.70E-07	3.83E-06	9.050961699	442	Upregulated
PLEK	1.639807801	8.742533745	41.4633802	1.35E-07	3.24E-06	9.00272164	444	Upregulated
LATS2	1.252307513	5.008638583	69.9020834	3.50E-10	6.64E-08	8.989057846	445	Upregulated
HMOX1	1.579597597	5.830433292	44.18057187	6.99E-08	2.04E-06	8.988808841	446	Upregulated
ESPL1	1.924165361	1.099645327	31.32245508	1.80E-06	2.14E-05	8.986240023	447	Upregulated
LACTB	1.624952238	7.003569461	42.18402621	1.13E-07	2.95E-06	8.986157082	448	Upregulated
JAG1	1.502847873	3.697207628	48.14556491	2.81E-08	1.08E-06	8.966088158	449	Upregulated
SLC3A2	1.325242352	6.529392802	61.24665429	1.77E-09	1.73E-07	8.962532284	450	Upregulated
BLZF1	1.520747392	6.331592216	46.9941618	3.62E-08	1.29E-06	8.958171856	451	Upregulated
SERTAD3	1.773872535	4.861332086	35.91196287	5.57E-07	9.11E-06	8.941500462	453	Upregulated
DNAJC25	1.922633808	4.08950152	31.40448203	1.92E-06	2.25E-05	8.936068689	454	Upregulated
SIPA1L2	1.818644807	6.636971989	34.32828527	8.51E-07	1.24E-05	8.926023006	455	Upregulated
P2RY6	1.95970576	0.864077375	29.69735591	2.72E-06	2.86E-05	8.902792824	456	Upregulated
DRAP1	1.594897166	6.076483532	42.82830883	9.66E-08	2.65E-06	8.89454446	457	Upregulated
AIM2	1.828600294	5.694502361	33.83079085	9.74E-07	1.37E-05	8.893571008	458	Upregulated
IDI1	1.930941083	8.191407932	30.87966565	2.22E-06	2.49E-05	8.89061325	459	Upregulated
EFHD2	1.459637896	8.287333897	49.91841221	1.87E-08	8.13E-07	8.888680875	460	Upregulated
SELENOI	1.404261664	5.250691951	53.52066617	8.58E-09	4.77E-07	8.877603934	461	Upregulated
ALDH1A2	1.629761415	4.94433157	40.9342588	1.54E-07	3.59E-06	8.87362235	462	Upregulated
PRKCE	1.615243795	4.526077038	41.54762673	1.32E-07	3.21E-06	8.872815619	463	Upregulated
MT1X	2.355424758	3.207780133	22.53465095	2.86E-05	0.000172189	8.865804468	464	Upregulated
ECE1	1.413523232	7.612128037	52.69480286	1.02E-08	5.38E-07	8.861347401	465	Upregulated
NT5C3A	1.762073982	8.981562541	35.74537896	5.81E-07	9.36E-06	8.860703965	466	Upregulated
CDK16	1.612357205	5.195683906	41.49614742	1.34E-07	3.23E-06	8.852390952	468	Upregulated
HILPDA	2.495658551	2.594081311	20.51391056	5.58E-05	0.000290953	8.825090375	471	Upregulated
SMIM3	1.740909283	5.481709993	36.03076079	5.39E-07	8.88E-06	8.79437855	473	Upregulated
JMJD1C	1.535486828	9.918035692	44.74394937	6.11E-08	1.88E-06	8.792700777	474	Upregulated
BRI3	1.40715244	6.071048995	52.36973538	1.10E-08	5.67E-07	8.789967361	475	Upregulated
HIVEP1	1.477070035	6.387309833	47.75129933	3.05E-08	1.13E-06	8.783943118	476	Upregulated
KLF6	1.354096608	8.99710868	55.94309958	5.15E-09	3.29E-07	8.778293526	477	Upregulated
FAM20C	2.164037012	2.57568737	24.98664261	1.30E-05	9.35E-05	8.719298165	479	Upregulated
CYSTM1	1.838048527	6.479367998	32.28456179	1.49E-06	1.88E-05	8.684730984	481	Upregulated
CHD4	1.646208708	4.75658486	38.84698857	2.60E-07	5.32E-06	8.681643339	482	Upregulated
PHF1	1.733917622	5.883031561	35.44591157	6.30E-07	9.93E-06	8.674961463	484	Upregulated
FRMD3	1.569322416	4.706607991	42.03175583	1.18E-07	2.97E-06	8.672971749	485	Upregulated
ZMYND15	1.951340362	1.271933019	28.91696326	3.71E-06	3.61E-05	8.668399553	486	Upregulated
PSTPIP2	1.473232765	6.752605255	46.85004526	3.74E-08	1.31E-06	8.665290989	487	Upregulated
CNEP1R1	1.372367569	6.500968853	53.03175626	9.51E-09	5.03E-07	8.64348172	490	Upregulated
SAT2	1.506361203	3.897562317	44.83014562	6.03E-08	1.86E-06	8.631435221	491	Upregulated
DYNLT1	1.348627803	6.713242686	54.23067888	7.37E-09	4.18E-07	8.602779659	492	Upregulated
TMEM62	1.534897801	4.980218821	43.10569233	9.05E-08	2.50E-06	8.598136018	493	Upregulated
CWC25	1.583938229	6.306994637	40.55690947	1.69E-07	3.81E-06	8.583400391	494	Upregulated
ZFP36	1.812575831	6.764831431	31.91930715	1.65E-06	2.03E-05	8.505514812	496	Upregulated
SERTAD1	1.603791042	4.931788927	39.13450222	2.42E-07	5.04E-06	8.495537229	499	Upregulated
TWF1	1.546911873	6.913552482	41.38659781	1.37E-07	3.28E-06	8.482912145	500	Upregulated
C3orf38	1.256683695	6.458459617	60.62585715	2.00E-09	1.79E-07	8.478190562	502	Upregulated
RAB34	1.553426465	4.137571651	40.92723301	1.55E-07	3.60E-06	8.456844878	503	Upregulated
FUT4	1.629692382	5.109529834	37.52493951	3.65E-07	6.75E-06	8.426233289	504	Upregulated
GABARAPL1	1.738637298	8.098169393	33.64523873	1.02E-06	1.43E-05	8.425690445	505	Upregulated
SLC15A3	1.600230997	6.649728502	38.22668382	3.04E-07	5.84E-06	8.375461885	507	Upregulated
ADAM17	1.535307989	7.437384762	40.79194102	1.59E-07	3.66E-06	8.346619365	510	Upregulated
THEMIS2	1.4690748	9.319550795	44.03878421	7.23E-08	2.10E-06	8.340326887	511	Upregulated
APOL1	1.691680345	5.607364316	34.61906884	7.87E-07	1.18E-05	8.336556788	513	Upregulated
PLAA	1.252802699	5.694463102	59.03601682	2.74E-09	2.23E-07	8.334112635	514	Upregulated
TFEC	1.792244035	7.385919362	31.28641482	1.98E-06	2.29E-05	8.316436439	516	Upregulated
RLIM	1.209328811	8.352944193	62.90495946	1.28E-09	1.33E-07	8.31456468	517	Upregulated
IL1R2	2.326071212	7.809728104	20.8103645	5.05E-05	0.000269474	8.30287069	519	Upregulated
ANKRD42	1.937843895	4.948403422	27.48021622	6.02E-06	5.20E-05	8.301327071	520	Upregulated
YPEL5	1.813933231	9.861814778	30.33502896	2.60E-06	2.76E-05	8.269132944	521	Upregulated
RICTOR	1.330669954	9.437346972	51.4945952	1.32E-08	6.29E-07	8.251783469	523	Upregulated
DSE	1.506091678	7.146641682	41.20102169	1.44E-07	3.41E-06	8.234617234	526	Upregulated
SPPL2A	1.146769768	7.077225144	69.89948396	3.49E-10	6.64E-08	8.231508378	527	Upregulated
AHR	1.622111354	7.196197536	36.25754257	5.08E-07	8.56E-06	8.220054435	529	Upregulated
PLP2	1.410827248	5.359949464	46.06231243	4.50E-08	1.53E-06	8.203425199	531	Upregulated
ADM	1.786130513	7.647489833	30.41540614	2.54E-06	2.72E-05	8.154167628	537	Upregulated
ADGRG3	1.688842038	6.42151505	33.4247867	1.09E-06	1.49E-05	8.150817278	538	Upregulated
NPC2	1.414251849	7.291214917	45.23930868	5.44E-08	1.73E-06	8.147775098	540	Upregulated
TRAF6	1.204660591	6.176140842	61.02239519	1.85E-09	1.76E-07	8.137692838	542	Upregulated
HK2	1.813828961	7.312070754	29.55080346	3.26E-06	3.28E-05	8.132806497	543	Upregulated
KIRREL3	1.912691804	1.204727054	26.9664074	6.67E-06	5.61E-05	8.130672959	544	Upregulated
SOCS6	1.468022193	4.182954256	42.16709592	1.14E-07	2.96E-06	8.116754779	545	Upregulated
RNF213	1.821289519	10.5155341	29.22368165	3.58E-06	3.52E-05	8.111895041	546	Upregulated
STOML1	1.857156064	3.411646644	28.25175464	4.81E-06	4.40E-05	8.090851821	549	Upregulated
ERLIN1	1.960029607	5.748520082	25.85793432	9.88E-06	7.56E-05	8.078239679	550	Upregulated
EXOC3L1	2.156816599	1.671365233	22.2437038	3.07E-05	0.000181301	8.069946758	551	Upregulated
TLE3	1.694262268	7.579338136	32.45985587	1.42E-06	1.81E-05	8.036191772	553	Upregulated
FBN1	2.051514289	1.96062621	23.90250816	1.82E-05	0.000122106	8.028111979	554	Upregulated
TSPYL2	1.819011041	4.893732526	28.58660769	4.33E-06	4.08E-05	7.983296717	559	Upregulated
PARP11	1.335814913	5.131473094	48.01836084	2.87E-08	1.09E-06	7.967467264	560	Upregulated
MYADM	1.935894798	6.615601761	25.70729541	1.03E-05	7.82E-05	7.950655148	563	Upregulated
MICB	1.114496038	5.207701128	68.42917695	4.56E-10	7.57E-08	7.936491465	565	Upregulated
CHMP4B	1.568721264	6.873483276	36.1240569	5.26E-07	8.76E-06	7.933670417	567	Upregulated
ERO1A	1.504620624	7.837163858	38.71776956	2.68E-07	5.41E-06	7.925035556	568	Upregulated
SLC31A2	1.536525796	4.462712809	37.33091368	3.84E-07	7.02E-06	7.9185374	569	Upregulated
MUC16	2.212933308	1.039407022	20.58340371	5.00E-05	0.000267671	7.905478301	570	Upregulated
PDCD1LG2	1.884024052	2.236338138	26.56580682	8.00E-06	6.41E-05	7.899428936	571	Upregulated
RNF144B	1.799090343	8.007113151	28.52045621	4.41E-06	4.14E-05	7.885132228	572	Upregulated
NFIL3	1.708519315	7.580391686	31.00374924	2.14E-06	2.43E-05	7.885104054	573	Upregulated
PHC2	1.552238114	7.136344062	36.14746227	5.23E-07	8.73E-06	7.852477434	575	Upregulated
JDP2	1.745388139	6.019534131	29.64777985	3.17E-06	3.20E-05	7.844412798	576	Upregulated
NDUFV2	1.789330801	3.88445514	28.52245892	4.43E-06	4.14E-05	7.842357677	577	Upregulated
LGALS9	1.541865442	4.27785472	36.45417751	4.84E-07	8.27E-06	7.836768722	578	Upregulated
SLC15A4	1.591062113	8.435986413	34.29760603	8.58E-07	1.24E-05	7.806069896	582	Upregulated
TMEM255A	1.649399883	1.438123691	32.13437451	1.54E-06	1.93E-05	7.775378975	584	Upregulated
SLC1A3	2.016530574	2.938518082	23.39592576	2.16E-05	0.000139527	7.77441334	585	Upregulated
POMP	1.278758509	6.410820872	49.68593985	1.97E-08	8.40E-07	7.769491475	587	Upregulated
USP50	1.653999205	2.956031205	31.99630633	1.64E-06	2.01E-05	7.767562674	588	Upregulated
CNP	1.522551789	5.295446443	36.61022557	4.63E-07	8.03E-06	7.758141826	589	Upregulated
GORASP1	1.343361254	4.972177811	45.36786607	5.29E-08	1.72E-06	7.744335713	591	Upregulated
RAB8B	1.280713352	9.517722408	49.18535571	2.21E-08	9.04E-07	7.740281505	592	Upregulated
RARA	1.487616748	5.540927424	37.82230992	3.38E-07	6.34E-06	7.732822756	594	Upregulated
LMTK2	1.538029346	6.291389587	35.60699049	6.03E-07	9.56E-06	7.719944378	595	Upregulated
RMI2	1.699540094	2.813405048	30.15692171	2.76E-06	2.90E-05	7.712308625	596	Upregulated
AP1G1	1.299152818	7.530703597	47.11335153	3.52E-08	1.26E-06	7.663388954	603	Upregulated
HSPA5	1.660046889	7.96253543	30.87332359	2.22E-06	2.49E-05	7.643337747	607	Upregulated
BTG3	1.637577431	3.479994919	31.49526081	1.88E-06	2.21E-05	7.624494683	610	Upregulated
MYO7A	1.534911237	1.601762609	35.04394664	7.06E-07	1.09E-05	7.61889154	611	Upregulated
PARP9	1.48349832	8.898023862	36.96948495	4.21E-07	7.50E-06	7.602944098	613	Upregulated
CDKN2D	1.644613822	8.472602977	30.86133314	2.23E-06	2.49E-05	7.570552935	615	Upregulated
ZFAND2A	1.746206504	5.3995883	27.95482201	5.22E-06	4.66E-05	7.563088734	616	Upregulated
LONRF3	1.501141409	3.662555854	35.85212358	5.69E-07	9.24E-06	7.557150194	618	Upregulated
ELL2	1.620047221	6.303687718	31.54072822	1.84E-06	2.18E-05	7.552433266	619	Upregulated
CSRNP1	1.998490556	8.161808413	22.66342407	2.73E-05	0.000166707	7.550387798	620	Upregulated
ADAP2	1.472801522	3.885642949	36.95218933	4.25E-07	7.56E-06	7.542972991	621	Upregulated
YTHDF3	1.116108294	7.565700181	60.70435982	1.97E-09	1.79E-07	7.529801526	623	Upregulated
CCNL1	1.846710238	10.25078603	25.40849441	1.14E-05	8.38E-05	7.528625494	624	Upregulated
TNIP1	1.650046923	7.630573051	30.34773135	2.59E-06	2.76E-05	7.523374205	625	Upregulated
HSH2D	1.430164719	6.307519531	38.59403989	2.77E-07	5.49E-06	7.523035835	626	Upregulated
OAS1	2.175231518	8.443952371	19.80631614	7.12E-05	0.000354187	7.506218863	629	Upregulated
SBF2	1.057634754	6.876400222	66.90612867	6.03E-10	8.37E-08	7.485004587	632	Upregulated
MAP3K13	1.637836867	5.169492238	30.35222707	2.59E-06	2.76E-05	7.467702562	634	Upregulated
SYAP1	1.438928425	7.095221661	37.64052898	3.54E-07	6.58E-06	7.455928577	636	Upregulated
JUND	1.749107869	6.993957826	27.26704941	6.42E-06	5.47E-05	7.45428097	637	Upregulated
NT5C2	1.246865735	7.586866932	48.25422096	2.72E-08	1.05E-06	7.453407218	638	Upregulated
ECHDC3	2.213612677	3.242346314	19.0919451	9.16E-05	0.00043381	7.44371541	639	Upregulated
TMED7	1.305711391	7.576360985	44.29848744	6.79E-08	2.02E-06	7.434339529	641	Upregulated
SLC16A6	1.345856469	5.663401478	41.9344297	1.20E-07	3.01E-06	7.430389535	642	Upregulated
CEACAM1	1.543385141	3.952949972	33.28252538	1.14E-06	1.54E-05	7.427367015	643	Upregulated
PTX3	1.522735146	2.93708581	33.8057964	9.93E-07	1.39E-05	7.396954528	646	Upregulated
SSTR3	1.718409136	3.527375427	27.47926463	6.05E-06	5.22E-05	7.358196114	650	Upregulated
GAB2	1.417331978	6.282794017	37.44364532	3.72E-07	6.84E-06	7.32072742	652	Upregulated
RUSC2	1.564345407	2.424253438	31.78265258	1.74E-06	2.10E-05	7.318309931	653	Upregulated
CTSD	1.438260174	6.650547198	36.47528994	4.79E-07	8.21E-06	7.314645863	655	Upregulated
C8orf76	1.283125745	2.891557671	44.29392258	6.92E-08	2.04E-06	7.302181214	657	Upregulated
NAPB	1.571105955	5.562603943	31.05356119	2.11E-06	2.40E-05	7.258942264	666	Upregulated
OSM	2.130306649	6.259126915	19.4305051	8.11E-05	0.000391681	7.258099122	667	Upregulated
SLC35B1	1.29090347	5.19272734	43.21316566	8.81E-08	2.46E-06	7.240566792	669	Upregulated
TRIM6	1.989438011	1.711334799	21.22322673	4.36E-05	0.000240094	7.201005788	673	Upregulated
CMC2	1.19194236	4.256108029	48.95433954	2.33E-08	9.45E-07	7.180807448	677	Upregulated
NECAP1	1.53253394	6.718825274	31.64381621	1.79E-06	2.13E-05	7.158623637	679	Upregulated
HNRNPLL	1.484201415	6.7828196	33.01600619	1.22E-06	1.62E-05	7.111688702	687	Upregulated
OLFM4	2.69002695	4.730025315	13.54339754	0.000712702	0.002279865	7.107295521	689	Upregulated
BCL2A1	1.897190157	9.811512002	22.32968614	3.04E-05	0.000180145	7.10379617	690	Upregulated
SBNO2	1.384326501	7.126512828	36.78773317	4.42E-07	7.72E-06	7.077529472	692	Upregulated
SAMD9	1.529551709	10.30451599	30.98192183	2.16E-06	2.43E-05	7.057045886	694	Upregulated
TIFA	1.433390595	6.471264016	34.54496939	8.02E-07	1.19E-05	7.056897925	695	Upregulated
AZIN1	1.376456197	8.660087332	36.8548026	4.34E-07	7.67E-06	7.041194646	696	Upregulated
TBK1	1.262362432	7.591569636	42.85505634	9.60E-08	2.65E-06	7.040799715	697	Upregulated
PDE2A	1.867583595	1.888420114	22.52181339	2.86E-05	0.000172189	7.029573298	698	Upregulated
UBE2J1	1.464630349	9.049098175	33.11382939	1.19E-06	1.59E-05	7.029042949	699	Upregulated
TNFSF10	1.866803858	9.986698275	22.52516908	2.85E-05	0.00017206	7.02724596	700	Upregulated
MILR1	1.462541604	5.223018027	33.18480364	1.16E-06	1.57E-05	7.027173804	701	Upregulated
PTPN1	1.177870316	6.486820752	48.03967683	2.85E-08	1.09E-06	7.025406808	702	Upregulated
LMNB1	1.494430817	7.855085944	32.00488809	1.61E-06	2.00E-05	7.023517782	703	Upregulated
PIK3R5	1.58977921	7.25233878	28.80634206	4.05E-06	3.86E-05	7.016471511	704	Upregulated
RAB8A	1.267858155	5.938223459	41.88412946	1.22E-07	3.04E-06	6.995647709	707	Upregulated
MX2	1.41390396	8.01645695	34.82890255	7.43E-07	1.13E-05	6.993632689	709	Upregulated
TOR1B	1.611909823	6.782250158	27.9818364	5.18E-06	4.65E-05	6.984134797	712	Upregulated
CALR	1.23678201	7.06441029	43.50348748	8.21E-08	2.33E-06	6.966725121	714	Upregulated
FCGR2B	1.917928548	5.856970623	21.31777227	4.26E-05	0.000235805	6.957185091	716	Upregulated
TMEM268	1.410609471	4.163928507	34.580806	7.97E-07	1.19E-05	6.946332488	717	Upregulated
SERPINB1	1.2831761	8.62588189	40.457338	1.73E-07	3.89E-06	6.942106571	718	Upregulated
SEC24A	1.157749252	5.770376087	48.47005828	2.59E-08	1.02E-06	6.937954031	719	Upregulated
LYN	1.078397657	9.257776515	54.68008542	6.70E-09	3.94E-07	6.906347315	724	Upregulated
CCDC9	1.297752268	4.505788364	39.43416623	2.24E-07	4.84E-06	6.897411225	725	Upregulated
ABTB2	2.012126509	2.381941746	19.59476204	7.69E-05	0.000375921	6.891339364	726	Upregulated
POFUT2	1.649834296	3.999782581	26.36925372	8.46E-06	6.68E-05	6.888037534	727	Upregulated
PIP4P1	1.26250448	5.664576653	41.00593131	1.51E-07	3.53E-06	6.883249767	728	Upregulated
BIN3	1.327764	5.721455069	37.59412665	3.58E-07	6.65E-06	6.873775988	730	Upregulated
NEXN	1.469207616	4.707375098	31.71564732	1.75E-06	2.10E-05	6.872790943	731	Upregulated
STXBP2	1.462659122	3.254238359	31.98822402	1.64E-06	2.01E-05	6.868985407	732	Upregulated
TDRD7	1.457038003	6.678108527	32.07433369	1.58E-06	1.97E-05	6.855901314	735	Upregulated
GRAMD1B	1.725058761	4.022787425	24.44256601	1.54E-05	0.000107249	6.847805757	736	Upregulated
IFNGR2	1.419061256	8.284245532	33.22085243	1.15E-06	1.56E-05	6.822572282	739	Upregulated
FLOT1	1.289875981	7.327985469	38.99246108	2.50E-07	5.19E-06	6.816453688	740	Upregulated
GM2A	1.276937008	6.608846659	39.62885542	2.13E-07	4.65E-06	6.809814038	741	Upregulated
SNN	1.306246393	8.347800487	37.86357753	3.34E-07	6.28E-06	6.795420988	742	Upregulated
TBC1D7	1.549948955	4.012284174	28.52598839	4.42E-06	4.14E-05	6.7931844	743	Upregulated
CREB3	1.331762555	4.345817164	36.66499639	4.57E-07	7.94E-06	6.792371285	744	Upregulated
CACNA1E	1.551936774	3.330249582	28.44193024	4.55E-06	4.23E-05	6.787449785	745	Upregulated
ARID4B	1.216143629	8.680530985	42.84728623	9.62E-08	2.65E-06	6.783015322	746	Upregulated
GBP2	1.339440166	10.15892802	36.21260577	5.14E-07	8.63E-06	6.782898114	747	Upregulated
SHISA5	1.233857278	7.494131	41.46310948	1.35E-07	3.24E-06	6.774009497	748	Upregulated
GNE	1.227307694	5.218604106	41.85573688	1.22E-07	3.04E-06	6.771902857	749	Upregulated
RAB5A	1.375207971	7.864671834	34.46264204	8.20E-07	1.21E-05	6.761188711	750	Upregulated
ZEB2	1.133986345	8.967318909	47.7118986	3.07E-08	1.13E-06	6.743083615	754	Upregulated
FAM8A1	1.215459326	8.459800185	42.41228249	1.07E-07	2.83E-06	6.74279876	755	Upregulated
SLA	1.33799831	8.984536162	35.8551802	5.65E-07	9.19E-06	6.73923418	757	Upregulated
XRN1	1.21193291	9.224272375	42.4395772	1.06E-07	2.82E-06	6.725469092	758	Upregulated
GLA	1.375684501	5.787670811	34.05709344	9.16E-07	1.31E-05	6.717112894	759	Upregulated
EHD1	1.335597088	7.492884522	35.57147367	6.09E-07	9.63E-06	6.699858146	762	Upregulated
EMP3	1.226591115	7.825915846	40.7045108	1.63E-07	3.71E-06	6.661135761	773	Upregulated
CCL3	2.220342721	3.229431854	16.11152179	0.000267806	0.001027711	6.634670927	777	Upregulated
TSC22D2	1.475728339	5.399802717	29.55848675	3.25E-06	3.28E-05	6.617395199	780	Upregulated
CDK17	1.146029308	7.816965001	45.41284304	5.23E-08	1.70E-06	6.611105248	783	Upregulated
ANKRD33B	1.664790115	4.10506421	24.44033405	1.54E-05	0.000107249	6.608562906	784	Upregulated
BZW1	1.195515495	8.494814624	42.02342928	1.17E-07	2.97E-06	6.60710126	785	Upregulated
BLOC1S2	1.252138315	7.029730078	38.65646237	2.72E-07	5.45E-06	6.590431092	788	Upregulated
IL18R1	1.793677097	6.585029263	21.70750832	3.74E-05	0.000212288	6.588310671	790	Upregulated
CNIH4	1.142469331	5.934534217	44.99008091	5.77E-08	1.80E-06	6.564075361	792	Upregulated
RNF19B	1.309237373	5.904615644	35.35019729	6.46E-07	1.01E-05	6.539804021	797	Upregulated
COQ10B	1.287958431	7.077128773	36.30312755	5.02E-07	8.50E-06	6.530905258	798	Upregulated
PSME2	1.129784796	5.788081251	45.50496624	5.12E-08	1.69E-06	6.520651604	800	Upregulated
ZCCHC24	1.690405084	2.691741707	23.4074966	2.16E-05	0.000139384	6.517841444	801	Upregulated
SEMA3B	1.661959099	0.936766991	23.75172468	1.81E-05	0.000121763	6.505716169	802	Upregulated
PDIA3	1.197928088	7.133894606	40.66887682	1.64E-07	3.74E-06	6.501923393	803	Upregulated
YES1	1.40474381	4.700046574	31.08534209	2.10E-06	2.39E-05	6.493397339	804	Upregulated
TAF13	1.24689829	5.087848184	37.91528823	3.30E-07	6.22E-06	6.491612046	805	Upregulated
BRCA2	1.525481739	6.085256265	27.08397011	6.78E-06	5.69E-05	6.476046632	807	Upregulated
GRB10	1.455158628	3.620765922	29.13729001	3.70E-06	3.60E-05	6.466338458	808	Upregulated
CALCOCO2	1.225774173	7.779197713	38.8258913	2.61E-07	5.33E-06	6.464029065	810	Upregulated
ERP44	1.080489593	6.701669023	48.30051547	2.69E-08	1.05E-06	6.460462963	812	Upregulated
PLAC8	1.374764349	7.947250197	31.98856652	1.62E-06	2.00E-05	6.459038366	813	Upregulated
ADCY3	1.922316173	3.529602144	19.02094098	9.39E-05	0.000441936	6.448680685	814	Upregulated
GCNT7	1.430871193	2.95191622	29.77532812	3.08E-06	3.15E-05	6.441986406	817	Upregulated
CPD	1.339107025	9.320313408	33.21019918	1.15E-06	1.56E-05	6.437170722	818	Upregulated
CCNJ	1.053026768	4.072873323	49.93639192	1.87E-08	8.13E-07	6.412562266	821	Upregulated
ZNF267	1.219292986	8.478917872	38.32071605	2.97E-07	5.74E-06	6.390822236	825	Upregulated
HSPA1B	1.567174792	4.086872165	25.43537669	1.13E-05	8.36E-05	6.390388914	826	Upregulated
P4HA2	1.606064	2.080447164	24.51858755	1.52E-05	0.000105858	6.384549509	828	Upregulated
MPO	1.704664823	2.690641872	22.31927108	3.08E-05	0.000181767	6.37627339	830	Upregulated
TUBB6	1.646919902	4.056587208	23.36016814	2.18E-05	0.000140372	6.345122577	835	Upregulated
RHBDF2	1.390394586	4.958590343	30.38705463	2.56E-06	2.74E-05	6.343252332	836	Upregulated
APOBEC3B	2.56893708	3.218899522	12.34898697	0.001148204	0.003398133	6.342088043	837	Upregulated
IVNS1ABP	1.444631183	8.948136273	28.52738472	4.40E-06	4.14E-05	6.332162118	838	Upregulated
IFNGR1	1.354021186	9.447104189	31.66107983	1.78E-06	2.13E-05	6.326664088	839	Upregulated
STX12	1.041267461	6.534969446	49.70186034	1.97E-08	8.40E-07	6.326541414	840	Upregulated
TREM1	1.613138068	9.093054726	23.96473518	1.79E-05	0.000120386	6.32257065	841	Upregulated
SP100	1.090069244	9.202374437	45.64921751	4.94E-08	1.65E-06	6.30328717	844	Upregulated
AZI2	1.11020713	5.169010056	43.96353859	7.36E-08	2.13E-06	6.296421057	845	Upregulated
TICAM1	1.881993301	1.561889657	18.81266107	9.97E-05	0.000462419	6.276381291	847	Upregulated
VAMP5	1.374296127	3.644503981	30.43985885	2.53E-06	2.72E-05	6.274032555	849	Upregulated
BMF	1.864466205	4.611500188	19.05682262	9.24E-05	0.000436915	6.263866529	850	Upregulated
MTMR14	1.139069669	6.289710996	41.51816984	1.33E-07	3.22E-06	6.255973604	853	Upregulated
SLC2A3	1.317660244	9.870052738	32.32030285	1.48E-06	1.87E-05	6.230408761	857	Upregulated
BTN2A2	1.220393284	3.967778498	36.50204989	4.78E-07	8.19E-06	6.207517018	859	Upregulated
RRBP1	1.043607855	6.786701672	47.7114308	3.07E-08	1.13E-06	6.205661166	860	Upregulated
PLK2	1.731252941	3.226017164	20.90354649	4.92E-05	0.000264276	6.194322701	863	Upregulated
RNASE2	1.548496116	4.602788256	24.70082855	1.42E-05	0.000100389	6.191372276	864	Upregulated
KLF11	1.3078973	5.123396588	32.24662641	1.51E-06	1.90E-05	6.17473386	866	Upregulated
ARHGAP26	1.217111428	8.440542021	36.2301723	5.11E-07	8.61E-06	6.164713574	867	Upregulated
AFF4	1.116417325	7.347414977	41.82052654	1.23E-07	3.04E-06	6.159050719	868	Upregulated
ADCY4	1.423889242	2.032455021	27.92687502	5.34E-06	4.74E-05	6.157201667	869	Upregulated
OSMR	1.53792731	3.351140709	24.69294898	1.43E-05	0.000100837	6.146139163	871	Upregulated
LGALS1	1.157399533	7.553589335	39.16968595	2.39E-07	5.02E-06	6.133326455	875	Upregulated
KCNE1	1.616855071	2.917278861	22.80364445	2.62E-05	0.000161483	6.1309084	877	Upregulated
COL9A2	1.777052073	2.502358452	19.77297056	7.25E-05	0.000359691	6.120292391	879	Upregulated
CD38	1.451853123	4.502894635	26.68183069	7.68E-06	6.22E-05	6.107266056	881	Upregulated
BUD31	1.328697299	6.126404183	30.74088115	2.31E-06	2.55E-05	6.103858056	883	Upregulated
RBM11	1.494812342	2.025038698	25.37045343	1.16E-05	8.52E-05	6.083499766	890	Upregulated
GOLGB1	1.114048538	8.05694659	40.84735163	1.57E-07	3.63E-06	6.061118203	895	Upregulated
FMNL2	1.27322553	3.180525251	32.70075032	1.34E-06	1.74E-05	6.060417451	896	Upregulated
WDR45B	1.333776626	6.544988213	30.02238636	2.84E-06	2.96E-05	6.040977165	898	Upregulated
MIER1	1.00449859	8.450974254	48.52529446	2.56E-08	1.01E-06	6.022086079	900	Upregulated
RELT	1.143873635	6.469363785	38.63908965	2.74E-07	5.46E-06	6.020152671	902	Upregulated
SLC2A14	1.875900016	2.237375212	17.81917347	0.00014372	0.000621222	6.015548663	903	Upregulated
LONRF1	1.290454593	5.761275582	31.51636364	1.85E-06	2.19E-05	6.013788255	904	Upregulated
TLE1	1.797365889	4.052645084	18.8897241	9.81E-05	0.000457682	6.002188972	908	Upregulated
CD2AP	1.229896718	7.409088781	33.90790899	9.54E-07	1.35E-05	5.987665174	911	Upregulated
SLC25A25	1.171863531	4.891776484	36.73533345	4.48E-07	7.79E-06	5.986182632	912	Upregulated
GGNBP2	1.198836636	7.598236882	35.27765781	6.59E-07	1.02E-05	5.982006118	913	Upregulated
SLC43A3	1.350211948	3.606024095	28.98186258	3.87E-06	3.72E-05	5.980989712	914	Upregulated
LCP2	1.292197357	7.518376603	31.12021281	2.07E-06	2.37E-05	5.977734178	916	Upregulated
GYG1	1.383561018	5.649654048	27.76775837	5.52E-06	4.87E-05	5.967156145	919	Upregulated
USB1	1.349386126	4.374355919	28.88085111	3.97E-06	3.81E-05	5.963307462	920	Upregulated
ABCA13	1.398997298	4.935060805	27.25611729	6.44E-06	5.48E-05	5.961133875	922	Upregulated
INSIG1	1.272562684	7.259606385	31.78582288	1.72E-06	2.09E-05	5.955880066	923	Upregulated
C1GALT1	1.107387131	7.801770829	40.06619272	1.91E-07	4.24E-06	5.949861685	926	Upregulated
B4GALT4	1.12549144	4.592493779	38.93748777	2.54E-07	5.26E-06	5.941059846	929	Upregulated
HP	1.857639565	3.381941787	17.69807148	0.000150029	0.000639781	5.933242595	931	Upregulated
BAK1	1.059027793	4.915582659	43.10792552	9.04E-08	2.50E-06	5.932424302	932	Upregulated
AGFG1	1.250951897	7.779992329	32.38429504	1.45E-06	1.84E-05	5.922832282	933	Upregulated
FCGR1A	1.653378375	6.000857557	20.91904273	4.87E-05	0.000262818	5.919666061	935	Upregulated
RAB24	1.13212404	4.653607782	38.14979437	3.11E-07	5.93E-06	5.917593718	936	Upregulated
SARNP	1.30859921	1.737641108	29.92936131	2.97E-06	3.05E-05	5.90862245	938	Upregulated
ANKRD28	1.397255317	7.972959944	26.8449981	7.29E-06	6.02E-05	5.896810294	941	Upregulated
SECTM1	1.288962468	6.74601404	30.4830014	2.49E-06	2.69E-05	5.890436095	942	Upregulated
CD300LF	1.06668673	5.962654504	41.93663628	1.20E-07	3.01E-06	5.889110836	943	Upregulated
ALDH4A1	1.430181167	2.231775065	25.81601348	1.01E-05	7.71E-05	5.882048409	946	Upregulated
RHOG	1.186735228	5.693754745	34.92540162	7.24E-07	1.11E-05	5.87922045	947	Upregulated
SQSTM1	1.324575945	7.884182747	28.81226923	4.05E-06	3.86E-05	5.846000074	950	Upregulated
PHTF1	1.217354674	5.777672264	33.1008707	1.19E-06	1.59E-05	5.841752598	951	Upregulated
TMEM132D	1.774180747	1.090045646	18.41189123	0.000112288	0.000510371	5.840804812	952	Upregulated
DCTN4	1.002093539	6.918156805	46.2102309	4.34E-08	1.49E-06	5.839395205	953	Upregulated
BAIAP2L1	1.458643458	1.908215554	24.76220657	1.41E-05	9.97E-05	5.836233268	955	Upregulated
TRIM25	1.203179155	7.431727432	33.46638799	1.08E-06	1.48E-05	5.811627085	959	Upregulated
DNAJB11	1.115449191	5.610354084	37.76211821	3.43E-07	6.42E-06	5.791624692	963	Upregulated
MOB4	1.262615168	6.027283553	30.62799429	2.39E-06	2.60E-05	5.789038668	964	Upregulated
IRAK3	1.375459048	8.21176766	26.67597047	7.68E-06	6.22E-05	5.785911966	966	Upregulated
BCL10	1.0454973	6.345994042	42.05229554	1.17E-07	2.97E-06	5.778015054	970	Upregulated
CDK7	1.325046972	5.956387639	28.27584755	4.74E-06	4.36E-05	5.777940976	971	Upregulated
TK1	1.318902311	0.814279025	28.21500391	4.58E-06	4.25E-05	5.766135194	972	Upregulated
CFAP45	1.964908459	4.304670178	15.56450256	0.000327802	0.001210584	5.731647614	976	Upregulated
SPRY2	1.648665051	2.212021663	20.03314545	6.63E-05	0.000334644	5.729798547	979	Upregulated
F12	1.516737426	1.332905659	22.59935786	2.77E-05	0.000168235	5.724293928	980	Upregulated
PLEKHM2	1.181399095	5.309028071	33.59361099	1.04E-06	1.44E-05	5.720902989	981	Upregulated
SORT1	1.212715644	6.591906331	32.13003562	1.56E-06	1.95E-05	5.712073682	982	Upregulated
CDC42EP4	1.315054313	2.481350562	28.13318118	5.02E-06	4.54E-05	5.71133632	983	Upregulated
CTNNB1	1.233085928	9.039475521	31.15983452	2.05E-06	2.35E-05	5.708179926	984	Upregulated
DIABLO	1.560864952	3.519192985	21.55134568	3.95E-05	0.000221905	5.703141177	986	Upregulated
KDM5B	1.266986015	6.247528632	29.71591255	3.11E-06	3.15E-05	5.702776133	987	Upregulated
P2RY2	1.494958137	3.030719567	22.99113653	2.47E-05	0.000153535	5.701461241	988	Upregulated
DENND5A	1.155508177	8.688202883	34.61492475	7.87E-07	1.18E-05	5.694314273	990	Upregulated
GAPDH	1.121882324	9.834178292	36.27542568	5.05E-07	8.55E-06	5.685974855	991	Upregulated
IRGQ	1.467455102	4.719849123	23.53949529	2.05E-05	0.000134145	5.682610965	992	Upregulated
RNF7	1.075065206	5.932245842	38.84205041	2.60E-07	5.32E-06	5.669592586	995	Upregulated
VAT1	1.113383012	3.792921718	36.52912317	4.75E-07	8.16E-06	5.665511423	996	Upregulated
C3AR1	1.539292092	5.241148252	21.50364769	4.00E-05	0.000223749	5.618784887	1002	Upregulated
PLPP3	1.839967544	1.039501341	16.43168964	0.000228801	0.000905506	5.599220954	1004	Upregulated
IER5L	1.475761517	2.675304873	22.82047724	2.61E-05	0.000161091	5.597457554	1005	Upregulated
NMI	1.203982524	7.848468446	31.3566874	1.94E-06	2.26E-05	5.59336667	1007	Upregulated
MYLIP	1.130075221	7.324431448	34.82141294	7.44E-07	1.13E-05	5.589643862	1008	Upregulated
TIMP1	1.06874286	5.125843895	38.1722613	3.09E-07	5.90E-06	5.588516797	1010	Upregulated
ATP6V1F	1.230155629	3.470772982	30.12647191	2.77E-06	2.90E-05	5.581147374	1011	Upregulated
CARD16	1.284735523	7.815137824	28.10811067	4.99E-06	4.53E-05	5.581027267	1012	Upregulated
CREG1	1.362693771	8.42540103	25.50973579	1.10E-05	8.21E-05	5.567490451	1015	Upregulated
SPRTN	1.096435745	5.319758894	36.06298852	5.35E-07	8.87E-06	5.539212414	1021	Upregulated
ARPC5L	1.093384405	5.286751097	36.05149455	5.36E-07	8.87E-06	5.523796995	1023	Upregulated
CLN8	1.138954056	4.445451255	33.62089665	1.03E-06	1.43E-05	5.516611065	1025	Upregulated
MKNK1	1.176355552	6.481668156	31.75183654	1.73E-06	2.10E-05	5.503479062	1028	Upregulated
SYNPO2	1.319869306	1.62882355	26.28641584	8.76E-06	6.88E-05	5.493927785	1030	Upregulated
TMSB10	1.118787349	10.60960693	34.35851256	8.44E-07	1.23E-05	5.493215458	1031	Upregulated
TENT4B	1.009421395	6.314234755	40.76250641	1.60E-07	3.68E-06	5.485336827	1033	Upregulated
EXOSC4	1.805477769	0.811049928	16.30684465	0.000234817	0.000923399	5.478921873	1035	Upregulated
C3	2.071822554	1.732305011	13.48569187	0.000723956	0.002311211	5.461656742	1041	Upregulated
P2RX4	1.159549372	5.121265348	32.00805041	1.61E-06	2.00E-05	5.449643795	1044	Upregulated
SCO2	1.485012236	1.19471397	21.62550947	3.80E-05	0.00021488	5.446735238	1045	Upregulated
TMEM170B	1.06847414	7.30857033	36.59026658	4.65E-07	8.05E-06	5.443028688	1047	Upregulated
TMF1	1.020439188	7.865462992	39.54032934	2.18E-07	4.72E-06	5.434615267	1048	Upregulated
GSTO1	1.206444725	7.054099729	29.73420126	3.09E-06	3.15E-05	5.431348032	1049	Upregulated
BCL7B	1.181319084	4.357596146	30.79233805	2.28E-06	2.53E-05	5.429953213	1050	Upregulated
RBCK1	1.108041564	5.982609758	34.0739913	9.12E-07	1.31E-05	5.411933732	1053	Upregulated
CEBPB	1.380785024	8.433312014	23.89813893	1.83E-05	0.000122607	5.400919234	1055	Upregulated
TBL2	1.171547808	4.615778286	30.9147728	2.20E-06	2.47E-05	5.397469899	1056	Upregulated
GBP6	1.615510834	2.257197983	18.86859487	9.93E-05	0.000461132	5.38962656	1058	Upregulated
CCR1	1.320270167	7.42771302	25.409201	1.14E-05	8.38E-05	5.382446817	1061	Upregulated
KMT5A	1.256869527	4.944472419	27.42211833	6.13E-06	5.27E-05	5.377046509	1062	Upregulated
ZC3H11A	1.270811328	2.769920593	26.98578908	7.06E-06	5.88E-05	5.376500436	1063	Upregulated
ARF4	1.070079417	6.795503393	35.63356029	5.99E-07	9.53E-06	5.372983492	1064	Upregulated
OSER1	1.172725108	7.065482197	30.42300355	2.53E-06	2.72E-05	5.353806478	1068	Upregulated
MORF4L2	1.14029026	6.740205526	31.88841661	1.67E-06	2.04E-05	5.348932735	1069	Upregulated
DCTN6	1.123187429	4.608960087	32.63304131	1.36E-06	1.75E-05	5.344203722	1070	Upregulated
SERPINB9	1.248915718	6.804461812	27.43106681	6.11E-06	5.26E-05	5.344007733	1071	Upregulated
HJURP	1.267464802	1.360872849	26.79956347	7.44E-06	6.09E-05	5.342806496	1072	Upregulated
ZC3HAV1	1.141914193	8.822638218	31.73520149	1.74E-06	2.10E-05	5.342095132	1073	Upregulated
TP53BP2	1.038539131	6.578631445	36.92186664	4.26E-07	7.57E-06	5.318320764	1078	Upregulated
MTCH1	1.187465234	6.968883573	29.38442854	3.42E-06	3.40E-05	5.306254275	1082	Upregulated
B3GNT2	1.04314557	6.609549324	36.35049807	4.95E-07	8.42E-06	5.293788659	1086	Upregulated
SNX9	1.213793839	5.449332665	28.25570656	4.77E-06	4.38E-05	5.290392619	1087	Upregulated
HSPA13	1.110592882	6.804860881	32.63771575	1.35E-06	1.74E-05	5.284546675	1088	Upregulated
MAP1LC3B	1.133192118	7.098044843	31.53021336	1.85E-06	2.18E-05	5.28189979	1089	Upregulated
SRGN	1.369174041	12.53109419	23.39549533	2.15E-05	0.00013888	5.281397443	1090	Upregulated
CCNK	1.235958856	4.450291399	27.2787066	6.40E-06	5.47E-05	5.26771127	1092	Upregulated
HLA-A	1.07553603	10.462635	34.19782763	8.81E-07	1.27E-05	5.266603445	1093	Upregulated
ZNF324	1.296775573	4.036442662	25.20506887	1.21E-05	8.83E-05	5.257164571	1097	Upregulated
PNPLA8	1.251319585	7.697733293	26.56091998	7.95E-06	6.39E-05	5.248949023	1099	Upregulated
GAS6	1.367421628	2.586299366	23.23401205	2.29E-05	0.000145236	5.24806177	1100	Upregulated
VPS18	1.014780651	5.720395215	37.27157736	3.89E-07	7.09E-06	5.225360885	1107	Upregulated
FOS	1.917220077	9.529272168	14.12248826	0.000567721	0.001891211	5.221088557	1110	Upregulated
C12orf76	1.175448592	4.97759215	29.06617189	3.76E-06	3.64E-05	5.217693733	1111	Upregulated
ZNF292	1.091393595	8.37660685	32.86144447	1.27E-06	1.67E-05	5.213765847	1112	Upregulated
LGMN	1.222095945	2.175863001	27.30914348	6.44E-06	5.48E-05	5.207439078	1115	Upregulated
DNTTIP2	1.152808784	7.141059891	29.72358363	3.10E-06	3.15E-05	5.189555505	1117	Upregulated
KCNK7	1.407666745	1.081492356	21.72717492	3.66E-05	0.000208649	5.18103414	1121	Upregulated
SH2B2	1.316880634	3.350756791	24.13379621	1.71E-05	0.00011634	5.180963872	1122	Upregulated
RNMT	1.106080062	5.753248071	31.82550093	1.70E-06	2.07E-05	5.180920087	1123	Upregulated
ZNF791	1.130838633	6.298794247	30.4737398	2.49E-06	2.70E-05	5.166985195	1128	Upregulated
COL17A1	1.374660995	1.619762637	22.47941451	2.92E-05	0.00017442	5.166530611	1129	Upregulated
TYMP	1.196457842	8.194218192	27.57215765	5.85E-06	5.08E-05	5.137510506	1136	Upregulated
NR1H2	1.089855572	5.337704278	32.140712	1.56E-06	1.95E-05	5.134092903	1138	Upregulated
CIB1	1.14262296	6.219057274	29.47972338	3.33E-06	3.33E-05	5.116533357	1144	Upregulated
BPI	1.429348378	2.527174612	20.93320763	4.89E-05	0.00026359	5.11573835	1145	Upregulated
ZBTB10	1.222439451	5.846135687	26.3283713	8.54E-06	6.74E-05	5.099396692	1147	Upregulated
MT1F	1.668587328	1.964853614	16.61691759	0.000222395	0.000884088	5.095038823	1148	Upregulated
UBC	1.178398065	11.16254604	27.84963476	5.39E-06	4.76E-05	5.093384219	1149	Upregulated
MAP1LC3B2	1.16052428	3.394203839	28.4388824	4.54E-06	4.23E-05	5.075593544	1153	Upregulated
HERC3	1.114165581	3.376676372	30.13889347	2.76E-06	2.90E-05	5.055949459	1161	Upregulated
CRTC2	1.423725129	3.973999123	20.57902926	5.47E-05	0.000286548	5.043976397	1167	Upregulated
PTS	1.323008731	4.317073265	22.90665905	2.52E-05	0.000156526	5.034596157	1171	Upregulated
SLC25A36	1.143919706	6.304501726	28.5739097	4.34E-06	4.09E-05	5.019620377	1174	Upregulated
BTBD19	1.570963001	1.983943083	17.62534544	0.000154379	0.000653487	5.003144604	1177	Upregulated
G0S2	2.402263783	8.804040851	9.825585988	0.003288473	0.008301863	4.998689148	1178	Upregulated
IL15	1.075808477	4.150844921	31.36681556	1.94E-06	2.26E-05	4.997905831	1179	Upregulated
ETFRF1	1.270560753	4.751221891	24.09872064	1.72E-05	0.000116883	4.996162841	1181	Upregulated
KDM6A	1.009748641	7.158646106	34.50397862	8.11E-07	1.20E-05	4.968147822	1185	Upregulated
TRAF4	1.320486437	3.299902724	22.46577777	2.92E-05	0.00017442	4.962920765	1186	Upregulated
EIF5AL1	1.080727483	2.218726138	30.66185194	2.41E-06	2.62E-05	4.951667224	1188	Upregulated
WTAP	1.018706627	8.060506847	33.65988985	1.02E-06	1.42E-05	4.938009725	1192	Upregulated
DNAJB9	1.237403999	6.374600099	24.56256011	1.48E-05	0.000103824	4.929449009	1197	Upregulated
CD1D	1.098046945	6.178829354	29.54047015	3.27E-06	3.29E-05	4.922789995	1199	Upregulated
CCDC85C	1.410170489	3.82857397	20.10198845	6.44E-05	0.00032655	4.915925029	1200	Upregulated
MASTL	1.268418116	6.054179324	23.54159086	2.05E-05	0.000134089	4.91208334	1202	Upregulated
PTPN7	1.266395806	4.963019142	23.53046321	2.06E-05	0.000134395	4.903001084	1208	Upregulated
ZNF687	1.281927696	4.644823359	23.02729421	2.42E-05	0.00015135	4.896986005	1209	Upregulated
ATP6AP1	1.031509161	5.768808246	32.4594415	1.42E-06	1.81E-05	4.89263415	1210	Upregulated
STK17B	1.083231612	10.89510917	29.8880562	2.95E-06	3.05E-05	4.892315705	1211	Upregulated
LITAF	1.095151517	10.40564914	29.33338839	3.47E-06	3.44E-05	4.888784013	1212	Upregulated
UBE2F	1.077225198	5.378563529	30.07180468	2.80E-06	2.93E-05	4.882897997	1214	Upregulated
MVD	1.16725778	3.987013245	26.43074906	8.30E-06	6.60E-05	4.879654877	1218	Upregulated
CAPG	1.075206904	5.807583455	30.01906398	2.84E-06	2.96E-05	4.869791124	1223	Upregulated
CLIC4	1.164124393	6.88322351	26.40354673	8.35E-06	6.62E-05	4.864942351	1224	Upregulated
VSIR	1.058225475	9.037560037	30.77948239	2.29E-06	2.53E-05	4.863964752	1225	Upregulated
PDE4D	1.052775694	6.542222462	30.74270168	2.31E-06	2.55E-05	4.836311029	1232	Upregulated
ZBTB16	1.63157457	4.254436798	15.88179664	0.000291008	0.001098498	4.828156898	1234	Upregulated
SP110	1.245372259	6.440506728	23.5270051	2.06E-05	0.000134397	4.821596849	1236	Upregulated
DUSP1	1.778214891	11.07424847	14.01950274	0.000590892	0.001948541	4.819478942	1238	Upregulated
RSRC2	1.118815677	7.754520295	27.67479441	5.68E-06	4.97E-05	4.815372832	1239	Upregulated
ZNF331	1.263214124	4.228480683	22.61820108	2.77E-05	0.000168239	4.767462627	1248	Upregulated
FBXO33	1.1379368	7.238379869	26.23186332	8.80E-06	6.90E-05	4.735111703	1253	Upregulated
PI4K2B	1.028787296	6.249048075	30.83023238	2.25E-06	2.51E-05	4.7335478	1256	Upregulated
NRN1	1.966868694	1.557194607	11.90583183	0.001363289	0.003923913	4.732837994	1257	Upregulated
C5orf58	1.146270205	3.863983791	25.88499591	9.82E-06	7.54E-05	4.72595688	1259	Upregulated
SYNJ1	1.09870221	5.47780695	27.64228999	5.73E-06	5.01E-05	4.724751867	1260	Upregulated
DDX60	1.479129922	8.282949887	17.68211951	0.000150329	0.000640817	4.723255521	1261	Upregulated
DCP1A	1.083645666	5.216027345	28.19827331	4.85E-06	4.43E-05	4.717800684	1262	Upregulated
MAFG	1.221220168	3.763391032	23.42794862	2.13E-05	0.000138175	4.713383457	1264	Upregulated
CASP7	1.025879074	5.497173879	30.72484561	2.32E-06	2.55E-05	4.712390802	1265	Upregulated
ASPH	1.209677496	6.862019254	23.60161477	2.01E-05	0.000132135	4.692317659	1270	Upregulated
ZNF326	1.060959487	5.433509271	28.90391087	3.94E-06	3.78E-05	4.691678886	1271	Upregulated
MCEMP1	1.482512382	2.937419945	17.46061406	0.000163621	0.000684865	4.691254865	1272	Upregulated
BCLAF1	1.223223395	9.393911192	23.10526092	2.36E-05	0.000148696	4.682134471	1277	Upregulated
DOT1L	1.372846761	4.730972804	19.43383994	8.10E-05	0.000391589	4.677520966	1278	Upregulated
ZDHHC20	1.109578338	9.054866363	26.69392848	7.64E-06	6.20E-05	4.668713886	1280	Upregulated
NDUFAF5	1.109549719	3.808020065	26.69878678	7.65E-06	6.20E-05	4.668182677	1281	Upregulated
ZNF821	1.234067557	2.07286667	22.6916405	2.74E-05	0.000167016	4.661371747	1283	Upregulated
DOCK1	1.210276308	1.242327606	23.1718645	2.32E-05	0.00014656	4.640178999	1286	Upregulated
LCN2	1.427312366	3.871506812	18.07649034	0.00013078	0.000575547	4.624376769	1292	Upregulated
AQP9	1.057426118	9.58495163	28.37278172	4.61E-06	4.26E-05	4.62126121	1294	Upregulated
MED26	1.072393561	2.761259157	27.65024696	5.78E-06	5.04E-05	4.6085353	1297	Upregulated
PRKD2	1.35757463	5.78114108	19.29172834	8.51E-05	0.000407494	4.602014117	1298	Upregulated
DNAJB1	1.302254283	7.387115896	20.40631144	5.79E-05	0.00029947	4.588683823	1303	Upregulated
WHAMM	1.256358768	5.579103629	21.489627	4.02E-05	0.000224527	4.584115482	1305	Upregulated
STARD8	1.139089502	2.737659101	24.72826992	1.42E-05	0.000100389	4.554436457	1314	Upregulated
IL18RAP	1.423197291	7.4365353	17.63447617	0.000152929	0.000649406	4.536418121	1318	Upregulated
SLC7A5	1.441764366	3.664597895	17.30806883	0.00017246	0.000714861	4.535471005	1319	Upregulated
IFT20	1.101504204	4.459351761	25.6918523	1.04E-05	7.85E-05	4.521720358	1320	Upregulated
DENND3	1.04800791	8.337407162	27.67590691	5.67E-06	4.97E-05	4.510616826	1324	Upregulated
GBP3	1.197210999	6.541357167	22.51854639	2.86E-05	0.000172189	4.506294923	1326	Upregulated
ANKHD1	1.069487058	3.671648703	26.75017442	7.53E-06	6.13E-05	4.504953588	1327	Upregulated
VPS9D1	1.143467417	3.492970436	24.15666316	1.69E-05	0.000115582	4.501957426	1328	Upregulated
ITGA9	1.509909328	2.065307945	16.02050957	0.000277726	0.001058065	4.492716784	1333	Upregulated
ZNF281	1.141896487	7.536843986	24.11917987	1.70E-05	0.00011634	4.492529006	1334	Upregulated
PTPN2	1.052947682	6.870591686	27.22688086	6.50E-06	5.51E-05	4.484687521	1339	Upregulated
TEC	1.150133274	4.105456982	23.76042764	1.92E-05	0.000126981	4.481220198	1341	Upregulated
OLR1	1.633311931	2.204919525	14.25788121	0.000541179	0.001817506	4.47613095	1343	Upregulated
SDC4	1.500734661	2.944828419	16.01035188	0.000278279	0.001059631	4.464453737	1346	Upregulated
DUSP2	1.516887575	5.625508541	15.73891039	0.000306675	0.001145572	4.461132562	1348	Upregulated
DEDD2	1.159078233	7.133938178	23.29752482	2.22E-05	0.000142226	4.459000024	1350	Upregulated
SH3TC1	1.042754682	5.830767903	27.16605637	6.62E-06	5.59E-05	4.434240632	1360	Upregulated
FOXN2	1.038057478	8.183179781	27.34304393	6.27E-06	5.38E-05	4.431546261	1362	Upregulated
DNAH17	1.3267127	3.687301483	18.88106778	9.84E-05	0.000458649	4.429256144	1363	Upregulated
UBALD2	1.237794546	5.409783029	20.89094162	4.92E-05	0.000264203	4.428906717	1364	Upregulated
CLEC5A	1.404004973	3.951164367	17.28238068	0.000173943	0.000718866	4.413282306	1365	Upregulated
PCBP3	1.460035804	0.877110947	16.21242517	0.000250457	0.000973533	4.397116024	1367	Upregulated
STX1A	1.682689853	1.274384221	13.31308295	0.000773241	0.002446761	4.394190425	1368	Upregulated
TNF	1.566185818	2.848326357	14.74936539	0.000447742	0.001565155	4.393844604	1370	Upregulated
GNG2	1.036617301	7.178294431	26.92808769	7.11E-06	5.91E-05	4.383368852	1377	Upregulated
CAMKK1	1.187726494	3.654234957	21.8485828	3.58E-05	0.000205138	4.380281228	1379	Upregulated
FKBP5	1.384506839	6.844934202	17.43609646	0.000164271	0.000687068	4.37919561	1380	Upregulated
LAMTOR3	1.019764853	6.952521074	27.55732414	5.88E-06	5.10E-05	4.377232914	1381	Upregulated
IL1RAP	1.271712656	8.195555754	19.73416928	7.30E-05	0.000361656	4.376859017	1382	Upregulated
ZNF394	1.149637893	7.586652359	22.83123612	2.58E-05	0.000159574	4.365218989	1386	Upregulated
TP53BP1	1.081382783	6.034157941	25.02729932	1.28E-05	9.21E-05	4.364030501	1388	Upregulated
LMO2	1.054105396	7.144778237	25.80893283	1.00E-05	7.64E-05	4.339589289	1392	Upregulated
HELB	1.161877525	6.110269373	22.24968716	3.12E-05	0.000184086	4.339587724	1393	Upregulated
CFAP43	1.616444379	0.719894012	13.71549942	0.000638996	0.002078794	4.335608632	1394	Upregulated
RABGGTB	1.123492495	6.74385062	23.2701289	2.24E-05	0.000142663	4.320603875	1399	Upregulated
SRF	1.108882249	4.719299452	23.74407054	1.92E-05	0.000127288	4.319331943	1400	Upregulated
PCIF1	1.124292283	4.778829679	22.96510618	2.47E-05	0.000153802	4.286969211	1407	Upregulated
SLC23A2	1.129764739	5.136952754	22.678988	2.71E-05	0.000166014	4.270347932	1412	Upregulated
ST3GAL4	1.213204333	4.831721613	20.34445769	5.92E-05	0.0003053	4.264744458	1415	Upregulated
SLC26A8	1.303384246	3.548867995	18.29926062	0.000120912	0.000541676	4.257192483	1416	Upregulated
CXCL16	1.269131395	4.414826431	18.95649359	9.57E-05	0.000448049	4.249907931	1418	Upregulated
UBE2D1	1.278221024	8.353488222	18.69335766	0.000104893	0.000482282	4.239474039	1423	Upregulated
NOD2	1.165370193	5.288681515	21.37031671	4.18E-05	0.000232166	4.235189746	1424	Upregulated
CHSY1	1.06324553	7.4265474	24.48343885	1.52E-05	0.000105917	4.226436541	1428	Upregulated
C9orf72	1.094445655	8.344840816	23.05158278	2.40E-05	0.000150645	4.183019702	1438	Upregulated
NAMPT	1.327699093	13.77838059	17.30728618	0.000172104	0.000713653	4.177622699	1441	Upregulated
SLC5A9	1.370247022	1.270550487	16.52420404	0.000228741	0.000905506	4.169810419	1443	Upregulated
LTF	1.808150368	5.6059977	11.21326582	0.001826448	0.004990735	4.162064707	1444	Upregulated
TMEM140	1.106115088	6.944242351	22.45529487	2.92E-05	0.00017442	4.157226751	1447	Upregulated
HMGB2	1.055979157	8.021974066	24.00121221	1.77E-05	0.000119396	4.142618804	1453	Upregulated
SEMA7A	1.296820662	4.141507474	17.61599821	0.000154131	0.000653266	4.130257436	1456	Upregulated
ANXA5	1.018279312	8.344777497	25.09746471	1.25E-05	9.05E-05	4.117136255	1457	Upregulated
CHRNB2	1.428892524	1.787778276	15.28136151	0.000366236	0.001323141	4.112915325	1459	Upregulated
RSPH9	1.281151011	1.496617809	17.8298689	0.000143426	0.000620432	4.109043151	1460	Upregulated
RHBDD2	1.233246186	2.795907192	18.81852428	0.00010099	0.000466848	4.107726179	1461	Upregulated
ALOX5AP	1.063320711	7.881018471	23.43292936	2.12E-05	0.00013764	4.105754034	1462	Upregulated
FBRS	1.145463465	5.940007298	20.93850201	4.84E-05	0.000261466	4.103719582	1463	Upregulated
RFX2	1.436090205	4.116458154	15.05895984	0.000396692	0.001418872	4.090066386	1466	Upregulated
CCDC157	1.24408008	1.117600892	18.44821217	0.000113875	0.000516525	4.089177066	1467	Upregulated
CLEC6A	1.243089229	2.55016842	18.47114883	0.000114285	0.000517963	4.084420352	1468	Upregulated
SELL	1.042600357	10.56816344	23.84660383	1.86E-05	0.000124291	4.071940399	1472	Upregulated
PDLIM7	1.147730181	4.395618375	20.55579711	5.51E-05	0.0002881	4.063489019	1473	Upregulated
UBE2S	1.241792836	3.972874254	18.31804209	0.000119963	0.000538213	4.059477463	1475	Upregulated
FHL3	1.271928441	3.595623201	17.61095812	0.000154598	0.000653997	4.050359388	1480	Upregulated
ORC1	1.036948999	1.643682242	23.86534305	1.88E-05	0.000125251	4.046402249	1481	Upregulated
RTP4	1.54067425	5.022336817	13.40350526	0.000752324	0.002384648	4.040534794	1483	Upregulated
RNASEK	1.272523321	2.414986986	17.42531668	0.000166116	0.00069322	4.020065213	1486	Upregulated
ENPP2	1.325952248	2.439675558	16.29523593	0.000250887	0.000974522	3.992718191	1492	Upregulated
UNC93B1	1.021087208	6.684677131	23.79256939	1.89E-05	0.000125915	3.98216089	1494	Upregulated
TRIB1	1.377886475	7.518397988	15.33724744	0.000356622	0.001295143	3.978898187	1497	Upregulated
KIF9	1.26202164	1.912831844	17.34900176	0.000171001	0.000710406	3.973466835	1499	Upregulated
SAMD9L	1.319683446	9.239639118	16.20349099	0.0002579	0.000997259	3.960623318	1503	Upregulated
TCN1	1.406804729	4.462560572	14.71521278	0.000452058	0.001573848	3.943326021	1509	Upregulated
MAPK7	1.230808147	2.518822392	17.71061356	0.000149842	0.000639781	3.931162678	1512	Upregulated
EIF5	1.011178015	8.806760637	23.50075932	2.08E-05	0.000135214	3.912226592	1517	Upregulated
RAB5IF	1.097531382	5.075655182	20.76332011	5.13E-05	0.000272714	3.911923427	1518	Upregulated
CBX6	1.210703141	5.67244231	17.98892916	0.000134692	0.000588554	3.910829929	1519	Upregulated
NRIP3	1.312954375	2.020627982	15.98473077	0.000281798	0.001069907	3.900333021	1521	Upregulated
MPZ	1.020545679	2.246077162	23.06877481	2.42E-05	0.000151234	3.898842861	1522	Upregulated
SGTA	1.450651977	2.825613142	13.75813466	0.00065676	0.002129728	3.875671876	1524	Upregulated
JUP	1.621210796	2.966274222	11.80787077	0.001432384	0.004094156	3.871184893	1525	Upregulated
SERTAD2	1.339288537	5.344672205	15.31887914	0.000359169	0.00130269	3.864060066	1527	Upregulated
KDM3A	1.022575404	7.752607637	22.63639401	2.75E-05	0.000167543	3.861116543	1528	Upregulated
MAP2K6	1.318387888	6.031998095	15.63144174	0.000319254	0.001185784	3.857595803	1529	Upregulated
CYTH4	1.083936085	9.320110577	20.70574706	5.23E-05	0.000276594	3.856815391	1530	Upregulated
TMCC3	1.035635271	7.005291078	22.06935931	3.32E-05	0.000192905	3.847029485	1532	Upregulated
HSBP1	1.041200252	6.734578248	21.88815075	3.52E-05	0.0002023	3.846197998	1533	Upregulated
CEACAM6	1.415164578	1.733005344	14.06838039	0.000582512	0.001927199	3.842275768	1534	Upregulated
EMD	1.175696366	4.370771157	18.28888714	0.000121129	0.000542131	3.839701986	1535	Upregulated
ARHGAP29	1.181777726	1.090434104	18.03189918	0.000132114	0.000579853	3.825038813	1539	Upregulated
IDO1	1.976642771	4.57479758	8.921716195	0.004885048	0.011639696	3.822942462	1541	Upregulated
LOC112267968	1.041489478	1.881223307	21.65136194	3.86E-05	0.00021788	3.813707156	1544	Upregulated
BIRC5	1.241701409	1.524799199	16.66636514	0.00021883	0.000871948	3.798997096	1549	Upregulated
PRKAG1	1.135767378	1.633270283	18.83916983	0.000100684	0.000466015	3.783923138	1554	Upregulated
ARG1	1.496433274	5.81671041	12.74860326	0.000975847	0.002967866	3.78231848	1556	Upregulated
RGL4	1.246516571	5.912617506	16.288657	0.000249911	0.000972771	3.754494767	1560	Upregulated
MLF1	1.539514175	1.824038811	12.10772698	0.001267925	0.003694402	3.744800254	1561	Upregulated
RBM4	1.05163197	5.149646086	20.70217576	5.24E-05	0.000276688	3.741716511	1563	Upregulated
PLIN4	1.190496247	3.589798262	17.25732617	0.000175644	0.000724547	3.738078679	1564	Upregulated
N4BP3	1.390216089	2.428914817	13.83888552	0.000637113	0.002075098	3.729895996	1569	Upregulated
CYTIP	1.007403853	9.459535165	21.9563872	3.44E-05	0.000198688	3.729235539	1570	Upregulated
SLC7A11	1.085575202	2.370351839	19.66119999	7.55E-05	0.000370724	3.724553505	1574	Upregulated
CASP5	1.478130523	5.537686864	12.67997115	0.001003107	0.003035819	3.72152491	1576	Upregulated
UNC119	1.066735116	6.672344495	20.08649544	6.46E-05	0.00032738	3.717516664	1577	Upregulated
SNAPC1	1.020648302	3.185501731	21.37730506	4.19E-05	0.000232556	3.708498192	1580	Upregulated
LILRA6	1.01335348	5.296542455	21.58459323	3.90E-05	0.000219297	3.707828018	1581	Upregulated
GRINA	1.29108565	6.010123337	15.1964635	0.000376147	0.001354543	3.703100964	1584	Upregulated
ANXA1	1.058526266	9.78708106	20.1765709	6.27E-05	0.000319168	3.700587526	1585	Upregulated
HSP90B1	1.004498926	7.768012446	21.76570393	3.67E-05	0.000209167	3.696061039	1587	Upregulated
PHF13	1.109096849	3.426852523	18.79750215	0.000101425	0.000468276	3.692736034	1590	Upregulated
COL8A2	1.120674989	2.084289517	18.50496518	0.000113234	0.00051425	3.685704745	1593	Upregulated
RBM44	1.170754463	2.897916082	17.31089006	0.00017273	0.000715558	3.68243843	1594	Upregulated
TRIM5	1.051077784	5.738166002	20.20736373	6.20E-05	0.000316875	3.677838831	1596	Upregulated
SERPINE1	1.441252847	0.882292213	12.81743035	0.000933049	0.00286469	3.664994081	1599	Upregulated
MROH6	1.366245043	1.444707555	13.7154888	0.000666789	0.002158471	3.642209605	1606	Upregulated
PRR7	1.318862332	2.652859863	14.38705309	0.000514866	0.001747619	3.636833203	1607	Upregulated
DDO	1.288079831	1.128710771	14.8327266	0.000430277	0.001515367	3.631718078	1610	Upregulated
ZC3H3	1.239769372	3.283963186	15.53363245	0.000332127	0.001222684	3.611058526	1612	Upregulated
TANK	1.03941289	9.065949172	19.84873632	7.01E-05	0.0003503	3.59175365	1618	Upregulated
E2F1	1.137754761	2.323640511	17.37434075	0.000169315	0.000703928	3.586739952	1619	Upregulated
RELA	1.034791175	4.913761267	19.76411606	7.22E-05	0.000358716	3.565113913	1623	Upregulated
SDSL	1.107155426	1.108664077	17.60768505	0.000154248	0.000653271	3.526186495	1636	Upregulated
SLC19A2	1.076530128	3.315835238	18.33001832	0.000119671	0.000537554	3.519799322	1637	Upregulated
TMEM132A	1.237462304	1.925960052	14.97853468	0.000411492	0.001463333	3.507780933	1639	Upregulated
CXCR4	1.204952851	9.88161851	15.43111797	0.000344212	0.001256646	3.495311477	1645	Upregulated
GFOD1	1.034201406	5.168285245	19.11228415	9.06E-05	0.000429067	3.482647536	1647	Upregulated
TRA2A	1.023235934	7.190509745	19.37024705	8.28E-05	0.000398354	3.478726976	1650	Upregulated
EPS8L1	1.169188767	0.824415197	15.94937254	0.000278342	0.001059631	3.47815593	1651	Upregulated
SMPD2	1.02372754	3.281152072	19.17309413	8.90E-05	0.000423104	3.453598537	1656	Upregulated
IL15RA	1.019922647	4.101319828	19.04895113	9.27E-05	0.00043777	3.425669419	1670	Upregulated
GALE	1.041169402	3.017255576	18.37612077	0.000117889	0.000530621	3.410054465	1672	Upregulated
SH3D21	1.457431302	2.476153548	11.46439735	0.001651372	0.004592517	3.407400384	1673	Upregulated
AVPI1	1.155113042	0.981052877	15.72535221	0.000305973	0.001144103	3.397805261	1676	Upregulated
MYZAP	1.292851472	2.620076352	13.30444628	0.000785423	0.002478253	3.368982695	1684	Upregulated
ZNF34	1.03151162	3.102879544	18.26542188	0.000122553	0.000547402	3.364474855	1686	Upregulated
TNFRSF21	1.074560017	1.052803502	17.06196338	0.000187695	0.000768552	3.346530846	1689	Upregulated
B2M	1.008604122	14.62759907	18.60882182	0.000108066	0.000493809	3.334890362	1692	Upregulated
HLX	1.068447909	4.023667284	17.11422229	0.000184813	0.000757591	3.334161643	1693	Upregulated
ETV6	1.127652636	5.131771193	15.73324702	0.000307349	0.00114732	3.315654408	1696	Upregulated
P2RY1	1.072095527	4.108285367	16.86169213	0.000202607	0.00081786	3.30990323	1697	Upregulated
PPP1R2	1.010403199	8.226356036	18.36806241	0.000117674	0.00053008	3.309735653	1698	Upregulated
ARRDC4	1.178817537	5.128037855	14.62560418	0.000467658	0.00161601	3.290735145	1700	Upregulated
RIN1	1.102168948	2.42528445	16.06651766	0.000273166	0.001043195	3.286264846	1701	Upregulated
ZNF20	1.135374033	0.902659813	15.17374363	0.00037553	0.001352761	3.257137012	1705	Upregulated
SDF2L1	1.065127688	3.678871941	16.58069505	0.000224777	0.000892441	3.248022284	1709	Upregulated
SIRPD	1.045666485	1.311450099	17.01125302	0.00019291	0.000786141	3.246271166	1710	Upregulated
TRIP10	1.310964428	2.39421621	12.32174674	0.001163773	0.003435974	3.23015095	1714	Upregulated
PLSCR4	1.247678102	3.250761229	13.12013492	0.000843315	0.002626735	3.219737788	1717	Upregulated
TNFAIP2	1.022351219	7.717266965	16.95365956	0.000195718	0.000794671	3.169097064	1723	Upregulated
RPL22L1	1.07393186	5.503977451	15.79913097	0.000299837	0.001123808	3.167355855	1725	Upregulated
CEP295NL	1.346048028	1.935877177	11.44682074	0.001664696	0.004618592	3.143682246	1730	Upregulated
IDS	1.1486992	5.031344833	14.20125665	0.000550768	0.001843581	3.14093167	1731	Upregulated
TNXB	1.242573435	1.512019176	12.73990365	0.000983358	0.002984993	3.137568384	1733	Upregulated
PPM1N	1.156290864	2.081223602	14.04441035	0.00058904	0.001943009	3.135311821	1734	Upregulated
MED25	1.126742352	5.249214484	14.53739684	0.000483748	0.001659737	3.132299471	1735	Upregulated
IGF2BP3	1.037732862	3.757926664	16.22537043	0.000256213	0.000991743	3.116935147	1740	Upregulated
IRS2	1.194790394	5.836687491	13.16989741	0.000824974	0.002579611	3.092650052	1745	Upregulated
DNMBP	1.309362074	3.157184862	11.55889631	0.001585928	0.00444306	3.08003569	1750	Upregulated
CALHM6	1.186471491	2.767195246	13.14032106	0.000837749	0.002612941	3.064502168	1754	Upregulated
ABI3BP	1.098146428	1.708587208	14.51206748	0.000492098	0.001683191	3.046111665	1761	Upregulated
TMEM67	1.164980016	3.0748295	13.32614243	0.000777604	0.002459168	3.039679568	1763	Upregulated
NAIP	1.100732135	6.110615198	14.37947999	0.000514016	0.001745266	3.035971535	1764	Upregulated
DGKZ	1.110448933	5.877566931	14.1389683	0.000564136	0.001880961	3.026662162	1767	Upregulated
ABHD8	1.035037181	2.206567537	15.60837753	0.000324443	0.001199847	3.023213511	1770	Upregulated
SEZ6	1.193009519	1.595498394	12.6991472	0.001000474	0.003029501	3.004748188	1773	Upregulated
MT1E	1.276762311	1.10100594	11.54097249	0.001588893	0.004449941	3.002492644	1775	Upregulated
CRISP3	1.435002468	4.243981541	9.844540839	0.003263214	0.008249339	2.989943666	1779	Upregulated
OR2B6	1.267490607	1.323603266	11.48573938	0.001632877	0.004546771	2.96883933	1786	Upregulated
PLAGL2	1.271079826	4.070602925	11.38807432	0.001699498	0.00470399	2.958480979	1788	Upregulated
TNNI2	1.129088991	2.985034786	13.28137518	0.000791688	0.00249575	2.938791557	1792	Upregulated
SELENOK	1.236491432	7.647249031	11.71797976	0.001482261	0.004204279	2.938285087	1793	Upregulated
CEACAM8	1.29861972	3.225398717	10.91091221	0.002075856	0.005585711	2.92568831	1797	Upregulated
PGPEP1	1.004390731	5.041614136	15.51248438	0.000333904	0.001227886	2.923622645	1798	Upregulated
DEFA3	1.783589357	5.646875566	7.135391717	0.011017833	0.02327779	2.912705336	1800	Upregulated
LY96	1.03873097	6.661496288	14.6665069	0.000460293	0.001594981	2.905584527	1802	Upregulated
PTP4A1	1.390178765	1.272278918	9.7585561	0.00338125	0.008507093	2.877974213	1806	Upregulated
GADD45A	1.045374857	4.557880383	14.30263941	0.00052968	0.001788615	2.872149893	1807	Upregulated
TPST1	1.300562001	4.408306355	10.53965408	0.002424027	0.006384977	2.854526384	1809	Upregulated
BATF	1.021941423	4.181999788	14.5448272	0.000482634	0.001656427	2.841842928	1814	Upregulated
ZNF433	1.110474483	1.399647846	12.90920957	0.000919336	0.002826945	2.830247011	1815	Upregulated
IFNG	1.305335139	2.867832536	10.27808005	0.00271435	0.007036683	2.809906169	1819	Upregulated
SAMD4B	1.289277452	4.118222063	10.43873395	0.002530471	0.006624529	2.809135756	1820	Upregulated
ALDOA	1.032037435	3.733544888	14.03115274	0.000588977	0.001943009	2.798395517	1823	Upregulated
JUNB	1.149220113	8.974723365	11.92658162	0.001360816	0.003918825	2.7659937	1826	Upregulated
VDR	1.08308144	3.024135693	12.84904601	0.000939885	0.002882954	2.751202575	1828	Upregulated
CLCF1	1.055833998	2.172477177	13.11462065	0.000848192	0.002638846	2.722558772	1832	Upregulated
IL1RL1	1.457609556	3.243068932	8.480907284	0.005951357	0.013767159	2.712838283	1834	Upregulated
ELF4	1.096820802	5.118030503	12.00698422	0.001317058	0.003816549	2.652473768	1838	Upregulated
SUCNR1	1.105385572	2.873212844	11.86923596	0.001397056	0.004009682	2.649487737	1840	Upregulated
CASZ1	1.031813141	2.328985809	12.67155559	0.001011459	0.003057766	2.594592971	1848	Upregulated
HCAR2	1.038197018	6.492265378	12.04104857	0.001298725	0.003772277	2.515962971	1861	Upregulated
S1PR2	1.152616616	1.474533497	10.39872119	0.002581549	0.006731289	2.503370056	1866	Upregulated
POLR2A	1.141869756	6.330072028	10.16364746	0.00284376	0.007322221	2.438299773	1869	Upregulated
PER2	1.033862577	2.864290985	11.38050611	0.001708249	0.004723507	2.404490863	1874	Upregulated
TRAF3IP2	1.086041647	2.992823651	10.58300535	0.002384009	0.006291496	2.390644887	1877	Upregulated
PLEKHG2	1.050545069	3.001146659	11.03315623	0.001973065	0.005341454	2.387196116	1878	Upregulated
MAGI2	1.414738102	1.41141609	7.433398861	0.009591628	0.020677355	2.383133431	1879	Upregulated
VSTM1	1.052300741	3.260280093	10.96333386	0.002030422	0.005474062	2.379978404	1882	Upregulated
COL7A1	1.012290881	1.022885439	11.35853019	0.001717212	0.004742389	2.352566889	1889	Upregulated
LRRC37A	1.252901257	5.048462466	8.555744347	0.005748435	0.013384111	2.347198327	1890	Upregulated
TGM4	1.193459645	0.731432084	9.060748761	0.004539264	0.010947231	2.340011205	1893	Upregulated
GLUL	1.003328209	11.57782128	11.04425828	0.00195961	0.00530891	2.282566307	1902	Upregulated
TMEM45A	1.113421726	1.405979139	9.341434692	0.004070275	0.009937258	2.229886934	1907	Upregulated
RIPOR1	1.049119024	4.235307413	9.823673256	0.003292394	0.008307988	2.182696473	1910	Upregulated
SDR42E2	1.193419804	1.282442115	8.268637198	0.006547002	0.014912242	2.179730017	1911	Upregulated
KITLG	1.001118818	1.290335815	10.31320176	0.002676101	0.006953358	2.160219622	1913	Upregulated
SMC1B	1.065765956	1.54464776	8.992804757	0.004748158	0.011372043	2.072021137	1917	Upregulated
C1QTNF7	1.153153012	1.541141258	7.960601723	0.007541122	0.016855287	2.044844543	1919	Upregulated
TGM2	1.004975411	4.102806874	9.415290054	0.003931502	0.009676806	2.024289764	1922	Upregulated
CCL3L3	1.328346254	3.423226564	6.464834933	0.015152342	0.030621034	2.011089853	1923	Upregulated
GPX3	1.047213335	2.683498867	8.647359365	0.005528441	0.012950583	1.976835785	1925	Upregulated
LENG9	1.06427889	1.898888408	8.216367144	0.006718128	0.015246513	1.933613253	1928	Upregulated
RANBP17	1.124118258	4.536663399	7.556634668	0.009057053	0.019689169	1.917490149	1930	Upregulated
TAF1C	1.07290018	2.24432434	7.795752446	0.008131642	0.017979893	1.872439231	1933	Upregulated
SH2D3A	1.011973918	2.648304442	8.415557319	0.006133734	0.014120223	1.872312088	1934	Upregulated
CLEC12B	1.231858802	3.134863092	6.397898604	0.015650747	0.031445805	1.850790585	1936	Upregulated
SERPINB10	1.246236383	2.073391524	6.268825585	0.016671597	0.033119673	1.844322615	1937	Upregulated
ACVRL1	1.003005296	0.945133289	8.302018089	0.00642871	0.014684943	1.838636816	1938	Upregulated
PMAIP1	1.092370113	6.852462404	7.412461469	0.009681207	0.020850243	1.836152786	1939	Upregulated
KIF18B	1.02087169	1.003919791	8.075150151	0.007132294	0.016074059	1.831315627	1940	Upregulated
TNNT1	1.094466162	2.540161058	7.328570324	0.010084487	0.021601561	1.822849661	1941	Upregulated
DEFA4	1.35439626	2.859489834	5.466129031	0.024704466	0.046390796	1.806179745	1943	Upregulated
MYO3B	1.012896466	0.884402833	7.633354905	0.008714834	0.019075822	1.741692421	1944	Upregulated
SIGLEC14	1.148866877	4.20042385	6.342028729	0.016067396	0.032113786	1.715612655	1946	Upregulated
ZFP92	1.08706026	1.16451748	6.49809336	0.014910123	0.030186956	1.652528002	1948	Upregulated
VSIG4	1.111352242	3.651350027	6.267770261	0.016657617	0.033100277	1.644988438	1949	Upregulated
DMD	1.056968244	1.155102628	6.238040221	0.016899606	0.033518708	1.558724518	1952	Upregulated
ATOH8	1.113882396	1.345321116	5.672145967	0.022305528	0.042510946	1.527688843	1955	Upregulated
U2AF1	1.105818022	3.205913807	5.662935817	0.022397145	0.042670919	1.514824732	1957	Upregulated
