# Supplementary material for: Integrative Transcriptomic Analysis Reveals Distinct and Shared Host Responses in Dengue and Chikungunya Infections
Source: Int J Mol Sci. 2026 Jun 19;27(12):5552. doi: 10.3390/ijms27125552 (PMC13299182; doi:10.3390/ijms27125552)
Supplement: Supplementary file 1 [file ijms-27-05552-s001.zip › Table S1 DE_Results/BH_Upregulated_DE_Healthy_vs_Dengue_GSE279208_Fold12_Ready.csv]

Gene Symbol	logFC	logCPM	F	PValue	BH_adjusted_p-value	MAS_Score	MAS_rank	Category
IFI27	7.706777545	7.660253336	51.02636955	7.48E-07	0.001337212	22.14773603	2	Upregulated
NDUFC2-KCTD14	4.633743507	3.521567769	79.78360513	2.65E-08	0.000110407	18.33574581	3	Upregulated
SDC1	6.688823483	5.622217381	29.7881819	2.69E-05	0.002338304	17.5989573	5	Upregulated
UCHL1	6.255407591	3.439107087	34.15719148	8.68E-06	0.00216811	16.66389763	6	Upregulated
FBXO16	5.91821645	0.794947479	29.58804335	7.61E-06	0.00216811	15.76564783	7	Upregulated
FAM72C	5.440689389	1.89787969	32.82888674	7.05E-06	0.00216811	14.49355453	8	Upregulated
RNASE1	5.348848477	4.388922706	29.91340042	2.62E-05	0.002338304	14.0733503	9	Upregulated
MET	5.330619734	1.908848805	23.62381783	6.58E-05	0.003157403	13.33012046	10	Upregulated
BUB1	4.894094437	5.885858376	34.45371542	1.06E-05	0.00216811	13.03746998	11	Upregulated
MZB1	5.198884754	8.907846233	24.58117177	8.07E-05	0.003488815	12.77533428	12	Upregulated
E2F8	4.700030011	3.101240873	35.79604838	8.44E-06	0.00216811	12.52049812	13	Upregulated
NES	4.606796863	-0.151535334	25.85847975	1.86E-05	0.00216811	12.27213259	14	Upregulated
BUB1B	4.60028288	3.727669291	35.383387	9.20E-06	0.00216811	12.25477986	15	Upregulated
ALDH1L2	4.704277734	3.745252877	28.56023178	3.46E-05	0.002629003	12.1380197	16	Upregulated
DEPDC1	4.509193105	2.728534932	34.04410396	1.15E-05	0.00216811	12.0121241	17	Upregulated
SMIM33	4.471730955	-0.051237602	30.5576634	5.37E-06	0.00216811	11.91232798	18	Upregulated
RRM2	4.445151143	7.356815265	33.76686927	1.20E-05	0.00216811	11.84152152	19	Upregulated
DLGAP5	4.430681549	4.368428977	34.14443777	1.14E-05	0.00216811	11.8029757	20	Upregulated
PHKA1	4.404832476	1.490866419	31.65083067	1.33E-05	0.00216811	11.73411587	21	Upregulated
SHCBP1	4.345771863	4.803706305	31.95279512	1.72E-05	0.00216811	11.57678319	22	Upregulated
SCIN	4.423240618	1.367130338	27.10716076	3.33E-05	0.002621134	11.41864309	23	Upregulated
BHLHA15	5.064945322	3.964086535	20.66920523	0.000210652	0.005634086	11.39195595	24	Upregulated
CDK1	4.238413715	3.594287768	32.89935473	1.45E-05	0.00216811	11.29078981	25	Upregulated
MCM10	4.271426815	3.914901364	30.16112478	2.47E-05	0.002276927	11.28789026	26	Upregulated
INAVA	4.723843314	2.151124393	22.8966766	0.00010735	0.004115279	11.26920379	27	Upregulated
ESCO2	4.191114115	2.907544707	34.83276453	1.02E-05	0.00216811	11.16478752	28	Upregulated
HMMR	4.157448558	4.010934284	33.3018012	1.34E-05	0.00216811	11.07510521	29	Upregulated
KIF4A	4.15247751	3.446938286	36.94215829	6.95E-06	0.00216811	11.06186274	30	Upregulated
CDCA2	4.140815976	3.427253102	35.04436058	9.76E-06	0.00216811	11.03079736	31	Upregulated
CDC20	4.12971214	5.237457097	36.21231257	7.71E-06	0.00216811	11.00121764	32	Upregulated
CDC25C	4.099596675	1.243251796	42.10958949	1.92E-06	0.002094489	10.98249902	33	Upregulated
TP73	4.290659634	3.480929485	27.15384424	4.66E-05	0.002857949	10.91520456	34	Upregulated
C4B	4.090348776	0.941836531	30.37862078	1.50E-05	0.00216811	10.89635684	35	Upregulated
IGLL5	4.859370917	13.44673999	20.33045469	0.000225563	0.00582612	10.85885027	36	Upregulated
ADAMTS2	6.04979765	3.984957612	13.26089724	0.00165715	0.016236696	10.8261271	37	Upregulated
NCAPG	4.061065691	4.608444651	35.96273635	8.09E-06	0.00216811	10.81834908	38	Upregulated
KIF14	4.043830145	2.961608736	34.72018484	1.04E-05	0.00216811	10.77243499	39	Upregulated
KCNN3	4.209907844	3.598102954	27.68450368	4.15E-05	0.002778791	10.76113146	40	Upregulated
ASPM	4.024653138	4.34434465	41.28502997	3.26E-06	0.00216811	10.721349	41	Upregulated
EXO1	4.013928282	3.209138912	31.32409193	1.98E-05	0.00216811	10.69277885	42	Upregulated
CENPA	4.039666649	2.346954583	29.99924171	2.53E-05	0.002284228	10.66981202	43	Upregulated
HJURP	4.00061812	3.91944445	39.18601373	4.65E-06	0.00216811	10.65732166	44	Upregulated
PIR	3.997904152	-0.280159506	33.08077997	3.13E-06	0.00216811	10.65009187	45	Upregulated
BIRC5	3.960779717	4.55753586	33.12972971	1.37E-05	0.00216811	10.55119539	47	Upregulated
CDC6	3.937432936	4.545448586	30.7296665	2.18E-05	0.00216811	10.48900146	48	Upregulated
TROAP	3.921861479	3.277019882	40.82409924	3.58E-06	0.00216811	10.44752037	50	Upregulated
CEP55	3.915373788	3.974662811	34.99392462	9.71E-06	0.00216811	10.43023768	51	Upregulated
MELK	3.911731745	3.331710974	33.26113367	1.36E-05	0.00216811	10.42053558	52	Upregulated
SLC16A14	4.455325072	2.99606112	22.22669647	0.000142876	0.004603864	10.41154886	53	Upregulated
TRIP13	3.902009237	3.825150456	32.90049681	1.44E-05	0.00216811	10.39463561	54	Upregulated
TICRR	3.899925645	3.077178715	30.88891202	2.16E-05	0.00216811	10.38908509	55	Upregulated
TTK	3.882055318	3.24672367	31.90586119	1.76E-05	0.00216811	10.34147999	56	Upregulated
BFSP2	4.040387448	0.838509197	25.01283763	5.02E-05	0.002857949	10.27852574	57	Upregulated
CCNA2	3.854091374	5.171219581	32.23273471	1.62E-05	0.00216811	10.26698631	58	Upregulated
SLCO2B1	3.820165932	0.749993952	28.57756221	2.32E-05	0.00216811	10.17661169	59	Upregulated
GGH	3.995359343	4.279276822	27.15632785	4.59E-05	0.002848029	10.1700096	60	Upregulated
PLK1	3.795556498	5.428538008	30.7687808	2.15E-05	0.00216811	10.11105416	61	Upregulated
TSHR	4.67216357	3.036442725	19.10131444	0.000312896	0.006880422	10.10301598	62	Upregulated
CDCA5	3.800463554	4.55368717	30.3009153	2.37E-05	0.002200903	10.09934817	63	Upregulated
ESPL1	3.772676731	4.005097109	33.06591303	1.39E-05	0.00216811	10.05010432	64	Upregulated
KIF2C	3.762347356	4.073386801	33.69426286	1.23E-05	0.00216811	10.0225877	65	Upregulated
NUF2	3.742507345	2.939324872	31.658665	1.85E-05	0.00216811	9.969735525	66	Upregulated
CAV1	4.79636236	4.119577017	17.62074917	0.000468417	0.008426142	9.94943614	67	Upregulated
CCNB2	3.732135761	4.223572327	34.54673309	1.05E-05	0.00216811	9.942106468	68	Upregulated
GINS1	3.730044192	2.947941564	32.56503297	1.56E-05	0.00216811	9.936534699	69	Upregulated
ANLN	3.715475907	3.132861766	31.34655057	1.96E-05	0.00216811	9.897725971	70	Upregulated
TOP2A	3.709361189	5.892435466	32.6220853	1.50E-05	0.00216811	9.881436857	71	Upregulated
CDC45	3.740910369	3.621410364	30.02086297	2.54E-05	0.002284228	9.880718852	72	Upregulated
ELL2	3.776075599	7.969140764	28.88740005	3.16E-05	0.002531069	9.80532035	73	Upregulated
TNFRSF17	4.35460242	5.911246814	20.42327259	0.000220498	0.005771687	9.748636316	74	Upregulated
KIF20A	3.6428833	2.967280241	31.54556093	1.89E-05	0.00216811	9.704345164	75	Upregulated
GTSE1	3.632120564	4.172894207	36.65547903	7.15E-06	0.00216811	9.675674109	76	Upregulated
FN1	5.252510405	4.707806772	13.87822008	0.001390569	0.014393175	9.674301636	77	Upregulated
FOXM1	3.631011566	5.542903381	31.30761458	1.93E-05	0.00216811	9.672719828	78	Upregulated
SKA3	3.798516708	3.640000759	26.90744065	4.87E-05	0.002857949	9.663219742	79	Upregulated
LPIN3	5.398536878	2.768777274	12.91984351	0.001760655	0.016778275	9.583767097	80	Upregulated
MKI67	3.593600009	7.510331221	31.29559908	1.94E-05	0.00216811	9.57305848	81	Upregulated
CCNB1	3.593352221	4.24455354	30.67841107	2.20E-05	0.00216811	9.572398392	82	Upregulated
ZWINT	3.70352442	4.700823419	28.39089358	3.51E-05	0.002629003	9.555867004	83	Upregulated
NEK2	3.58285514	2.457284698	33.48921803	1.31E-05	0.00216811	9.544435022	84	Upregulated
TPX2	3.571759117	5.623462118	32.90665721	1.42E-05	0.00216811	9.514876116	85	Upregulated
PYCR1	3.731938925	3.879817087	26.68055738	5.10E-05	0.002857949	9.493849485	86	Upregulated
CKAP2L	3.563551119	3.052968299	33.54723948	1.29E-05	0.00216811	9.493010678	87	Upregulated
SPAG4	3.813665527	0.618679773	23.60940648	7.05E-05	0.003269719	9.478825672	88	Upregulated
CDC25A	3.823861003	3.250176802	25.0095518	7.46E-05	0.003340993	9.468355899	89	Upregulated
SLCO4A1	3.551896943	3.130173736	38.09119807	5.66E-06	0.00216811	9.4619649	90	Upregulated
AURKB	3.585768739	4.066199973	29.68026914	2.70E-05	0.002338304	9.434512825	91	Upregulated
KIFC1	3.535660387	4.7469085	30.79929302	2.14E-05	0.00216811	9.418712034	93	Upregulated
DTL	3.697145484	4.669581	26.64038607	5.11E-05	0.002857949	9.405336865	94	Upregulated
CDKN3	3.50601457	3.297626967	31.43451444	1.92E-05	0.00216811	9.339737984	96	Upregulated
SPAG5	3.494329499	4.828995762	30.98488698	2.07E-05	0.00216811	9.308609904	97	Upregulated
CENPE	3.489280516	4.019743006	30.59131311	2.24E-05	0.00216811	9.295159826	98	Upregulated
MIXL1	4.334418024	3.578234226	18.66869666	0.000353136	0.00724883	9.274493391	99	Upregulated
UBE2C	3.430891508	3.964107935	31.58996465	1.84E-05	0.00216811	9.139616252	100	Upregulated
CHAC2	3.6046286	3.189355401	26.17131235	5.74E-05	0.002981489	9.10373044	101	Upregulated
TXNDC5	4.102966502	11.09937282	20.04643562	0.000242591	0.006070608	9.095324139	102	Upregulated
KLHL14	4.358817667	6.355927535	17.79759478	0.000440858	0.00819828	9.09370207	103	Upregulated
DEPDC1B	3.633742888	3.285512786	25.37752338	6.84E-05	0.003230897	9.050479608	104	Upregulated
PKMYT1	3.544558925	3.942047482	27.12143564	4.62E-05	0.002848029	9.022517173	105	Upregulated
KIF18B	3.383772338	3.278278305	34.55382017	1.06E-05	0.00216811	9.014094611	106	Upregulated
TERT	3.711815314	0.643376514	22.88430513	8.96E-05	0.003738294	9.009787712	107	Upregulated
DIAPH3	3.369783883	2.644074195	30.5688774	2.30E-05	0.00216811	8.976830503	108	Upregulated
DQX1	3.56074316	-0.612549697	21.96571603	6.02E-05	0.003039438	8.963126648	109	Upregulated
ORC1	3.480840139	3.710228417	28.02252274	3.82E-05	0.002714832	8.932730248	110	Upregulated
SKA1	3.336334431	3.651374716	33.83550906	1.20E-05	0.00216811	8.88772388	111	Upregulated
CCNE1	3.32826517	3.260287444	31.926815	1.74E-05	0.00216811	8.866228023	112	Upregulated
NCAPH	3.339560437	4.263442856	29.98117248	2.53E-05	0.002284228	8.820649122	113	Upregulated
POLQ	3.434156078	3.229384244	27.57072177	4.23E-05	0.002778791	8.778198094	114	Upregulated
DSCC1	3.423412061	1.93039495	27.69283577	4.13E-05	0.002778791	8.750734837	115	Upregulated
PCLAF	3.429189121	3.873226464	27.19825586	4.54E-05	0.002848029	8.728848467	116	Upregulated
KIF11	3.427664712	5.212333177	26.6836004	5.05E-05	0.002857949	8.71979245	117	Upregulated
STIL	3.265346007	4.012948425	34.68810929	1.02E-05	0.00216811	8.698616485	118	Upregulated
PTTG1	3.263713262	4.856396753	31.738083	1.78E-05	0.00216811	8.694266984	119	Upregulated
TYMS	3.472531419	5.591881695	25.43026404	6.66E-05	0.003157403	8.68365489	120	Upregulated
DEPP1	3.248430644	1.936728444	31.29080995	1.99E-05	0.00216811	8.653555331	121	Upregulated
MYBL2	3.858664424	7.67327286	20.46421179	0.000218019	0.005769043	8.639149305	122	Upregulated
IGF1	4.105177474	3.025914016	17.9377163	0.000430599	0.008065343	8.59368474	123	Upregulated
CD177	6.185307201	6.866965418	8.751692285	0.007912312	0.042109252	8.508647568	124	Upregulated
E2F7	3.354823297	2.070275193	26.37637513	5.52E-05	0.002940588	8.492956131	125	Upregulated
SLC6A9	3.334512783	1.827582746	26.60361368	5.22E-05	0.002857949	8.482819014	126	Upregulated
RAD54L	3.3244416	2.846425075	27.34344988	4.46E-05	0.00284237	8.465090234	127	Upregulated
TK1	3.324649513	4.974493732	26.58056215	5.17E-05	0.002857949	8.45772739	128	Upregulated
AURKA	3.172407748	4.043774442	40.96438812	3.41E-06	0.00216811	8.451036513	129	Upregulated
CLSPN	3.131568976	3.912017789	33.04035744	1.39E-05	0.00216811	8.342245343	132	Upregulated
KNL1	3.12997624	3.940353694	31.18172174	1.99E-05	0.00216811	8.338002424	133	Upregulated
KIF23	3.111688318	3.653051573	42.94906321	2.48E-06	0.002094489	8.335969762	134	Upregulated
PIMREG	3.263036773	0.392348207	25.7840743	4.73E-05	0.002857949	8.300987935	135	Upregulated
PLK4	3.11526867	3.714679421	30.72972824	2.18E-05	0.00216811	8.298822652	136	Upregulated
JCHAIN	3.995876051	11.93670686	17.62127892	0.000462557	0.008397465	8.294846433	137	Upregulated
CENPF	3.092042274	4.50940482	33.94881762	1.17E-05	0.00216811	8.23694942	138	Upregulated
GINS2	3.226774313	3.866766107	26.63974561	5.12E-05	0.002857949	8.208738209	139	Upregulated
CFAP54	3.460109942	1.443649904	22.70155629	0.000122698	0.004384161	8.159331905	140	Upregulated
CDCA8	3.05562549	3.962186767	31.47997021	1.88E-05	0.00216811	8.139938066	141	Upregulated
CCL2	4.125822689	3.306629493	15.6534531	0.00081811	0.010901167	8.097038529	142	Upregulated
CGN	3.457905551	0.797449808	21.75631311	0.000137047	0.004572628	8.090925481	143	Upregulated
CDCA3	3.257824221	3.349019518	25.01448906	7.39E-05	0.003324346	8.073845398	144	Upregulated
POLE2	3.126910656	2.417508135	28.31477736	3.65E-05	0.002632081	8.066493538	145	Upregulated
IFI27L1	3.025478087	2.759151221	32.58748262	1.54E-05	0.00216811	8.059627834	146	Upregulated
NUGGC	3.1642566	4.669168137	26.92693158	4.79E-05	0.002857949	8.049696552	147	Upregulated
HASPIN	3.164125224	2.686554846	26.62379994	5.21E-05	0.002857949	8.049362338	148	Upregulated
NDC80	3.167672738	3.571002146	26.3224908	5.50E-05	0.002940588	8.019172166	149	Upregulated
EME1	3.182136676	1.970031583	26.01401982	5.99E-05	0.003039438	8.010095859	150	Upregulated
RAD51	3.118083264	3.004622703	27.69973624	4.11E-05	0.002778791	7.970270408	151	Upregulated
OTOF	4.011946137	6.555994241	16.13212208	0.000703708	0.010330134	7.967299957	152	Upregulated
SPC24	3.146898115	2.361032339	26.30423702	5.61E-05	0.002956191	7.959346935	153	Upregulated
NUSAP1	3.079896151	5.438602707	27.67127627	4.08E-05	0.002778791	7.872658641	154	Upregulated
GMNN	2.931159017	3.715876455	33.1250837	1.37E-05	0.00216811	7.808369495	155	Upregulated
ITM2C	3.586539302	9.25026988	19.2756972	0.000296412	0.006718663	7.792535498	157	Upregulated
BCL2L14	3.136703587	0.286398779	23.69677243	7.83E-05	0.003414577	7.737190892	158	Upregulated
CHEK1	2.939947503	3.947425296	29.47532271	2.81E-05	0.0023611	7.722905929	159	Upregulated
HPDL	3.208280407	1.914574752	23.68192812	0.000101505	0.00396884	7.704160381	160	Upregulated
KIF15	3.210223641	3.451416187	22.97192923	0.000118479	0.004296821	7.598126504	161	Upregulated
CCR10	3.226814255	2.382338692	22.72944721	0.000127151	0.004429408	7.594805266	162	Upregulated
CDT1	3.114206205	4.780859226	23.94268315	9.37E-05	0.003817038	7.531002314	163	Upregulated
SPC25	2.990779078	2.95306351	25.84555186	6.14E-05	0.003054691	7.521907418	165	Upregulated
SPAG6	2.93147662	-0.840807509	23.92789077	3.95E-05	0.002732133	7.514834994	166	Upregulated
FABP5	2.808173213	4.63347939	38.9303462	4.78E-06	0.00216811	7.480745304	167	Upregulated
CENPM	3.122223619	3.427243463	23.29288192	0.000109747	0.004123571	7.445649377	168	Upregulated
IGLL1	3.938397551	4.875346819	14.56013771	0.00112105	0.012975559	7.431259609	169	Upregulated
E2F2	2.768875004	6.041684771	43.69410006	2.18E-06	0.002094489	7.417599692	170	Upregulated
UTS2R	3.613746026	0.125697682	16.00799665	0.000522539	0.008919526	7.406944277	171	Upregulated
OIP5	2.961873977	1.489315313	25.17167179	7.19E-05	0.003270192	7.361520771	172	Upregulated
TEDC2	3.086307094	1.446365225	23.33239765	0.000108911	0.004123571	7.359998289	173	Upregulated
KIF18A	2.903881281	2.423708143	25.94293696	6.06E-05	0.003039438	7.309669506	174	Upregulated
PHGDH	3.235223307	4.507723415	20.36990612	0.000223673	0.005818278	7.23138908	175	Upregulated
KCNA2	3.102776945	2.856394646	22.0294775	0.000149485	0.004711213	7.219749971	176	Upregulated
UBE2T	2.9403671	3.053156813	24.53694567	8.24E-05	0.003529334	7.210683651	177	Upregulated
DMC1	3.019744024	0.962094479	23.01084277	0.000113072	0.004196856	7.178160824	178	Upregulated
USP18	2.797639844	5.580339194	27.22390567	4.49E-05	0.00284237	7.123684689	180	Upregulated
UHRF1	2.671132776	4.450333985	30.42626614	2.31E-05	0.00216811	7.115680711	181	Upregulated
CENPU	2.784157218	3.385347036	26.67426555	5.09E-05	0.002857949	7.082744414	183	Upregulated
NT5DC2	3.126592969	5.523229508	20.98372832	0.000191246	0.005463172	7.074089009	185	Upregulated
PALD1	2.948031882	2.669382722	23.50267719	0.000105213	0.004075637	7.045219795	186	Upregulated
WDR62	2.765125735	3.850370862	26.40442742	5.38E-05	0.002889019	7.021344221	188	Upregulated
PRDX4	2.792977797	5.54113433	25.64412227	6.35E-05	0.003090644	7.010237654	189	Upregulated
SLC2A5	3.527986426	4.865643187	16.01958169	0.000727603	0.010416215	6.993492395	190	Upregulated
CHAC1	3.037119879	1.141455844	21.53610343	0.000164957	0.005108754	6.960122096	192	Upregulated
SEC11C	3.087276157	6.920081439	20.71089084	0.000204802	0.005574661	6.958046013	193	Upregulated
TIMD4	3.225127978	1.55743847	18.70180924	0.000347027	0.007176865	6.914884781	194	Upregulated
CIT	2.687756226	3.557139186	28.09408144	3.74E-05	0.002676648	6.91400768	195	Upregulated
CNKSR1	3.119199513	4.164751861	20.02779546	0.000244312	0.006089306	6.910374958	196	Upregulated
FEN1	2.678223677	5.239547873	28.25603719	3.60E-05	0.002632081	6.909015435	197	Upregulated
OXCT2	3.463377945	1.1487358	16.11924534	0.000675972	0.010190079	6.898433979	198	Upregulated
C1QC	3.204071464	4.594941834	18.84318727	0.00033274	0.007070019	6.890610206	199	Upregulated
HESX1	2.968900768	1.350302868	21.83913854	0.000156122	0.004883496	6.861928681	200	Upregulated
FAM72D	2.569857939	1.974855201	42.39760644	2.79E-06	0.00216811	6.845892774	201	Upregulated
GAS6	2.540632988	5.125372592	34.43475974	1.06E-05	0.00216811	6.768039878	202	Upregulated
FKBP11	2.991088985	6.800744895	20.78523455	0.000200995	0.005563816	6.743790705	203	Upregulated
ELOVL3	2.562326756	0.228050401	28.93046838	2.80E-05	0.0023611	6.730939406	204	Upregulated
HELLS	2.556992119	3.479550155	29.68593999	2.69E-05	0.002338304	6.727699608	205	Upregulated
ARHGAP23	2.523660909	2.564860815	31.94118683	1.73E-05	0.00216811	6.72282764	206	Upregulated
HSP90B1	3.002235571	11.07700033	20.46264506	0.000218091	0.005769043	6.721693959	207	Upregulated
GAREM1	2.671824197	-0.402313053	24.01967744	6.15E-05	0.003054691	6.719725437	208	Upregulated
PDIA5	2.812958436	4.743685239	23.14356927	0.000112965	0.004196856	6.686615781	209	Upregulated
CHPF	3.1368668	5.992767098	18.40895632	0.000373309	0.007398626	6.684189265	210	Upregulated
MAD2L1	2.630887756	3.723561058	26.20370159	5.62E-05	0.002956191	6.654218736	211	Upregulated
MND1	3.049443577	1.235794517	19.08180572	0.000311213	0.006880422	6.594070759	213	Upregulated
PDIA4	2.782187128	8.804060038	22.94232791	0.000118417	0.004296821	6.585027125	214	Upregulated
HMGB3	2.761794907	3.681585622	23.23033009	0.000110963	0.004156794	6.576500725	215	Upregulated
SLC38A5	2.608736253	6.24213313	25.74335685	6.21E-05	0.003054691	6.561057189	216	Upregulated
GMPPB	2.710720636	4.848210009	24.01477644	9.21E-05	0.003813705	6.556292397	217	Upregulated
FAM72B	2.449041204	2.900964058	31.62702454	1.83E-05	0.00216811	6.524046807	220	Upregulated
RECQL4	2.594835538	4.086248289	25.44820738	6.64E-05	0.003157403	6.488827195	221	Upregulated
ABCB9	3.04072257	3.774979733	18.48152875	0.000367214	0.007351325	6.487790237	222	Upregulated
GLDC	3.260923234	4.01577486	16.11534123	0.000708783	0.010333205	6.475427028	223	Upregulated
GINS4	2.540338325	3.375559033	26.45979965	5.32E-05	0.002877626	6.454912383	224	Upregulated
MCM4	2.661503558	6.230373008	24.04131317	9.14E-05	0.00380107	6.441089097	225	Upregulated
ZNF215	3.12933602	1.802636398	17.16734444	0.000531917	0.009011942	6.400060468	226	Upregulated
MTFR2	2.514089553	2.530372789	26.59743611	5.21E-05	0.002857949	6.395706975	227	Upregulated
CEP128	2.97340773	4.681340125	18.47556468	0.000366925	0.007351325	6.34416498	229	Upregulated
ARHGAP42	3.054669033	3.770923811	17.55326904	0.000472758	0.008426142	6.336517591	230	Upregulated
CENPW	2.525915238	1.82315964	25.35314581	6.94E-05	0.003257902	6.28210764	231	Upregulated
IQGAP3	2.785073332	1.081787407	20.75311832	0.000203521	0.005574661	6.276946865	232	Upregulated
PARPBP	2.588584992	2.758380116	23.91727508	9.50E-05	0.003844388	6.251880074	233	Upregulated
MUC1	2.505162427	2.490334661	25.12120132	7.23E-05	0.003278758	6.223551585	234	Upregulated
CCNE2	2.6496696	2.110171513	22.2784364	0.000141479	0.004585988	6.196430073	235	Upregulated
HID1	2.906434548	4.229833497	18.44177988	0.000370508	0.007393624	6.194026595	236	Upregulated
POLR3G	2.564593559	2.441866991	23.84230493	9.71E-05	0.003868333	6.187020782	237	Upregulated
PSAT1	2.693585189	3.946316324	21.52066685	0.000167589	0.0051299	6.168016746	238	Upregulated
CIP2A	2.59059218	3.60372099	23.13833028	0.000113374	0.004196856	6.158034307	239	Upregulated
CD38	2.769795933	8.243744805	20.0007329	0.000245462	0.006093079	6.135550015	240	Upregulated
ZBTB32	2.854522174	4.347666786	18.75355576	0.000340737	0.007105494	6.132671687	241	Upregulated
CXCL10	3.693135885	4.219014629	11.75154182	0.002738037	0.02191831	6.127625003	242	Upregulated
DERL3	3.174881657	6.606417026	15.16545351	0.00093352	0.011786278	6.123150837	243	Upregulated
MYDGF	2.600046143	6.638275054	22.23046987	0.000140552	0.004585988	6.08038229	244	Upregulated
CENPI	2.548613678	1.675375291	23.44982769	0.000107552	0.004115279	6.079974507	245	Upregulated
ERCC6L	2.808681109	1.782207155	19.11081436	0.000315327	0.006921709	6.066152007	246	Upregulated
WNT5B	2.781074841	2.075088288	19.41538303	0.000290605	0.006647254	6.055394842	247	Upregulated
DYRK3	2.75828065	0.801197449	19.62464118	0.000266367	0.00640919	6.049452459	248	Upregulated
TUBG1	2.368551665	5.12148942	26.84834064	4.87E-05	0.002857949	6.025466508	249	Upregulated
RAD51AP1	2.575447602	2.602146971	22.33634636	0.000138465	0.004585988	6.022856953	250	Upregulated
POU2AF1	3.061580284	8.610314978	15.71164339	0.000794816	0.010811073	6.019468518	252	Upregulated
XBP1	2.7732592	9.840820166	19.23580202	0.000299537	0.00677722	6.015056223	253	Upregulated
DONSON	2.343936451	3.647911491	27.9147257	3.88E-05	0.002728409	6.010065082	254	Upregulated
STAP2	2.235689518	0.906786242	33.90398698	1.22E-05	0.00216811	5.955695247	255	Upregulated
FAM98A	2.229740592	5.39313937	30.52805262	2.26E-05	0.00216811	5.939847792	256	Upregulated
CDKN2A	2.843948821	3.440457037	17.80897274	0.000440972	0.00819828	5.933265681	257	Upregulated
SLC4A11	2.573982835	0.594946192	21.63178258	0.00015933	0.004971422	5.92921937	258	Upregulated
XRCC2	2.387669213	1.65797696	24.92932451	7.65E-05	0.003365399	5.904618766	259	Upregulated
LAMC1	2.959363078	5.378806582	16.08867296	0.000712598	0.010333205	5.876599444	260	Upregulated
PRC1	2.290382628	3.793344202	27.83426357	3.95E-05	0.002732133	5.871391711	261	Upregulated
SYCE2	2.609486767	-0.393262423	19.44843489	0.000212869	0.005666851	5.862624938	262	Upregulated
BHLHE41	2.819412228	3.732549292	17.61547933	0.000464438	0.008397465	5.852681908	263	Upregulated
BRCA2	2.179818954	3.570659745	34.21512542	1.11E-05	0.00216811	5.806860604	264	Upregulated
CKS2	2.266395148	3.577770284	27.75796808	4.01E-05	0.00275887	5.800314456	265	Upregulated
TMEM45A	2.450297064	0.39066016	22.80628351	0.000118107	0.004296821	5.799492229	266	Upregulated
DDR2	2.698457993	1.800361893	18.7108889	0.000350464	0.007224066	5.777987613	268	Upregulated
NET1	2.38694089	5.015533641	23.94623008	9.35E-05	0.003817038	5.772275882	269	Upregulated
ORC6	2.445932431	2.034716083	22.69768728	0.000127799	0.004429408	5.756879399	270	Upregulated
SPATS2	2.576173172	5.328201205	20.15208282	0.000236141	0.005967732	5.729900394	271	Upregulated
MANEA	2.59275713	5.494412389	19.4414755	0.000283847	0.006601296	5.653171928	272	Upregulated
LMAN1	2.611205888	7.993364454	19.11347475	0.000309349	0.006874901	5.647342564	273	Upregulated
CCNF	2.365992075	4.352276025	22.92354589	0.000119039	0.00430467	5.598079506	275	Upregulated
MANF	2.476192648	6.907105595	20.83813768	0.00019832	0.00555118	5.585336587	276	Upregulated
RACGAP1	2.133440361	4.597279762	28.85454007	3.18E-05	0.002533298	5.539080302	278	Upregulated
CENPN	2.173585802	4.042498897	26.67605509	5.06E-05	0.002857949	5.529483967	279	Upregulated
UNC13B	2.369681421	3.25117267	21.56746706	0.000165938	0.00512308	5.427681515	283	Upregulated
POC1A	2.254671365	2.7742074	23.67767956	0.000100206	0.003930345	5.423768297	284	Upregulated
PPARG	2.544661832	1.504388016	18.45372804	0.000375787	0.007401288	5.421892307	286	Upregulated
KIF24	2.178848894	2.185179698	25.15388435	7.19E-05	0.003270192	5.415369294	287	Upregulated
SLC7A5	2.317467546	6.674761134	22.12128245	0.000144332	0.004606513	5.415058762	288	Upregulated
NEIL3	2.639014277	1.071266439	16.83049752	0.000581902	0.009352518	5.354748502	290	Upregulated
GPRC5D	3.047618674	3.273721598	12.78380781	0.001955637	0.017718268	5.338144034	291	Upregulated
EZH2	2.094290357	5.111783364	26.74666162	4.98E-05	0.002857949	5.327760671	292	Upregulated
PCNA	2.047307341	6.264101555	28.39983163	3.49E-05	0.002629003	5.282480807	295	Upregulated
MYL6B	2.108676968	3.245735176	25.53912881	6.52E-05	0.003149626	5.275363536	297	Upregulated
P2RY6	2.487379511	2.840576135	18.21334247	0.000395765	0.007641249	5.265373603	298	Upregulated
MCM2	2.290594199	5.854518526	21.38584615	0.000172956	0.005201998	5.231327325	300	Upregulated
DENND5B	2.726507932	5.835639796	14.4927577	0.00114242	0.01310188	5.133104816	305	Upregulated
TBC1D8B	2.00738915	0.364580834	27.01387617	4.76E-05	0.002857949	5.10668873	306	Upregulated
SDF2L1	2.320290527	5.384935361	19.77127552	0.000260484	0.006304013	5.105527562	307	Upregulated
TXNDC11	2.334093372	8.274543213	19.45927991	0.000282488	0.00658546	5.091623629	308	Upregulated
MTHFD1L	2.122038226	3.45247589	23.51152999	0.00010372	0.004042831	5.078704655	310	Upregulated
ABTB2	1.809712375	2.948525809	48.81695575	1.01E-06	0.001584223	5.067526837	311	Upregulated
ARHGAP44	2.517059782	1.00696724	16.55143779	0.000630952	0.009794627	5.056803506	312	Upregulated
JSRP1	2.83680743	1.625234457	13.16084263	0.001746332	0.016730554	5.039559118	314	Upregulated
NME1	2.151356295	5.3631477	22.13469302	0.00014388	0.004606513	5.026918618	315	Upregulated
AUNIP	2.183829946	0.791759891	21.75478264	0.000161291	0.005020093	5.021254428	316	Upregulated
MMACHC	2.026067318	2.492257814	24.8443779	7.67E-05	0.003365399	5.010390486	318	Upregulated
TOP1	1.878333981	7.279332472	31.4413028	1.88E-05	0.00216811	5.003729129	319	Upregulated
FAM72A	1.870236385	2.968038905	39.54417234	4.33E-06	0.00216811	4.982157792	320	Upregulated
BRCA1	2.102729165	4.375807695	22.67540286	0.000126303	0.004414258	4.952226421	321	Upregulated
SLC16A1	2.209452897	4.501300823	20.27421268	0.00022893	0.005849863	4.933386492	322	Upregulated
MACC1	2.278140076	1.975405465	19.0444745	0.000319394	0.006951612	4.916031409	323	Upregulated
CASP3	2.088097265	5.729156248	22.5520769	0.000130044	0.004437851	4.912932216	324	Upregulated
TNFRSF13B	2.624723239	4.528318132	14.2734077	0.001221805	0.013488412	4.908335274	325	Upregulated
TMEM198	2.586559109	0.373692509	14.57978071	0.001073994	0.012731695	4.901823826	326	Upregulated
NME1-NME2	2.224707315	1.578853553	19.72289871	0.000268891	0.00643943	4.874673113	327	Upregulated
MYO1D	2.498903689	5.592146883	15.28524372	0.000900974	0.011476807	4.848320286	331	Upregulated
ATAD2	2.070674792	5.181739928	22.21077619	0.000141242	0.004585988	4.84241188	332	Upregulated
KPNA2	1.968713247	6.218752038	24.53332563	8.16E-05	0.003509319	4.832752321	333	Upregulated
RRBP1	1.965472833	7.162758608	24.61047455	8.02E-05	0.003483655	4.831063074	334	Upregulated
MCM6	2.037177572	5.842323674	22.77229283	0.00012334	0.004384161	4.803895899	335	Upregulated
CXCR3	2.437960409	6.423809555	15.81560334	0.000771124	0.010744814	4.799859085	336	Upregulated
TCEAL9	2.039539222	0.287941719	22.5509966	0.00013017	0.004437851	4.798683527	337	Upregulated
ASS1	2.459906805	0.952184671	15.43655027	0.000870404	0.011215749	4.797240639	338	Upregulated
ECT2	1.981464297	4.059779982	23.9418686	9.36E-05	0.003817038	4.791722586	339	Upregulated
CTPS1	1.866223357	4.502725357	27.94164475	3.85E-05	0.002721874	4.787109277	340	Upregulated
SLC25A4	2.304367092	4.077500345	17.54985905	0.000472131	0.008426142	4.780112824	341	Upregulated
ERLEC1	2.211592045	6.695978387	18.90116598	0.000327233	0.007034951	4.760980239	343	Upregulated
SLC7A11	2.106028605	1.410030974	20.98875826	0.000195303	0.005503666	4.758251383	344	Upregulated
IL6	2.207706877	0.75238341	18.81166864	0.000340559	0.007105494	4.743050022	345	Upregulated
CTNNAL1	2.007173198	3.061530358	22.85880939	0.000121218	0.00437084	4.735794793	346	Upregulated
UAP1	2.335143654	6.105191514	16.74869109	0.000590108	0.009405648	4.732428516	347	Upregulated
DNAJB11	2.093391815	6.814680471	20.72084215	0.000204275	0.005574661	4.718047829	348	Upregulated
E2F1	1.838971996	4.349629148	27.48770633	4.24E-05	0.002778791	4.700677577	349	Upregulated
PAICS	2.052573128	6.119487964	21.5002525	0.000168109	0.0051299	4.700168933	350	Upregulated
B4GALT2	2.321408625	3.62775625	16.69580182	0.000599879	0.00948885	4.695713822	351	Upregulated
SGO2	2.138291601	3.823431709	19.60085803	0.00027254	0.006482939	4.679069761	353	Upregulated
SRP54	1.854531972	6.140125743	25.94110104	5.94E-05	0.003033848	4.669722885	354	Upregulated
TANC1	2.287037135	0.035442608	16.78112395	0.000554259	0.00919747	4.65716606	355	Upregulated
GPT2	1.85901269	2.670543262	25.500862	6.59E-05	0.003157403	4.648777129	356	Upregulated
DNA2	1.826885205	2.719748863	27.02619393	4.71E-05	0.002857949	4.647496519	357	Upregulated
KNTC1	1.851504954	4.619337984	25.62045327	6.38E-05	0.003095184	4.646006444	358	Upregulated
SMC4	1.976720677	6.709192068	22.49113505	0.000131955	0.004467252	4.645213662	359	Upregulated
ADM2	1.86568879	2.301710615	24.95924029	7.48E-05	0.003340993	4.619677714	362	Upregulated
SEC24A	2.088524844	6.951202423	19.90441744	0.000251636	0.00617908	4.613710442	364	Upregulated
FANCI	2.099935969	4.973620772	19.66708	0.000267649	0.006427686	4.602944879	365	Upregulated
ARHGAP11A	2.120537974	4.549507643	19.08940931	0.00031142	0.006880422	4.585419304	367	Upregulated
TRAM2	2.281427622	7.564579937	16.4948574	0.00063415	0.009815807	4.581275436	368	Upregulated
SGO1	1.948000317	2.735081429	22.48716705	0.000132758	0.004477265	4.575827738	370	Upregulated
RAPGEF5	2.893613578	1.220490502	10.83096675	0.003745118	0.026246489	4.574596978	371	Upregulated
IFI6	2.067615334	8.160483773	19.8933104	0.000252359	0.00617908	4.567519742	372	Upregulated
WFS1	2.347253273	4.363557432	15.33206939	0.000888903	0.011363155	4.564236535	373	Upregulated
LGMN	1.90209818	4.802533113	23.08137761	0.000114591	0.004229387	4.515053415	376	Upregulated
FICD	1.970924672	2.361186849	21.56823928	0.000166648	0.00512308	4.514341598	377	Upregulated
RNASE2	2.18303171	6.730038136	17.40398051	0.000491184	0.008624217	4.506389447	378	Upregulated
CCDC51	1.752414135	2.538969469	27.87146362	3.93E-05	0.002732133	4.492310456	379	Upregulated
SLC1A4	2.119398621	6.369392224	18.23685916	0.000391011	0.007608591	4.49036082	380	Upregulated
TENT5C	2.631222966	8.034358248	12.20945178	0.002347841	0.019875631	4.477497052	381	Upregulated
WDHD1	2.081739057	3.308620398	18.80106015	0.000336775	0.007070019	4.476945211	382	Upregulated
PLEKHH3	1.963866448	1.321748325	21.03091334	0.000193386	0.00548672	4.439687709	384	Upregulated
FBXO5	2.011641355	4.251938468	19.82896365	0.000256725	0.006249308	4.433995707	385	Upregulated
SHMT1	1.661347406	4.541851598	31.8080268	1.75E-05	0.00216811	4.425694521	386	Upregulated
DDIAS	1.645384744	3.223901541	44.82645588	1.84E-06	0.002094489	4.407857108	387	Upregulated
SLC25A10	2.009963542	2.993278941	19.59933752	0.000273226	0.006486914	4.397723507	388	Upregulated
AXL	2.342854844	3.079370682	14.33131585	0.001203069	0.013449282	4.384186351	391	Upregulated
STMN1	2.107986251	6.674320936	17.56786686	0.000469419	0.008426142	4.372746054	392	Upregulated
FKBP14	1.922845103	2.603531073	21.11970128	0.000185818	0.005394325	4.361133625	394	Upregulated
HIBCH	2.217127645	4.173526413	15.49158237	0.000848172	0.01110746	4.333121524	396	Upregulated
SRPRB	2.082559251	5.486860454	17.66048023	0.00045763	0.008334589	4.329881866	397	Upregulated
SUB1	1.919757264	8.485023954	20.75073333	0.000202738	0.005574661	4.326713484	398	Upregulated
PPIB	2.073524257	9.368731809	17.75860732	0.000445421	0.008228489	4.322634314	399	Upregulated
EPHB2	1.98535783	4.401266506	19.1253234	0.000308486	0.006867936	4.294674016	400	Upregulated
RAB3IL1	2.482459844	0.711592206	12.5280518	0.002115494	0.018627068	4.294296838	401	Upregulated
PLS3	2.050133546	0.375690904	17.91408586	0.000429433	0.008055578	4.292781359	402	Upregulated
RRM1	1.970332833	5.524276525	19.39744659	0.000287121	0.006627566	4.292657599	403	Upregulated
EAF2	2.101972787	5.55597286	17.02599309	0.000545807	0.009156926	4.284346681	404	Upregulated
LMNB1	1.595920017	6.6342319	32.96651018	1.40E-05	0.00216811	4.251401273	407	Upregulated
CCR2	2.193733577	7.800112339	15.23841147	0.000913477	0.011603481	4.24577768	408	Upregulated
C1GALT1C1	1.687223503	4.602111374	25.7220468	6.24E-05	0.003054691	4.243422415	410	Upregulated
RFC4	2.014327972	4.056986433	18.03908557	0.000412799	0.007909549	4.233811735	411	Upregulated
HMGN5	2.087242199	1.680611662	16.78854871	0.000591646	0.00941816	4.228823487	412	Upregulated
SLC12A8	1.877706248	0.353021099	20.55561918	0.000216514	0.005751653	4.206451318	415	Upregulated
SCD	1.814278676	5.070487129	21.83687267	0.000154747	0.004852624	4.198283215	416	Upregulated
SPATS2L	1.575426381	5.071497434	32.11601342	1.65E-05	0.00216811	4.19680789	417	Upregulated
PDIA6	1.900835352	8.429730333	19.81182281	0.000257733	0.006261657	4.188130944	419	Upregulated
SPATA24	1.860637347	1.931082257	20.64543358	0.000210738	0.005634086	4.184901781	420	Upregulated
TRIP6	1.321572638	3.508680199	56.9556017	3.30E-07	0.000687512	4.179764114	422	Upregulated
IL10	1.824971415	0.903095173	21.53683605	0.000171504	0.005186461	4.170294911	423	Upregulated
HSPA13	2.022804634	5.92125469	17.33125313	0.000501224	0.008720438	4.165888706	424	Upregulated
STT3A	2.010727138	7.497683355	17.21887615	0.000517118	0.008866429	4.126517288	426	Upregulated
FBXO43	2.372831278	-0.226448237	12.29658824	0.002100956	0.018525134	4.110310019	427	Upregulated
KNSTRN	1.614203113	3.260460751	27.1098724	4.61E-05	0.002848029	4.108882267	428	Upregulated
AQP3	2.100214337	7.50433026	15.49017135	0.000848078	0.01110746	4.104627881	429	Upregulated
TMEM200A	2.303191885	1.593843272	13.22756691	0.001710995	0.016518492	4.104356094	430	Upregulated
SLCO5A1	2.481666513	0.876422308	11.68818786	0.002804471	0.02221051	4.10329034	431	Upregulated
TRAIP	1.94089259	1.900261451	18.18149945	0.000401425	0.007715254	4.100426287	432	Upregulated
FKBP2	1.794882116	5.343101336	21.32818289	0.000175452	0.005251811	4.091776394	433	Upregulated
TIPIN	1.690517299	2.534071433	23.83361451	9.65E-05	0.003857901	4.080315249	435	Upregulated
HMBS	1.524096981	3.851911783	33.44979045	1.28E-05	0.00216811	4.060070539	437	Upregulated
SERPINB2	2.198089406	2.477436131	13.91031976	0.001372274	0.014356096	4.050998871	439	Upregulated
BAK1	1.555222289	6.352765604	28.89883118	3.15E-05	0.002531069	4.038439474	440	Upregulated
METTL1	1.765348996	2.681768977	21.32916563	0.000176168	0.005260651	4.023160618	443	Upregulated
SLC1A3	2.109796281	1.022061159	14.91257291	0.001023457	0.012432518	4.020092152	444	Upregulated
PI4K2B	1.707967296	5.102005734	22.56012589	0.000129795	0.004437851	4.018552052	445	Upregulated
SIL1	1.573530579	5.128893498	26.49902838	5.25E-05	0.002857949	4.00297614	446	Upregulated
FAM111B	2.188053434	3.786562083	13.67400981	0.001470734	0.015071111	3.986315509	447	Upregulated
PIM2	2.017743875	9.067918124	15.67871411	0.000802495	0.010825382	3.965990151	449	Upregulated
ERGIC2	1.585315738	5.547994145	25.43517155	6.65E-05	0.003157403	3.964351392	450	Upregulated
TIMM17A	1.60197411	4.701479587	24.7883209	7.70E-05	0.003368989	3.960881557	452	Upregulated
BRIP1	1.591988199	3.29412573	25.05269121	7.26E-05	0.003281317	3.954421881	453	Upregulated
SNRPG	1.483136566	4.834757714	34.78416487	9.96E-06	0.00216811	3.95095532	454	Upregulated
TRIM69	1.733359788	1.22708556	21.32701439	0.000179742	0.005304091	3.944067913	455	Upregulated
FCRL5	2.094998332	5.457760266	14.4770952	0.001147851	0.013113017	3.943409872	456	Upregulated
NCAPG2	1.890116967	4.550923782	17.75411181	0.000446085	0.008228489	3.940288827	457	Upregulated
MRPL22	1.559112929	4.305534824	25.74036061	6.21E-05	0.003054691	3.921220123	459	Upregulated
PSMA3	1.574534554	5.563285599	25.1519463	7.09E-05	0.003270192	3.913390277	460	Upregulated
TCF19	1.950422889	5.557652435	16.41865288	0.000648131	0.009913703	3.90818735	461	Upregulated
ALDH7A1	1.936102475	0.941238047	16.71366772	0.000608359	0.009586637	3.907700882	462	Upregulated
GMPPA	1.736836547	5.983924707	20.61474549	0.000209835	0.005634086	3.906451931	463	Upregulated
IRF4	2.20491052	7.246013482	13.02566277	0.001802934	0.017050881	3.898840048	465	Upregulated
PHYHD1	1.913983609	1.93552011	16.89646929	0.000571538	0.009297806	3.888486446	466	Upregulated
DAB2IP	1.940424764	1.838545881	16.37756162	0.000662725	0.010063132	3.875545981	467	Upregulated
KIF20B	1.753013114	4.532956452	19.92274027	0.000250506	0.00617908	3.872539477	468	Upregulated
DHCR24	1.643737422	4.841229138	22.69664454	0.00012561	0.004414258	3.871235547	469	Upregulated
ARHGEF39	1.655087821	2.186931153	22.33397665	0.000138206	0.004585988	3.870533876	470	Upregulated
CLPTM1L	1.773257074	7.468459723	19.37636859	0.000288685	0.006627566	3.863299298	472	Upregulated
MAN1A1	2.0003994	8.515232964	15.08304675	0.000956613	0.011973299	3.844339873	473	Upregulated
MTHFD2	1.588650663	6.038884808	23.94686557	9.35E-05	0.003817038	3.841791786	474	Upregulated
SEC24D	1.729893929	7.029363736	20.0963257	0.0002395	0.006017324	3.841396561	476	Upregulated
SEL1L3	2.185977038	8.815647568	12.78988462	0.00194433	0.017667001	3.831661821	478	Upregulated
B9D1	2.37204579	2.30068012	11.19478756	0.003314034	0.024407084	3.824886134	479	Upregulated
CFB	2.356976531	0.622282651	11.21095423	0.003283236	0.024278871	3.805978569	481	Upregulated
SEC61G	1.878212324	5.246272483	16.73119124	0.00059305	0.009420834	3.805090382	482	Upregulated
CDCA7	1.832407127	3.721498788	17.54803303	0.000472393	0.008426142	3.801092645	483	Upregulated
ST6GALNAC4	1.959588825	5.907638754	15.13552927	0.000941838	0.011843493	3.775187449	484	Upregulated
DISP2	1.987316662	0.696940457	14.67388741	0.001098625	0.012822757	3.760040077	486	Upregulated
CDH1	1.987926632	1.806383086	14.52869718	0.001140992	0.01310188	3.742602634	488	Upregulated
RFC3	1.750839388	3.582204772	18.48761616	0.000365804	0.007351325	3.735651124	489	Upregulated
CALR	1.658618104	9.987482358	20.65166795	0.000207878	0.005629818	3.731070845	490	Upregulated
ZBP1	1.582733165	6.261431668	22.72049769	0.000124871	0.004413529	3.727675337	491	Upregulated
ACAT1	1.48710235	4.680544647	25.23790533	6.95E-05	0.003257902	3.698515648	494	Upregulated
ATOX1	1.411519243	4.480439593	29.16858929	2.98E-05	0.002460873	3.682527902	496	Upregulated
PSMA8	1.958203022	0.730909622	14.48957056	0.001162321	0.013208864	3.679726928	497	Upregulated
ABCB6	1.617719861	2.848184651	21.08054767	0.000187176	0.00540864	3.667228475	498	Upregulated
TXNDC17	1.375987428	3.238891148	33.42832774	1.29E-05	0.00216811	3.665518723	499	Upregulated
LNP1	1.91968495	0.678251035	14.89893907	0.001028109	0.012445149	3.656999604	501	Upregulated
C1QB	2.167397169	5.224994362	12.05047201	0.002474154	0.020673894	3.651148951	502	Upregulated
WDR76	1.784925221	4.362798723	17.12218939	0.000531409	0.009011942	3.65049623	503	Upregulated
DSN1	1.560047563	3.915348892	22.2576515	0.000139717	0.004585988	3.648275858	504	Upregulated
SAPCD2	1.790918619	3.769936373	16.88494003	0.000568248	0.009294012	3.638782687	505	Upregulated
SLC17A9	1.973188632	4.94111431	13.86396246	0.001385428	0.014393175	3.634304465	508	Upregulated
TXNDC15	1.688233725	5.881987815	18.82220208	0.000334178	0.007070019	3.630680734	509	Upregulated
GINS3	1.788737743	2.958063308	16.79912498	0.000583037	0.009352518	3.62947667	510	Upregulated
MRPL27	1.458631894	3.578726757	25.22639764	6.98E-05	0.003257902	3.627707862	512	Upregulated
SRM	1.832850794	6.884808461	15.90772277	0.000750741	0.010585812	3.620385848	513	Upregulated
SLC35F2	1.923946593	4.243330087	14.41235303	0.001170964	0.013223019	3.614459522	514	Upregulated
GEN1	1.492572101	3.240086529	23.95040867	9.36E-05	0.003817038	3.609447548	515	Upregulated
PDK1	1.716198481	5.907453768	17.89785953	0.000428765	0.008055578	3.593553631	516	Upregulated
CRELD2	1.7957111	5.725324606	16.32784336	0.000665166	0.010087944	3.584593712	520	Upregulated
CTLA4	1.886335048	3.26713021	14.70454704	0.001072921	0.012731695	3.574819556	521	Upregulated
B3GNT9	1.813028161	3.346531119	15.64079239	0.000812449	0.010879692	3.559669426	524	Upregulated
CCDC34	1.781038973	2.080913632	16.23662231	0.000687604	0.010229843	3.544500955	525	Upregulated
PRDX1	1.389348121	6.723618487	26.53973055	5.21E-05	0.002857949	3.534425993	527	Upregulated
MAPK12	2.018752679	-0.59430175	12.39917838	0.001971446	0.017797066	3.532113831	528	Upregulated
RGL1	1.888418465	3.849615821	14.227164	0.001239362	0.013605604	3.524321693	529	Upregulated
PIF1	1.976875064	2.422280307	13.20829773	0.001708182	0.016515435	3.523008769	530	Upregulated
SLC39A14	1.716943035	4.148631341	17.16848941	0.000524619	0.008942816	3.517201915	531	Upregulated
NDUFAF1	1.503744235	3.851510631	22.15834676	0.000143135	0.004603864	3.514066048	532	Upregulated
LGALS3BP	1.978904404	7.398065146	13.07954916	0.001772244	0.016816044	3.511122919	533	Upregulated
DHFR	1.583572289	6.372347955	19.99343764	0.000245924	0.006093079	3.507871055	534	Upregulated
TIMM8B	1.346451002	4.06243531	28.95413772	3.11E-05	0.002531069	3.496323911	535	Upregulated
NDUFV2	1.373516433	5.961369434	26.50252544	5.25E-05	0.002857949	3.49415104	538	Upregulated
COQ3	1.625765813	1.393054347	18.79695214	0.000342234	0.007112999	3.492059177	539	Upregulated
HMGB2	1.310826914	7.426302946	38.27105059	5.34E-06	0.00216811	3.491936408	540	Upregulated
RGS16	2.286724565	1.908008713	10.23844884	0.004625189	0.029938109	3.484455175	541	Upregulated
GNL3	1.602804756	6.039899569	19.21307624	0.000301334	0.006781101	3.476002292	542	Upregulated
SSR3	1.797657868	7.803279762	15.15699786	0.000935806	0.011797383	3.466269641	544	Upregulated
GALM	1.300980892	4.947057188	32.87309652	1.43E-05	0.00216811	3.465707403	545	Upregulated
GALR2	2.146155284	0.398064252	11.16463913	0.003331634	0.024463267	3.458498224	546	Upregulated
UBE2S	1.582090167	6.188212788	19.55572783	0.000275465	0.00652184	3.457863514	547	Upregulated
KDELR2	1.696131963	6.964770558	17.0042087	0.00054911	0.009175973	3.455610854	548	Upregulated
SMC2	1.867485726	5.216597815	14.02926274	0.001316369	0.014157214	3.453022578	549	Upregulated
GCSH	1.934725389	2.682166834	13.2021594	0.001709358	0.016515435	3.447893413	551	Upregulated
CHAF1B	1.652855307	3.541841575	17.7213371	0.000450405	0.008263901	3.442591611	553	Upregulated
PROB1	1.613300541	1.939127112	18.51431121	0.000366084	0.007351325	3.442193511	554	Upregulated
CYP51A1	1.367843114	4.456282503	25.71419729	6.25E-05	0.003054691	3.440170268	555	Upregulated
PSMC2	1.290523864	6.166224924	30.84761587	2.12E-05	0.00216811	3.437850732	556	Upregulated
UBE2J1	1.746876683	9.269734201	15.72734071	0.000791184	0.010811073	3.434588749	557	Upregulated
PDCD1	1.596226436	2.864000382	18.8176905	0.000335423	0.007070019	3.432811751	558	Upregulated
RHBDD3	1.328920151	4.06432947	28.4513384	3.46E-05	0.002629003	3.428891722	559	Upregulated
ISOC2	1.723619409	4.875034628	16.19916646	0.000690228	0.010249827	3.428767618	560	Upregulated
IFI44	1.790658056	6.685176033	14.91008867	0.001007308	0.012284056	3.42133551	562	Upregulated
SPDL1	1.732352461	3.425667586	15.64878884	0.000810386	0.010879346	3.401296012	565	Upregulated
CENPP	1.829979765	2.516178015	14.12223857	0.0012836	0.013917156	3.397265011	566	Upregulated
ITGA7	2.091616371	2.179652535	11.16983354	0.003340971	0.024503064	3.369133002	567	Upregulated
GFPT1	1.614612828	5.317629006	17.75016795	0.000446489	0.008228489	3.36595089	568	Upregulated
GALNT18	2.050958937	0.275489559	11.52442247	0.002945214	0.023002824	3.359919596	569	Upregulated
DDX11	1.67189405	5.503844441	16.47486	0.000637808	0.009815807	3.357286932	570	Upregulated
TMEM208	1.566999641	4.40228744	18.45917628	0.000368335	0.007361995	3.342417268	572	Upregulated
MRPL39	1.511342281	3.679291241	19.91300127	0.000251263	0.00617908	3.338670202	574	Upregulated
SEC61B	1.736237507	6.383220197	14.96962543	0.00098953	0.012162085	3.324880899	576	Upregulated
ISG20	1.542284639	7.43639069	18.92292733	0.000325348	0.007018539	3.321700569	577	Upregulated
CHAF1A	1.45654207	5.304969983	21.18526147	0.000181805	0.00532727	3.31144155	581	Upregulated
ANKRD65	1.676575526	-0.388032296	15.6086689	0.00078158	0.010789609	3.297814497	583	Upregulated
MAGED1	1.884950042	6.776659487	12.73075803	0.001981691	0.017838072	3.296121814	585	Upregulated
COPG1	1.289564262	7.38052179	27.29951187	4.41E-05	0.002836523	3.284795674	586	Upregulated
DBF4	1.511028026	4.611881745	19.28674506	0.000295602	0.00671248	3.283640695	587	Upregulated
SPCS2	1.668708973	7.17004763	15.67898461	0.000802432	0.010825382	3.279942233	588	Upregulated
CNP	1.246198834	6.727527655	29.57204491	2.74E-05	0.002348199	3.276586998	589	Upregulated
REXO5	1.596669455	1.621472696	17.24360048	0.000519695	0.008883088	3.27546522	590	Upregulated
DARS2	1.483233122	4.348812723	19.84896251	0.000255336	0.006239779	3.27027801	591	Upregulated
CD27	2.017931141	8.071398757	11.2728504	0.00321013	0.024007858	3.268335287	592	Upregulated
ANKRD22	2.464604096	4.558119438	8.263162894	0.009520205	0.047570607	3.259836477	593	Upregulated
SPSB1	1.504871922	3.37914036	19.08305872	0.000312194	0.006880422	3.254112328	595	Upregulated
TMEM106C	1.636063608	5.008420505	16.16212286	0.000697604	0.01028083	3.252448327	597	Upregulated
YWHAG	1.38019415	6.890213283	22.62894052	0.000127647	0.004429408	3.248499905	599	Upregulated
ENTPD7	1.519535615	3.775562072	18.53879867	0.000360672	0.007325863	3.244423137	601	Upregulated
PARM1	2.210113151	5.542158234	9.652994086	0.005666549	0.034163124	3.241003682	602	Upregulated
DCPS	1.63078882	6.422587239	16.07524147	0.000715224	0.010345528	3.237519142	603	Upregulated
SLC44A1	1.633594141	6.709896833	15.78946044	0.000776991	0.010766006	3.214824058	607	Upregulated
MAIP1	1.347556324	3.164582845	23.28720363	0.000109281	0.004123571	3.213553265	608	Upregulated
PRDM1	1.640537475	7.499804761	15.44656573	0.000859024	0.011124209	3.205168683	609	Upregulated
MAP3K13	1.689624948	1.552226586	14.67335012	0.001093536	0.012798705	3.198179484	611	Upregulated
DUSP5	1.920668931	7.00059892	11.78068985	0.002705687	0.021734237	3.193795083	612	Upregulated
CALU	1.542617585	6.709338495	17.27846518	0.000508607	0.008789633	3.171666899	617	Upregulated
NLRP7	2.326278326	1.519265194	8.637950324	0.008307881	0.043420306	3.169105535	619	Upregulated
JPH4	1.900316059	1.796534806	11.81889815	0.002690424	0.02167584	3.162171662	623	Upregulated
NUP37	1.466189726	3.966794163	18.9406401	0.000323958	0.007000626	3.159438172	624	Upregulated
RPN2	1.605290416	8.9699561	15.773143	0.000780691	0.010789609	3.157597093	625	Upregulated
COA7	1.353989039	2.550986548	22.0201774	0.000148517	0.004692532	3.152889081	626	Upregulated
SELENOS	1.55001383	5.335763279	16.89266805	0.000566635	0.009279759	3.15034621	627	Upregulated
COBLL1	2.052181572	5.74390063	10.31098686	0.004478825	0.029385978	3.143654556	629	Upregulated
TMPRSS3	1.769851945	0.449437149	13.15001222	0.001758167	0.016778275	3.141934421	630	Upregulated
HYOU1	1.653134011	8.278405463	14.78412155	0.001046101	0.012587749	3.141040467	631	Upregulated
SLAMF7	1.678684588	8.205217292	14.27738447	0.001219774	0.013488412	3.139205939	632	Upregulated
HSPD1	1.562061168	7.127962585	16.47966769	0.000636901	0.009815807	3.13673438	634	Upregulated
SFXN1	1.386960086	5.263832103	20.92449001	0.000194072	0.00549373	3.134713839	635	Upregulated
GRWD1	1.406590204	4.8231587	20.15616119	0.000235883	0.005967732	3.128524842	636	Upregulated
CDC7	1.398411747	3.738466643	20.36859536	0.000223524	0.005818278	3.125737694	638	Upregulated
MLEC	1.528614305	7.058792609	17.10205407	0.000534264	0.009021202	3.125612085	639	Upregulated
MCEE	1.567602036	2.639391561	16.25319258	0.000681451	0.0102224	3.120228962	640	Upregulated
ALG14	1.776851655	3.146723462	12.81911065	0.001928473	0.017585905	3.118081958	641	Upregulated
MTHFD1	1.454734706	6.181915492	18.60645223	0.000353983	0.00724883	3.112742551	642	Upregulated
PREB	1.44047636	6.85575487	19.00071253	0.000318709	0.006951612	3.108424764	644	Upregulated
INTS13	1.458188477	4.521667114	18.39336974	0.000374898	0.007398626	3.107179357	645	Upregulated
ATP5PF	1.316731723	6.040521801	22.79743586	0.00012259	0.004384161	3.10500283	646	Upregulated
FRRS1	1.443062504	1.211458442	18.86951177	0.000336402	0.007070019	3.103420549	647	Upregulated
INTS7	1.267290637	4.715569891	24.39362572	8.43E-05	0.003584991	3.099174298	649	Upregulated
RAD54B	1.748603874	1.968206404	13.00010876	0.001828579	0.017162183	3.08703331	651	Upregulated
NOP16	1.205912757	2.978149459	27.53598633	4.21E-05	0.002778791	3.082486883	653	Upregulated
CYCS	1.416361145	6.567165946	19.30660595	0.000294015	0.006699009	3.079154213	654	Upregulated
HSPA5	1.60699662	9.690920863	14.9429099	0.000997463	0.012199663	3.075232563	655	Upregulated
RINT1	1.360631653	4.198308866	20.688903	0.000205989	0.005590738	3.064864756	656	Upregulated
SNRNP25	1.568380673	4.014351189	15.44581185	0.000859526	0.011124209	3.064193713	657	Upregulated
FDXR	1.149156321	3.051211789	30.54185032	2.26E-05	0.00216811	3.061259082	659	Upregulated
HNRNPAB	1.203209668	6.683867283	26.5521027	5.19E-05	0.002857949	3.0608999	660	Upregulated
CLDN12	1.569049804	0.570195506	15.4443164	0.000878789	0.011288925	3.055485076	661	Upregulated
SCAMP5	1.611472016	4.278030886	14.72169306	0.001066186	0.012715385	3.054819963	662	Upregulated
ESR1	1.620928962	2.74523045	14.51241076	0.001138101	0.01310188	3.05166846	663	Upregulated
LARP4	1.454946687	4.997300178	17.93997541	0.000423901	0.008011862	3.049956086	664	Upregulated
CD180	1.656091527	6.446814816	13.82467053	0.001402256	0.014462737	3.046793558	665	Upregulated
YWHAE	1.141471927	7.953366111	31.51722829	1.85E-05	0.00216811	3.040788479	668	Upregulated
MX1	1.714580544	8.981354783	12.86000073	0.001901036	0.01746915	3.013766632	671	Upregulated
TMEM255A	1.942084249	2.408034833	10.54255324	0.004141198	0.028182482	3.010270908	672	Upregulated
SUV39H2	1.491881289	2.850166477	16.5742449	0.000621251	0.009704231	3.003215028	674	Upregulated
CCNC	1.611814371	5.649984437	14.16579258	0.001262228	0.013721111	3.002182738	675	Upregulated
PGM3	1.454822776	3.952700977	17.38664842	0.000493735	0.008650116	3.00126748	676	Upregulated
LRRC59	1.397119184	7.197027933	18.73586239	0.00034195	0.007112999	3.000938284	677	Upregulated
PRIM1	1.373804718	3.80422708	19.3863716	0.000288094	0.006627566	2.993034052	678	Upregulated
CHCHD1	1.143305722	3.477497328	29.26102936	2.92E-05	0.002439308	2.987152995	680	Upregulated
SLIRP	1.267311204	3.698078834	22.57324909	0.000129458	0.004437851	2.981764377	681	Upregulated
ARMCX3	1.273629624	5.093425458	22.12235895	0.000144313	0.004606513	2.975998203	682	Upregulated
HDLBP	1.33493066	8.65745399	20.2066931	0.000232815	0.005922028	2.973597521	683	Upregulated
MT1E	1.498019965	2.073223821	16.00098937	0.000734958	0.010470526	2.96612673	686	Upregulated
SLC35B1	1.518091555	5.652314964	15.42010032	0.000865762	0.011167437	2.963385306	687	Upregulated
NOMO1	1.542371053	7.690892299	15.05499272	0.00096464	0.012021493	2.961416565	688	Upregulated
RPS27L	1.305612057	5.257307178	21.01846427	0.000189549	0.005427083	2.957777328	689	Upregulated
EIF5B	1.307484564	6.584105549	20.96226693	0.000192226	0.00547593	2.956931373	690	Upregulated
ACP2	1.161184147	5.377956693	26.75121722	4.97E-05	0.002857949	2.953989264	691	Upregulated
PHLDA3	1.547005223	0.46987742	14.84779562	0.001048141	0.012597828	2.938852507	695	Upregulated
EIF2B3	1.325939365	3.730933174	19.90665568	0.000251648	0.00617908	2.92910104	697	Upregulated
LRR1	1.426433922	3.279550151	16.99542102	0.000551047	0.009175973	2.906142124	698	Upregulated
PARP2	1.482118444	4.084219683	15.57326236	0.000827875	0.010984487	2.903796405	699	Upregulated
ZWILCH	1.554853335	3.985971438	14.24016116	0.001234179	0.013581396	2.90299759	700	Upregulated
MGAT2	1.35484403	6.381466607	18.52146786	0.000362139	0.007343736	2.891349557	704	Upregulated
C11orf98	1.119708456	5.155384445	28.38965863	3.50E-05	0.002629003	2.889081824	705	Upregulated
ROMO1	1.282770701	3.68434253	20.60251153	0.000210623	0.005634086	2.885177705	706	Upregulated
PSMD12	1.261706935	4.950587457	21.40869315	0.000171986	0.005186461	2.883162972	707	Upregulated
UTP11	1.226267878	4.427191471	22.49878213	0.000131742	0.004467252	2.881679927	708	Upregulated
EDEM1	1.538033163	7.758752275	14.34474047	0.001194948	0.013401453	2.880502524	709	Upregulated
BOLA3	1.432521351	3.135123936	16.48636078	0.000636475	0.009815807	2.876608845	710	Upregulated
ALG5	1.513396999	4.812317738	14.71939952	0.001066788	0.012715385	2.868902047	711	Upregulated
PSMD14	1.341418895	4.920484431	18.41649656	0.000372547	0.007398626	2.858361017	715	Upregulated
TMEM258	1.503739569	5.747279206	14.74150958	0.001059609	0.012699067	2.85143335	716	Upregulated
REXO2	1.304784216	4.310291346	19.50374829	0.000279298	0.00656875	2.847714064	717	Upregulated
CKS1B	1.521769849	4.337859495	14.30918287	0.0012082	0.013449282	2.847689271	718	Upregulated
ADGRF3	1.278401335	0.721281875	20.31908228	0.000233288	0.005922028	2.847676777	719	Upregulated
CENPO	1.322107629	3.88547339	18.90570484	0.000326984	0.007034951	2.846152529	720	Upregulated
POMP	1.148291203	5.956109115	24.81069838	7.66E-05	0.003365399	2.839682208	721	Upregulated
EEF1AKMT4	1.409010985	2.396343967	16.55296236	0.000626029	0.009742349	2.833994977	722	Upregulated
ATP1B2	1.978652974	1.369505311	9.299916806	0.006496483	0.037025867	2.832431381	723	Upregulated
UGGT2	1.391746253	2.135335927	16.94707112	0.000560977	0.009235447	2.831566304	724	Upregulated
SEC23B	1.262814545	6.818580721	20.32570277	0.000225837	0.00582612	2.821911375	729	Upregulated
VASH2	1.493175027	0.381769132	14.64947525	0.00111236	0.012927332	2.819847732	730	Upregulated
POLN	1.688065953	0.348520889	11.91457007	0.002620483	0.02138683	2.818822973	731	Upregulated
EXOSC4	1.277469886	3.79706625	19.83291228	0.000256464	0.006249308	2.815758374	732	Upregulated
VRK1	1.505199841	4.560484906	14.29746208	0.001212469	0.013472315	2.815563255	733	Upregulated
SASS6	1.374393958	3.168246402	17.09437096	0.00053605	0.00903916	2.809085217	736	Upregulated
AIFM2	1.468026719	2.952128795	14.92346644	0.001004774	0.012265108	2.80588149	738	Upregulated
PNO1	1.087467954	3.933040758	28.20609333	3.64E-05	0.002632081	2.805341817	739	Upregulated
ACADM	1.407385131	5.647828741	16.11328771	0.000707427	0.010333205	2.79473605	740	Upregulated
BIK	1.591976918	1.184034525	12.86538771	0.001922121	0.017565011	2.794479173	742	Upregulated
QPCTL	1.842683892	4.492033968	10.13271436	0.004771014	0.030634765	2.789428053	746	Upregulated
MCM7	1.380588119	7.082242885	16.47726682	0.000637337	0.009815807	2.772323073	748	Upregulated
NOP58	1.300984887	5.689761235	18.39583958	0.000374585	0.007398626	2.772202255	749	Upregulated
DNMT3B	1.406377543	1.265399729	15.88624876	0.000766519	0.01072783	2.769843839	751	Upregulated
EBNA1BP2	1.22896956	4.818848153	20.75803673	0.000202394	0.005574661	2.769828909	752	Upregulated
RNASEH2A	1.391206365	3.99824676	16.05830112	0.000718953	0.010375481	2.76014195	754	Upregulated
NDFIP2	1.475750391	2.558209668	14.27825431	0.001222495	0.013488412	2.759711041	755	Upregulated
ASNS	1.450512793	4.767188775	14.79856735	0.001041681	0.012556365	2.757622167	756	Upregulated
SCFD1	1.269895068	5.6997809	19.13698717	0.00030744	0.006856844	2.747895155	759	Upregulated
RPL26L1	1.217267666	3.498637186	20.71797758	0.000204586	0.005574661	2.743455395	760	Upregulated
PSMB5	1.123399287	4.203306439	24.26688242	8.68E-05	0.003657111	2.737568832	761	Upregulated
SEC61A1	1.346848402	8.864885153	16.87403331	0.000569573	0.009297806	2.736283493	762	Upregulated
FLT1	1.560397087	1.713378031	12.70684904	0.002011206	0.018013034	2.721977183	764	Upregulated
IL12A	1.912953388	1.587535617	9.198639129	0.006733038	0.037876943	2.719502509	765	Upregulated
GPR180	1.276165105	3.898560118	18.38113126	0.000376216	0.007401288	2.719115632	766	Upregulated
CISD1	1.380822755	3.111916887	15.72604417	0.00079242	0.010811073	2.714878701	767	Upregulated
CDKN2C	1.368317411	4.062588676	16.04187188	0.000722362	0.010376805	2.714654616	768	Upregulated
GLCCI1	1.692980579	6.381727455	11.07066556	0.003439373	0.024975879	2.712966193	770	Upregulated
CD70	1.513783635	2.622876581	13.29809557	0.001657145	0.016236696	2.708919371	771	Upregulated
PMM2	1.156686682	5.706528507	22.25704774	0.000139646	0.004585988	2.704989385	773	Upregulated
RMI2	1.544691429	2.053774287	12.77123161	0.001964945	0.017773405	2.703564307	774	Upregulated
MRPL12	1.285842876	4.839467536	18.01763105	0.000415028	0.007915894	2.702198863	775	Upregulated
COMMD1	1.267587802	4.216386731	18.33030981	0.000381349	0.007467035	2.695971427	776	Upregulated
NOL3	1.222833433	1.728900939	19.82673472	0.000259369	0.006289195	2.691951522	779	Upregulated
CDK2	1.233268305	4.830751366	19.50445862	0.00027921	0.00656875	2.691629354	780	Upregulated
LAG3	1.758782246	5.528446418	10.28683806	0.004517161	0.029544547	2.690097297	781	Upregulated
ADAM19	1.500711475	7.838925815	13.28768523	0.00165903	0.01623926	2.685423774	783	Upregulated
MRPL58	1.172497338	4.119660986	21.49568955	0.000168353	0.0051299	2.684891216	784	Upregulated
B4GALT3	1.374151993	6.586526792	15.46519629	0.000854329	0.011123169	2.684778961	785	Upregulated
EIF2S2	1.124004917	6.669634501	23.40391324	0.000106138	0.004092102	2.684183922	786	Upregulated
LMAN2	1.25599359	8.018615574	18.49650608	0.000364574	0.007351325	2.679831113	788	Upregulated
CENPS	1.764791759	1.184401093	10.19123304	0.00471768	0.030395269	2.677531473	789	Upregulated
TPD52	1.781177094	6.16881341	10.02700642	0.004953395	0.031396594	2.677318403	790	Upregulated
UCHL3	1.105545657	3.942058948	23.84046431	9.59E-05	0.003844388	2.670083805	792	Upregulated
L1TD1	1.346727266	1.980804602	16.0281013	0.000729384	0.010421616	2.669300875	793	Upregulated
FAM3C	1.649653148	5.875133161	11.2131413	0.003276036	0.0242543	2.66453832	794	Upregulated
MRPL15	1.188498781	4.180390177	20.43394152	0.000219754	0.005769397	2.660893741	795	Upregulated
MESD	1.22202166	5.897075552	19.33801263	0.000291603	0.006657911	2.659928097	796	Upregulated
HSPE1	1.343537973	4.938161589	15.96921817	0.000737555	0.010486698	2.659347003	797	Upregulated
ATP2A2	1.104223749	7.381045107	23.686609	9.93E-05	0.00391666	2.657959504	798	Upregulated
FKBP7	1.448934817	1.156674168	13.82014762	0.001423647	0.014648582	2.657642652	799	Upregulated
RTCA	1.043186391	4.961986931	26.98635525	4.72E-05	0.002857949	2.653809395	800	Upregulated
ALG9	1.349576023	4.032071037	15.63411468	0.000813271	0.010879692	2.649735184	801	Upregulated
LMNB2	1.183247023	5.60855687	20.41111866	0.000220974	0.005772087	2.648896208	803	Upregulated
FOXRED1	1.312343424	4.63872225	16.53745473	0.000626584	0.009742349	2.639563999	805	Upregulated
MRPL13	1.217765131	3.855788425	18.98117009	0.000320499	0.006961961	2.627046246	806	Upregulated
PSMD11	1.11592392	5.69458387	22.5589968	0.000129814	0.004437851	2.625576246	807	Upregulated
TIMM21	1.328380094	3.356103478	15.72318941	0.000792788	0.010811073	2.61176955	809	Upregulated
SQLE	1.252570777	4.750530915	17.71817147	0.000450446	0.008263901	2.608873039	811	Upregulated
BTG3	1.255349075	2.78961413	17.55098191	0.000472585	0.008426142	2.604060019	812	Upregulated
CSTF2	1.189791137	3.932548099	19.38493866	0.000288158	0.006627566	2.592133612	813	Upregulated
ITGA3	1.361788031	3.548386768	14.81107788	0.001038206	0.012526546	2.590350527	814	Upregulated
MGAT3	1.805421127	3.458418128	9.312135961	0.0064201	0.036801941	2.589207283	815	Upregulated
GPATCH4	1.140011888	4.029300558	21.15483534	0.000183244	0.005356884	2.589067004	816	Upregulated
PDHX	1.045973398	4.545916762	24.85938063	7.58E-05	0.003365399	2.586654014	817	Upregulated
SSR4	1.507793793	7.409275812	12.37548906	0.002223654	0.019254224	2.586581033	818	Upregulated
COX17	1.156678456	3.87089258	20.2991731	0.000227477	0.005841211	2.583437994	819	Upregulated
RBBP8	1.269315311	4.994813882	16.82103632	0.000578201	0.009334773	2.576578377	821	Upregulated
HYPK	1.008659048	4.836924221	27.21365372	4.50E-05	0.00284237	2.56836813	826	Upregulated
TMEM41B	1.306299836	3.780830758	15.72539319	0.000791983	0.010811073	2.568356864	827	Upregulated
NOMO3	1.957512568	6.146823661	8.136559993	0.009995237	0.048756493	2.568192952	828	Upregulated
CADM1	1.807688549	3.771107514	9.163379181	0.006780761	0.038007363	2.567156831	829	Upregulated
P4HB	1.340775079	9.558982984	14.96041145	0.000992257	0.012178977	2.566765322	830	Upregulated
ORMDL2	1.019260366	4.818105604	25.84261435	6.07E-05	0.003039438	2.565689054	831	Upregulated
RANBP1	1.232578273	5.979130312	17.68370856	0.000454679	0.008305033	2.564574616	832	Upregulated
CSE1L	1.357188157	6.057210016	14.5802902	0.001112432	0.012927332	2.56303774	833	Upregulated
ZC3HAV1L	1.223112336	1.189152584	17.95566842	0.000429429	0.008055578	2.561078932	834	Upregulated
CCND2	1.47633245	6.946129901	12.57162991	0.002086254	0.018446215	2.56009736	835	Upregulated
SLC39A8	1.072938829	4.83545119	23.27956983	0.000109319	0.004123571	2.558665649	836	Upregulated
ALYREF	1.12845273	5.661581999	21.03695988	0.00018866	0.005415427	2.557488376	837	Upregulated
EIF4G1	1.085730629	8.62156689	22.68006398	0.000126089	0.004414258	2.55705014	838	Upregulated
EEF1E1	1.256726636	3.383378601	16.85893978	0.000572438	0.009297806	2.553190356	841	Upregulated
UQCC2	1.295675931	3.803154356	15.8051998	0.000773743	0.010744814	2.550928172	842	Upregulated
USO1	1.304707772	6.732692752	15.50534018	0.000844307	0.01110746	2.549901601	843	Upregulated
TTC23	1.468825476	0.352482747	12.64299623	0.00207427	0.018394234	2.548879715	844	Upregulated
TXN	1.128672836	6.149202742	20.70776338	0.000204951	0.005574661	2.543782004	846	Upregulated
FUT8	1.250802477	4.314311097	16.79531979	0.000582481	0.009352518	2.537967585	847	Upregulated
ISG15	1.616327628	6.69389918	10.70942655	0.003895673	0.026914779	2.537649217	848	Upregulated
NANS	1.257401201	5.395311122	16.57020807	0.000620725	0.009704231	2.531197497	850	Upregulated
PKHD1L1	1.575456719	4.285431264	11.10779689	0.003396483	0.024782859	2.529944957	851	Upregulated
NOMO2	1.33967252	7.677159624	14.56971293	0.001115997	0.012941014	2.52934416	852	Upregulated
INCENP	1.28478661	5.349736792	15.72596437	0.000791541	0.010811073	2.526059039	853	Upregulated
SIX5	1.578809333	2.299121137	11.03485679	0.003491501	0.025135644	2.525637045	854	Upregulated
IDH2	1.392485404	7.526984239	13.56092579	0.001522396	0.01537387	2.524877929	855	Upregulated
MRTO4	1.18547899	4.242024481	18.35701579	0.000378611	0.007425041	2.524241754	856	Upregulated
NEXN	1.560839622	4.29735918	11.22212473	0.00326653	0.0242543	2.521085714	857	Upregulated
SMAD6	1.737755157	0.512703727	9.507748813	0.006034357	0.035547022	2.518349182	859	Upregulated
COPB2	1.272930982	7.240990331	15.94409021	0.000742867	0.010514427	2.518130363	860	Upregulated
SAR1B	1.311927019	5.77075348	15.01249636	0.000976953	0.012066767	2.516812705	861	Upregulated
PSMC6	1.07514231	5.200643848	22.23747829	0.000140325	0.004585988	2.514292402	863	Upregulated
TIMELESS	1.300231889	5.194034591	15.18516479	0.000928067	0.011753007	2.509253802	864	Upregulated
ERI1	1.126333207	4.260727165	20.13731128	0.000237049	0.005967732	2.505179838	865	Upregulated
MRPS18C	1.096105787	4.324353684	21.37344858	0.00017351	0.005206141	2.50294013	866	Upregulated
CLDND1	1.155843025	5.644024171	19.16860601	0.000304888	0.006836481	2.502593652	867	Upregulated
FARSA	1.06754492	5.955013374	22.39619103	0.000135017	0.004529026	2.502320141	868	Upregulated
LDHA	1.106456725	8.860307407	20.88181254	0.000196151	0.005515156	2.498868591	870	Upregulated
SRP19	1.166404311	5.303286022	18.60746126	0.000353908	0.00724883	2.49579275	871	Upregulated
SMPDL3B	1.88567335	1.139591891	8.260070197	0.009602475	0.047695977	2.491951744	872	Upregulated
PDF	1.295177599	2.446099921	15.08791134	0.000957902	0.011973299	2.489054378	875	Upregulated
RPA3	1.351568557	3.674727988	13.82363913	0.001403274	0.014462737	2.486547576	876	Upregulated
ADA	1.210197072	5.346262524	17.22773166	0.000515871	0.008866186	2.483642882	878	Upregulated
TIMM44	1.108968789	4.425941789	20.43011325	0.000219949	0.005769397	2.482836462	879	Upregulated
SEL1L	1.392178865	7.519926049	13.1696433	0.001722218	0.01656295	2.479278885	881	Upregulated
RBKS	1.177405038	1.205604009	18.08770475	0.000414075	0.007911898	2.474574895	882	Upregulated
PRMT5	1.090496361	5.791636711	21.03591464	0.000188709	0.005415427	2.471465302	884	Upregulated
IDO1	1.720431368	2.640919512	9.330077814	0.006384434	0.036659955	2.470209238	885	Upregulated
NAT1	1.173940295	3.122901505	18.01244526	0.000416058	0.007923464	2.466548218	886	Upregulated
DPAGT1	1.206437953	5.572376976	17.06670483	0.000539583	0.009086486	2.46306861	888	Upregulated
PPIL1	1.326814488	4.172764762	14.08386273	0.001294585	0.013987773	2.460247644	890	Upregulated
ATAD3A	1.207046971	4.70401734	16.95718731	0.000556469	0.009221902	2.456557269	891	Upregulated
FH	1.261821274	5.023178748	15.35211148	0.000883351	0.011335882	2.454929688	892	Upregulated
GART	1.177633532	5.733869568	17.73988783	0.000447716	0.008237981	2.454399354	893	Upregulated
MRPL32	1.096967007	4.482572384	20.34606975	0.000224708	0.00582612	2.451305052	894	Upregulated
FAM171A1	1.555194671	3.333188192	10.75977867	0.003830467	0.026626005	2.448955704	896	Upregulated
TDG	1.121604728	5.528045109	19.46930787	0.000281753	0.00658546	2.446684097	897	Upregulated
CKAP4	1.251110586	7.457643841	15.48638395	0.000849023	0.01110746	2.445152052	898	Upregulated
HSD3B7	1.547416359	1.936029387	10.79719851	0.00379507	0.026468181	2.440702536	899	Upregulated
CKAP2	1.275502745	5.053459238	14.93551395	0.000999755	0.012215758	2.440138255	900	Upregulated
GTF3C6	1.102958927	4.802499681	19.89399485	0.000252348	0.00617908	2.436520271	902	Upregulated
TMEM156	1.650278172	4.798277913	9.732910374	0.005505232	0.033649955	2.430885344	904	Upregulated
KCTD1	1.220641956	2.746021903	16.14441159	0.000702449	0.010329771	2.424084213	905	Upregulated
BOLA2	1.233206122	4.374771421	15.67623533	0.000803206	0.010825382	2.423936652	906	Upregulated
BOLA2B	1.233206122	4.374771421	15.67623533	0.000803206	0.010825382	2.423936652	907	Upregulated
COL24A1	1.29344669	0.659394951	14.31467306	0.001231124	0.013559699	2.415834986	909	Upregulated
PPP2R1B	1.154497983	4.673487353	17.8693596	0.000432164	0.008082566	2.415730147	910	Upregulated
ATP13A1	1.125116532	7.661409413	18.6879874	0.000346347	0.007174668	2.412472855	911	Upregulated
PRSS16	1.760094605	0.017210293	8.683904646	0.008100456	0.042710876	2.410381834	912	Upregulated
PACSIN1	1.543018112	4.269287541	10.62641903	0.004010394	0.027509898	2.407896777	913	Upregulated
RAN	1.169099922	7.483892624	17.3252614	0.000502032	0.008720438	2.407716533	914	Upregulated
ASF1B	1.474536822	4.893689355	11.41216524	0.003062269	0.023448662	2.403320915	915	Upregulated
MRPL47	1.06590864	3.981560609	20.61903915	0.000209679	0.005634086	2.397416655	917	Upregulated
EDEM2	1.110941237	6.212012738	18.94298421	0.000323622	0.007000626	2.393926304	918	Upregulated
MRPS7	1.12345837	5.440521885	18.36285411	0.00037793	0.007423319	2.392294348	920	Upregulated
MRPL51	1.24729995	5.508569289	14.95517152	0.000993825	0.012178977	2.387817544	922	Upregulated
IDE	1.167472396	5.530152827	17.1224295	0.000531236	0.009011942	2.387693071	923	Upregulated
NSD2	1.153424126	6.30624143	17.49050374	0.000479557	0.008523034	2.386902536	924	Upregulated
PRR11	1.349824847	5.16580316	13.0223602	0.001804945	0.017056998	2.386621792	925	Upregulated
SLC33A1	1.215192776	5.211915805	15.62704519	0.00081476	0.010879692	2.385889344	926	Upregulated
BLM	1.405138789	4.280995675	12.16131893	0.002385611	0.020125343	2.383476112	927	Upregulated
DENND2C	1.563830919	0.665936732	10.16282595	0.004779337	0.030634765	2.367304482	929	Upregulated
IFI35	1.148205682	6.711587568	17.312982	0.000503748	0.008729776	2.36415193	930	Upregulated
RPP14	1.125844824	3.360260127	17.95499304	0.000422465	0.008000704	2.360752242	931	Upregulated
FKBP5	1.292200013	7.535808921	13.69054635	0.001461983	0.014993709	2.357090303	932	Upregulated
MCM5	1.278412875	7.104900685	13.88854361	0.001374765	0.014370145	2.355525384	933	Upregulated
PPAT	1.491057805	3.417823558	10.80379158	0.003772248	0.026363668	2.354371584	934	Upregulated
EMC2	1.122495478	3.898987917	17.86296641	0.000433038	0.008086818	2.34851013	939	Upregulated
MRPL46	1.088618876	3.378874647	18.80465352	0.000336002	0.007070019	2.341161369	940	Upregulated
XCR1	1.734102866	2.180974642	8.510993866	0.008679684	0.044673201	2.340957238	942	Upregulated
GOLPH3L	1.362692219	4.64292625	12.40336471	0.002203717	0.019147849	2.340941728	943	Upregulated
FADD	1.110371364	4.278644897	18.07627164	0.000408489	0.007838987	2.338153437	944	Upregulated
MAPK6	1.18580169	5.668443697	15.85763696	0.000761745	0.010672961	2.338063085	945	Upregulated
SLC39A7	1.232569458	6.091228287	14.64576525	0.001090631	0.012789102	2.333451122	947	Upregulated
WDR12	1.21153831	3.790136845	15.07999462	0.000957815	0.011973299	2.328317552	949	Upregulated
NDUFB3	1.075217033	5.096461758	19.07168966	0.000312809	0.006880422	2.325033081	950	Upregulated
NDC1	1.337122443	5.051658551	12.62798819	0.002048673	0.018257119	2.324677957	951	Upregulated
C11orf24	1.168298036	5.579687582	16.09473605	0.000711221	0.010333205	2.319965279	952	Upregulated
SLC27A2	1.615267004	1.625707223	9.320751195	0.006430303	0.036801941	2.316501689	953	Upregulated
RRP1	1.079887235	3.953344991	18.65599733	0.00034945	0.007215045	2.312860304	954	Upregulated
TAF4B	1.297886961	4.190714824	13.17928423	0.001717237	0.016540229	2.312131735	955	Upregulated
LARP1B	1.396954855	4.462790305	11.65267058	0.00282429	0.022266863	2.308245718	956	Upregulated
RTP4	1.495207886	3.372219966	10.43499584	0.004289618	0.028686102	2.306101688	957	Upregulated
TRMT10A	1.195696731	2.123899292	15.16937901	0.000936285	0.011797383	2.305559558	958	Upregulated
CASP7	1.115621873	5.0466687	17.41164094	0.00049018	0.008624217	2.302956303	959	Upregulated
SLC7A1	1.269090171	6.227816177	13.55301886	0.001526172	0.015399568	2.300215106	960	Upregulated
MYH11	1.586242953	0.968773963	9.472709211	0.006110506	0.03575989	2.294665115	962	Upregulated
ACVRL1	1.599541706	2.107703179	9.30773166	0.006445615	0.036842179	2.293190475	963	Upregulated
WDR4	1.158759156	3.275063836	15.91493513	0.000749774	0.010585812	2.288868938	965	Upregulated
DOHH	1.068476954	2.888272694	18.55103791	0.000359891	0.007325863	2.281349194	968	Upregulated
BAG2	1.349535374	2.830825325	12.09912928	0.002437691	0.020415256	2.28077574	970	Upregulated
ATAD5	1.330988458	3.341708226	12.32655183	0.002260881	0.019455398	2.277267849	971	Upregulated
B4GALT4	1.01340285	3.779121091	20.56169787	0.000212772	0.005666851	2.276769859	972	Upregulated
BMP8B	1.535878846	4.213466502	9.818401712	0.005338556	0.032984919	2.275687993	973	Upregulated
LRRCC1	1.220460673	3.492728747	14.15343559	0.001267603	0.013767574	2.271451326	975	Upregulated
C9orf40	1.036145968	2.237145644	19.65373472	0.000269752	0.006441091	2.270237817	976	Upregulated
RPP40	1.223214357	1.842220297	14.105075	0.001293292	0.013987773	2.268146954	977	Upregulated
CCDC47	1.110150892	5.959988705	17.05880508	0.000540771	0.009094263	2.266076086	978	Upregulated
TMED9	1.136238485	7.034371585	16.2273647	0.000684576	0.010228999	2.261304195	979	Upregulated
EIF2S1	1.150361012	5.816426505	15.68226815	0.000801665	0.010825382	2.261099885	980	Upregulated
MYCBPAP	1.686007713	0.264003936	8.427640659	0.008996618	0.045777015	2.258158698	982	Upregulated
GLRX2	1.173717541	2.047670427	15.04678177	0.000971446	0.012044108	2.252628451	983	Upregulated
SFXN2	1.372966	2.844463661	11.54761428	0.002928829	0.022903443	2.251800487	984	Upregulated
ALDH18A1	1.371421179	5.772110305	11.5022601	0.002970381	0.023069777	2.244956962	985	Upregulated
MRPL17	1.050963751	3.888502013	18.5424676	0.000360251	0.007325863	2.243956034	986	Upregulated
RPS6KL1	1.497925294	1.128407707	9.95932267	0.005121771	0.032089932	2.237347955	987	Upregulated
SEC13	1.195415184	6.765151925	14.27907927	0.001219143	0.013488412	2.23547322	988	Upregulated
HBS1L	1.07643194	5.629402194	17.61361439	0.000463537	0.008397465	2.234513164	989	Upregulated
PSPH	1.140219355	2.81929295	15.56807124	0.00083023	0.01100406	2.233059226	990	Upregulated
NETO2	1.161865142	3.959433291	15.08076446	0.000957545	0.011973299	2.232856344	991	Upregulated
UCK2	1.195305302	4.067266623	14.22528888	0.001239641	0.013605604	2.230776962	992	Upregulated
DENND1B	1.135787647	5.28338975	15.47428618	0.000852089	0.011117141	2.219336882	994	Upregulated
ERH	1.032143684	5.494101891	18.76957614	0.000338895	0.007090723	2.218396209	995	Upregulated
UQCC1	1.06915017	4.143138826	17.54688702	0.000472271	0.008426142	2.217814365	996	Upregulated
RAD51C	1.305626279	3.452225418	12.16843753	0.002380844	0.020100621	2.215374311	997	Upregulated
MED18	1.168631963	3.886711228	14.68976167	0.001076577	0.012731695	2.214690544	999	Upregulated
GOLT1B	1.082013433	4.510411893	17.11593028	0.000532275	0.009011942	2.212913971	1000	Upregulated
FANCL	1.224258026	2.201787814	13.48408182	0.001564643	0.015599057	2.212113862	1001	Upregulated
MMS22L	1.166866324	3.479658925	14.69145146	0.00107627	0.012731695	2.211344457	1003	Upregulated
CENPH	1.368987939	2.957151186	11.18165845	0.003314444	0.024407084	2.207471293	1005	Upregulated
TRAP1	1.113537555	5.66828939	16.00219141	0.000730479	0.010421616	2.207103728	1006	Upregulated
MORF4L2	1.161046389	5.839353658	14.71625766	0.001067688	0.012715385	2.200961389	1008	Upregulated
GOT1	1.24744756	4.182312081	12.96531362	0.00183831	0.017223069	2.200359593	1009	Upregulated
HYI	1.501315067	3.482640981	9.612368461	0.005752759	0.034455971	2.196026854	1010	Upregulated
PODXL	1.092238434	1.758231915	16.49415769	0.00063894	0.009821147	2.193037611	1011	Upregulated
GCAT	1.361702039	0.474202884	11.188357	0.00335623	0.024580393	2.191538493	1012	Upregulated
PDCD1LG2	1.524853712	1.209049576	9.360255057	0.006354328	0.03655441	2.19130662	1013	Upregulated
EXOSC3	1.182064825	3.40974042	14.05050621	0.001308431	0.014111577	2.187321652	1015	Upregulated
NCOA3	1.250065555	8.043438181	12.73880919	0.001976556	0.017817484	2.1865567	1016	Upregulated
LAP3	1.375227626	7.412568815	10.9305842	0.003608858	0.025706738	2.186547318	1017	Upregulated
GALK2	1.050666126	4.045727638	17.66210996	0.000457519	0.008334589	2.184456555	1018	Upregulated
EARS2	1.274650703	3.832407698	12.35092905	0.002242152	0.019362754	2.183518555	1019	Upregulated
CEP57L1	1.158057684	2.714513299	14.50526076	0.001139913	0.01310188	2.180236267	1020	Upregulated
CCDC163	1.660976868	2.879727233	8.123096647	0.01005587	0.048918758	2.17675101	1023	Upregulated
MCM3	1.233595481	6.33908192	12.96196873	0.001839973	0.017223069	2.175926056	1024	Upregulated
TRUB2	1.102791291	4.035534783	15.80668316	0.000773299	0.010744814	2.171176684	1026	Upregulated
ANKDD1A	1.083483904	1.151262655	16.46587239	0.000649403	0.009921036	2.170698233	1027	Upregulated
PXMP2	1.241419395	2.398033581	12.72626507	0.001989214	0.017892918	2.169155493	1028	Upregulated
PSMB6	1.050472811	6.026396224	17.32182457	0.000502512	0.008720438	2.16340854	1029	Upregulated
CENPL	1.232835196	2.130758843	12.78925644	0.001951339	0.017704972	2.159809853	1030	Upregulated
LAX1	1.398666079	6.097696904	10.44603014	0.004270845	0.028637093	2.158241155	1032	Upregulated
NDUFAB1	1.139881628	4.491671655	14.64886653	0.001089744	0.012789102	2.157978236	1033	Upregulated
EMC7	1.074936734	5.845489522	16.39895363	0.000651742	0.009944625	2.152465755	1034	Upregulated
LRRC40	1.165364143	3.934403396	13.91718417	0.00136301	0.014295044	2.149880683	1037	Upregulated
USP16	1.045068233	5.631571207	17.26322146	0.000510771	0.008798878	2.148213752	1038	Upregulated
XRCC3	1.131784759	3.793280714	14.76246078	0.001053268	0.012647304	2.148129776	1039	Upregulated
COA6	1.026037949	3.009186422	17.84784983	0.000435202	0.008115124	2.145142498	1040	Upregulated
CABLES1	1.627108164	1.17814866	8.208263577	0.009790326	0.048199908	2.142826268	1041	Upregulated
GAR1	1.131799822	3.235877752	14.66669828	0.001084578	0.012789102	2.142678084	1042	Upregulated
SMTN	1.28950435	3.18534647	11.75586044	0.002729971	0.021867729	2.140830385	1043	Upregulated
SNRPD1	1.092808747	4.678690039	15.49332036	0.000847379	0.01110746	2.135769275	1045	Upregulated
SFXN4	1.156450132	3.733463082	13.85218786	0.001390773	0.014393175	2.130000045	1047	Upregulated
MFAP1	1.246156387	3.922690796	12.25870787	0.002310759	0.019686374	2.125736276	1048	Upregulated
IDH3A	1.030601964	5.957210406	17.36718384	0.000496222	0.008659324	2.125633076	1049	Upregulated
ALG2	1.190845535	4.858153894	13.22899797	0.001690253	0.016419604	2.125227378	1050	Upregulated
MRPL53	1.071207333	4.952413875	16.00267807	0.000730448	0.010421616	2.123202479	1051	Upregulated
UBA5	1.243300601	5.340566858	12.24651936	0.002319545	0.019716133	2.120049152	1052	Upregulated
TLR7	1.370515013	6.043992683	10.4396084	0.004280481	0.028661979	2.114285048	1055	Upregulated
MTFR1	1.065930731	3.019058622	16.02610882	0.000726239	0.010408599	2.113322518	1056	Upregulated
TMEM263	1.302531596	5.086765905	11.29701977	0.003184065	0.023930209	2.111473407	1058	Upregulated
TUBB4B	1.164035336	7.276164645	13.50933156	0.00154721	0.015520458	2.105851036	1060	Upregulated
BET1	1.256627533	3.800834075	11.93718153	0.002569155	0.021140519	2.104705799	1061	Upregulated
IRF7	1.036897673	7.737761404	16.80847453	0.000580197	0.009352518	2.103939456	1062	Upregulated
TCN2	1.500016878	5.612263755	8.98949141	0.007230555	0.039644482	2.102749533	1063	Upregulated
DTYMK	1.229556708	3.692020072	12.27910819	0.002295582	0.019592309	2.099977567	1064	Upregulated
RPL22L1	1.304085202	4.124981549	11.13087428	0.003369795	0.024627847	2.097716978	1066	Upregulated
USP14	1.17025449	5.485117077	13.3109526	0.001646897	0.016181804	2.095894254	1067	Upregulated
HM13	1.205371781	8.158067956	12.60831675	0.002061614	0.018340741	2.093228293	1069	Upregulated
CHID1	1.114649609	5.153672823	14.39486456	0.001176909	0.013269448	2.092361316	1070	Upregulated
RBM45	1.025696884	2.857396434	17.00207062	0.000550315	0.009175973	2.089701369	1071	Upregulated
CCDC167	1.422916554	3.976616653	9.660300146	0.005652267	0.03414832	2.086893049	1072	Upregulated
TUBA1B	1.209242876	9.842591726	12.46597201	0.002159058	0.018891006	2.084426256	1073	Upregulated
EIF4E	1.067361111	5.021107566	15.425815	0.000864355	0.011160796	2.083814239	1074	Upregulated
BTN1A1	1.547506367	0.004362099	8.474141689	0.008814466	0.045159523	2.081783959	1075	Upregulated
HAX1	1.000168659	6.138606667	17.69267698	0.000453559	0.008296688	2.081446222	1076	Upregulated
PUM3	1.057424986	4.207237099	15.7092679	0.000795515	0.010811073	2.079036256	1077	Upregulated
KHDC1	1.393372465	-0.102624617	9.925323618	0.005163579	0.032245547	2.078257176	1078	Upregulated
NAA15	1.053309267	5.547224372	15.82236886	0.000769595	0.010744814	2.073756422	1079	Upregulated
PPAN	1.002991311	3.784701224	17.44369644	0.000485995	0.008600802	2.071639508	1081	Upregulated
PMVK	1.004811479	4.536219516	17.15285553	0.000526804	0.008967851	2.057162233	1086	Upregulated
CLCC1	1.185259299	4.651919312	12.59232447	0.002072475	0.018394234	2.05680214	1087	Upregulated
SKA2	1.153347368	5.014520121	13.18161514	0.001715811	0.016539464	2.054663631	1088	Upregulated
CD59	1.25466239	5.993393315	11.50268425	0.002969937	0.023069777	2.053827891	1089	Upregulated
FANCG	1.249186696	3.993041799	11.5751745	0.002898955	0.022745281	2.052549512	1090	Upregulated
MRPS22	1.030414579	4.605733255	16.23739463	0.000682687	0.0102224	2.050985734	1091	Upregulated
TUBB	1.173402445	9.264384095	12.70957415	0.001995268	0.017895907	2.05022306	1092	Upregulated
TBL2	1.009472119	4.584123215	16.7297416	0.00059332	0.009420834	2.045100334	1094	Upregulated
BARD1	1.125690495	3.007812716	13.5764235	0.00151643	0.01533838	2.042250775	1095	Upregulated
PAK1IP1	1.10620034	3.739203991	13.85969429	0.001387511	0.014393175	2.037447798	1098	Upregulated
MRPL23	1.151286384	5.097253678	12.86431381	0.001898511	0.01746915	2.023648583	1101	Upregulated
NDUFS6	1.019060639	5.158808415	16.04942449	0.000720624	0.010375664	2.021800093	1102	Upregulated
C4orf46	1.092149145	3.408848374	13.96496672	0.001343347	0.01422626	2.017100368	1103	Upregulated
ARF4	1.021631877	7.266317601	15.87822117	0.000757196	0.01064498	2.015531709	1105	Upregulated
PTPRU	1.481948528	-0.044496506	8.553681551	0.008554755	0.044325711	2.005586578	1108	Upregulated
GSTCD	1.242878113	2.632740466	11.1985571	0.003296929	0.024342094	2.005560415	1109	Upregulated
RPN1	1.140376199	8.52377442	12.86704704	0.001896745	0.01746915	2.004471441	1110	Upregulated
STBD1	1.117125392	2.267101393	13.31827779	0.001647668	0.016181804	2.000741472	1112	Upregulated
LDLR	1.08178222	6.163810067	14.00239163	0.001327239	0.014157214	2.000239348	1113	Upregulated
MED6	1.014310392	4.206543856	15.71251488	0.000794752	0.010811073	1.994267309	1114	Upregulated
TMEM70	1.004189622	4.028859789	16.12974377	0.000704252	0.010330134	1.994214193	1115	Upregulated
CMSS1	1.20498642	3.334463001	11.67141803	0.002807736	0.022218676	1.992182157	1116	Upregulated
CCDC117	1.162017326	5.755528089	12.35135296	0.002241248	0.019362754	1.990573878	1119	Upregulated
DDX39A	1.034016326	6.38207923	15.00166646	0.000980106	0.01209377	1.982662508	1120	Upregulated
ARL1	1.062356691	5.229406154	14.20936488	0.001245492	0.013622028	1.982100754	1121	Upregulated
HAT1	1.062473304	5.338857847	14.17129769	0.00126006	0.013709451	1.979366455	1122	Upregulated
SEPHS1	1.184432172	5.384444773	11.88925387	0.002609715	0.021355969	1.978571102	1123	Upregulated
AK6	1.151617221	3.243526339	12.40960931	0.002200388	0.019147849	1.978340207	1124	Upregulated
ZGRF1	1.126387492	2.676703746	12.82604826	0.001924683	0.017565011	1.977206045	1126	Upregulated
OAS2	1.348617746	8.898171053	9.624408354	0.005725363	0.034357668	1.974344448	1127	Upregulated
PSMC3IP	1.214162803	1.10567684	11.35804677	0.003151344	0.02375278	1.972147095	1130	Upregulated
SRP68	1.052424661	6.359689647	14.33077264	0.001200051	0.013442287	1.969641012	1132	Upregulated
BCAR3	1.450190154	1.963502559	8.587214972	0.008434393	0.04385667	1.96930652	1133	Upregulated
OSTC	1.400481261	6.254343757	9.025647587	0.007133781	0.039268752	1.96901069	1134	Upregulated
TOR3A	1.043174282	6.038212299	14.49246817	0.001142435	0.01310188	1.963949148	1137	Upregulated
VCP	1.034346201	8.087023713	14.65535232	0.001087477	0.012789102	1.958182792	1138	Upregulated
PSMA5	1.083855649	6.174033268	13.45853845	0.001572078	0.015644385	1.957054744	1139	Upregulated
PSMG1	1.110323408	3.816089862	12.8312418	0.001919162	0.017565011	1.94900793	1141	Upregulated
FARSB	1.165410094	5.383873701	11.89291519	0.002606543	0.021355969	1.946795086	1143	Upregulated
TRMT1L	1.058102791	4.702391225	13.82809299	0.001400887	0.014462737	1.946644081	1144	Upregulated
CTU2	1.052668108	3.807737368	13.94912653	0.001349634	0.014254186	1.943285936	1145	Upregulated
MREG	1.075622692	2.276498546	13.46975572	0.001570857	0.015644385	1.942188975	1146	Upregulated
OXSM	1.005621561	2.527465781	15.18786288	0.000929259	0.011756209	1.940580811	1147	Upregulated
MINPP1	1.134524408	3.479235384	12.28525637	0.00229117	0.019590517	1.93771562	1148	Upregulated
FAM98B	1.312524778	4.498802704	9.751037302	0.00546939	0.033496332	1.935977653	1149	Upregulated
ALG3	1.101278826	5.868347535	12.84567118	0.0019098	0.017531488	1.934045205	1150	Upregulated
APOO	1.204887819	2.723512677	11.09726582	0.003412271	0.024880152	1.932817151	1151	Upregulated
ACBD7	1.269524681	-0.069152117	10.22901507	0.004652337	0.030067173	1.932099013	1152	Upregulated
RFC5	1.056798478	4.160363147	13.71627243	0.001450596	0.014901365	1.93053194	1153	Upregulated
NUCB2	1.163664272	5.924358197	11.72278048	0.002758503	0.02197132	1.929522748	1154	Upregulated
SPCS3	1.147999867	7.684576653	11.98630125	0.002527043	0.020944919	1.927401442	1156	Upregulated
CBX5	1.113560301	6.065937249	12.48618282	0.002144919	0.018793579	1.921994511	1158	Upregulated
PERP	1.438837533	3.243603644	8.35662099	0.009187175	0.046376735	1.91897737	1160	Upregulated
DDX1	1.093210538	5.683679713	12.81325627	0.001929783	0.017585905	1.918404412	1161	Upregulated
MAGEH1	1.275463024	4.632946812	10.00046429	0.005000866	0.031588884	1.913788549	1164	Upregulated
CCT2	1.124832379	6.333823543	12.10475132	0.002430102	0.020392648	1.901558809	1165	Upregulated
KIF22	1.09576281	5.532756902	12.5585234	0.002095154	0.018487001	1.899103276	1166	Upregulated
MRPS18A	1.030706684	5.071343994	13.86386632	0.001385396	0.014393175	1.898400306	1167	Upregulated
NASP	1.129275948	6.371707195	12.00004644	0.002515578	0.020885106	1.897368016	1168	Upregulated
TMEM214	1.183250643	7.383235914	11.07669198	0.00343228	0.024953333	1.89659866	1169	Upregulated
UBE2G1	1.167262337	7.266253225	11.29833384	0.003182462	0.023930209	1.892194702	1170	Upregulated
MRPL37	1.076049103	6.264327478	12.86209745	0.00189976	0.01746915	1.891401889	1171	Upregulated
CEP97	1.159874795	4.05635959	11.41752079	0.003057028	0.023443898	1.890561316	1172	Upregulated
BYSL	1.187861578	3.069354956	10.91142172	0.003635159	0.025798698	1.88680195	1174	Upregulated
AIM2	1.179125101	4.319407919	11.01521194	0.00350574	0.025189737	1.885157353	1176	Upregulated
CHDH	1.327432149	1.140311327	9.170208196	0.006814179	0.038096069	1.883785296	1177	Upregulated
TONSL	1.328444047	4.273327401	9.107049112	0.00692203	0.038458452	1.879759222	1179	Upregulated
ZNF593	1.218891649	3.929798582	10.39144985	0.00435433	0.02893483	1.875361174	1180	Upregulated
CCDC43	1.005244131	4.224448328	14.20084481	0.001248872	0.013638416	1.875017597	1181	Upregulated
DDOST	1.173989534	8.555752423	10.96940706	0.003560973	0.025502355	1.870658075	1183	Upregulated
COL9A3	1.401313995	2.614963712	8.367289683	0.009155585	0.046303427	1.869894988	1184	Upregulated
MSH6	1.025670073	5.589428826	13.63039543	0.001489685	0.015168528	1.865751888	1187	Upregulated
ARID3A	1.061833207	6.703351484	12.77337794	0.001954682	0.017718268	1.859884456	1189	Upregulated
ACTL6A	1.087400067	4.53138466	12.26979467	0.002302064	0.019634234	1.856176719	1191	Upregulated
SYVN1	1.269938588	7.909753771	9.591666011	0.005793813	0.034575346	1.855676763	1192	Upregulated
MCM8	1.217111044	4.602362938	10.22689761	0.004614029	0.029896806	1.855333903	1193	Upregulated
UQCRQ	1.200426428	5.311851524	10.46887319	0.004236884	0.028524729	1.854392903	1194	Upregulated
LIN9	1.140678716	2.667809849	11.33202106	0.0031503	0.02375278	1.852787955	1196	Upregulated
HACD3	1.075131734	4.974448918	12.4209377	0.002191102	0.019091275	1.848328918	1197	Upregulated
REC8	1.201762856	5.163740746	10.32076818	0.004463406	0.029315554	1.842184562	1198	Upregulated
CSTF3	1.015343732	4.361544144	13.56603032	0.001520152	0.015363604	1.841332863	1199	Upregulated
BRI3BP	1.148548668	3.80525892	11.03705977	0.003479951	0.025114893	1.837756731	1200	Upregulated
ALG1	1.051607856	4.83146662	12.71032481	0.001994936	0.017895907	1.837417916	1201	Upregulated
PLD6	1.189213315	2.346136864	10.47334372	0.004238129	0.028524729	1.837071127	1202	Upregulated
C1R	1.142429214	2.713339681	11.11034792	0.003396947	0.024782859	1.834568347	1203	Upregulated
MIS18A	1.143580178	2.943958516	11.03401248	0.003485722	0.0251229	1.829648489	1204	Upregulated
SEC62	1.011172142	7.02942177	13.5075463	0.001548076	0.015520458	1.829306927	1205	Upregulated
WEE1	1.094954621	3.649314991	11.83983816	0.002653642	0.021476307	1.826428532	1207	Upregulated
NUDT6	1.179968519	0.449400114	10.49700284	0.00425914	0.028619957	1.821082016	1210	Upregulated
SRPRA	1.058384976	8.589909302	12.36427857	0.002231804	0.019311435	1.814268123	1213	Upregulated
PLAC8	1.126755854	8.107399894	11.13530652	0.003364158	0.024615408	1.812716885	1214	Upregulated
SNRPA1	1.023519254	4.664707295	13.01275037	0.00181052	0.017073307	1.809256915	1215	Upregulated
LYSMD1	1.119774876	1.354310735	11.23804969	0.003272969	0.0242543	1.808672975	1216	Upregulated
MRPL40	1.022075033	4.601705762	13.0053275	0.001814828	0.017085874	1.806377384	1217	Upregulated
COMMD3	1.013413831	5.014980746	13.00812955	0.001813159	0.017083017	1.791143509	1218	Upregulated
FZD3	1.173809656	2.558225292	10.24157272	0.004595873	0.029840976	1.790279204	1219	Upregulated
ILDR2	1.269381317	-0.310826628	9.055027276	0.007050826	0.038914839	1.789681383	1220	Upregulated
FTSJ1	1.006796044	5.783258504	13.08022415	0.001771866	0.016816044	1.786334224	1221	Upregulated
SSC4D	1.28285448	-0.265090274	8.90308294	0.007475964	0.040616265	1.784835455	1222	Upregulated
CLINT1	1.045929115	7.288390261	12.24963368	0.002317096	0.019708701	1.783666844	1223	Upregulated
GORASP2	1.073690978	7.266090819	11.72325095	0.002758066	0.02197132	1.780334083	1225	Upregulated
NDUFA7	1.016493037	4.879587096	12.75077527	0.001969102	0.017788739	1.778715255	1226	Upregulated
COX7A2	1.055219677	6.308115439	12.01200783	0.002505647	0.020830996	1.774130243	1227	Upregulated
MAGOHB	1.017810052	3.325448923	12.64406896	0.002038885	0.018195815	1.771018483	1228	Upregulated
LAMP3	1.260836138	3.612269797	8.946893763	0.007347921	0.04007724	1.76151693	1232	Upregulated
MRPL35	1.028144949	4.499957965	12.31290221	0.002269812	0.019492028	1.758274855	1233	Upregulated
ANG	1.101307167	2.96975311	10.93031452	0.003611928	0.025706738	1.751026657	1234	Upregulated
DERL1	1.052017331	7.229424748	11.78620149	0.002700718	0.021734237	1.749352908	1235	Upregulated
HERC6	1.232115422	5.4774302	9.097139454	0.006946881	0.038545179	1.742248083	1238	Upregulated
MINAR1	1.070972673	1.301686794	11.37208709	0.003128909	0.023626375	1.742047265	1239	Upregulated
UFSP1	1.014780552	-0.082991741	12.40065076	0.002242378	0.019362754	1.738352443	1241	Upregulated
NUP107	1.020157626	4.707785277	12.10163354	0.002432774	0.020401386	1.724413567	1246	Upregulated
ITGB7	1.100436608	8.425118018	10.64509659	0.003983793	0.027350566	1.720019485	1247	Upregulated
STOML2	1.016428696	5.858492476	12.11263627	0.002423799	0.020371635	1.718754606	1248	Upregulated
UQCRH	1.025478856	6.22541848	11.93354183	0.002571601	0.021140519	1.717558495	1250	Upregulated
RHEBL1	1.109847215	0.995062409	10.44011373	0.004323186	0.028808782	1.709692009	1254	Upregulated
PPA1	1.02240531	6.15828967	11.8601253	0.00263506	0.021413488	1.706714054	1255	Upregulated
CD320	1.229490285	4.972840857	8.847399388	0.007625136	0.041123146	1.703967388	1256	Upregulated
BRMS1L	1.044298414	1.701865426	11.40474864	0.003084524	0.023503994	1.701014166	1257	Upregulated
MTX2	1.103681775	3.244271539	10.30096562	0.004496483	0.029458708	1.689500945	1260	Upregulated
MRPS33	1.141873864	3.872522248	9.77372499	0.005425388	0.033373873	1.686083398	1262	Upregulated
BSCL2	1.035011838	5.788182168	11.37405535	0.003101805	0.02350685	1.685833038	1263	Upregulated
STRIP2	1.164967547	1.263622575	9.412275462	0.006227176	0.036152822	1.679717536	1265	Upregulated
ANP32E	1.035121196	6.695436192	11.29349992	0.003187691	0.023930209	1.677986842	1266	Upregulated
DCAF13	1.002696222	4.44765407	11.77663	0.002709623	0.021734237	1.667339025	1269	Upregulated
LIG1	1.080486562	5.521686909	10.42429449	0.004303583	0.02874876	1.665441326	1270	Upregulated
ARHGEF5	1.248005732	2.991084522	8.331128541	0.009278485	0.046754896	1.660063408	1272	Upregulated
RFC1	1.046966835	6.088971149	10.81894466	0.003750595	0.026260462	1.654937996	1275	Upregulated
SLC41A2	1.159348282	1.307046523	9.195925378	0.006738657	0.037876943	1.648158592	1277	Upregulated
ALG8	1.004069467	5.001284138	11.45198065	0.003021314	0.023239926	1.640413819	1279	Upregulated
DNAJC9	1.056703162	5.024617641	10.52656751	0.004152221	0.028208355	1.637490725	1281	Upregulated
CPSF2	1.000196746	6.038768125	11.48305539	0.00298965	0.023119324	1.636346741	1282	Upregulated
LRRC20	1.18447817	2.964899067	8.794486566	0.007782245	0.041682985	1.634628658	1283	Upregulated
C21orf58	1.065647904	3.038408618	10.28379942	0.004524544	0.029561927	1.629660458	1285	Upregulated
GTF2A1	1.059090274	5.708246882	10.33929187	0.004434186	0.02919985	1.625300464	1287	Upregulated
ATP5MC1	1.13209395	5.271103213	9.304229196	0.006435612	0.036801941	1.62356907	1288	Upregulated
OXCT1	1.225855063	5.797830905	8.251374488	0.009561997	0.047608318	1.620969184	1290	Upregulated
SUCLA2	1.085181325	4.163533201	9.92632528	0.005135565	0.032144168	1.620064827	1291	Upregulated
TMEM97	1.180680232	3.46871148	8.715861838	0.008013446	0.04250128	1.619418628	1292	Upregulated
STARD5	1.158028321	3.3956845	8.948759345	0.007343385	0.04007724	1.617883903	1294	Upregulated
PDCD2L	1.065250543	2.520494657	10.11770919	0.004802169	0.030686794	1.611775718	1297	Upregulated
ZFHX2	1.163308316	0.203656398	8.77275118	0.007935912	0.04219895	1.59919803	1300	Upregulated
SAAL1	1.101930922	3.483981541	9.453871489	0.006093816	0.035695613	1.594918455	1302	Upregulated
ITGB3BP	1.123620603	3.365152637	9.098080128	0.006946706	0.038545179	1.588833162	1305	Upregulated
BUD23	1.01691701	5.753851362	10.53332539	0.00414223	0.028182482	1.576242479	1307	Upregulated
EPOP	1.142102274	2.184178681	8.729549651	0.007984386	0.042402645	1.567657634	1308	Upregulated
CD80	1.086438387	0.557854693	9.434842511	0.006211794	0.036132943	1.56674917	1309	Upregulated
GPX7	1.195694698	4.047089677	8.098042863	0.010146534	0.049111582	1.564944443	1311	Upregulated
PRIM2	1.069783516	3.148073335	9.577609788	0.00582626	0.034689538	1.561671566	1312	Upregulated
COPE	1.000707956	7.723531693	10.57910778	0.004076497	0.027841231	1.556412665	1313	Upregulated
CHTF18	1.15014717	3.916055564	8.51905154	0.008632414	0.044577229	1.553718785	1314	Upregulated
BBS12	1.022701291	1.195773629	10.14214914	0.004790744	0.030645084	1.548000741	1315	Upregulated
ETV5	1.112847748	-0.284285597	8.901682387	0.00750078	0.04071573	1.547122974	1316	Upregulated
TMEM184B	1.009928106	6.499927777	10.29043072	0.004511262	0.029521396	1.545051752	1318	Upregulated
MBTPS2	1.005394738	3.702709211	10.3411761	0.004432134	0.02919985	1.542898254	1319	Upregulated
MIF	1.07139233	6.877317543	9.34437485	0.006341256	0.03655441	1.539655304	1320	Upregulated
FAM90A1	1.151369416	0.07455351	8.240931161	0.009699676	0.047988275	1.518500662	1323	Upregulated
NCAPD3	1.001649684	5.48755121	10.11187434	0.004805923	0.030695107	1.515426712	1324	Upregulated
NPM3	1.040556353	3.179232109	9.333670883	0.006368959	0.036604693	1.494720938	1328	Upregulated
COL5A2	1.09208898	-0.207220588	8.666099973	0.008216296	0.043128178	1.490962344	1329	Upregulated
CENPS-CORT	1.124898732	0.709222545	8.235361035	0.009711975	0.048011153	1.483356564	1331	Upregulated
ANKLE1	1.026591135	2.406091987	9.345005719	0.006348395	0.03655441	1.475273288	1332	Upregulated
SPCS1	1.104912099	7.038498612	8.287532426	0.009429937	0.047270584	1.464460477	1336	Upregulated
AVEN	1.027650685	3.461031691	8.995074766	0.007217369	0.039624272	1.440806038	1337	Upregulated
ASDURF	1.085138703	1.954209406	8.136471491	0.010017294	0.048826017	1.422995232	1340	Upregulated
MCC	1.074427178	2.120796372	8.117806489	0.010085155	0.049002237	1.407267629	1341	Upregulated
CENPQ	1.063926811	2.257314863	8.067598254	0.010280146	0.049585652	1.388045704	1344	Upregulated
HLTF	1.056231674	4.029732896	8.158547766	0.009911577	0.048632805	1.386906844	1345	Upregulated
GBP3	1.048062998	5.47867286	8.257055942	0.009541152	0.04759924	1.385958488	1346	Upregulated
TECR	1.020965104	7.24713041	8.140716419	0.009979129	0.048715905	1.339842343	1348	Upregulated
