# Supplementary material for: Integrative Transcriptomic Analysis Reveals Distinct and Shared Host Responses in Dengue and Chikungunya Infections
Source: Int J Mol Sci. 2026 Jun 19;27(12):5552. doi: 10.3390/ijms27125552 (PMC13299182; doi:10.3390/ijms27125552)
Supplement: Supplementary file 1 [file ijms-27-05552-s001.zip › Table S1 DE_Results/DE_Healthy_vs_Chikungunya_PRJNA507472_Fold12_Ready.csv]

Gene Symbol	logFC	logCPM	F	PValue
C2	3.26261059	2.280227698	151.1994572	3.99E-15
MPZL1	-1.946840954	5.356828026	141.48536	1.03E-14
BLVRA	1.695240426	5.943452125	134.9055513	2.16E-14
LGALS3BP	3.603681907	3.629700199	119.4254373	1.51E-13
CD1C	-3.018813151	2.659823289	119.0191038	1.55E-13
ZBTB43	2.414631172	6.467396705	116.7662265	1.96E-13
TCN2	4.380769922	4.854505495	112.776194	3.43E-13
MAD2L1BP	1.77205572	5.634137616	112.4440949	3.45E-13
ERMN	4.007428378	5.322158856	112.1759748	3.61E-13
TENT5A	2.143728404	7.167387765	112.0865448	3.62E-13
VWA3B	4.553792153	0.972658931	87.98097417	3.67E-13
GRAMD1C	-2.517844242	2.926045579	112.4663043	3.80E-13
EAF1	2.290287874	6.539736932	110.868748	4.25E-13
TNFAIP3	5.329368186	9.001943015	110.5197939	4.46E-13
ACVR1B	1.9302185	4.896096738	109.9957979	4.79E-13
SELENOI	1.738682832	5.314889863	108.2520761	6.06E-13
RAP2C	1.473087999	7.228162367	107.7728925	6.46E-13
SMURF1	2.366260205	5.635622601	107.1591854	7.03E-13
ZNF860	-2.965560675	1.619169464	99.6700901	8.53E-13
KIAA1958	2.542527814	3.85259872	105.1461987	9.42E-13
GPR84	5.594044644	4.123693777	103.7191678	1.05E-12
ADAM9	1.678055936	6.648491585	104.2025122	1.06E-12
PML	4.227393945	5.485663052	104.0089725	1.10E-12
IL1RN	4.570684856	8.495934595	103.715984	1.13E-12
PSMA6	1.869588907	5.23813239	103.4097363	1.18E-12
CD300E	2.134430192	7.107739512	102.9274769	1.27E-12
SERPING1	5.236026892	5.413124005	103.0297872	1.31E-12
NFKBIE	3.487666657	6.853843984	101.3765842	1.58E-12
CPA3	-2.841985363	2.98007336	101.7318314	1.65E-12
LILRB4	2.331584756	3.933165001	100.1260757	1.91E-12
R3HCC1L	0.898864482	5.824191884	100.0114927	1.92E-12
TIGD3	-2.362115486	1.441680807	96.90992073	1.94E-12
SESN2	3.584562354	4.963111528	99.7561274	2.01E-12
RBM7	1.798984681	6.150803216	98.55330038	2.37E-12
AXL	3.479262603	0.570417861	83.9185921	2.49E-12
DOCK4	3.534487818	7.247253349	97.62703861	2.72E-12
CTSL	3.23637448	6.723749323	97.25794985	2.87E-12
DDIT4	3.7824614	8.198221059	97.21288476	2.89E-12
ICAM1	3.93112104	7.407676564	97.03220959	2.97E-12
WDFY1	1.792657172	7.65967176	96.89660724	3.02E-12
GNA15	2.349209775	5.841050693	96.7352874	3.10E-12
NRIP1	1.893695497	7.968652747	96.66721225	3.13E-12
LATS2	1.408800929	4.870335645	96.64332374	3.14E-12
GTPBP2	1.706666654	5.061069116	95.56836776	3.69E-12
SIGLEC1	5.159390964	5.004925554	95.54169409	3.95E-12
STAT3	1.087045047	7.902329754	94.7828778	4.14E-12
SPPL2A	1.203113546	7.073285243	94.59933976	4.26E-12
SUPT5H	1.346478007	5.993901514	94.28212374	4.47E-12
MAFB	1.937396113	4.611957794	94.12447746	4.58E-12
NRAS	0.942972655	7.175252094	93.98734947	4.67E-12
ZNF404	-2.89444946	0.56268882	75.71956856	4.79E-12
HESX1	6.279863833	3.884210929	87.41108583	5.25E-12
RUFY4	4.149234399	3.189093686	93.53493687	5.32E-12
UBE2L6	2.436274473	7.343904394	93.1142537	5.33E-12
ZC3H12A	4.041886789	6.653827413	92.48364911	5.87E-12
MTHFD2	1.795510441	6.737418518	92.42299405	5.92E-12
ATP6AP1	1.244158237	5.692928626	92.35139292	5.98E-12
NFYB	-1.205779383	4.900161309	91.6279444	6.70E-12
ZNF496	2.256691752	3.4349681	91.43473418	7.01E-12
PRLR	3.405842264	3.325214034	91.62544389	7.15E-12
FRS2	1.069388621	5.385998618	90.86238173	7.52E-12
C3orf38	1.303655968	6.548141662	90.67183799	7.74E-12
IER5	2.953085977	8.559839469	90.62050428	7.80E-12
PHACTR1	3.184987419	5.737949392	90.60656956	7.84E-12
LDLR	2.856116213	4.416396082	90.49381842	8.02E-12
GZMK	-2.423459249	3.886862271	90.54747477	8.16E-12
FLVCR2	3.185322875	5.594378354	89.59313165	9.17E-12
KLF10	3.048368277	5.479126672	89.27627018	9.64E-12
RUBCN	3.072398306	5.116741721	89.22952653	9.73E-12
SNRPD3	-1.506076179	4.342592519	88.9568395	1.02E-11
SLC3A2	1.53407386	6.674589699	88.78226917	1.04E-11
GRPEL1	1.735465123	6.280923314	88.34332923	1.11E-11
NFKBIA	4.154213012	11.3825966	88.3197282	1.12E-11
ELMO2	1.908019185	6.648752941	88.22850869	1.13E-11
ATF3	5.613302733	5.342966764	88.5027355	1.16E-11
HIF1A	2.7136903	10.08257151	88.03005177	1.17E-11
FCER1G	1.962198804	8.315927124	87.90419253	1.19E-11
RAB1A	1.779402123	7.853259851	87.74645863	1.22E-11
RASGEF1B	2.61673681	6.782535001	87.70803062	1.23E-11
FEM1C	1.473957025	6.652843094	87.5981954	1.25E-11
USB1	1.91828045	4.190069291	87.51774704	1.27E-11
LY6E	4.021100397	7.229192015	86.91835535	1.40E-11
AFF4	1.411651295	7.236310768	86.88254536	1.40E-11
APOBEC3A	2.959556263	9.504408681	86.86482381	1.41E-11
DNAAF1	6.080046894	2.72212106	72.87958029	1.44E-11
SESTD1	1.196189185	4.817993306	86.62555645	1.46E-11
SAMD8	1.577875136	7.460385162	86.42951848	1.51E-11
GPR107	0.838522843	5.182964376	86.43077991	1.51E-11
CDKN1A	2.617790591	5.264343319	85.59134278	1.73E-11
CD63	1.827278517	8.608710748	85.51522111	1.75E-11
CSGALNACT2	1.446202803	7.733072394	85.47798138	1.76E-11
TRIM38	2.157163546	8.362656721	85.44597371	1.77E-11
CCNJ	1.202574477	4.017453254	85.29313415	1.82E-11
NFKBIB	1.92371722	4.651527999	85.09111102	1.88E-11
TICAM1	3.671639602	1.453399883	80.82712901	1.88E-11
FBXO6	2.170162957	4.224189807	85.08259231	1.88E-11
ZC3H7A	1.098525551	5.959606087	85.01558379	1.89E-11
ARL5B	3.243621219	8.453995087	84.89904548	1.93E-11
PLEKHM2	1.528804469	5.30635798	84.82095858	1.96E-11
PARP11	1.61816808	5.076425266	84.5474973	2.05E-11
KATNBL1	-1.475916546	6.029472703	84.36842775	2.11E-11
IFITM1	2.506560826	9.434670433	84.33960607	2.11E-11
SAT2	1.838504877	3.888801255	84.29947855	2.14E-11
MAPK6	1.933922627	6.926238535	84.14034908	2.18E-11
EMP1	3.788965938	4.957470454	84.19152958	2.19E-11
TRAF6	1.337066649	6.182228973	83.99513221	2.24E-11
ETF1	1.767635403	8.286375413	83.88777243	2.28E-11
RILPL2	2.462290206	8.205241038	83.86970043	2.28E-11
PROSER1	1.348028666	3.934073988	82.95881461	2.66E-11
ARID3B	1.75342826	3.585989197	82.84138992	2.73E-11
AKAP12	-1.946284866	3.107706026	83.05443399	2.74E-11
AKIRIN2	1.478157566	5.772984937	82.71198971	2.76E-11
KLHL15	1.872629024	6.517227441	82.67194046	2.78E-11
WWP2	1.404862519	6.015196069	82.56722414	2.83E-11
PPARG	2.962658623	1.653070031	82.43305375	2.86E-11
C16orf87	1.852670813	5.301550766	82.24703717	2.98E-11
OTOF	5.616121917	4.281483849	82.06772485	3.02E-11
SLC23A2	1.881902251	5.136002216	82.14591031	3.03E-11
SPATS2L	4.612003645	6.604682477	81.82727319	3.20E-11
IKBIP	-2.521087066	5.537089762	81.28698235	3.51E-11
GAB2	1.905024194	6.129822569	81.15997334	3.57E-11
HIVEP1	1.907103917	6.374446349	81.1183605	3.60E-11
AVIL	-1.947529515	2.485946464	81.47326125	3.66E-11
REL	2.131241015	7.343633463	80.96918903	3.69E-11
MEF2A	1.572896636	6.56499868	80.94178514	3.70E-11
SAMSN1	3.012964761	9.166424932	80.92605013	3.71E-11
TXNDC11	1.733586431	5.956024731	80.8823582	3.74E-11
GADD45B	4.400267486	8.542229341	80.73068314	3.84E-11
PLAGL2	2.581990915	3.81082141	80.79852328	3.84E-11
IRF5	1.77060902	5.319132303	80.19672389	4.20E-11
TOMM40L	2.103290365	4.265007562	80.19104035	4.22E-11
MICB	1.216845004	5.271919131	80.0815432	4.28E-11
MRPS31	-1.132888212	4.114102138	80.07601076	4.31E-11
FNIP2	1.657825108	6.036552902	80.00724306	4.33E-11
PATL1	2.357113047	5.742556375	79.68368973	4.58E-11
NPC2	1.49952121	7.429755682	79.64492509	4.61E-11
PLIN3	1.739913921	6.886562414	79.61320744	4.63E-11
PFKFB3	2.848232756	7.657597485	79.53659187	4.69E-11
TNNT3	3.962273442	3.454666111	79.786626	4.82E-11
RPS6KA3	-0.981467047	7.747204146	79.32073649	4.87E-11
UBE2A	1.155905221	4.999815964	79.27150436	4.91E-11
MAFG	1.624992833	3.463924756	79.27025799	4.95E-11
RIT1	1.852955817	8.527491833	79.12429416	5.03E-11
AP1G1	1.516297816	7.45967609	79.12214616	5.03E-11
METRNL	1.84498754	6.454532328	79.05776805	5.09E-11
POMP	1.20452485	6.498545644	79.03437815	5.11E-11
TMEM167B	1.466534852	7.912536659	78.96458187	5.17E-11
SBF2	1.051413736	6.781813461	78.89663103	5.23E-11
EPHB4	-1.71530634	2.346955565	79.19255228	5.36E-11
CKAP4	2.234388684	7.545958945	78.62236812	5.48E-11
SKIL	1.535971851	7.521825404	78.50198201	5.59E-11
VPS18	1.11215529	5.744045178	78.42725983	5.67E-11
CPPED1	-1.377912743	8.360339602	78.40151149	5.69E-11
UVRAG	1.126920451	5.762672383	78.39977797	5.69E-11
PTPN1	1.339621833	6.425467659	78.34948923	5.74E-11
ANKHD1	1.39162623	3.556926795	78.05328332	6.08E-11
SPATA13	1.046681091	7.509616049	77.92902849	6.17E-11
DCP1A	1.571296615	5.069669706	77.84665566	6.26E-11
PRKCE	2.124676075	4.413385151	77.57246373	6.58E-11
TSPYL2	2.299267136	4.903170861	77.2769863	6.92E-11
PGAP1	2.433814697	4.490208786	77.16203305	7.07E-11
TOM1	1.944759984	6.619553628	77.10522	7.11E-11
STARD4	1.731432068	5.936130581	76.97874264	7.27E-11
PLAA	1.295963912	5.652143486	76.95245375	7.30E-11
HELZ2	3.132508577	8.32742252	76.92154292	7.34E-11
MDK	3.672094198	1.377438091	72.46300398	7.82E-11
RLF	2.055046331	8.210948718	76.54460279	7.84E-11
RLIM	1.166500241	8.365818288	76.29803633	8.18E-11
ADNP2	1.39290375	4.35706911	76.22497336	8.30E-11
MAPK1	-0.800657708	8.613044562	76.15116823	8.39E-11
NAPA	2.551412689	6.407606917	76.12645845	8.43E-11
ZNF208	-2.380433507	1.442646101	74.02057635	8.57E-11
RNF138	2.139702614	8.024768612	76.01965555	8.59E-11
GNE	1.33136425	5.236143938	76.0064514	8.61E-11
STAT1	1.683437268	10.4148673	76.00227549	8.61E-11
FCER1A	-2.808491425	5.04453735	75.70908057	9.14E-11
LCP2	1.857536083	7.421296368	75.59552405	9.25E-11
PELI1	3.294067396	10.59949932	75.55923777	9.31E-11
ANKDD1A	3.091176596	4.059453298	75.59283722	9.40E-11
SLCO4A1	4.144720653	2.422284179	74.40788002	9.45E-11
MOV10	2.726133395	5.400043006	75.39181888	9.60E-11
ID1	5.487515758	4.000168572	74.92498227	9.76E-11
LAPTM4A	1.552381434	7.031462934	75.27299846	9.79E-11
CR2	-2.160894963	1.815484096	74.86167913	1.02E-10
ECE1	1.739968624	7.597994869	74.96555196	1.03E-10
LMTK2	2.1188474	6.257824757	74.91314172	1.04E-10
ADGRE3	-2.315046395	4.963824105	74.79582964	1.07E-10
ADAP2	1.831695578	3.729093643	74.71535061	1.09E-10
EIF2AK2	2.686287737	8.220540881	74.65939023	1.09E-10
IRF9	1.630519836	5.971433552	74.63235705	1.10E-10
IRF7	3.270715538	7.667417314	74.4585385	1.13E-10
PIP4P1	1.383953438	5.759257412	74.43176124	1.14E-10
ITPRIP	1.695199268	6.793792923	74.31427932	1.16E-10
NR4A3	3.877890534	2.351736199	73.82250818	1.16E-10
CCRL2	2.162481606	4.416185777	74.31935119	1.16E-10
SSBP2	-1.059137469	4.83429992	74.15552611	1.19E-10
GPR35	2.425276264	3.934996436	74.08347634	1.22E-10
TLR10	-2.414229443	4.269079947	74.06453976	1.23E-10
CHD1	1.948295535	9.572688591	73.96306883	1.23E-10
PDIA3	1.41608979	7.059478346	73.81931387	1.27E-10
SDC3	3.033055778	0.573916748	67.96805509	1.27E-10
SEC24A	1.30341173	5.675107833	73.64818052	1.31E-10
IL31RA	3.862365972	2.537322558	73.54158344	1.31E-10
PIM3	2.707887175	7.849447943	73.56781004	1.32E-10
KLHDC7B	1.909871253	1.953757977	73.90812184	1.36E-10
AGRN	4.395341132	3.890410702	73.70957105	1.37E-10
CNTNAP3	-2.955376408	4.303835428	73.41417909	1.40E-10
BTG3	1.622350843	3.419872685	73.29145794	1.40E-10
B4GALT1	1.897082172	5.294022494	73.24096308	1.40E-10
GCH1	2.117262886	7.687934097	73.22913871	1.41E-10
DCUN1D3	2.086127321	3.692850523	73.26782179	1.41E-10
KDM1B	1.311175013	5.262136885	73.18448906	1.42E-10
EMILIN2	0.87776626	7.028089919	73.14375499	1.43E-10
PER1	4.667766248	5.49776391	73.22879517	1.43E-10
CCDC93	0.932209249	6.443118303	73.04043363	1.45E-10
RREB1	1.297441032	5.361536672	73.03738208	1.46E-10
LRRC59	0.926766385	6.250424791	72.97193018	1.47E-10
NUDT5	-1.943975084	4.64115208	72.7763323	1.53E-10
TRIM27	-1.584918008	5.146144779	72.73832752	1.54E-10
PMS1	-0.86774987	4.674899609	72.67625751	1.56E-10
FAM209B	3.311904521	1.770579424	72.07975541	1.57E-10
GPAT4	2.074791008	7.161769847	72.49875008	1.60E-10
YTHDF3	1.096310882	7.528370897	72.48720643	1.61E-10
ARPC5L	1.18486857	5.24883519	72.46753905	1.61E-10
POLR2B	-0.819246855	7.170240945	72.4286145	1.62E-10
FCAR	2.265697923	6.680017133	72.41254137	1.63E-10
IRAK2	3.060241841	5.96965735	72.22952203	1.68E-10
ZEB2	1.198784325	8.841365574	72.19824477	1.69E-10
ARL8A	2.200255748	5.415729589	72.17258871	1.70E-10
REC8	2.649018445	4.38519911	72.1628641	1.71E-10
ETV5	3.947090965	1.358124902	66.35801466	1.78E-10
ISOC1	-1.114594582	3.428399892	71.90241145	1.81E-10
RGL1	4.069880929	3.491140165	72.1286713	1.83E-10
SCML1	1.992649466	3.940198675	71.73222893	1.85E-10
OTULIN	1.015262475	6.40043646	71.69493474	1.85E-10
HAVCR2	1.584051864	5.93913453	71.58707666	1.89E-10
ZNFX1	1.617923842	8.873930847	71.48261674	1.93E-10
TSC22D2	1.967649633	5.362926794	71.47975937	1.93E-10
OASL	3.646263924	8.786510253	71.35444422	1.97E-10
CTSD	1.578587996	6.609626368	71.34517834	1.98E-10
CHD4	1.859460007	4.651010979	71.34402072	1.98E-10
RAB20	3.005498939	6.384261203	71.3319696	1.98E-10
LAP3	3.247803649	9.153357655	71.3227812	1.98E-10
TMEM123	2.453360635	11.21114612	71.28245348	2.00E-10
MVB12B	1.920777758	2.499588789	71.48674833	2.01E-10
ARID5A	2.334430017	6.06096708	71.21919399	2.02E-10
MTFMT	-1.245352667	2.747737836	71.40754463	2.04E-10
PLAU	6.400932848	4.23783373	68.58192067	2.07E-10
XAF1	2.909285851	7.5253842	71.06868812	2.08E-10
EMP3	1.238563002	7.880572531	70.99935826	2.10E-10
SLC9A8	2.182173445	5.360544222	70.8852787	2.15E-10
PCIF1	1.6592226	4.73358726	70.73484349	2.21E-10
CLN8	1.328068785	4.277759205	70.73642113	2.21E-10
ATF5	2.472534547	2.120856476	71.12113581	2.24E-10
RNF7	1.076627945	5.979675103	70.26600366	2.41E-10
USP30	1.856008064	4.404914917	70.0997127	2.49E-10
RUSC2	1.949229428	2.324472127	70.31062529	2.52E-10
B4GALT4	1.151577631	4.465910802	70.01992394	2.52E-10
GBP4	2.316969478	7.554481206	69.84218535	2.60E-10
BRI3	1.480368806	6.13468763	69.78751927	2.63E-10
IL17REL	4.055996558	0.647366878	58.88877051	2.64E-10
MSR1	3.725328559	6.401066901	69.71810392	2.66E-10
ZNF687	2.014285288	4.605196631	69.67472495	2.69E-10
CCDC9	1.551335785	4.545627252	69.61563934	2.72E-10
MYO10	2.718379713	2.357540154	69.95106172	2.75E-10
SERTAD2	2.227949012	5.063362452	69.24427512	2.91E-10
CHMP2B	1.553164551	6.815602029	69.23732433	2.91E-10
NBN	2.362223408	9.936475435	69.23457604	2.91E-10
TMEM268	1.942802058	4.001045875	69.14300684	2.97E-10
TMED7	1.271737254	7.617239351	69.09504594	2.99E-10
TWF1	1.455934307	7.026340527	68.98015233	3.05E-10
ABCA1	2.149548577	8.392280427	68.97631322	3.05E-10
PTGS2	-2.640444749	7.00535371	68.9699915	3.06E-10
ZNF737	-1.639415142	4.724231964	68.89915659	3.11E-10
TIPARP	2.057093387	7.941860111	68.58195169	3.29E-10
IL27	3.56199316	2.308745025	68.51676793	3.34E-10
LDHA	1.659765556	8.335476048	68.42587324	3.38E-10
CLP1	1.601968544	5.434037371	68.35573405	3.43E-10
MAP7D1	1.519766436	5.169220371	68.23906074	3.51E-10
ITGA7	2.128571794	0.824232535	67.95766752	3.53E-10
EPHB2	2.702511227	1.461491291	68.19528437	3.57E-10
RNMT	1.447869151	5.688407947	68.10419132	3.60E-10
IFI44	3.770426229	9.539827472	68.09546645	3.60E-10
SMIM3	1.546850076	5.353511283	68.07849482	3.61E-10
ARAF	1.726985499	3.883557501	67.9561459	3.71E-10
SPHK1	2.369141243	3.904801962	67.92631719	3.74E-10
USPL1	2.188702502	7.041473651	67.87802036	3.75E-10
NUFIP2	0.926460457	7.839521043	67.82965484	3.79E-10
CSNK1D	2.429807795	6.687956755	67.74175716	3.85E-10
C1QB	3.51113962	3.787897318	67.86641859	3.88E-10
SYNJ1	1.491208328	5.323675411	67.64564164	3.92E-10
RNF19B	1.879123112	5.928854549	67.47908511	4.04E-10
CAT	-1.49097539	7.879406935	67.45356916	4.06E-10
PLAUR	1.97297499	7.234681463	67.45256579	4.06E-10
ETV6	1.885539061	4.913676162	67.30029	4.19E-10
ZC3H14	-0.757315186	4.966822882	67.29964996	4.19E-10
FNDC3B	1.397797236	8.103945516	67.25911093	4.22E-10
PIWIL4	2.083463271	3.787886555	67.19545974	4.30E-10
HERC3	1.542486353	3.419961328	67.20029836	4.30E-10
IRF1	2.292029474	10.04419573	67.05892663	4.38E-10
TMEM255A	1.940582918	1.372209484	67.55329411	4.43E-10
ZNF805	1.095245907	5.093433668	66.94264043	4.48E-10
FCRL3	-1.814557599	4.165983224	66.66538681	4.76E-10
PLSCR1	2.513650993	8.971405486	66.53240877	4.84E-10
TFG	1.792970273	6.886672618	66.48965065	4.88E-10
TSC22D3	2.469971351	9.554093494	66.44737313	4.92E-10
IFIH1	2.79677697	8.366451345	66.39203308	4.97E-10
KDM2A	0.889372497	6.424557383	66.21127782	5.14E-10
RPS6KA5	-1.423360597	5.216559614	66.1897357	5.17E-10
CREM	2.215458742	5.832066205	66.16378901	5.19E-10
MYO7A	1.938820772	1.414953135	66.68972887	5.21E-10
KDM6A	1.314364432	7.134421182	66.1121235	5.24E-10
MAPRE1	0.947741175	7.547491947	66.10958461	5.24E-10
STRBP	-0.897550137	5.108687859	66.02777143	5.33E-10
IQSEC1	1.698751689	7.170884823	65.94306674	5.41E-10
TRIM22	2.083897483	10.45957175	65.91782467	5.44E-10
ELF4	2.024966934	4.834829404	65.82124734	5.55E-10
MT2A	4.271278499	7.35355388	65.72308162	5.65E-10
NINJ1	2.684297956	7.184413292	65.51444539	5.88E-10
PIM2	2.944915784	7.738070948	65.38179031	6.03E-10
B4GALT5	1.582439215	8.358837524	65.2756778	6.16E-10
VAT1	1.298901185	3.646173516	65.29334299	6.16E-10
PPIF	1.82712477	5.925116957	65.11585984	6.35E-10
ELL	2.419154871	6.44841397	65.03295836	6.45E-10
MUL1	1.042217452	4.540806933	64.81474013	6.74E-10
SLC25A36	1.248551862	6.293181235	64.80852248	6.74E-10
SLC17A5	0.887825861	4.961143502	64.75687046	6.81E-10
DUSP10	2.182981831	4.919587401	64.66618961	6.93E-10
KRT23	-2.067364299	6.036993468	64.65803882	6.94E-10
ZNF331	1.697464876	4.06148391	64.6305422	7.00E-10
PIK3R5	2.309691381	7.20817584	64.43039017	7.25E-10
SLC35B1	1.252917575	5.23072326	64.41135811	7.28E-10
LGALS8	2.094090083	7.933655573	64.39718869	7.30E-10
IL10	4.672424059	2.645992809	62.52276654	7.59E-10
KDM6B	2.245650079	5.519143705	64.14158919	7.67E-10
RIN3	1.613403581	4.360421193	64.13933341	7.69E-10
RRBP1	1.121481137	6.761939957	64.11655683	7.71E-10
ZNF248	-1.310238251	2.669995218	64.11980611	8.02E-10
BAK1	1.314411083	5.010277625	63.80571255	8.19E-10
HRH4	-2.792769056	2.746285158	63.94730046	8.40E-10
VPS36	-0.926189228	5.721279978	63.6521481	8.44E-10
PARP14	2.391456438	10.57210981	63.62858384	8.48E-10
MAPKAPK2	1.731597798	7.177538927	63.54407903	8.62E-10
SIGLEC8	-3.213940538	1.425825403	58.50814006	8.71E-10
CMTR1	1.542223656	6.892312768	63.43503897	8.80E-10
SZRD1	1.097882098	5.25128875	63.4353906	8.81E-10
SAR1A	0.936944815	7.76641842	63.40094227	8.86E-10
PI4K2A	1.967075815	4.999881639	63.39944131	8.88E-10
DRAP1	1.601723142	6.066037597	63.3866009	8.89E-10
FMNL1	2.021011631	5.803390149	63.37611544	8.91E-10
SCARB2	1.572682256	6.865596555	63.2952238	9.05E-10
DGKZ	2.03445726	5.794935898	63.12618636	9.36E-10
GUSB	0.939028905	5.292680791	63.05458099	9.49E-10
CREB3	1.489044164	4.468000432	63.01986898	9.57E-10
TRIM26	1.33807953	4.885019035	62.99242355	9.61E-10
ZNF317	0.736809689	5.257258115	62.94584783	9.70E-10
ZNF136	1.025412187	5.802225253	62.77353055	1.00E-09
PHF11	1.337532309	6.759819174	62.76143178	1.01E-09
FAM184A	-1.837701662	1.187920199	61.68377073	1.01E-09
RIN2	2.438909162	5.186402979	62.73998976	1.01E-09
DERL1	0.958365616	6.353224429	62.63988628	1.03E-09
CCNT1	0.858995168	6.099590071	62.61749306	1.03E-09
TTLL1	-1.512861063	1.417074	62.42986611	1.05E-09
CD80	2.276741683	1.829255841	62.81771963	1.08E-09
MAP3K8	1.941303163	7.268755683	62.36090346	1.09E-09
ERICH3	4.092183787	1.558680093	58.3774068	1.09E-09
SASH3	0.977229154	7.052026903	62.32050822	1.10E-09
OAS3	4.212497555	8.537473663	62.27798517	1.11E-09
PRKD2	2.310404571	5.756659878	62.24192539	1.11E-09
IFI6	4.009196842	9.301392215	62.23422771	1.12E-09
HMGCS1	1.537984738	5.845975174	62.17500523	1.13E-09
LAMP3	5.443458101	5.355215618	62.3063573	1.14E-09
CALR	1.378192435	7.026718003	62.09165208	1.15E-09
AKAP8	0.896280589	5.555051046	62.04462647	1.16E-09
PLAC8	1.761784082	7.954588563	61.99666546	1.17E-09
ANKRD22	3.935866008	6.150889712	61.95943662	1.18E-09
PLP2	1.358451064	5.329195425	61.94136712	1.18E-09
GNG5	1.537898271	5.636982829	61.92470377	1.19E-09
FERMT3	1.023847587	7.181140489	61.92161575	1.19E-09
GORASP1	1.494152175	5.084785481	61.8652638	1.20E-09
SEMA6B	4.558928268	2.543157585	60.2827232	1.20E-09
ETV7	3.387294205	4.923304073	61.86345983	1.21E-09
IL5RA	-3.050295639	4.0040314	61.99979933	1.21E-09
UPP1	2.123182657	6.512702902	61.82845642	1.21E-09
MCL1	1.714688992	12.5973801	61.79953676	1.22E-09
SH3BP2	1.615086175	6.094402578	61.72125234	1.24E-09
NLRP3	2.172575002	7.602585459	61.71624616	1.24E-09
RHBDF2	2.065686201	4.956937145	61.70608918	1.24E-09
CD79B	-1.611904838	4.501986984	61.64055215	1.26E-09
ZNF354A	-1.73337208	3.89721883	61.67072479	1.26E-09
RIPK2	2.605728805	6.755028805	61.59621309	1.27E-09
CD69	3.772598367	9.293128184	61.58859519	1.27E-09
PHF1	1.929809309	5.911191803	61.57962702	1.27E-09
FCRLA	-2.959807281	3.641541567	61.75181138	1.28E-09
NCSTN	1.049901288	4.748436537	61.43931471	1.31E-09
BTN2A2	1.620228273	3.871517078	61.4156382	1.32E-09
DUSP5	2.65728085	5.918039613	61.30309348	1.34E-09
POLR2A	2.291030381	6.071785498	61.26632583	1.35E-09
SH3D19	2.84449894	2.715856872	61.51550634	1.36E-09
ACOT9	1.857466174	7.21489816	61.14232619	1.39E-09
RNF213	2.558769994	10.40661944	61.04424745	1.42E-09
LIMK2	1.993458272	8.292740578	61.01880447	1.42E-09
HES4	5.010621004	5.886061934	61.05438178	1.43E-09
UBR4	1.730542174	7.573607108	60.93434733	1.45E-09
GTPBP1	1.794201653	6.738116221	60.92267238	1.45E-09
STXBP2	1.633511995	3.194604691	60.91653623	1.47E-09
IFI35	2.573993614	7.147400587	60.77680741	1.49E-09
CHMP1A	1.128737682	5.651414158	60.68650427	1.52E-09
SLC16A6	1.310668455	5.649738846	60.58785908	1.55E-09
CSNK1A1	0.953899824	6.685702615	60.57433212	1.56E-09
KLF4	2.437949014	6.744588811	60.53227722	1.57E-09
IER3	3.645059369	5.523169685	60.5351346	1.57E-09
EDEM1	1.368959546	6.281336425	60.5157827	1.57E-09
P2RX4	1.256826479	5.163676532	60.46318659	1.59E-09
IFITM10	3.469807325	1.903015639	59.90691134	1.63E-09
ZNF181	-2.129009891	3.476398048	60.46388487	1.64E-09
CDK16	1.78822979	5.254868094	60.31971827	1.64E-09
SREBF1	1.586220826	3.477953507	60.3396336	1.64E-09
DCTN4	0.913360813	6.858308789	60.26464014	1.66E-09
KLF5	3.121279663	4.629390458	60.27452378	1.66E-09
CDC40	0.730815814	6.806276066	60.23504079	1.67E-09
ADAM17	1.487221242	7.405238803	60.09854032	1.71E-09
ZBP1	2.524299615	7.169155556	60.09838089	1.71E-09
DCTN6	0.959163137	4.637418408	60.0027877	1.75E-09
ZCCHC2	1.858246422	8.209021402	59.98021423	1.75E-09
IL6ST	0.761291898	8.205110267	59.90435201	1.78E-09
TENT4B	1.16636302	6.412394945	59.89538941	1.79E-09
NDUFV2	2.124351922	3.811697602	59.90634138	1.79E-09
IFI30	2.195803701	4.844824139	59.87504003	1.80E-09
FBXO39	2.872542603	0.984726603	58.37549922	1.81E-09
BZW1	1.197957635	8.566364705	59.69218847	1.86E-09
JUN	2.748312027	6.707059583	59.66051674	1.87E-09
NFKBIZ	2.83225096	9.43734812	59.54774608	1.92E-09
RHOG	1.363379839	5.615069228	59.5097515	1.93E-09
PPP1R15B	2.501099655	9.410672809	59.47506485	1.95E-09
SLC25A25	1.240732106	4.861943843	59.47241831	1.95E-09
CARD19	2.032907954	6.341884641	59.44923511	1.96E-09
KMT5B	-0.971351222	6.072134986	59.26865719	2.03E-09
PFKFB2	2.347526026	6.284520152	59.25813304	2.03E-09
POFUT2	2.225527413	4.012557958	59.1517907	2.09E-09
MXD1	1.577168733	10.07076385	59.11728441	2.09E-09
ISG15	5.238802426	10.94136885	59.10900095	2.10E-09
TMEM132D	2.852840404	1.10061626	57.85374697	2.23E-09
TGFB1	1.64887715	4.437936135	58.80685382	2.23E-09
ERP44	1.177836796	6.721858664	58.77949224	2.24E-09
SMAD7	2.737956788	3.914334662	58.72746888	2.29E-09
TPCN2	1.60414382	2.811444929	58.71144597	2.32E-09
QSOX1	1.063721844	4.732214363	58.54440649	2.36E-09
PIGA	2.505757271	6.625841868	58.52750113	2.36E-09
SAMD4A	1.932636822	3.584136543	58.51247486	2.39E-09
ZBTB10	1.414235991	5.901438844	58.45796244	2.40E-09
PPP1R18	1.215758283	6.328420333	58.38467972	2.43E-09
CREB1	-0.936597379	7.185351792	58.34276917	2.45E-09
HDAC9	-1.368815774	4.874838167	58.29592022	2.48E-09
OLIG2	-2.800737248	1.050478522	53.49246773	2.48E-09
PLEK	2.131899629	8.924859459	58.27773983	2.49E-09
CD83	3.183688902	6.952732025	58.26509181	2.49E-09
CLEC17A	-2.27496117	2.275948026	58.45512062	2.50E-09
RELB	1.917796156	5.45705518	58.21693786	2.52E-09
NAPB	1.572742895	5.506420901	58.20681217	2.53E-09
UPB1	3.728229165	4.170977145	58.18097885	2.59E-09
TUFT1	1.760289521	3.569511396	58.05119219	2.62E-09
MVD	1.470547593	3.981150168	57.99872191	2.64E-09
ZNF280D	-0.723582046	4.35670808	57.91895992	2.69E-09
SAT1	2.685892455	11.94603424	57.82118517	2.73E-09
MLLT6	1.655305312	5.855432902	57.82115327	2.74E-09
DDAH2	1.544940059	6.088571815	57.81896455	2.74E-09
CHKA	1.82570934	3.532890054	57.76377106	2.79E-09
ID2	1.520604708	7.611001246	57.67610063	2.82E-09
TLR2	1.588453079	9.94444669	57.66439515	2.83E-09
NFKB2	2.225852728	6.729319115	57.55343768	2.89E-09
RALGDS	2.677084123	4.65246401	57.5303286	2.91E-09
CD274	4.130446212	7.925411167	57.42355997	2.97E-09
MS4A1	-2.095485259	6.097846859	57.36344916	3.01E-09
ZDHHC21	-0.807959128	4.752880124	57.3616019	3.01E-09
RABGEF1	2.084229592	3.018763778	57.43106051	3.02E-09
HIC1	3.27468553	3.49790631	57.45095816	3.05E-09
TTC9	-1.326913765	2.390425484	57.51304957	3.06E-09
ZMYND11	-1.174231225	5.596386927	57.17548716	3.13E-09
APOL6	1.841170686	9.661582261	57.14670864	3.15E-09
SRGAP2B	2.810105117	4.793449539	57.15111002	3.15E-09
KANSL3	1.02743437	4.341330397	57.12325647	3.17E-09
MIER3	0.755740272	5.341406102	57.11297587	3.17E-09
CHMP4B	1.712385777	6.919669882	57.10348407	3.18E-09
PDE4D	1.208276703	6.537589608	57.09968216	3.18E-09
SERTAD3	1.899464725	4.924033366	57.10093237	3.18E-09
ELF1	1.518568621	9.274003204	57.07609214	3.19E-09
CMC2	1.177988945	4.250051873	57.07651683	3.20E-09
SORL1	-1.191561507	9.97271146	57.05456227	3.21E-09
MYLIP	1.131439266	7.31471623	57.04141728	3.22E-09
THEMIS2	1.541237349	9.462713377	57.01884188	3.23E-09
EPSTI1	2.631788129	8.992883098	56.96023	3.27E-09
VTI1A	0.805409302	5.982253566	56.92346276	3.30E-09
C15orf39	2.09373063	4.858334898	56.91504189	3.31E-09
CMPK2	2.996159469	8.344606424	56.90171944	3.31E-09
SNIP1	1.037302338	5.5359255	56.84487561	3.35E-09
PSME2	1.200822599	5.793357599	56.73663398	3.43E-09
VDR	1.791274303	2.811830346	56.79994729	3.45E-09
MRPL28	0.983880867	5.185681293	56.61327208	3.52E-09
CRTC2	2.03090386	3.940870271	56.62880825	3.52E-09
GOLGB1	1.304471295	8.038179404	56.54795144	3.57E-09
HOPX	-1.849921312	4.282660834	56.55012284	3.59E-09
BCL7B	1.344192714	4.384713149	56.39288721	3.69E-09
USF1	0.820495162	7.168673287	56.35708307	3.72E-09
GZF1	2.402762182	6.898508667	56.34259602	3.73E-09
SACS	-1.644900642	5.601954507	56.31553588	3.75E-09
PLPP5	-1.054650205	3.937967401	56.24320589	3.83E-09
FAM20C	2.305531718	2.425491615	56.31291094	3.93E-09
APLP2	0.923397595	8.191470622	56.01658659	3.99E-09
ZNF85	-1.341064078	2.659825477	56.13998307	4.03E-09
ATG2A	3.068592205	6.59988914	55.94343508	4.06E-09
EHD4	2.490608663	6.466307045	55.91062501	4.08E-09
CLK2	-1.293237496	4.000168112	55.88307009	4.13E-09
CCDC194	3.121198728	0.882311044	53.35304764	4.15E-09
HBEGF	3.223467609	4.321841932	55.8675258	4.16E-09
CASP7	1.167648321	5.594665242	55.80014362	4.18E-09
EMC7	0.855744466	5.262211455	55.78372756	4.20E-09
MFSD2A	2.713850368	3.699115682	55.82655969	4.21E-09
STX12	0.917039859	6.601279385	55.74394496	4.23E-09
SOCS1	3.050557146	1.410072247	55.19430584	4.23E-09
DDIT3	2.096445303	6.606822734	55.72514205	4.25E-09
TRAPPC8	-0.94313691	6.998465655	55.6379094	4.33E-09
GOLT1B	0.856516548	6.161088261	55.58675688	4.38E-09
BCL3	2.529214445	4.866167424	55.55927885	4.41E-09
ZFP91	0.918735146	6.478968842	55.52512193	4.43E-09
TIGIT	-1.654393878	4.795090212	55.52981016	4.44E-09
ATP2A2	0.981115377	5.623267357	55.4811546	4.48E-09
CPEB4	0.891968474	7.939648016	55.46173604	4.49E-09
SBNO2	1.721113476	7.154630522	55.4295514	4.52E-09
SPEF2	-1.250472421	2.441052909	55.62221483	4.53E-09
EFHD2	1.541187506	8.280992616	55.41242307	4.54E-09
PLEKHO2	1.199293472	5.978704893	55.36848138	4.58E-09
SP110	1.754097997	6.223897934	55.3617136	4.59E-09
FAM209A	3.219392515	1.457929812	54.54110021	4.61E-09
HENMT1	-1.437386625	3.900195737	55.36778955	4.62E-09
TTC17	-0.5817041	6.64277749	55.16946362	4.78E-09
N4BP1	2.409414198	8.353746304	55.15958325	4.79E-09
PTGDR2	-2.795066984	3.212052177	55.34339287	4.83E-09
BCL2L14	2.638813273	0.65593198	53.33667213	4.84E-09
MARCKS	2.641924524	9.732595063	55.05003987	4.91E-09
ZNF326	1.113364343	5.420979091	55.02233889	4.94E-09
GBP5	2.897192558	11.63030051	54.99451554	4.96E-09
RARA	1.790839137	5.529124279	54.96464629	5.00E-09
NSG1	-1.825618612	1.076899747	53.75307668	5.02E-09
ZNF320	-1.237518884	3.462155991	54.96905502	5.05E-09
HSPA1L	-1.393838273	2.631618715	55.07750106	5.06E-09
SYTL3	1.597783767	6.316487672	54.8933341	5.07E-09
CCDC97	1.545659324	2.760234464	54.97261586	5.08E-09
TMEM127	1.162351411	5.434980859	54.85052418	5.12E-09
QKI	0.983812511	8.539426735	54.83241172	5.14E-09
ZNF527	-1.397767873	2.624808607	54.96629191	5.19E-09
CRLF3	-1.005365245	7.214921614	54.76149627	5.22E-09
TRAFD1	1.752622615	7.322431133	54.70208563	5.29E-09
ZBTB21	1.240090614	5.180861691	54.68078521	5.31E-09
TTF2	1.322971497	3.730493999	54.66877132	5.34E-09
RPP40	-2.058394315	0.75711794	51.42591254	5.41E-09
SAMD4B	2.364237252	3.844608007	54.5294315	5.52E-09
SRGAP2	2.851633901	5.473685015	54.48936175	5.54E-09
DNAJB11	1.121159765	5.636446981	54.43964798	5.59E-09
PRKAR1A	-0.985871756	8.578066181	54.40283348	5.64E-09
CYP20A1	-0.839257011	5.130481187	54.40280918	5.64E-09
EOMES	-1.74282779	3.961580016	54.39478658	5.70E-09
IL4I1	2.641732427	1.865646507	54.57489059	5.77E-09
BAZ2A	1.686604967	5.954834148	54.26527995	5.81E-09
USP18	4.452759122	5.870509339	54.26894131	5.83E-09
VEGFA	2.96881696	4.554278362	54.18418637	5.94E-09
NTNG2	2.067721668	4.525400373	54.08647054	6.05E-09
YES1	1.595958904	4.729544803	53.92339679	6.26E-09
LACTB	1.664267024	7.157706513	53.88997296	6.30E-09
TTC21A	2.718477433	3.71606891	53.93822251	6.30E-09
ZNF207	0.780993508	8.154568952	53.80707441	6.41E-09
SNX9	1.39066304	5.429815069	53.770196	6.47E-09
SARNP	1.533110905	1.764231879	54.06415743	6.47E-09
ZNF684	3.543057206	5.606657309	53.72210391	6.54E-09
PHF14	-0.964400709	5.057130164	53.70908676	6.56E-09
TNFRSF9	-1.524900808	2.276893213	53.9101808	6.58E-09
SMNDC1	1.151497121	5.294782582	53.68665706	6.58E-09
RABGGTB	1.154222149	6.782907007	53.61521928	6.68E-09
PPP1R15A	3.181923865	8.879574817	53.52348655	6.82E-09
BATF2	3.769690115	2.512209617	53.47995867	6.89E-09
SMTNL1	3.131317845	2.245026633	53.6098991	7.01E-09
CCDC85C	1.988694363	3.790008807	53.40537681	7.03E-09
KCNK5	3.249269294	1.685963256	53.0220001	7.04E-09
FOSL2	1.517281727	6.463451726	53.35808694	7.07E-09
LMBR1L	0.819065748	5.386578887	53.27572039	7.20E-09
PLEKHM1	1.336383613	5.179671574	53.23980873	7.26E-09
LONRF3	1.545716644	3.574558905	53.25792464	7.26E-09
LYN	1.216263917	9.192963188	53.21812516	7.29E-09
B3GNT5	2.660664072	7.329079679	53.15140931	7.40E-09
NQO2	-1.250895257	4.813424138	53.15183617	7.41E-09
TIA1	-0.715055668	6.624646216	53.14207434	7.41E-09
PHC2	1.663882076	6.915421086	53.13265001	7.43E-09
CDC42EP4	1.587290654	2.484166512	53.23875973	7.45E-09
C8orf76	1.287397091	2.917623594	53.10190773	7.57E-09
ERO1B	1.178338535	5.267871398	53.04158476	7.58E-09
UTP6	-1.212839646	5.449668516	53.03286979	7.59E-09
KLF9	1.693313239	6.37731703	52.98102067	7.68E-09
TCF7L2	1.57774567	2.808599841	53.03972458	7.70E-09
TP53BP2	1.047139403	6.551690182	52.93932029	7.75E-09
MAFF	3.305287423	5.933640939	52.91832228	7.79E-09
AP5Z1	1.047329563	4.965485009	52.89050262	7.83E-09
NDUFAF5	1.186712849	3.843978189	52.84654127	7.93E-09
YKT6	0.760962709	5.692850704	52.80344392	7.98E-09
GLA	1.319282268	5.910912343	52.78421805	8.02E-09
ANAPC1	-1.048938303	4.830114084	52.77595379	8.04E-09
ALDH6A1	-1.145805469	3.292529386	52.80995539	8.08E-09
INTS8	-0.818648604	6.153985268	52.74580003	8.08E-09
TMSB10	1.174206524	10.73286056	52.7027601	8.16E-09
NXT1	2.908265596	5.212654598	52.70248155	8.17E-09
LILRA5	1.984794628	8.970541951	52.67782301	8.20E-09
SIN3A	1.69703893	5.649146114	52.6357578	8.28E-09
CNP	1.927065891	5.344091112	52.59810912	8.35E-09
PSMA4	0.70180139	7.235415952	52.59042124	8.36E-09
PARP12	1.956275728	7.438141808	52.58098063	8.38E-09
ZFP36	2.129513654	6.773310925	52.49403233	8.54E-09
AGFG1	1.057253041	7.574436178	52.49002954	8.55E-09
NR1H2	1.320745887	5.385410492	52.48939344	8.55E-09
CD38	1.87421568	4.453863505	52.49425052	8.56E-09
KMT2B	1.793283565	2.770289194	52.55930756	8.58E-09
ZCCHC24	2.129612944	2.500314994	52.6282386	8.59E-09
ING5	-0.779481007	4.248897675	52.4769034	8.60E-09
JMJD1C	1.675719623	9.989437849	52.45057596	8.62E-09
SLC31A2	1.661307986	4.636796636	52.42552544	8.68E-09
ZC3H11A	1.509934703	2.822860083	52.44244394	8.77E-09
NEK7	-0.882041832	7.894410331	52.36745632	8.78E-09
BACE2	-1.385214117	3.27110124	52.38445483	8.90E-09
GGNBP2	1.208005115	7.627655643	52.24219864	9.03E-09
SMIM8	-0.886932892	3.429062942	52.25568239	9.09E-09
SLC43A3	1.515182234	3.466777841	52.22961632	9.11E-09
UGCG	1.46866788	7.307451991	52.15524981	9.20E-09
CCNK	1.611429788	4.459133045	52.15363858	9.22E-09
ZNF419	-1.321631143	2.502008153	52.29621276	9.27E-09
SF3B2	0.823919186	5.559165436	52.12141631	9.28E-09
BAIAP2L1	1.892236203	1.809106049	52.33906517	9.44E-09
OSBPL10	-1.550406163	2.739617986	52.10251822	9.64E-09
BRD2	1.451713755	7.212396368	51.75643825	1.01E-08
DIAPH2	0.745551755	5.966361963	51.70268846	1.02E-08
MOK	3.351667763	3.063047305	51.88855041	1.02E-08
LHFPL2	1.321468989	5.666876046	51.6673998	1.03E-08
XAB2	1.260982594	4.453762803	51.66765354	1.03E-08
DCAF5	0.906702341	4.939336628	51.64607996	1.03E-08
ACOX1	-1.710894044	6.880794891	51.62855099	1.03E-08
PPARD	1.996243966	2.959106207	51.69131811	1.04E-08
RMI2	2.291286327	2.860829926	51.72561521	1.04E-08
ATXN7	0.823713808	6.107820624	51.57566089	1.05E-08
TMED5	0.78968233	7.794188534	51.57041054	1.05E-08
UBE2J2	-0.696238227	4.680383046	51.55947579	1.05E-08
ZC2HC1A	-1.536679253	2.23785142	51.73696815	1.06E-08
TRAF3IP2	2.011690527	2.888432346	51.5906062	1.06E-08
RAB3GAP1	0.615802303	6.826034721	51.49362444	1.07E-08
MRE11	-0.654922844	5.684605505	51.48434553	1.07E-08
MOB3A	1.789283357	5.724545221	51.43285004	1.08E-08
EREG	3.730832875	4.090524782	51.46457896	1.10E-08
WHRN	3.609918841	1.989871929	50.96067734	1.10E-08
MIER1	0.964971627	8.489165046	51.3098253	1.11E-08
CHML	-1.041238667	4.576775975	51.31154933	1.11E-08
CIB1	1.281505199	6.268890826	51.26137755	1.12E-08
STK35	1.126045586	4.182816779	51.25031262	1.13E-08
PTBP2	0.976031835	5.61342881	51.23560997	1.13E-08
RAB8B	1.307018688	9.65971553	51.19764072	1.14E-08
JMJD6	2.060387759	7.263340662	51.17173516	1.15E-08
NFKBID	3.23806899	5.831919867	51.11114254	1.16E-08
CDC42BPG	3.331835566	3.265591271	51.18542375	1.18E-08
SERTAD1	1.623187968	4.936258848	50.96778281	1.20E-08
MPHOSPH8	-0.975486763	5.703102286	50.93894264	1.21E-08
ZC3H15	0.830165984	7.131147751	50.93443802	1.21E-08
MTMR14	1.238585994	6.331703156	50.88326789	1.22E-08
PLK3	3.649710468	7.66751928	50.87405035	1.22E-08
CD244	-1.456069082	5.191798562	50.8429964	1.23E-08
SPI1	1.316739739	5.137532933	50.68304946	1.28E-08
DFFA	-1.504143476	4.040707127	50.69198433	1.28E-08
TSPAN2	-1.501006286	5.371610385	50.66260514	1.28E-08
AREG	3.851847263	3.64745071	50.80869931	1.29E-08
MAP7	-1.416606848	2.028708421	50.83966054	1.29E-08
SYAP1	1.431669345	7.172677522	50.60742755	1.30E-08
RAB8A	1.442233346	5.99842963	50.58479665	1.31E-08
GNG2	1.496379646	7.127608875	50.57406109	1.31E-08
TTYH3	2.374334867	3.352832811	50.58754327	1.32E-08
CXCL10	3.856401667	4.939063734	50.54607997	1.33E-08
STAC3	1.383240369	2.964521078	50.47147821	1.35E-08
SIK3	1.171737286	5.741458396	50.41005566	1.36E-08
BUD31	1.267518983	6.211407701	50.39435673	1.36E-08
ALAS1	0.806357232	4.68900006	50.38968864	1.37E-08
CD200R1	-1.95402286	3.849732732	50.42789873	1.37E-08
TAPBP	1.843781669	5.900606353	50.36721177	1.37E-08
RIPOR1	1.965847909	4.042356347	50.30184537	1.40E-08
RNF181	0.701739638	5.675179993	50.23252184	1.41E-08
SPRTN	1.111373006	5.373874244	50.22028044	1.42E-08
FKBP11	1.338957989	3.045786003	50.23233817	1.43E-08
ARF4	1.085225984	6.905453552	50.16004427	1.44E-08
ZC3H3	2.043812757	3.211882698	50.13086422	1.46E-08
GPR68	-2.1369065	2.179715509	50.23325442	1.47E-08
SH3BP1	1.573610332	2.591678686	50.16415614	1.47E-08
TGM1	2.110159626	0.571272772	49.33702375	1.49E-08
NUB1	2.195668533	8.163665463	49.99499207	1.49E-08
ARHGAP17	1.423609565	3.66287445	50.00437204	1.49E-08
PIGX	-1.616088332	5.115840663	49.97389374	1.50E-08
PDXK	0.878964703	5.421276997	49.92573062	1.52E-08
BMF	2.718595825	4.463515866	49.84569798	1.55E-08
TRAF4	1.726925742	3.291823323	49.8594602	1.55E-08
ENY2	0.741032232	5.880553587	49.79969587	1.56E-08
KDM5B	1.398742048	6.081436635	49.78842408	1.56E-08
PDZD4	-1.340778477	3.353910063	49.81803658	1.58E-08
ELP4	-1.311051383	4.198585841	49.73033042	1.59E-08
ZFAND2A	1.69443206	5.498116581	49.69893577	1.60E-08
GGA1	1.492569951	4.987796063	49.60296851	1.63E-08
MTCH1	1.343918058	7.05713429	49.58775871	1.64E-08
CLC	-2.774768246	6.369162061	49.50713029	1.67E-08
TK1	1.512103668	0.920640947	49.82253907	1.67E-08
KLF6	1.459785864	9.095213057	49.48683382	1.67E-08
GAPDH	1.003601085	9.848729313	49.46166993	1.68E-08
KAT7	0.921695597	6.618278237	49.44447231	1.69E-08
TMA16	-1.370867637	3.257644514	49.50378238	1.70E-08
KLRG1	-1.928876171	4.533573329	49.41328503	1.71E-08
BHLHE40	2.272759155	6.159891033	49.39252046	1.71E-08
JADE1	-0.967838124	5.637151065	49.37930196	1.72E-08
STARD8	1.297467278	2.573167799	49.42869026	1.73E-08
MIB1	-0.806887189	6.942608277	49.32782426	1.74E-08
BIN3	1.357527269	5.786553126	49.30670876	1.75E-08
TMLHE	-0.69145109	3.981757949	49.30158664	1.75E-08
HNRNPL	0.868944986	7.075924961	49.28349603	1.75E-08
CASP8AP2	-0.887978456	6.241185935	49.26637462	1.76E-08
WDR45B	1.40509442	6.606198113	49.23974922	1.77E-08
GALM	2.463543862	6.165966791	49.24027561	1.77E-08
CNIH4	1.027264342	5.92473388	49.23546418	1.77E-08
COQ10B	1.23058841	7.188222024	49.21592943	1.78E-08
IP6K2	0.834176813	5.440384369	49.21419752	1.78E-08
ZNF626	-1.751762373	2.745872163	49.3197905	1.80E-08
CWC25	1.572882025	6.41272234	49.15555621	1.81E-08
FCRL2	-2.178505754	2.920067035	49.29631349	1.82E-08
SGTA	2.335430576	2.711268602	49.24614866	1.82E-08
CNR2	-1.753069086	2.373750559	49.27471325	1.84E-08
TFE3	1.017388484	5.444751676	49.07395034	1.84E-08
CIC	1.906560534	3.958139994	49.01640269	1.87E-08
MTERF2	-1.029022964	2.58931998	49.12699546	1.87E-08
ARHGAP25	-1.242248451	7.733914304	48.99602729	1.87E-08
STAT6	-0.655793389	7.284002988	48.99148471	1.88E-08
IFI44L	3.815658416	10.2939289	48.96736866	1.89E-08
NHS	-1.643896409	2.314368794	49.15974072	1.89E-08
BTBD9	0.827012885	4.879628533	48.95784721	1.89E-08
ATP6V1F	1.227114723	3.473966127	48.93277075	1.91E-08
TM9SF4	0.799751876	4.313296339	48.86899925	1.93E-08
XRCC5	-1.053988768	8.472319606	48.85908055	1.93E-08
BRPF1	0.781342189	4.993802659	48.83440037	1.95E-08
SMAD6	3.587977315	1.877419784	48.28444347	1.96E-08
FASTKD5	0.92363647	5.576385075	48.76168514	1.98E-08
PTPN7	1.490595174	4.84369583	48.69909945	2.01E-08
MYO9A	-0.889862196	5.30207195	48.60722653	2.05E-08
RAB34	1.621088823	4.090671624	48.6066132	2.05E-08
ZNF680	-0.714413749	4.408149607	48.58526093	2.06E-08
MAP2K4	-0.685438837	6.701550702	48.57456502	2.06E-08
EIF4H	0.852549103	8.13729604	48.54985741	2.08E-08
ZNF782	-0.925888709	3.093418414	48.57218739	2.09E-08
ZNF544	-1.185715655	3.48355486	48.54554045	2.10E-08
DNTTIP2	1.083227486	7.173670414	48.49522148	2.10E-08
GRAMD1B	2.073263016	3.892789679	48.50745474	2.10E-08
STX7	-0.93980773	7.103747406	48.47488123	2.11E-08
PDE4B	2.01476988	8.481161218	48.45606471	2.12E-08
NRBP1	0.996141752	5.698661772	48.44147938	2.13E-08
ZSCAN26	-1.078851684	3.244869445	48.49722496	2.13E-08
ZNF84	-1.554176345	4.203046852	48.42742535	2.14E-08
ATG4C	-1.031287122	4.256862022	48.41651852	2.15E-08
TST	-1.50213624	3.259116295	48.46525057	2.15E-08
GRN	1.389928778	6.248567809	48.3599855	2.17E-08
MYADM	2.507657522	6.609561912	48.34382075	2.18E-08
CLASRP	1.353617268	3.591680887	48.35192998	2.18E-08
PLEKHG2	1.853539668	2.822978578	48.40231573	2.18E-08
CNEP1R1	1.184047605	6.527028073	48.31410686	2.19E-08
MED11	-1.225756915	3.287252511	48.33878031	2.21E-08
SUPT6H	1.140670959	6.004874378	48.22848201	2.24E-08
PLEKHB2	0.710507731	7.655282315	48.21970473	2.24E-08
SLC15A3	1.685266787	6.726428619	48.20878435	2.25E-08
PRKAB1	1.064848235	4.032917146	48.15306783	2.28E-08
NT5E	-2.422216181	2.920810206	48.31390607	2.28E-08
GOLGA7B	-1.833619261	1.656329074	48.11377148	2.29E-08
CNNM3	-1.017057161	3.063203232	48.19692955	2.29E-08
KCNMA1	4.077853622	3.05511679	48.22170629	2.30E-08
FANCE	-1.417460397	1.944037225	48.29050857	2.30E-08
ATXN2L	1.592207412	3.75443294	48.11217658	2.30E-08
HMGXB4	0.891204091	3.625779606	48.108929	2.31E-08
CREBL2	-1.102883769	6.28695702	48.04774908	2.33E-08
DCAF15	1.201377541	3.933337979	48.05575737	2.33E-08
SLC20A1	0.87635888	5.723358676	48.02769971	2.34E-08
PER2	1.779631622	2.575859297	48.12465414	2.34E-08
MAP3K13	1.907727467	5.339350254	48.01299108	2.35E-08
THEM4	-1.920540522	3.491199242	48.07021463	2.36E-08
CDK19	-0.80747736	5.141077798	47.9890738	2.36E-08
GCSAM	-2.13187594	3.041790873	48.09850735	2.38E-08
EHD1	1.529490979	7.407290842	47.95078387	2.38E-08
AK4	2.192159192	1.401168995	48.20680235	2.39E-08
MGAT1	0.967044702	7.661728393	47.8985026	2.41E-08
BMPR1A	-1.573954705	2.542185489	48.04295874	2.42E-08
SCAI	-0.879605273	3.056508665	47.93459669	2.43E-08
E2F3	0.883586198	4.814321747	47.87084836	2.43E-08
LAMB3	3.066329159	2.992427683	47.9864222	2.45E-08
SON	0.792183922	8.164443547	47.82028022	2.46E-08
ACSS1	-1.208565486	4.412702238	47.81787323	2.46E-08
SLC15A4	1.598399328	8.462265921	47.80254571	2.47E-08
USP38	0.672993192	6.75230344	47.79816616	2.47E-08
HERC6	2.11679242	6.066248271	47.76478615	2.49E-08
APMAP	-1.605259427	6.689412978	47.74910222	2.50E-08
TLE3	2.001323146	7.394220041	47.74734359	2.50E-08
KLHDC3	-1.028856618	4.135385226	47.74020965	2.51E-08
ZNF382	-1.760934572	2.240161392	47.86051687	2.54E-08
FFAR3	2.701517755	1.403035925	47.63050355	2.55E-08
HADHA	-0.60406995	7.064289648	47.59699658	2.59E-08
GCNT7	1.648472969	2.803585832	47.65930523	2.59E-08
RPL6	-1.030133617	9.152099956	47.5796387	2.60E-08
CACNA2D3	-1.957460409	2.026851148	47.69087966	2.61E-08
SETD5	1.20940927	5.950266502	47.53338538	2.63E-08
GPATCH2L	1.173427097	7.138838964	47.49285547	2.65E-08
MS4A2	-2.302148257	2.828765815	47.65699607	2.66E-08
CD82	1.931424874	7.049488434	47.47065448	2.66E-08
APOL1	1.994200427	5.757842489	47.44968482	2.68E-08
POC5	-0.839277599	3.729073792	47.46673199	2.68E-08
TBK1	1.125335768	7.663786249	47.39825684	2.71E-08
CASZ1	1.638540126	2.058659247	47.56872929	2.71E-08
SLC35E4	2.480504563	2.24096886	47.58164531	2.73E-08
ESS2	0.858862922	3.9108931	47.37867901	2.73E-08
CBX6	1.806884441	5.639065685	47.31896392	2.76E-08
PP2D1	1.926031005	3.047436223	47.33087401	2.79E-08
PEX1	-0.641976294	5.075019338	47.27099829	2.79E-08
ZNF480	-1.165573323	4.180309737	47.24246502	2.82E-08
LCOR	0.898598268	7.722054748	47.14605295	2.87E-08
WDR46	-0.779135919	4.503436601	47.15101938	2.88E-08
GADD45G	2.592046798	2.858172153	47.18851945	2.93E-08
ZNF32	-1.273312026	3.10123684	47.10017023	2.96E-08
MRPL50	-1.235348162	4.600903466	47.01912709	2.97E-08
DHX58	2.147891477	6.181900419	46.98151243	2.99E-08
TMEM170B	1.077353517	7.230852188	46.96022224	3.00E-08
SC5D	0.866749806	4.60575491	46.93105476	3.03E-08
RHBDD2	1.742740146	2.604206693	46.99381463	3.04E-08
PSIP1	-0.870584476	6.879833907	46.89530206	3.05E-08
TMF1	0.937153566	7.881223188	46.86474755	3.07E-08
IRGQ	2.043179347	4.67722778	46.85820336	3.08E-08
TVP23C	1.353397928	3.041884986	46.88439465	3.08E-08
TMEM39A	0.843579118	4.900148817	46.78534959	3.13E-08
ZMYM1	-1.02946094	4.213057671	46.7685316	3.15E-08
HSH2D	1.628456599	6.326329498	46.74219752	3.16E-08
CCNY	-0.791752183	6.926522428	46.73085557	3.17E-08
PDE1B	1.714669386	1.656386461	46.98695244	3.18E-08
ARSK	-0.996978123	2.327140647	46.84429548	3.19E-08
TNIP1	1.983336604	7.495214717	46.69821269	3.19E-08
ARID4B	1.29267528	8.762463372	46.64908458	3.23E-08
HSPA2	3.432200434	2.798835348	46.81620589	3.24E-08
TMEM62	1.775812536	5.104206204	46.59160506	3.28E-08
ZNF583	-1.783225036	2.288390703	46.72845073	3.31E-08
ZNF34	1.205272163	3.086601173	46.58321578	3.31E-08
CDK17	1.112839283	7.868394573	46.52050569	3.33E-08
DENND3	1.292180124	8.269827084	46.49073192	3.35E-08
XPC	-1.238509196	5.323644434	46.46611784	3.37E-08
GMFB	0.775378619	7.163874392	46.45274635	3.38E-08
CHD7	0.817187019	6.082454251	46.42405468	3.41E-08
SIGLEC10	-1.296517285	5.313912169	46.34963395	3.47E-08
RICTOR	1.359433271	9.473577465	46.32472641	3.49E-08
ADORA2A	3.054926926	3.751366659	46.37232719	3.49E-08
MOB4	1.23922094	6.128591001	46.30902068	3.50E-08
ZNF791	1.190729508	6.319385603	46.30594002	3.50E-08
CFL2	3.278379116	5.596854394	46.21980175	3.58E-08
ZNF217	-1.120475348	7.090181301	46.17789422	3.61E-08
SH2B2	1.620725164	3.358778433	46.19863265	3.61E-08
IFITM3	2.501753753	7.709376911	46.16670539	3.62E-08
SCARF1	1.956180723	6.124201289	46.14023017	3.64E-08
HKDC1	-1.869721126	1.155084138	45.3917236	3.64E-08
SRF	1.40836631	4.656009521	46.09061178	3.69E-08
AGFG2	-1.725802962	2.084967827	46.23592114	3.71E-08
EPG5	1.425545029	6.705167039	46.01262449	3.75E-08
C12orf76	1.095819856	4.984656803	46.00008578	3.77E-08
CCAR2	0.970830915	4.211220361	46.00008197	3.77E-08
XRN1	1.343354712	9.277077529	45.96781511	3.79E-08
SSTR3	1.95560983	3.503134658	45.97515205	3.81E-08
TIMP2	1.324871478	3.944939124	45.94733763	3.82E-08
PID1	-1.829903687	2.352868966	46.09852637	3.83E-08
FAM91A1	0.763333098	7.340272078	45.87452024	3.88E-08
HECA	0.746925989	8.420673519	45.8416598	3.91E-08
MED26	1.284817151	2.622384733	45.87830602	3.94E-08
HSPA13	1.157613954	6.944796873	45.80522493	3.94E-08
SEMA3C	-1.331084031	3.584787085	45.83989786	3.95E-08
EGLN1	-1.179090445	5.022506036	45.76768063	3.98E-08
MX1	2.976334824	9.800075048	45.74649191	4.00E-08
PARP6	1.170657988	3.928686228	45.75181769	4.00E-08
LMNA	2.235413559	5.791014228	45.73461393	4.01E-08
COP1	-0.744273631	7.109423171	45.70595853	4.04E-08
TRAF5	-1.281688255	4.81334971	45.69112709	4.06E-08
SGSH	1.601799186	2.531310897	45.76622585	4.06E-08
RBM4	1.285330822	5.206512432	45.60296806	4.14E-08
SPATA2	1.888398937	1.861896526	45.81289258	4.15E-08
SIL1	0.998253814	4.223266388	45.58749159	4.16E-08
IFIT5	2.6111486	9.277914222	45.57447493	4.17E-08
YAF2	0.79623041	5.97471151	45.56089765	4.18E-08
LIMA1	-1.685649559	3.114745107	45.54080859	4.29E-08
HELZ	0.74255536	6.980708989	45.42095663	4.32E-08
POGZ	0.856254428	4.863202841	45.39358508	4.35E-08
STX11	1.615831671	8.225907861	45.38028521	4.36E-08
BLZF1	1.59383933	6.534896896	45.35129409	4.40E-08
PGPEP1	1.362976885	4.95333722	45.34606428	4.40E-08
NR1D2	0.83292369	6.744244106	45.33514616	4.41E-08
RBMS2	1.677445398	2.4706061	45.40678666	4.44E-08
THUMPD2	0.99614733	4.007937995	45.30674102	4.45E-08
GPR132	1.099157376	5.224556968	45.29270507	4.46E-08
CACNA1A	2.560455305	1.800654392	45.49484133	4.47E-08
STAT2	1.792444838	7.734077954	45.27863511	4.47E-08
RTN4	0.938932133	6.767365726	45.26016004	4.49E-08
NUDCD1	-1.333763334	3.812064139	45.28066335	4.50E-08
TNF	2.009130223	2.556027879	45.34434827	4.52E-08
NT5C3A	1.661510938	9.118299376	45.18570387	4.57E-08
SGPP1	-0.895567989	4.96991418	45.1781932	4.58E-08
PCDH9	-1.982134142	3.985982693	45.20729635	4.59E-08
WLS	-2.259831618	4.909263991	45.16611247	4.61E-08
SHB	2.881614729	1.013960768	44.31280681	4.62E-08
FAM135A	-0.692013561	3.880330693	45.15320046	4.63E-08
SEC16A	1.668277538	4.785803282	45.13466613	4.63E-08
ARPC1A	0.810213427	3.577033304	45.10236743	4.68E-08
CDKN2D	1.416434572	8.517866316	45.082499	4.69E-08
MRFAP1L1	-1.564936063	5.965182646	45.0816485	4.69E-08
CDK12	0.739990397	6.281894902	45.05629768	4.72E-08
RBM11	2.067166084	2.328026087	45.19002283	4.73E-08
METTL2A	-1.45492117	2.869841881	45.09103265	4.79E-08
DYNLT1	1.23214366	6.795216003	44.98146754	4.80E-08
RELT	1.189345958	6.468786373	44.966371	4.82E-08
TRAPPC10	0.683107036	6.705635917	44.96381312	4.82E-08
LGALS1	1.134218084	7.605423051	44.94719764	4.84E-08
DOCK11	-0.75599109	8.485507516	44.94555485	4.84E-08
BICD2	-1.134937101	6.009187646	44.92502205	4.87E-08
CASS4	-1.736502596	3.822977279	44.94350381	4.89E-08
RAB37	-0.994792837	5.8206204	44.8821188	4.92E-08
BCL2L2	0.868044136	2.815641252	44.9143505	4.93E-08
GRINA	1.822690896	5.798144838	44.832523	4.98E-08
SAMD3	-1.081561854	5.073470886	44.79985437	5.02E-08
TIGD5	-1.41233784	1.541115725	44.79593006	5.11E-08
MEF2C	-1.087560148	6.3379833	44.69439135	5.15E-08
MARCO	1.996399114	4.577136791	44.66844326	5.18E-08
OSGEPL1	-1.728337141	2.627114565	44.80355431	5.19E-08
SPIB	-1.231483063	2.061702634	44.81725005	5.20E-08
RGS1	2.42207682	6.129388147	44.6180421	5.24E-08
KLF11	1.345840717	5.059056607	44.54219036	5.34E-08
CEP290	-0.680711334	5.040248629	44.50649893	5.39E-08
FUT4	1.83367383	5.187265499	44.49653369	5.40E-08
MLLT1	1.521589926	3.444101068	44.50686926	5.41E-08
ISG20	1.966478424	8.215505729	44.48676848	5.41E-08
CDCA7L	-1.525880329	3.792880207	44.44054116	5.51E-08
GM2A	1.312200145	6.568968885	44.39100874	5.54E-08
ATXN1L	1.050405556	5.300091438	44.38291314	5.55E-08
ZNF17	-1.385966082	2.77284539	44.4741641	5.57E-08
UQCRFS1	0.759091879	6.344564288	44.32155857	5.63E-08
C1QA	2.575519179	3.232386408	44.36225903	5.66E-08
MECP2	1.212903667	5.833496232	44.25105324	5.73E-08
APOF	2.378486509	0.624442569	43.42307123	5.74E-08
GBP1	2.313653992	9.523038626	44.20671456	5.79E-08
C1GALT1	1.140063415	7.832617474	44.18684625	5.82E-08
IFIT3	3.131107219	11.72929554	44.18019184	5.83E-08
MAPK7	1.603780517	2.485897797	44.26615447	5.83E-08
CTNNB1	1.111761992	9.043544294	44.16150821	5.85E-08
CWF19L1	0.66591569	5.629791244	44.1346004	5.89E-08
CCIN	2.594598875	0.701186929	43.12049793	5.90E-08
GBF1	0.972872892	5.429732766	44.10081637	5.94E-08
SDAD1	-1.104351459	5.221071949	44.0791223	5.98E-08
COX5B	0.878767552	6.960891564	44.06720648	5.99E-08
MAP1S	1.694397571	2.179892301	44.20012656	6.00E-08
RNF31	1.249985692	1.654456908	44.27347678	6.00E-08
ZNF606	-1.121744715	2.803291574	44.13526879	6.02E-08
TCEAL1	-1.074024247	1.911849671	44.12444586	6.15E-08
VPS9D1	1.471313174	3.358908678	43.97653292	6.16E-08
GPR162	-1.467288901	1.595383573	44.0101691	6.18E-08
SEZ6	1.849316802	1.36085935	44.2126193	6.18E-08
C1orf52	0.900454896	5.343196295	43.90669974	6.23E-08
THOC5	-0.986263793	4.654973967	43.90826965	6.23E-08
REPIN1	1.378501272	4.046462311	43.88036654	6.28E-08
INTS10	-0.584430073	5.675354592	43.85478581	6.31E-08
DENND6A	0.96095683	6.922368212	43.85326067	6.31E-08
IPO5	-0.950771555	5.473165961	43.85157945	6.31E-08
HIPK3	-0.620894081	8.54307364	43.84865533	6.32E-08
BRD8	-0.914271717	3.487310119	43.8690999	6.33E-08
UGT2B11	-2.588079409	1.545555998	42.93227079	6.36E-08
ZNF292	1.229287505	8.381343709	43.82038738	6.36E-08
ZNF180	-1.142248167	4.248121357	43.81675013	6.38E-08
KIF1B	0.894059871	5.688609592	43.79237016	6.40E-08
RSRC2	1.066885627	7.822832766	43.73357504	6.50E-08
KCTD7	-1.139428122	3.533503659	43.759167	6.51E-08
ADAR	1.037681169	9.00652291	43.71156104	6.53E-08
DDX10	-0.74439089	4.431796454	43.64310329	6.65E-08
FOCAD	-0.725048644	4.748739069	43.63773811	6.66E-08
ETS2	1.742670753	7.627641272	43.62563338	6.67E-08
TAF13	1.187515336	5.186834877	43.62362101	6.68E-08
ZNF165	2.883984956	2.266622133	43.80359178	6.68E-08
COX11	-0.953477815	4.25483559	43.61817277	6.70E-08
PBXIP1	-0.695168355	7.811007857	43.60628209	6.70E-08
MEF2D	1.573698591	3.937196383	43.59600046	6.73E-08
FAF2	0.653873807	5.40362926	43.58370505	6.74E-08
LACTB2	-1.105241062	2.793006405	43.66037042	6.75E-08
DPEP2	-1.719522803	4.654621261	43.57877492	6.76E-08
WDR6	-1.617393937	4.168737719	43.58538894	6.77E-08
MAP7D3	-0.854645298	3.412632065	43.54163605	6.86E-08
TRMT13	-1.26889275	3.651766886	43.53835721	6.86E-08
MDM4	0.953898566	7.026946121	43.48863274	6.90E-08
ARHGAP26	1.379685516	8.373045893	43.46420401	6.94E-08
ALYREF	0.606242637	5.212299486	43.45269521	6.96E-08
PSMD7	0.750790068	6.086882151	43.43379496	6.99E-08
CCDC170	-1.528596787	2.684523273	43.5495385	6.99E-08
GABARAPL1	1.549435792	8.157580983	43.41729497	7.02E-08
NOL4L	1.342930474	4.299938382	43.41645156	7.03E-08
HERPUD1	0.847676659	6.771538279	43.39574644	7.06E-08
UBR3	-0.630165905	6.269500343	43.37266803	7.10E-08
YPEL5	1.659649335	9.968332395	43.36611589	7.11E-08
TMEM42	-1.502953771	2.223755472	43.52127463	7.11E-08
INPP4B	-1.740476082	6.206253357	43.34103895	7.15E-08
UBASH3B	1.179650635	5.059667009	43.32738133	7.18E-08
CSF1	2.418496847	3.11944363	43.38494397	7.18E-08
DNAJC10	-1.126413799	6.411004602	43.32115354	7.19E-08
ELP1	-1.174680186	5.306526139	43.31890097	7.19E-08
SLC4A10	-2.138299273	3.089187558	43.42848771	7.20E-08
PDGFD	-1.175352179	3.220771506	43.3606393	7.21E-08
PIGM	-1.153453976	2.659452273	43.39230732	7.24E-08
ZNF816	-1.21487395	3.761990369	43.30651563	7.25E-08
FMNL2	1.49981223	3.021941994	43.2888341	7.31E-08
ERO1A	1.531595409	7.761088799	43.23684576	7.34E-08
FBLN5	-1.941973487	1.287431967	42.70526737	7.37E-08
FAM219B	-1.122767897	2.873732004	43.29263655	7.37E-08
ARL8B	0.64397716	7.050017256	43.20737689	7.39E-08
MORF4L2	1.064406793	6.828428848	43.18592702	7.43E-08
MED15	1.375499151	4.435623419	43.13175051	7.53E-08
UAP1	0.891122922	5.043887632	43.11434651	7.56E-08
PHAX	-1.035984714	4.656789101	43.06255451	7.67E-08
ZNF800	0.718577576	6.606489937	43.05423609	7.67E-08
BCL10	1.10995845	6.469131083	43.05273508	7.68E-08
ST6GALNAC2	-1.264931216	2.371389154	43.17224741	7.70E-08
ZNF813	-1.342312036	3.29623098	43.07462844	7.73E-08
AGPAT5	-0.993119115	4.736656077	43.01475762	7.76E-08
DLD	0.703928367	6.422137494	42.96906908	7.83E-08
SRGAP2C	2.384907293	5.053914908	42.94482788	7.89E-08
TCFL5	-1.315556471	3.115736646	43.00415512	7.89E-08
RNF185	0.909742396	4.278754136	42.94425735	7.89E-08
DPY19L4	-1.107605967	3.497457112	42.9676372	7.90E-08
FRMD3	1.71249906	4.720255876	42.89844978	7.98E-08
SLC30A5	-0.862608115	5.117898359	42.89196138	7.99E-08
BOLA1	-1.371754914	1.9908617	43.02962976	8.02E-08
CXCL1	-1.969057382	3.395539666	42.91438216	8.09E-08
MRI1	-1.595515554	2.357985151	42.9827474	8.10E-08
DNMBP	2.386633601	3.085434675	42.89014252	8.11E-08
CCDC191	-1.013994363	2.617583878	42.91089705	8.14E-08
IST1	0.81636775	7.731542216	42.81345114	8.14E-08
PIK3R1	0.88440717	7.887666174	42.80919026	8.15E-08
SMARCAD1	-1.042396626	5.077171925	42.80537362	8.16E-08
FFAR2	1.97734358	8.454450207	42.74993276	8.27E-08
NCKAP5L	1.951318527	2.003939877	42.92818534	8.27E-08
NR4A2	2.670465139	4.213852942	42.75280923	8.30E-08
NKIRAS2	0.767747457	4.499548141	42.73830887	8.30E-08
PKD2L1	4.220932933	1.682536326	40.65801162	8.32E-08
HSDL2	-1.071027407	6.265079789	42.71128738	8.35E-08
SMCR8	0.664954598	5.640535282	42.71070662	8.35E-08
NDUFB1	-0.78959768	5.050661383	42.70653917	8.36E-08
IMPA2	-1.427648289	4.360329378	42.66053288	8.48E-08
YAE1	-1.57566054	1.887397043	42.77512379	8.50E-08
VPS41	-0.99132854	6.087258328	42.63793961	8.50E-08
SNN	1.307414522	8.429407698	42.57332442	8.64E-08
ZMYND19	-1.483203101	2.093930223	42.7156149	8.66E-08
CALCOCO2	1.277619871	7.872911072	42.55004486	8.69E-08
PKP4	-0.896526484	4.004508531	42.54299495	8.73E-08
BST2	1.860424033	7.012292496	42.52436158	8.74E-08
VAMP5	1.708040151	3.646118151	42.51867654	8.79E-08
APBB2	2.367081826	1.782917354	42.67710456	8.88E-08
TPP1	0.960024108	4.317856249	42.45105903	8.91E-08
ANKRD42	1.97547418	4.955868865	42.44946517	8.91E-08
DDX21	0.876554316	8.337747177	42.4202488	8.97E-08
TRAPPC12	-1.410816673	3.754736182	42.44804085	8.97E-08
ZNF792	-1.079301369	3.87045361	42.42561495	9.00E-08
HACD2	-0.877922018	4.220015488	42.41065341	9.01E-08
FBRS	1.595685286	5.924338692	42.38344053	9.06E-08
GRIPAP1	0.655647616	5.449144253	42.36155241	9.11E-08
PDLIM7	1.42020639	4.2304395	42.3628782	9.11E-08
PCMTD2	-0.85856242	6.589488598	42.33291712	9.17E-08
AKAP17A	0.954542817	6.835050468	42.33103197	9.17E-08
BCKDHB	-1.125619026	2.50968337	42.41694489	9.23E-08
USP50	1.557329335	2.923271667	42.29703115	9.35E-08
ZNF512	-0.93669164	3.593311654	42.26977203	9.37E-08
JAKMIP2	-1.800951382	2.500936102	42.30486136	9.57E-08
DUSP22	-0.758868144	5.301772352	42.15950311	9.58E-08
PLIN2	2.095439444	7.206834624	42.14377932	9.61E-08
SCPEP1	0.931737611	7.43104179	42.13934132	9.62E-08
KBTBD3	-1.438027759	2.082278336	42.2684853	9.67E-08
CMIP	1.252576272	4.026295938	42.03779172	9.88E-08
SPTY2D1	1.085509338	5.709971936	41.99353421	9.98E-08
ZNF514	-1.489048029	2.293359216	42.13282914	9.99E-08
ULK1	1.584172054	4.064077879	41.98610391	1.00E-07
BRI3BP	-2.238089719	3.242909043	42.02640201	1.01E-07
MICALL1	1.615683528	2.108233796	42.01387126	1.03E-07
SRC	1.353840579	2.431342327	41.9491371	1.03E-07
GSTO1	1.178937753	7.072795352	41.8582261	1.03E-07
DDA1	1.198949081	3.382791589	41.85349624	1.04E-07
FYTTD1	0.918371623	7.362393759	41.82773764	1.04E-07
PAG1	1.022265097	8.220411343	41.8257204	1.04E-07
LRRC70	3.036242429	2.953627269	41.93268292	1.04E-07
IRF2BP1	-1.329923878	3.054641863	41.75765064	1.08E-07
ADGRG3	1.981228533	6.340819873	41.68609683	1.08E-07
RETREG3	-0.859455732	6.172074569	41.68464267	1.08E-07
SEMA3B	2.346118405	1.072560251	41.64110842	1.08E-07
AASDH	-0.802924042	4.315820259	41.6428544	1.09E-07
NCALD	-1.04197479	3.310379806	41.67401783	1.09E-07
ZNF324	1.538560492	4.135979302	41.63251975	1.09E-07
MRPL30	-1.247295945	3.982777816	41.62923185	1.10E-07
SUPT16H	-0.906823606	6.132614417	41.57568176	1.11E-07
SACM1L	-0.794662368	6.387908287	41.55164942	1.11E-07
URI1	-0.637931999	5.88313789	41.48553724	1.13E-07
ST3GAL5	0.804198887	5.509459827	41.48241522	1.13E-07
HSPA5	1.738552121	7.901357127	41.46823618	1.14E-07
CEP295NL	2.352361195	1.501717293	41.64862846	1.14E-07
KCNK7	1.59611712	0.982669255	41.6877357	1.14E-07
WBP11	1.328564232	3.763293703	41.45031141	1.15E-07
MAP1LC3B	1.252154922	7.038452291	41.43046799	1.15E-07
SOCS6	1.366194609	4.20452678	41.41183363	1.16E-07
GMIP	0.874887044	5.374948994	41.40260097	1.16E-07
ENSA	0.847754547	5.488658838	41.40084363	1.16E-07
HNRNPD	0.813777079	6.426502051	41.3973032	1.16E-07
KRCC1	-2.034056963	5.121223344	41.39000779	1.16E-07
DPP9	0.938905081	4.001123244	41.36756317	1.17E-07
ZNF582	-1.438946951	1.285959563	41.24586916	1.17E-07
ENTR1	-1.249310448	3.353183079	41.34538502	1.19E-07
IRAK1BP1	-0.834597073	2.259410081	41.41836706	1.19E-07
ALDH9A1	-0.67115857	5.642597717	41.29874668	1.19E-07
ECI2	-1.627695531	3.090747927	41.37298807	1.19E-07
PAFAH1B2	0.836428592	6.804889292	41.27300872	1.19E-07
PKM	0.930740757	6.060959145	41.26985303	1.20E-07
IDS	1.662115045	4.822237599	41.26735881	1.20E-07
HMGB3	1.331218616	2.248440336	41.35359672	1.20E-07
JUND	1.909256006	7.118145072	41.24699381	1.20E-07
CD96	-1.023456958	5.7188094	41.22912165	1.21E-07
ATG4D	1.085118799	3.339051977	41.2416092	1.21E-07
B4GAT1	-1.574749256	1.10678495	40.8095732	1.21E-07
ZNF354B	-1.055513863	2.387317612	41.31060493	1.22E-07
MRPL10	0.93151228	3.379979722	41.20905765	1.22E-07
ATG12	0.663085617	6.850393811	41.17115318	1.23E-07
ATM	-1.303955058	8.89554617	41.15769755	1.23E-07
RAB5A	1.309429872	7.912106255	41.12765103	1.24E-07
DTYMK	-1.281432261	1.873304572	41.25784947	1.24E-07
LGALS9	1.690197983	4.191713293	41.0944492	1.25E-07
MATK	-1.263030142	3.937031408	41.09984952	1.25E-07
SHQ1	-1.07141346	3.719810093	41.09327125	1.26E-07
RUNX3	1.547851436	4.469328814	41.07188017	1.26E-07
TNFRSF1B	1.049287667	8.185303519	41.02806746	1.27E-07
HVCN1	-1.74084849	4.524425811	41.02646858	1.28E-07
SLC35F6	1.32872095	3.056023591	41.04313863	1.28E-07
ZBTB16	2.208934573	3.9596638	41.02527724	1.28E-07
PTS	1.282138702	4.408111632	40.98669013	1.29E-07
SPRED1	-1.636966114	2.36332919	41.11488647	1.29E-07
NAF1	1.004369953	2.339940539	41.03305016	1.29E-07
NUAK2	1.584424342	5.019053883	40.95790303	1.29E-07
ZNF302	-1.482646848	4.297783684	40.89116733	1.32E-07
SCAP	-0.942511126	3.784447871	40.86539855	1.33E-07
HLA-B	0.963351343	12.10070462	40.80858696	1.34E-07
RPA2	-1.008566985	5.636846301	40.79884793	1.35E-07
ETV3	0.630717566	5.744820265	40.78520983	1.35E-07
CLCN6	1.221725563	2.743195854	40.82156771	1.35E-07
SNRPB	0.880286219	5.502871395	40.7692443	1.36E-07
ARL6	-1.736984133	1.722398073	40.79926606	1.36E-07
PYROXD2	-1.49502021	1.301724664	40.61730549	1.36E-07
P2RX1	0.995629936	5.400422564	40.7459109	1.37E-07
CD1D	1.041851223	6.135413916	40.74012257	1.37E-07
RBCK1	1.306034828	6.026239807	40.72240132	1.37E-07
FAM43A	-1.273223697	2.966503284	40.77461607	1.38E-07
CD53	0.862214751	9.284323111	40.70164915	1.38E-07
DYRK4	-1.006926965	2.620550413	40.78056309	1.38E-07
TBC1D7	1.560896757	3.977550922	40.67054279	1.39E-07
ABCD3	-0.954293172	5.02984823	40.6015407	1.42E-07
LGMN	1.258372888	2.051523027	40.71514116	1.42E-07
GDI2	-0.596509335	8.053271818	40.58569924	1.42E-07
CDC42	1.173544903	5.991307928	40.53950964	1.44E-07
HLA-F	0.982845692	8.143019416	40.51650185	1.45E-07
DUSP4	2.181592571	2.011426409	40.67680934	1.45E-07
DSC1	-2.405383125	0.759101152	37.89292254	1.46E-07
DDHD2	-0.771430699	5.169770179	40.48466767	1.46E-07
SAMM50	-1.049822898	3.739616072	40.50133975	1.46E-07
AZI2	0.862535603	5.058534134	40.47345855	1.46E-07
PDE2A	2.249595743	1.886463131	40.64643928	1.47E-07
TIMM17A	0.647229329	5.129806274	40.44777769	1.47E-07
GNRH1	-1.563796405	1.699187467	40.50023673	1.48E-07
HERC5	3.531613643	9.939381808	40.41839729	1.48E-07
PSMD11	0.564741791	4.439490693	40.41627103	1.49E-07
ZFC3H1	0.976535554	7.404432018	40.40851646	1.49E-07
PRNP	1.013157619	7.29954557	40.39083094	1.49E-07
TBL2	1.117079011	4.626910422	40.37440316	1.50E-07
DDX60L	1.731010068	9.570489736	40.35171256	1.51E-07
CRACR2A	1.259854117	4.251704225	40.31731003	1.52E-07
RAB24	1.044859211	4.678452727	40.30801043	1.53E-07
HDAC1	-0.995521112	6.272419471	40.29979351	1.53E-07
IKZF5	0.909944705	4.546536208	40.29466823	1.53E-07
PPP3CA	-1.092755221	5.914040806	40.28207366	1.54E-07
CLEC9A	-1.389266186	1.385193536	40.25647658	1.54E-07
KANSL2	0.659242707	5.528890852	40.27092375	1.54E-07
AGO4	-0.952413901	7.730949111	40.25832184	1.55E-07
PIK3C2A	0.623803317	6.817448658	40.25563015	1.55E-07
TPM3	0.812044969	9.810365386	40.24630876	1.55E-07
GLIPR1	-1.414446759	7.247379552	40.24029993	1.55E-07
DNAJC24	-1.114311012	3.569458803	40.2507898	1.56E-07
SECTM1	1.497763025	6.864651733	40.19346775	1.57E-07
MAP1A	1.226216245	2.140746163	40.28467095	1.58E-07
PWWP2A	-0.640808658	5.16431289	40.15715045	1.59E-07
UTRN	0.846956124	9.022006213	40.13508765	1.59E-07
PAFAH2	-1.346133843	3.557005822	40.15609868	1.60E-07
SLA	1.194876708	8.834140442	40.11818969	1.60E-07
JARID2	0.894353636	7.317061538	40.09932773	1.61E-07
PAIP2B	-1.798464238	2.359304932	40.21713357	1.62E-07
MERTK	2.117703678	3.430290284	40.10321839	1.62E-07
PXMP4	-1.125036594	2.822616895	40.12781341	1.63E-07
LBH	-1.118635431	6.876503098	40.01462532	1.64E-07
ZNF559	-2.09225286	3.599632834	40.06808355	1.65E-07
ANAPC5	-0.798030511	6.466477419	40.0108363	1.65E-07
EXOC2	-0.776667359	5.639042357	40.00800828	1.65E-07
PDE10A	3.130809687	0.360938821	36.94452667	1.65E-07
DAPK2	-1.275369798	4.474875264	39.97520121	1.66E-07
PTK2B	1.155458498	5.966073615	39.96777676	1.66E-07
DERL2	0.698145666	6.009206118	39.94097701	1.68E-07
GEMIN6	-1.722407648	3.006061239	40.02236707	1.68E-07
ZFYVE26	1.435348902	5.208467687	39.91349739	1.69E-07
TRIM65	-1.54356306	2.65731581	39.98274124	1.70E-07
WDR11	-0.958301503	5.907452507	39.86046689	1.71E-07
TIGD7	-1.282575334	1.447554001	39.88595783	1.72E-07
TREML4	2.411397085	3.088085053	39.88209607	1.73E-07
SOAT1	-0.73253798	6.150400315	39.80408356	1.74E-07
RER1	-0.8850886	5.436964451	39.80158584	1.74E-07
ICAM5	2.315758661	1.057889691	39.78340606	1.74E-07
WIPF2	1.06299881	4.204049622	39.79830095	1.74E-07
MED12	1.393451904	4.49107812	39.77572191	1.75E-07
SMC6	-0.841156578	5.787028663	39.75119973	1.76E-07
SYNJ2BP	-1.448489526	3.885826286	39.71740621	1.78E-07
TCL1A	-2.74885089	4.093422258	39.72460348	1.80E-07
C12orf57	-1.462737119	3.377543427	39.71473961	1.80E-07
PHF13	1.336757241	3.294071284	39.67188032	1.80E-07
NSMCE4A	-1.107089643	4.242513182	39.6577088	1.81E-07
ALDH4A1	1.441475087	2.140995038	39.7166469	1.82E-07
TALDO1	-0.89635498	8.694625434	39.5736408	1.84E-07
RBL2	-1.112930915	7.684871009	39.56371634	1.85E-07
ZNF283	-1.734745645	2.769462902	39.64309357	1.86E-07
GRK6	1.02304099	7.053450884	39.53095871	1.86E-07
FOSB	4.023486273	5.844692472	39.51476169	1.87E-07
CERS4	-1.159452462	3.206208399	39.52770169	1.88E-07
UNG	-1.338486601	2.821886155	39.52659462	1.90E-07
SH3TC1	1.183883548	5.781761995	39.40719459	1.92E-07
PKIA	-1.261765262	3.392900888	39.42818963	1.93E-07
PTGDR	-1.487191288	2.349490314	39.49429951	1.94E-07
SKP2	-1.115470208	3.888698636	39.37466727	1.95E-07
COQ2	-0.939379159	3.439415135	39.33410016	1.97E-07
CBX1	-1.748375162	5.024426484	39.2900489	1.98E-07
DYSF	1.357627148	6.216115329	39.22174132	2.02E-07
IL2RG	0.967676677	3.767766833	39.22905778	2.02E-07
MATR3	1.012051369	4.658248723	39.21931437	2.02E-07
C3orf62	-1.279238872	3.454251519	39.24494838	2.02E-07
HSP90B1	0.962786387	7.611179902	39.2034816	2.03E-07
LENG8	1.918450961	4.303346453	39.1892751	2.04E-07
MS4A4A	2.109136478	4.667483002	39.1818111	2.04E-07
TRIM25	1.446400139	7.390088945	39.14300851	2.06E-07
DEFB1	7.717344565	1.877699302	43.7533064	2.06E-07
DUSP3	0.663939386	5.652491821	39.11658138	2.07E-07
TTC14	-0.631021004	6.345341966	39.1113728	2.07E-07
S1PR4	-1.420582131	5.793774318	39.11152646	2.07E-07
SPRY2	2.159042841	2.411790263	39.21343887	2.08E-07
OAS2	2.428868371	8.435584372	39.06466196	2.10E-07
CLK1	0.811274352	8.783546491	39.05886113	2.10E-07
UBC	0.994231894	11.21947186	39.05371931	2.11E-07
SERPINA1	1.06192446	6.9627518	39.04579247	2.11E-07
IDI1	1.60490245	8.180101955	39.01851303	2.12E-07
ZNF808	-0.603337912	4.675466433	39.01781768	2.13E-07
DAZAP2	0.859952099	9.457458519	38.96378711	2.16E-07
USP8	0.732052636	7.137846213	38.95744356	2.16E-07
MYBL1	-0.935399741	5.637300754	38.95740192	2.16E-07
NLRC5	1.433934043	7.080955645	38.95052318	2.16E-07
RAB11FIP2	0.568617536	5.408147163	38.94762963	2.16E-07
SLC39A6	-0.783362303	5.131589767	38.93297408	2.17E-07
ASF1A	-0.908590939	5.254952626	38.91596673	2.18E-07
LAPTM5	1.148014701	7.397378459	38.91324367	2.18E-07
APH1A	0.785736335	7.049926088	38.90955887	2.19E-07
ZNF830	-0.694740441	4.526087332	38.90098498	2.19E-07
L3HYPDH	-0.98539997	2.467951697	38.98231827	2.20E-07
JDP2	1.488377877	5.905090423	38.87437477	2.21E-07
CCT6A	-0.883176511	6.399130396	38.86598949	2.21E-07
GATAD2A	0.734373706	5.222555257	38.86253116	2.21E-07
ZNF594	-1.974957999	2.445374063	38.95936367	2.23E-07
FRMD6	1.451453197	0.865871639	39.02335756	2.24E-07
RASGRF2	-1.138870441	3.866084085	38.80356166	2.26E-07
RELA	1.314959175	4.855840137	38.77702771	2.26E-07
OSMR	1.615703	3.452644981	38.77788777	2.27E-07
JAG1	1.280379283	3.606572466	38.76781064	2.27E-07
ECHDC1	-1.259750039	5.511286757	38.74340063	2.28E-07
CCDC32	0.954924175	3.754970838	38.74022068	2.29E-07
SOCS3	2.705571529	8.967809031	38.72521057	2.29E-07
KIF13B	0.902970136	4.904326231	38.69352154	2.31E-07
CPEB2	1.269325293	5.721392715	38.65119132	2.34E-07
GATM	-1.411592427	1.366901876	38.58481474	2.36E-07
NOD2	1.528760102	5.02854606	38.60450197	2.37E-07
SLC25A17	-0.991276944	2.538056917	38.62344537	2.41E-07
KDM5C	0.853777194	6.371730429	38.51929263	2.42E-07
MEAF6	-0.671148765	5.115817196	38.51636233	2.42E-07
ZNF91	-1.152591721	6.510417921	38.51276006	2.42E-07
PNPT1	2.184264816	7.0285877	38.47280471	2.45E-07
ZNF319	1.146056112	3.190097419	38.48785475	2.45E-07
GPD1L	-0.940029702	4.436143152	38.45458208	2.46E-07
PAWR	-1.083467569	2.729973441	38.49524952	2.48E-07
CCNA1	3.359516418	2.596253965	38.5282509	2.49E-07
IGSF9	2.379582902	1.028230487	38.28450488	2.52E-07
MFSD12	1.106151833	4.05514095	38.36669668	2.52E-07
NUP133	-0.612265479	5.68710497	38.35710364	2.52E-07
PIGK	-0.803960586	5.370617197	38.35490626	2.53E-07
GNAI2	0.936174441	8.164454426	38.35255052	2.53E-07
TC2N	-1.118108738	6.996945661	38.33885945	2.54E-07
GPSM3	1.048547318	5.123274707	38.3167196	2.55E-07
HIKESHI	-0.826007029	3.839977323	38.32840379	2.55E-07
PHF6	-0.960855756	5.035033619	38.3175358	2.55E-07
PHF12	1.199811081	5.237749626	38.31410233	2.55E-07
IRAK1	0.87385572	5.099401389	38.31116159	2.56E-07
PRKACB	-0.968719776	7.218117855	38.30713547	2.56E-07
TAF1C	2.106522773	2.148864531	38.43751445	2.56E-07
AKR7A2	-1.100282069	3.448439455	38.30761323	2.58E-07
DBF4B	1.344795971	0.924688176	38.49089208	2.58E-07
CD2AP	1.22569289	7.4938161	38.25463356	2.59E-07
CXCL16	1.63466259	4.38043786	38.24504733	2.60E-07
PSTPIP2	1.612838434	6.836251609	38.23973171	2.60E-07
USP42	0.910383124	3.885431915	38.23515782	2.61E-07
ARMC1	-0.717497677	4.708693472	38.21859518	2.62E-07
TMEM131	0.934165598	6.342300424	38.20449523	2.63E-07
MAGEF1	-1.439317038	2.809302854	38.28046763	2.63E-07
SLC30A1	0.85496701	6.411883471	38.19805921	2.63E-07
CGAS	0.773722894	5.619161055	38.19379302	2.63E-07
ZNF543	-1.091588096	2.579501024	38.27251382	2.64E-07
DDX1	-0.568658781	5.148789465	38.17392229	2.65E-07
COX17	0.795300265	4.857577014	38.16681435	2.65E-07
CACNA1E	1.571265045	3.168615339	38.167841	2.67E-07
SUMO3	0.897141767	4.070939734	38.1395236	2.68E-07
FHOD1	1.232030672	3.410257976	38.08109835	2.72E-07
FGR	0.877215011	9.12897311	38.06556976	2.72E-07
DTNBP1	0.952374197	3.381519476	38.04392186	2.75E-07
PGS1	1.577803219	7.05318662	38.0222918	2.76E-07
ERP27	-1.120890979	1.7743687	38.12765107	2.77E-07
EIF4B	-1.148423895	8.703908912	37.97252041	2.79E-07
PRXL2C	0.921911912	4.571577129	37.97101923	2.79E-07
ACTL6A	-1.543917429	3.855068193	37.98567704	2.80E-07
PISD	-1.24290895	4.562198886	37.96790993	2.80E-07
MOSMO	-1.555440282	2.981058118	38.01782619	2.81E-07
ATP11B	0.736228728	8.882539031	37.92650455	2.83E-07
USO1	-1.230185739	6.043771872	37.91638681	2.83E-07
COMMD6	-1.104705787	5.419786652	37.89596531	2.85E-07
VOPP1	1.166221431	5.568363198	37.89329069	2.85E-07
DARS2	-1.004593514	3.422342199	37.9183251	2.85E-07
ZNF394	1.106391204	7.68481167	37.86831984	2.87E-07
KLHL7	-0.724815914	4.496868986	37.84114491	2.89E-07
SLC45A3	-1.26726089	1.586437604	37.92061957	2.90E-07
CD7	1.506025328	1.889973275	37.97019151	2.90E-07
TMEM43	-1.042740056	6.08835109	37.83169568	2.90E-07
HMGN3	-0.862549576	4.81948624	37.75119397	2.96E-07
PKN1	1.105089274	4.881065053	37.74493835	2.97E-07
ZNF486	-1.405849209	3.930660709	37.7403032	2.98E-07
SHISA5	1.175598749	7.37338931	37.71955184	2.98E-07
ATRN	-1.18996957	3.943357382	37.73072804	2.99E-07
BBS10	-2.097928505	3.389800775	37.77378306	2.99E-07
THAP1	-0.820095705	4.014786616	37.69645841	3.01E-07
DNAH17	1.701219249	3.362655614	37.69522394	3.02E-07
AHCYL2	-0.997500718	3.01120602	37.70247191	3.03E-07
ARL6IP6	-0.961847287	5.056549702	37.63415003	3.05E-07
CMTM2	-1.741990363	6.198911023	37.5913466	3.09E-07
RIC1	0.640500621	6.747053045	37.59044307	3.09E-07
CCNL1	1.81711441	10.43164403	37.58729768	3.09E-07
SIGLEC14	2.397057564	3.967414823	37.59842754	3.09E-07
UBE2J1	1.280242298	9.102137175	37.56364521	3.11E-07
AHR	1.396722753	7.145056188	37.55973062	3.11E-07
STK25	-0.881889766	3.81068581	37.53715176	3.14E-07
TNFAIP6	2.000334886	7.23832353	37.51905184	3.15E-07
TNFSF13B	1.809104868	9.236538353	37.51295043	3.15E-07
SUSD6	1.281752838	4.898710962	37.5083759	3.16E-07
ARMCX2	-1.8230321	1.174196853	37.03076166	3.18E-07
MOB1A	0.751921609	9.328133077	37.47659306	3.18E-07
JOSD1	0.951998761	6.729801079	37.46081252	3.19E-07
CYBRD1	-1.204654713	5.269811076	37.44408529	3.21E-07
AZIN1	1.368081611	8.773253902	37.41818772	3.23E-07
SUB1	0.870303343	8.624277395	37.41813781	3.23E-07
BTBD10	-1.026084758	5.519811106	37.40782967	3.24E-07
PSMC2	0.535835895	6.145315672	37.39142091	3.25E-07
MDFIC	-1.26627897	6.272946242	37.38228582	3.26E-07
HLA-A	0.926167537	10.47660174	37.35509635	3.29E-07
UBXN8	-0.941575838	2.182694604	37.40558255	3.34E-07
ZNF654	0.846717881	6.073955679	37.29722036	3.34E-07
GOPC	-1.532250681	5.120062647	37.29205971	3.34E-07
RBM6	-0.656992641	6.638917787	37.28540319	3.35E-07
NNT	-0.579495264	6.042022015	37.28165176	3.35E-07
GNPAT	-0.974060866	5.198969602	37.24487995	3.38E-07
ZNF226	-1.000043424	4.092697137	37.2322179	3.40E-07
SYNGR2	0.941905717	6.500045226	37.20675759	3.42E-07
CENPQ	-1.314914585	2.46921602	37.30308875	3.42E-07
IL10RB	0.905548674	3.120448407	37.22041064	3.42E-07
TNK2	1.10908218	5.155043237	37.17607995	3.45E-07
DKC1	-0.657607335	4.673371821	37.17136464	3.45E-07
ENO1	0.721703611	9.308576442	37.15126968	3.47E-07
PLA2G15	1.081190701	2.133246107	37.23036474	3.47E-07
ETFRF1	1.351914574	4.857182007	37.13305959	3.49E-07
MBD2	0.671597198	7.781375034	37.10819131	3.51E-07
RGS12	1.319172609	2.568868344	37.14260762	3.52E-07
NT5C2	1.14299326	7.617443364	37.07919943	3.53E-07
MAP1LC3B2	1.202483415	3.438994211	37.08305402	3.54E-07
CBX7	-1.223765281	3.679472325	37.06994436	3.56E-07
APEH	-1.035120307	4.953487949	37.02103164	3.59E-07
LILRB2	0.926303938	5.391694324	37.01590586	3.60E-07
CWC22	-0.69293535	5.303267498	37.01616156	3.60E-07
S1PR2	1.940556038	1.448954755	37.18809487	3.62E-07
NBEAL2	1.186193033	6.090255932	36.97285092	3.64E-07
CSRNP1	2.131130711	8.377215904	36.93848031	3.67E-07
SRSF3	0.729545502	8.397841169	36.91689783	3.69E-07
BANK1	-1.051496087	5.288746364	36.91285182	3.70E-07
CMTR2	-0.875643156	5.336303753	36.90846295	3.70E-07
TP53BP1	1.265939949	6.083813557	36.90188773	3.71E-07
DOT1L	1.567538305	4.668565279	36.89731049	3.71E-07
ELAC1	-1.123107511	2.275823428	36.98941868	3.72E-07
SLC25A33	1.015675459	3.056063714	36.8823058	3.75E-07
ARHGEF6	-1.049182702	7.056496674	36.84532549	3.76E-07
ARHGDIA	1.640604796	4.421449205	36.81960827	3.79E-07
JAK3	1.070784006	5.889549422	36.78073286	3.83E-07
C4orf46	0.953543315	3.16863792	36.79211519	3.83E-07
SRA1	0.837174258	5.066645513	36.77304621	3.84E-07
GRB2	0.698848268	8.619481052	36.75487167	3.85E-07
CCDC134	1.535104563	2.777073026	36.79427475	3.85E-07
ZNF420	-1.498811583	3.318237733	36.79488648	3.86E-07
TOB1	2.352979006	6.193453278	36.7524892	3.86E-07
N4BP3	1.650445478	2.125644709	36.85481409	3.86E-07
FBXO33	1.08059123	7.344800068	36.72641793	3.88E-07
ECPAS	0.527644774	6.765460008	36.71924472	3.89E-07
ATPAF1	-1.005221164	4.186581747	36.72713695	3.89E-07
B3GNT2	0.832966924	6.666758695	36.71694426	3.89E-07
ZNF410	0.85951852	2.733310946	36.74113714	3.90E-07
DNAJC19	-1.106286818	3.868898919	36.7125694	3.91E-07
AKAP1	-1.082845196	2.481430325	36.77055878	3.93E-07
ARIH1	0.778472508	6.829760379	36.66882181	3.94E-07
SMARCE1	0.704020544	4.211023293	36.62942564	3.99E-07
EPHA1	-1.005427558	2.261095253	36.71617111	4.00E-07
SUN1	-1.113666207	4.623565074	36.60759936	4.01E-07
SAR1B	0.644632452	6.133956529	36.59804125	4.02E-07
SLC15A2	-1.147580269	2.525673279	36.68102452	4.02E-07
EIF5A	1.086945268	6.613585615	36.57573634	4.04E-07
NEXN	1.524006805	4.810463627	36.57432714	4.05E-07
FLI1	-0.905957619	6.776575635	36.56583694	4.05E-07
DNAAF2	-0.839702781	3.133675077	36.59922036	4.05E-07
MTHFR	0.868209372	4.26809076	36.55793529	4.07E-07
OSBP	0.704748478	5.591687437	36.53544382	4.09E-07
TRIM2	-1.22386283	1.494672016	36.5890168	4.10E-07
SART1	0.587361505	5.884118056	36.50614763	4.12E-07
PDE4DIP	-1.382771118	3.890027286	36.52045298	4.12E-07
CASK	-0.737910213	3.881715129	36.51143557	4.13E-07
SLC7A5	1.968310589	3.493752306	36.51328101	4.13E-07
LUZP1	0.78304932	4.397222912	36.48918839	4.14E-07
SLAMF6	-1.642774431	4.567668143	36.49265721	4.14E-07
RBM4B	-1.143541464	2.7029421	36.50399155	4.20E-07
BUB3	-0.648979058	5.980185371	36.43408301	4.20E-07
ZNF772	-1.496610812	2.546175851	36.50067101	4.23E-07
UBP1	0.70022284	5.332373876	36.35219393	4.29E-07
SUMF1	-0.724324149	4.628272337	36.33148851	4.32E-07
RBMXL1	0.741349348	5.033104721	36.30588186	4.35E-07
UBE2V1	1.029264484	2.435262559	36.34072996	4.37E-07
ZNF616	-1.734697356	2.464632743	36.34754405	4.43E-07
CBR4	-1.08202012	4.184001772	36.23754	4.44E-07
ZDHHC9	1.216640601	0.856989437	36.40045156	4.47E-07
UBTF	-0.834906189	5.362511592	36.19601773	4.48E-07
CD72	-1.770036491	2.321840489	36.3046059	4.48E-07
ZNF322	-1.222168515	3.093340967	36.22685548	4.49E-07
IFIT2	2.938935908	12.06697833	36.15699429	4.52E-07
PPP4R3B	-0.617609156	7.36240107	36.15300552	4.53E-07
ZBTB14	-0.876587694	4.398966181	36.15315127	4.54E-07
ZFP36L2	1.105182066	5.181602079	36.12685687	4.56E-07
TNKS2	0.47342259	7.233180096	36.11572439	4.57E-07
ABCD1	1.443964762	2.855514561	36.14762645	4.58E-07
ZMAT3	-1.019214103	4.694821383	36.10110193	4.60E-07
USP36	1.318449369	3.560841018	36.09068324	4.62E-07
GNA13	0.815564789	9.14385957	36.06074581	4.64E-07
CYSLTR2	-1.406607118	4.197637771	36.07034295	4.64E-07
TIMP1	0.978761323	5.12509248	36.03787101	4.67E-07
NKD1	1.315528093	1.283622393	36.24035587	4.67E-07
PTGER2	1.031661017	6.751488957	36.03433147	4.68E-07
VSIR	1.100328841	8.988357273	36.01886662	4.70E-07
C15orf40	-0.717113842	3.688612929	35.99783206	4.74E-07
PPTC7	0.979474771	6.116262563	35.97400598	4.75E-07
SMAD3	1.545798075	4.52390071	35.95206976	4.78E-07
PSMC1	0.64623983	5.171360872	35.92122543	4.82E-07
PRDM2	0.836268914	6.035866494	35.90033379	4.85E-07
WNT16	-1.841592587	0.583208637	34.24850577	4.87E-07
METTL2B	-1.69569657	3.422061131	35.91659947	4.88E-07
DNAJC7	0.481632111	6.146391582	35.86900651	4.89E-07
CAB39	-0.871356949	8.130376608	35.86825491	4.89E-07
AP3S1	0.782254663	6.592729359	35.86797084	4.89E-07
NCOA7	2.25858312	7.54238934	35.86358295	4.90E-07
ZNF25	-0.81880881	4.51412738	35.85690063	4.91E-07
RCSD1	-1.052521625	7.708548887	35.85094999	4.91E-07
BLOC1S2	1.039177869	7.101369374	35.83965212	4.93E-07
C4orf33	0.942691266	5.008160618	35.82742049	4.95E-07
TCEANC2	-1.448082847	3.525170022	35.84997265	4.95E-07
CLIC4	1.250541146	6.948768051	35.80034836	4.98E-07
PTPRE	0.828507506	8.406081701	35.79458706	4.99E-07
SLC1A2	2.200357737	1.323398995	35.90728071	5.03E-07
ZNF71	-1.270654305	1.992078046	35.86464276	5.05E-07
ECD	0.854501879	5.614921377	35.74655021	5.06E-07
SQSTM1	1.306711427	7.90963503	35.74509763	5.06E-07
PAPSS1	-0.81338039	5.589908674	35.74491161	5.06E-07
SLC46A3	-1.284868332	4.229761591	35.7376007	5.08E-07
ERI1	1.964273804	6.402850021	35.72168842	5.09E-07
ZDHHC20	0.899396186	8.980162959	35.71709264	5.09E-07
CXCL11	3.696692903	1.847405135	35.27945285	5.10E-07
CDK13	-0.422238519	6.946396985	35.70913874	5.11E-07
JAK1	-0.750468094	9.250350304	35.65811178	5.18E-07
SLC25A46	-0.79399751	6.165490588	35.64613356	5.19E-07
PLAGL1	1.441664327	2.825009355	35.67844825	5.20E-07
IRF3	-0.609867414	4.632984229	35.63594707	5.21E-07
PYROXD1	0.569807887	5.073579646	35.63083469	5.22E-07
DIS3L	-0.950005949	4.31240092	35.60647948	5.26E-07
TTC3	-0.84671408	6.536975439	35.5912096	5.27E-07
ZNF664	-0.766247274	4.902239159	35.59259285	5.27E-07
PTGES	3.8550442	3.062016884	35.68652357	5.28E-07
CTDSPL2	0.498614992	6.689443573	35.57902157	5.29E-07
STK17B	1.019231369	11.00726998	35.57087347	5.30E-07
SELENOS	0.806748023	5.149460969	35.56333332	5.31E-07
PGM2	-1.479222871	5.922256778	35.56306864	5.31E-07
RAD51B	0.795633472	2.963084828	35.58138126	5.32E-07
NAE1	-0.496866983	5.167472947	35.52984742	5.36E-07
CETN3	-1.524442065	2.946478943	35.54468859	5.43E-07
ICAM3	-1.005348174	6.195925085	35.47790581	5.44E-07
CTBP2	-0.983901462	5.154030143	35.44011546	5.50E-07
EIF4G3	0.872694698	6.278649858	35.41979635	5.52E-07
LYRM7	-1.442467373	4.200315329	35.42883329	5.53E-07
ZNF717	-1.269866551	1.822186673	35.52539339	5.53E-07
USP3	0.509058281	6.621084923	35.40313598	5.55E-07
ZBTB7A	1.229436917	4.044907685	35.39527818	5.57E-07
HMOX2	-0.74319	4.492246291	35.38040562	5.59E-07
SERPINB9	1.550626744	6.708005378	35.37491554	5.59E-07
MCEE	-0.918918302	2.34332265	35.45276392	5.60E-07
TRMT10A	-1.133767705	2.412990861	35.42123215	5.65E-07
UBAP2L	0.791564459	5.216188146	35.32542943	5.67E-07
SLC37A1	0.797983858	4.400010722	35.28789878	5.73E-07
DDX46	-0.714939239	6.006203247	35.25440261	5.78E-07
CYP3A5	-0.898716952	2.275941027	35.31881429	5.82E-07
NBR1	-1.220565244	7.559207452	35.22710153	5.82E-07
ZNF257	-1.295348956	2.015121436	35.29245484	5.89E-07
USP28	-1.020382631	5.094505904	35.17764277	5.90E-07
ELP3	-0.927998346	4.611154134	35.17332139	5.91E-07
EIF3L	-1.076968462	6.833606885	35.15204863	5.94E-07
P2RY6	2.343724429	0.904686268	34.99706576	5.95E-07
MORF4L1	0.7740656	7.86623095	35.14477792	5.95E-07
TMEM64	-0.665125596	4.812680885	35.1439425	5.96E-07
PHF8	0.77881446	4.593357524	35.10403721	6.02E-07
DNAJC25	1.779357354	4.103220805	35.10276238	6.03E-07
EIF2B4	-0.967177209	2.817356571	35.12950633	6.06E-07
COL4A2	1.958943687	0.608060256	34.88798074	6.07E-07
ITGAX	1.297619753	7.698721631	35.06993095	6.08E-07
NMUR1	-1.505600307	1.097686091	34.80212825	6.08E-07
TOR3A	0.683741859	5.036110385	35.04817518	6.11E-07
ZNF568	-1.350897326	3.031293813	35.09130135	6.12E-07
SYF2	0.841543344	7.760359019	35.0322897	6.14E-07
CNN2	0.989958585	6.10547862	34.99843404	6.20E-07
HLA-DOB	-1.179237938	2.395924825	35.07164389	6.22E-07
RBM43	0.907615785	4.123488972	34.97399936	6.24E-07
CENPC	0.620636232	6.76819993	34.96011473	6.26E-07
PITPNC1	-0.872516771	4.869108568	34.94109074	6.30E-07
C5orf58	1.332764608	3.828142201	34.93345028	6.32E-07
DYNC2H1	-0.987369208	2.183592349	35.01812594	6.33E-07
GLTP	0.837979557	6.51230204	34.9066477	6.35E-07
MRPL24	-1.191292468	3.324002853	34.92203577	6.38E-07
ADGRG5	-1.37244657	2.583195207	34.96641076	6.39E-07
SORT1	1.32007307	6.464848696	34.87813094	6.40E-07
CDC23	-1.042663217	4.392149578	34.8720435	6.42E-07
C5orf63	-1.088494141	1.167388382	34.82009904	6.44E-07
FFAR1	2.761157127	1.007700005	34.42706104	6.49E-07
NAA60	1.041009521	3.166939359	34.84784699	6.49E-07
ANXA5	0.970205264	8.448330162	34.81647407	6.51E-07
ANKRD28	1.284647856	8.023106925	34.81476447	6.52E-07
RABEPK	-1.109995125	3.059271414	34.84068154	6.54E-07
AQR	-0.61480417	6.441516462	34.78008839	6.58E-07
ERP29	0.899650442	6.672995523	34.73859866	6.65E-07
INSIG1	1.118279427	7.295178656	34.71877286	6.69E-07
RALY	0.567926416	6.965916694	34.71465305	6.70E-07
BMS1	-0.781165943	5.10414894	34.68821131	6.75E-07
ZNF141	-1.134195495	5.139441867	34.66150804	6.80E-07
TMEM119	2.039280991	1.496022662	34.79649561	6.86E-07
MASTL	1.28581168	6.145164777	34.61789545	6.88E-07
ANAPC16	-0.550677481	6.821748726	34.61640023	6.88E-07
TMEM45B	-1.794806862	2.222543341	34.71302128	6.90E-07
SKI	1.997625274	3.933921068	34.57769252	6.97E-07
CPSF3	-0.845487179	4.860340487	34.56776791	6.98E-07
VPS72	-1.382734957	3.845092685	34.5807732	6.98E-07
NXF1	1.1949783	5.352071131	34.56368199	6.98E-07
OSBPL8	-1.156166103	9.280273464	34.53859141	7.03E-07
STT3A	-0.82584632	5.297280348	34.48845264	7.13E-07
RPGRIP1L	-1.150231581	1.760787302	34.58510809	7.14E-07
CPD	1.298878569	9.271586741	34.47553005	7.15E-07
MRPS27	-1.012980014	4.010716243	34.48518302	7.15E-07
IVNS1ABP	1.550177395	9.034775977	34.47461186	7.15E-07
CLEC4E	1.810026078	8.134405478	34.46379533	7.18E-07
STOML1	2.194114984	3.541324261	34.46576373	7.21E-07
ADCY4	1.375956895	1.72214559	34.57527076	7.22E-07
PCYOX1	-1.735464433	4.055235977	34.44124105	7.25E-07
SENP6	-0.523071683	7.931092356	34.41073766	7.28E-07
RBM47	1.053496203	6.372596084	34.40538388	7.29E-07
SDHAF4	-1.128843129	1.694773318	34.5044981	7.30E-07
SWI5	-0.858546291	2.132800311	34.49381462	7.30E-07
CYSTM1	1.591686215	6.487157494	34.38079937	7.34E-07
UST	-1.053838058	1.67885311	34.48159038	7.35E-07
RASSF5	0.743336945	7.781799405	34.36793925	7.37E-07
AMY2B	-0.905950324	3.16213676	34.38481046	7.40E-07
HSPA14	0.671363114	4.616557683	34.34932944	7.41E-07
PLK2	1.828640675	3.455144772	34.35718353	7.42E-07
ACADSB	-0.974529159	3.50493324	34.35275354	7.44E-07
WBP1L	-1.378451874	4.903828164	34.3351849	7.44E-07
MED25	1.522179476	5.204615059	34.33073578	7.45E-07
DZIP1L	3.465826126	1.456795116	33.71336757	7.46E-07
PEX2	0.524417791	5.928900836	34.29709438	7.51E-07
ZNF132	-1.731472909	1.395326541	34.16705157	7.53E-07
PSD4	-1.00005564	6.210597675	34.2676327	7.58E-07
SF3A1	0.89105564	4.680101995	34.25564237	7.60E-07
CRIM1	-1.138316842	2.933953012	34.26777156	7.68E-07
CINP	0.615885037	4.420648983	34.21929037	7.68E-07
PTPN13	-1.303258977	2.789170001	34.25677417	7.73E-07
HNRNPH3	0.761602952	5.721652342	34.19486931	7.73E-07
GOLGA5	-0.588106888	5.375364976	34.17233158	7.78E-07
YME1L1	0.603775099	8.270514741	34.16699701	7.79E-07
MTMR6	0.784608591	7.733400152	34.16529842	7.79E-07
MRTO4	-1.163553398	3.292134413	34.18971394	7.81E-07
CNOT8	0.611368249	7.516643882	34.14047743	7.85E-07
MAGEH1	-1.508303902	3.190000488	34.18311693	7.85E-07
RNF20	-0.966593365	5.936391758	34.10051997	7.94E-07
GTF2F1	0.710220108	6.172016582	34.08913872	7.96E-07
NAP1L2	-1.693466686	2.226384409	34.17654674	7.99E-07
COCH	-1.27957901	0.963129371	33.7826384	8.04E-07
SCAMP4	1.799052226	1.144867521	34.21125317	8.06E-07
CAPG	1.075732197	5.750491978	34.04139364	8.07E-07
HSPBAP1	-1.040345894	4.239748882	34.04721834	8.07E-07
CCDC102A	-1.471498435	1.643415719	34.0993577	8.07E-07
NECAP1	1.432671438	6.758621009	34.02715578	8.10E-07
OXR1	-0.701982356	6.387946506	33.98611117	8.19E-07
ZNF793	-1.502772089	1.860716525	34.07207074	8.20E-07
ZBTB26	0.813039947	3.38723314	33.98779511	8.21E-07
DNAJB9	1.126191013	6.493871875	33.95347537	8.26E-07
TIFA	1.612219753	6.663027977	33.94426135	8.29E-07
KPNA6	0.553499179	5.652386591	33.93593776	8.31E-07
LONRF1	1.222618193	5.88472022	33.93228615	8.31E-07
ATOX1	0.755132955	3.963235339	33.93640349	8.32E-07
CRY2	0.846450112	5.026551961	33.92098933	8.34E-07
ASCC3	-0.744549716	6.390583512	33.90658122	8.37E-07
MYDGF	0.848500123	5.074635783	33.90524762	8.38E-07
RSAD1	-1.203157263	3.788210448	33.91524834	8.39E-07
IFNGR1	1.10225299	9.462449241	33.88600749	8.42E-07
CYP2U1	-1.215600294	2.978897719	33.93156589	8.42E-07
RSBN1L	-0.865158317	6.555365934	33.86193119	8.48E-07
JUP	2.848269279	3.060046753	33.92568081	8.48E-07
GPR171	-1.630688253	4.071318819	33.86767	8.50E-07
ZFYVE21	-0.863186174	2.736121061	33.90382007	8.50E-07
FGD2	0.973149606	5.498619492	33.84626834	8.52E-07
BATF3	2.433556315	3.248516093	33.86468586	8.55E-07
RECQL	-0.984100367	5.697102393	33.8184139	8.58E-07
CD19	-1.532516969	1.877784016	33.90030458	8.60E-07
DDX24	0.611586506	6.992335652	33.79080223	8.65E-07
KMT5A	1.127688724	4.907239863	33.78975353	8.65E-07
BAP1	0.510858887	5.809971452	33.77885496	8.68E-07
TRIM62	1.262634912	1.204438327	33.95693099	8.70E-07
HSBP1	0.883891823	6.811607849	33.7568293	8.73E-07
MKKS	-1.52397731	3.437100349	33.77578508	8.76E-07
PIGN	-0.618683702	5.123428495	33.74039232	8.77E-07
LPXN	-1.199446583	5.020813181	33.70518106	8.86E-07
ZNF790	-1.149904165	2.87413605	33.74469758	8.88E-07
DTD2	-1.55381577	1.713834872	33.73519803	8.94E-07
PRDM1	1.516761296	4.772120508	33.67151655	8.94E-07
PTPN12	0.761887185	6.938252066	33.6696542	8.94E-07
RTN1	-1.566174126	3.073872405	33.71870207	8.95E-07
PRRC2C	0.810946509	7.731510531	33.65499626	8.98E-07
SH3PXD2B	2.850357758	0.754053768	32.79331104	8.99E-07
RBM34	1.143565104	1.68596549	33.77546339	8.99E-07
SLC25A13	0.868480861	4.254472346	33.61572932	9.09E-07
UEVLD	-0.918854234	4.51831574	33.5977687	9.14E-07
ZNF184	-1.014112671	3.764974694	33.59581343	9.16E-07
TBC1D15	0.76094196	6.704467014	33.58002368	9.17E-07
KIF21A	-0.968818289	3.598127007	33.59291911	9.18E-07
ERMP1	-0.980170144	4.377933042	33.57497346	9.20E-07
VBP1	-0.914846936	5.625903979	33.55712901	9.23E-07
JRKL	-1.489812652	3.074303674	33.59568475	9.26E-07
TBC1D10C	-1.287211104	5.978718108	33.52325846	9.32E-07
ZNF77	-1.07039348	1.505814846	33.58480102	9.36E-07
KLHL42	-1.333042102	3.488995669	33.49796381	9.45E-07
TMEM19	-1.430259941	4.152417922	33.47301737	9.48E-07
PUM3	-0.639027506	4.360967954	33.45678711	9.50E-07
ZMYND15	2.076866049	1.258326746	33.58695915	9.51E-07
PI3	-2.727397102	2.719690558	33.53820108	9.52E-07
SRSF1	-0.821025192	6.093923693	33.43965593	9.54E-07
MTERF4	-0.764567523	4.32664999	33.42823134	9.58E-07
NLGN3	1.613900858	2.14798529	33.50757634	9.58E-07
ZNF138	-1.03467441	3.208345434	33.43646351	9.63E-07
TPMT	0.710382784	5.421968795	33.39593952	9.66E-07
FAM174A	-1.041119487	4.356235684	33.37054441	9.74E-07
VPS45	-1.040780865	4.474401767	33.3417434	9.82E-07
RAB12	0.599482131	4.809115064	33.32560134	9.85E-07
ZNF343	-1.328389357	2.168207027	33.4103324	9.88E-07
LXN	-1.194526956	3.29431434	33.34207888	9.88E-07
YWHAZ	0.70358234	10.13455475	33.3117212	9.89E-07
GATC	-0.736972218	4.049257985	33.30280901	9.93E-07
CHD2	0.939730165	9.753515942	33.29538736	9.93E-07
IL16	-1.155958576	6.756583447	33.23067279	1.01E-06
SERPINB8	0.85056358	4.092507355	33.22157468	1.01E-06
SECISBP2L	0.650393113	6.408727352	33.2036702	1.02E-06
GALE	1.185170929	2.959523263	33.2238692	1.02E-06
EPN1	1.08326862	3.647785878	33.20649737	1.02E-06
REXO1	1.85966227	2.139127045	33.28854274	1.02E-06
CCT3	-0.806271286	6.531476363	33.1819763	1.03E-06
RBBP6	1.098769126	6.694433096	33.1710691	1.03E-06
PARP9	1.288874529	8.931806306	33.16619242	1.03E-06
ZFP62	-1.406473253	4.040061397	33.17765124	1.03E-06
UMPS	-1.211757922	3.480113922	33.17405215	1.03E-06
FRMD8	-0.826248832	3.935810691	33.12991413	1.04E-06
MYCBP	-0.842877804	4.527322506	33.10730104	1.05E-06
AKIRIN1	0.890686483	7.873670137	33.09871287	1.05E-06
ZFP28	-1.597042313	1.675288332	33.13576382	1.05E-06
SLU7	0.717076613	7.727736949	33.08838348	1.05E-06
PLXNB2	1.18078576	5.327124415	33.07034052	1.06E-06
ESYT1	-1.520228038	5.888839404	33.05275366	1.06E-06
NOP2	1.070746519	1.182994525	33.22595926	1.06E-06
IWS1	-0.894965741	5.317131593	33.03650596	1.07E-06
ZNF599	-1.447139539	0.657518882	32.2045997	1.08E-06
MTIF3	-0.986418506	4.047356366	33.00938066	1.08E-06
SDF2L1	1.131268849	3.682964349	32.9943591	1.08E-06
POLH	-1.069032305	4.195825339	32.98962098	1.08E-06
ZNF354C	-1.505453494	2.872223822	33.04071072	1.08E-06
ARID4A	0.858479707	7.605406025	32.97904917	1.09E-06
CCDC121	-1.494883291	1.503654873	32.97692568	1.09E-06
ASF1B	-1.609200597	1.388569628	32.87968037	1.09E-06
IPO4	2.013762369	0.72367638	32.85588953	1.09E-06
NFIL3	1.621510441	7.644294309	32.94347023	1.10E-06
ANKRD33B	2.093583398	4.044803087	32.94436122	1.10E-06
GALC	0.652287851	6.215791332	32.93411223	1.10E-06
MPZL2	-1.575013652	3.084280467	32.97606401	1.10E-06
PZP	-1.501772166	3.520348377	32.94174483	1.11E-06
ATP6V1H	0.623357194	5.235773271	32.91291669	1.11E-06
ZNF681	-1.439761644	2.714792612	32.97449628	1.11E-06
TRIM11	0.874639845	4.569815435	32.89854629	1.11E-06
ZPR1	0.526749635	5.510004789	32.88677779	1.11E-06
TRUB2	-1.183403828	3.01159894	32.92729664	1.11E-06
LRRC45	-1.308453225	2.634812213	32.94565757	1.12E-06
CEACAM1	1.632569495	3.891734238	32.87299182	1.12E-06
KMT2C	0.692249551	8.330927294	32.86364706	1.12E-06
BRD1	1.088708505	4.907966962	32.86303951	1.12E-06
RXRB	-0.95687843	3.58055011	32.87652883	1.12E-06
GSPT2	-1.036812377	2.56628117	32.90710881	1.13E-06
GBP2	1.455163276	10.46420018	32.80936187	1.14E-06
FMO5	-1.198287804	2.914947582	32.84345281	1.14E-06
RNF144B	1.661689101	7.935431342	32.7943035	1.14E-06
ABHD6	-1.429230135	2.403825818	32.86653199	1.15E-06
PIK3CG	0.670376359	7.865933492	32.76578415	1.15E-06
PPP1R2	1.04148591	8.336735794	32.76011555	1.15E-06
NMT2	-1.18792339	4.138165978	32.76815036	1.15E-06
MED21	0.547162852	5.688646884	32.74344397	1.16E-06
TTC27	-0.647056336	4.073918108	32.74369605	1.16E-06
POU2F1	0.814675865	5.396106926	32.73191273	1.16E-06
SLC1A3	2.048491308	2.490475397	32.7973972	1.16E-06
RALGPS2	-0.842502163	6.412262775	32.71807106	1.17E-06
GOLGA2	0.714073368	5.805612809	32.69943102	1.17E-06
COX14	0.842928994	4.558277891	32.69198907	1.18E-06
ZNF239	-1.539078276	0.402327161	31.23899665	1.18E-06
RAD52	-1.127668549	2.256477257	32.7634087	1.18E-06
ANKRD11	0.981342904	5.413530055	32.67464622	1.18E-06
DNAL4	-1.296864995	1.828315624	32.75836266	1.19E-06
GNAQ	-0.636396515	7.602680241	32.66083938	1.19E-06
PECAM1	-0.898916639	7.536321471	32.65750805	1.19E-06
ZNF658	-1.813744382	1.969661976	32.72857219	1.19E-06
MUC16	2.630085353	1.09059844	32.47977121	1.19E-06
DCTN3	0.590881548	4.650658992	32.64047048	1.19E-06
ZNF227	-0.922768691	4.181432357	32.62904525	1.20E-06
CPSF7	1.346406124	3.738658848	32.61506228	1.21E-06
PI4K2B	1.078068278	6.35192735	32.60336418	1.21E-06
HDAC2	0.658660648	4.088091335	32.59917773	1.21E-06
ELOC	0.748508914	5.489001831	32.5831151	1.21E-06
SFT2D1	0.681487683	5.631184438	32.58264268	1.21E-06
ANKRD44	-1.238951439	8.231011869	32.58123752	1.21E-06
ZNF44	0.786385014	5.971833731	32.57390156	1.22E-06
ABCC5	-1.122052752	4.764035513	32.57577499	1.22E-06
CXCR6	-1.59503067	3.13415189	32.61866873	1.22E-06
YWHAQ	0.630780161	7.475203244	32.56906984	1.22E-06
C22orf39	-0.711463833	4.454130211	32.56344686	1.22E-06
PSMG3	-0.591634333	3.450829153	32.5413484	1.23E-06
HERC4	-0.66404356	6.442955885	32.52570928	1.23E-06
BCLAF1	1.238194947	9.509699217	32.52288338	1.23E-06
WDR70	-0.877684797	4.384904317	32.526692	1.23E-06
VSIG1	-1.826294608	2.4639168	32.60005683	1.24E-06
RPL13	-0.918572069	9.625589325	32.50145312	1.24E-06
LILRB1	1.408080214	4.515042624	32.49849336	1.24E-06
TMEM79	-1.453083113	0.572840682	31.53884728	1.25E-06
ANXA6	-0.970413049	7.892583127	32.48023995	1.25E-06
TOR1B	1.592413828	6.859118746	32.47825271	1.25E-06
KHDRBS1	0.579761565	5.714446966	32.47787406	1.25E-06
MTHFSD	-1.02390083	2.204684011	32.54016651	1.26E-06
PTP4A2	0.814807665	9.725720913	32.44481681	1.26E-06
SRGAP1	2.060416516	0.573896504	32.16807065	1.26E-06
IMPACT	-0.566451204	4.505534029	32.42110389	1.27E-06
CPSF2	-1.01301863	6.530079433	32.41340241	1.27E-06
TBC1D2	1.333299345	4.17094221	32.37214817	1.29E-06
LRPPRC	-0.849745097	5.965533516	32.36622076	1.29E-06
LRRN3	-2.396659454	3.239406126	32.43245439	1.29E-06
STK38	-1.269451454	6.869979113	32.35201642	1.30E-06
ATG7	0.761029429	5.477431674	32.34716145	1.30E-06
RAB43	1.063416094	2.865131063	32.36708449	1.30E-06
DPP4	-1.799424855	4.491548827	32.32980474	1.31E-06
PTPN2	0.970538982	6.898830969	32.31424283	1.31E-06
DEDD2	1.196221681	7.208191647	32.28893078	1.32E-06
SLC30A9	-0.495915467	6.066716715	32.26076384	1.33E-06
CDC123	-0.67438084	6.023443065	32.25268038	1.33E-06
NLRC3	-1.559791034	5.116286603	32.23267119	1.34E-06
MIDN	1.375023053	5.355303993	32.20285248	1.35E-06
IRF2BP2	0.958139814	7.117005117	32.20038507	1.35E-06
CDK7	1.185543717	6.026286072	32.1965932	1.35E-06
DENND5A	1.221045037	8.75985864	32.19525448	1.36E-06
GAS6	1.848964603	2.666296182	32.23723299	1.36E-06
PGBD2	-0.951989411	3.485478319	32.19994731	1.36E-06
KDM3A	1.182621873	7.792326187	32.15109138	1.37E-06
DIABLO	1.582587736	3.599998047	32.1589796	1.37E-06
RNH1	0.787615939	6.374303567	32.13635449	1.38E-06
IPPK	0.822943047	2.519084721	32.16479867	1.38E-06
MTF1	1.202675091	5.074899937	32.11331732	1.39E-06
EIF5AL1	1.087605286	2.319842096	32.15458847	1.39E-06
FXR2	-0.725433336	4.274991727	32.09904747	1.39E-06
EPAS1	2.040376257	2.903436908	32.12550392	1.40E-06
FAM149B1	-0.5813702	4.008506049	32.06722085	1.41E-06
DYNC1I2	-0.887877239	4.78426513	32.05490648	1.41E-06
YTHDC1	0.887471799	8.012126945	32.04677304	1.41E-06
NR4A1	2.394681242	0.965788594	31.90095964	1.43E-06
MCM8	-0.941697562	2.02516218	32.03173095	1.46E-06
CHMP4A	1.086547086	2.302271987	31.98915802	1.46E-06
SLC30A6	-0.93509697	4.903259117	31.93665647	1.46E-06
POLR3B	-0.943137925	2.979354303	31.95766775	1.47E-06
CASD1	-1.055403226	4.780131431	31.92225683	1.47E-06
ZNF22	-0.733736686	4.115912509	31.92468012	1.47E-06
BCL2A1	1.697865956	9.906397141	31.91411075	1.47E-06
TUBD1	-0.758222956	3.51950324	31.92571332	1.47E-06
TNFAIP2	1.53495741	7.719284858	31.89924028	1.47E-06
HSD17B4	-1.122088934	5.963683548	31.88678393	1.48E-06
GATD1	-1.281298566	2.365086355	31.95469993	1.48E-06
SERPINB1	1.099434147	8.635061973	31.84751198	1.50E-06
MFSD8	-0.546466734	4.842724122	31.84289516	1.50E-06
BNIP1	0.899134193	2.807518168	31.86403633	1.50E-06
RTF1	0.654369507	5.637114955	31.83537531	1.50E-06
MTIF2	-0.747319991	4.700375023	31.81715754	1.51E-06
SMYD2	-0.740180805	4.33999059	31.81766281	1.51E-06
ZNF267	1.162878782	8.679281881	31.80686058	1.51E-06
DHTKD1	-0.801793536	5.347193297	31.79961233	1.52E-06
GFM2	-0.57333283	4.59533102	31.79416793	1.52E-06
LSS	-0.814404092	3.431742207	31.8074357	1.52E-06
TXNDC9	-0.742775258	4.776510344	31.78826811	1.52E-06
DUSP2	1.842673478	5.787435255	31.76774685	1.53E-06
ZNF678	-0.856928366	4.012287693	31.76444914	1.54E-06
CCL2	3.872540606	3.976076878	31.79625082	1.54E-06
LRRC1	-1.123671279	0.98812241	31.57648065	1.55E-06
EIF4G1	0.795466306	5.590819869	31.71623531	1.55E-06
PCNX3	1.103353586	3.860101483	31.71084466	1.56E-06
TNFRSF12A	1.665329916	3.952836606	31.70634063	1.56E-06
PARP1	-1.337244569	5.918204508	31.68304596	1.57E-06
FZR1	0.861866165	5.768904304	31.64516673	1.59E-06
PLRG1	-0.672356392	5.18840431	31.63803641	1.59E-06
VPS37B	1.051126051	3.574281333	31.63527157	1.59E-06
SIPA1L1	0.986897816	6.208300079	31.6272744	1.59E-06
WHAMM	1.399489807	5.564181701	31.62378865	1.60E-06
BACH1	0.894029766	10.03381964	31.61809511	1.60E-06
TTC13	-0.531831495	5.37464436	31.60891725	1.60E-06
RGL2	-0.911979301	5.28059325	31.5963397	1.61E-06
LMO2	0.975663478	7.274101289	31.59349655	1.61E-06
ARHGAP19	-0.636200317	5.096760896	31.5752629	1.62E-06
SP100	1.012067906	9.205110534	31.56615353	1.62E-06
PBRM1	-0.615471126	6.572028161	31.56521669	1.62E-06
ITPKC	0.65989624	3.595525629	31.56779357	1.63E-06
CLTC	0.605047297	7.431254145	31.54234964	1.63E-06
TULP2	2.242667854	0.536896896	31.08679888	1.64E-06
CLEC4D	1.482068162	6.687871641	31.51133845	1.65E-06
ANKMY1	-0.780179334	2.951750768	31.54308573	1.65E-06
COG4	-1.118959475	5.002628782	31.4964893	1.66E-06
GPAM	-0.987288919	2.986974857	31.52937765	1.66E-06
HNRNPLL	1.506311348	6.953782372	31.48218998	1.66E-06
RAB21	0.847150976	7.392306481	31.4777376	1.66E-06
ZNF821	1.334528135	1.982368035	31.55809085	1.67E-06
NMD3	0.660996137	6.063431155	31.47139241	1.67E-06
RAB28	-0.564590447	4.04757245	31.4608338	1.68E-06
BTBD19	2.005521103	1.863499665	31.57355128	1.68E-06
RPL5	-1.073200114	9.179797297	31.45296908	1.68E-06
HACE1	-0.695834078	3.660076627	31.42140252	1.70E-06
FMR1	0.707242973	7.081661458	31.40267727	1.70E-06
DHX36	0.492020994	6.026427435	31.40173785	1.70E-06
GTF2H1	-0.878935936	5.411140817	31.39390338	1.71E-06
DHX8	0.602463031	7.05614346	31.37030421	1.72E-06
PTX3	1.38474682	2.864333248	31.36920905	1.73E-06
THAP5	-0.96162814	5.763761468	31.29944532	1.75E-06
STX17	0.656049089	5.787739478	31.29278489	1.76E-06
RSAD2	3.356524693	10.74555712	31.29160805	1.76E-06
HLA-E	0.713461798	12.0677894	31.27708267	1.76E-06
IPO7	-0.583033834	6.453740384	31.26041723	1.77E-06
DNAJC27	1.092481534	2.632360854	31.28809578	1.77E-06
IQGAP1	-0.738954545	9.790798467	31.25314387	1.78E-06
NMI	1.03008467	7.951370421	31.24591059	1.78E-06
HIC2	0.854666195	2.968864325	31.23493058	1.79E-06
ALDH18A1	-1.362517218	3.444991639	31.24007123	1.79E-06
NCR3LG1	1.366491909	1.236384001	31.37774008	1.79E-06
ZNF148	-0.854216345	7.142000323	31.1724537	1.82E-06
ZNF836	-1.449098058	2.833300984	31.21699492	1.82E-06
IFNGR2	1.283357905	8.373542861	31.15493115	1.83E-06
CDC73	0.732751339	6.743482348	31.14080779	1.83E-06
TBC1D4	-1.506330814	5.253862467	31.13331789	1.84E-06
GATAD2B	0.97793204	4.123358472	31.12817579	1.84E-06
PTCH2	2.085279736	1.281217898	31.24773556	1.84E-06
SLC35F5	-0.716465142	5.942817396	31.10146803	1.86E-06
DTWD2	-1.139461823	2.397459285	31.16979806	1.86E-06
SYTL1	-1.239486036	4.799327675	31.07855914	1.87E-06
MTREX	-0.469708796	6.16891148	31.05677509	1.88E-06
SNAP23	-0.766340677	6.645729726	31.05602957	1.88E-06
ZNF696	-1.694092512	2.061320652	31.09458731	1.90E-06
BPNT1	-1.737857135	3.255577187	31.03128389	1.92E-06
CCDC112	-0.72126483	3.713643817	30.98563031	1.92E-06
UBE2F	0.997897061	5.388213244	30.96960225	1.93E-06
C14orf119	-1.14518466	4.910340478	30.95999072	1.93E-06
LIMK1	1.150016559	2.622766254	30.98580228	1.94E-06
ATP6V1E2	-1.05504956	1.913746025	31.03592142	1.94E-06
PNPLA8	1.243652473	7.854615474	30.93779397	1.95E-06
KBTBD7	-1.160836725	4.944764212	30.93514094	1.95E-06
SEC22A	-0.601412151	3.54430781	30.94097585	1.95E-06
CSF3R	1.002026319	9.506435165	30.91589723	1.96E-06
ATP6V1G1	0.837690023	8.138011449	30.91020316	1.96E-06
PPP2CA	0.680529681	5.796333519	30.9067507	1.96E-06
ZKSCAN7	-1.825785376	1.384814841	30.75451763	1.97E-06
RINL	-1.504247988	3.951774857	30.90569123	1.97E-06
COPB2	-1.164367675	6.380343125	30.89148288	1.97E-06
COASY	0.961087122	2.643232142	30.91943555	1.97E-06
ZNF786	-1.428067681	2.312476797	30.93599816	1.99E-06
ZNF623	-1.418729235	3.197302897	30.88116246	2.00E-06
CXCL6	-1.74194384	1.254007049	30.62603739	2.00E-06
LRRIQ3	-1.489372377	0.624856316	30.02166637	2.01E-06
WDCP	-1.119945423	3.183540385	30.85500056	2.01E-06
IARS2	-1.288719562	5.561713324	30.81914822	2.01E-06
MAD2L2	0.691285723	4.308951493	30.81322309	2.02E-06
PRKCZ	-0.936895621	2.523621897	30.85119805	2.03E-06
ERLIN1	2.062655698	5.807203568	30.78544537	2.03E-06
ANKRD46	-1.217384075	3.338292197	30.79178282	2.04E-06
ZNF721	-0.979534165	4.57417932	30.76418812	2.05E-06
MSH2	-0.985004115	4.615777155	30.74890615	2.06E-06
CTSF	-1.386578319	1.557047385	30.76571761	2.07E-06
WTAP	1.055427139	8.178190609	30.71094067	2.08E-06
UFD1	0.700554333	5.399903221	30.70768466	2.08E-06
ZNF572	-1.433674223	1.065725561	30.50011049	2.08E-06
GFM1	-0.535656598	5.350601848	30.70028114	2.09E-06
ZNF345	-1.03437912	2.516102566	30.73213105	2.10E-06
METAP1	-0.69432893	3.435844875	30.67509158	2.11E-06
PDCD2L	-1.318408305	0.686257502	30.11178488	2.11E-06
EDEM3	-1.136178386	6.786402556	30.65660259	2.11E-06
TMEM168	-1.22907246	4.048518439	30.66125709	2.11E-06
PM20D2	-0.853978497	3.494988594	30.66509817	2.12E-06
TIGD2	-1.023326279	2.541405702	30.70467985	2.12E-06
DPY19L1	-0.717214309	4.779356921	30.64558514	2.12E-06
LRIF1	-1.106348722	4.233153716	30.6485182	2.12E-06
SYCP2	-0.767763347	3.203537801	30.66272935	2.12E-06
ABCB7	-0.551765791	4.636413025	30.59256836	2.15E-06
ZDHHC5	0.402716976	5.965005267	30.57627495	2.16E-06
DSE	1.319476429	7.134840782	30.57249125	2.16E-06
ANKEF1	-1.511227798	1.927953747	30.65175056	2.16E-06
PILRA	0.833451769	3.593459099	30.57131652	2.17E-06
STMN3	-1.614384736	3.051077596	30.59400345	2.18E-06
IL12RB2	1.327936322	2.339762907	30.58941911	2.18E-06
TRIM4	-1.016163905	4.608868456	30.53571668	2.19E-06
ZNF692	-1.410193506	2.57999537	30.58068078	2.20E-06
WDR3	-1.270033472	4.465980536	30.51001262	2.21E-06
FAM72A	2.427105195	1.355623228	30.56232268	2.21E-06
VPS51	-0.690025859	5.612756975	30.48480629	2.22E-06
PPP1R16B	1.056073429	5.77770257	30.46174184	2.23E-06
HK2	1.681422636	7.236475194	30.45947289	2.24E-06
TRUB1	-0.880351242	4.206653104	30.44840194	2.25E-06
ZNF48	-1.125080124	1.768148459	30.52360573	2.25E-06
C2orf49	0.536458753	5.389452694	30.43440684	2.25E-06
FAM8A1	1.096535581	8.558529373	30.4326227	2.25E-06
THNSL1	-1.898876022	1.956392237	30.48849568	2.25E-06
HIBCH	-0.915734332	3.213699922	30.44235199	2.26E-06
GJB6	3.543034206	3.331548347	30.488887	2.26E-06
ZNF146	-1.231045876	6.108853252	30.41654701	2.26E-06
RNF19A	0.781715473	8.156364714	30.39888088	2.28E-06
SUGT1	-0.4797452	5.638179488	30.39335822	2.28E-06
PPP1CA	-0.777535031	5.211578102	30.38585146	2.29E-06
SMC2	-1.023542863	4.325773919	30.38161404	2.29E-06
CLEC10A	-1.182281628	2.838152349	30.40976446	2.30E-06
GOLPH3	-0.774566533	6.375395276	30.35985882	2.30E-06
SUPT20H	-0.474437101	5.84722935	30.34664285	2.31E-06
AK5	-1.525404722	2.565003363	30.4124725	2.31E-06
DDX50	-0.603729823	5.582983252	30.34144426	2.32E-06
TMEM216	-0.896432265	2.771711993	30.37054203	2.32E-06
BIVM	-1.069608896	1.750367454	30.40294595	2.33E-06
SEC24D	0.937858233	4.972497514	30.30923732	2.34E-06
ZNF133	-1.156076245	2.739220734	30.34585988	2.34E-06
SAP30BP	1.015150755	6.808765492	30.29323422	2.35E-06
INPP5B	-0.594921629	4.906521383	30.27409064	2.36E-06
ZNF30	-1.70922889	1.439413611	30.20507689	2.36E-06
ZNF33A	-1.216133491	6.726088939	30.26482447	2.37E-06
ELL2	1.456528816	6.281082238	30.25861094	2.37E-06
RAE1	0.641620061	4.894870625	30.25772085	2.37E-06
P4HB	0.870038535	7.264198148	30.22848694	2.39E-06
ELMOD2	-0.685707309	5.376458287	30.2204808	2.40E-06
CNOT2	0.542088291	7.233021788	30.20830822	2.41E-06
ELAC2	-0.837695622	4.531028275	30.20799337	2.41E-06
SP140	1.053609904	6.806490834	30.19080777	2.42E-06
UTP14A	-0.866086071	3.736333331	30.19420329	2.42E-06
DDX39A	0.609248442	5.060387866	30.16579846	2.44E-06
MTRR	0.475821012	4.7688401	30.1549355	2.45E-06
B3GALT6	-1.643053979	3.064195301	30.19196872	2.45E-06
CALCOCO1	-0.441326441	5.953793431	30.14461749	2.45E-06
[truncated: 9,222 more rows]
