# Supplementary material for: Integrative Transcriptomic Analysis Reveals Distinct and Shared Host Responses in Dengue and Chikungunya Infections
Source: Int J Mol Sci. 2026 Jun 19;27(12):5552. doi: 10.3390/ijms27125552 (PMC13299182; doi:10.3390/ijms27125552)
Supplement: Supplementary file 1 [file ijms-27-05552-s001.zip › Table S1 DE_Results/DE_Healthy_vs_Chikungunya_PRJNA507472_Fold13_Ready.csv]

Gene Symbol	logFC	logCPM	F	PValue
SERPING1	5.127201216	5.431245032	140.1019964	1.36E-14
UBE2L6	2.497133637	7.353295393	131.8579561	3.42E-14
FBXO6	2.312006866	4.228905541	124.329279	8.58E-14
MTHFD2	1.971070607	6.615832354	122.707071	1.02E-13
GPR84	5.763336146	3.975597614	110.6185337	1.68E-13
DOCK4	3.413605492	7.214534868	115.2879114	2.61E-13
ATF3	5.851232137	5.204319686	112.8236403	3.08E-13
GCH1	2.297884753	7.674744122	109.8675112	5.32E-13
SPPL2A	1.150287476	7.084108847	107.3888229	7.44E-13
UGCG	1.597183718	7.221770528	107.1412314	7.69E-13
FLVCR2	3.432103568	5.740909191	107.1790631	7.73E-13
CTSL	3.635617003	6.760043272	104.6889776	1.08E-12
IL1RN	4.548611375	8.39952494	103.2863273	1.31E-12
GNA15	2.675783424	5.944906184	103.268846	1.32E-12
TNFAIP3	4.805985116	9.021286724	101.9552582	1.58E-12
TRIM22	2.479845943	10.47372624	101.8530261	1.60E-12
TCN2	4.447095715	4.825415459	101.3430207	1.75E-12
WDFY1	1.897707084	7.671138226	100.8303637	1.85E-12
MAD2L1BP	1.936644844	5.609535065	100.5826575	1.93E-12
NFKBIE	3.566843826	6.87195855	98.82004542	2.48E-12
RUFY4	4.165020902	3.135488738	96.41422814	2.56E-12
PLSCR1	2.99394487	8.930284889	97.64560939	2.94E-12
RAP2C	1.45982372	7.167872113	97.2263151	3.12E-12
CD300E	2.221411308	7.191372737	96.98378322	3.24E-12
DNAAF1	6.543410943	2.665625285	76.9976569	3.91E-12
TENT5A	1.96173992	7.099740962	95.41101185	4.08E-12
C2	3.030133083	2.282304512	93.70174917	4.40E-12
PARP14	2.487921458	10.60212845	94.87091462	4.42E-12
ERMN	3.703324887	5.329446543	94.27657302	4.92E-12
EMP1	4.452289922	4.875330271	93.79074174	5.29E-12
FBLN5	-2.377285528	1.282156182	86.9204531	5.33E-12
LILRB4	2.272387439	3.946437285	93.70140289	5.39E-12
PFKFB3	2.718079676	7.659854693	93.37578886	5.53E-12
ICAM1	3.772476209	7.37021482	93.31566427	5.59E-12
NRAS	0.957408161	7.141513752	93.18749225	5.69E-12
BLVRA	1.920955028	5.940044469	91.97908038	6.84E-12
PSMA6	1.983098549	5.264881896	91.96105614	6.88E-12
FCER1G	2.174170349	8.258140282	91.80134354	7.02E-12
APOBEC3A	3.229925494	9.484726374	91.7359003	7.09E-12
FAM209B	3.51387089	1.760669284	86.02204054	7.32E-12
LY6E	4.135450063	7.238668786	91.06597591	7.88E-12
XAF1	3.147534984	7.514774301	90.66003441	8.37E-12
SAMD8	1.597441003	7.486604288	90.63084267	8.40E-12
IFI6	4.860166529	9.22724617	90.6173304	8.42E-12
IRF9	1.655250997	5.994811836	90.50056716	8.58E-12
RBM7	1.781145954	6.134696528	90.29806843	8.85E-12
VWA3B	4.405492857	0.842226766	73.4108776	9.02E-12
PSME2	1.411841006	5.85443776	89.97609491	9.30E-12
ZBTB43	2.1867484	6.502779484	89.96591788	9.32E-12
GRAMD1C	-2.468681084	2.880090094	90.28923764	9.49E-12
C3orf38	1.374048304	6.523602794	89.78635637	9.57E-12
C1QB	4.025253122	3.875598758	89.48796244	9.78E-12
HIF1A	2.801187386	9.99317426	88.30847168	1.21E-11
HESX1	6.279512273	3.628326428	78.13556951	1.21E-11
SEMA6B	4.434068041	2.548728162	82.40188663	1.24E-11
GADD45B	4.323106025	8.380894862	87.64612761	1.34E-11
HAVCR2	1.814666566	5.993659153	87.14770395	1.45E-11
NFKBIA	4.470743645	11.37666424	87.02608351	1.47E-11
HELZ2	2.885525884	8.366645284	86.97454235	1.49E-11
IFITM1	2.741191412	9.398572244	86.93056805	1.50E-11
EAF1	2.286282373	6.642255418	86.91088503	1.50E-11
IFI44	4.492303201	9.462784726	86.75977387	1.54E-11
ZC3H12A	3.872647331	6.688433383	86.60603835	1.58E-11
IRF7	3.417221701	7.591790345	86.46836872	1.61E-11
TOMM40L	2.148330678	4.322645651	85.87839725	1.79E-11
CD1C	-2.75341149	2.584175842	85.13895808	1.94E-11
SPATS2L	4.897104162	6.54364192	85.12165143	2.03E-11
SNRPD3	-1.454537821	4.311402954	85.08483308	2.04E-11
ELMO2	1.79220892	6.720778534	84.8373941	2.09E-11
IFI35	2.869199976	7.135213348	84.83555873	2.09E-11
MEF2A	1.545834324	6.709710918	84.33407935	2.27E-11
LAP3	3.49548831	9.065895356	84.12149047	2.35E-11
MICB	1.292335224	5.349012767	83.9365833	2.42E-11
OAS3	4.432573639	8.515140824	83.9297846	2.43E-11
OASL	4.091563244	8.753182406	83.25080562	2.71E-11
PIM3	2.970905212	7.847604339	82.97706134	2.83E-11
PRLR	3.05485952	3.219607818	83.01663517	2.84E-11
IL6ST	0.812381491	8.212664081	82.55011199	3.04E-11
IER5	3.139782383	8.564958356	82.40168527	3.11E-11
TXNDC11	1.728801811	6.030668887	82.38317569	3.12E-11
EPSTI1	3.171110851	8.923780021	82.06213286	3.29E-11
CMTR1	1.653413096	6.900025921	81.96622183	3.34E-11
STAT1	1.789649799	10.37978514	81.87718837	3.39E-11
PLAU	6.250738038	4.28501187	76.47225065	3.49E-11
CD274	4.297703117	7.795995827	81.37585623	3.69E-11
SLC3A2	1.563923181	6.643924517	81.25554722	3.76E-11
RAB1A	1.915546887	7.914546379	81.23484883	3.77E-11
CHD1	1.921973937	9.492276136	80.96176734	3.95E-11
RASGEF1B	3.023458338	6.963853215	80.63738796	4.17E-11
BAK1	1.316769701	4.993748209	80.09828819	4.57E-11
ARL5B	3.225098559	8.447749691	79.76414039	4.82E-11
OTOF	5.819837812	4.290325537	76.48342855	4.95E-11
ZNFX1	1.551436994	8.886994934	79.26483139	5.25E-11
RILPL2	2.73453576	8.237245276	79.10927578	5.39E-11
PIM2	2.830591525	7.725962949	79.10607365	5.39E-11
IL27	3.037530564	2.261195402	77.97048336	5.57E-11
SAMSN1	3.319944169	9.16825557	78.79320876	5.68E-11
FCAR	2.372598299	6.757961996	78.64039292	5.84E-11
NBN	2.570104052	9.904035196	78.39932186	6.08E-11
ISG15	6.009661976	10.85901054	78.37320958	6.10E-11
ADAM9	2.009707066	6.710995346	78.34076464	6.14E-11
IFIH1	2.906884651	8.216161686	78.30876565	6.17E-11
SLC17A5	1.082836068	5.050379758	78.2142218	6.28E-11
DDIT4	3.792414009	8.316484999	77.94648571	6.57E-11
SPEF2	-1.329134342	2.486001618	78.29600904	6.64E-11
STARD4	1.921960375	6.052229968	77.55750378	7.02E-11
CALR	1.437538469	7.186243247	77.54482594	7.03E-11
FNDC3B	1.451818109	8.198063137	77.49350992	7.09E-11
CMPK2	3.618657558	8.274535852	76.95968837	7.78E-11
EIF2AK2	2.6177931	8.235009646	76.81700077	7.97E-11
LGALS8	2.196614174	7.976654442	76.59025205	8.29E-11
MT2A	4.212049833	7.026542524	76.4240383	8.56E-11
ID1	6.163033904	4.042469245	70.87350304	8.76E-11
NRIP1	2.004401079	7.954950266	76.14585857	8.95E-11
ETV7	3.335108004	4.812814948	76.10274784	9.17E-11
HRH4	-2.695916296	2.456652139	75.70630415	9.18E-11
NFKBIB	1.936796801	4.644113619	75.89472955	9.41E-11
C8orf76	1.422797944	3.051483122	76.0410117	9.41E-11
LRRC59	1.091578126	6.256573813	75.5572358	9.92E-11
ZCCHC2	2.129436094	8.145310003	75.17228041	1.06E-10
LDHA	1.969635716	8.450408545	75.10555337	1.07E-10
NAPA	2.330940885	6.359506978	74.81633197	1.13E-10
IL31RA	3.426995715	2.599885741	73.8501823	1.13E-10
CD63	2.138706555	8.652102336	74.72349562	1.15E-10
ACVR1B	1.822184002	5.10503283	74.670963	1.16E-10
TRAF6	1.187013931	6.213212159	74.43675989	1.21E-10
UPP1	2.359947558	6.726865192	74.09282088	1.28E-10
SMURF1	1.905208118	5.687744308	74.01452101	1.30E-10
PHACTR1	2.817616957	5.80568564	73.93512472	1.32E-10
MSR1	3.91703846	6.41757879	73.91427947	1.33E-10
RLIM	1.239672169	8.428198509	73.69987797	1.37E-10
SLCO4A1	4.491462411	2.627991073	69.46691264	1.40E-10
PATL1	2.096008106	5.799562883	73.56593718	1.41E-10
REC8	2.365351875	4.390572659	73.42473736	1.46E-10
IL10	4.832341335	2.844434533	68.73359689	1.47E-10
SKIL	1.64169641	7.579817562	73.26888507	1.48E-10
PML	3.201354796	5.56223701	73.26054926	1.50E-10
TRIM38	1.9526486	8.360940323	73.13492783	1.52E-10
MYO10	2.616607048	2.388764338	72.97909197	1.53E-10
PHF11	1.458367135	6.711586463	72.79539594	1.61E-10
CKAP4	2.3546697	7.604918919	72.72796185	1.63E-10
IRAK2	3.133273591	5.960351032	72.57927341	1.68E-10
MAP3K8	2.101267733	7.303337821	72.53605641	1.69E-10
GNE	1.321698137	5.300629781	72.53738903	1.69E-10
PGAP1	2.14884948	4.420508284	72.23525656	1.80E-10
LAMP3	5.63061451	5.121438531	71.64265444	1.85E-10
MTFMT	-1.276665002	2.747966606	72.3360946	1.86E-10
PELI1	3.238509408	10.50925008	71.94829086	1.88E-10
PLAA	1.25528402	5.691666007	71.88119722	1.90E-10
RELB	1.979871311	5.39452727	71.77988741	1.94E-10
LIMK2	2.031848846	8.382774647	71.57059269	2.01E-10
TMEM123	2.578258435	11.08476985	71.44628197	2.06E-10
C16orf87	2.052369092	5.364253569	71.13561859	2.18E-10
MAPK6	2.106050985	6.935127935	70.4502694	2.47E-10
GTPBP1	1.586990212	6.732851646	70.4363299	2.47E-10
PLIN3	1.880815078	6.9068714	70.38103723	2.50E-10
SIGLEC1	4.770356434	5.143286452	70.23276627	2.60E-10
CCRL2	2.373856316	4.268652744	70.18137356	2.63E-10
RLF	2.157698389	8.273807213	69.89369248	2.73E-10
GPAT4	2.11207243	7.182737708	69.75883357	2.80E-10
R3HCC1L	0.813858271	5.849683003	69.68077386	2.84E-10
FNIP2	1.671949007	6.128212654	69.6446642	2.86E-10
CSNK1A1	0.895844352	6.749828407	69.32152068	3.03E-10
EMILIN2	1.03588999	7.107892763	69.23532257	3.08E-10
RIT1	2.093859041	8.597623848	69.10614258	3.16E-10
ANKRD22	4.230647587	6.101798744	69.14410486	3.17E-10
SELENOI	1.336549762	5.298637107	68.91876569	3.27E-10
PDIA3	1.37596362	7.197778198	68.89813579	3.28E-10
ZBP1	2.694584474	7.155502713	68.65759487	3.43E-10
LGALS3BP	2.956186131	3.672039949	68.64288064	3.51E-10
EFHD2	1.520443999	8.338226351	68.31709127	3.66E-10
PPARG	3.671629633	1.918631688	64.87376509	3.72E-10
TNNT3	3.454122406	3.349087145	67.93596406	3.87E-10
CD80	2.253281218	1.830101543	67.70905832	3.91E-10
SCARB2	1.571766882	6.816308729	67.8308017	4.00E-10
KLF4	2.572157672	6.696559092	67.7679727	4.05E-10
GRPEL1	1.922870216	6.343079513	67.69662202	4.11E-10
NPC2	1.667803776	7.408248497	67.64471303	4.15E-10
USP30	1.912741152	4.491903931	67.65404296	4.17E-10
EMP3	1.483370971	7.876219944	67.61258513	4.17E-10
LACTB	1.957619682	7.107000654	67.57011189	4.20E-10
APOL6	1.776913761	9.662414929	67.4963579	4.26E-10
CDKN1A	2.600697742	5.334196627	67.48897488	4.29E-10
POMP	1.427161596	6.496846669	67.23443415	4.48E-10
UVRAG	0.976558178	5.817004628	67.14496514	4.56E-10
TAS2R14	-1.960827457	0.760819005	61.10223693	4.91E-10
PZP	-2.227123347	4.107772478	66.87587659	4.91E-10
SESN2	3.012367082	5.030065618	66.74125305	4.96E-10
ARID5A	2.14931602	6.088845001	66.67497386	4.98E-10
ZNF404	-2.676008834	0.470551991	55.452374	5.19E-10
VTI1A	0.836260206	6.005381601	66.39034001	5.25E-10
MMP8	2.826402371	4.635766324	66.26906391	5.44E-10
MAPRE1	1.038741324	7.591019091	66.17344935	5.47E-10
ZNF737	-1.57584876	4.768993375	66.19542155	5.48E-10
PTPN1	1.291327029	6.561776849	65.95897118	5.70E-10
XRN1	1.295704057	9.284958241	65.86140292	5.81E-10
RNF138	2.135820308	7.886573661	65.75877066	5.92E-10
REL	1.830409799	7.438321849	65.64683769	6.05E-10
EREG	4.2821417	4.340176832	65.54853654	6.15E-10
CASP7	1.303362635	5.523960015	65.53562157	6.19E-10
GBP4	1.970806519	7.530740383	65.36992472	6.38E-10
DCTN4	1.013342872	6.907426891	65.27173994	6.50E-10
AKIRIN2	1.313879232	5.843322917	65.17615829	6.63E-10
KLHL15	1.840750948	6.47893859	65.15538278	6.65E-10
PPP1R15B	2.486866683	9.405075742	65.14412361	6.66E-10
CHMP2B	1.590243781	6.75644429	65.10129346	6.72E-10
SMTNL1	2.856534663	2.298680357	64.62099813	6.84E-10
TOM1	2.038423837	6.713898232	64.91800014	6.96E-10
TMEM42	-1.730457806	2.156524627	64.9785283	7.11E-10
NXT1	3.050077345	5.160179833	64.80367602	7.17E-10
GSTO1	1.55472039	7.094140929	64.73322342	7.21E-10
FEM1C	1.32478778	6.686727887	64.69991652	7.26E-10
N4BP1	2.303936466	8.305508503	64.69101274	7.27E-10
PARP12	2.117243284	7.439037399	64.67155813	7.30E-10
TSC22D3	2.574377552	9.742846997	64.62461384	7.36E-10
NR4A3	3.757640992	2.267721538	62.32465322	7.47E-10
LAPTM4A	1.679654696	7.014379677	64.36062403	7.75E-10
TMED7	1.462784918	7.645600307	64.35348486	7.76E-10
IRF1	2.164379859	10.02807679	64.22122353	7.96E-10
ECE1	1.461884928	7.620811588	64.21564312	7.97E-10
TIPARP	2.345948117	8.061805881	64.18256494	8.02E-10
MAPKAPK2	1.611609217	7.212294827	64.12732736	8.11E-10
TMEM167B	1.645074073	7.946244836	64.10658745	8.14E-10
KLF10	2.693149974	5.577998134	64.0618362	8.24E-10
ITPRIP	1.494090453	6.950085026	63.98651675	8.33E-10
MDK	3.203877979	1.356044136	60.34546922	8.60E-10
HMGCS1	1.665334532	5.822659838	63.79830051	8.65E-10
DPEP2	-1.936690921	4.758826511	63.8272471	8.66E-10
RAB20	3.078103599	6.341807954	63.76896481	8.71E-10
PIP4P1	1.426103253	5.795291281	63.71990628	8.78E-10
CREM	2.24317387	5.676137293	63.70954147	8.81E-10
TFG	1.792790502	6.932112687	63.673194	8.86E-10
PPIF	1.755058961	6.005451352	63.55251585	9.07E-10
LDLR	2.360764918	4.450682864	63.21360565	9.78E-10
MX1	3.521423256	9.67885139	62.96687847	1.02E-09
CDK16	1.721185055	5.228429065	62.96650849	1.02E-09
SLC35B1	1.440920224	5.297806525	62.90859659	1.03E-09
METRNL	1.764475351	6.424072717	62.86568212	1.04E-09
KLF5	3.154461016	4.538500467	62.87700025	1.05E-09
ETF1	1.9022812	8.30796345	62.79646839	1.05E-09
BATF2	3.730410462	2.497428485	61.29142795	1.06E-09
AP1G1	1.247096391	7.539778282	62.73695677	1.06E-09
DNAJB11	1.291176386	5.709926629	62.69924343	1.07E-09
KCTD7	-1.253890767	3.636409568	62.73113809	1.09E-09
BIN3	1.552790479	5.807988478	62.63193626	1.09E-09
SPATA13	0.981406161	7.647820679	62.52472291	1.11E-09
SCML1	2.008652255	4.00079002	62.51451032	1.13E-09
DRAP1	1.856555376	6.074156308	62.41499284	1.13E-09
LHFPL2	1.647604631	5.880877703	62.41371678	1.13E-09
GTPBP2	1.534181518	5.192396712	62.283034	1.17E-09
PHF14	-0.978935444	5.066196945	62.25109221	1.17E-09
ACOT9	1.905366319	7.109961237	62.187617	1.19E-09
TMSB10	1.387475724	10.65944691	62.13943014	1.20E-09
ARL8A	2.287864588	5.472799355	62.12948538	1.20E-09
B4GALT5	1.683999248	8.346230332	62.05057636	1.22E-09
SNX9	1.527881263	5.525915712	62.02761553	1.22E-09
PER1	4.189114754	5.581742208	62.07487427	1.23E-09
ITGA7	1.925692454	0.938089711	60.45452337	1.25E-09
NUB1	2.243873556	8.033153107	61.71830586	1.30E-09
IRF5	1.584121297	5.314909209	61.69508968	1.31E-09
ERP44	1.065680927	6.702531684	61.65476412	1.32E-09
FFAR3	3.358035273	1.318095245	57.53514172	1.38E-09
ANKDD1A	2.645366684	4.14642167	61.21761796	1.46E-09
SLC9A8	1.764880447	5.488519831	61.12537197	1.47E-09
YTHDF3	1.080391411	7.59919981	61.09941616	1.47E-09
MOV10	2.227930326	5.37740472	61.04510066	1.49E-09
SPHK1	2.534535773	3.975025405	61.113072	1.49E-09
SAMD4A	1.91477446	3.576544378	61.07725233	1.50E-09
DUSP10	2.205191553	4.947150896	60.94854133	1.52E-09
LRRN3	-2.971693293	3.214649464	61.11936278	1.53E-09
ZNF208	-2.370807959	1.466731909	58.56622605	1.53E-09
ISOC1	-1.1348893	3.341438316	60.83456333	1.59E-09
NFKBIZ	2.908974691	9.343138617	60.69339777	1.60E-09
DERL1	0.843891355	6.376326329	60.57737582	1.63E-09
JMJD1C	1.622640684	10.00284143	60.43139785	1.68E-09
ZNF138	-1.185922611	3.244758233	60.53527026	1.70E-09
CREB3	1.554539169	4.411178909	60.4004366	1.70E-09
EMC7	1.063220237	5.278184779	60.35834677	1.71E-09
IFI44L	4.634278137	10.22051895	60.3017322	1.73E-09
HIVEP1	1.551836658	6.436884136	60.22118082	1.76E-09
ZNF496	1.86878013	3.595827202	60.14097759	1.81E-09
ELP4	-1.392642911	4.223002555	60.10307081	1.82E-09
USPL1	2.114508891	6.975237679	60.02419138	1.83E-09
UPB1	3.881003438	4.089710635	59.95066734	1.86E-09
CCDC9	1.303121584	4.52474504	59.93265299	1.87E-09
IFIT5	2.931825793	9.082148279	59.82652941	1.90E-09
ADAM17	1.605712963	7.515526031	59.7811763	1.92E-09
DAPK2	-1.620699532	4.514218118	59.67155439	1.98E-09
CSGALNACT2	1.683119113	7.904171979	59.6212378	1.98E-09
KIAA1958	2.167714325	3.941388767	59.49686801	2.06E-09
MEGF6	-1.977400987	4.089688213	59.51762659	2.06E-09
IFIT3	3.84263738	11.61272239	59.34497085	2.10E-09
MRI1	-1.472605526	2.46994708	59.60722691	2.10E-09
ZNF354A	-1.752432372	3.796363535	59.34444335	2.14E-09
TRAFD1	1.755451022	7.263670015	59.08589808	2.21E-09
A2M	-1.999238457	4.856764091	58.77633492	2.37E-09
TNFRSF9	-1.808609002	2.498938232	58.94618562	2.39E-09
HERC5	4.154074583	9.713577361	58.50934578	2.49E-09
PHF1	1.874436294	5.959915943	58.48458924	2.50E-09
ELF1	1.529019917	9.241343733	58.47814091	2.50E-09
STAT2	1.764832923	7.769124101	58.46388201	2.51E-09
RAB34	1.937497519	4.178598884	58.4256798	2.55E-09
TIGD3	-2.212959849	1.444478151	56.55329974	2.57E-09
LATS2	1.259332207	4.98190309	58.1944693	2.66E-09
SSBP2	-0.966170946	4.828519077	58.17253242	2.67E-09
ZMYND11	-1.151098215	5.615559661	58.15404382	2.68E-09
S1PR4	-1.494337339	5.839405915	58.11003222	2.70E-09
RAB24	1.126461964	4.684980525	58.08960519	2.72E-09
TTLL1	-1.367630005	1.456492416	57.69119287	2.73E-09
C1QA	3.072431056	3.452755972	58.10209406	2.74E-09
ASF1B	-1.902857946	1.427361322	56.842102	2.75E-09
SEC24A	1.132602772	5.814217831	58.0094812	2.76E-09
MOK	3.335614064	3.200332801	57.89626393	2.78E-09
TLR2	1.892566095	10.02578877	57.93383543	2.80E-09
ZNF684	3.50049222	5.365081696	57.79229158	2.91E-09
ZMYM1	-0.999951364	4.155525672	57.68920675	2.97E-09
RGL1	3.235457856	3.457223055	57.65654087	2.99E-09
UBE2A	0.940158395	5.089204058	57.61480316	3.00E-09
ANAPC1	-1.093190096	4.929925227	57.57118328	3.03E-09
IFITM10	3.522292355	1.908125418	55.38417024	3.03E-09
CD83	3.516669327	6.970062178	57.44792031	3.10E-09
BCL2L2	0.942369902	2.876318731	57.4986564	3.15E-09
PLP2	1.495105129	5.395049567	57.29101491	3.20E-09
FCGBP	-2.098497475	2.04800071	56.94190363	3.32E-09
MARCKS	2.735510097	9.61564245	57.06968985	3.35E-09
PI4K2A	2.1572844	5.13927931	57.04278387	3.38E-09
BCL3	2.198400455	4.873256998	57.02466545	3.40E-09
PIWIL4	2.073219918	3.706319626	57.01512012	3.44E-09
CXCL10	4.249830115	4.596876324	56.93049883	3.48E-09
MIB2	-1.28723013	3.871805647	56.88390095	3.53E-09
TP53BP2	1.086137018	6.56451898	56.66277611	3.65E-09
FFAR2	2.145646532	8.371603568	56.6502715	3.66E-09
SAT2	1.698271905	3.944939418	56.68983049	3.66E-09
PSTPIP2	1.793256286	6.880156569	56.63206269	3.67E-09
NFKB2	2.033678874	6.729446086	56.60705513	3.69E-09
MOSMO	-1.663912851	3.005431025	56.74988636	3.74E-09
CPEB4	0.846369235	8.020878928	56.49062399	3.78E-09
B4GAT1	-1.756069606	1.162107738	54.69781921	3.83E-09
PLAUR	1.98190065	7.208915511	56.35445632	3.89E-09
CHD4	1.582783092	4.809562439	56.33663737	3.92E-09
CCNJ	1.033308183	4.080719279	56.29638616	3.96E-09
MYDGF	1.184570802	5.161625546	56.23518456	4.00E-09
CD69	3.985992646	9.202666014	56.14872387	4.06E-09
DDAH2	1.630904671	6.00682569	56.09719136	4.11E-09
DCUN1D3	1.675060679	3.745914181	56.0122275	4.23E-09
ZNF512	-0.972588239	3.627295306	56.01352542	4.24E-09
ZEB2	1.089938249	8.966602193	55.93750642	4.25E-09
CLP1	1.751441914	5.435824002	55.940033	4.25E-09
OLR1	2.216763189	1.924890271	55.7521082	4.34E-09
ING5	-0.745947288	4.339679277	55.79616469	4.40E-09
WDR6	-1.889197257	4.402592384	55.77715583	4.44E-09
DHX58	2.373082594	6.046554107	55.73260615	4.44E-09
BRI3	1.382534474	6.193819829	55.71093736	4.46E-09
STX11	1.717665506	8.219668478	55.68308602	4.48E-09
MCL1	1.922633015	12.61924549	55.58456125	4.58E-09
RICTOR	1.303949341	9.483040308	55.57115176	4.59E-09
GZMK	-2.039363698	3.809570377	55.66356136	4.61E-09
ERICH3	3.851091978	1.431547166	51.20700728	4.67E-09
NLRP3	2.364373027	7.672545935	55.43635897	4.73E-09
RALGDS	2.578271206	4.904517102	55.38697268	4.80E-09
SH3D19	3.256680996	2.754371949	54.98131561	4.92E-09
HOPX	-1.975007132	4.309579452	55.28557584	4.94E-09
GBP5	2.831901935	11.45901022	55.22602542	4.94E-09
PIGA	2.606746238	6.623665265	55.06763777	5.11E-09
CDK17	1.228169245	7.872606764	55.05591947	5.12E-09
ZNF582	-1.546527331	1.168987244	53.71143138	5.27E-09
ELL	2.255162192	6.600714577	54.86637584	5.34E-09
GUSB	0.962735265	5.294053844	54.86170941	5.34E-09
CACNB4	-1.589026444	2.240503447	54.82322498	5.61E-09
PITPNC1	-1.053809725	4.978884254	54.41688637	5.89E-09
NANOS3	3.44297691	0.672295345	48.70943531	5.89E-09
LMNA	2.597630241	5.848597655	54.27472763	6.07E-09
OAS2	2.692532458	8.430337435	54.19734509	6.16E-09
TIGD5	-1.689039449	1.716876867	53.94835657	6.20E-09
RNF7	1.213021003	6.003566751	54.14261484	6.23E-09
ISG20	2.043482323	8.130976251	54.02430514	6.39E-09
GZF1	2.40300006	6.837838304	54.00328305	6.42E-09
IER3	4.083724595	5.522602731	54.02477254	6.46E-09
CCDC93	0.846596798	6.509102673	53.79703389	6.71E-09
RAB5A	1.548578	7.863120257	53.75516783	6.77E-09
BUD31	1.490142258	6.057599439	53.74840903	6.79E-09
ALDH6A1	-1.209861525	3.304015998	53.83654803	6.82E-09
MS4A4A	2.344778675	4.497640467	53.63530802	7.00E-09
SAR1A	1.025926252	7.801140281	53.48423961	7.18E-09
FAM219B	-1.186078479	2.836856025	53.57082349	7.32E-09
ZNF527	-1.418149106	2.628212274	53.5347873	7.44E-09
TBK1	1.304122685	7.62799852	53.32330951	7.44E-09
CCNA1	4.08180324	2.359002986	51.2133689	7.47E-09
SMAD6	4.041935571	2.227505338	50.98468916	7.48E-09
SBF2	0.93030437	6.910630894	53.23445893	7.58E-09
DCTN6	1.336771575	4.656415993	53.20200578	7.66E-09
GPR34	-2.479450587	2.565053111	53.25519564	7.66E-09
USP18	4.969392362	5.795895623	53.1494956	7.83E-09
ETV5	3.860617588	1.702247744	49.79846774	7.95E-09
EHD4	2.351369714	6.279494039	53.00204238	7.98E-09
SYTL3	1.475297769	6.372941982	52.95139893	8.07E-09
AREG	4.518734125	3.760749081	52.49615738	8.09E-09
PTGS2	-2.792967071	6.945988137	52.93193562	8.10E-09
GPR35	2.288047455	4.157439867	52.94411532	8.16E-09
PLEKHG3	-1.568172806	6.126378768	52.88307687	8.19E-09
NINJ1	2.417672401	7.148012221	52.85893658	8.23E-09
SYAP1	1.560819526	7.133564068	52.82724579	8.29E-09
FERMT3	0.957400594	7.253719221	52.78074157	8.37E-09
SPRED1	-1.827139036	2.435188149	52.95439612	8.39E-09
CYP20A1	-0.945029077	5.239641378	52.76476871	8.41E-09
RIPK2	2.519935862	6.564778592	52.76074082	8.41E-09
TTC21A	2.526261135	3.72177288	52.79496698	8.48E-09
OLIG2	-2.702104832	0.785462069	46.47343915	8.62E-09
SLC25A25	1.303524591	4.938967289	52.63391773	8.66E-09
TWF1	1.642601401	7.001207674	52.57851924	8.75E-09
PLEKHM2	1.271285958	5.370699346	52.54312941	8.82E-09
RAB3GAP1	0.668608403	6.839317114	52.52778898	8.85E-09
CDC40	0.837019141	6.833231024	52.43434266	9.03E-09
RAB8A	1.447206565	5.957553113	52.39595075	9.11E-09
YKT6	0.817706922	5.687586865	52.30237339	9.30E-09
PARP11	1.249266126	5.124894658	52.28989541	9.33E-09
ABCC5	-1.388119616	4.870752024	52.18759302	9.56E-09
BCL2L14	3.002846148	0.531534559	47.46224163	9.59E-09
VAMP5	1.654172462	3.730236351	52.19262224	9.63E-09
P2RX4	1.323987768	5.24665768	52.13859521	9.65E-09
ARID4B	1.302668395	8.738436593	52.05409394	9.82E-09
FAM184A	-1.939553439	1.133589276	50.05734138	9.91E-09
CARD19	2.032785883	6.328368586	51.99464617	9.95E-09
NTNG2	1.962808036	4.575027341	52.01232586	9.95E-09
BST2	2.039026133	6.982913125	51.98896893	9.96E-09
MAFF	3.717284935	6.015458163	51.95292294	1.01E-08
PTGDR	-2.031612975	2.855891319	52.10860215	1.01E-08
RETN	2.702303876	3.448462347	51.96460201	1.02E-08
MIER1	1.064762302	8.487835296	51.86769703	1.02E-08
INPP4B	-1.80738382	6.196219463	51.85864572	1.03E-08
PYROXD2	-1.630487886	1.34253365	51.00297758	1.04E-08
AKR7A2	-1.114593886	3.367080533	51.88909712	1.04E-08
CSNK1D	1.876553836	6.708483898	51.79562699	1.04E-08
TBC1D10C	-1.436036507	6.057472826	51.69269863	1.06E-08
BCKDHB	-1.274654149	2.635563799	51.86972438	1.07E-08
DDX60L	1.874354595	9.597224176	51.65799864	1.07E-08
IRF2BP1	-1.499840688	3.059518653	51.76826501	1.08E-08
SECTM1	1.538611909	6.825662304	51.49051314	1.11E-08
SOCS1	2.518803786	1.285391972	50.27052482	1.11E-08
KLRG1	-2.08915284	4.63966191	51.44089427	1.13E-08
B3GNT5	2.965971521	7.379658682	51.27275381	1.17E-08
ZMAT1	-1.158755249	3.456642238	51.33232757	1.17E-08
CASP8AP2	-0.758451361	6.261843686	51.22111664	1.18E-08
GNG5	1.570838269	5.552647837	51.21787121	1.18E-08
RAB8B	1.403275648	9.588694369	51.18814266	1.19E-08
SIGLEC10	-1.241739762	5.261043914	51.17422269	1.19E-08
LRRC1	-1.381431694	1.103590132	49.98838629	1.24E-08
KLF6	1.435086177	9.109776369	50.9563259	1.25E-08
MARCO	2.360630741	4.567245437	50.9735645	1.26E-08
AGRN	3.674160768	3.763462781	50.93258833	1.26E-08
OTULIN	0.90221941	6.527831046	50.92472676	1.26E-08
LRRC70	3.401191775	2.838255657	50.62659183	1.27E-08
ZC3H7A	0.949861113	6.130851961	50.84461097	1.28E-08
ZNF248	-1.370514142	2.821663747	51.00681762	1.29E-08
AGFG2	-2.051149597	2.267964266	50.79430582	1.32E-08
GGNBP2	1.250654297	7.640046913	50.57570442	1.36E-08
PPP1R15A	3.332664115	8.814479823	50.53563568	1.38E-08
NFYB	-0.964919276	4.834021496	50.53672255	1.38E-08
IST1	0.907272858	7.784850205	50.51303637	1.38E-08
ARL8B	0.794172864	7.074937071	50.47842009	1.39E-08
SNRPB	0.968469049	5.507518447	50.35741356	1.43E-08
LILRA5	2.141332194	8.966330529	50.34614565	1.44E-08
PPM1F	-0.927267578	6.132333978	50.29432069	1.45E-08
ZNF813	-1.326967004	3.283125646	50.38505146	1.46E-08
NPHP3	-1.049117679	3.086801408	50.37777555	1.46E-08
EOMES	-1.952779737	4.189431019	50.30248318	1.47E-08
HVCN1	-1.832344336	4.506277781	50.24298619	1.48E-08
ENTR1	-1.285985013	3.353465965	50.27763303	1.49E-08
PRNP	1.275600176	7.370437667	50.14170971	1.50E-08
CHMP4B	1.682476997	6.921104299	50.12106906	1.51E-08
PFKFB2	2.737698322	6.702469706	50.10772733	1.51E-08
JMJD6	2.270126518	7.307965144	50.10489243	1.52E-08
ZNF84	-1.529750844	4.209493037	50.10074924	1.53E-08
APOL1	1.857793582	5.768564431	49.95180723	1.57E-08
ABCA1	1.823394597	8.370473229	49.94210084	1.57E-08
SLC15A3	1.655400953	6.68574722	49.94074653	1.57E-08
MORF4L2	1.290130688	6.815410012	49.83971056	1.61E-08
ETFRF1	1.564026068	4.824250079	49.83319475	1.61E-08
NAPB	1.578084961	5.592630006	49.81783081	1.62E-08
TTC9	-1.539620809	2.619393923	49.94830862	1.64E-08
CLIC4	1.532107454	6.947492316	49.73546525	1.65E-08
SPICE1	-1.535295277	1.393857021	49.16943178	1.66E-08
ADGRE3	-2.361323065	5.210046118	49.64973451	1.69E-08
LGALS1	1.39322974	7.609074918	49.62728508	1.69E-08
USP8	0.811098259	7.153525488	49.60836364	1.69E-08
ARPC1A	0.82589844	3.663820496	49.61527881	1.71E-08
EIF4H	0.968460467	8.173297181	49.57530845	1.71E-08
DYNC2H1	-1.404009862	2.47715481	49.73533097	1.72E-08
PRXL2C	1.181253165	4.577147918	49.55208853	1.72E-08
SOCS6	1.601881983	4.259284971	49.49636763	1.75E-08
RIN2	2.29511562	5.217094412	49.48005994	1.75E-08
CBX7	-1.436620317	3.995812012	49.47477005	1.77E-08
LIMA1	-1.943266087	3.109923201	49.58402973	1.77E-08
DUSP5	2.589010857	5.821172331	49.42383005	1.77E-08
TUFT1	1.681749286	3.445260209	49.45788682	1.78E-08
IFITM3	2.667265244	7.666497689	49.34389657	1.80E-08
ZNF91	-1.136971945	6.538449655	49.33163151	1.80E-08
HES4	5.173631031	5.763297954	49.32960327	1.83E-08
CNIH4	1.141184105	5.942131105	49.27619298	1.83E-08
DNAJC7	0.553110691	6.176935092	49.23111231	1.85E-08
CALCOCO2	1.370453408	7.854206362	49.21185447	1.85E-08
SQSTM1	1.468213073	7.935698295	49.21140063	1.85E-08
FBXO39	3.233032961	1.091160923	46.15425838	1.88E-08
PDE4B	2.115535082	8.480698009	49.08298283	1.91E-08
THEM4	-1.918667772	3.49596626	49.13441152	1.94E-08
TMF1	1.080814256	7.902002846	48.99867524	1.95E-08
ARL6	-1.950892628	1.67505942	48.46593209	1.97E-08
MILR1	1.371738871	5.062622304	48.84473733	2.02E-08
HLA-F	1.093438021	8.105552093	48.83172056	2.02E-08
DDIT3	2.41754829	6.607046764	48.7923624	2.04E-08
PIGX	-1.585430958	4.989123233	48.73686904	2.07E-08
TMEM119	2.109566857	1.412522079	48.3004639	2.09E-08
ATM	-1.43732274	9.046113931	48.68364212	2.09E-08
CACNA2D3	-1.896832571	1.854158643	48.49294075	2.09E-08
CEP290	-0.706057439	5.115382415	48.68175896	2.10E-08
TENT4B	1.093920503	6.374188171	48.67639429	2.10E-08
IFI30	2.31531257	4.78916968	48.6951567	2.10E-08
FRS2	0.908566169	5.449285077	48.63001982	2.12E-08
ARPC5L	1.19110602	5.346357737	48.61897989	2.12E-08
SERTAD1	1.749402513	4.970757075	48.60910694	2.13E-08
FASTKD5	1.041675597	5.606661677	48.5739415	2.15E-08
GBP1	2.452218503	9.417074785	48.47813743	2.19E-08
NFKBID	3.099656765	5.792048524	48.46263262	2.21E-08
SESTD1	0.975556574	4.972026265	48.27427068	2.30E-08
ECD	0.980298171	5.639712501	48.26387033	2.30E-08
IGF2BP3	1.579152923	3.8191819	48.29068602	2.31E-08
CHMP1A	1.072439163	5.657318148	48.22634568	2.32E-08
SLC31A2	1.81018236	4.66374862	48.23057155	2.33E-08
CNNM3	-1.375300142	3.365312022	48.24421645	2.37E-08
PLEK	1.858291681	8.8858341	48.08891436	2.40E-08
DFFA	-1.415358536	4.07584061	48.04421174	2.45E-08
CFL2	3.230576515	5.614447499	47.94240198	2.49E-08
KLF9	2.067233914	6.666853077	47.86033784	2.53E-08
GOLGA7B	-1.899966801	1.72970999	47.52151753	2.54E-08
GAPDH	1.283767803	9.899983459	47.84139904	2.54E-08
RABGEF1	1.947380279	3.058100905	47.91439871	2.55E-08
MXD1	1.446059324	10.05747395	47.79424701	2.57E-08
MPHOSPH8	-1.008144808	5.791681275	47.78927674	2.57E-08
ZNF136	0.998335717	5.808303155	47.74980332	2.59E-08
VPS36	-0.848644799	5.757394862	47.72816454	2.61E-08
EIF5A	1.168993722	6.697483067	47.55390379	2.71E-08
MATK	-1.478623582	4.146927235	47.58824131	2.72E-08
BCL7B	1.416270263	4.420220186	47.50351531	2.76E-08
CD82	1.970932298	7.017032879	47.48647661	2.76E-08
BZW1	1.25775798	8.546700014	47.44094851	2.79E-08
ZNF382	-1.69081878	2.301963908	47.51389004	2.83E-08
PLK3	3.771061653	7.651839355	47.36556727	2.84E-08
TSPYL2	1.939482369	4.924101495	47.2837412	2.90E-08
REX1BD	-1.138807811	3.649625093	47.31639069	2.91E-08
NDUFV2	1.922347524	3.904433891	47.28324902	2.92E-08
DIAPH2	0.732694216	5.962722347	47.2154766	2.94E-08
LYN	1.119614495	9.296940132	47.15889045	2.98E-08
VEGFA	3.192761159	4.91407316	47.15549437	3.00E-08
RPS6KA5	-1.583312572	5.459411974	47.09554295	3.02E-08
ELL2	1.61702321	6.286494981	47.07977152	3.03E-08
RAB12	0.683818399	4.855837107	47.06741014	3.04E-08
IL5RA	-2.740459224	3.631925349	47.2141655	3.04E-08
PSMA4	0.891100703	7.143956704	47.05207368	3.05E-08
KLHDC7B	1.639484503	1.981326456	47.14165355	3.07E-08
MDFIC	-1.288032351	6.215878283	46.9433858	3.13E-08
ZNF480	-1.200567757	4.102780617	46.91387195	3.17E-08
SAT1	2.921058118	11.86501212	46.8521649	3.20E-08
SNN	1.479046524	8.399930746	46.8394623	3.21E-08
GOLT1B	0.916078484	6.148644304	46.71326457	3.30E-08
DNTTIP2	1.334110368	7.201405603	46.69696402	3.31E-08
MFSD2A	2.468337069	3.64606138	46.71286847	3.35E-08
FCRL2	-2.269249763	3.195045012	46.62332732	3.50E-08
DARS2	-1.223895904	3.438319396	46.52230228	3.51E-08
DYNLT1	1.401532195	6.806367886	46.38407156	3.57E-08
NUBP2	-0.99839236	3.430451101	46.4416213	3.57E-08
GLIPR1	-1.359913861	7.122849376	46.37321323	3.58E-08
HDAC9	-1.209610235	4.867945613	46.37103832	3.59E-08
UBE2J2	-0.710136736	4.771089226	46.35011356	3.60E-08
CWC25	1.57827138	6.399612025	46.33851146	3.61E-08
CNTNAP3	-2.830394079	4.422755728	46.40894215	3.61E-08
CD200R1	-1.839579376	3.711112971	46.37951007	3.64E-08
PGS1	1.605574798	7.104620819	46.29466465	3.64E-08
HERC3	1.12939208	3.548932034	46.31448247	3.66E-08
LYRM7	-1.508270311	4.233268826	46.30277462	3.66E-08
KDM6A	0.981024196	7.189504679	46.25328552	3.68E-08
GLA	1.587946797	5.880740716	46.25429745	3.68E-08
PARP9	1.579201937	8.857034227	46.21703469	3.71E-08
RHOG	1.283350294	5.72538167	46.19451353	3.73E-08
BTN2A2	1.328011586	3.955870501	46.21380135	3.73E-08
SCAI	-1.166666229	3.240567907	46.262763	3.75E-08
MTCH1	1.276092556	7.04225179	46.13329868	3.78E-08
CDK19	-1.028346983	5.309531463	46.12321401	3.80E-08
IKBIP	-2.167271022	5.55743017	46.09312538	3.83E-08
SYTL1	-1.393162199	4.921300248	46.02766337	3.89E-08
KCNK5	2.818562977	1.814944025	45.39767739	3.90E-08
MAP7	-1.491945317	1.963545006	46.08481153	3.90E-08
ADAP2	1.588753237	3.825117951	46.00244507	3.93E-08
THEMIS2	1.517080045	9.409010652	45.9433031	3.96E-08
CIB1	1.287644181	6.316253548	45.94244736	3.96E-08
RSAD2	4.371508447	10.6106368	45.92077823	3.98E-08
SERTAD3	1.860700251	4.894277068	45.90004107	4.01E-08
SBNO2	1.390712123	7.226931356	45.87059442	4.03E-08
POLR2B	-0.717879385	7.151579147	45.84397665	4.05E-08
ATP6AP1	1.150941963	5.825889076	45.84458565	4.05E-08
CGAS	0.960957946	5.645334508	45.84287283	4.05E-08
JMJD7-PLA2G4B	-1.55342926	1.171581803	44.89740764	4.10E-08
PWWP2A	-0.656939235	5.152159048	45.75341024	4.14E-08
PLEKHB2	0.846280392	7.721315104	45.73874919	4.15E-08
GOLGB1	1.064258977	8.109891763	45.71715811	4.18E-08
CAPG	1.301116411	5.759581269	45.64690296	4.25E-08
ZNF165	3.152784067	2.173326635	45.07299224	4.27E-08
NEXN	1.853156486	4.78485922	45.6347265	4.27E-08
ZNF207	0.682839463	8.23137155	45.61794786	4.27E-08
PSMC2	0.709426598	6.120848304	45.60263893	4.29E-08
TAF13	1.318860301	5.134170067	45.57370733	4.32E-08
FAM91A1	0.715969482	7.370111888	45.51882327	4.38E-08
JUN	2.840484448	6.694860477	45.4916563	4.41E-08
MYO9A	-0.992534341	5.450301792	45.48217436	4.42E-08
SOCS3	3.113774693	8.987550121	45.46979383	4.43E-08
MAP1LC3B	1.241918783	7.160877345	45.46331303	4.43E-08
HSPA5	1.844862625	8.132521681	45.45949322	4.44E-08
TMED5	0.897506349	7.790666172	45.41415706	4.49E-08
DUSP3	0.852817727	5.721037956	45.29265035	4.62E-08
ZNF141	-1.217277136	5.197387379	45.27730524	4.64E-08
DPY19L4	-1.10703874	3.485087744	45.30613016	4.67E-08
WDR45B	1.523831366	6.668364494	45.24111231	4.68E-08
EPHB4	-1.631528532	2.459535431	45.32525697	4.76E-08
WLS	-2.544167186	5.119738285	45.1806526	4.77E-08
SLC15A4	1.827667513	8.54802431	45.11590883	4.82E-08
QKI	0.945557452	8.597094796	45.10029857	4.84E-08
DTYMK	-1.292963432	1.871313662	45.18569108	4.84E-08
RNF181	0.955077447	5.6880269	45.07275488	4.87E-08
TRAF4	1.644467656	3.384613954	45.05423047	4.96E-08
ZFP36	1.889079461	6.810455058	44.96074251	5.00E-08
MUL1	0.981404839	4.587561015	44.95518859	5.02E-08
ETS2	1.966359161	7.743767017	44.92767831	5.04E-08
CASK	-0.933216568	4.024152948	44.9349047	5.06E-08
SCARF1	1.799881111	6.08265348	44.85983477	5.12E-08
ZSCAN26	-1.140127193	3.25021031	44.92972135	5.14E-08
RSPH9	1.771046788	1.454131374	44.68544332	5.22E-08
ANKRD28	1.664650773	8.077742984	44.74914273	5.26E-08
ZNF514	-1.705487809	2.457074562	44.84555373	5.33E-08
OSGEPL1	-1.716244577	2.602954168	44.79540167	5.40E-08
SACS	-1.711160283	5.726329339	44.60743031	5.45E-08
STX12	0.986758853	6.549325528	44.59069235	5.46E-08
LRRC14	-1.216808152	1.843414318	44.66496164	5.49E-08
POLRMT	-1.250389618	3.177211709	44.63546311	5.53E-08
ARF4	1.175471408	6.882676719	44.53323811	5.54E-08
SEMA4C	-1.575922864	3.144666972	44.6137611	5.59E-08
CBR4	-1.229011799	4.177990623	44.48948109	5.63E-08
ZC3H14	-0.625839491	4.938008942	44.43840992	5.68E-08
ZNF599	-1.570360903	0.932931162	42.90085358	5.71E-08
LMTK2	1.518558732	6.343496353	44.3995237	5.72E-08
IFIT2	3.346726254	11.83441005	44.38234339	5.74E-08
RPGRIP1	-1.667741092	2.475021812	44.50510032	5.79E-08
PNPT1	2.450635845	6.957085643	44.30827889	5.85E-08
ZNF85	-1.282065092	2.584375378	44.43639296	5.88E-08
AZI2	1.076523327	5.111685502	44.28274594	5.89E-08
TNFSF13B	2.190530568	9.114028303	44.25202626	5.93E-08
ANKHD1	0.993550013	3.740325311	44.27135598	5.94E-08
ANKRD42	2.028205129	4.992628206	44.25084705	5.94E-08
CD53	0.92956709	9.288462318	44.16974167	6.05E-08
EHD1	1.37051123	7.55811792	44.1174387	6.12E-08
WDR27	-1.593485167	2.119209805	44.20997777	6.14E-08
ZNF583	-1.788221221	2.250985344	44.20807626	6.15E-08
UBE2J1	1.54957454	9.058008501	44.09950028	6.15E-08
DERL2	0.844437752	6.021073521	44.09725566	6.16E-08
LAMB3	2.796869607	2.681894977	44.00977861	6.25E-08
TK1	1.636413566	0.822582527	43.30264857	6.27E-08
GVQW3	-1.530800939	1.701901564	43.91667165	6.29E-08
BCL10	1.109789893	6.396624999	44.00422816	6.29E-08
PTPN2	1.091279731	6.849592561	43.95948982	6.36E-08
EPHA1	-1.151186321	2.285125637	44.10415706	6.39E-08
SLC35E4	2.344601371	2.379766928	43.96326166	6.39E-08
TC2N	-1.214772373	7.088945832	43.89136838	6.47E-08
SIL1	1.029340453	4.204136181	43.80609883	6.63E-08
AFF4	1.097554789	7.391159984	43.72422048	6.74E-08
PTGDR2	-2.503464038	2.984262635	43.85244022	6.75E-08
CHMP4A	1.338079135	2.414126972	43.83139649	6.76E-08
CD96	-1.157396643	5.852066042	43.70326125	6.77E-08
AK4	2.284747422	1.49173067	43.30215315	6.78E-08
ZNF665	-1.307553131	1.14210212	42.97806902	6.91E-08
KMT5B	-0.910795805	6.155828636	43.59550338	6.95E-08
ENSA	0.85638712	5.588057205	43.59260007	6.96E-08
ECHDC1	-1.291287901	5.395046509	43.56425097	7.01E-08
TRAF5	-1.455092191	4.967025486	43.52792601	7.08E-08
PSMD7	0.950262901	6.053713092	43.46881795	7.17E-08
ZNF320	-1.223291473	3.459687914	43.52537562	7.18E-08
C11orf65	-1.188672042	2.086996467	43.60183183	7.19E-08
SMIM3	1.838571578	5.46593065	43.44551799	7.22E-08
CMC2	1.087966932	4.234849415	43.42505727	7.27E-08
ANKEF1	-1.726389921	2.026553877	43.4443086	7.28E-08
MORF4L1	0.890895992	7.905493847	43.40441735	7.28E-08
ALAS1	0.851903814	4.784469224	43.38077014	7.33E-08
TCFL5	-1.309003307	3.062135903	43.47213148	7.35E-08
FUT4	1.795756571	5.176562572	43.3538175	7.38E-08
B4GALT4	1.14642148	4.624456678	43.33829317	7.41E-08
RSRC2	1.17763475	7.791221775	43.31292434	7.45E-08
MRPS31	-0.894722402	4.068499344	43.31648371	7.48E-08
PSIP1	-0.807526466	6.818180007	43.26218995	7.54E-08
ID2	1.71347236	7.674611411	43.23657945	7.59E-08
SHISA5	1.232393395	7.424604534	43.17339225	7.71E-08
ZNF791	1.225558563	6.436647323	43.15324046	7.74E-08
PDIA6	0.92344305	6.830237431	43.11545677	7.82E-08
SRA1	0.981917939	5.124807889	43.01985371	8.01E-08
RNMT	1.210388708	5.871409389	42.99342954	8.05E-08
GORASP1	1.380138906	5.06913715	42.9516742	8.14E-08
ERO1A	1.595144008	7.933527433	42.90562085	8.23E-08
KMT2E	0.808125586	8.528519094	42.89332001	8.25E-08
CACNA1E	1.802214079	3.410347302	42.93747596	8.27E-08
C22orf39	-0.693212914	4.474892069	42.88459441	8.29E-08
TMA16	-1.238755079	3.235002472	42.93255971	8.34E-08
GCSAM	-1.989390132	2.902100371	42.9567312	8.41E-08
RBL2	-1.195258501	7.782426901	42.80888784	8.43E-08
PSMC1	0.900039289	5.123160741	42.80670282	8.44E-08
ECPAS	0.524360597	6.845949162	42.75110516	8.55E-08
KBTBD3	-1.545979793	2.112666245	42.85223488	8.56E-08
UBTF	-1.033748064	5.536067588	42.73531387	8.58E-08
TIGD7	-1.36838622	1.313760013	42.32214743	8.63E-08
CHKA	1.957997345	3.725612694	42.74554222	8.65E-08
ZNF780B	-1.452537334	4.716597997	42.69734745	8.69E-08
LRRC45	-1.497343713	2.663465278	42.82525049	8.69E-08
TRIM27	-1.452138181	5.221342831	42.58820668	8.91E-08
USF1	0.880399425	7.147889876	42.5797922	8.91E-08
SMARCAD1	-1.06113288	5.099463462	42.52974157	9.04E-08
SRGAP2C	2.270454488	4.967408101	42.50966547	9.10E-08
ZDHHC20	1.23069811	9.034460919	42.49716031	9.10E-08
CDK13	-0.516363238	7.042200786	42.47406528	9.15E-08
RIC1	0.584933089	6.776257235	42.47023054	9.16E-08
ZNF280D	-0.708073053	4.388805536	42.46902362	9.19E-08
NR1H2	1.286665801	5.428452177	42.42659599	9.26E-08
STK25	-0.872149554	3.904346071	42.44754834	9.27E-08
TMEM106B	-0.767018593	5.832791083	42.41744988	9.28E-08
NUDT5	-1.609448749	4.643965809	42.35843661	9.45E-08
TNIP1	1.742144278	7.578181041	42.34081609	9.46E-08
TIFA	1.762152496	6.639118329	42.32999576	9.48E-08
XPC	-1.197973581	5.32694554	42.33331754	9.48E-08
HENMT1	-1.359835949	3.883799631	42.34474971	9.54E-08
STRBP	-0.746649391	5.110961094	42.30348297	9.55E-08
PDZD4	-1.522413114	3.5316206	42.3466851	9.60E-08
ZFP91	0.852554239	6.48764445	42.26891015	9.63E-08
ZDHHC21	-0.938899504	4.866309587	42.27462088	9.63E-08
SP100	1.130201221	9.179654762	42.26023101	9.65E-08
GTPBP10	-1.02356886	4.494559509	42.26393255	9.67E-08
HIC1	3.093073752	3.541403746	42.24896146	9.77E-08
NET1	1.060100619	4.681507357	42.20823687	9.79E-08
C5orf63	-1.314280775	1.205125668	41.6926934	9.81E-08
BMPR1A	-1.669405431	2.632561466	42.32781347	9.82E-08
SAMD3	-1.239309466	5.179978398	42.1888291	9.83E-08
ATP6V1E2	-1.217509934	1.971437044	42.28728709	9.87E-08
CD2AP	1.297337378	7.394485999	42.14620036	9.92E-08
FOSB	4.537105116	5.824625102	42.18056714	9.93E-08
ZNF891	-1.671984388	2.640974767	42.28284425	9.93E-08
CD79B	-1.582893513	4.463823288	42.13205461	1.00E-07
TTC17	-0.477248525	6.620103314	42.07512083	1.01E-07
PLIN2	2.66098133	7.505673493	42.05498591	1.02E-07
TRIM52	-0.96658187	4.617562335	42.05112849	1.02E-07
GNB1L	-1.392014239	1.222834517	41.50617226	1.02E-07
MRPL28	1.023815431	5.155954461	42.02703413	1.02E-07
ERCC8	-0.957100408	3.772362538	42.01715033	1.03E-07
SUPT5H	1.040679439	6.093891254	41.91187222	1.05E-07
DPY30	-1.20341158	3.589565697	41.93316186	1.06E-07
RTN4	0.843727247	6.865148406	41.86789363	1.06E-07
MAFB	1.536669502	4.862962651	41.83253938	1.07E-07
RASGRF2	-1.146488304	4.042730176	41.77806015	1.09E-07
TNFAIP6	2.525214921	7.143023306	41.74123566	1.10E-07
SPAG6	2.276454969	0.760440009	40.18943405	1.10E-07
OAS1	2.804467179	8.198816557	41.71045214	1.11E-07
PHTF1	1.198159304	5.77853061	41.70906262	1.11E-07
UTP6	-1.143637909	5.332303501	41.68710667	1.11E-07
METTL2A	-1.431044608	2.884578729	41.79808218	1.11E-07
CDPF1	-1.450159753	0.962921418	40.5750092	1.12E-07
THEMIS	-1.806049288	5.040809697	41.68250192	1.12E-07
CNEP1R1	1.208272924	6.494781179	41.65848571	1.12E-07
CTNNB1	1.284202777	9.096651467	41.6546643	1.12E-07
DDX21	1.104866135	8.325120331	41.64102733	1.13E-07
TIMM17A	0.867431159	5.14715559	41.62458087	1.13E-07
PTCH2	2.449106852	1.208586404	40.72015277	1.14E-07
TPM3	0.973953987	9.730757215	41.50838376	1.16E-07
COX17	0.973548982	4.792509918	41.48995476	1.17E-07
JMJD4	-1.013841126	1.783750432	41.57669453	1.17E-07
ZMYND19	-1.445364464	2.117292556	41.57241572	1.18E-07
LGMN	1.302319912	2.111805851	41.56743394	1.18E-07
NR4A2	2.981156889	4.252944006	41.47562633	1.18E-07
GADD45G	2.843705029	2.861821176	41.42827539	1.19E-07
GALM	2.346782608	6.055284799	41.42661489	1.19E-07
CREBL2	-0.945743146	6.263162943	41.40756143	1.19E-07
ATF5	2.009788752	2.202053535	41.44973835	1.20E-07
ZNF217	-1.177052525	7.236602654	41.38011667	1.20E-07
UBE2F	1.137039146	5.417208191	41.38200277	1.20E-07
SACM1L	-0.884211178	6.461986736	41.34057592	1.21E-07
DUSP4	2.989678972	2.334766514	41.10735363	1.21E-07
FFAR1	2.865064921	1.107198194	39.65448662	1.24E-07
EPHB2	2.320475407	1.562065829	40.94799315	1.24E-07
CXCL11	4.004853485	1.623216602	38.74274525	1.25E-07
PTX3	1.780460644	2.817415143	41.30034579	1.25E-07
GMCL1	-1.017404288	5.432738406	41.21269409	1.25E-07
VPS18	1.024238189	5.83145265	41.18996664	1.26E-07
ABCC6	-1.413909229	1.681672462	41.13242223	1.26E-07
ZNF181	-1.936678896	3.389191465	41.25392622	1.27E-07
NBPF15	-1.390173001	2.977830461	41.25499498	1.27E-07
AP5Z1	0.914832669	5.046355804	41.14323721	1.28E-07
INSIG1	1.362419857	7.3191113	41.09795306	1.29E-07
TST	-1.401736491	3.23025791	41.17761387	1.29E-07
DNAJC25	2.033153989	4.119535843	41.08786586	1.30E-07
GATD1	-1.579398165	2.463593469	41.19170725	1.30E-07
LONRF3	1.54346145	3.727981429	41.08430108	1.30E-07
ZNF326	1.066007941	5.473064833	41.03338852	1.31E-07
DUSP22	-0.729714208	5.371545033	41.01728039	1.32E-07
TMEM62	1.596143287	5.022961798	40.95152969	1.34E-07
ATP6V1F	1.380967081	3.510992108	40.9805562	1.34E-07
GRB2	0.812009289	8.696057215	40.93475076	1.34E-07
ATP1B3	0.7438165	5.812653007	40.92046748	1.35E-07
C15orf40	-0.851139366	3.681534401	40.94260143	1.35E-07
HSPA13	1.26316341	6.897218833	40.88920777	1.36E-07
ANKMY1	-1.046433521	3.098375409	40.9390673	1.37E-07
NT5C2	1.129011435	7.611921906	40.85547485	1.37E-07
TOP1	0.987123944	7.871042944	40.82488372	1.38E-07
ELP1	-1.231795636	5.371147878	40.80904929	1.39E-07
DDX46	-0.749499913	6.028894152	40.78516065	1.39E-07
RSAD1	-1.280580696	3.820441205	40.81034671	1.40E-07
SCPEP1	1.084611871	7.36984562	40.7562028	1.40E-07
MVD	1.311263091	4.014629923	40.75251512	1.41E-07
PDE4D	1.20800174	6.60151359	40.72615538	1.42E-07
CES1	2.469095087	5.381199352	40.71130213	1.42E-07
CLK2	-1.264544441	4.107857141	40.72649121	1.42E-07
ARMC1	-0.732646421	4.662053487	40.68870286	1.43E-07
MRFAP1L1	-1.468502009	5.881017364	40.67631544	1.43E-07
C1orf52	0.904975466	5.297054007	40.66202898	1.44E-07
MOB1A	0.771697462	9.284916486	40.63609373	1.45E-07
GPR68	-2.302785813	2.568595469	40.70208077	1.45E-07
RETREG3	-0.822217573	6.197834222	40.60795927	1.46E-07
FGR	0.930857213	9.140952223	40.60133199	1.46E-07
HLA-A	1.08179513	10.51994458	40.59859465	1.46E-07
PPIP5K2	-0.790695419	6.769340459	40.58939005	1.47E-07
TMEM273	-1.611275598	4.187105889	40.58872381	1.48E-07
NEO1	-1.462418724	2.194200044	40.64401329	1.49E-07
ZNF439	-1.531968772	2.975406607	40.61953913	1.49E-07
JAKMIP2	-1.887703906	2.428397354	40.618777	1.50E-07
SLC4A7	-1.263736885	5.795262913	40.49824805	1.50E-07
PLAC8	1.466796519	7.917102589	40.48529445	1.50E-07
SCAP	-1.370314455	4.170091583	40.50388837	1.51E-07
ERI1	1.869482668	6.314000428	40.44612825	1.52E-07
ZNF292	1.17476776	8.487707951	40.42325426	1.53E-07
HERC6	2.133083968	6.005203911	40.42520165	1.53E-07
TTC3	-1.036799393	6.671873927	40.4223086	1.53E-07
WDR11	-0.962652541	5.943319465	40.33588469	1.56E-07
MTMR14	1.149556452	6.357440686	40.32517924	1.57E-07
NMT2	-1.361716047	4.204815272	40.28127926	1.59E-07
ZNF681	-1.613906929	2.741527408	40.31825435	1.62E-07
TOR3A	0.758540337	5.034824865	40.18885809	1.62E-07
WWP2	1.030227662	6.20020302	40.18309161	1.62E-07
PRKCE	1.577211441	4.497134786	40.15600573	1.64E-07
CNP	1.645147493	5.369318746	40.14773582	1.64E-07
SPRTN	1.14069783	5.381888233	40.11835817	1.65E-07
BTG3	1.744570622	3.551927459	40.139504	1.66E-07
APOF	2.762365999	0.592898043	37.61318331	1.66E-07
ALKBH8	-0.998883982	3.669093296	40.11051905	1.67E-07
STMN3	-1.655671914	3.152632869	40.16647574	1.67E-07
MSH2	-1.007429727	4.624128715	40.06221641	1.68E-07
GAB2	1.382698305	6.34343356	40.01635304	1.69E-07
CYBRD1	-1.089458115	5.222982078	39.99499758	1.71E-07
HERPUD1	0.889364974	6.867683484	39.99091264	1.71E-07
AKR1B1	-0.943725776	3.912798032	39.99040949	1.72E-07
MAP3K13	1.823627513	5.182955969	39.94515174	1.73E-07
NDUFAF5	1.179307608	3.852927292	39.93874447	1.74E-07
TMEM39A	0.949431727	5.09928631	39.90145029	1.75E-07
GALC	0.761754367	6.226907711	39.89665798	1.75E-07
ZC3H15	1.003640762	7.119540074	39.88875941	1.75E-07
MRE11	-0.555189321	5.668138115	39.88941011	1.75E-07
SLC4A10	-2.180366152	3.213030337	39.98616524	1.76E-07
SUPT16H	-0.943591659	6.197636664	39.86163531	1.76E-07
ABCA5	-0.90341709	4.945513578	39.8088552	1.79E-07
PAIP2B	-1.884122232	2.458650927	39.90054289	1.80E-07
TRMT13	-1.232359771	3.659345085	39.8080456	1.81E-07
ERO1B	0.984934519	5.329543515	39.76059316	1.81E-07
USP50	1.612032469	2.991007874	39.81491955	1.81E-07
ENO1	0.956465492	9.323683674	39.73302462	1.82E-07
FSBP	-1.360017818	1.623387536	39.6623788	1.83E-07
RMI2	1.89179908	2.841188159	39.72201332	1.86E-07
ZFAND2A	1.950029101	5.485438159	39.6426825	1.87E-07
PXMP4	-1.23295126	2.858462093	39.74302107	1.87E-07
ZNF486	-1.454007458	4.056358859	39.6655953	1.87E-07
YES1	1.446128231	4.793234108	39.62672507	1.87E-07
CHML	-1.004900028	4.606151532	39.60295325	1.89E-07
NCALD	-1.335652892	3.645017054	39.59193293	1.91E-07
TP53BP1	1.178712158	6.094377637	39.54339476	1.91E-07
AGFG1	1.17640431	7.743706234	39.52634325	1.92E-07
NKIRAS2	0.868999723	4.599678509	39.50678515	1.93E-07
UBASH3A	-1.880452075	3.115650931	39.60407114	1.94E-07
TPMT	0.795177999	5.223854537	39.46149885	1.95E-07
FYTTD1	0.974239511	7.31127858	39.45672064	1.96E-07
EXD2	-1.439573913	2.20631305	39.54970156	1.97E-07
VPS51	-0.63073809	5.662759039	39.4000415	1.98E-07
APH1A	0.851433698	7.00556738	39.37832088	2.00E-07
RNF19B	1.306819333	5.930438434	39.36941039	2.00E-07
MEAF6	-0.653802128	5.090791114	39.36326174	2.00E-07
HSH2D	1.391631003	6.350496406	39.35711347	2.01E-07
GM2A	1.253853553	6.625605629	39.33638803	2.02E-07
CLN8	1.17076023	4.503135225	39.31946232	2.03E-07
SERPINB1	1.206038964	8.554640676	39.30686715	2.03E-07
STXBP2	1.416460339	3.328445327	39.33980735	2.04E-07
ARHGAP26	1.127324971	8.485347295	39.28945163	2.04E-07
UFD1	0.809793571	5.411245014	39.28364851	2.05E-07
TYSND1	-1.529627694	2.883165967	39.36343355	2.06E-07
STAT3	0.843881082	8.095244467	39.24848982	2.06E-07
COPS2	1.005736568	7.441686233	39.24211649	2.07E-07
PP2D1	1.760897501	3.010077137	39.30444973	2.07E-07
CDC42BPG	2.934922727	3.366557094	39.26441421	2.07E-07
COX5B	1.124949642	6.962455551	39.22871511	2.07E-07
JUND	1.930054204	7.121300479	39.20545658	2.09E-07
C12orf76	1.078217158	4.896874874	39.19058237	2.10E-07
COQ10B	1.344200394	7.131271995	39.13072726	2.13E-07
ZNF257	-1.496253735	2.089938591	39.19259037	2.14E-07
NECAP1	1.498198365	6.730365056	39.08930122	2.15E-07
RUBCNL	-1.301103518	5.743974385	39.08663446	2.15E-07
POLD3	0.911781048	4.870688159	39.08512106	2.15E-07
RAD52	-1.400888388	2.418352388	39.17853345	2.17E-07
CDK7	1.428073695	5.969214609	39.00864872	2.19E-07
PTPRK	-1.689577877	2.047819009	39.02343639	2.21E-07
KLHL22	-1.41108464	3.263977306	39.03292015	2.22E-07
CBX1	-1.656646573	4.955045505	38.93450096	2.24E-07
BLOC1S2	1.233860316	7.042768714	38.91891499	2.25E-07
ZNF419	-1.268737857	2.532008248	39.02768251	2.25E-07
CHIC1	-1.309687591	4.043372221	38.92770011	2.26E-07
RAE1	0.738783988	4.973691725	38.89396629	2.26E-07
TSTD1	-1.214362627	3.80012821	38.91855359	2.27E-07
MYBL1	-1.086107732	5.798488085	38.87048077	2.27E-07
RUBCN	2.113291781	5.213664816	38.87127473	2.28E-07
TRIM26	1.081745577	4.849927604	38.85146609	2.29E-07
MIER3	0.684778502	5.379190288	38.8434467	2.29E-07
AHR	1.614787751	7.158816485	38.83128296	2.30E-07
CERS4	-1.07795756	3.194306644	38.8917348	2.30E-07
PPP3CA	-1.137838156	6.027885692	38.80356573	2.31E-07
TRAPPC8	-0.866473976	6.956700892	38.78059311	2.33E-07
TRIM25	1.269381719	7.513025493	38.77718968	2.33E-07
ZNF860	-2.345285718	1.775645274	38.26222541	2.33E-07
MOB4	1.38492437	6.083401653	38.73934546	2.35E-07
STAC3	1.299442487	2.934894395	38.79470261	2.36E-07
BLZF1	1.568173195	6.396825473	38.69657787	2.38E-07
SNIP1	0.875817771	5.559090515	38.68626501	2.39E-07
YWHAZ	0.763773803	10.15854458	38.66766584	2.40E-07
GMFB	0.896865772	7.117634471	38.6563272	2.40E-07
FCRLA	-2.598717224	3.59149675	38.72074372	2.43E-07
CINP	0.672963779	4.393274728	38.62041509	2.43E-07
AZIN1	1.42344344	8.735563865	38.60905366	2.43E-07
RGS1	2.94466011	6.150381164	38.61162888	2.43E-07
CERKL	-1.480991391	1.584992762	38.46252076	2.44E-07
RARA	1.405511155	5.627378888	38.58281591	2.45E-07
POFUT2	1.846866669	4.14613493	38.60016861	2.45E-07
TRIM65	-1.611562096	2.935850361	38.6752315	2.46E-07
HBEGF	3.292656759	4.207360018	38.56197718	2.49E-07
INTS8	-0.689858492	6.113417296	38.49140543	2.51E-07
SHQ1	-1.042618764	3.674898104	38.52167805	2.51E-07
SRGAP2B	2.543546054	4.908823263	38.46928589	2.53E-07
ZBTB21	1.082167286	5.281732935	38.45508895	2.53E-07
C1GALT1	1.134670174	7.754571157	38.42273266	2.55E-07
PTGES	4.410632368	3.344509648	37.92887736	2.58E-07
IL15RA	1.229398981	4.079742113	38.38097747	2.59E-07
GATM	-1.472110698	1.374831849	38.04296414	2.59E-07
GSPT2	-1.097944341	2.593689075	38.47238916	2.60E-07
PCIF1	1.257624247	4.940349878	38.36253717	2.60E-07
DNAJC24	-1.184778768	3.537216668	38.40393814	2.60E-07
KATNBL1	-1.261673881	5.966520156	38.31937268	2.62E-07
RBCK1	1.153311363	6.03866421	38.28816408	2.65E-07
ZNF572	-1.407094906	1.049634947	37.54371538	2.66E-07
IP6K2	0.744794082	5.467150662	38.25030504	2.67E-07
CYSTM1	1.948292123	6.523789621	38.22952773	2.69E-07
SLC46A3	-1.358910759	4.222030939	38.24003636	2.69E-07
AKAP8	0.78889445	5.597572322	38.21985661	2.69E-07
ATP6V1H	0.665380176	5.263111461	38.20838553	2.70E-07
GPATCH2L	0.946243754	7.203051044	38.18252462	2.72E-07
ZNF568	-1.470851099	2.993354287	38.27670302	2.72E-07
PTBP2	0.96315569	5.750325621	38.15940846	2.74E-07
NT5E	-2.271868221	3.047757999	38.23279323	2.77E-07
ZNF48	-1.217413405	1.734367258	38.15526568	2.77E-07
RASGRP2	-0.824547131	6.675324186	38.10060166	2.78E-07
DENND5A	1.239377195	8.781058642	38.09817694	2.78E-07
ADORA2A	2.866978493	3.648999264	38.13690452	2.78E-07
CCL2	4.75216761	3.816395094	37.73526849	2.79E-07
SSTR3	1.920017391	3.390174141	38.1239113	2.79E-07
CEP85L	-0.832455106	6.174913326	38.0684342	2.80E-07
CWF19L1	0.734294446	5.629533327	38.05889341	2.81E-07
SLC25A36	1.196233262	6.371874094	38.02618113	2.83E-07
PIGN	-0.683285613	5.101613217	37.95016547	2.89E-07
USP28	-1.160887298	5.245729946	37.92808834	2.91E-07
ARID4A	0.905712527	7.577331396	37.9239438	2.91E-07
TAF6L	-1.134110838	1.835397959	37.99839051	2.91E-07
SZRD1	0.919293374	5.395394939	37.88627815	2.94E-07
TIMP1	1.049124494	5.17232616	37.88519184	2.94E-07
ZNF782	-0.932214508	3.199525651	37.92990518	2.95E-07
ALYREF	0.765392954	5.1760187	37.85661419	2.96E-07
CTSD	1.334065356	6.686577272	37.83315592	2.98E-07
CHD2	0.988433258	9.769121853	37.8202877	2.99E-07
CDCA7L	-1.215826301	3.622046301	37.81636676	3.03E-07
SHB	3.118456249	1.134929432	36.12131262	3.03E-07
RBM44	1.225663635	2.789585963	37.83616857	3.03E-07
CREB1	-0.865644106	7.229232348	37.76555218	3.03E-07
TAP1	1.061421634	8.450384607	37.75108758	3.04E-07
ZFC3H1	0.791999915	7.483658319	37.74282382	3.05E-07
UBAP1	0.907733866	6.613494517	37.72612013	3.06E-07
HSPA1L	-1.282189464	2.56325308	37.83494634	3.07E-07
ENY2	0.929185126	5.813829674	37.69752313	3.09E-07
RHBDF2	1.383726736	5.055936797	37.69625036	3.09E-07
RRBP1	0.980824295	6.864988633	37.69184452	3.09E-07
ZNF846	-1.234128355	2.041582365	37.79552124	3.09E-07
DDHD2	-0.774788603	5.196754138	37.68905114	3.10E-07
RUSC2	1.787949297	2.493360599	37.7585506	3.10E-07
IL16	-1.187775463	6.81934612	37.68227974	3.10E-07
KRT23	-1.905213736	5.788302784	37.67451572	3.11E-07
UAP1	0.94992384	5.033073986	37.65617664	3.12E-07
TPI1	1.150475561	8.054248813	37.59132561	3.17E-07
HMGB3	1.502345937	2.153867863	37.68247519	3.18E-07
C3orf18	-1.79603277	1.817458329	37.4858917	3.19E-07
NT5C3A	1.822451687	8.936727619	37.5723335	3.19E-07
AKAP1	-1.178665313	2.699680184	37.66775821	3.20E-07
ZNF678	-0.928069407	4.105251943	37.5469064	3.23E-07
SLC43A3	1.402757563	3.673276914	37.55620198	3.23E-07
SMYD4	-1.091216756	3.246299375	37.57859127	3.24E-07
CRIM1	-1.390661258	3.058476382	37.59375555	3.24E-07
ZDHHC3	0.939357029	6.565858321	37.50957136	3.24E-07
EME2	-1.038367511	2.745562247	37.57105259	3.27E-07
ANXA5	1.199135845	8.382997472	37.45169582	3.29E-07
NEMP2	-0.974142412	3.380263478	37.46296019	3.33E-07
JOSD1	1.054732609	6.716199202	37.39917941	3.34E-07
VAT1	1.175817119	3.82862215	37.39758709	3.36E-07
PMS1	-0.725110789	4.622905954	37.38200146	3.36E-07
UQCRFS1	0.966062781	6.327644555	37.3632303	3.37E-07
JAK1	-0.753878156	9.230357703	37.35342489	3.38E-07
USP44	-1.786980383	1.335610144	36.76131782	3.39E-07
PSMC3	0.594712119	5.602163896	37.3222165	3.41E-07
CLC	-2.436226806	5.895087812	37.32049405	3.41E-07
ZNF658	-1.89580627	2.015860479	37.28251156	3.43E-07
ZC3HAV1	1.386823613	8.924723725	37.29350119	3.43E-07
ABCD2	-2.193996473	4.428342467	37.31313947	3.44E-07
SYNGR2	0.973532142	6.48260462	37.25969259	3.47E-07
CCDC142	-1.44455308	2.985143178	37.3396512	3.47E-07
EPHB6	-1.247343096	2.171959436	37.30988572	3.52E-07
ZNF793	-1.658201143	1.896853556	37.18748301	3.53E-07
ZNF420	-1.628920903	3.331112918	37.25893346	3.53E-07
GLTP	0.916453418	6.505825067	37.18030957	3.54E-07
AQR	-0.645509633	6.45239579	37.17977062	3.54E-07
ZNF324	1.305293236	4.19290717	37.1724875	3.56E-07
CCDC181	1.538805515	0.739931036	36.53250965	3.58E-07
LMBR1L	0.70942959	5.42668552	37.1379767	3.58E-07
ANAPC5	-0.755744223	6.501703779	37.13101104	3.59E-07
UBALD2	1.520406931	5.455856405	37.13178389	3.59E-07
UBR3	-0.65768275	6.365963073	37.08087754	3.63E-07
NFE2L2	0.833684769	7.915464024	37.08018241	3.63E-07
PCMTD2	-0.768501487	6.620261489	37.07776674	3.64E-07
BHLHE40	2.05918937	6.287918372	37.01634156	3.70E-07
RNF144B	1.821576013	8.053026723	37.01105904	3.70E-07
TSC22D2	1.406862443	5.421956628	37.00805333	3.71E-07
KLHDC3	-1.025444578	4.182205618	37.02154819	3.71E-07
EPAS1	1.89926917	2.953074548	37.03621374	3.73E-07
TANK	1.277949238	9.033301306	36.96965328	3.74E-07
SLU7	0.879163403	7.683636472	36.95298731	3.76E-07
RELT	1.01710652	6.514041505	36.86992666	3.84E-07
EXTL2	-1.401992654	1.225525367	36.45432272	3.84E-07
RABGGTB	1.260983933	6.819635648	36.84590836	3.87E-07
TLR10	-2.074221908	4.281377854	36.87641868	3.87E-07
PTPN12	0.787643642	7.125367682	36.82236294	3.89E-07
DPH6	-0.997189771	2.303398322	36.90137858	3.93E-07
LTB	-1.691759711	6.482592908	36.75274525	3.96E-07
SLC37A1	0.818000537	4.472396093	36.75479436	3.97E-07
SRGAP2	2.291816835	5.564700975	36.74334916	3.98E-07
ERMP1	-1.205719444	4.572348271	36.73019246	4.00E-07
B3GNT2	1.086498876	6.707516603	36.70983841	4.01E-07
USP20	-0.706600916	4.890410839	36.64097237	4.09E-07
ZNF32	-1.088523795	2.971047546	36.69379555	4.11E-07
TYMP	1.304452389	8.165786886	36.58083647	4.15E-07
ITPRID2	0.781156951	7.694742694	36.56806098	4.16E-07
COMMD9	0.758152547	5.207260424	36.4905948	4.25E-07
KCTD15	-1.11535588	2.23196013	36.60203776	4.26E-07
MTRF1L	0.721285204	3.965238917	36.49223083	4.26E-07
ATG2A	2.316429173	6.573284804	36.47814586	4.27E-07
YME1L1	0.718772832	8.242301045	36.47103242	4.27E-07
PCNX2	-0.982664996	3.769530219	36.49383896	4.28E-07
ALDH1A2	1.581454912	4.907131943	36.47112193	4.28E-07
CNOT8	0.785943497	7.531343044	36.46261886	4.28E-07
BORCS6	-0.818763414	2.853213754	36.53083724	4.29E-07
ZBTB10	1.389513545	5.967770715	36.43862325	4.31E-07
ECI2	-1.632347221	2.994054	36.48230726	4.37E-07
ZCCHC24	1.70465331	2.685058772	36.45053689	4.37E-07
KMT5A	1.175500103	4.940881011	36.37190732	4.39E-07
CDKN2D	1.707846773	8.512378138	36.35685037	4.41E-07
DLD	0.757362564	6.436268085	36.29498486	4.48E-07
ZNF792	-1.066331338	3.963941653	36.3155279	4.48E-07
PI16	-1.485921585	1.009982961	35.40009368	4.54E-07
BICD2	-1.066995088	6.124375235	36.20547276	4.59E-07
MSANTD2	-1.602724229	2.367004491	36.29499251	4.60E-07
ARHGAP9	-0.922501087	6.384552604	36.17549884	4.63E-07
UNG	-1.327833919	2.811032803	36.25270032	4.65E-07
HLA-B	1.035444858	12.08349973	36.1580959	4.65E-07
COX11	-0.940985817	4.182627302	36.13023183	4.70E-07
BATF3	2.694725549	3.149029876	36.13973285	4.71E-07
STOML1	2.018319833	3.421709978	36.11950988	4.75E-07
IFIT1	4.131215118	10.86682873	36.04672685	4.79E-07
FRMD8	-1.041633961	4.116739627	36.03916514	4.82E-07
SMNDC1	0.879877509	5.389929263	36.017198	4.83E-07
CCIN	2.649598618	0.688046237	34.29249761	4.83E-07
SDF2L1	1.344497315	3.852922405	35.98608908	4.89E-07
GABARAPL1	1.781493303	8.208025436	35.95620559	4.91E-07
ATG4C	-0.836013573	4.242078579	35.93241226	4.95E-07
PKD2L1	3.917235992	1.617534652	34.07124795	4.99E-07
NUDCD1	-1.19529675	3.733251949	35.79113071	5.17E-07
RPS6KA3	-0.840265699	7.820387614	35.75654653	5.18E-07
WHRN	2.900080642	2.145295501	35.53117537	5.18E-07
USB1	1.26367132	4.351500811	35.75972224	5.18E-07
PI4K2B	1.176048334	6.286533083	35.72492452	5.22E-07
SUN1	-1.132831703	4.686737292	35.72511713	5.23E-07
ASF1A	-0.863296811	5.199330349	35.6858163	5.28E-07
NQO1	-1.050012175	0.83645383	34.94885402	5.32E-07
STARD8	1.306518599	2.783237916	35.69197618	5.36E-07
DZIP1L	3.273750589	1.198011549	34.04065952	5.38E-07
YPEL5	1.884853919	9.960300496	35.61661485	5.38E-07
HNRNPL	0.884797354	7.079223383	35.59311762	5.41E-07
GMNN	0.87612728	3.026896428	35.62393223	5.43E-07
ZNF232	-1.431557697	1.882755522	35.57339846	5.50E-07
PCYOX1	-1.790589686	4.172909768	35.5199555	5.56E-07
FAF2	0.556848251	5.529566841	35.48692412	5.57E-07
LOC112267968	1.552983773	1.95375599	35.5647125	5.57E-07
TMEM223	-1.075215677	2.654158955	35.57500691	5.58E-07
CAT	-1.07228031	7.688688024	35.45436036	5.62E-07
FAM43A	-1.326823364	3.041504649	35.49426227	5.67E-07
CCDC61	-1.568939769	1.245104264	34.92968869	5.67E-07
SYNJ2BP	-1.469873438	3.992203447	35.42274413	5.71E-07
IL15	1.051195309	4.166158276	35.38973481	5.73E-07
KIF3A	-0.97829954	3.459007626	35.40918563	5.75E-07
LRPAP1	0.964527751	7.203249164	35.35433831	5.77E-07
TDRD7	1.569846206	6.636104812	35.3499513	5.78E-07
DPP4	-1.857378223	4.39795792	35.36984038	5.78E-07
PTGER2	1.172819521	6.747857674	35.33595706	5.80E-07
DSE	1.538728687	7.250437243	35.33156662	5.81E-07
RNF19A	0.919937658	8.208691393	35.32878259	5.81E-07
CCDC194	2.498944498	0.819274948	34.06413421	5.83E-07
PGK1	1.161398213	9.633336141	35.31945061	5.83E-07
MPZL1	-1.515613132	5.473202706	35.31821738	5.83E-07
RBM4B	-1.254952215	2.829593284	35.38973788	5.85E-07
NARF	0.841001667	5.83039843	35.28398962	5.88E-07
FANCF	-1.291801859	3.166748488	35.34030245	5.90E-07
FAM135A	-0.782386759	3.927564874	35.2755999	5.93E-07
MAP7D3	-0.862265821	3.330918323	35.2976499	5.93E-07
JADE1	-0.960079742	5.692639191	35.21057193	6.00E-07
CSRNP1	2.431613124	8.330899103	35.20069994	6.02E-07
PGM2	-1.438792631	5.816217461	35.19937088	6.02E-07
ACSS1	-1.282403521	4.572534416	35.17438898	6.08E-07
SUB1	1.081240631	8.545947547	35.16358911	6.08E-07
LCK	-1.70077171	6.561956853	35.1640123	6.08E-07
SDAD1	-1.040197921	5.145457895	35.15356212	6.10E-07
KDM5B	1.181208982	6.256080111	35.13083869	6.13E-07
SLC4A4	-1.401303928	2.161709355	35.19510499	6.18E-07
SUN2	-0.791250101	7.460742492	35.08781926	6.21E-07
ZNF544	-1.045791273	3.611425224	35.09773008	6.24E-07
INPP5B	-0.606302654	4.887256309	35.02552916	6.32E-07
ZNF626	-1.613750542	2.702913788	35.10553608	6.35E-07
PIK3R5	1.660714451	7.334215383	34.99692262	6.36E-07
CMTM2	-1.585305215	6.112000839	34.98477441	6.38E-07
ZMAT3	-1.287185537	4.928347242	34.94671167	6.46E-07
MERTK	2.068849252	3.628519955	34.97327834	6.46E-07
EXOC2	-0.780945932	5.661857685	34.93332112	6.47E-07
PIK3C2A	0.57600798	6.852569978	34.92794406	6.48E-07
MAP1LC3B2	1.343798749	3.479787627	34.9376225	6.52E-07
SRSF3	0.898236449	8.388146213	34.90339606	6.52E-07
LCP2	1.283563107	7.590574363	34.89822903	6.53E-07
TEX10	-0.622574934	4.422017423	34.90224143	6.54E-07
VPS9D1	1.156783188	3.490395014	34.87283072	6.63E-07
WHAMM	1.340268119	5.602986694	34.84521048	6.63E-07
CARD16	1.391697765	7.783301621	34.83797068	6.64E-07
PRKACB	-0.978254676	7.248891316	34.82672366	6.66E-07
TRAM1	0.769689765	8.565167106	34.82264421	6.67E-07
JPT2	-1.59928596	3.15399215	34.89054117	6.68E-07
DTWD2	-1.316225944	2.385472471	34.91951431	6.68E-07
HSP90B1	1.128315957	7.888729574	34.80852066	6.70E-07
CPPED1	-1.200246764	8.285738073	34.80416688	6.70E-07
ZNF74	-1.882050068	2.133155201	34.79426718	6.77E-07
HECA	0.640570866	8.485446691	34.75039559	6.80E-07
DNAJC10	-1.052315141	6.378762873	34.74471797	6.82E-07
RAB37	-0.886822528	5.81295143	34.72434739	6.85E-07
IFNGR2	1.461218044	8.385401012	34.71639154	6.87E-07
ACTL6A	-1.508516928	3.773592463	34.74335036	6.88E-07
FBXO34	0.903575472	6.523429543	34.68656407	6.92E-07
PLPP5	-0.832102625	3.940225978	34.68613653	6.96E-07
CAMSAP2	-1.354343936	2.127283187	34.7553489	6.97E-07
WTAP	1.145990343	8.174860445	34.65909561	6.98E-07
CRLF3	-0.851632568	7.202378868	34.64153292	7.01E-07
IDI1	1.895268307	8.193835137	34.6377424	7.02E-07
NMUR1	-1.765338844	1.623773669	34.44539635	7.02E-07
PAFAH1B2	0.84263215	6.887417845	34.59218578	7.11E-07
NUCB1	1.170998282	6.186449254	34.58800387	7.11E-07
YWHAQ	0.766979398	7.529549141	34.58466554	7.12E-07
MSS51	-1.588313744	1.170549572	34.00210713	7.14E-07
FAM209A	2.528723836	1.21331058	33.86138944	7.15E-07
CPD	1.321835362	9.401458776	34.5620441	7.16E-07
IFT20	1.16748654	4.500611778	34.5512762	7.20E-07
TLE3	1.47463399	7.490886048	34.54307614	7.20E-07
THUMPD2	1.012842923	4.001832013	34.54728543	7.22E-07
SLC35A1	-1.372314675	3.307668146	34.58528936	7.23E-07
HADH	-1.0749223	2.742296759	34.61043018	7.24E-07
GNAI2	0.852351158	8.187841722	34.51390521	7.26E-07
RNH1	0.859528525	6.418263571	34.50054123	7.29E-07
TRMT10A	-1.139158966	2.317689823	34.59415291	7.31E-07
SH3TC1	1.204844802	5.931608271	34.48472241	7.32E-07
ESPL1	2.149311942	1.195166021	34.06708912	7.33E-07
UST	-1.256947976	1.860264785	34.53463348	7.34E-07
TCEANC2	-1.5900708	3.609877529	34.49519196	7.39E-07
MTLN	-1.132695041	1.594879045	34.44088971	7.40E-07
SORT1	1.328450559	6.571304228	34.43197169	7.43E-07
TBCD	-0.703926329	4.430675868	34.36116634	7.59E-07
NSMCE4A	-0.959501513	4.198155017	34.34862476	7.62E-07
ZNF594	-2.017318394	2.60298784	34.38175843	7.72E-07
ZBTB14	-0.886531382	4.379215156	34.2827379	7.76E-07
IGSF9	2.245049133	0.851242314	33.36716732	7.76E-07
SLC1A2	2.455513634	1.466137197	33.87071859	7.77E-07
NARS2	-1.097330193	3.289298898	34.28624931	7.83E-07
TXNL1	0.887673931	6.149004693	34.23008584	7.85E-07
PPP4R3B	-0.627654487	7.382145471	34.22360539	7.86E-07
NRBP1	0.847700844	5.793470123	34.22136426	7.87E-07
LMO2	1.172164615	7.17491163	34.20749727	7.90E-07
SDC4	2.137376392	2.973805483	34.24484181	7.92E-07
POC5	-0.74436252	3.738818575	34.21343107	7.93E-07
PHF6	-0.926163634	5.080220302	34.18710966	7.95E-07
METAP1	-1.00427569	3.655972751	34.19838912	7.98E-07
BLOC1S1	1.02603642	4.060071891	34.15423425	8.04E-07
ZNF654	0.792730359	6.158224555	34.11500865	8.10E-07
BRCA2	1.62433144	6.071923267	34.10233062	8.13E-07
TIA1	-0.658988335	6.584828917	34.09661238	8.14E-07
SDHAF4	-1.21190382	1.520747769	33.96403526	8.32E-07
NFIL3	1.824023806	7.58178389	33.99865332	8.37E-07
SYF2	1.112494498	7.68362295	33.9750403	8.42E-07
TMEM168	-1.317384606	4.23802702	33.97563135	8.46E-07
ZC3H8	-0.820856479	3.379053653	33.98719873	8.48E-07
ZNF30	-1.866733969	1.442838976	33.52563414	8.50E-07
DNAJA3	-1.547404922	3.836390123	33.95904885	8.54E-07
HDAC1	-0.951101137	6.212720264	33.9160299	8.56E-07
PSMD8	0.618794639	5.737904499	33.91475608	8.57E-07
XRCC5	-0.944919346	8.387334689	33.89015819	8.62E-07
P4HTM	-1.095324301	3.122952846	33.94724969	8.62E-07
WDCP	-1.144358574	3.229201866	33.90945704	8.70E-07
BRD2	1.15244501	7.288103379	33.82190648	8.79E-07
PTPN13	-1.417981949	2.838669577	33.90232842	8.80E-07
CD86	0.761407932	6.456322481	33.81442814	8.81E-07
LONRF1	1.271925635	5.86752051	33.81323205	8.81E-07
TBC1D15	0.810211223	6.754774689	33.80098705	8.84E-07
TEC	1.259905482	4.19999618	33.80742987	8.85E-07
KCNMA1	3.331696779	2.808936455	33.6734293	8.87E-07
KLF11	1.337448776	5.031216756	33.78520585	8.88E-07
BOLA1	-1.331596885	1.927920915	33.82591381	8.93E-07
PSD4	-1.181307604	6.448487983	33.75290012	8.96E-07
METTL2B	-1.707505951	3.381389874	33.81228453	8.96E-07
DNAJB6	0.946096115	7.390077543	33.74438627	8.98E-07
ZDHHC16	-1.379408945	2.886350299	33.81781207	8.99E-07
IL17REL	3.327765995	0.69408356	31.40800755	9.00E-07
GCNT7	1.224584813	2.940212699	33.77702268	9.02E-07
ZNF790	-0.959111046	2.861795854	33.76394854	9.11E-07
FUCA2	0.65281051	4.310084714	33.68354505	9.15E-07
NLRC3	-1.776396086	5.409188692	33.66218342	9.20E-07
ZNF559	-1.931433174	3.565641158	33.69934906	9.24E-07
TMEM255A	1.532534436	1.298722061	33.5874816	9.24E-07
CLK1	0.893958368	8.773436373	33.63064918	9.27E-07
POGLUT1	-1.159875291	4.042660738	33.63712932	9.30E-07
TFE3	0.913852532	5.57008672	33.61578607	9.31E-07
CASS4	-1.787774352	4.03203012	33.64409961	9.31E-07
IL4I1	2.345836717	1.96004661	33.54204013	9.34E-07
FCER1A	-2.17901063	4.653023759	33.61468188	9.35E-07
TTC22	-1.608364255	2.310643573	33.68120404	9.36E-07
ALDH1B1	-1.523379497	1.842619075	33.59852609	9.37E-07
MED26	1.159470913	2.812335055	33.64291202	9.38E-07
TMCO6	-0.89566121	2.754791497	33.65982788	9.39E-07
PCDH9	-1.885930098	3.962678129	33.61074676	9.41E-07
COX14	0.972276261	4.570762865	33.5677078	9.44E-07
SLC30A6	-0.966334581	4.925235531	33.56653889	9.44E-07
MRPL24	-1.106609536	3.229258777	33.61033405	9.45E-07
UBC	1.264649544	11.21361739	33.53687778	9.51E-07
VCP	0.714270736	8.242637374	33.51873658	9.56E-07
STAT6	-0.65901967	7.387618294	33.51709463	9.56E-07
APBB2	2.019462819	1.75007828	33.46202744	9.63E-07
SARNP	1.165934617	1.834013347	33.57802809	9.65E-07
PPM1G	-0.675131607	5.156358573	33.46444285	9.71E-07
PPIL4	0.755631203	6.255408095	33.43654507	9.78E-07
CRIP2	-1.350218535	0.858571563	32.60438612	9.79E-07
DSC1	-2.044498975	0.557612245	31.07756329	9.81E-07
ANO9	-1.171314912	3.039710866	33.48316246	9.83E-07
AASDH	-0.700258401	4.258360609	33.42421858	9.84E-07
GOPC	-1.48121058	5.102732582	33.41691684	9.85E-07
TTC13	-0.517707384	5.365747179	33.40008201	9.89E-07
ZNF600	-1.285020179	4.194443308	33.4054157	9.91E-07
ADGRG3	1.502279041	6.356414144	33.38800233	9.92E-07
TREML4	2.015489021	3.428959998	33.42181135	9.92E-07
ALS2CL	-1.346921404	2.084234695	33.46363962	9.93E-07
PPP1R2	1.255887131	8.294318321	33.32538704	1.01E-06
VIM	0.837141099	9.658251601	33.32239553	1.01E-06
EXTL3	-1.078411428	5.09401864	33.30831736	1.01E-06
ESF1	-0.71398052	3.914152981	33.30279228	1.02E-06
ZMYND15	1.830704035	1.250502141	33.09600175	1.02E-06
DDX10	-0.632738502	4.430680234	33.27042669	1.03E-06
THNSL1	-1.870176001	1.935974276	33.21482433	1.03E-06
CASD1	-1.068092561	4.82383134	33.25756615	1.03E-06
KAT14	-1.793416548	3.173734466	33.32492319	1.03E-06
WDR46	-0.724482365	4.523758215	33.23245042	1.04E-06
DNAJB1	1.442354493	7.423672969	33.21113849	1.04E-06
LCOR	0.703047393	7.854387491	33.20284895	1.04E-06
PHC2	1.569328641	7.176190487	33.17359578	1.05E-06
TCL1A	-2.375093621	3.740522333	33.23160064	1.05E-06
GPD1L	-0.964203747	4.384278594	33.17093274	1.06E-06
ZNF394	1.289734134	7.631432812	33.13171995	1.07E-06
HDHD2	-1.166294588	1.583139805	33.11779715	1.07E-06
THEM6	-1.31908208	1.878482319	33.16388797	1.07E-06
MYADM	2.108602057	6.773527793	33.10724575	1.07E-06
ACADSB	-1.148525539	3.678509751	33.1201924	1.08E-06
PLEKHA1	-1.310439959	5.125006695	33.09464704	1.08E-06
CFAP20	0.985565723	4.57985527	33.09534712	1.08E-06
ZNF354C	-1.580965661	2.945640823	33.17036401	1.08E-06
CSRP2	-1.281789603	0.504085433	31.58309881	1.08E-06
ZNF816	-1.138225584	3.676258285	33.10124705	1.08E-06
TBC1D7	1.438948609	4.029657658	33.08459114	1.08E-06
MTIF3	-0.951398347	4.016333694	33.06739397	1.09E-06
EIF5AL1	1.176301393	2.349835538	33.11183074	1.09E-06
GBP2	1.632933113	10.41848861	33.02022043	1.10E-06
FKTN	-1.117735556	3.436239913	33.05696481	1.10E-06
SLC35F5	-0.844467878	6.032344506	33.01238316	1.10E-06
NT5DC1	-1.477436047	3.276037388	33.06611699	1.10E-06
ANKZF1	-1.0043261	5.120159899	32.97482085	1.11E-06
RSBN1L	-0.839565081	6.560379358	32.95534573	1.12E-06
DIS3L	-0.973876921	4.305138626	32.96137453	1.12E-06
NCOA7	1.969549642	7.297992478	32.95020358	1.12E-06
ZNF302	-1.423248644	4.256765162	32.95812075	1.12E-06
ZNF606	-1.084912641	2.861372317	33.00688108	1.12E-06
ALDH16A1	-0.989997937	4.113091149	32.94444267	1.13E-06
TRA2A	1.189110272	7.26631157	32.91755653	1.13E-06
SAMM50	-0.980586491	3.73994991	32.93633692	1.13E-06
CLEC17A	-2.09530834	2.499407381	32.92501108	1.15E-06
MZF1	-1.339097356	2.377734873	32.94820114	1.15E-06
TMBIM1	0.750048078	7.292305076	32.84875331	1.15E-06
PIGM	-1.183016887	2.802670726	32.92071717	1.15E-06
ACOX1	-1.502621667	6.916939408	32.83429372	1.16E-06
GBP3	1.220057597	6.560023919	32.83116612	1.16E-06
ELOC	0.939061305	5.486842724	32.83182937	1.16E-06
SAP30	2.67131703	5.353170563	32.82833921	1.16E-06
BCLAF1	1.349384734	9.496263702	32.79848612	1.17E-06
SLC16A6	1.23823127	5.729955441	32.78021221	1.18E-06
CRTC2	1.457908597	4.057814758	32.79033667	1.18E-06
DAZAP2	0.920159081	9.43334004	32.77530449	1.18E-06
ESYT1	-1.733181308	6.100999263	32.77613452	1.18E-06
PTP4A2	0.934386051	9.647220992	32.7553178	1.18E-06
ANXA7	0.878909891	7.3988411	32.73417835	1.19E-06
FLOT1	1.219665436	7.361504625	32.72008943	1.20E-06
PMM2	-1.06360523	4.112020637	32.72854261	1.20E-06
HSD17B4	-1.084653549	5.849187469	32.6910208	1.21E-06
DENND6A	0.982078524	6.912968231	32.66995947	1.21E-06
HNRNPLL	1.425279607	6.781308391	32.66478418	1.21E-06
PTPRE	0.718743718	8.389362212	32.6579218	1.22E-06
ZFP62	-1.41738431	4.126430741	32.67496138	1.22E-06
CCNK	1.204547993	4.518343831	32.64646613	1.22E-06
TBC1D4	-1.524915143	5.199417734	32.62538821	1.23E-06
TECPR1	-1.158572805	5.041417226	32.60820343	1.24E-06
AEN	0.758819847	4.911613431	32.60689138	1.24E-06
ZNF717	-1.465636786	2.038716477	32.66444571	1.24E-06
GTF2B	1.012398697	6.92142125	32.59028584	1.24E-06
ZNF285	-1.827634564	0.778775738	31.11544211	1.24E-06
P4HA2	1.667228915	2.102386184	32.64175136	1.24E-06
KLC4	-0.852926745	2.435374831	32.65924696	1.25E-06
WDR48	0.808885878	6.599571562	32.54271236	1.26E-06
LGALS9	1.438158414	4.22483622	32.52483851	1.27E-06
DDA1	1.184220893	3.496680782	32.53000599	1.27E-06
POLG	-0.849026566	5.419001416	32.49586989	1.27E-06
RTCB	1.21097592	6.292281852	32.48997993	1.28E-06
PTS	1.354977952	4.358049053	32.49376879	1.28E-06
PAN2	-1.005386074	3.715404869	32.50509909	1.28E-06
AGMAT	-1.787826019	1.61320281	32.24866535	1.30E-06
RNGTT	-0.746345468	5.30967477	32.41517311	1.30E-06
ANXA1	1.197564209	9.832132551	32.4092924	1.31E-06
ANKRD46	-1.251786689	3.373820368	32.4528945	1.31E-06
JDP2	1.865724682	6.090999201	32.37924207	1.32E-06
SEMA3B	1.98984166	0.994236869	31.92415646	1.32E-06
MPC1	0.934591684	5.036669755	32.37248429	1.32E-06
S100PBP	-1.142576469	4.929881672	32.370607	1.32E-06
EIF4B	-1.057799112	8.711573578	32.35912744	1.32E-06
SELENOS	0.935335712	5.186174787	32.35366537	1.33E-06
MAFG	1.276596055	3.777361694	32.36802588	1.33E-06
SH3PXD2B	3.035701174	1.276856455	31.35271859	1.33E-06
L3HYPDH	-1.073363051	2.564702832	32.42428579	1.33E-06
DOT1L	1.470498139	4.754764877	32.34054289	1.33E-06
PATJ	-1.426713846	4.609769932	32.33060806	1.34E-06
MASTL	1.456530383	6.070587663	32.30483055	1.34E-06
NR1D2	0.880620971	6.807362306	32.28736906	1.35E-06
ACKR3	-1.619272069	0.976626603	31.44687742	1.35E-06
KDM3A	1.127647491	7.887565873	32.272357	1.36E-06
RCHY1	0.668832211	5.438275768	32.2347136	1.37E-06
SIRT1	-0.621350454	5.506856265	32.19961842	1.39E-06
JAG1	1.380102153	3.788815718	32.21134167	1.39E-06
CLASRP	1.026024411	3.639718293	32.20394054	1.39E-06
RCSD1	-1.12535604	7.697148088	32.17222813	1.40E-06
C12orf57	-1.296413375	3.379776419	32.20844856	1.40E-06
DENND3	1.024333723	8.407118555	32.1630715	1.40E-06
WDR70	-0.705371147	4.340608353	32.16961924	1.40E-06
CPA3	-1.779506234	2.472891085	32.24211888	1.40E-06
RPA2	-0.961942407	5.583747125	32.14860699	1.41E-06
WAC	0.713828735	8.602857936	32.12849482	1.41E-06
CHCHD2	0.810578583	7.215064973	32.11874343	1.42E-06
ZNF696	-1.77687864	2.260159442	32.1758735	1.42E-06
PTER	-0.910069077	4.134978994	32.12521729	1.42E-06
ZNF383	-1.20031834	3.58544218	32.13396715	1.42E-06
CCL3	3.157430364	3.345900077	32.09501642	1.43E-06
ZNF808	-0.756807666	4.775900606	32.07045295	1.44E-06
DOCK9	-1.556202182	4.957436212	32.06814793	1.44E-06
LPXN	-1.231360934	5.054570888	32.0650103	1.44E-06
DENND1B	0.476262069	6.328437772	32.03967877	1.45E-06
ARMCX2	-1.693753592	1.091421097	31.34030111	1.45E-06
MRM1	-1.879344613	1.017265313	31.01272039	1.46E-06
ICE2	-0.569836287	5.729234762	32.02247357	1.46E-06
RIC8B	-0.661545107	3.72197687	32.03526227	1.46E-06
MBD2	0.888840275	7.753008903	32.0124534	1.46E-06
GRIPAP1	0.612728502	5.520029921	32.00057794	1.47E-06
XYLT2	-1.085913948	2.961694694	32.02368109	1.48E-06
PPP1CA	-0.85562454	5.339940768	31.95681539	1.48E-06
GRK6	0.950366889	7.144541166	31.94898772	1.49E-06
AP3S1	1.025962577	6.524100064	31.94657951	1.49E-06
VSIG1	-1.907587531	2.300144211	31.96654141	1.50E-06
DEF8	-1.334978841	5.506963778	31.91250611	1.50E-06
IFNGR1	1.346669265	9.467768269	31.89716114	1.51E-06
AKIRIN1	1.06282587	7.889815974	31.89085484	1.51E-06
COG6	-1.135487797	4.119059784	31.89919137	1.52E-06
ANXA6	-0.948733995	7.831030049	31.87992012	1.52E-06
ADNP2	0.971040591	4.513754488	31.86698796	1.52E-06
MIB1	-0.69376504	6.932351337	31.85154049	1.53E-06
NMI	1.207291151	7.801549728	31.84901453	1.53E-06
CCDC102A	-1.547350203	1.766958428	31.82164139	1.53E-06
GPAM	-1.141504554	3.117554403	31.87119695	1.54E-06
NUP98	0.876821337	8.759246469	31.80989385	1.55E-06
ARMC10	-1.351887626	4.168901892	31.81510124	1.55E-06
ATP6V0E2	-1.459509193	2.064051239	31.85949113	1.55E-06
KIF21A	-1.233784298	3.80457915	31.81426122	1.56E-06
HERC4	-0.738608692	6.520252116	31.79019581	1.56E-06
ZSWIM7	-0.710062089	3.077635752	31.82885419	1.56E-06
CCDC32	0.873473426	3.860447062	31.79230773	1.56E-06
TBL2	1.24133631	4.740966949	31.77651397	1.56E-06
ATP11B	0.856252843	8.936766368	31.76355034	1.57E-06
USP13	-1.62413416	1.725524242	31.69608887	1.57E-06
SLC2A3	1.428144182	10.03283217	31.75013631	1.57E-06
ZNF786	-1.498527509	2.54447725	31.82467012	1.58E-06
CCNL1	1.884180719	10.32390827	31.7010772	1.60E-06
AGPAT5	-0.921930954	4.693473267	31.68944873	1.60E-06
CROT	-1.216541402	3.002179688	31.74110936	1.61E-06
SRF	1.21293153	4.794598146	31.67621046	1.61E-06
THEM5	-1.715534632	1.028525696	30.84274378	1.62E-06
HSPA1B	1.223161883	4.026550441	31.65134215	1.62E-06
MPPE1	-1.099683407	5.270975389	31.6388397	1.63E-06
CLEC4E	2.018754048	8.080856988	31.61626064	1.64E-06
PUM3	-0.650603316	4.329265325	31.62267393	1.64E-06
ARRDC2	1.068549511	6.400908685	31.61392225	1.64E-06
SLC2A4RG	-1.0049637	1.929107694	31.67354229	1.65E-06
ATG4D	0.991892979	3.334151516	31.61458487	1.65E-06
HSPA2	3.247148857	2.455967526	31.38746254	1.65E-06
TTLL12	-1.29329912	2.227995747	31.66562278	1.65E-06
NSG1	-1.833803975	1.332050368	31.11273372	1.65E-06
SCRIB	-1.168639725	2.86269277	31.63921612	1.66E-06
PDE4DIP	-1.554294047	4.128890525	31.58121762	1.66E-06
PCYOX1L	-1.419048712	2.329877074	31.64316054	1.66E-06
NUP43	-1.107153181	4.320694719	31.55763531	1.67E-06
CACNA1A	2.093758969	1.78860414	31.47838376	1.69E-06
ACSL1	1.611633272	11.37671911	31.50964746	1.69E-06
PIK3AP1	0.99487928	9.310700254	31.506581	1.69E-06
PPWD1	-0.780650274	5.69488889	31.50401189	1.69E-06
MRPL30	-1.155749157	3.936961489	31.51818509	1.69E-06
SGPP1	-0.804381898	4.945948609	31.49464195	1.70E-06
PRMT2	-1.312667495	6.102483256	31.48903134	1.70E-06
MCM8	-0.964351778	2.112355933	31.57253277	1.70E-06
TRAPPC10	0.595709247	6.807065247	31.47672157	1.70E-06
SLC50A1	0.665746183	4.336330105	31.46966325	1.71E-06
SLC33A1	-0.616813416	3.812720767	31.47866758	1.71E-06
ERLIN1	2.033654054	5.871916119	31.45817088	1.71E-06
TRIM32	-1.613891073	2.32428593	31.52191284	1.72E-06
ARSK	-0.835132558	2.331834146	31.52350933	1.72E-06
MAGEF1	-1.248961516	2.707109978	31.49454193	1.73E-06
ZNF721	-1.126828763	4.77636269	31.40774028	1.74E-06
RXRB	-1.051439014	3.793669521	31.42172569	1.74E-06
GPR132	0.903878594	5.347685418	31.39416364	1.74E-06
LRPPRC	-0.95510775	6.136751821	31.38929955	1.75E-06
SMAD7	2.182799371	4.267735302	31.37145775	1.76E-06
HEMK1	-1.063751989	3.405628344	31.3885937	1.76E-06
FZR1	0.81289979	5.81826346	31.34285567	1.77E-06
OSMR	1.473490311	3.424479793	31.36714377	1.77E-06
ZNF227	-0.880125457	4.153815721	31.34477799	1.77E-06
ERP29	0.9965924	6.602373524	31.32721804	1.78E-06
KCMF1	0.717281724	6.76125015	31.30365435	1.79E-06
ITPKC	0.902545258	3.733752198	31.31252697	1.79E-06
CCP110	0.720381181	5.858287583	31.29444883	1.79E-06
CD1D	1.037980149	6.052626659	31.28544095	1.80E-06
GNA13	0.788434481	9.13460655	31.26285111	1.81E-06
ICAM3	-0.982877915	6.230001351	31.25819473	1.81E-06
ARF1	0.849770661	7.988701542	31.24670677	1.82E-06
UBE3C	-0.556416611	6.221657607	31.2393224	1.82E-06
ANAPC7	-1.276869	4.113584562	31.24907056	1.83E-06
PAFAH2	-1.310727566	3.734800515	31.25297533	1.83E-06
OSBPL10	-1.711001183	3.065359677	31.28774766	1.83E-06
SPIN3	-1.426243432	2.626211849	31.29036945	1.84E-06
IPP	-1.107529971	2.880361065	31.26034281	1.85E-06
ADAM22	-1.014523648	2.218973305	31.28499898	1.85E-06
AKT3	-0.678762717	6.114448507	31.17984035	1.85E-06
PRPF6	-0.703584091	5.986513756	31.1597089	1.87E-06
PREPL	-1.170175168	4.234318765	31.16798958	1.87E-06
ARHGEF9	-1.054631384	3.156925693	31.18154485	1.88E-06
DEDD2	1.262495289	7.167862495	31.10296713	1.90E-06
RAD1	-0.814275845	3.678251276	31.1092328	1.90E-06
DCP1A	1.051488678	5.26190068	31.08937707	1.90E-06
FBXO33	1.276450731	7.352477654	31.08685494	1.90E-06
LDLRAP1	-1.333829273	3.900799903	31.10517982	1.91E-06
HMG20A	-0.927555871	4.191114656	31.09038302	1.91E-06
PCID2	-1.246427528	4.484288075	31.08539757	1.91E-06
MGLL	1.101093189	3.754202521	31.06601975	1.92E-06
ELAC1	-1.047426682	2.194557664	31.12717187	1.93E-06
FDXACB1	-1.305694119	0.948633234	30.4772272	1.93E-06
ZNF33B	-1.470798066	4.841079789	31.03175753	1.94E-06
TEX264	-0.638229997	4.33200686	31.02496867	1.94E-06
VPS26B	-0.700740675	4.946080304	31.01167151	1.95E-06
FCRL3	-1.674482737	4.404304629	31.0199043	1.95E-06
PIGK	-0.744384701	5.278417434	31.00452393	1.95E-06
TMEM170B	1.10247725	7.32783426	30.99059321	1.96E-06
PARP1	-1.363993581	6.060282851	30.97696314	1.97E-06
AHCYL1	-0.837237844	5.450460598	30.97346785	1.97E-06
CCNT1	0.630809454	6.224544778	30.96620312	1.97E-06
RGL2	-0.859645449	5.308451497	30.96322403	1.98E-06
ATP6V1G1	1.109255486	8.075484674	30.94117745	1.99E-06
RPL6	-0.839174863	9.101433909	30.92446475	2.00E-06
SLC16A10	-1.747299793	1.854055591	30.85746743	2.01E-06
GTF2F1	0.764170816	6.13044086	30.89312735	2.01E-06
ALDH18A1	-1.467359755	3.541858235	30.92861857	2.02E-06
USP38	0.629583157	6.774900842	30.88280382	2.02E-06
RPL13	-0.835037364	9.619398807	30.88007808	2.02E-06
HMOX1	1.480370035	5.965547475	30.87121055	2.03E-06
XBP1	0.827338245	7.655128253	30.85924828	2.03E-06
ATP1B1	1.281120064	3.016426335	30.87342555	2.05E-06
CLEC9A	-1.443561946	1.324500574	30.54600191	2.07E-06
SETD6	-1.178978071	2.726136037	30.85822597	2.08E-06
ZNF146	-1.202374052	6.005852681	30.78188692	2.08E-06
NIF3L1	-1.143259055	3.226273744	30.81788839	2.09E-06
DRAM1	0.80258984	4.807731148	30.7728209	2.09E-06
MS4A1	-1.836276308	6.168115726	30.75551315	2.10E-06
VPS45	-0.978715764	4.472658453	30.73630292	2.11E-06
RAB5C	0.896986162	4.951732158	30.72143849	2.12E-06
PHAX	-0.983005592	4.619388813	30.72246515	2.12E-06
PNPLA8	1.414481096	7.801097577	30.70479544	2.13E-06
DEFB1	8.135336321	1.851868114	35.64223046	2.13E-06
SKP2	-1.192833911	3.981263334	30.71769758	2.13E-06
PKP4	-0.754624581	4.049899813	30.7060686	2.13E-06
SLC25A15	-0.981427307	2.76484248	30.75656791	2.14E-06
ZNF226	-0.971138959	4.108283093	30.65789459	2.16E-06
SASH3	0.747381	7.132440555	30.64515798	2.16E-06
DOCK11	-0.701966563	8.488263539	30.62122672	2.18E-06
TFB1M	-1.799677924	2.183355882	30.65773946	2.18E-06
MED22	-0.977450445	3.934531145	30.62885217	2.18E-06
ALDH3A2	-1.118918708	4.579106838	30.61678367	2.19E-06
INHBA	1.695578212	0.666380787	29.98970535	2.21E-06
WRAP73	-0.893838693	3.723956137	30.58430643	2.22E-06
LYRM1	1.010906574	5.770322763	30.51377488	2.25E-06
TNIP2	0.514806331	5.159394739	30.51363693	2.25E-06
IRAK3	1.421078341	8.223158865	30.5024099	2.26E-06
SMAD1	1.060831191	2.327342091	30.54533946	2.27E-06
ZC3H11A	1.148117973	2.702367233	30.51596637	2.28E-06
AMOT	-1.689667434	1.272979407	30.04662328	2.28E-06
CCDC112	-0.609529583	3.564787719	30.46415551	2.30E-06
CD164	0.662323759	8.797526909	30.43395027	2.30E-06
FAM20C	2.080043203	2.615025587	30.44826407	2.32E-06
SLC7A5	1.802142415	3.671894745	30.4021718	2.34E-06
SMC6	-0.659065938	5.748369489	30.37512776	2.34E-06
PAG1	1.005991768	8.394110416	30.35469041	2.36E-06
CCDC85C	1.420714317	3.898182816	30.34932522	2.37E-06
CDK2	0.840401183	3.127821055	30.36509268	2.37E-06
GCDH	-0.933326536	3.153492411	30.35489698	2.38E-06
TMEM81	-1.318133339	0.942299651	29.74456034	2.39E-06
BPNT1	-1.574901439	3.151478487	30.34972945	2.40E-06
TXNRD1	1.008798873	8.129844374	30.27459084	2.41E-06
TRMT10B	-0.751089628	2.808109351	30.33092803	2.41E-06
ACADM	-0.538210616	5.227217552	30.26790383	2.42E-06
TP53I13	-0.665466826	3.204275012	30.29773733	2.42E-06
P4HB	0.990878723	7.384521502	30.26203313	2.42E-06
TIGD2	-1.052858237	2.501315399	30.32915459	2.43E-06
GPR82	-1.937247931	1.988849234	30.2125026	2.43E-06
HK2	1.777482831	7.477628098	30.22606335	2.45E-06
APEH	-0.947565852	4.936905579	30.21272288	2.46E-06
CSF1	1.970617636	3.054647251	30.23873542	2.46E-06
WNT16	-1.954488085	0.772651134	28.77094348	2.48E-06
IVNS1ABP	1.408324054	9.019308695	30.16918709	2.49E-06
PTP4A3	-1.046922466	3.445859008	30.1973031	2.49E-06
FAN1	-0.728759951	4.433005948	30.17078912	2.49E-06
PPP2R2A	0.585146428	6.042032389	30.16345944	2.49E-06
RALY	0.60779505	6.965916776	30.16298607	2.49E-06
TXNDC15	-1.20500317	4.594580776	30.15396695	2.50E-06
DHX8	0.596655406	7.065721292	30.11507212	2.53E-06
MED11	-1.028345763	3.221043204	30.15464595	2.53E-06
PDE2A	2.005512908	1.785780471	30.08852707	2.54E-06
FCN1	1.041269362	10.40981174	30.09432912	2.54E-06
ZNF33A	-1.214345471	6.761946313	30.07282139	2.56E-06
TMEM69	-1.131593933	3.21862583	30.10450142	2.57E-06
RBM11	1.885536666	2.26807856	30.09906199	2.57E-06
ZNF317	0.603657353	5.345823519	30.02036525	2.60E-06
PCED1A	-0.843094282	2.613101279	30.08703074	2.60E-06
GEMIN6	-1.620760942	2.819054757	30.07898377	2.61E-06
RBBP6	0.969043388	6.724971242	29.97167195	2.64E-06
RTN4IP1	-1.151636052	1.714552579	29.97044077	2.66E-06
IMPA2	-1.284739345	4.366642771	29.94362104	2.66E-06
HILPDA	3.049025964	3.070026204	29.92950379	2.67E-06
ICAM5	1.841007842	0.967366472	29.57688673	2.68E-06
OGFRL1	-1.097578786	8.785441734	29.89637873	2.69E-06
RUFY3	0.67574659	5.34226457	29.88272417	2.71E-06
GALE	1.111738084	2.932409825	29.8622354	2.75E-06
NUBPL	-0.919106285	2.171815191	29.90255456	2.76E-06
HLCS	-1.136497505	3.167021763	29.86279618	2.76E-06
DENND1A	1.065649958	6.106792652	29.79426548	2.78E-06
KCTD9	0.583709638	5.259424247	29.79134585	2.78E-06
COG8	-1.465607407	2.404717837	29.85029848	2.79E-06
PKIA	-1.109499672	3.25322833	29.79196496	2.81E-06
DNAJC19	-1.053757926	3.809236882	29.75474516	2.82E-06
MGAT1	0.899545142	7.728763558	29.7161655	2.84E-06
HKDC1	-1.727517546	0.936261327	28.84191667	2.84E-06
CAPS	-0.990153352	1.39734115	29.66456981	2.85E-06
CUBN	-1.176094544	2.436621016	29.78579411	2.85E-06
CCDC141	-1.380082122	2.7498327	29.77622336	2.85E-06
SIT1	-1.574505197	3.830039719	29.72077422	2.86E-06
JRKL	-1.461381664	3.063009204	29.74654745	2.86E-06
PRX	-1.170067615	1.047610185	29.33917896	2.86E-06
FBXW5	-0.516119799	5.735012381	29.68826264	2.86E-06
LY9	-0.983884266	4.131524354	29.66222473	2.90E-06
TJP3	-1.356540633	0.847123162	28.94455865	2.91E-06
DNAL4	-1.293016435	1.757323722	29.65516995	2.91E-06
TRIM16	-1.141183208	1.064501524	29.31982919	2.92E-06
FMNL2	1.178716262	3.171723088	29.6459785	2.93E-06
CDC42EP4	1.258385073	2.614324108	29.65539581	2.94E-06
RNF213	1.729177847	10.52138076	29.59259616	2.95E-06
SLC30A5	-0.749943134	5.139614888	29.56695752	2.97E-06
TREM1	1.792261734	9.230443945	29.55969051	2.98E-06
C4orf33	0.936996164	4.723764879	29.55711679	2.98E-06
TRAF3IP3	-0.959761039	6.134736504	29.54743577	2.99E-06
ESS2	0.742383634	3.947089068	29.55054022	2.99E-06
PLCB1	-0.883485134	3.733454581	29.55776188	2.99E-06
TMC6	-0.767313922	6.519716223	29.52766308	3.00E-06
ZNF17	-1.209279929	2.760959684	29.59112754	3.01E-06
TUBGCP3	-0.56711711	5.088335069	29.51319631	3.02E-06
SKAP1	-1.114690403	3.509897998	29.53514913	3.02E-06
UBE2D1	1.511583292	8.330830705	29.49813279	3.03E-06
TLE1	2.139505744	4.305394782	29.51039778	3.03E-06
SELL	1.178327912	10.55149643	29.49203867	3.04E-06
TRIM35	-0.976791704	4.308302121	29.47490481	3.06E-06
POLR3B	-1.021329534	3.008476915	29.51380892	3.06E-06
CDC16	-0.479309224	5.341488421	29.46175418	3.06E-06
YAF2	0.776636191	6.000148932	29.43746825	3.08E-06
ATPAF1	-0.871991533	4.115770528	29.43121065	3.10E-06
LMNB1	1.360255046	7.771847131	29.40354076	3.12E-06
PGLS	-0.81010687	3.288404422	29.41797075	3.13E-06
MAGT1	0.646895093	7.182227958	29.37694552	3.14E-06
KLHL42	-1.375523294	3.472796343	29.41010074	3.14E-06
GAS6	1.529699701	2.7343812	29.4178198	3.15E-06
SLC1A3	2.308966289	2.881244814	29.39806727	3.15E-06
DTNBP1	0.768716889	3.500795619	29.37265539	3.16E-06
POLR3H	-0.990976855	2.085129885	29.42834431	3.17E-06
URI1	-0.606982769	5.859577716	29.3495778	3.17E-06
UBE2L3	0.621462046	6.251408562	29.33640354	3.18E-06
TUBB6	1.766362036	4.040622844	29.3443807	3.18E-06
TTC16	-1.567472657	2.035240987	29.35749293	3.20E-06
TAS2R20	-1.301543853	1.110674153	28.96376279	3.22E-06
ZFP90	-0.809360906	4.771826434	29.25273986	3.26E-06
ZPR1	0.707199622	5.515176943	29.2480861	3.26E-06
FBRS	1.200784881	5.959483751	29.23793164	3.27E-06
PRKAB1	0.76901516	4.120074183	29.23952426	3.28E-06
SH2B2	1.129054595	3.330106376	29.25354086	3.28E-06
C2orf68	-0.737697808	5.250668649	29.22833186	3.28E-06
TMEM268	1.416840765	4.169345304	29.23305993	3.29E-06
HMGN3	-0.763912718	4.682045696	29.21549774	3.30E-06
ATP6V0A2	-0.732907198	5.104597288	29.21193711	3.30E-06
RAB11FIP2	0.536188363	5.452718916	29.2045524	3.31E-06
PALD1	1.76896449	0.808998812	28.76529934	3.32E-06
SENP2	0.556834904	5.943683544	29.16979877	3.34E-06
PLEKHO2	1.007485954	6.155813645	29.15206617	3.36E-06
DIABLO	1.445352555	3.580663571	29.16088427	3.37E-06
B3GALT6	-1.620475089	3.10600822	29.18911752	3.38E-06
CRY2	0.829523265	5.148763369	29.13057053	3.38E-06
DTD2	-1.492616466	1.663701526	29.07614378	3.39E-06
ZC2HC1A	-1.165040853	2.133166992	29.19107667	3.39E-06
PECAM1	-1.00522541	7.698824411	29.11308957	3.40E-06
OSBPL8	-1.077324407	9.250874981	29.11032517	3.40E-06
GNPAT	-0.831689203	5.173495	29.08635131	3.43E-06
NNT	-0.562748676	6.097450791	29.08331505	3.43E-06
MRPL48	-0.969065717	3.094189033	29.10400777	3.45E-06
MRPS27	-1.056841566	4.142359352	29.04468329	3.48E-06
CD244	-1.340563687	5.161601255	29.02490598	3.49E-06
CD300LF	1.103967727	6.040631016	28.99688304	3.52E-06
RER1	-0.849230738	5.477680868	28.97427962	3.54E-06
KANSL2	0.698559828	5.559153712	28.96765052	3.55E-06
MMS19	-1.143048871	4.577600369	28.96604642	3.55E-06
PCYT2	-0.622944925	2.839471848	29.00061176	3.56E-06
BBS10	-1.917911476	3.336544672	29.00244786	3.57E-06
NDRG3	-1.063623496	4.504937702	28.94249989	3.58E-06
ABHD6	-1.3506993	2.421095482	29.01032129	3.58E-06
TOR1B	1.74677878	6.78718004	28.91220291	3.61E-06
MTERF4	-0.744621211	4.277908144	28.91165568	3.61E-06
CLEC6A	1.518222194	2.627093829	28.94929904	3.62E-06
PCBD2	-0.680076477	3.227943312	28.91927281	3.63E-06
GIGYF2	-0.467604032	6.547892754	28.87966121	3.64E-06
PCNX4	-0.873563195	5.505482017	28.88032496	3.64E-06
ZNF267	1.270029377	8.611548573	28.85033285	3.67E-06
ARFRP1	-0.638026688	4.425558238	28.84117757	3.69E-06
TMEM219	0.767412467	4.81104636	28.83313284	3.69E-06
NAP1L2	-1.603148188	2.091454291	28.87111452	3.70E-06
ANKS3	-0.935483022	2.113500742	28.89544833	3.71E-06
PBXIP1	-0.568554175	7.783054215	28.81219684	3.72E-06
TNFRSF1B	0.853001543	8.341116547	28.80110049	3.73E-06
TDRKH	-1.519515148	1.61793519	28.71804229	3.74E-06
BACH1	0.951243972	9.965605231	28.78869753	3.74E-06
NANP	0.907398982	2.884959464	28.81438189	3.75E-06
STXBP5	-1.358177263	6.75011102	28.76376682	3.77E-06
MFNG	-0.722808106	4.46058911	28.7641437	3.77E-06
PPP1R11	0.631479861	4.167698062	28.76256647	3.78E-06
RBBP5	-0.76416683	5.20523634	28.75567189	3.78E-06
HACD2	-0.928255137	4.318932352	28.75952424	3.78E-06
EIF5	1.024362938	8.81835321	28.73519077	3.80E-06
ABCD3	-0.814430178	5.039866396	28.73259922	3.81E-06
MTMR6	0.917778345	7.756271151	28.72410068	3.81E-06
SAR1B	0.569344153	6.178001007	28.70159372	3.84E-06
EPB41L3	0.656122785	5.617658049	28.6840219	3.86E-06
PTPN7	1.222983424	5.035806227	28.68222865	3.86E-06
COX8A	0.818463097	4.80794896	28.68181939	3.87E-06
ZYG11B	-0.700294715	6.211920595	28.67485102	3.87E-06
SPG7	-0.840290708	5.404969434	28.66413341	3.88E-06
IRGQ	1.535287146	4.852379124	28.63966927	3.92E-06
MPDU1	0.648137928	4.128682469	28.63802618	3.92E-06
AKAP17A	0.967798259	6.886710864	28.60716271	3.95E-06
AP5M1	-0.718196221	6.075950542	28.59141028	3.97E-06
ILF2	0.496194134	6.499091962	28.57617249	3.99E-06
SLC25A17	-0.962409097	2.597308114	28.63769086	3.99E-06
ZNF83	-0.901947637	4.358710796	28.55984913	4.02E-06
PARD6B	-1.133348519	2.142241977	28.61564628	4.03E-06
SLC23A2	1.144428529	5.243753522	28.54079452	4.03E-06
MX2	1.366075221	7.939954619	28.53196488	4.04E-06
ZNF354B	-0.982331875	2.474286887	28.59262772	4.05E-06
BCS1L	-1.059515884	2.105309566	28.58520014	4.07E-06
BIVM	-1.111311011	1.86413136	28.55000169	4.08E-06
DDX17	-0.759625655	9.231272998	28.49525586	4.09E-06
ARL6IP6	-0.876583438	5.056699097	28.4872632	4.10E-06
MPI	-0.936008037	3.215549544	28.5111093	4.11E-06
TMEM204	-1.938113858	3.272368836	28.5176845	4.13E-06
PRKCZ	-0.971518664	2.599027497	28.52459592	4.13E-06
EPG5	1.024580073	6.930246614	28.45361765	4.14E-06
MLF1	2.050649635	1.99011807	28.45936552	4.14E-06
CDADC1	0.994092971	4.318723772	28.44471163	4.15E-06
ZNF772	-1.550761363	2.668449984	28.50344814	4.16E-06
AVIL	-1.839293409	2.722264283	28.49295274	4.17E-06
NLRX1	-1.586405429	2.546628449	28.48583504	4.18E-06
RUVBL1	-1.342223568	3.794496243	28.43570368	4.19E-06
MUS81	-0.810406152	3.459932386	28.43380784	4.19E-06
MFSD8	-0.549747149	4.861721445	28.41162004	4.19E-06
MED21	0.64479322	5.672050396	28.39825643	4.21E-06
FAM8A1	1.178303442	8.477693578	28.3881159	4.22E-06
TRADD	-0.755989887	4.656478857	28.39132148	4.22E-06
KNOP1	-1.339216457	2.337441185	28.45200541	4.23E-06
NDUFB9	0.612882846	5.716648613	28.36893884	4.24E-06
RINL	-1.448087289	3.963154796	28.37389219	4.26E-06
ZNF528	-0.916295383	3.006928721	28.3789453	4.29E-06
SF3B5	0.87727052	5.795963315	28.33470146	4.29E-06
RASSF1	-0.951247993	5.259682063	28.32720866	4.30E-06
ZNF71	-1.275166844	2.026277524	28.38404763	4.30E-06
ZNF692	-1.447933277	2.684849872	28.37921661	4.32E-06
ATG14	0.7519839	5.524158885	28.30399952	4.33E-06
SP140	1.055208302	6.802833489	28.30080408	4.33E-06
TOB1	2.377779	6.504111304	28.29825101	4.34E-06
ELP3	-0.850998557	4.688847921	28.29225843	4.35E-06
ABAT	-1.348297608	3.750162632	28.3057089	4.35E-06
ERP27	-1.144017849	1.950596582	28.34145719	4.36E-06
C4orf46	0.920060192	3.188714219	28.2980809	4.37E-06
ZNF687	1.438374679	4.764896723	28.25733553	4.39E-06
CRYGS	-1.455225345	0.698809014	27.33781002	4.40E-06
DCAKD	-0.889076937	2.603780057	28.30929156	4.40E-06
SMYD2	-0.737776279	4.263698948	28.23233151	4.43E-06
NOSIP	-0.663132365	5.773105497	28.21967163	4.44E-06
VPS72	-1.204508594	3.769664926	28.19105964	4.50E-06
KIAA1143	-0.836662971	5.429341638	28.15966306	4.52E-06
STK17B	1.095022986	10.914529	28.13773278	4.55E-06
COLGALT2	-1.690259203	1.402214429	27.88321343	4.55E-06
FGF13	2.005605644	2.35636772	28.16793454	4.56E-06
C12orf42	-1.244641881	1.563950718	28.1021229	4.56E-06
ATP8B2	-1.669251131	5.97881427	28.12920808	4.56E-06
DNAJB9	1.224566836	6.468739597	28.11579373	4.58E-06
AGO4	-0.888907742	7.774816916	28.11474269	4.58E-06
CDC73	0.604869989	6.753147818	28.11428625	4.58E-06
MTHFSD	-1.138692634	2.364156499	28.16047271	4.62E-06
SYNJ1	0.956664772	5.490227907	28.07863047	4.63E-06
RIOX2	-1.310098443	3.69094492	28.09395117	4.64E-06
PSME1	0.768723381	8.456029888	28.05492633	4.66E-06
ZNF260	-1.453047173	3.351962497	28.07351208	4.69E-06
RPF1	0.605385524	5.702875944	28.0201644	4.71E-06
CD38	1.332439869	4.608884074	28.01210236	4.73E-06
CCM2	-1.292330142	5.902026378	27.98962991	4.76E-06
UNC93B1	1.08145296	6.649885007	27.98299484	4.77E-06
SLC37A4	-0.915533768	1.733744049	28.00877084	4.80E-06
TMEM80	-1.076189529	2.69966666	28.0170702	4.80E-06
CTSA	0.591748357	5.670808252	27.94055301	4.83E-06
PM20D2	-0.90606442	3.571118469	27.95570547	4.84E-06
CHAF1A	0.671017555	3.316362624	27.95308402	4.84E-06
ZNF77	-1.183657428	1.470928763	27.88108215	4.84E-06
HLA-E	0.798249675	12.07350415	27.90905624	4.88E-06
PEX2	0.630852579	5.908518166	27.90028252	4.89E-06
PHF13	1.110082255	3.486364242	27.90621315	4.91E-06
SLAMF6	-1.76541914	4.775501724	27.8864984	4.92E-06
YTHDC1	0.953572616	7.991099984	27.87096752	4.93E-06
VSIR	1.054601677	9.095891033	27.87038812	4.93E-06
PBRM1	-0.636583749	6.673353681	27.86245798	4.95E-06
SNW1	0.651971235	6.655676799	27.84455802	4.97E-06
RBM4	1.102422078	5.289351459	27.84003782	4.98E-06
DBP	-0.783865822	2.611217734	27.89430108	4.99E-06
LIX1L	-1.235549379	4.244387279	27.84218201	4.99E-06
FOXN2	1.081177081	8.231144066	27.82875049	5.00E-06
NHS	-1.59007171	2.614135241	27.88176093	5.02E-06
FANCE	-1.221811786	1.974162516	27.86798562	5.02E-06
ZNF266	-0.716620714	5.574598219	27.80845409	5.03E-06
ZBTB2	0.967109881	5.878178518	27.80057526	5.04E-06
FOCAD	-0.698830473	4.80200286	27.77853984	5.08E-06
ACER3	0.635212315	5.476410302	27.77249987	5.08E-06
GJB6	3.328731349	3.045831692	27.73286868	5.09E-06
PSMB7	0.56938808	5.881952012	27.76977275	5.09E-06
CPSF2	-0.933904041	6.517882542	27.76778203	5.09E-06
RARB	-0.918940582	1.628444419	27.78925278	5.11E-06
ZNF343	-1.26189086	2.195063848	27.82163906	5.11E-06
C5orf58	1.078457372	3.904115836	27.75745423	5.12E-06
TSPAN2	-1.278726244	5.21788994	27.73353713	5.15E-06
HGH1	-1.5272921	1.306279371	27.48132366	5.15E-06
ZNF25	-0.724079767	4.409919058	27.73435198	5.15E-06
ST6GALNAC2	-1.216793284	2.359553806	27.78311878	5.17E-06
MTERF2	-0.828534202	2.630152617	27.76543245	5.18E-06
USO1	-1.148648991	6.049241227	27.70103963	5.19E-06
STX7	-0.860974712	7.208773114	27.6869569	5.22E-06
HLA-DOB	-1.107986912	2.327503134	27.75442457	5.22E-06
IKZF2	-1.469737576	5.372563574	27.68499729	5.22E-06
NUFIP2	0.678889217	8.017735481	27.67450216	5.24E-06
MRPS14	-0.993299433	3.825291112	27.6719844	5.26E-06
ZNF768	-0.856246437	2.064924302	27.72226212	5.28E-06
PPP2CA	0.721937243	5.798256506	27.64301601	5.29E-06
ARHGEF6	-0.918053901	7.049955935	27.61494146	5.33E-06
GTF2IRD2B	-0.915956066	2.96065619	27.65256204	5.34E-06
CENPQ	-1.152436358	2.295050881	27.67846044	5.34E-06
SEC24B	0.541056984	6.514926732	27.58402201	5.38E-06
PEX6	-1.30545284	3.524592465	27.59762835	5.41E-06
CCNL2	-0.563286018	6.020221279	27.55520366	5.43E-06
C19orf25	-0.868107681	3.514774321	27.56473412	5.45E-06
CXCL1	-1.657586757	3.130779597	27.58237426	5.47E-06
ZNF287	-1.67668756	2.247151972	27.58008338	5.48E-06
PDCD7	-1.171166401	3.457769854	27.53693118	5.51E-06
TRAPPC6A	-1.008491299	2.510926012	27.56949611	5.51E-06
SRPK2	-0.970569718	6.205093152	27.4877594	5.54E-06
TBCCD1	-0.728876147	3.140592558	27.51249485	5.56E-06
TNFRSF12A	2.019909335	4.16351572	27.48175059	5.57E-06
ZSCAN2	-0.77425864	2.195076235	27.5399767	5.58E-06
GATC	-0.662781885	4.073333584	27.47489098	5.58E-06
PLCG1	-1.456565667	5.499114983	27.46220313	5.59E-06
ARHGAP25	-1.202076927	7.740738193	27.44620043	5.61E-06
PRMT7	-1.302386845	3.324730111	27.42858479	5.70E-06
TRIM2	-1.347051803	1.399462355	27.23259476	5.76E-06
ELMOD2	-0.69042175	5.327165106	27.36018933	5.76E-06
DHX32	-0.751243149	3.188264516	27.38208419	5.78E-06
ZNF345	-1.016658681	2.499950846	27.40759168	5.79E-06
NECTIN2	2.979228822	4.412705899	27.36002961	5.79E-06
COG4	-1.027460967	4.957955317	27.33870757	5.81E-06
ZNF773	-0.729703904	2.638925301	27.38600686	5.81E-06
ZNF518A	-1.089649839	6.083355975	27.32501724	5.83E-06
CXCR6	-1.426608588	3.383794815	27.35373258	5.84E-06
DKC1	-0.596890679	4.700193626	27.3193935	5.84E-06
SLC25A46	-0.690771793	6.089748028	27.31478688	5.84E-06
PDCD1LG2	1.942739654	2.250503714	27.34387567	5.85E-06
PGBD2	-0.823062992	3.508010975	27.32759721	5.86E-06
CFAP45	2.331561195	4.350854429	27.28450458	5.92E-06
PYHIN1	-0.97656441	4.364751925	27.27434277	5.93E-06
NOD2	1.266132129	5.364179663	27.26376063	5.94E-06
MCEE	-0.830573857	2.32238917	27.3220656	5.95E-06
WDR36	-1.091979792	5.339482319	27.210454	6.04E-06
ZNF283	-1.484036583	2.822620068	27.26501211	6.04E-06
IFT172	-0.828178503	2.777731562	27.24686064	6.06E-06
GEMIN5	-1.601447499	3.869602706	27.21721305	6.06E-06
FRMD3	1.455185235	4.702918224	27.19481775	6.07E-06
RELA	1.016731903	4.970403924	27.19174062	6.07E-06
FGD2	0.927657129	5.588313291	27.18724118	6.08E-06
LCN2	1.294910902	3.48063316	27.19898885	6.09E-06
HSDL2	-1.027634306	6.153123484	27.16887442	6.11E-06
OXR1	-0.594607002	6.312170951	27.16520808	6.12E-06
MRPL50	-1.020312048	4.48652496	27.16898938	6.12E-06
MYLIP	1.010482082	7.348929278	27.15505746	6.14E-06
MT1X	1.825014678	2.822960587	27.18865529	6.14E-06
CTBP2	-0.969334819	5.242182418	27.1488561	6.15E-06
RNF20	-0.916217102	5.870228687	27.14738108	6.15E-06
ZNF34	1.230038717	3.189708142	27.16891458	6.16E-06
SIGMAR1	-1.127890347	2.766654517	27.18435856	6.18E-06
ZNF133	-1.107039369	2.799318048	27.17508967	6.20E-06
TRIM4	-0.999144504	4.701120895	27.11930297	6.21E-06
BRI3BP	-2.125156771	3.479018917	27.16106577	6.21E-06
IPPK	0.735996617	2.449241194	27.15242915	6.24E-06
ZNF268	-1.24359341	4.317176028	27.04463433	6.36E-06
VPS41	-0.809698758	6.075287113	27.03267288	6.37E-06
PSMB1	0.691489682	7.063433587	26.94575929	6.54E-06
CD163	2.374000062	7.550022587	26.94276669	6.55E-06
CALM3	0.744634848	6.717735404	26.94132314	6.55E-06
ESCO1	0.725606977	6.801400037	26.93716439	6.56E-06
MAD2L2	0.740763974	4.271827022	26.93296849	6.58E-06
RBM12B	-0.794022825	4.937719581	26.92550193	6.59E-06
ZNHIT1	0.638303116	4.901153357	26.92229919	6.59E-06
PPP2R5A	-0.6910488	7.260994958	26.91993997	6.60E-06
NEK7	-0.752865068	7.817434498	26.91601933	6.60E-06
GZMA	-1.503378489	6.216564431	26.91493951	6.61E-06
IRF8	0.931274193	7.041497844	26.89424038	6.65E-06
SNRNP40	-0.886028681	4.722961934	26.89469749	6.65E-06
SUMO3	0.925138755	4.237318543	26.89568897	6.66E-06
ZNF622	0.664225232	5.422977309	26.87623611	6.69E-06
CLEC2D	-1.00147954	6.708935195	26.8738777	6.69E-06
APLP2	0.846277711	8.313275711	26.86778446	6.70E-06
IL7R	-1.722091831	8.739667961	26.81757654	6.81E-06
CLEC4D	1.581925416	6.749756227	26.81429536	6.81E-06
INTS2	-0.859536761	4.337004658	26.81703466	6.82E-06
MAPK1	-0.597690588	8.631020629	26.80792632	6.83E-06
IL1RAP	1.500411204	8.321072868	26.80053151	6.84E-06
ALG8	-0.601629226	3.550133796	26.81140395	6.86E-06
CAMK2G	-1.38213957	4.932766932	26.79668601	6.86E-06
MKNK1	1.093784644	6.479760946	26.78450626	6.88E-06
SLC25A12	-1.025332602	3.825813953	26.79585699	6.88E-06
FAM72A	2.108413706	1.116304115	26.48168202	6.90E-06
JRK	-1.656797303	3.334249485	26.80231197	6.93E-06
LEMD3	0.699760772	6.816787748	26.7541247	6.94E-06
DUSP2	1.70414789	5.62594594	26.74909977	6.95E-06
CTDSPL2	0.523009234	6.734162057	26.7430775	6.97E-06
ATP6V0D1	0.740743664	7.522686951	26.74197815	6.97E-06
RAB21	0.761581554	7.378060538	26.73258726	6.99E-06
SIPA1L2	1.510920747	6.649889473	26.72107641	7.01E-06
PCNP	0.663507384	7.645204469	26.70866818	7.04E-06
RBPJ	0.966095144	8.339966894	26.69266891	7.07E-06
HMOX2	-0.697062252	4.546348216	26.69141366	7.09E-06
UMPS	-1.175668618	3.545694827	26.70867489	7.09E-06
SFT2D1	0.701254676	5.639378627	26.67941621	7.10E-06
GOLGA2	0.645137177	5.777042707	26.67155247	7.12E-06
HOMEZ	-1.645723495	2.533241494	26.72374641	7.14E-06
NR3C2	-1.465583143	3.05835532	26.69632362	7.17E-06
ZNF761	-0.64904174	3.978209617	26.63894494	7.21E-06
UNC119	1.188568227	6.751931027	26.62803285	7.22E-06
LRG1	1.601994058	7.18881132	26.62502343	7.22E-06
CNKSR2	-1.181065857	2.460836749	26.67712473	7.25E-06
RFX2	1.675933378	4.14730476	26.62186964	7.25E-06
TMEM132D	1.972646188	1.037585513	26.33184591	7.26E-06
MEF2C	-0.897758702	6.256241301	26.59367447	7.30E-06
FXR2	-0.664152504	4.304809343	26.59855466	7.30E-06
ACVR1C	-1.437031045	1.717809672	26.56366348	7.33E-06
PID1	-1.592282111	2.594324275	26.62456687	7.37E-06
ASCC3	-0.718940288	6.444712461	26.56166897	7.37E-06
TANGO6	-0.817651427	4.273286589	26.55122832	7.41E-06
TMED9	0.631566806	5.492920686	26.54121026	7.42E-06
CYC1	0.786236671	5.090374654	26.52445228	7.46E-06
PTPDC1	-0.960339866	1.689770584	26.55817054	7.46E-06
ATG12	0.68313333	6.804145846	26.51499605	7.47E-06
PDE3B	-0.615447571	6.882159265	26.51044514	7.49E-06
B2M	1.205139501	14.68866802	26.50469247	7.50E-06
LLGL1	-1.124506904	2.802272537	26.55439362	7.50E-06
ZNF540	-1.367960381	2.372191324	26.56196479	7.51E-06
SDR42E1	-1.245709754	2.019849872	26.54209741	7.54E-06
FCGRT	-0.746199396	6.62585796	26.48605798	7.54E-06
COX5A	0.595114314	4.236697312	26.48794539	7.55E-06
S100A6	0.674881178	7.935725547	26.48063973	7.55E-06
CD19	-1.510872617	2.104336085	26.52373213	7.56E-06
ADCK5	-0.873629212	1.235553775	26.38704156	7.58E-06
COP1	-0.667648542	7.123640563	26.46668451	7.59E-06
SPN	-1.357300542	6.207105943	26.46606066	7.59E-06
CDK10	-0.784879659	3.443687487	26.48331561	7.60E-06
PLEKHG4	-1.244030687	1.619450428	26.43296025	7.64E-06
DYNC1I2	-0.874507532	4.835198415	26.44505427	7.65E-06
ANKRD44	-1.201212903	8.318740378	26.4404365	7.65E-06
IARS2	-1.24288899	5.539077507	26.43304496	7.67E-06
APEX1	-0.987439328	4.714844848	26.42428269	7.70E-06
TMEM43	-0.874122753	6.143979223	26.4150268	7.71E-06
NMD3	0.84025679	6.069898185	26.40931757	7.72E-06
ADAR	0.903404139	9.188940303	26.4041433	7.74E-06
HSBP1	1.066593898	6.692056813	26.35894112	7.85E-06
RPL22L1	1.287362729	5.551580493	26.35564331	7.86E-06
TOX4	0.645182902	6.66674354	26.34771361	7.87E-06
CD160	-1.255423046	3.254584493	26.37414093	7.89E-06
ZNF749	-1.340676288	1.846321848	26.36191019	7.91E-06
MYO7A	1.430911531	1.350830973	26.33005891	7.91E-06
XPOT	-0.654019417	5.996309272	26.31748748	7.95E-06
MEX3D	-1.204486719	1.094905769	26.05681902	7.95E-06
RFLNB	-1.009554691	5.941860597	26.31443786	7.96E-06
FMR1	0.635580257	7.110614797	26.30034031	7.99E-06
WDR53	-0.834410737	2.671064266	26.32755047	8.05E-06
PDCD2L	-1.005919412	0.572272878	25.57207348	8.06E-06
PIP4K2B	-1.214844393	5.303846592	26.27097043	8.07E-06
MTX1	0.938997749	4.60975456	26.27098649	8.07E-06
TMEM218	-1.41372996	3.148891819	26.30692461	8.08E-06
CNR2	-1.543378152	2.590356658	26.32097863	8.09E-06
ZNF821	1.263490704	2.122364812	26.3107999	8.11E-06
FARP2	0.749536779	4.789069688	26.25402997	8.11E-06
IRAK1BP1	-0.87803008	2.244177856	26.31754571	8.11E-06
FASTK	-0.752392378	3.225518511	26.27093686	8.13E-06
IGIP	-2.052787117	2.40664427	26.27314933	8.16E-06
FXN	-1.013584822	1.877878935	26.28638557	8.16E-06
BNIP1	0.963791059	2.770883228	26.26011262	8.18E-06
TM7SF3	-0.788119126	4.635025322	26.2219982	8.20E-06
NME6	-1.270038767	4.182477951	26.22399015	8.21E-06
RBMXL1	0.574239349	5.069007899	26.20465592	8.23E-06
TIGIT	-1.577708076	4.870214548	26.19912221	8.26E-06
CDC23	-0.946516374	4.313241723	26.20065264	8.26E-06
LITAF	1.103661573	10.51111126	26.18613375	8.28E-06
DSEL	-1.244876886	0.922653703	25.7660706	8.29E-06
NUP133	-0.514894632	5.700345192	26.16365153	8.34E-06
[truncated: 9,261 more rows]
