# Supplementary material for: Integrative Transcriptomic Analysis Reveals Distinct and Shared Host Responses in Dengue and Chikungunya Infections
Source: Int J Mol Sci. 2026 Jun 19;27(12):5552. doi: 10.3390/ijms27125552 (PMC13299182; doi:10.3390/ijms27125552)
Supplement: Supplementary file 1 [file ijms-27-05552-s001.zip › Table S1 DE_Results/DE_Healthy_vs_Chikungunya_PRJNA507472_Fold23_Ready.csv]

Gene Symbol	logFC	logCPM	F	PValue
OTOF	6.221129585	4.32679591	108.7838519	2.81E-13
SERPING1	5.034853071	5.297229093	116.8939518	3.19E-13
TENT5A	2.107655716	7.153016637	114.4004085	4.34E-13
UBE2L6	2.404727843	7.299189966	109.6751872	7.99E-13
SIGLEC1	5.109430998	5.248815375	108.0997467	9.76E-13
RUFY4	4.028127632	3.107117208	103.4235206	1.35E-12
LY6E	4.144625969	7.282586783	100.014154	2.97E-12
R3HCC1L	0.933748906	5.831188219	94.42282355	6.59E-12
SKIL	1.690072159	7.550493398	94.04727888	6.96E-12
SPATS2L	4.561664762	6.46254992	89.51668269	1.39E-11
XAF1	3.14459746	7.567899588	89.08737531	1.46E-11
MAD2L1BP	1.763577546	5.548364945	88.50395194	1.60E-11
HESX1	5.86736015	3.592899273	80.3224593	1.70E-11
RAP2C	1.485333016	7.193209236	88.0908537	1.70E-11
GPR84	5.361713802	3.916411163	84.16009871	1.81E-11
TCN2	4.285544785	4.958417767	86.2690901	2.30E-11
TRIM38	2.012752735	8.400863104	85.48712447	2.55E-11
B4GALT5	1.771733596	8.307844907	84.41583334	3.02E-11
IRF7	3.252244202	7.531454748	83.97537005	3.24E-11
EIF2AK2	2.62486828	8.283155017	83.81610356	3.32E-11
RBM7	1.684689642	6.08226715	83.37161694	3.57E-11
FEM1C	1.291429212	6.638372876	82.23394945	4.28E-11
SAMD8	1.605721835	7.417492002	80.87590572	5.33E-11
DOCK4	3.407987926	7.199540695	80.46165924	5.71E-11
CD300E	2.020710436	7.131854673	79.74521218	6.42E-11
PARP14	2.29987474	10.49287862	79.6125299	6.56E-11
GADD45B	4.240896194	8.283625266	79.37825255	6.82E-11
WDFY1	1.726351018	7.503426435	78.86270037	7.42E-11
TXNDC11	1.605051435	5.881474755	78.62686905	7.72E-11
FLVCR2	3.316502527	5.672882791	78.0927199	8.50E-11
ING5	-0.955610626	4.261484924	77.44549171	9.46E-11
PFKFB3	2.757943264	7.675203902	76.70742693	1.07E-10
OASL	3.692613093	8.668463385	76.62921684	1.08E-10
OAS3	4.13860065	8.517905609	76.40713606	1.12E-10
ZNFX1	1.554095702	8.844255599	75.57822613	1.29E-10
APOBEC3A	2.98604003	9.428064517	75.40945328	1.33E-10
NOG	-3.430442739	1.964022461	71.66988122	1.45E-10
NFKBIE	3.280892731	6.73292574	74.67073133	1.51E-10
CTSL	3.477446751	6.764430565	74.47200483	1.56E-10
FBXO39	3.359411788	1.144930265	68.21876554	1.59E-10
SEMA6B	4.650714197	2.700636684	69.45850684	1.67E-10
HIF1A	2.776672477	9.9890918	73.9568673	1.71E-10
C2	2.692281158	2.351093962	73.48527241	1.74E-10
IL1RN	4.407051797	8.348146535	73.72335525	1.78E-10
DSC1	-2.716486023	0.830829924	64.92366384	1.94E-10
PI3	-3.507354184	2.596816232	72.52654603	2.01E-10
IFIH1	2.66007533	8.189779847	72.92366671	2.04E-10
PLSCR1	2.816585429	9.025119307	72.49756201	2.20E-10
SLCO4A1	4.966362559	2.565382381	66.10103027	2.26E-10
DNAAF1	6.198046479	2.619362791	60.86030221	2.56E-10
FNDC3B	1.490244301	8.135348716	71.06084396	2.84E-10
LGALS3BP	3.127899913	3.846529479	71.0879616	2.87E-10
ATF3	5.382820782	5.124200278	70.04313245	3.26E-10
CPA3	-2.850071897	2.756628835	70.49130612	3.36E-10
MDK	3.573601489	1.45042483	64.98380583	3.39E-10
EAF1	2.1606477	6.487104261	70.01485101	3.42E-10
SPPL2A	1.146769768	7.077225144	69.89948396	3.49E-10
LATS2	1.252307513	5.008638583	69.9020834	3.50E-10
FCAR	2.325917262	6.730247472	69.83152033	3.53E-10
ZBTB43	2.269394938	6.473052502	69.75668677	3.58E-10
IFITM1	2.599969398	9.317372593	69.27029688	3.91E-10
CKAP4	2.108043485	7.399697346	69.15132913	4.00E-10
LAP3	3.174961763	8.870768284	68.85660854	4.21E-10
DDIT4	3.794753824	8.182465155	68.79714725	4.26E-10
PKD2L1	5.05083909	1.350065527	58.3641158	4.35E-10
HELZ2	2.752917251	8.207957352	68.66603438	4.36E-10
MICB	1.114496038	5.207701128	68.42917695	4.56E-10
STAT1	1.604535785	10.29830254	68.15204755	4.79E-10
BATF2	3.29997259	2.16052034	66.33704853	4.95E-10
USP18	4.631751835	5.72596641	68.06300961	4.95E-10
NRAS	0.925722671	7.134957405	67.95615229	4.97E-10
ERMN	3.965429144	5.337452778	67.85672146	5.14E-10
FBXO6	2.003412297	4.136781083	67.74165697	5.23E-10
TNFAIP3	4.721101276	9.038005713	67.41107189	5.49E-10
AKIRIN2	1.372766458	5.82748844	67.36550409	5.54E-10
AGRN	3.638135967	3.744238026	67.30809081	5.55E-10
MXD1	1.488045075	10.00152026	67.33734632	5.57E-10
ERICH3	3.812726226	1.290189476	60.82407109	5.85E-10
GCH1	1.922541981	7.498893931	66.94374379	5.99E-10
SBF2	1.057634754	6.876400222	66.90612867	6.03E-10
ARL5B	3.049169318	8.336092854	66.69552153	6.27E-10
TMEM123	2.467420081	11.10913229	66.61364081	6.36E-10
ZBP1	2.613501291	7.134564826	66.53851398	6.45E-10
BLVRA	1.758479244	5.932959485	66.50541198	6.50E-10
ICAM1	3.515395388	7.198670981	66.39210473	6.64E-10
MTHFD2	1.756847822	6.597998334	66.25490369	6.80E-10
EPHB2	2.613907646	1.720747439	64.93861569	7.13E-10
HAVCR2	1.659965279	5.947780856	65.93011969	7.23E-10
RAB1A	1.781836119	7.820277557	65.72442849	7.51E-10
IL10	5.117416104	2.932178973	61.16093571	7.58E-10
PHACTR1	2.805265149	5.640930118	65.34755024	8.09E-10
FAM209B	3.229177269	1.689646452	62.67384563	8.12E-10
SNRPD3	-1.461381272	4.344028435	65.27904261	8.22E-10
ABCA1	2.247742106	8.449577476	65.21106205	8.27E-10
CHD1	1.908578722	9.454414364	65.17442783	8.33E-10
IFI44	4.087353026	9.519027626	65.0969174	8.45E-10
FAM91A1	0.849275395	7.356325945	64.89403438	8.78E-10
PLAU	6.017137565	4.041184687	61.1495711	8.90E-10
PTGS2	-2.893648045	7.033606144	64.26003033	9.90E-10
ACVR1B	1.896425607	5.020091221	63.925137	1.06E-09
IRF1	1.905510616	9.740728646	63.54527037	1.13E-09
IRF9	1.670285051	6.005077353	63.37536442	1.17E-09
ADAM9	1.90073172	6.719770922	63.34448357	1.18E-09
ETV7	3.540788839	4.839520749	63.38731929	1.19E-09
LILRB4	2.060267512	3.881245836	63.33047714	1.20E-09
TOMM40L	2.035186463	4.258671687	63.03386276	1.26E-09
RLIM	1.209328811	8.352944193	62.90495946	1.28E-09
PELI1	3.207123865	10.43686632	62.63896945	1.35E-09
NRIP1	1.977952759	7.957364987	62.52637886	1.38E-09
PIWIL4	2.065135601	3.635295271	62.57774723	1.39E-09
TRIM22	2.214097704	10.47442782	62.10788514	1.50E-09
EPSTI1	2.943223374	8.959824224	61.99328694	1.53E-09
PSMA6	1.825208613	5.183580543	61.99921706	1.53E-09
SLC3A2	1.325242352	6.529392802	61.24665429	1.77E-09
IFI35	2.648842805	7.094045055	61.20061122	1.79E-09
HES4	5.420820316	5.531173035	61.03415762	1.84E-09
TRAF6	1.204660591	6.176140842	61.02239519	1.85E-09
CCRL2	2.205586805	4.299051524	61.00386359	1.88E-09
SCARB2	1.570271506	6.853422096	60.93655503	1.88E-09
CMTR1	1.50079661	6.877821524	60.72443563	1.96E-09
YTHDF3	1.116108294	7.565700181	60.70435982	1.97E-09
C1QB	3.825116651	4.050673008	60.68615469	1.98E-09
PHF11	1.424641944	6.749595105	60.62978523	2.00E-09
C3orf38	1.256683695	6.458459617	60.62585715	2.00E-09
KIAA1958	2.164561729	4.039999266	60.48805242	2.08E-09
NBN	2.468177288	9.913723725	60.31257702	2.13E-09
NLRP3	2.271447318	7.542323065	60.23676365	2.16E-09
MT2A	4.17185519	7.202127406	60.08249495	2.23E-09
NFKBIA	4.074012349	11.26644894	59.89958339	2.31E-09
CDKN1A	2.437271921	5.287812031	59.80184284	2.36E-09
ELF1	1.431613189	9.180824843	59.59846271	2.45E-09
PARP12	2.011357434	7.445320352	59.59238115	2.45E-09
LAMP3	5.307016406	5.137142854	59.40116903	2.48E-09
SPATA13	0.938742726	7.597800403	59.47555547	2.51E-09
LIMK2	1.85685799	8.271202928	59.21276786	2.65E-09
ISG15	5.339407323	10.82183808	59.18892031	2.66E-09
PLAA	1.252802699	5.694463102	59.03601682	2.74E-09
IRAK2	2.909152063	5.845120787	59.00710022	2.77E-09
MSR1	3.830996393	6.322322777	58.86048683	2.85E-09
LHFPL2	1.580942901	5.840722309	58.5939307	3.00E-09
RNF138	1.976263629	7.836142495	58.53508341	3.03E-09
IFI6	4.155415688	9.242405829	58.52949342	3.04E-09
RAB20	3.058912143	6.15537609	58.47012779	3.08E-09
ZNF404	-2.665349509	0.621486635	51.43761736	3.11E-09
FNIP2	1.523127393	6.00034032	58.30163221	3.18E-09
STARD4	1.862986329	5.942474889	58.23605787	3.22E-09
GNA15	2.306377755	5.861420949	58.19488328	3.25E-09
PLIN3	1.764232792	6.812891923	57.91960048	3.44E-09
REC8	2.521069354	4.423327182	57.94238897	3.46E-09
MEF2A	1.422182691	6.683376935	57.62735173	3.65E-09
METRNL	1.845372457	6.366382708	57.60024938	3.67E-09
CMPK2	3.240489842	8.339548511	57.54145284	3.71E-09
ZC3H12A	3.611823653	6.583870639	57.46263562	3.78E-09
NAPA	2.238542361	6.311007442	57.30710512	3.89E-09
RLF	2.002825336	8.119291736	57.28747013	3.91E-09
DCUN1D3	1.637098068	3.642866197	57.31036368	3.94E-09
IER5	2.908035658	8.420256143	57.17131272	4.00E-09
RIT1	2.008258417	8.511929508	57.16996883	4.00E-09
PRLR	3.066158137	3.283972417	57.06100317	4.09E-09
MX1	3.185783231	9.780195165	57.01290446	4.13E-09
SAMSN1	3.214313191	9.152725822	56.94130849	4.19E-09
TMEM167B	1.591493584	7.883648108	56.84616404	4.28E-09
SMURF1	1.964732245	5.642676645	56.54683626	4.55E-09
FCER1G	1.927857119	8.23644157	56.4900265	4.60E-09
RILPL2	2.480664533	8.164335677	56.3750253	4.71E-09
CHMP2B	1.583599442	6.722533841	56.34545058	4.74E-09
IRF5	1.456889302	5.302508456	56.32113198	4.77E-09
UPP1	2.262424493	6.586513096	56.27826611	4.81E-09
ZCCHC2	1.913966609	8.166077127	56.25564965	4.83E-09
ID1	5.76356068	4.054828347	53.98725953	4.85E-09
ZNF91	-1.149029019	6.43543996	56.19063212	4.90E-09
PML	3.104056323	5.485406427	56.07279916	5.04E-09
DDAH2	1.758047541	6.047667476	55.99009786	5.10E-09
KLF6	1.354096608	8.99710868	55.94309958	5.15E-09
ELMO2	1.670529089	6.646952082	55.81443015	5.29E-09
SYTL3	1.470480921	6.252426356	55.75537831	5.36E-09
HOPX	-1.909203162	4.289992064	55.71585491	5.45E-09
ITPRIP	1.490698581	6.839124158	55.61813717	5.51E-09
HERC6	2.24167739	6.137756205	55.56283905	5.58E-09
UGCG	1.688794361	7.419660645	55.51712126	5.63E-09
STAC3	1.609691411	3.033044408	55.50616725	5.76E-09
ACOT9	1.900166155	7.097908089	55.38452375	5.79E-09
CD1C	-2.614033108	2.44554413	55.30257714	6.15E-09
CD274	3.954048751	7.688239518	55.02565477	6.24E-09
ZNF737	-1.55514514	4.675319674	54.9983209	6.29E-09
TNFRSF9	-1.571230143	2.475455125	55.20004754	6.35E-09
MTERF4	-0.934621817	4.28938949	54.75971077	6.62E-09
IFI44L	4.375682937	10.34088668	54.68151542	6.70E-09
LYN	1.078397657	9.257776515	54.68008542	6.70E-09
ZNF514	-1.774955581	2.38688566	54.81807034	6.91E-09
FCER1A	-2.751394554	4.767609304	54.50438723	7.03E-09
PIM3	2.794028167	7.817623602	54.4219056	7.08E-09
KLHDC7B	1.746449903	2.040480142	54.41047596	7.23E-09
DDX60L	2.003961892	9.685535568	54.30818748	7.25E-09
TC2N	-1.270936285	7.079558949	54.24786782	7.34E-09
DYNLT1	1.348627803	6.713242686	54.23067888	7.37E-09
APOL6	1.690486561	9.589506189	53.88324049	7.93E-09
GTPBP2	1.493379157	5.197282217	53.74470217	8.18E-09
STX11	1.531684978	8.071974394	53.66937106	8.30E-09
SELENOI	1.404261664	5.250691951	53.52066617	8.58E-09
NFKBIB	1.73149067	4.575394486	53.46640447	8.70E-09
HMGCS1	1.492941912	5.725607106	53.40407612	8.79E-09
RIN2	2.260243394	5.216435289	53.30339315	9.00E-09
RPL13	-0.997563169	9.632268932	53.23347735	9.11E-09
TRABD2A	-1.781374459	4.76568237	53.24971189	9.11E-09
IL27	3.238784546	2.24970014	52.33348136	9.20E-09
ZNF684	3.32553255	5.393393414	53.20297924	9.23E-09
MARCKS	2.769531588	9.622015154	53.15804027	9.26E-09
TOM1	1.913459332	6.539556333	53.05399691	9.47E-09
CNEP1R1	1.372367569	6.500968853	53.03175626	9.51E-09
ECE1	1.413523232	7.612128037	52.69480286	1.02E-08
LGALS8	2.060488316	7.891010118	52.60679945	1.04E-08
RGL1	3.280107388	3.477630966	52.58109229	1.05E-08
LDHA	1.758854752	8.377155638	52.53015923	1.06E-08
BRI3	1.40715244	6.071048995	52.36973538	1.10E-08
ANKS3	-1.121968508	2.03189654	52.54779197	1.12E-08
THEM4	-1.980226558	3.550808142	52.3106716	1.14E-08
SPHK1	2.341954772	3.879729016	52.20272765	1.15E-08
GTPBP1	1.54344566	6.658168416	52.14127339	1.15E-08
CPEB4	0.932347706	8.06921474	52.10984432	1.16E-08
UPB1	3.543043484	4.095671309	52.12426667	1.17E-08
MOV10	2.156982926	5.315254365	52.07636526	1.17E-08
SMTNL1	3.183905936	2.53095526	51.57381699	1.19E-08
EMILIN2	0.950863268	7.076301027	51.97893624	1.19E-08
IL31RA	3.217718379	2.504046142	51.43455411	1.21E-08
ETF1	1.834814996	8.241892989	51.91082229	1.21E-08
EMP1	3.933837806	4.918555625	51.90980267	1.23E-08
MAFB	1.652885238	4.923577395	51.83756726	1.23E-08
CD63	1.937935138	8.544076702	51.80704719	1.24E-08
NFKBIZ	2.62586823	9.183235245	51.7581636	1.25E-08
UBE2A	0.983616532	5.114962211	51.7085664	1.27E-08
FBLN5	-2.340464746	1.249094402	50.11185647	1.29E-08
PATL1	1.988024542	5.799315228	51.6046788	1.29E-08
RICTOR	1.330669954	9.437346972	51.4945952	1.32E-08
ZNF419	-1.328360457	2.568825043	51.5780485	1.36E-08
PPP1R15B	2.288304361	9.230809904	51.19893526	1.41E-08
CCIN	3.406517316	0.839638991	46.79733512	1.46E-08
KLF5	2.643689734	4.229024202	51.09892087	1.46E-08
TIPARP	2.232608687	7.928197206	50.93836862	1.50E-08
REL	1.817056063	7.39929091	50.67953203	1.58E-08
SAMD4A	1.77240803	3.569581959	50.72769137	1.59E-08
SPEF2	-1.241642128	2.502488108	50.79768473	1.61E-08
PIM2	2.600358528	7.585173242	50.57903337	1.62E-08
PKIA	-1.423437311	3.387395299	50.57577224	1.65E-08
MAP3K8	2.017575416	7.282570046	50.45571994	1.66E-08
EIF4B	-1.174336068	8.675980802	50.44384664	1.67E-08
ISOC1	-1.004093151	3.359427041	50.44541712	1.69E-08
ZNF496	1.651715974	3.555815783	50.40445028	1.70E-08
PGAP1	1.997328122	4.411896887	50.31443121	1.73E-08
TNNT3	3.378521794	3.376227128	50.19150666	1.74E-08
ZNF85	-1.231309742	2.619405468	50.32825751	1.78E-08
TRAFD1	1.610544172	7.159993958	50.02179669	1.83E-08
LAPTM4A	1.591669266	6.964574959	49.94536319	1.86E-08
EFHD2	1.459637896	8.287333897	49.91841221	1.87E-08
RASGEF1B	2.669485721	6.820947553	49.91834958	1.87E-08
CCNJ	1.053026768	4.072873323	49.93639192	1.87E-08
MAPK6	1.869891982	6.824178957	49.78554483	1.93E-08
KLF10	2.625363992	5.594795397	49.79057173	1.93E-08
STX12	1.041267461	6.534969446	49.70186034	1.97E-08
MYO10	2.495101574	2.380848396	49.62019629	1.97E-08
POMP	1.278758509	6.410820872	49.68593985	1.97E-08
L3HYPDH	-1.096744079	2.460675531	49.84358038	1.99E-08
GUSB	0.94924051	5.286906101	49.63218678	2.00E-08
SLC16A10	-1.962694853	1.872502422	49.70496784	2.02E-08
GOLGA7B	-2.014053464	1.689582135	49.47498499	2.05E-08
PPARG	3.419022753	2.067265556	48.14082809	2.09E-08
AGFG2	-1.957524727	2.237334644	49.60496605	2.11E-08
TFG	1.706048296	6.810299299	49.36136787	2.12E-08
PLAUR	1.923690721	7.186542623	49.33502196	2.13E-08
CLP1	1.704896761	5.328190127	49.29010014	2.16E-08
RAB8B	1.280713352	9.517722408	49.18535571	2.21E-08
UVRAG	0.998295186	5.77687034	49.07780758	2.26E-08
TSC22D3	2.334105038	9.527663141	48.96762329	2.32E-08
CMC2	1.19194236	4.256108029	48.95433954	2.33E-08
GBP4	1.890458324	7.46957706	48.85063906	2.38E-08
N4BP1	2.164917735	8.225712646	48.84837689	2.38E-08
TIGD3	-1.95724789	1.48669101	48.58653172	2.39E-08
PBXIP1	-0.773773994	7.710366242	48.82498913	2.39E-08
MAPKAPK2	1.593749295	7.162862826	48.73073624	2.44E-08
PER1	3.904070198	5.420066635	48.7706125	2.44E-08
MIER1	1.00449859	8.450974254	48.52529446	2.56E-08
CYP20A1	-0.882187687	5.217658644	48.4890115	2.58E-08
SEC24A	1.157749252	5.770376087	48.47005828	2.59E-08
IFIT5	2.638246681	9.087556041	48.36090936	2.65E-08
ERP44	1.080489593	6.701669023	48.30051547	2.69E-08
DUSP10	2.138023434	4.846368441	48.27828557	2.71E-08
NT5C2	1.246865735	7.586866932	48.25422096	2.72E-08
WDR27	-1.664183104	2.028561653	48.34067765	2.81E-08
JAG1	1.502847873	3.697207628	48.14556491	2.81E-08
MCL1	1.805422426	12.52440897	48.06734298	2.84E-08
LRRC59	0.940844977	6.2090657	48.06551826	2.84E-08
PTPN1	1.177870316	6.486820752	48.03967683	2.85E-08
SLC9A8	1.908653056	5.414377559	48.03113303	2.86E-08
PARP11	1.335814913	5.131473094	48.01836084	2.87E-08
KLHL15	1.846911284	6.523796598	47.95368429	2.91E-08
MAPRE1	0.887071542	7.514355286	47.83059108	2.99E-08
SIL1	0.953775364	4.145475421	47.83143464	3.00E-08
PGS1	1.820267817	7.157890181	47.81260157	3.00E-08
HIVEP1	1.477070035	6.387309833	47.75129933	3.05E-08
RPL6	-0.983290945	9.129312762	47.74559534	3.05E-08
ZEB2	1.133986345	8.967318909	47.7118986	3.07E-08
RRBP1	1.043607855	6.786701672	47.7114308	3.07E-08
TRAF5	-1.431101111	4.893794359	47.62232181	3.14E-08
ZMYND11	-1.08908951	5.620186265	47.57523435	3.17E-08
GZMK	-2.159224007	3.691722916	47.64390349	3.19E-08
SESTD1	0.962664019	4.990267155	47.30646886	3.38E-08
IL6ST	0.646668847	8.244929882	47.24870015	3.42E-08
HIC1	3.394771222	3.479339592	47.12517528	3.49E-08
RIPK2	2.282181698	6.442082857	47.15330869	3.49E-08
AP1G1	1.299152818	7.530703597	47.11335153	3.52E-08
SESN2	2.980457084	4.906231485	47.13513348	3.53E-08
ANKRD22	3.557001966	5.694990181	47.02545809	3.62E-08
BLZF1	1.520747392	6.331592216	46.9941618	3.62E-08
MS4A4A	2.407667269	4.618981592	46.98913558	3.65E-08
CSGALNACT2	1.591296071	7.823640503	46.93493112	3.67E-08
DUSP3	0.814181111	5.679315732	46.90319193	3.70E-08
PSTPIP2	1.473232765	6.752605255	46.85004526	3.74E-08
C12orf57	-1.539793246	3.29558806	46.90436105	3.77E-08
IFITM10	3.708015558	1.831030863	44.68172157	3.85E-08
EHD4	2.087226984	6.114553392	46.70368416	3.87E-08
GALM	2.40286437	6.098314514	46.69445532	3.88E-08
ARID5A	2.099101201	6.016005854	46.66550682	3.91E-08
FBXW5	-0.614992496	5.721866027	46.49891235	4.06E-08
DCTN4	1.002093539	6.918156805	46.2102309	4.34E-08
GNG5	1.613555537	5.56037054	46.15912428	4.39E-08
PLP2	1.410827248	5.359949464	46.06231243	4.50E-08
PLEKHG4	-1.654529994	1.597078892	45.99608295	4.63E-08
LILRA5	2.012506327	8.921523545	45.92779596	4.63E-08
MRI1	-1.585015404	2.36025296	46.03802255	4.74E-08
ENTR1	-1.254813468	3.319742711	45.83712105	4.81E-08
ZNF512	-1.005793012	3.606752369	45.79686486	4.82E-08
SAR1A	0.924794681	7.726838383	45.65569044	4.94E-08
SP100	1.090069244	9.202374437	45.64921751	4.94E-08
OTULIN	0.947387719	6.47064253	45.61828532	4.98E-08
NR4A3	3.608370202	2.252688795	44.486695	5.01E-08
PSME2	1.129784796	5.788081251	45.50496624	5.12E-08
BACH1	0.967594749	9.904922651	45.45490964	5.17E-08
TUFT1	1.92301907	3.522323768	45.50595938	5.18E-08
CCDC194	2.896398345	0.95115441	43.15171875	5.22E-08
CDK17	1.146029308	7.816965001	45.41284304	5.23E-08
PPIF	1.724568784	6.049633352	45.41360719	5.23E-08
GORASP1	1.343361254	4.972177811	45.36786607	5.29E-08
FAM184A	-2.028764242	1.164256858	44.42870698	5.33E-08
USP30	1.769807232	4.317992055	45.33601434	5.35E-08
ARL8A	2.156806301	5.43792177	45.30959195	5.36E-08
STAT2	1.696159045	7.725462205	45.29990788	5.37E-08
NTNG2	2.033476581	4.606759343	45.31010988	5.38E-08
ZNF606	-1.053036473	2.81833238	45.39415898	5.39E-08
NPC2	1.414251849	7.291214917	45.23930868	5.44E-08
PFKFB2	2.790759606	6.632320679	45.22594184	5.46E-08
STK25	-0.979123195	3.840789878	45.22474717	5.50E-08
DHX58	2.121145107	6.137378235	45.16984031	5.53E-08
SCML1	1.822510281	3.956575948	45.17166552	5.57E-08
EIF3L	-1.119899531	6.78770449	45.11756227	5.60E-08
USPL1	1.973360046	6.886726293	45.06410232	5.67E-08
BCKDHB	-1.288676061	2.602344362	45.15712405	5.75E-08
CNIH4	1.142469331	5.934534217	44.99008091	5.77E-08
ARSK	-1.01116975	2.328598297	45.02848012	5.96E-08
SAT2	1.506361203	3.897562317	44.83014562	6.03E-08
NUB1	1.966594841	7.953649804	44.80170478	6.03E-08
JMJD1C	1.535486828	9.918035692	44.74394937	6.11E-08
RELB	1.915935303	5.38844633	44.7476347	6.12E-08
RPL5	-1.118285866	9.101653783	44.71699115	6.15E-08
OAS2	2.470812328	8.483491244	44.67261257	6.22E-08
SCARF1	1.793642499	5.977362888	44.62606239	6.29E-08
C1QA	3.070676174	3.558971496	44.54329207	6.46E-08
VPS51	-0.748173086	5.627753788	44.49644782	6.49E-08
VEGFA	3.264783484	4.747638471	44.5242652	6.50E-08
ELL	2.172505048	6.466101694	44.45149977	6.55E-08
ANKDD1A	2.838106936	4.16778507	44.48534648	6.57E-08
QKI	0.917960767	8.555836462	44.41605897	6.61E-08
NINJ1	2.399859298	7.111851789	44.38139538	6.66E-08
TMED7	1.305711391	7.576360985	44.29848744	6.79E-08
IRF2BP1	-1.433973386	3.10318423	44.36597222	6.84E-08
CD96	-1.07700693	5.778770981	44.2682056	6.85E-08
GRPEL1	1.810226245	6.268237057	44.25882941	6.86E-08
C8orf76	1.283125745	2.891557671	44.29392258	6.92E-08
UBASH3A	-1.956660664	3.026960182	44.3421286	6.95E-08
USF1	0.89314841	7.124790536	44.20438686	6.95E-08
GRAMD1C	-2.023168389	2.791264135	44.34952465	6.99E-08
HMOX1	1.579597597	5.830433292	44.18057187	6.99E-08
THEMIS2	1.4690748	9.319550795	44.03878421	7.23E-08
NT5E	-2.602484631	3.188731171	44.18143815	7.27E-08
AZI2	1.11020713	5.169010056	43.96353859	7.36E-08
NFKB2	1.944710709	6.716317582	43.91019048	7.45E-08
PSIP1	-0.796457539	6.844995433	43.86160895	7.54E-08
GPAT4	1.996032542	7.153225577	43.85487432	7.55E-08
CLEC4D	2.038127857	6.793468472	43.59987458	8.03E-08
TLR2	1.778878042	9.986784575	43.56471439	8.09E-08
KLHDC3	-1.039385725	4.145609555	43.55113838	8.15E-08
SCAI	-1.131786533	3.220432742	43.58383076	8.19E-08
CALR	1.23678201	7.06441029	43.50348748	8.21E-08
ZNF248	-1.260134119	2.834480211	43.56254683	8.32E-08
STMN3	-1.867245306	3.010505506	43.47700285	8.52E-08
RPS8	-0.922038413	9.474079705	43.30534204	8.61E-08
TCTN1	-1.233601889	2.625413489	43.37965876	8.74E-08
DUSP5	2.139024106	5.516605973	43.21805727	8.81E-08
SLC35B1	1.29090347	5.19272734	43.21316566	8.81E-08
IL17REL	4.096645743	0.917170005	38.93811559	8.86E-08
RABGEF1	2.136863236	3.076219512	43.21912024	8.92E-08
BAK1	1.059027793	4.915582659	43.10792552	9.04E-08
TMEM62	1.534897801	4.980218821	43.10569233	9.05E-08
TBK1	1.262362432	7.591569636	42.85505634	9.60E-08
ARID4B	1.216143629	8.680530985	42.84728623	9.62E-08
DRAP1	1.594897166	6.076483532	42.82830883	9.66E-08
HLA-DOB	-1.3754747	2.356121122	42.99471657	9.68E-08
PMS1	-0.730095852	4.615403454	42.81601059	9.71E-08
CSNK1A1	0.830988264	6.728036401	42.78062364	9.77E-08
MTMR6	0.979465859	7.669245923	42.76753085	9.81E-08
SRGAP2B	2.340536481	4.637271527	42.77573956	9.83E-08
EMC7	0.961450095	5.267743516	42.73815777	9.88E-08
ITGA7	1.918381377	0.883692937	41.86875095	1.00E-07
CGAS	0.859543529	5.609676756	42.68355979	1.00E-07
KCTD7	-1.115441775	3.628784776	42.62257564	1.02E-07
GZF1	2.583178008	6.911620526	42.57783594	1.03E-07
RTN4	0.82444889	6.857464814	42.49647986	1.05E-07
CERS4	-1.236235391	3.169705943	42.54098734	1.05E-07
XRN1	1.21193291	9.224272375	42.4395772	1.06E-07
FAM8A1	1.215459326	8.459800185	42.41228249	1.07E-07
DDHD2	-0.754995336	5.224864205	42.39851751	1.07E-07
LAMB3	3.491283577	2.993665679	42.14822232	1.08E-07
DIAPH2	0.83651356	6.007997432	42.32800795	1.09E-07
MYBL1	-1.055853243	5.726756421	42.3228672	1.09E-07
HERC5	3.611891454	9.736180988	42.20293972	1.12E-07
LACTB	1.624952238	7.003569461	42.18402621	1.13E-07
GPR35	1.967060512	4.017709612	42.20682363	1.13E-07
PIGA	2.409867944	6.453298307	42.17149951	1.13E-07
SOCS6	1.468022193	4.182954256	42.16709592	1.14E-07
CREM	1.991170517	5.591598472	42.12788202	1.15E-07
BST2	1.866976238	6.901600054	42.12086102	1.15E-07
CDC40	0.805881146	6.781206664	42.11365391	1.15E-07
ETV5	4.101301918	1.758630157	39.61888712	1.16E-07
ID2	1.726633246	7.700654037	42.05877512	1.16E-07
BCL10	1.0454973	6.345994042	42.05229554	1.17E-07
FFAR2	1.983627853	8.403001949	42.03883417	1.17E-07
TBC1D4	-1.663000943	5.193558328	42.02876236	1.17E-07
BZW1	1.195515495	8.494814624	42.02342928	1.17E-07
PIK3C2A	0.623136323	6.828209778	42.0235099	1.17E-07
FRMD3	1.569322416	4.706607991	42.03175583	1.18E-07
LDLR	2.282019782	4.416779053	42.0211435	1.18E-07
ZNF792	-1.110471857	3.903517039	41.99732744	1.19E-07
CD300LF	1.06668673	5.962654504	41.93663628	1.20E-07
SLC16A6	1.345856469	5.663401478	41.9344297	1.20E-07
ZNF84	-1.520008451	4.218034067	41.94239175	1.20E-07
RAB8A	1.267858155	5.938223459	41.88412946	1.22E-07
ZC3H14	-0.647090408	4.951810876	41.86331897	1.22E-07
ACSL1	1.692214177	11.37072127	41.8541228	1.22E-07
GNE	1.227307694	5.218604106	41.85573688	1.22E-07
FFAR3	2.841929789	1.59991151	40.98677758	1.23E-07
BCL3	2.242865624	4.939953009	41.843518	1.23E-07
AFF4	1.116417325	7.347414977	41.82052654	1.23E-07
RPP40	-1.893899183	0.643175508	39.69419917	1.24E-07
COX11	-0.979323044	4.192466287	41.77599356	1.25E-07
TRMT13	-1.267652297	3.67616836	41.7660441	1.26E-07
GBP5	2.588213623	11.30244465	41.69102509	1.27E-07
IER3	3.805526584	5.499367626	41.7118252	1.28E-07
CD69	3.422055057	8.787288951	41.557864	1.32E-07
PRKCE	1.615243795	4.526077038	41.54762673	1.32E-07
MTMR14	1.139069669	6.289710996	41.51816984	1.33E-07
CDK16	1.612357205	5.195683906	41.49614742	1.34E-07
DDIT3	2.305332477	6.54792335	41.46833076	1.35E-07
PLEK	1.639807801	8.742533745	41.4633802	1.35E-07
SHISA5	1.233857278	7.494131	41.46310948	1.35E-07
TIGD5	-1.57759155	1.774039076	41.58891355	1.35E-07
TWF1	1.546911873	6.913552482	41.38659781	1.37E-07
TP53I13	-0.835587753	3.091804346	41.42087095	1.38E-07
CD79B	-1.704313685	4.459243578	41.26303443	1.42E-07
DSE	1.506091678	7.146641682	41.20102169	1.44E-07
FGF13	2.369255219	2.298813003	41.15836749	1.44E-07
ANAPC1	-1.048167598	4.925484236	41.19598687	1.44E-07
ALS2CL	-1.508911503	2.146928384	41.35163905	1.45E-07
GLOD4	-0.852252272	4.813669398	41.15920385	1.45E-07
PDE4B	1.978201543	8.365878972	41.08833183	1.48E-07
RPL4	-0.956849081	10.09916812	41.0764504	1.48E-07
PIP4P1	1.26250448	5.664576653	41.00593131	1.51E-07
ALDH1A2	1.629761415	4.94433157	40.9342588	1.54E-07
RAB34	1.553426465	4.137571651	40.92723301	1.55E-07
NOP53	-1.00750271	7.115913752	40.90399595	1.55E-07
IFIT3	3.268959557	11.55717892	40.87356115	1.56E-07
VTI1A	0.764793788	5.974252265	40.87416304	1.56E-07
GOLGB1	1.114048538	8.05694659	40.84735163	1.57E-07
FRS2	0.840116639	5.412115637	40.83401721	1.58E-07
ADAM17	1.535307989	7.437384762	40.79194102	1.59E-07
TENT4B	1.009421395	6.314234755	40.76250641	1.60E-07
ACVR1C	-1.67063318	1.674053211	40.81222907	1.62E-07
EVA1C	-0.885517913	1.890381516	40.89770326	1.62E-07
EMP3	1.226591115	7.825915846	40.7045108	1.63E-07
PDIA3	1.197928088	7.133894606	40.66887682	1.64E-07
EREG	4.01806858	4.352820201	40.65585309	1.65E-07
ZC3H7A	0.889981218	6.066018388	40.59449494	1.67E-07
ZNF136	0.975612522	5.717925685	40.57875124	1.68E-07
CWC25	1.583938229	6.306994637	40.55690947	1.69E-07
HMGB3	1.670970359	2.197089658	40.59964943	1.70E-07
SERPINB1	1.2831761	8.62588189	40.457338	1.73E-07
CCDC93	0.831661648	6.483505814	40.42787993	1.74E-07
PHF14	-0.894172652	5.068389613	40.37394944	1.77E-07
NOSIP	-0.842239088	5.794918305	40.28562383	1.81E-07
ZMAT1	-1.136109196	3.355844545	40.33321484	1.81E-07
CHML	-1.047451413	4.663809022	40.16664197	1.86E-07
C1GALT1	1.107387131	7.801770829	40.06619272	1.91E-07
USP20	-0.738406777	4.896445576	39.9729879	1.95E-07
CCDC181	1.933851309	0.923331545	39.28167187	1.95E-07
RASGRF2	-1.234380089	4.027370662	39.93646255	1.98E-07
ZC2HC1A	-1.503384761	2.04273306	40.04574256	2.00E-07
URI1	-0.690814993	5.859493038	39.7913676	2.04E-07
POLRMT	-1.263500343	3.090736226	39.83579104	2.06E-07
ELP4	-1.238829626	4.147492054	39.68880734	2.10E-07
ZNF527	-1.366067037	2.571609903	39.80074797	2.11E-07
GM2A	1.276937008	6.608846659	39.62885542	2.13E-07
C16orf87	1.757715423	5.31109272	39.62533846	2.13E-07
AKAP12	-1.701410514	2.974177809	39.71378113	2.14E-07
TMF1	1.020439188	7.865462992	39.54032934	2.18E-07
EIF4H	0.842580877	8.087899961	39.47116387	2.21E-07
CCDC9	1.297752268	4.505788364	39.43416623	2.24E-07
CNNM3	-1.271836767	3.341717536	39.45840116	2.25E-07
DERL1	0.790988536	6.307867023	39.39560108	2.26E-07
KLF4	2.315220204	6.625505173	39.38750429	2.26E-07
EPAS1	2.186692119	2.91967534	39.41830971	2.27E-07
BMPR1A	-1.634320671	2.574845702	39.49017871	2.28E-07
B3GNT5	2.797729433	7.368295515	39.34188829	2.29E-07
NCALD	-1.347088586	3.572495889	39.34205832	2.31E-07
SLC4A10	-1.912160523	2.717239778	39.40630336	2.33E-07
KLRG1	-1.826760764	4.467015876	39.28366452	2.33E-07
GBP1	2.140531984	9.201386426	39.24064308	2.35E-07
ISG20	1.90847847	8.09166781	39.22836573	2.35E-07
FGR	0.962756983	9.126323062	39.1970053	2.37E-07
BOLA1	-1.447150134	1.790198794	39.331718	2.38E-07
TMEM223	-1.173962566	2.599346059	39.29198118	2.39E-07
LGALS1	1.157399533	7.553589335	39.16968595	2.39E-07
UBE2J2	-0.704948408	4.742071373	39.16330051	2.40E-07
TTLL1	-1.370537428	1.352277082	39.13941739	2.41E-07
SERTAD1	1.603791042	4.931788927	39.13450222	2.42E-07
CASK	-0.86036127	4.001972804	39.1197539	2.43E-07
FAM219B	-1.032418426	2.759432387	39.14417616	2.46E-07
FLOT1	1.289875981	7.327985469	38.99246108	2.50E-07
B4GALT4	1.12549144	4.592493779	38.93748777	2.54E-07
RASGRP2	-0.883291826	6.637724558	38.91470315	2.55E-07
KCNK5	2.753151967	1.771701741	38.40196496	2.56E-07
ALAS1	0.96732251	4.804449035	38.88148735	2.57E-07
GATM	-1.505600776	1.286007726	38.75902126	2.58E-07
RNF7	1.075065206	5.932245842	38.84205041	2.60E-07
CHD4	1.646208708	4.75658486	38.84698857	2.60E-07
ZNF208	-1.923949098	1.297732111	38.4656487	2.60E-07
CALCOCO2	1.225774173	7.779197713	38.8258913	2.61E-07
MTFMT	-1.154172116	2.732082627	38.91106541	2.62E-07
ETS2	1.970834968	7.770017947	38.80773112	2.62E-07
ICAM5	2.200509556	0.957052573	37.93063998	2.62E-07
DNAAF2	-0.979177107	3.120303731	38.80959984	2.66E-07
AKR7A2	-1.10077247	3.419086372	38.76954781	2.67E-07
NFKBID	3.021791961	5.687174492	38.73167363	2.68E-07
ERO1A	1.504620624	7.837163858	38.71776956	2.68E-07
SSBP2	-0.908083623	4.82520904	38.71626429	2.69E-07
NMT2	-1.353968423	4.147106008	38.69207517	2.71E-07
TTC21A	2.411705924	3.783662449	38.70687709	2.71E-07
BLOC1S2	1.252138315	7.029730078	38.65646237	2.72E-07
PP2D1	1.845365889	3.005496248	38.69580445	2.73E-07
RELT	1.143873635	6.469363785	38.63908965	2.74E-07
ZNF860	-2.448098301	1.768213616	38.40505986	2.75E-07
PTPRE	0.853896715	8.430325834	38.60949533	2.76E-07
HSH2D	1.430164719	6.307519531	38.59403989	2.77E-07
MIB2	-1.122746299	3.82741775	38.60710329	2.77E-07
IL4I1	2.517941572	1.809404288	38.26992	2.79E-07
HECA	0.628273807	8.438697225	38.55391666	2.80E-07
ZDHHC21	-0.851129273	4.831958331	38.52797696	2.82E-07
ANKEF1	-1.685610619	1.987365997	38.6609818	2.82E-07
HDAC9	-1.257033649	4.88344668	38.4932839	2.84E-07
GATC	-0.699395682	4.04825572	38.46660079	2.87E-07
INPP4B	-1.672140299	6.222193861	38.44183538	2.88E-07
TMED5	0.867913031	7.788011556	38.41642634	2.90E-07
MATK	-1.347064522	4.027157147	38.4317494	2.90E-07
CD83	3.145186335	6.895640279	38.40711009	2.90E-07
AKR1B1	-1.041576271	3.910503312	38.39745684	2.92E-07
IST1	0.833936105	7.69939429	38.36721639	2.93E-07
PNPT1	2.312089883	7.019499704	38.34584083	2.95E-07
ZNF267	1.219292986	8.478917872	38.32071605	2.97E-07
AKT3	-0.733821357	6.056226905	38.30016725	2.98E-07
MERTK	2.12983244	3.631365249	38.33089188	2.99E-07
PLEKHB2	0.793386521	7.649961483	38.28137363	3.00E-07
SLC15A3	1.600230997	6.649728502	38.22668382	3.04E-07
MRPS31	-0.930854319	4.094028283	38.22318555	3.05E-07
TIMP1	1.06874286	5.125843895	38.1722613	3.09E-07
RAB24	1.13212404	4.653607782	38.14979437	3.11E-07
ZNF32	-1.338127696	2.947149216	38.21229653	3.12E-07
SNIP1	0.917499172	5.478661542	38.12292332	3.12E-07
ANO9	-1.160611633	2.885488504	38.17435775	3.15E-07
BOD1	-0.794281719	3.128039629	38.07211344	3.20E-07
SRGAP2	2.218376527	5.443669591	37.92661172	3.29E-07
TTC3	-0.9847627	6.655872687	37.92036838	3.29E-07
TAF13	1.24689829	5.087848184	37.91528823	3.30E-07
FOCAD	-0.731862932	4.785615511	37.87185956	3.33E-07
SNN	1.306246393	8.347800487	37.86357753	3.34E-07
RARA	1.487616748	5.540927424	37.82230992	3.38E-07
DNAJB11	1.115449191	5.610354084	37.76211821	3.43E-07
CD80	2.010212188	1.69770109	37.60339054	3.49E-07
NXT1	2.885396587	5.265818124	37.69567642	3.50E-07
GCSAM	-2.03005645	3.016563767	37.76160311	3.52E-07
SYAP1	1.438928425	7.095221661	37.64052898	3.54E-07
BIN3	1.327764	5.721455069	37.59412665	3.58E-07
PLPP5	-1.013322931	3.954775553	37.58487125	3.60E-07
FUT4	1.629692382	5.109529834	37.52493951	3.65E-07
TBCD	-0.705353904	4.391878067	37.52313733	3.65E-07
EEF1B2	-1.099208577	7.866409638	37.4990169	3.67E-07
SH3D19	2.986676339	2.743323452	37.41106441	3.67E-07
RIC3	-1.274870352	2.403651566	37.60819135	3.69E-07
GAB2	1.417331978	6.282794017	37.44364532	3.72E-07
PATJ	-1.51945177	4.520920913	37.34953231	3.82E-07
WDR6	-1.749457671	4.37713756	37.35108206	3.83E-07
SLC31A2	1.536525796	4.462712809	37.33091368	3.84E-07
CXCL10	3.898812216	4.727325474	37.3282806	3.87E-07
VPS18	1.014780651	5.720395215	37.27157736	3.89E-07
ERI1	1.874183155	6.233673282	37.24947347	3.92E-07
CD82	2.032621561	7.040010569	37.24875007	3.92E-07
GALC	0.684389507	6.157003616	37.1982756	3.97E-07
TRIM27	-1.52903519	5.275883983	37.19841681	3.97E-07
CNTNAP3	-2.558877411	4.422077911	37.19747804	4.00E-07
IFITM3	2.604818523	7.624455766	37.12613596	4.04E-07
CCNA1	3.369423186	2.444163857	36.7094833	4.06E-07
DIMT1	-0.725139764	3.523151807	37.12213697	4.07E-07
TMEM42	-1.595967966	2.200592235	37.18611683	4.13E-07
JMJD6	2.110324866	7.145415014	37.02702978	4.15E-07
NFYB	-0.899156513	4.815381975	37.02901591	4.15E-07
YKT6	0.724320689	5.641030728	37.02181999	4.15E-07
CARD19	1.9237563	6.290814813	37.00987704	4.17E-07
PARP9	1.48349832	8.898023862	36.96948495	4.21E-07
ADAP2	1.472801522	3.885642949	36.95218933	4.25E-07
TP53BP2	1.038539131	6.578631445	36.92186664	4.26E-07
DLD	0.743279804	6.412158077	36.88471576	4.31E-07
SH3PXD2B	3.130848869	1.314474991	35.53391678	4.32E-07
AZIN1	1.376456197	8.660087332	36.8548026	4.34E-07
SPOPL	0.786032555	7.974778595	36.84309639	4.35E-07
B4GAT1	-1.726890771	0.993362587	36.22524219	4.36E-07
RUBCN	2.092796886	5.126330059	36.83058873	4.37E-07
CSNK1D	1.928558541	6.686124709	36.81356101	4.39E-07
SRGAP2C	2.022026376	4.92526649	36.81263021	4.40E-07
TRIM52	-0.942813987	4.601322813	36.79428445	4.41E-07
SBNO2	1.384326501	7.126512828	36.78773317	4.42E-07
CLEC4E	1.853077476	7.991300299	36.75043314	4.46E-07
OSGEPL1	-1.675220759	2.635744335	36.86183023	4.47E-07
SLC25A25	1.171863531	4.891776484	36.73533345	4.48E-07
CREB3	1.331762555	4.345817164	36.66499639	4.57E-07
CNP	1.522551789	5.295446443	36.61022557	4.63E-07
TMEM170B	1.06847414	7.30857033	36.59026658	4.65E-07
ADORA2A	2.984068144	3.599122429	36.60133504	4.67E-07
GVQW3	-1.488559276	1.551756593	36.63117309	4.68E-07
RPL3	-1.093660957	9.522073435	36.52222465	4.73E-07
POLR2B	-0.704260389	7.138454049	36.51343016	4.75E-07
VAT1	1.113383012	3.792921718	36.52912317	4.75E-07
BTN2A2	1.220393284	3.967778498	36.50204989	4.78E-07
CTSD	1.438260174	6.650547198	36.47528994	4.79E-07
LGALS9	1.541865442	4.27785472	36.45417751	4.84E-07
ZNF354A	-1.442328638	3.849381953	36.44969599	4.86E-07
RPL22	-1.034144963	7.027572668	36.41397727	4.87E-07
VPS36	-0.773312554	5.741215251	36.36474689	4.94E-07
B3GNT2	1.04314557	6.609549324	36.35049807	4.95E-07
ZNF891	-1.503707105	2.560220898	36.44473442	4.98E-07
COQ10B	1.287958431	7.077128773	36.30312755	5.02E-07
GAPDH	1.121882324	9.834178292	36.27542568	5.05E-07
CD53	0.855491206	9.240667417	36.2650379	5.07E-07
AHR	1.622111354	7.196197536	36.25754257	5.08E-07
ARHGAP26	1.217111428	8.440542021	36.2301723	5.11E-07
GBP2	1.339440166	10.15892802	36.21260577	5.14E-07
PIK3CG	0.64552453	7.888262825	36.20869149	5.14E-07
RPS16	-0.865493772	6.318875665	36.20421964	5.15E-07
ANAPC5	-0.775181834	6.491694564	36.14848265	5.22E-07
PHC2	1.552238114	7.136344062	36.14746227	5.23E-07
MFSD2A	2.59009596	3.702389738	36.16970332	5.24E-07
CHMP4B	1.568721264	6.873483276	36.1240569	5.26E-07
JUN	2.803648115	6.635356443	36.06644728	5.34E-07
SPRTN	1.096435745	5.319758894	36.06298852	5.35E-07
PYROXD2	-1.326116247	1.189168712	35.9530619	5.36E-07
ARPC5L	1.093384405	5.286751097	36.05149455	5.36E-07
TFE3	0.937617438	5.578619705	36.04699438	5.37E-07
PTPDC1	-1.203474065	1.660741321	36.17334439	5.37E-07
ZNF626	-1.615114426	2.839887726	36.13226901	5.38E-07
SMIM3	1.740909283	5.481709993	36.03076079	5.39E-07
USP38	0.686795962	6.751235431	36.00911735	5.42E-07
TTC9	-1.374743149	2.628865134	36.06084629	5.50E-07
SOCS1	2.246773682	1.290254119	35.48131788	5.54E-07
WDR46	-0.805838032	4.505177421	35.9282209	5.55E-07
SERTAD3	1.773872535	4.861332086	35.91196287	5.57E-07
AASDH	-0.706308421	4.347511568	35.89741135	5.59E-07
STAT3	0.858185077	8.053160723	35.87452934	5.62E-07
SLA	1.33799831	8.984536162	35.8551802	5.65E-07
LONRF3	1.501141409	3.662555854	35.85212358	5.69E-07
PDZD4	-1.392806577	3.45633039	35.86298859	5.70E-07
IFIT2	2.933080104	11.77964744	35.79102242	5.74E-07
FANCE	-1.356564467	1.977156762	35.92819689	5.75E-07
COL6A2	-1.453954567	3.414987583	35.80172853	5.80E-07
RAB3GAP1	0.594798411	6.803317967	35.74972102	5.81E-07
NT5C3A	1.762073982	8.981562541	35.74537896	5.81E-07
BCL2L2	0.716176553	2.907943677	35.75639889	5.87E-07
CDK10	-0.94667356	3.311297364	35.74541804	5.87E-07
ZNF207	0.693911381	8.170533786	35.69556769	5.89E-07
PPP1R15A	2.944640773	8.611943804	35.68630354	5.91E-07
SLC17A5	0.842815243	4.954407101	35.67830475	5.92E-07
SOCS3	2.971857178	8.900273654	35.65953147	5.95E-07
LCK	-1.757952815	6.582926546	35.63442606	5.99E-07
ARF4	1.070079417	6.795503393	35.63356029	5.99E-07
IFI30	2.220610314	4.73238098	35.64263176	5.99E-07
HBEGF	3.135528957	4.256081258	35.65810005	6.00E-07
LMTK2	1.538029346	6.291389587	35.60699049	6.03E-07
EHD1	1.335597088	7.492884522	35.57147367	6.09E-07
SLC30A1	0.937400423	6.521322774	35.56999996	6.09E-07
ZNF583	-1.671673051	2.218117257	35.60882668	6.25E-07
PHF1	1.733917622	5.883031561	35.44591157	6.30E-07
PIGX	-1.530187605	5.046227013	35.42693247	6.34E-07
GSPT2	-1.149897782	2.543711197	35.52267973	6.34E-07
ZNF320	-1.198048968	3.469828388	35.45493329	6.34E-07
AK4	2.273780184	1.42525318	35.07056487	6.34E-07
RNF19B	1.309237373	5.904615644	35.35019729	6.46E-07
PLIN2	2.546413145	7.457582606	35.33979283	6.48E-07
ACADSB	-1.1636394	3.632687997	35.34486731	6.52E-07
RALGDS	2.604031179	4.813821703	35.31626763	6.55E-07
FBL	-1.025349042	4.881704577	35.29350393	6.56E-07
GGNBP2	1.198836636	7.598236882	35.27765781	6.59E-07
SAT1	2.684815546	11.80206409	35.2107547	6.71E-07
HLA-B	0.978619908	12.05466438	35.21075012	6.71E-07
SMAD6	3.401965052	1.838943846	34.26402092	6.75E-07
NARS2	-1.05915413	3.259599501	35.14624164	6.90E-07
SRA1	0.96984035	5.100598415	35.09155591	6.93E-07
ZNF181	-1.963046511	3.441043955	35.13123519	6.96E-07
MYO7A	1.534911237	1.601762609	35.04394664	7.06E-07
PI4K2A	2.000722823	5.05221753	34.94450639	7.21E-07
RHOG	1.186735228	5.693754745	34.92540162	7.24E-07
CXCL11	3.705268893	1.594405466	33.39529218	7.26E-07
TMIGD3	3.111757996	1.609502555	34.04752329	7.28E-07
DUSP22	-0.748042549	5.393147012	34.88825991	7.31E-07
VPS26A	0.518537387	5.673210613	34.87717921	7.34E-07
MX2	1.41390396	8.01645695	34.82890255	7.43E-07
CACNA1A	2.152591598	1.866258836	34.75813538	7.43E-07
MYLIP	1.130075221	7.324431448	34.82141294	7.44E-07
ZNF681	-1.556626787	2.763962068	34.89758468	7.48E-07
TMEM177	-1.687066746	0.799390097	33.88766913	7.54E-07
RPL13A	-0.819797737	10.38896221	34.7734587	7.54E-07
PLK3	3.598832059	7.552142991	34.72181032	7.65E-07
LRRN3	-2.525996105	3.354747045	34.79376868	7.69E-07
DCAKD	-0.947109439	2.588098436	34.74724221	7.77E-07
NKIRAS2	0.847399262	4.62540002	34.65341876	7.80E-07
PITPNC1	-0.971209935	4.943623447	34.63059881	7.84E-07
APOL1	1.691680345	5.607364316	34.61906884	7.87E-07
DENND5A	1.155508177	8.688202883	34.61492475	7.87E-07
C12orf42	-1.358419155	1.373307604	34.60444932	7.92E-07
MOK	3.128047964	3.12443818	34.55191717	7.95E-07
TMEM268	1.410609471	4.163928507	34.580806	7.97E-07
ATF5	1.851157609	2.144686354	34.58961432	8.00E-07
GATD1	-1.508041124	2.468324687	34.66459907	8.01E-07
TIFA	1.433390595	6.471264016	34.54496939	8.02E-07
BHLHE40	2.134039233	6.205045838	34.53877577	8.04E-07
RPS5	-0.888289285	7.834057241	34.51207003	8.09E-07
KDM6A	1.009748641	7.158646106	34.50397862	8.11E-07
ENOSF1	-1.048800744	2.956636034	34.52854743	8.19E-07
RAB5A	1.375207971	7.864671834	34.46264204	8.20E-07
C5orf63	-1.224928523	1.122357856	34.3428335	8.24E-07
JAK1	-0.70838192	9.211095116	34.42676591	8.28E-07
HADH	-1.134405908	2.828692085	34.48169738	8.32E-07
TCEA3	-1.557344536	1.840493856	34.52123373	8.33E-07
FCRL2	-2.058785903	3.09083867	34.48390976	8.35E-07
CHKA	1.938312408	3.711943827	34.41784963	8.36E-07
GADD45G	2.715214622	2.801477524	34.37797574	8.37E-07
DNAJC24	-1.212771032	3.523138334	34.39457174	8.42E-07
ZNF382	-1.531530541	2.246534159	34.48973011	8.43E-07
TMSB10	1.118787349	10.60960693	34.35851256	8.44E-07
ACSS1	-1.299672515	4.526963564	34.3593417	8.45E-07
BBS9	-0.675456615	4.387658539	34.34826014	8.47E-07
SIPA1L2	1.818644807	6.636971989	34.32828527	8.51E-07
RENBP	0.92284859	3.397051262	34.34053148	8.54E-07
SLU7	0.891687102	7.721537584	34.30001247	8.57E-07
SLC15A4	1.591062113	8.435986413	34.29760603	8.58E-07
ZNF257	-1.354843985	1.99273918	34.40823656	8.63E-07
KLF9	1.93793139	6.592478132	34.23212297	8.73E-07
MAFF	3.026176003	5.755737044	34.21690134	8.78E-07
HLA-A	1.07553603	10.462635	34.19782763	8.81E-07
RPS6	-0.948686461	10.09509088	34.19334285	8.82E-07
TTC16	-1.463907592	1.943636968	34.22340057	9.06E-07
ZBTB21	0.969884792	5.170323954	34.08729697	9.09E-07
RBCK1	1.108041564	5.982609758	34.0739913	9.12E-07
GLA	1.375684501	5.787670811	34.05709344	9.16E-07
AREG	3.971580781	3.669815417	33.95873891	9.19E-07
UBE2G2	-0.536773144	5.593757843	33.9650343	9.39E-07
SUN2	-0.781037638	7.425183588	33.9411667	9.45E-07
TMEM204	-2.106153334	3.263622715	33.99973451	9.49E-07
CD2AP	1.229896718	7.409088781	33.90790899	9.54E-07
FMR1	0.700466988	7.150762433	33.90699643	9.54E-07
PDCD2L	-1.37912916	0.626585098	33.01995302	9.56E-07
ATP11B	0.887679349	8.937968654	33.88358175	9.60E-07
GNA13	0.8290751	9.107558707	33.87937723	9.61E-07
ZNF813	-1.313773086	3.302148201	33.91705421	9.62E-07
DYNC2H1	-1.213469992	2.330067243	33.98597645	9.63E-07
SART1	0.583921637	5.890480914	33.85566661	9.67E-07
EPHA1	-1.07521191	2.337863794	33.96121765	9.68E-07
AIM2	1.828600294	5.694502361	33.83079085	9.74E-07
FAM209A	3.098226002	1.450638138	32.82832891	9.80E-07
MOB1A	0.695133372	9.288460281	33.78566727	9.86E-07
RSAD1	-1.237239721	3.851402691	33.78454076	9.92E-07
PTX3	1.522735146	2.93708581	33.8057964	9.93E-07
FASTK	-0.849454151	3.142638789	33.78219724	9.98E-07
RETN	2.465954978	3.897841373	33.73857839	1.01E-06
WTAP	1.018706627	8.060506847	33.65988985	1.02E-06
GABARAPL1	1.738637298	8.098169393	33.64523873	1.02E-06
IP6K2	0.756091525	5.426063219	33.64199273	1.03E-06
CLN8	1.138954056	4.445451255	33.62089665	1.03E-06
HRH4	-2.088151363	2.348524431	33.72568866	1.04E-06
ZNF654	0.754510464	6.035798199	33.59929097	1.04E-06
PLEKHM2	1.181399095	5.309028071	33.59361099	1.04E-06
TNFSF13B	1.909256782	9.103883274	33.57896576	1.04E-06
KBTBD3	-1.37264743	2.068225863	33.69040153	1.05E-06
ZNF793	-1.677129656	1.829017711	33.5977621	1.07E-06
DNAJC19	-1.048785487	3.802455055	33.48956761	1.07E-06
TRIM25	1.203179155	7.431727432	33.46638799	1.08E-06
ITFG2	-0.807024525	3.400505594	33.487685	1.08E-06
ADGRG3	1.688842038	6.42151505	33.4247867	1.09E-06
PCNX2	-0.932345909	3.667470814	33.42725207	1.09E-06
MARCO	2.141894637	4.599192136	33.4069694	1.10E-06
ZNF141	-1.104353072	5.172413496	33.37170837	1.11E-06
DDX10	-0.684170911	4.456854427	33.36202911	1.11E-06
TBC1D15	0.814532135	6.701755858	33.30233477	1.13E-06
ZC3H12B	-1.068617809	4.207571416	33.31079226	1.13E-06
RNF220	-0.628381342	4.528049055	33.2958309	1.13E-06
ZNF227	-0.87254635	4.188684769	33.29029002	1.13E-06
CEACAM1	1.543385141	3.952949972	33.28252538	1.14E-06
EIF3F	-0.705889637	6.50598401	33.26373931	1.14E-06
IFNGR2	1.419061256	8.284245532	33.22085243	1.15E-06
CPD	1.339107025	9.320313408	33.21019918	1.15E-06
TMIGD2	-1.265979885	2.216179164	33.31323972	1.16E-06
MILR1	1.462541604	5.223018027	33.18480364	1.16E-06
ADCK5	-0.954284141	1.174069786	33.18247103	1.17E-06
ARPC1A	0.835498606	3.637500506	33.17333156	1.17E-06
NCOA7	1.90905079	7.335463971	33.15452644	1.17E-06
SMYD2	-0.761055695	4.249496008	33.13014151	1.18E-06
UBE2J1	1.464630349	9.049098175	33.11382939	1.19E-06
IGSF9	2.54660756	0.944019185	32.12835735	1.19E-06
PHTF1	1.217354674	5.777672264	33.1008707	1.19E-06
MYO9A	-0.917299202	5.428161675	33.09828377	1.19E-06
ZNF48	-1.249238817	1.7388268	33.19795745	1.20E-06
MEGF6	-1.719296509	3.992891558	33.08756092	1.20E-06
RAB11FIP2	0.60349347	5.421869378	33.0348518	1.21E-06
APBB2	1.945894227	1.804757315	32.99658853	1.22E-06
HNRNPLL	1.484201415	6.7828196	33.01600619	1.22E-06
RAB21	0.760376627	7.346147419	32.98860567	1.23E-06
SLC35E4	2.152886959	2.155430472	32.97180936	1.23E-06
PWWP2A	-0.61757833	5.192964574	32.96248568	1.24E-06
GMFB	0.88559463	7.100680226	32.89448688	1.26E-06
STRBP	-0.765321382	5.166719092	32.89447621	1.26E-06
TMEM119	2.013865961	1.480777802	32.71432768	1.27E-06
METTL2A	-1.348859198	2.952688231	32.92475433	1.27E-06
ZNF292	1.091393595	8.37660685	32.86144447	1.27E-06
CFL2	2.694973407	5.241122689	32.85148281	1.28E-06
KATNBL1	-1.129888182	5.943516576	32.81097243	1.29E-06
CLK2	-1.160250866	4.058865871	32.81578588	1.29E-06
SLC4A7	-1.152695438	5.776029896	32.78892787	1.30E-06
AKAP1	-1.173590914	2.659758031	32.84207242	1.31E-06
CASD1	-1.025949545	4.824991586	32.73240899	1.32E-06
SCPEP1	0.997640331	7.361604869	32.70394201	1.33E-06
HIKESHI	-0.804470183	3.806141383	32.70420827	1.33E-06
HOOK1	-0.851844689	3.4639631	32.71237645	1.33E-06
CHIC1	-1.279104485	4.036731843	32.69018718	1.34E-06
FMNL2	1.27322553	3.180525251	32.70075032	1.34E-06
SLC1A2	2.586238997	1.295177139	32.03962708	1.34E-06
DHX8	0.578118083	7.016823708	32.66037041	1.34E-06
ZFP91	0.812289282	6.434750513	32.65920843	1.35E-06
LMBR1L	0.705071473	5.333923838	32.65596053	1.35E-06
HSPA13	1.110592882	6.804860881	32.63771575	1.35E-06
DCTN6	1.123187429	4.608960087	32.63304131	1.36E-06
DPH5	-1.39206982	3.591965534	32.65609718	1.36E-06
DUSP14	-1.386745062	1.553972383	32.68037355	1.36E-06
CLEC2D	-1.01287284	6.621194286	32.53415833	1.39E-06
PLEKHA1	-1.33949285	5.083745277	32.52121594	1.40E-06
GIMAP5	-1.536849048	3.825641821	32.52698064	1.40E-06
ZSCAN26	-1.050063811	3.19963997	32.52786605	1.41E-06
DUSP4	2.739534082	2.391124828	32.40296846	1.41E-06
TRIM26	0.923425554	4.841330816	32.46985223	1.42E-06
SUN1	-1.181428379	4.703116591	32.46816419	1.42E-06
CNKSR2	-1.405684963	2.406096732	32.56364913	1.42E-06
TLE3	1.694262268	7.579338136	32.45985587	1.42E-06
ATP6AP1	1.031509161	5.768808246	32.4594415	1.42E-06
AGFG1	1.250951897	7.779992329	32.38429504	1.45E-06
FAHD2B	-1.414429423	0.683460589	31.61734099	1.46E-06
MPZL1	-1.518438423	5.500340054	32.3720733	1.46E-06
SLC2A3	1.317660244	9.870052738	32.32030285	1.48E-06
TREML4	2.289211908	3.418491697	32.3195113	1.49E-06
CYSTM1	1.838048527	6.479367998	32.28456179	1.49E-06
UBTF	-0.995466887	5.486848989	32.25802089	1.50E-06
KLF11	1.3078973	5.123396588	32.24662641	1.51E-06
FYTTD1	0.855430544	7.288569199	32.21645258	1.52E-06
DFFA	-1.337818234	4.062902191	32.20185148	1.53E-06
TMEM255A	1.649399883	1.438123691	32.13437451	1.54E-06
ZNF226	-0.981490179	4.106331992	32.16722588	1.55E-06
NR1H2	1.089855572	5.337704278	32.140712	1.56E-06
SORT1	1.212715644	6.591906331	32.13003562	1.56E-06
ZSWIM7	-0.849090346	3.115995672	32.1314231	1.58E-06
APBB1	-1.251200485	3.438058445	32.12016131	1.58E-06
COMMD6	-1.016822263	5.346181125	32.08980627	1.58E-06
TDRD7	1.457038003	6.678108527	32.07433369	1.58E-06
PKP4	-0.803631964	4.103129118	32.07959078	1.59E-06
KCNMA1	3.631258995	2.827765906	31.80047486	1.60E-06
MOSMO	-1.473915648	3.015168534	32.07232914	1.61E-06
MRPL50	-1.101703148	4.553918069	32.01502951	1.61E-06
P2RX4	1.159549372	5.121265348	32.00805041	1.61E-06
LMNB1	1.494430817	7.855085944	32.00488809	1.61E-06
PLAC8	1.374764349	7.947250197	31.98856652	1.62E-06
CSF1	2.303633479	3.047940744	32.01152289	1.63E-06
PRKACB	-0.954404002	7.249654848	31.97382556	1.63E-06
STXBP2	1.462659122	3.254238359	31.98822402	1.64E-06
USP50	1.653999205	2.956031205	31.99630633	1.64E-06
ZFP36	1.812575831	6.764831431	31.91930715	1.65E-06
ZNF550	-1.000774385	3.414534058	31.94524473	1.65E-06
MUL1	0.865960558	4.54603799	31.91012985	1.66E-06
ARL8B	0.663740843	7.013345289	31.9045975	1.66E-06
SACS	-1.559613075	5.650665525	31.89814531	1.66E-06
MORF4L2	1.14029026	6.740205526	31.88841661	1.67E-06
ANKMY1	-0.952022402	3.04396487	31.8885405	1.69E-06
RNMT	1.106080062	5.753248071	31.82550093	1.70E-06
GPD1L	-0.937198079	4.346788246	31.82730318	1.70E-06
INSIG1	1.272562684	7.259606385	31.78582288	1.72E-06
CCNY	-0.688444651	6.918155153	31.78076997	1.72E-06
ZNF354C	-1.520890586	2.92580396	31.84209596	1.72E-06
MPHOSPH8	-0.891075145	5.783833089	31.76552671	1.73E-06
DOCK9	-1.577807234	4.910140045	31.76405567	1.73E-06
MKNK1	1.176355552	6.481668156	31.75183654	1.73E-06
LMNA	2.18010953	5.81280533	31.73886349	1.74E-06
ZC3HAV1	1.141914193	8.822638218	31.73520149	1.74E-06
RUSC2	1.564345407	2.424253438	31.78265258	1.74E-06
SIT1	-1.702123397	3.799391582	31.75321604	1.75E-06
C1orf52	0.888011676	5.29638733	31.72832211	1.75E-06
LRRC1	-1.296350044	1.01026696	31.51941814	1.75E-06
TTC12	-1.271385324	2.662818897	31.79689886	1.75E-06
LIMA1	-1.712665792	3.192223	31.76891941	1.75E-06
NEXN	1.469207616	4.707375098	31.71564732	1.75E-06
LRG1	2.024516704	7.394372395	31.70903049	1.76E-06
IFNGR1	1.354021186	9.447104189	31.66107983	1.78E-06
NECAP1	1.53253394	6.718825274	31.64381621	1.79E-06
ADGRE3	-1.916693438	5.121576312	31.64642052	1.79E-06
HSPA1L	-1.15248203	2.559754607	31.7138989	1.79E-06
ESPL1	1.924165361	1.099645327	31.32245508	1.80E-06
GRIPAP1	0.611426933	5.544113686	31.60963598	1.81E-06
CES1	2.581229251	5.68688274	31.60886765	1.81E-06
MZF1	-1.377426288	2.287664029	31.70781066	1.81E-06
HACE1	-0.753908525	3.642911664	31.60206155	1.82E-06
ELL2	1.620047221	6.303687718	31.54072822	1.84E-06
MAP1LC3B	1.133192118	7.098044843	31.53021336	1.85E-06
CTSF	-1.548747413	1.477260357	31.53143087	1.85E-06
LONRF1	1.290454593	5.761275582	31.51636364	1.85E-06
PTGDR	-1.784093472	2.701754986	31.58870786	1.86E-06
TBC1D10C	-1.308488308	6.026213979	31.48188186	1.87E-06
BTG3	1.637577431	3.479994919	31.49526081	1.88E-06
GOLT1B	0.793078071	6.08112515	31.44213234	1.89E-06
MAGEF1	-1.393942422	2.725874263	31.51665301	1.89E-06
ZNF664	-0.704544844	5.007594894	31.43786289	1.90E-06
DNAJC25	1.922633808	4.08950152	31.40448203	1.92E-06
NDUFAF4	-0.970407467	3.046503465	31.42295746	1.93E-06
RPS4X	-0.879530597	9.487786233	31.36812852	1.93E-06
IL15	1.075808477	4.150844921	31.36681556	1.94E-06
NMI	1.203982524	7.848468446	31.3566874	1.94E-06
FERMT3	0.846796057	7.2807155	31.34649797	1.94E-06
CAPN10	-0.651127453	4.028906771	31.33748703	1.95E-06
CAPS	-0.967408489	1.379391047	31.39813325	1.96E-06
PZP	-1.754823896	3.870325361	31.33281143	1.97E-06
ERP27	-1.062767989	1.902424215	31.41944902	1.97E-06
MRPS27	-1.090902997	4.099556797	31.30209819	1.98E-06
TFEC	1.792244035	7.385919362	31.28641482	1.98E-06
ATM	-1.276228276	9.005657711	31.28049627	1.98E-06
METRN	-1.369700191	0.658881301	30.55769802	1.99E-06
MGAT1	0.890195117	7.669424381	31.23690988	2.01E-06
USP44	-1.833377438	1.482919835	31.16203528	2.01E-06
UAP1	0.868432508	4.9453724	31.22171675	2.02E-06
ARL6	-1.728832961	1.681994737	31.26005335	2.02E-06
MDFIC	-1.215768634	6.234141134	31.20634898	2.02E-06
CCDC141	-1.441825655	2.672381426	31.28432296	2.02E-06
APRT	-0.765321194	4.569635191	31.16773449	2.05E-06
CTNNB1	1.233085928	9.039475521	31.15983452	2.05E-06
ZNF540	-1.558305173	2.257542828	31.26304275	2.05E-06
ATP6V1H	0.694459022	5.236751405	31.13864758	2.06E-06
USP8	0.743391679	7.142116479	31.12816288	2.07E-06
LCP2	1.292197357	7.518376603	31.12021281	2.07E-06
STUB1	-0.653792748	2.901560242	31.15473157	2.08E-06
ZZZ3	-0.623560727	5.838970845	31.10320422	2.08E-06
YES1	1.40474381	4.700046574	31.08534209	2.10E-06
ZNF287	-1.686071632	2.237904155	31.16851732	2.11E-06
JAKMIP2	-1.802360493	2.543863632	31.15183386	2.11E-06
NAPB	1.571105955	5.562603943	31.05356119	2.11E-06
SRPK1	0.98658558	6.621635115	31.00707798	2.14E-06
NFIL3	1.708519315	7.580391686	31.00374924	2.14E-06
EPHX2	-1.657266395	2.296685945	31.10205237	2.15E-06
RPS6KA3	-0.782884323	7.795833259	30.99135741	2.15E-06
SAMD9	1.529551709	10.30451599	30.98192183	2.16E-06
RSAD2	3.674972791	10.68521479	30.9411151	2.18E-06
PLEKHO2	0.977842044	6.146403596	30.92331958	2.19E-06
PDE4DIP	-1.562395292	4.146810415	30.92863429	2.20E-06
TBL2	1.171547808	4.615778286	30.9147728	2.20E-06
SMCHD1	0.948603675	11.43110821	30.91030372	2.20E-06
IDI1	1.930941083	8.191407932	30.87966565	2.22E-06
REX1BD	-1.157888658	3.601136913	30.89636174	2.22E-06
GPATCH2L	0.988337495	7.183345517	30.87422353	2.22E-06
HSPA5	1.660046889	7.96253543	30.87332359	2.22E-06
CDKN2D	1.644613822	8.472602977	30.86133314	2.23E-06
DDX55	-0.701630073	3.595820416	30.86973403	2.24E-06
HLCS	-1.06026835	3.181305058	30.88269894	2.24E-06
HEMK1	-1.096832117	3.332530593	30.86981753	2.25E-06
PI4K2B	1.028787296	6.249048075	30.83023238	2.25E-06
ZFC3H1	0.919841815	7.465734427	30.81755868	2.26E-06
BCL7B	1.181319084	4.357596146	30.79233805	2.28E-06
VSIR	1.058225475	9.037560037	30.77948239	2.29E-06
ECI2	-1.619203341	3.050621429	30.83580282	2.29E-06
RPL23A	-0.749827069	8.125120494	30.75608678	2.30E-06
ZNF138	-1.098009262	3.217749184	30.78349808	2.31E-06
PDE4D	1.052775694	6.542222462	30.74270168	2.31E-06
SENP2	0.590664343	5.973765664	30.74091446	2.31E-06
BUD31	1.328697299	6.126404183	30.74088115	2.31E-06
NUDT5	-1.552873391	4.657468311	30.74212314	2.31E-06
OSBPL10	-1.687904833	2.947160657	30.79919153	2.32E-06
TIMM21	-0.942232863	2.564826973	30.7977832	2.32E-06
CASP7	1.025879074	5.497173879	30.72484561	2.32E-06
CDPF1	-1.421586383	0.960464085	30.40033247	2.33E-06
HVCN1	-1.729258773	4.636275416	30.67903453	2.36E-06
RPL18A	-0.733018261	8.511767306	30.66489893	2.36E-06
PSMA4	0.814498934	7.182996237	30.65812723	2.37E-06
CNOT8	0.686631019	7.479135009	30.65214113	2.37E-06
RETREG3	-0.783423155	6.206448875	30.64796766	2.37E-06
C22orf39	-0.688609482	4.465665702	30.63293961	2.39E-06
MOB4	1.262615168	6.027283553	30.62799429	2.39E-06
ZC3H8	-0.820762659	3.422378083	30.63360889	2.40E-06
EIF5AL1	1.080727483	2.218726138	30.66185194	2.41E-06
BROX	0.682341135	7.684413225	30.59034795	2.41E-06
MFNG	-0.775531661	4.43752012	30.54059654	2.45E-06
ZNF165	2.686514852	1.987807957	30.33051668	2.46E-06
TRAPPC6A	-1.139124905	2.600922621	30.5780456	2.47E-06
SECTM1	1.288962468	6.74601404	30.4830014	2.49E-06
ZNF791	1.130838633	6.298794247	30.4737398	2.49E-06
DTYMK	-1.278611289	1.888401472	30.54756016	2.52E-06
HLA-F	0.849934339	8.015232329	30.43996459	2.52E-06
INPP5E	-1.435017064	1.455721341	30.46120864	2.52E-06
OSER1	1.172725108	7.065482197	30.42300355	2.53E-06
VAMP5	1.374296127	3.644503981	30.43985885	2.53E-06
CBX7	-1.288477347	3.930489515	30.43550185	2.53E-06
CRIP2	-1.40369786	0.90427518	30.06886305	2.54E-06
ADM	1.786130513	7.647489833	30.41540614	2.54E-06
PIGM	-1.144663995	2.793628913	30.45051442	2.55E-06
RHBDF2	1.390394586	4.958590343	30.38705463	2.56E-06
ATG2A	2.357290577	6.440847037	30.37925819	2.56E-06
HERPUD1	0.840721038	6.7768352	30.35848049	2.58E-06
MAP3K13	1.637836867	5.169492238	30.35222707	2.59E-06
TNIP1	1.650046923	7.630573051	30.34773135	2.59E-06
TPMT	0.785228101	5.369998499	30.34678282	2.59E-06
YPEL5	1.813933231	9.861814778	30.33502896	2.60E-06
CD200R1	-1.615863784	3.658895045	30.35964982	2.60E-06
ZNF74	-1.79783858	2.165618431	30.41754701	2.61E-06
PAWR	-1.177722241	2.813153316	30.36002494	2.62E-06
MARS2	-0.999909397	2.896895516	30.33917451	2.63E-06
GRB2	0.693617525	8.633100258	30.24005235	2.67E-06
MRFAP1L1	-1.383522529	5.908609568	30.22539711	2.68E-06
NBPF15	-1.343402811	2.950769075	30.25463293	2.70E-06
DAZAP2	0.867500482	9.385322987	30.19962755	2.70E-06
SAMM50	-0.967263808	3.801715259	30.2090743	2.70E-06
P2RY6	1.95970576	0.864077375	29.69735591	2.72E-06
MSANTD2	-1.459357531	2.318314598	30.23703895	2.75E-06
CROCC	-1.206499815	3.138179822	30.17487209	2.75E-06
ZNF283	-1.573037823	2.857842955	30.19206945	2.76E-06
FASTKD5	0.859368937	5.521757043	30.12095601	2.76E-06
RMI2	1.699540094	2.813405048	30.15692171	2.76E-06
HERC3	1.114165581	3.376676372	30.13889347	2.76E-06
ATP6V1F	1.230155629	3.470772982	30.12647191	2.77E-06
UBE2F	1.077225198	5.378563529	30.07180468	2.80E-06
POLR1E	-0.975519898	3.582936556	30.07025281	2.82E-06
TNFAIP6	2.068417777	7.144225677	30.02799025	2.84E-06
IFI27	4.685799123	8.633559433	30.02535358	2.84E-06
MS4A1	-1.872838508	6.228899741	30.02459575	2.84E-06
UTP6	-1.082939624	5.368056012	30.02397766	2.84E-06
WDR45B	1.333776626	6.544988213	30.02238636	2.84E-06
CAPG	1.075206904	5.807583455	30.01906398	2.84E-06
MREG	-1.161177444	1.718182442	30.10676995	2.86E-06
UNG	-1.269358478	2.841451086	30.05088819	2.87E-06
YAF2	0.842209409	5.999494569	29.97649808	2.88E-06
SFT2D1	0.806340621	5.62683797	29.95267433	2.90E-06
MTA3	-0.930739332	2.566161952	29.99754477	2.92E-06
LRRC45	-1.449140644	2.565674938	30.00256326	2.92E-06
LYRM7	-1.362371709	4.227054676	29.92000519	2.93E-06
ZNF345	-1.023028313	2.451768866	29.98717462	2.94E-06
STK17B	1.083231612	10.89510917	29.8880562	2.95E-06
TIMM17A	0.801802866	5.1221502	29.87487185	2.97E-06
SARNP	1.30859921	1.737641108	29.92936131	2.97E-06
WWP2	0.950333651	6.098433214	29.86760553	2.97E-06
URGCP	-0.934308651	3.536171783	29.88594873	2.97E-06
ASF1A	-0.81675648	5.232591855	29.84162537	3.00E-06
CCNT1	0.654917685	6.178064364	29.81343549	3.02E-06
IFIT1	3.491119103	10.90042087	29.79643281	3.03E-06
RBFA	-1.217942943	1.73663022	29.88129253	3.05E-06
TIA1	-0.600679377	6.568130798	29.77252474	3.05E-06
MRPS34	-1.034879198	3.676562161	29.76037965	3.08E-06
GCNT7	1.430871193	2.95191622	29.77532812	3.08E-06
GSTO1	1.206444725	7.054099729	29.73420126	3.09E-06
FCRL3	-1.637795473	4.289165224	29.74310953	3.09E-06
CDC73	0.640114818	6.728107181	29.72874764	3.09E-06
DNTTIP2	1.152808784	7.141059891	29.72358363	3.10E-06
KDM5B	1.266986015	6.247528632	29.71591255	3.11E-06
ZNF816	-1.091729054	3.709317719	29.70713689	3.13E-06
WDR11	-0.880591624	5.947874251	29.67068591	3.15E-06
DEFB1	7.695753021	2.029933805	32.27931765	3.15E-06
TSPAN2	-1.28031601	5.261980259	29.65930553	3.16E-06
JDP2	1.745388139	6.019534131	29.64777985	3.17E-06
ZDHHC3	0.931571353	6.556829964	29.59356518	3.22E-06
SMARCAD1	-0.963004457	5.082820265	29.58329854	3.23E-06
TSC22D2	1.475728339	5.399802717	29.55848675	3.25E-06
HK2	1.813828961	7.312070754	29.55080346	3.26E-06
GPR132	0.940566794	5.292158484	29.54270712	3.27E-06
CD1D	1.098046945	6.178829354	29.54047015	3.27E-06
DYRK2	-0.958806642	6.563834848	29.52098565	3.29E-06
TCFL5	-1.124209725	3.037051582	29.55432062	3.29E-06
RPS2	-0.727284777	9.28966381	29.51038527	3.30E-06
CEP290	-0.642060869	5.127326149	29.4841967	3.32E-06
YWHAZ	0.648084842	10.12761086	29.48019388	3.33E-06
CIB1	1.14262296	6.219057274	29.47972338	3.33E-06
CLEC17A	-1.968798364	2.613629028	29.56180154	3.33E-06
C11orf65	-1.053935634	2.039857212	29.5573926	3.35E-06
ZNF302	-1.343274476	4.289386132	29.46444936	3.35E-06
NT5DC1	-1.466201477	3.238732198	29.49049013	3.35E-06
BATF3	2.428191621	3.104166379	29.43908996	3.39E-06
PGBD2	-0.821178016	3.515984034	29.41848881	3.41E-06
MTCH1	1.187465234	6.968883573	29.38442854	3.42E-06
ARID4A	0.937501999	7.577290082	29.36777841	3.44E-06
CDCA7L	-1.40129262	3.767629136	29.37703023	3.45E-06
CD19	-1.558508434	2.05804076	29.45503025	3.45E-06
LYRM4	-0.782410362	3.042944724	29.38949139	3.45E-06
LITAF	1.095151517	10.40564914	29.33338839	3.47E-06
PTPRK	-1.754649714	2.131853203	29.42482373	3.48E-06
TRIM65	-1.627301464	2.865367592	29.37990876	3.49E-06
SCAP	-1.237267472	4.071761041	29.31769054	3.50E-06
PLCG1	-1.495094342	5.437437734	29.30846076	3.50E-06
YME1L1	0.612208256	8.194812056	29.29712341	3.51E-06
CPPED1	-1.140297461	8.245897235	29.29210286	3.51E-06
TSR3	-0.652994991	3.660854578	29.27084557	3.55E-06
ZNF680	-0.613881744	4.354378249	29.24241784	3.57E-06
SUPT5H	0.949533792	6.067548864	29.23455899	3.57E-06
RNF213	1.821289519	10.5155341	29.22368165	3.58E-06
PRMT2	-1.339184172	6.200933373	29.20665103	3.60E-06
CHMP1A	0.900312209	5.647407027	29.19639637	3.61E-06
AGPAT5	-0.902535398	4.77790632	29.18282288	3.63E-06
P4HTM	-1.097456603	3.064706808	29.20951021	3.64E-06
ZNF266	-0.6740737	5.573273032	29.16783367	3.64E-06
COX5B	0.952173993	6.88858335	29.14902743	3.66E-06
AXIN2	-1.501684466	1.315621705	29.07556258	3.69E-06
GRB10	1.455158628	3.620765922	29.13729001	3.70E-06
ZMYND15	1.951340362	1.271933019	28.91696326	3.71E-06
EME2	-0.898597436	2.619990344	29.16216536	3.71E-06
FFAR1	2.619916971	1.034142165	28.3445482	3.73E-06
CPEB2	0.985574472	5.745971984	29.07844969	3.74E-06
RPSA	-0.818837069	8.769741261	29.07472492	3.74E-06
C12orf76	1.175448592	4.97759215	29.06617189	3.76E-06
RIC8B	-0.67162862	3.74991128	29.06636858	3.77E-06
FAM43A	-1.182638165	2.921915516	29.0869152	3.78E-06
IL5RA	-2.179139918	3.408312216	29.08835749	3.79E-06
SZRD1	0.851288828	5.304618021	29.03709329	3.79E-06
RNF181	0.772926604	5.635604261	29.02667426	3.80E-06
COL19A1	-1.736247744	2.791161456	29.09357708	3.80E-06
RBM4B	-1.187816823	2.731709225	29.05400705	3.83E-06
ZNF420	-1.552648665	3.272892488	29.01728906	3.85E-06
SLC43A3	1.350211948	3.606024095	28.98186258	3.87E-06
ZNF326	1.060959487	5.433509271	28.90391087	3.94E-06
LCOR	0.753247575	7.815467095	28.89993136	3.94E-06
USB1	1.349386126	4.374355919	28.88085111	3.97E-06
RAD52	-1.130833144	2.400892521	28.94696669	3.98E-06
CREBL2	-0.846834565	6.319681125	28.85480762	4.00E-06
LTB	-1.641503593	6.503025966	28.85197339	4.00E-06
ZNF582	-1.340025573	1.313615489	28.82472757	4.02E-06
SQSTM1	1.324575945	7.884182747	28.81226923	4.05E-06
TRIM2	-1.380181922	1.417457045	28.82598552	4.05E-06
IMPA2	-1.228230635	4.391819176	28.81337199	4.05E-06
PIK3R5	1.58977921	7.25233878	28.80634206	4.05E-06
RPL18	-0.70476811	8.471925932	28.74918629	4.12E-06
SMAD7	2.196628433	4.13604024	28.73803048	4.15E-06
RAB12	0.610717846	4.861665313	28.72408614	4.15E-06
ZNF692	-1.366331146	2.637612347	28.76289879	4.19E-06
ERO1B	0.996199322	5.273846679	28.69100839	4.19E-06
FZD6	-1.255124349	1.905253821	28.73278135	4.26E-06
ZMYM1	-0.834904827	4.177714357	28.62419204	4.29E-06
TOR1AIP2	0.540052777	7.193468076	28.61203368	4.29E-06
MRPL43	-0.726564311	3.901469045	28.61978177	4.29E-06
GMNN	0.752736746	2.947483549	28.63790763	4.30E-06
TSPYL2	1.819011041	4.893732526	28.58660769	4.33E-06
SLC25A36	1.143919706	6.304501726	28.5739097	4.34E-06
HLA-E	0.737443112	12.01053231	28.54457993	4.38E-06
TLE4	0.615349577	6.932608467	28.53058184	4.40E-06
IVNS1ABP	1.444631183	8.948136273	28.52738472	4.40E-06
RNF144B	1.799090343	8.007113151	28.52045621	4.41E-06
MTRF1L	0.746700882	3.99432899	28.52396898	4.41E-06
TBC1D7	1.549948955	4.012284174	28.52598839	4.42E-06
MICU3	-1.415446317	1.360660892	28.50469693	4.42E-06
ZSCAN25	-0.673151268	3.873999966	28.51962758	4.42E-06
NDUFV2	1.789330801	3.88445514	28.52245892	4.43E-06
TNFRSF12A	2.176711471	4.087019798	28.51736615	4.43E-06
LDLRAP1	-1.307506817	3.947698322	28.51425926	4.44E-06
DYRK4	-0.894079708	2.517331563	28.52166346	4.49E-06
PCED1A	-0.922964437	2.495517196	28.52046573	4.50E-06
MAP1LC3B2	1.16052428	3.394203839	28.4388824	4.54E-06
CACNA1E	1.551936774	3.330249582	28.44193024	4.55E-06
IRF3	-0.560703475	4.719953208	28.41583683	4.55E-06
TEX10	-0.580997098	4.446642704	28.41500031	4.56E-06
ZNF285	-1.724700887	0.831214672	27.80842313	4.58E-06
TK1	1.318902311	0.814279025	28.21500391	4.58E-06
SNRPB	0.826306115	5.493900303	28.38549717	4.59E-06
TTC17	-0.467998722	6.666046473	28.37528682	4.60E-06
AQP9	1.057426118	9.58495163	28.37278172	4.61E-06
GIPC1	-0.936573251	2.383202226	28.44310303	4.61E-06
HACD2	-0.936725098	4.356031907	28.363204	4.63E-06
ZNF30	-1.832273447	1.422960764	28.26830961	4.63E-06
SLC25A15	-0.99675356	2.746454336	28.38018186	4.67E-06
MAGEH1	-1.566823936	3.104815436	28.35519364	4.70E-06
THEM6	-1.269907435	1.900190034	28.39313722	4.71E-06
ZNF263	-0.538629314	3.895387317	28.29752507	4.72E-06
CDK7	1.325046972	5.956387639	28.27584755	4.74E-06
SNX9	1.213793839	5.449332665	28.25570656	4.77E-06
PSMG4	-0.836059303	2.609799855	28.31044113	4.77E-06
RNF19A	0.938077011	8.163270118	28.24597859	4.78E-06
ADAR	0.975718422	9.202207835	28.24165003	4.79E-06
GOLGA2	0.666489235	5.766904501	28.23349444	4.80E-06
STOML1	1.857156064	3.411646644	28.25175464	4.81E-06
GCNT4	-1.776551464	3.926534514	28.22643978	4.84E-06
SETD6	-1.151763442	2.63724633	28.26035304	4.85E-06
DCP1A	1.083645666	5.216027345	28.19827331	4.85E-06
ZMYND19	-1.389525644	2.093195247	28.26390563	4.89E-06
TEF	-0.866744501	2.131001594	28.25716039	4.89E-06
FBXO44	-0.884890152	2.259370296	28.19489751	4.97E-06
RBL2	-1.023288973	7.766323706	28.11086489	4.98E-06
CARD16	1.284735523	7.815137824	28.10811067	4.99E-06
MKS1	-0.74618858	2.05312766	28.19292265	4.99E-06
TCEANC2	-1.311261534	3.635152022	28.12364461	4.99E-06
SYTL1	-1.240457469	4.87089847	28.09993503	5.00E-06
CDC42EP4	1.315054313	2.481350562	28.13318118	5.02E-06
BANK1	-1.113883134	5.331175702	28.08889569	5.02E-06
MRPL28	0.911399539	5.128263631	28.07454542	5.04E-06
ZNF410	0.842042894	2.80597951	28.10438587	5.04E-06
ZNF354B	-1.01102418	2.46532676	28.13356505	5.05E-06
ITPRID2	0.665228135	7.671292703	28.06366523	5.05E-06
USP53	-0.994100496	4.486286488	28.03996082	5.09E-06
CEP85L	-0.76207781	6.171376252	28.01474772	5.13E-06
PDCD2	-0.771142827	5.457890555	28.01210588	5.13E-06
CARMIL2	-1.731153532	1.936384495	28.08794244	5.13E-06
SMNDC1	0.885580076	5.352124717	28.00236832	5.15E-06
TOR1B	1.611909823	6.782250158	27.9818364	5.18E-06
MAP7D3	-0.840752882	3.377931669	27.9965024	5.19E-06
TLR10	-1.881127209	4.370120462	27.98265776	5.19E-06
PHB2	-0.834297984	5.6468619	27.96267315	5.21E-06
OGG1	-0.75844136	2.802208322	28.00263207	5.21E-06
ZFAND2A	1.746206504	5.3995883	27.95482201	5.22E-06
CDC42BPG	2.792676009	3.250035382	27.96626388	5.22E-06
EOMES	-1.547160557	4.100898977	27.95867744	5.23E-06
TMBIM1	0.670914815	7.285845161	27.93335551	5.25E-06
PTBP2	0.996732331	5.69460402	27.93336505	5.25E-06
SIGLEC10	-1.114490277	5.296665039	27.9240212	5.27E-06
PTGES	3.602124835	2.515300771	27.58425186	5.31E-06
ANKRD16	-1.227001866	1.005411103	27.73621523	5.34E-06
EXD3	-1.000642202	1.308938849	27.92206905	5.34E-06
ADCY4	1.423889242	2.032455021	27.92687502	5.34E-06
RPS27A	-0.866901346	9.590563188	27.8685721	5.35E-06
HNRNPL	0.818256432	7.021523797	27.86581146	5.36E-06
TRIM35	-0.981937362	4.367210882	27.86187638	5.37E-06
TTC27	-0.555530894	4.03446059	27.85926423	5.38E-06
UBC	1.178398065	11.16254604	27.84963476	5.39E-06
CUBN	-1.210762502	2.396663661	27.86237317	5.49E-06
MED22	-0.937588173	3.86505539	27.7968602	5.49E-06
NLRC3	-1.68441276	5.359892495	27.77358252	5.51E-06
GYG1	1.383561018	5.649654048	27.76775837	5.52E-06
LRRC14	-1.23126472	1.659818167	27.83252141	5.54E-06
HDAC1	-0.926832521	6.277699863	27.75079277	5.55E-06
HSPA2	2.869584509	2.293763597	27.60844653	5.58E-06
ZNF33B	-1.490230605	4.832674895	27.72592661	5.59E-06
RHOB	-0.902399361	6.234440078	27.71669567	5.60E-06
ARHGEF9	-1.038748122	3.0777187	27.75030784	5.61E-06
TMEM216	-0.846447783	2.718505007	27.73980611	5.65E-06
DENND3	1.04800791	8.337407162	27.67590691	5.67E-06
RSRC2	1.118815677	7.754520295	27.67479441	5.68E-06
ALKBH8	-0.99695808	3.648931492	27.67321922	5.70E-06
SYNJ1	1.09870221	5.47780695	27.64228999	5.73E-06
MED26	1.072393561	2.761259157	27.65024696	5.78E-06
DPP4	-1.851554077	4.435983828	27.62334406	5.78E-06
VSIG1	-1.899129412	2.320826485	27.68774986	5.80E-06
ZNF568	-1.29254712	2.979003124	27.6356986	5.82E-06
DPEP2	-1.569632085	4.634142817	27.58378079	5.84E-06
YBEY	-0.85136265	2.573914405	27.63266917	5.85E-06
TYMP	1.196457842	8.194218192	27.57215765	5.85E-06
COG8	-1.527855843	2.33568936	27.65413957	5.85E-06
LAMTOR3	1.019764853	6.952521074	27.55732414	5.88E-06
ZNF528	-0.915124704	2.960568274	27.56661584	5.93E-06
MTERF2	-0.908482428	2.537691044	27.57543905	5.95E-06
BMS1	-0.757868507	5.169409719	27.51545085	5.96E-06
GPR68	-2.019045649	2.49122324	27.56749781	6.01E-06
ANKRD42	1.937843895	4.948403422	27.48021622	6.02E-06
TYW1	-0.587002332	4.035994191	27.48277309	6.02E-06
SSTR3	1.718409136	3.527375427	27.47926463	6.05E-06
PAFAH1B2	0.780678919	6.816275873	27.44553066	6.08E-06
SERPINB9	1.248915718	6.804461812	27.43106681	6.11E-06
RIC1	0.625204461	6.783185101	27.42100679	6.13E-06
KMT5A	1.256869527	4.944472419	27.42211833	6.13E-06
MEAF6	-0.626104252	5.102326514	27.40433741	6.16E-06
ARMCX2	-1.701641233	1.310373822	27.28237065	6.20E-06
FOXN2	1.038057478	8.183179781	27.34304393	6.27E-06
SPTY2D1	0.710465591	5.748528417	27.33109627	6.29E-06
SYNGR2	0.856901724	6.442800034	27.32550776	6.30E-06
FCRL1	-1.923323339	4.452449281	27.32219984	6.33E-06
ZFP37	-1.681109294	1.358888553	27.23939396	6.34E-06
DMAC1	-1.210659661	3.566614424	27.31055298	6.37E-06
CCNK	1.235958856	4.450291399	27.2787066	6.40E-06
TESPA1	-1.326314061	3.588970163	27.28802153	6.42E-06
JUND	1.749107869	6.993957826	27.26704941	6.42E-06
CPNE1	-0.73406642	5.371456865	27.26070855	6.43E-06
LGMN	1.222095945	2.175863001	27.30914348	6.44E-06
ABCA13	1.398997298	4.935060805	27.25611729	6.44E-06
KDM1B	0.971065893	5.416176218	27.23783496	6.48E-06
GNB1L	-1.216823315	1.158255628	27.18742715	6.48E-06
RPL15	-0.665462007	9.113097627	27.22725088	6.49E-06
PTPN2	1.052947682	6.870591686	27.22688086	6.50E-06
ITGA6	-1.642383612	5.976491591	27.22692223	6.50E-06
NUDCD1	-1.188985507	3.776229815	27.23848689	6.50E-06
FAM135A	-0.777300824	3.869745005	27.19056159	6.59E-06
SAMD3	-1.074281136	5.170871758	27.17443585	6.60E-06
SH3TC1	1.042754682	5.830767903	27.16605637	6.62E-06
LRRC70	3.021103919	2.787999976	27.11371272	6.63E-06
ACSL3	0.988486636	6.788813361	27.15495849	6.64E-06
ZNF559	-1.88581882	3.625640104	27.18004628	6.65E-06
LRPPRC	-0.927203865	6.122021195	27.14874779	6.65E-06
KIRREL3	1.912691804	1.204727054	26.9664074	6.67E-06
METTL2B	-1.564325055	3.48502053	27.16371485	6.67E-06
DERL2	0.715274307	5.966263959	27.11349719	6.72E-06
SAP30	2.505069397	5.39425743	27.11318078	6.73E-06
POMT1	-0.896553784	3.46447563	27.12095978	6.74E-06
ZNF154	-1.402311745	2.736342115	27.15315074	6.76E-06
BRCA2	1.525481739	6.085256265	27.08397011	6.78E-06
SPG7	-0.838247699	5.362131283	27.05668942	6.84E-06
DPY19L4	-0.978575775	3.497530399	27.07277272	6.84E-06
LTO1	-0.517359058	3.303029044	27.05354376	6.89E-06
CDK13	-0.453465581	7.013679837	27.03063246	6.89E-06
MPI	-0.965343222	3.167084438	27.05306458	6.90E-06
FCRLA	-2.408364049	3.738286233	27.05675677	6.92E-06
BUB3	-0.658429187	5.98824082	27.00196735	6.95E-06
ELP1	-1.075720874	5.354380589	26.98321352	7.00E-06
ZC3H11A	1.270811328	2.769920593	26.98578908	7.06E-06
HDDC2	-0.743733949	3.668865098	26.95208853	7.09E-06
GNG2	1.036617301	7.178294431	26.92808769	7.11E-06
HENMT1	-1.232774184	3.915447178	26.93869929	7.11E-06
ZNF669	0.893331447	4.096111337	26.92455467	7.13E-06
WDR53	-0.885607878	2.715832012	26.96435734	7.13E-06
MAIP1	0.615831352	2.811573604	26.94608015	7.14E-06
SNX25	-0.943157839	3.772275586	26.90972984	7.18E-06
PCDH9	-1.839030512	4.033531165	26.90806245	7.19E-06
ZNF83	-0.779109127	4.409371775	26.88964617	7.20E-06
IKBIP	-1.78958955	5.422565262	26.88338679	7.21E-06
ANKRD28	1.397255317	7.972959944	26.8449981	7.29E-06
HKDC1	-1.817868537	1.118397192	26.55100204	7.30E-06
EIF2B4	-0.898960736	2.896961762	26.87526904	7.31E-06
ANXA6	-0.919816318	7.922610371	26.8272914	7.33E-06
ACYP1	-1.056044948	1.609073933	26.90098511	7.35E-06
TCL1A	-2.439737376	4.028750374	26.84659247	7.35E-06
CDC42EP3	0.99714096	8.07478966	26.81658117	7.36E-06
MORF4L1	0.77825517	7.838614943	26.80447701	7.38E-06
C4orf46	0.905096103	3.148835707	26.82612744	7.38E-06
TOB1	2.263391801	6.277292762	26.79368977	7.41E-06
RPS6KA5	-1.372832671	5.361488627	26.79417344	7.41E-06
NSMCE4A	-0.963045263	4.190795588	26.79012262	7.43E-06
HJURP	1.267464802	1.360872849	26.79956347	7.44E-06
ZNF696	-1.773474694	2.232896109	26.85308689	7.46E-06
PGLS	-0.730274579	3.274520805	26.78857952	7.47E-06
PRKCZ	-1.072874727	2.530043877	26.82416217	7.47E-06
APLP2	0.873138054	8.342370053	26.7557388	7.49E-06
COQ4	-0.947829661	1.879100658	26.84003185	7.50E-06
EPHB4	-1.198840742	2.322822511	26.81705495	7.52E-06
ANKHD1	1.069487058	3.671648703	26.75017442	7.53E-06
SHQ1	-0.881407003	3.754839937	26.74027656	7.56E-06
PPIP5K1	-1.10816992	1.235692211	26.71390566	7.60E-06
RPS23	-0.959358408	8.159576858	26.70554942	7.61E-06
ZDHHC20	1.109578338	9.054866363	26.69392848	7.64E-06
NDUFAF5	1.109549719	3.808020065	26.69878678	7.65E-06
RPL10A	-0.867734352	8.583374218	26.68529692	7.66E-06
CD38	1.451853123	4.502894635	26.68183069	7.68E-06
IRAK3	1.375459048	8.21176766	26.67597047	7.68E-06
BIVM	-1.116009314	1.798813864	26.75257416	7.70E-06
DKC1	-0.624826089	4.718413185	26.66742289	7.70E-06
RPA2	-0.934897027	5.605271827	26.65656372	7.73E-06
PCBD2	-0.66799603	3.152469262	26.65973217	7.78E-06
ATG4C	-0.808139593	4.215700905	26.63769396	7.78E-06
U2AF2	-0.535244447	5.409480578	26.62900903	7.79E-06
CYP2U1	-1.180597277	2.956241126	26.66530331	7.80E-06
TRIM4	-1.061252192	4.695835021	26.6109729	7.84E-06
PEX2	0.613157236	5.876347898	26.59315081	7.88E-06
PSMC1	0.756722113	5.080431598	26.5897226	7.89E-06
PNPLA8	1.251319585	7.697733293	26.56091998	7.95E-06
ZNF678	-0.775634872	4.073262294	26.5623224	7.97E-06
PDCD1LG2	1.884024052	2.236338138	26.56580682	8.00E-06
CYTH3	-0.730565344	3.003671902	26.55843123	8.03E-06
STX3	0.916451692	7.747609781	26.51993068	8.05E-06
CD2	-1.22985005	5.050136623	26.51961786	8.06E-06
PLPP1	-1.235922367	1.00705007	26.37787107	8.08E-06
CCNQ	-0.668039211	3.302426091	26.49800648	8.16E-06
TYSND1	-1.391431816	2.836418345	26.51240095	8.20E-06
ZNF783	-0.98854125	3.232796905	26.47354382	8.23E-06
GLTP	0.834931692	6.442131929	26.44694343	8.24E-06
CASP8AP2	-0.671132621	6.306932436	26.44558074	8.24E-06
MTLN	-1.225313075	1.733290796	26.52235805	8.25E-06
MVD	1.16725778	3.987013245	26.43074906	8.30E-06
REXO4	-1.009682124	3.548228428	26.43643428	8.30E-06
DDX21	0.90322844	8.288906337	26.41671294	8.31E-06
CLIC4	1.164124393	6.88322351	26.40354673	8.35E-06
DDX46	-0.65361916	6.045136752	26.40350084	8.35E-06
GNAI2	0.787972497	8.172548267	26.4004783	8.35E-06
RAB5C	0.811192902	4.932583639	26.38631393	8.39E-06
ARIH1	0.661664016	6.910093758	26.38249061	8.40E-06
SAR1B	0.610774667	6.15705426	26.37287248	8.43E-06
ATG12	0.700200234	6.795797866	26.36290523	8.45E-06
POFUT2	1.649834296	3.999782581	26.36925372	8.46E-06
JADE1	-0.890189951	5.704046482	26.34360424	8.50E-06
ZBTB10	1.222439451	5.846135687	26.3283713	8.54E-06
ZC3H15	0.902834017	7.087165266	26.320392	8.56E-06
NUP58	0.915530705	7.731203676	26.29415979	8.63E-06
SLC27A5	-1.179228078	0.782086338	25.97344915	8.71E-06
INTS8	-0.613146378	6.151465719	26.25175727	8.75E-06
CACNA2D3	-1.801305755	2.050242628	26.32442678	8.75E-06
SYNPO2	1.319869306	1.62882355	26.28641584	8.76E-06
MAN2A2	0.837495031	6.686950349	26.24004704	8.78E-06
FBXO33	1.1379368	7.238379869	26.23186332	8.80E-06
PLEKHG3	-1.217622679	6.101311632	26.22782852	8.81E-06
CFAP298	-0.757817579	2.15425244	26.29173584	8.83E-06
TRUB2	-1.21181462	3.091054109	26.23051276	8.89E-06
NELL2	-2.011989777	5.06165733	26.19675637	8.90E-06
PEBP1	-0.770777985	5.538673233	26.16700437	8.98E-06
TUBE1	-0.796180642	3.322148287	26.17741296	9.00E-06
ECD	0.81260099	5.624699239	26.15799175	9.00E-06
TXNL1	0.902113199	6.18781404	26.15313067	9.01E-06
CINP	0.633207469	4.384452238	26.12921064	9.09E-06
MORC4	-1.072292554	2.328457455	26.18395901	9.12E-06
PTER	-0.870400288	4.150978435	26.11644147	9.13E-06
SHOC2	0.796291259	8.727128618	26.0977633	9.17E-06
ADNP2	0.976228825	4.473113839	26.09611463	9.18E-06
XPC	-1.029368477	5.335398134	26.07245755	9.24E-06
ANKZF1	-0.932157803	5.066163648	26.06663977	9.26E-06
PSMD7	0.817184369	6.032495829	26.05784294	9.28E-06
PTGDR2	-1.993003935	2.702829622	26.11524363	9.32E-06
PAG1	0.931312627	8.359411044	26.03400781	9.35E-06
ZNF846	-1.046387502	1.990269071	26.07991731	9.45E-06
THEMIS	-1.612642111	5.026520784	25.99778481	9.46E-06
SELENOM	-1.161264269	1.556408773	26.05738558	9.47E-06
RPS3A	-0.966958498	9.388209613	25.98072958	9.51E-06
MMS19	-1.120428825	4.558036481	25.98031597	9.52E-06
PARD6B	-1.115110014	2.052315801	26.05019958	9.54E-06
LYRM1	0.905939642	5.748193636	25.96638194	9.55E-06
MYDGF	0.870232817	5.083775384	25.96005116	9.57E-06
SEMA4C	-1.400511835	3.030736981	25.97638016	9.63E-06
TTC39C	-0.704105661	5.230094327	25.93066961	9.66E-06
CHAF1A	0.71187394	3.339814989	25.94237696	9.67E-06
SASH3	0.689896753	7.046814564	25.91616054	9.70E-06
C5orf58	1.146270205	3.863983791	25.88499591	9.82E-06
LY9	-0.983443733	4.090829388	25.87681051	9.84E-06
DNAJC10	-1.04533146	6.398153404	25.86759163	9.85E-06
PIGU	-0.714178697	2.68839899	25.90473807	9.86E-06
ERLIN1	1.960029607	5.748520082	25.85793432	9.88E-06
SDAD1	-0.974790388	5.199901743	25.83185585	9.96E-06
NUFIP2	0.686221635	7.96936838	25.82243206	9.98E-06
ATG4D	0.996997894	3.294618529	25.83647159	9.99E-06
COPA	0.402196786	7.722111661	25.81783427	1.00E-05
COX14	0.851908697	4.492725522	25.81987537	1.00E-05
LMO2	1.054105396	7.144778237	25.80893283	1.00E-05
RBMXL1	0.640668135	5.024366141	25.79680037	1.01E-05
ALDH4A1	1.430181167	2.231775065	25.81601348	1.01E-05
OBSCN	-1.760041968	3.83553266	25.76746968	1.02E-05
RIOX2	-1.282622938	3.717415868	25.76232323	1.02E-05
RPS3	-0.773698326	8.92349761	25.74393707	1.02E-05
ABCE1	-0.647512626	5.870337298	25.74293674	1.02E-05
CYB561A3	-0.885431621	3.644997782	25.74976004	1.03E-05
CCL28	-0.94569594	2.088603271	25.81186871	1.03E-05
TFAP4	-1.140979653	1.631027751	25.79435749	1.03E-05
MRPS33	-1.202697146	3.423114662	25.7404216	1.03E-05
TPM3	0.850883158	9.742708489	25.71318277	1.03E-05
MYADM	1.935894798	6.615601761	25.70729541	1.03E-05
AVIL	-1.731453819	2.732984307	25.76681819	1.03E-05
ZNF782	-0.753538408	3.195833042	25.71775348	1.04E-05
IFT20	1.101504204	4.459351761	25.6918523	1.04E-05
ATP6V0E2	-1.454599489	2.121905043	25.74902844	1.05E-05
KIF21A	-1.060605689	3.787125918	25.66503007	1.05E-05
FOSB	4.00605061	5.778597573	25.65173032	1.06E-05
CD163	2.455368787	7.613143283	25.6380696	1.06E-05
PAIP2B	-1.774817506	2.367426527	25.70592458	1.06E-05
ZNF75A	-0.692281082	4.199364643	25.63393737	1.06E-05
LBH	-0.987460547	7.015905491	25.61104853	1.07E-05
C15orf40	-0.72965339	3.612847149	25.61257588	1.07E-05
PHAX	-0.913600009	4.686721452	25.56350523	1.08E-05
MFSD8	-0.496393618	4.850319349	25.5518398	1.09E-05
MRPL24	-1.047383975	3.307919907	25.56333107	1.09E-05
INPP5B	-0.488812361	4.926556196	25.53719174	1.09E-05
CCDC127	-0.950248152	2.943176579	25.56309729	1.09E-05
ICE2	-0.521017555	5.715401198	25.53013462	1.09E-05
EPHB6	-1.23046247	2.229042835	25.58183568	1.10E-05
CREG1	1.362693771	8.42540103	25.50973579	1.10E-05
PIK3CA	0.425067045	7.138721801	25.50228734	1.10E-05
ZNF66	-0.987826282	3.234040571	25.52210081	1.10E-05
PCID2	-1.159635696	4.462777003	25.48955773	1.11E-05
RAB28	-0.523473519	3.970837471	25.48741867	1.11E-05
ATPAF1	-0.87218469	4.185695341	25.47001188	1.12E-05
PPIE	-0.759521327	4.204445993	25.46925582	1.12E-05
ZNF350	0.70707895	5.723100476	25.44738059	1.12E-05
PRMT7	-1.272701072	3.27199046	25.4670909	1.12E-05
POLR2H	-0.660274541	3.298170353	25.45390951	1.13E-05
KBTBD2	0.475130328	7.300197857	25.43469023	1.13E-05
HSPA1B	1.567174792	4.086872165	25.43537669	1.13E-05
FGD2	0.770654676	5.56703593	25.42472892	1.13E-05
KLHL36	-0.653074527	5.50535764	25.41651237	1.13E-05
METAP1	-0.883168244	3.576829325	25.42903858	1.13E-05
CCR1	1.320270167	7.42771302	25.409201	1.14E-05
CCNL1	1.846710238	10.25078603	25.40849441	1.14E-05
RGS1	2.711500586	6.121747827	25.40932099	1.14E-05
NIPAL3	-1.191705781	4.718167864	25.39508144	1.14E-05
APEX1	-0.968695014	4.722887461	25.39405721	1.14E-05
PTCH2	2.242020633	1.331944604	25.1728063	1.14E-05
SNRNP70	-0.491901631	5.244903433	25.38878795	1.14E-05
POLR2L	-0.689348934	2.990842116	25.41060992	1.14E-05
GOPC	-1.336430001	5.129168357	25.37428057	1.15E-05
SUPT16H	-0.816266323	6.222480629	25.36338995	1.15E-05
MOGS	-0.797298535	4.203203572	25.36573657	1.15E-05
JPT2	-1.479561303	3.109990344	25.38770147	1.16E-05
ARFRP1	-0.634416192	4.390224155	25.35003003	1.16E-05
RBM11	1.494812342	2.025038698	25.37045343	1.16E-05
ZBTB14	-0.791446821	4.367631506	25.28893626	1.18E-05
OSBPL8	-0.991560053	9.227635391	25.27298778	1.18E-05
SKP2	-1.046173293	3.990858651	25.25992923	1.19E-05
P2RY10	-1.252476299	5.944341328	25.24164276	1.20E-05
PLCH2	-1.260776899	1.732413025	25.31064036	1.20E-05
A2M	-1.557510452	4.627087669	25.23111257	1.20E-05
ZAP70	-0.903112435	5.794951887	25.21561107	1.21E-05
TP53INP1	0.692071361	7.294479694	25.20486876	1.21E-05
ZNF324	1.296775573	4.036442662	25.20506887	1.21E-05
CCDC191	-0.777974274	2.590177701	25.22677682	1.22E-05
PRXL2C	0.931164191	4.564864145	25.15182134	1.23E-05
CASP9	0.695845339	4.173347457	25.13829803	1.24E-05
SMYD4	-1.002144464	3.210963883	25.15501497	1.24E-05
MRPS14	-1.099233854	3.857855585	25.13892896	1.24E-05
SNAP47	-0.459224269	3.651114853	25.13213365	1.24E-05
CDK2	0.783141479	3.206954384	25.13583334	1.24E-05
ZNF17	-1.218893243	2.792856826	25.15208709	1.25E-05
IRAK1BP1	-0.869761558	2.300099062	25.16529454	1.25E-05
ANXA5	1.018279312	8.344777497	25.09746471	1.25E-05
ABHD14A	-1.183552175	0.921436929	24.9284641	1.26E-05
BRD2	0.995816825	7.232498487	25.08347622	1.26E-05
CSTF3	-0.813411591	3.504685411	25.09455106	1.26E-05
ETV3	0.663379214	5.877405674	25.06967676	1.26E-05
ESS2	0.633674799	3.878685991	25.05945962	1.27E-05
RBPJ	0.97223199	8.27619087	25.03533646	1.28E-05
TP53BP1	1.081382783	6.034157941	25.02729932	1.28E-05
ZNF300	-1.173569374	1.802977285	25.09774234	1.28E-05
PXMP4	-1.130869313	2.836456051	25.04337039	1.29E-05
CD200	-1.602350453	1.891445624	25.06301268	1.29E-05
S1PR4	-1.266007346	5.82770775	24.98539853	1.30E-05
FAM20C	2.164037012	2.57568737	24.98664261	1.30E-05
PCYOX1L	-1.329442759	2.377717471	25.02498692	1.31E-05
UBA5	-0.698371987	4.269811945	24.95184524	1.31E-05
SFI1	-0.845125193	4.732236166	24.92523224	1.32E-05
RPL10	-0.806814931	8.999420151	24.9190864	1.32E-05
CHD2	0.957937537	9.774811018	24.91613322	1.32E-05
FBXO34	0.824009227	6.509773399	24.91499156	1.33E-05
P2RX1	0.963840307	5.381816757	24.88330632	1.34E-05
MIER3	0.597553163	5.33006288	24.87230479	1.34E-05
SP140	0.975165772	6.756744751	24.86836236	1.34E-05
FAF2	0.522712612	5.46821184	24.86690606	1.35E-05
EXD2	-1.291312702	2.271592957	24.92057811	1.35E-05
HMGN3	-0.812066224	4.721468095	24.80729018	1.37E-05
SLC2A4RG	-1.049482599	1.824798922	24.86467026	1.38E-05
PANK4	-0.842722515	3.721452438	24.79689378	1.38E-05
HGH1	-1.383828021	1.274854679	24.73496052	1.39E-05
MS4A2	-1.925685861	2.647861979	24.81319661	1.40E-05
WDR18	-0.86004554	2.486955953	24.78463084	1.40E-05
ZNF829	-0.987751011	2.440723187	24.78746242	1.40E-05
BAIAP2L1	1.458643458	1.908215554	24.76220657	1.41E-05
AKAP8	0.733680236	5.55415361	24.71057922	1.41E-05
ECPAS	0.471916426	6.823215438	24.70393342	1.42E-05
STARD8	1.139089502	2.737659101	24.72826992	1.42E-05
RNASE2	1.548496116	4.602788256	24.70082855	1.42E-05
CXCL1	-1.559881431	3.328371323	24.71936586	1.42E-05
TECPR1	-1.114990476	4.960824948	24.68961055	1.42E-05
ENO2	-1.123865495	2.692350931	24.73098947	1.42E-05
OSMR	1.53792731	3.351140709	24.69294898	1.43E-05
YAE1	-1.394455397	1.792434306	24.74026799	1.43E-05
MRE11	-0.505416665	5.708106632	24.65801493	1.44E-05
NR4A2	2.606270585	4.134200471	24.66270205	1.44E-05
GRAP	-1.692343481	1.283701196	24.54558088	1.44E-05
PDCD11	-0.654768647	4.938005003	24.63862665	1.45E-05
SENP5	0.461970491	6.536288793	24.60813488	1.46E-05
EIF5A	0.956369651	6.578839183	24.59283077	1.47E-05
SGPP1	-0.75496291	4.93877761	24.57058087	1.48E-05
RFXAP	-0.758787109	1.979934594	24.63768301	1.48E-05
DNAJB9	1.237403999	6.374600099	24.56256011	1.48E-05
HMOX2	-0.741213904	4.456140982	24.55782428	1.48E-05
STX4	0.576588613	5.044420693	24.52997438	1.50E-05
INO80E	-1.104152201	3.352020857	24.54495124	1.50E-05
DUSP19	-0.911009501	2.063083192	24.58417158	1.50E-05
PRKAB1	0.835725614	4.153187237	24.51498282	1.51E-05
IL16	-1.128874975	6.845711311	24.50378515	1.51E-05
P4HA2	1.606064	2.080447164	24.51858755	1.52E-05
CHSY1	1.06324553	7.4265474	24.48343885	1.52E-05
ZNF658	-1.726654347	1.877604718	24.51839714	1.53E-05
GFM1	-0.548476703	5.349800247	24.45021687	1.53E-05
ACBD5	0.432654165	5.972250921	24.4341625	1.54E-05
GRAMD1B	1.725058761	4.022787425	24.44256601	1.54E-05
CHMP7	-1.496885542	5.877968966	24.43308185	1.54E-05
ANKRD33B	1.664790115	4.10506421	24.44033405	1.54E-05
MMP8	2.811401402	5.299618758	24.40830379	1.56E-05
ZNF480	-0.942462211	4.147842207	24.40577873	1.56E-05
TOR3A	0.604109947	5.01086849	24.39968001	1.56E-05
ZNF830	-0.625572503	4.46404802	24.38464662	1.57E-05
RNF103	0.875481657	4.758174593	24.36959076	1.57E-05
PCYT2	-0.615140625	2.759730259	24.38992228	1.58E-05
UBR3	-0.551188582	6.350087219	24.35304028	1.58E-05
ZFP90	-0.770850751	4.798644277	24.3508067	1.58E-05
ABCD2	-1.977880914	4.438258481	24.347504	1.59E-05
PPP1CA	-0.764019519	5.265538443	24.31922917	1.60E-05
ZIK1	-1.025419006	2.601512535	24.35505711	1.60E-05
SEMA4F	-1.280135793	1.60112504	24.33228701	1.62E-05
ARMC1	-0.612064442	4.705300112	24.265359	1.63E-05
BAIAP3	-1.235682063	1.926501738	24.33215655	1.63E-05
MSH2	-0.817851147	4.724793652	24.25121546	1.64E-05
GGT7	-1.112563534	1.287492864	24.26463794	1.64E-05
ADAT2	-0.704149125	2.411122185	24.29148227	1.64E-05
NSG1	-1.693327081	1.139659682	24.06137907	1.64E-05
KMT5B	-0.739832602	6.195451688	24.22974852	1.65E-05
ZNF671	-1.248413902	3.589582144	24.2441287	1.65E-05
ZNF343	-1.243991352	2.17636543	24.29167257	1.65E-05
AKIRIN1	0.981498891	7.814921755	24.22004725	1.65E-05
TRUB1	-0.839550718	4.14788691	24.21811007	1.65E-05
ZCCHC18	-1.194093536	1.111039352	24.15464424	1.66E-05
PAN2	-0.937754018	3.681380903	24.21827137	1.66E-05
IL7R	-1.616498643	8.691191161	24.14940768	1.69E-05
VPS9D1	1.143467417	3.492970436	24.15666316	1.69E-05
METTL26	-0.871912661	1.675025713	24.20158206	1.70E-05
ZNF281	1.141896487	7.536843986	24.11917987	1.70E-05
SH2B2	1.316880634	3.350756791	24.13379621	1.71E-05
BLOC1S1	0.947777952	4.044431549	24.11525357	1.71E-05
SYF2	0.955594711	7.662670272	24.10219686	1.71E-05
ETFRF1	1.270560753	4.751221891	24.09872064	1.72E-05
TRAF3IP3	-0.905771623	6.181745132	24.09566794	1.72E-05
NECTIN2	2.923272823	4.426023006	24.10417328	1.72E-05
APH1A	0.755582617	6.946346883	24.08856419	1.72E-05
CD3D	-1.139473816	5.937125257	24.07974432	1.73E-05
AK5	-1.519012189	2.560627427	24.13335622	1.73E-05
TMEM168	-1.159829928	4.210024557	24.08108754	1.73E-05
JOSD1	0.916579716	6.702813637	24.06952754	1.73E-05
FBXO21	-0.597397804	4.972845989	24.05092098	1.74E-05
SUB1	0.905325938	8.500872951	24.0373818	1.75E-05
POC5	-0.625711503	3.739854416	24.03449166	1.76E-05
UBXN8	-0.841852553	2.164289998	24.0739531	1.76E-05
RARB	-0.752138872	1.588787565	24.0825169	1.77E-05
MRPL30	-1.069957452	3.957916498	24.01605623	1.77E-05
GPR171	-1.382252784	4.012839438	24.01109657	1.77E-05
HMGB2	1.055979157	8.021974066	24.00121221	1.77E-05
NSMCE1	-0.958127306	4.066971154	24.00646543	1.77E-05
VPS45	-0.971754332	4.506535603	24.00041092	1.77E-05
CASP6	-1.055313137	3.007842637	24.01915388	1.78E-05
TRMT2B	-0.595084274	4.563299209	23.99123536	1.78E-05
DVL1	-0.84527589	3.437620482	23.98838724	1.79E-05
TREM1	1.613138068	9.093054726	23.96473518	1.79E-05
HOXB2	-1.100476907	1.184926954	23.94613033	1.79E-05
RCAN3	-1.526644748	4.953825901	23.94228596	1.80E-05
SEMA3B	1.661959099	0.936766991	23.75172468	1.81E-05
FBN1	2.051514289	1.96062621	23.90250816	1.82E-05
CEBPB	1.380785024	8.433312014	23.89813893	1.83E-05
ICAM3	-0.888246447	6.102238214	23.88254043	1.84E-05
FAM72A	2.355998649	1.243265279	23.5795067	1.85E-05
CCDC186	0.891822907	7.730875965	23.84743826	1.86E-05
SELL	1.042600357	10.56816344	23.84660383	1.86E-05
PIK3AP1	0.925179856	9.330180227	23.84611713	1.86E-05
TMA16	-1.165385143	3.250880588	23.85047029	1.87E-05
PREPL	-1.142962544	4.228439414	23.82777377	1.87E-05
ORC1	1.036948999	1.643682242	23.86534305	1.88E-05
ENY2	0.777914877	5.834883319	23.81494554	1.88E-05
LSM4	-0.557799383	4.652372798	23.80740854	1.88E-05
ADAM22	-0.973586864	2.170621782	23.86051325	1.89E-05
UNC93B1	1.021087208	6.684677131	23.79256939	1.89E-05
WHRN	2.386286961	1.761193027	23.68693259	1.90E-05
CAT	-1.03105459	7.837277936	23.77659477	1.90E-05
RANBP1	-0.81374103	4.145997563	23.7728773	1.91E-05
CCNL2	-0.541882241	5.937351538	23.76533936	1.91E-05
UBE2B	0.87032829	7.788281345	23.76274488	1.91E-05
TEC	1.150133274	4.105456982	23.76042764	1.92E-05
CRLF3	-0.777997129	7.199647461	23.75281659	1.92E-05
ZNF786	-1.363379072	2.49708894	23.79715452	1.92E-05
SRF	1.108882249	4.719299452	23.74407054	1.92E-05
CWF19L1	0.623044502	5.615547995	23.73149158	1.93E-05
LUC7L3	-0.586179225	6.797732618	23.72226704	1.94E-05
NUBPL	-0.909302676	2.177311252	23.77668688	1.94E-05
SLC45A3	-0.916275259	1.637195248	23.78147953	1.94E-05
CLK1	0.81222062	8.724737372	23.69613359	1.95E-05
SHISAL2A	-1.407640625	1.90532952	23.75666215	1.96E-05
COQ10A	-0.948186509	1.681542686	23.75977508	1.96E-05
ESCO1	0.728200684	6.803270161	23.68339586	1.96E-05
NAP1L2	-1.644392811	2.117256841	23.71278146	1.98E-05
TNFRSF1B	0.737504349	8.214876933	23.62153611	2.00E-05
ERCC8	-0.844510197	3.787653089	23.62033355	2.01E-05
TMCO6	-0.813621505	2.707052243	23.64161877	2.01E-05
ASPH	1.209677496	6.862019254	23.60161477	2.01E-05
CLEC7A	0.928019424	9.134239329	23.59890713	2.01E-05
FCN1	0.786964713	10.29754003	23.59505104	2.02E-05
PTPN13	-1.290983983	2.777610461	23.62156472	2.03E-05
TSPAN3	-0.623775519	5.202081602	23.57334904	2.03E-05
TOP2B	-0.673366439	7.862967492	23.56026347	2.04E-05
IPO5	-0.862209555	5.594158735	23.55278875	2.04E-05
LPXN	-1.191821393	5.081859681	23.55170771	2.05E-05
MASTL	1.268418116	6.054179324	23.54159086	2.05E-05
IRGQ	1.467455102	4.719849123	23.53949529	2.05E-05
MAN1C1	-1.616925411	2.598502856	23.59046346	2.05E-05
PTPN7	1.266395806	4.963019142	23.53046321	2.06E-05
SP110	1.245372259	6.440506728	23.5270051	2.06E-05
ZNF853	-1.33455241	1.16231408	23.46355998	2.06E-05
PEX3	-0.770035921	3.162090094	23.53394156	2.07E-05
PJA2	0.647991356	8.949250066	23.50738565	2.07E-05
EIF5	1.011178015	8.806760637	23.50075932	2.08E-05
MED11	-0.990094789	3.227749383	23.51286537	2.08E-05
CD164	0.604607464	8.793279516	23.48401658	2.09E-05
ZNF780B	-1.186453219	4.696795254	23.47064428	2.10E-05
KLHL22	-1.250004276	3.254280236	23.48510569	2.10E-05
KIF3A	-0.878551917	3.490701432	23.45818498	2.12E-05
RXRB	-1.047351607	3.756977602	23.44782709	2.12E-05
ALOX5AP	1.063320711	7.881018471	23.43292936	2.12E-05
MAFG	1.221220168	3.763391032	23.42794862	2.13E-05
NNT	-0.53341308	6.103184338	23.411738	2.14E-05
FRMD8	-0.869491452	4.136167841	23.40923203	2.14E-05
PIGK	-0.713957647	5.305011758	23.40176989	2.15E-05
SRGN	1.369174041	12.53109419	23.39549533	2.15E-05
NUBP2	-0.92947009	3.404369733	23.40972601	2.15E-05
ZCCHC24	1.690405084	2.691741707	23.4074966	2.16E-05
ZNF25	-0.777648352	4.492299278	23.38175504	2.16E-05
SLC1A3	2.016530574	2.938518082	23.39592576	2.16E-05
DENND6A	0.899631037	6.836557659	23.36296958	2.17E-05
TUBB6	1.646919902	4.056587208	23.36016814	2.18E-05
PGBD4	-0.808703453	2.282425471	23.4019493	2.18E-05
HBP1	0.811946704	8.05227123	23.34165793	2.19E-05
CRYGS	-1.260447106	0.715331437	23.027399	2.19E-05
PLEKHB1	-1.357383824	1.09642624	23.24472254	2.19E-05
PRNP	0.941816469	7.29128444	23.33000925	2.20E-05
FKBP15	0.595832435	7.079781717	23.31773621	2.20E-05
DEDD2	1.159078233	7.133938178	23.29752482	2.22E-05
SLC12A2	-0.622367445	4.072232468	23.30222046	2.22E-05
DNASE1L1	0.804085908	3.867096272	23.30011722	2.22E-05
ZNF519	-0.931297139	1.841229703	23.36081796	2.22E-05
GLIPR1	-1.155746724	7.14729489	23.28757135	2.23E-05
ATP8B2	-1.621703592	5.979045501	23.28454525	2.23E-05
DNAJA3	-1.461239769	3.860672084	23.29380061	2.23E-05
LIX1L	-1.230925841	4.213981659	23.2849769	2.23E-05
ZNF600	-1.126385899	4.111768865	23.2834719	2.23E-05
UMPS	-1.139296216	3.572102606	23.28891024	2.24E-05
PDCD7	-1.140429477	3.471895922	23.28697845	2.24E-05
RABGGTB	1.123492495	6.74385062	23.2701289	2.24E-05
CCDC142	-1.33102563	2.891058676	23.30048081	2.24E-05
MGMT	-0.875038955	2.442262079	23.28647189	2.26E-05
ETS1	-0.986898634	8.202945976	23.22496642	2.27E-05
ACTR1B	-0.584542768	4.57976285	23.21456251	2.28E-05
ZNF22	-0.655027841	4.097182586	23.21472725	2.28E-05
GAS6	1.367421628	2.586299366	23.23401205	2.29E-05
ENO1	0.772031148	9.287407548	23.2001617	2.29E-05
IPO7	-0.512212491	6.482112629	23.18835674	2.30E-05
TFB1M	-1.59085222	2.227714686	23.24473917	2.30E-05
RCHY1	0.582000922	5.387854416	23.18052721	2.31E-05
ALYREF	0.653353933	5.187704865	23.17846649	2.31E-05
DOCK1	1.210276308	1.242327606	23.1718645	2.32E-05
CTBS	0.662458274	6.432230524	23.16287872	2.32E-05
DARS2	-0.869870729	3.481577231	23.17531661	2.32E-05
RPL23	-0.821746735	9.040908718	23.14794509	2.33E-05
WDR48	0.686308525	6.539086877	23.14598768	2.33E-05
TRAPPC10	0.552689208	6.743270532	23.14281772	2.33E-05
C4orf33	0.978732003	4.863269611	23.1376076	2.34E-05
ACTL6A	-1.39285851	3.854214452	23.14385056	2.34E-05
THNSL1	-1.819491791	1.948001095	23.18329907	2.34E-05
BCLAF1	1.223223395	9.393911192	23.10526092	2.36E-05
SACM1L	-0.756761277	6.448159402	23.10279049	2.36E-05
XPOT	-0.660861555	5.99684868	23.09262127	2.37E-05
SKAP1	-1.118792524	3.392618742	23.09782722	2.38E-05
CDK19	-0.798980868	5.282080629	23.07828538	2.38E-05
MORC2	-0.936820786	3.834254566	23.08268438	2.39E-05
ZNF491	-1.430890219	0.364191864	22.26973887	2.40E-05
C9orf72	1.094445655	8.344840816	23.05158278	2.40E-05
CBR4	-0.969024145	4.187318624	23.05603291	2.40E-05
SLC2A11	-1.316685497	1.18045548	22.99434652	2.41E-05
NIF3L1	-1.08529258	3.25028296	23.05666072	2.41E-05
EEF1A1	-0.724915188	12.8680473	23.03589309	2.42E-05
JAKMIP1	-1.414062843	1.020261333	22.88482291	2.42E-05
LSM7	-0.581875024	3.62776238	23.03836968	2.42E-05
MPZ	1.020545679	2.246077162	23.06877481	2.42E-05
ZNF687	1.281927696	4.644823359	23.02729421	2.42E-05
ALDH6A1	-0.982706008	3.261510416	23.03622091	2.43E-05
MID2	-1.270662795	2.011033045	23.07896986	2.43E-05
WDR54	-1.181498491	1.52387327	23.04046945	2.45E-05
SPRED1	-1.444800176	2.381870922	23.04568623	2.45E-05
CBY1	-0.817886864	1.254283192	23.02193952	2.45E-05
P2RY2	1.494958137	3.030719567	22.99113653	2.47E-05
PCIF1	1.124292283	4.778829679	22.96510618	2.47E-05
THOP1	-0.821553338	2.511496927	22.9968528	2.48E-05
EBAG9	-0.594276713	4.101611905	22.94464013	2.49E-05
ZNF800	0.656872587	6.635336047	22.92334978	2.51E-05
PTS	1.323008731	4.317073265	22.90665905	2.52E-05
OGFR	0.659466106	7.11737861	22.88175272	2.54E-05
CHCHD2	0.695130165	7.154910474	22.86371268	2.55E-05
AP3S1	0.91486438	6.549474279	22.85050029	2.57E-05
TST	-1.233407091	3.236421854	22.87161292	2.57E-05
PTDSS2	-0.78218893	1.818764153	22.91287998	2.57E-05
PPP2CA	0.686630344	5.734361611	22.83789053	2.58E-05
ZNF394	1.149637893	7.586652359	22.83123612	2.58E-05
CCT4	-0.684631172	6.033303939	22.82392782	2.59E-05
EPG5	0.944080404	6.763358419	22.80961331	2.60E-05
SWI5	-0.764323972	2.112038993	22.86404731	2.60E-05
PPM1F	-0.8511137	6.138516453	22.79886884	2.61E-05
IER5L	1.475761517	2.675304873	22.82047724	2.61E-05
NIPSNAP1	-0.981337234	2.497585228	22.83558366	2.62E-05
SDR42E1	-1.269201206	1.901475008	22.84955719	2.62E-05
KCNE1	1.616855071	2.917278861	22.80364445	2.62E-05
NAP1L3	-1.255489819	1.32400016	22.78676974	2.63E-05
HINFP	-0.590576963	2.915997459	22.79919586	2.63E-05
VCP	0.659399297	8.184455211	22.7744969	2.63E-05
TRMT10B	-0.690310342	2.815079062	22.80016126	2.63E-05
SAC3D1	-1.438059488	0.471076279	22.11845049	2.64E-05
ECHDC1	-1.16911087	5.48813318	22.76432795	2.64E-05
UBASH3B	0.986399917	5.333869749	22.74224944	2.66E-05
UQCRFS1	0.783962905	6.287634924	22.72449469	2.67E-05
FAN1	-0.632520863	4.374455866	22.7112928	2.69E-05
RAE1	0.6563491	4.939656249	22.6950064	2.70E-05
SLC23A2	1.129764739	5.136952754	22.678988	2.71E-05
CSRNP1	1.998490556	8.161808413	22.66342407	2.73E-05
GRK6	0.874936586	7.101567286	22.65486281	2.73E-05
TSTD1	-1.156517152	3.781734105	22.6632802	2.74E-05
ZNF821	1.234067557	2.07286667	22.6916405	2.74E-05
TMEM256	-0.858816665	2.360181578	22.69296441	2.74E-05
CCDC61	-1.373554162	1.319672004	22.63249407	2.75E-05
NPHP3	-0.751463508	3.00416613	22.66197166	2.75E-05
KDM3A	1.022575404	7.752607637	22.63639401	2.75E-05
CCL2	3.621140545	3.622958108	22.61990395	2.75E-05
SPIB	-1.254494058	2.346051297	22.68428868	2.76E-05
INTS2	-0.760960083	4.379218366	22.62823385	2.76E-05
CBX1	-1.512260196	5.060104245	22.62014984	2.77E-05
F12	1.516737426	1.332905659	22.59935786	2.77E-05
ZNF331	1.263214124	4.228480683	22.61820108	2.77E-05
NEMP2	-0.806082502	3.311620899	22.62002403	2.78E-05
SYNJ2BP	-1.308647048	3.97945231	22.60546653	2.79E-05
API5	-0.715194087	6.062156369	22.59184856	2.79E-05
C3orf18	-1.640241059	1.906141007	22.6346866	2.80E-05
ZNF594	-1.627654354	2.504263569	22.62244774	2.81E-05
RTCB	0.969892091	6.246437694	22.55452473	2.83E-05
MAP3K4	-0.744447487	5.012602433	22.55053763	2.83E-05
ZNF184	-0.886578722	3.81324807	22.55112227	2.84E-05
DCTN3	0.562683146	4.573334971	22.53924805	2.84E-05
POLD2	-1.050051792	1.876810913	22.59738705	2.85E-05
NRBP1	0.76426105	5.751791541	22.52658522	2.85E-05
TNFSF10	1.866803858	9.986698275	22.52516908	2.85E-05
PDE2A	1.867583595	1.888420114	22.52181339	2.86E-05
GBP3	1.197210999	6.541357167	22.51854639	2.86E-05
MT1X	2.355424758	3.207780133	22.53465095	2.86E-05
DIS3L	-0.834283121	4.35598916	22.51153251	2.87E-05
SPIN3	-1.311442924	2.617881106	22.54203887	2.88E-05
IRF2BP2	0.77594765	7.130071202	22.4955225	2.88E-05
EIF3E	-0.69290029	8.254040527	22.49250806	2.88E-05
GCNT2	0.735941999	4.561357215	22.49373957	2.88E-05
ZNF544	-0.91338876	3.617887251	22.4949439	2.89E-05
NUP43	-1.037323971	4.287407729	22.48784096	2.89E-05
FANCF	-1.220529417	3.04134921	22.50215162	2.90E-05
ANKRD36B	-0.862831781	3.73818724	22.47681684	2.91E-05
SGSM2	-0.906882646	3.63952024	22.47089261	2.91E-05
TMEM140	1.106115088	6.944242351	22.45529487	2.92E-05
COL17A1	1.374660995	1.619762637	22.47941451	2.92E-05
DEXI	-1.232878377	1.554043376	22.49983366	2.92E-05
TMEM50B	-0.560670192	5.029354239	22.45268397	2.92E-05
ELP2	-0.714698248	5.706089527	22.45160096	2.92E-05
TRAF4	1.320486437	3.299902724	22.46577777	2.92E-05
ZNF280D	-0.55033858	4.384578407	22.45348404	2.92E-05
KCMF1	0.634172147	6.739975868	22.42785638	2.95E-05
SIRT1	-0.53339935	5.555103374	22.42422203	2.95E-05
ATP6V0A2	-0.667679992	5.130600558	22.41645041	2.96E-05
SIGIRR	-0.819649994	4.004427323	22.40900418	2.97E-05
TMEM69	-1.117421928	3.22313407	22.41046881	2.98E-05
NARF	0.776223606	5.756298448	22.3843615	2.99E-05
RALY	0.576468463	6.962930672	22.3707232	3.00E-05
TYROBP	0.806567032	7.846438439	22.36267354	3.01E-05
RNGTT	-0.696583467	5.339859447	22.36004423	3.01E-05
ZFP62	-1.302124032	4.074680812	22.36391257	3.02E-05
RPL7A	-0.642711834	9.156813623	22.35311512	3.02E-05
MEF2C	-0.965262969	6.343315386	22.34746236	3.03E-05
FAM216A	-0.69830149	2.758823727	22.36122754	3.04E-05
BCL2A1	1.897190157	9.811512002	22.32968614	3.04E-05
POLR3B	-0.950350547	2.952714239	22.34680102	3.05E-05
EXOC3L1	2.156816599	1.671365233	22.2437038	3.07E-05
TMEM117	-1.1484443	1.080366769	22.25295376	3.07E-05
MPO	1.704664823	2.690641872	22.31927108	3.08E-05
ZNF665	-1.217447109	0.980512744	22.18504155	3.08E-05
NR3C2	-1.416087137	3.023195284	22.32271903	3.08E-05
ERMP1	-0.954357568	4.573750833	22.28058109	3.09E-05
CDADC1	0.988835137	4.327677599	22.28075867	3.10E-05
HELB	1.161877525	6.110269373	22.24968716	3.12E-05
VASP	0.77497461	8.736006835	22.22613697	3.15E-05
ZNF71	-1.177492188	2.042976579	22.26341732	3.17E-05
TXNRD1	0.907443584	8.084003344	22.19450797	3.18E-05
EXTL2	-1.150469404	1.100274405	22.15330012	3.18E-05
NEO1	-1.125338026	2.200255194	22.24531914	3.19E-05
DRAM1	0.676850021	4.735157273	22.18857206	3.19E-05
WDR70	-0.704476212	4.370825928	22.1803861	3.20E-05
CYP3A5	-0.874429084	2.436882177	22.21959096	3.20E-05
MRS2	-0.60673105	3.515136423	22.17785856	3.21E-05
KNOP1	-1.269569194	2.257358695	22.2213	3.21E-05
CD40LG	-1.05558878	3.36368296	22.18017336	3.21E-05
USP28	-0.997509434	5.207144105	22.1450779	3.23E-05
AP3B1	0.501796215	7.27104164	22.12491567	3.26E-05
AGMAT	-1.687024756	1.699702769	22.14729576	3.27E-05
RHPN1	-0.893224699	1.387602587	22.15754837	3.27E-05
PCYOX1	-1.597146805	4.194206237	22.11792938	3.27E-05
TRIM16	-0.988484513	1.028514846	22.06356571	3.28E-05
RAB37	-0.799460173	5.844847092	22.09783638	3.28E-05
DNAJC7	0.443804504	6.145920407	22.09718177	3.29E-05
SQOR	0.905423547	6.609612111	22.09021966	3.29E-05
ZNF677	-1.043186264	1.317300059	22.11522452	3.30E-05
WDR89	-0.984592138	4.088398204	22.08552976	3.30E-05
CFAP97	-0.718484475	5.760512316	22.07215767	3.31E-05
TMCC3	1.035635271	7.005291078	22.06935931	3.32E-05
YTHDC1	0.916056312	7.954811219	22.05461771	3.33E-05
UBE3D	-0.822580845	1.996874268	22.10380558	3.34E-05
ZNF146	-1.143935762	6.098950555	22.02713275	3.36E-05
ARL14EP	-0.597794287	5.029028492	22.02636054	3.36E-05
ZFP28	-1.440029974	1.764005747	22.07420666	3.37E-05
RACK1	-0.61432884	9.498576081	22.01220615	3.38E-05
MRTO4	-0.982503724	3.249997773	22.01845565	3.39E-05
GEMIN6	-1.500206326	2.943836504	22.03361236	3.39E-05
ALG8	-0.552131637	3.552612769	22.00145775	3.40E-05
CMTR2	-0.748046045	5.344184566	21.99048007	3.40E-05
NFE2L2	0.766813442	7.896896433	21.98593547	3.41E-05
NMUR1	-1.532359336	1.497770381	21.98958411	3.42E-05
STAT6	-0.571990509	7.354940551	21.97094871	3.43E-05
ACER3	0.555991967	5.488108453	21.95742778	3.44E-05
CYTIP	1.007403853	9.459535165	21.9563872	3.44E-05
TPI1	0.900005568	7.942651693	21.9401466	3.46E-05
UBIAD1	-0.988857716	2.954446293	21.95007912	3.48E-05
SLC9A7	-0.91986187	4.362632224	21.90836109	3.50E-05
TMEM39A	0.846177926	4.991583572	21.90303928	3.50E-05
PTPN12	0.738393569	7.082250019	21.90159473	3.50E-05
CCDC102A	-1.337316668	1.767898	21.95204497	3.51E-05
DAPK2	-1.107947095	4.417878543	21.89164123	3.52E-05
HSBP1	1.041200252	6.734578248	21.88815075	3.52E-05
ZFYVE9	-0.807049385	2.242500896	21.93746949	3.52E-05
BICD2	-0.917401646	6.160400967	21.88663386	3.52E-05
UST	-1.166842989	1.707362426	21.91083898	3.56E-05
CR2	-1.933460389	2.199717531	21.90284493	3.57E-05
CAMKK1	1.187726494	3.654234957	21.8485828	3.58E-05
SHMT2	-0.715861375	4.635094046	21.8319613	3.59E-05
ZNF506	-0.758702877	5.32714673	21.82784484	3.59E-05
HLA-DOA	-1.579821483	4.634432556	21.79717713	3.63E-05
NDUFAF2	-0.614265538	2.678282839	21.82100481	3.64E-05
TDRKH	-1.290353017	1.55518058	21.82543132	3.64E-05
PHF6	-0.799580822	5.081883636	21.7809009	3.65E-05
ZFP82	-1.136359531	2.509968513	21.82182019	3.65E-05
DYRK1A	0.420633854	8.474299514	21.77588317	3.65E-05
KCNK7	1.407666745	1.081492356	21.72717492	3.66E-05
HSP90B1	1.004498926	7.768012446	21.76570393	3.67E-05
COLGALT2	-1.660301692	1.218031324	21.6625582	3.67E-05
ABCB7	-0.46985125	4.649080952	21.75087003	3.69E-05
MED13L	0.520838855	8.511962182	21.73881104	3.70E-05
KBTBD7	-1.080510431	4.821823069	21.72797241	3.71E-05
COG2	-0.470072502	4.829212958	21.72503847	3.72E-05
WRNIP1	-0.5717506	4.741863355	21.71674291	3.73E-05
SIGMAR1	-1.041014703	2.800220647	21.74129223	3.73E-05
TNKS2	0.428126554	7.305196761	21.70985644	3.74E-05
IL18R1	1.793677097	6.585029263	21.70750832	3.74E-05
BCAS4	-0.74258979	2.885351463	21.72311973	3.75E-05
AP3M1	-0.670111573	5.054876719	21.69115023	3.76E-05
ABCD3	-0.712969522	5.036491658	21.69085142	3.76E-05
NIT2	-0.736535238	3.55190031	21.69903089	3.76E-05
ZNF622	0.614375926	5.384017668	21.68957412	3.76E-05
SLC25A33	0.969205765	2.942900782	21.68006803	3.80E-05
SCO2	1.485012236	1.19471397	21.62550947	3.80E-05
ANKRD46	-1.110546327	3.360167308	21.66801314	3.81E-05
TNFAIP8	-0.67650976	7.615382103	21.64475768	3.82E-05
TARBP1	-0.694075689	4.698984446	21.63969837	3.83E-05
PRPF6	-0.682850281	6.010792334	21.63774294	3.83E-05
NR1D2	0.739343294	6.690332842	21.63522092	3.83E-05
LOC112267968	1.041489478	1.881223307	21.65136194	3.86E-05
ZNF217	-0.939383095	7.239862577	21.59992582	3.87E-05
DENND1B	0.501798588	6.324360209	21.59506351	3.88E-05
MPHOSPH10	-0.70228108	4.672994144	21.589523	3.89E-05
LILRA6	1.01335348	5.296542455	21.58459323	3.90E-05
PSMC2	0.572313166	6.140169028	21.56279174	3.92E-05
ITPKC	0.81024548	3.674253482	21.566297	3.93E-05
ZNF787	0.828250431	5.289867876	21.55517456	3.93E-05
ZNF324B	-1.234844344	1.148372117	21.5113355	3.94E-05
ZNF10	-0.943841445	2.398499641	21.59048249	3.94E-05
DIABLO	1.560864952	3.519192985	21.55134568	3.95E-05
NME3	-0.831140829	3.006175066	21.55701285	3.96E-05
RPS7	-0.693105804	8.589499897	21.53274762	3.96E-05
TEX264	-0.663896554	4.352099045	21.53281181	3.97E-05
ZNF567	-0.606192476	3.663939795	21.5358871	3.97E-05
CD3G	-1.366333914	4.860542152	21.52586778	3.97E-05
KIN	0.745326319	5.242915151	21.52386024	3.98E-05
USP3	0.47153408	6.710926156	21.51182616	3.99E-05
C3AR1	1.539292092	5.241148252	21.50364769	4.00E-05
SDHAF1	-0.805425839	2.977528798	21.51502649	4.02E-05
WHAMM	1.256358768	5.579103629	21.489627	4.02E-05
ALDH16A1	-0.961842271	4.102724453	21.48624066	4.03E-05
GABPB2	-0.669165513	4.919337664	21.4727225	4.04E-05
PGK1	0.916983777	9.53592004	21.46390751	4.05E-05
RBBP6	0.858767727	6.625979384	21.46200689	4.06E-05
ZNF721	-0.999910882	4.723310028	21.44943769	4.08E-05
DTWD2	-1.230249704	2.461597909	21.4915928	4.08E-05
ANAPC16	-0.434584888	6.793831639	21.43214105	4.10E-05
ZCCHC3	-0.595159024	4.167042759	21.4334718	4.10E-05
SCRIB	-1.088909379	2.819766449	21.45229471	4.11E-05
[truncated: 9,114 more rows]
