# Supplementary material for: Integrative Transcriptomic Analysis Reveals Distinct and Shared Host Responses in Dengue and Chikungunya Infections
Source: Int J Mol Sci. 2026 Jun 19;27(12):5552. doi: 10.3390/ijms27125552 (PMC13299182; doi:10.3390/ijms27125552)
Supplement: Supplementary file 1 [file ijms-27-05552-s001.zip › Table S1 DE_Results/DE_Healthy_vs_Dengue_GSE279208_Fold12_Ready.csv]

Gene Symbol	logFC	logCPM	F	PValue
CROCC2	-4.120347383	0.52431727	71.71313195	5.73E-09
LYPD2	-5.362852979	2.306170248	83.86448962	5.94E-09
NDUFC2-KCTD14	4.633743507	3.521567769	79.78360513	2.65E-08
SEZ6L	-2.871280744	2.197813656	62.42312945	1.77E-07
FCER1A	-2.982485778	4.757998123	58.26360128	2.79E-07
TRIP6	1.321572638	3.508680199	56.9556017	3.30E-07
IFI27	7.706777545	7.660253336	51.02636955	7.48E-07
ABTB2	1.809712375	2.948525809	48.81695575	1.01E-06
ADAMTS5	-3.773025237	-0.105490597	37.05684902	1.15E-06
DDIAS	1.645384744	3.223901541	44.82645588	1.84E-06
CDC25C	4.099596675	1.243251796	42.10958949	1.92E-06
NT5E	-1.639861992	3.963596448	43.72567935	2.18E-06
E2F2	2.768875004	6.041684771	43.69410006	2.18E-06
KIF23	3.111688318	3.653051573	42.94906321	2.48E-06
PEG10	-2.162892421	1.914020032	43.08306892	2.51E-06
FAM72D	2.569857939	1.974855201	42.39760644	2.79E-06
PIR	3.997904152	-0.280159506	33.08077997	3.13E-06
ASPM	4.024653138	4.34434465	41.28502997	3.26E-06
AURKA	3.172407748	4.043774442	40.96438812	3.41E-06
TROAP	3.921861479	3.277019882	40.82409924	3.58E-06
FAM72A	1.870236385	2.968038905	39.54417234	4.33E-06
HJURP	4.00061812	3.91944445	39.18601373	4.65E-06
FABP5	2.808173213	4.63347939	38.9303462	4.78E-06
CD1C	-2.112565217	3.71987109	38.78591216	4.91E-06
MATK	-1.946991426	5.821762623	38.61412405	5.04E-06
HMGB2	1.310826914	7.426302946	38.27105059	5.34E-06
SMIM33	4.471730955	-0.051237602	30.5576634	5.37E-06
OLFM1	-3.166627393	0.986575085	37.35112326	5.47E-06
SLCO4A1	3.551896943	3.130173736	38.09119807	5.66E-06
ZNF395	-1.010824973	5.83570519	37.61092208	5.99E-06
KIF4A	4.15247751	3.446938286	36.94215829	6.95E-06
FAM72C	5.440689389	1.89787969	32.82888674	7.05E-06
GTSE1	3.632120564	4.172894207	36.65547903	7.15E-06
PITPNC1	-0.929794841	6.494689223	36.27591157	7.59E-06
FBXO16	5.91821645	0.794947479	29.58804335	7.61E-06
CDC20	4.12971214	5.237457097	36.21231257	7.71E-06
MS4A3	-2.637151148	3.224485349	36.23758678	7.75E-06
NCAPG	4.061065691	4.608444651	35.96273635	8.09E-06
KEAP1	0.884820224	5.329906403	35.75308895	8.34E-06
E2F8	4.700030011	3.101240873	35.79604838	8.44E-06
UCHL1	6.255407591	3.439107087	34.15719148	8.68E-06
BUB1B	4.60028288	3.727669291	35.383387	9.20E-06
HLA-DOA	-1.593021403	5.921443128	35.10187286	9.39E-06
CEP55	3.915373788	3.974662811	34.99392462	9.71E-06
CDCA2	4.140815976	3.427253102	35.04436058	9.76E-06
SNRPG	1.483136566	4.834757714	34.78416487	9.96E-06
ESCO2	4.191114115	2.907544707	34.83276453	1.02E-05
STIL	3.265346007	4.012948425	34.68810929	1.02E-05
KIF14	4.043830145	2.961608736	34.72018484	1.04E-05
CCNB2	3.732135761	4.223572327	34.54673309	1.05E-05
KIF18B	3.383772338	3.278278305	34.55382017	1.06E-05
BUB1	4.894094437	5.885858376	34.45371542	1.06E-05
GAS6	2.540632988	5.125372592	34.43475974	1.06E-05
ANKH	-0.788757804	5.567048588	34.28758788	1.09E-05
BRCA2	2.179818954	3.570659745	34.21512542	1.11E-05
DLGAP5	4.430681549	4.368428977	34.14443777	1.14E-05
DEPDC1	4.509193105	2.728534932	34.04410396	1.15E-05
CENPF	3.092042274	4.50940482	33.94881762	1.17E-05
SKA1	3.336334431	3.651374716	33.83550906	1.20E-05
RRM2	4.445151143	7.356815265	33.76686927	1.20E-05
STAP2	2.235689518	0.906786242	33.90398698	1.22E-05
KIF2C	3.762347356	4.073386801	33.69426286	1.23E-05
PAX5	-1.585820507	6.670095218	33.59545562	1.24E-05
HMBS	1.524096981	3.851911783	33.44979045	1.28E-05
CKAP2L	3.563551119	3.052968299	33.54723948	1.29E-05
TXNDC17	1.375987428	3.238891148	33.42832774	1.29E-05
NEK2	3.58285514	2.457284698	33.48921803	1.31E-05
PHKA1	4.404832476	1.490866419	31.65083067	1.33E-05
HMMR	4.157448558	4.010934284	33.3018012	1.34E-05
PTGDR2	-1.931613776	2.456685533	33.2698086	1.34E-05
MELK	3.911731745	3.331710974	33.26113367	1.36E-05
BIRC5	3.960779717	4.55753586	33.12972971	1.37E-05
GMNN	2.931159017	3.715876455	33.1250837	1.37E-05
CLSPN	3.131568976	3.912017789	33.04035744	1.39E-05
ESPL1	3.772676731	4.005097109	33.06591303	1.39E-05
LMNB1	1.595920017	6.6342319	32.96651018	1.40E-05
DLEC1	-2.019809088	1.58324608	33.12208078	1.41E-05
TPX2	3.571759117	5.623462118	32.90665721	1.42E-05
GALM	1.300980892	4.947057188	32.87309652	1.43E-05
TRIP13	3.902009237	3.825150456	32.90049681	1.44E-05
CDK1	4.238413715	3.594287768	32.89935473	1.45E-05
TOP2A	3.709361189	5.892435466	32.6220853	1.50E-05
C4B	4.090348776	0.941836531	30.37862078	1.50E-05
CACNG6	-3.133541022	0.782373334	31.52681784	1.54E-05
IFI27L1	3.025478087	2.759151221	32.58748262	1.54E-05
GINS1	3.730044192	2.947941564	32.56503297	1.56E-05
CCNA2	3.854091374	5.171219581	32.23273471	1.62E-05
SPATS2L	1.575426381	5.071497434	32.11601342	1.65E-05
CAMK2N1	-1.732821633	1.555693288	32.14224626	1.70E-05
PDE7B	-1.725090489	0.403197837	31.91986985	1.71E-05
SHCBP1	4.345771863	4.803706305	31.95279512	1.72E-05
ARHGAP23	2.523660909	2.564860815	31.94118683	1.73E-05
CCNE1	3.32826517	3.260287444	31.926815	1.74E-05
C1D	0.778824716	4.341549361	31.84667855	1.74E-05
SHMT1	1.661347406	4.541851598	31.8080268	1.75E-05
TTK	3.882055318	3.24672367	31.90586119	1.76E-05
PTTG1	3.263713262	4.856396753	31.738083	1.78E-05
FAM72B	2.449041204	2.900964058	31.62702454	1.83E-05
UBE2C	3.430891508	3.964107935	31.58996465	1.84E-05
NUF2	3.742507345	2.939324872	31.658665	1.85E-05
YWHAE	1.141471927	7.953366111	31.51722829	1.85E-05
NES	4.606796863	-0.151535334	25.85847975	1.86E-05
CDCA8	3.05562549	3.962186767	31.47997021	1.88E-05
TOP1	1.878333981	7.279332472	31.4413028	1.88E-05
KIF20A	3.6428833	2.967280241	31.54556093	1.89E-05
CDKN3	3.50601457	3.297626967	31.43451444	1.92E-05
FOXM1	3.631011566	5.542903381	31.30761458	1.93E-05
MKI67	3.593600009	7.510331221	31.29559908	1.94E-05
ANLN	3.715475907	3.132861766	31.34655057	1.96E-05
EXO1	4.013928282	3.209138912	31.32409193	1.98E-05
KNL1	3.12997624	3.940353694	31.18172174	1.99E-05
DEPP1	3.248430644	1.936728444	31.29080995	1.99E-05
SPAG5	3.494329499	4.828995762	30.98488698	2.07E-05
SLC45A3	-1.985974072	3.249888458	30.98976176	2.07E-05
LGALS9B	-2.656086753	2.147950529	31.08417071	2.09E-05
PSMC2	1.290523864	6.166224924	30.84761587	2.12E-05
KIFC1	3.535660387	4.7469085	30.79929302	2.14E-05
PLK1	3.795556498	5.428538008	30.7687808	2.15E-05
TICRR	3.899925645	3.077178715	30.88891202	2.16E-05
AGAP1	-1.391232383	3.878419892	30.73608899	2.17E-05
CDC6	3.937432936	4.545448586	30.7296665	2.18E-05
PLK4	3.11526867	3.714679421	30.72972824	2.18E-05
CD1E	-2.457469151	0.060089395	29.26757988	2.20E-05
CCNB1	3.593352221	4.24455354	30.67841107	2.20E-05
B3GNT7	-2.03552407	3.296324973	30.64867204	2.22E-05
MARCKSL1	-1.037026473	6.17795431	30.60666101	2.22E-05
FMNL3	-1.087649879	5.963135772	30.56455469	2.24E-05
CENPE	3.489280516	4.019743006	30.59131311	2.24E-05
FDXR	1.149156321	3.051211789	30.54185032	2.26E-05
FAM98A	2.229740592	5.39313937	30.52805262	2.26E-05
DIAPH3	3.369783883	2.644074195	30.5688774	2.30E-05
UHRF1	2.671132776	4.450333985	30.42626614	2.31E-05
MAGEE1	-1.254439638	2.982691555	30.41412031	2.32E-05
SLCO2B1	3.820165932	0.749993952	28.57756221	2.32E-05
CDCA5	3.800463554	4.55368717	30.3009153	2.37E-05
MCM10	4.271426815	3.914901364	30.16112478	2.47E-05
NCAPH	3.339560437	4.263442856	29.98117248	2.53E-05
CENPA	4.039666649	2.346954583	29.99924171	2.53E-05
CDC45	3.740910369	3.621410364	30.02086297	2.54E-05
RNASE1	5.348848477	4.388922706	29.91340042	2.62E-05
STN1	-0.795232567	5.177196227	29.69635939	2.67E-05
HELLS	2.556992119	3.479550155	29.68593999	2.69E-05
SDC1	6.688823483	5.622217381	29.7881819	2.69E-05
AURKB	3.585768739	4.066199973	29.68026914	2.70E-05
IL5RA	-1.542917932	1.803567723	29.73873983	2.71E-05
CNP	1.246198834	6.727527655	29.57204491	2.74E-05
ELOVL3	2.562326756	0.228050401	28.93046838	2.80E-05
CHEK1	2.939947503	3.947425296	29.47532271	2.81E-05
FOXP1	-0.978814762	6.754322252	29.4461265	2.81E-05
CHCHD1	1.143305722	3.477497328	29.26102936	2.92E-05
ATOX1	1.411519243	4.480439593	29.16858929	2.98E-05
AFF2	-1.632339011	1.199043794	29.32507447	2.99E-05
TIMM8B	1.346451002	4.06243531	28.95413772	3.11E-05
LYNX1	-2.121261223	2.324457714	28.99608641	3.14E-05
BAK1	1.555222289	6.352765604	28.89883118	3.15E-05
ELL2	3.776075599	7.969140764	28.88740005	3.16E-05
RACGAP1	2.133440361	4.597279762	28.85454007	3.18E-05
SUN2	-0.926439536	9.29792514	28.63118579	3.33E-05
SCIN	4.423240618	1.367130338	27.10716076	3.33E-05
HOPX	-1.688001014	4.67288875	28.47413233	3.44E-05
RHBDD3	1.328920151	4.06432947	28.4513384	3.46E-05
ALDH1L2	4.704277734	3.745252877	28.56023178	3.46E-05
PCNA	2.047307341	6.264101555	28.39983163	3.49E-05
C11orf98	1.119708456	5.155384445	28.38965863	3.50E-05
CBR1	0.993394683	4.999775205	28.38567449	3.50E-05
ZWINT	3.70352442	4.700823419	28.39089358	3.51E-05
NPTXR	-1.488827479	3.060181278	28.37438577	3.53E-05
CYB561A3	-0.819992223	6.54397669	28.35109259	3.53E-05
PTGDR	-1.849663639	3.540148969	28.32046	3.56E-05
FEN1	2.678223677	5.239547873	28.25603719	3.60E-05
CHI3L1	-4.064406479	4.256706809	28.28820689	3.62E-05
PNO1	1.087467954	3.933040758	28.20609333	3.64E-05
POLE2	3.126910656	2.417508135	28.31477736	3.65E-05
CLIC3	-1.958091053	4.591144335	28.18192224	3.66E-05
CIT	2.687756226	3.557139186	28.09408144	3.74E-05
ORC1	3.480840139	3.710228417	28.02252274	3.82E-05
CTPS1	1.866223357	4.502725357	27.94164475	3.85E-05
DONSON	2.343936451	3.647911491	27.9147257	3.88E-05
CCDC51	1.752414135	2.538969469	27.87146362	3.93E-05
PRC1	2.290382628	3.793344202	27.83426357	3.95E-05
SPAG6	2.93147662	-0.840807509	23.92789077	3.95E-05
CKS2	2.266395148	3.577770284	27.75796808	4.01E-05
NUSAP1	3.079896151	5.438602707	27.67127627	4.08E-05
RAD51	3.118083264	3.004622703	27.69973624	4.11E-05
DSCC1	3.423412061	1.93039495	27.69283577	4.13E-05
KCNN3	4.209907844	3.598102954	27.68450368	4.15E-05
NOP16	1.205912757	2.978149459	27.53598633	4.21E-05
RAB37	-1.252579925	6.612455525	27.52208725	4.21E-05
FOXO1	-0.738272398	6.313922249	27.52137386	4.21E-05
POLQ	3.434156078	3.229384244	27.57072177	4.23E-05
E2F1	1.838971996	4.349629148	27.48770633	4.24E-05
ITPKB	-0.970915821	7.158683962	27.43901263	4.28E-05
CCR3	-2.037787304	2.775754483	27.44910608	4.32E-05
COPG1	1.289564262	7.38052179	27.29951187	4.41E-05
AFF3	-1.436769083	3.999222404	27.29781285	4.42E-05
RAD54L	3.3244416	2.846425075	27.34344988	4.46E-05
USP18	2.797639844	5.580339194	27.22390567	4.49E-05
HYPK	1.008659048	4.836924221	27.21365372	4.50E-05
PCLAF	3.429189121	3.873226464	27.19825586	4.54E-05
GGH	3.995359343	4.279276822	27.15632785	4.59E-05
KNSTRN	1.614203113	3.260460751	27.1098724	4.61E-05
PRDM11	-1.232790151	2.958191744	27.11533678	4.61E-05
PKMYT1	3.544558925	3.942047482	27.12143564	4.62E-05
TP73	4.290659634	3.480929485	27.15384424	4.66E-05
DNA2	1.826885205	2.719748863	27.02619393	4.71E-05
RTCA	1.043186391	4.961986931	26.98635525	4.72E-05
PIMREG	3.263036773	0.392348207	25.7840743	4.73E-05
TBC1D8B	2.00738915	0.364580834	27.01387617	4.76E-05
NUGGC	3.1642566	4.669168137	26.92693158	4.79E-05
TUBG1	2.368551665	5.12148942	26.84834064	4.87E-05
SKA3	3.798516708	3.640000759	26.90744065	4.87E-05
CTSF	-1.311556554	2.859678647	26.80109273	4.94E-05
ACP2	1.161184147	5.377956693	26.75121722	4.97E-05
EZH2	2.094290357	5.111783364	26.74666162	4.98E-05
BFSP2	4.040387448	0.838509197	25.01283763	5.02E-05
KIF11	3.427664712	5.212333177	26.6836004	5.05E-05
CENPN	2.173585802	4.042498897	26.67605509	5.06E-05
KLRB1	-1.799980714	5.46625114	26.6597251	5.07E-05
CENPU	2.784157218	3.385347036	26.67426555	5.09E-05
PYCR1	3.731938925	3.879817087	26.68055738	5.10E-05
DTL	3.697145484	4.669581	26.64038607	5.11E-05
GINS2	3.226774313	3.866766107	26.63974561	5.12E-05
TK1	3.324649513	4.974493732	26.58056215	5.17E-05
HNRNPAB	1.203209668	6.683867283	26.5521027	5.19E-05
PRDX1	1.389348121	6.723618487	26.53973055	5.21E-05
MTFR2	2.514089553	2.530372789	26.59743611	5.21E-05
HASPIN	3.164125224	2.686554846	26.62379994	5.21E-05
SLC6A9	3.334512783	1.827582746	26.60361368	5.22E-05
NDUFV2	1.373516433	5.961369434	26.50252544	5.25E-05
SIL1	1.573530579	5.128893498	26.49902838	5.25E-05
GINS4	2.540338325	3.375559033	26.45979965	5.32E-05
BLCAP	-0.698023708	6.000764918	26.4275922	5.34E-05
WDR62	2.765125735	3.850370862	26.40442742	5.38E-05
NDC80	3.167672738	3.571002146	26.3224908	5.50E-05
E2F7	3.354823297	2.070275193	26.37637513	5.52E-05
KNDC1	-2.763007859	2.024816873	26.37907071	5.56E-05
SPC24	3.146898115	2.361032339	26.30423702	5.61E-05
MAD2L1	2.630887756	3.723561058	26.20370159	5.62E-05
PLEKHG1	-1.409846763	3.236129863	26.16714682	5.67E-05
NMUR1	-1.982057523	4.243693275	26.14879243	5.68E-05
CHAC2	3.6046286	3.189355401	26.17131235	5.74E-05
DYNC2H1	-1.492602127	1.211654528	26.19023263	5.80E-05
SPNS3	-1.556967017	2.027376882	26.11611115	5.81E-05
XYLT1	-0.97463225	5.558402096	26.0382538	5.81E-05
SRP54	1.854531972	6.140125743	25.94110104	5.94E-05
EME1	3.182136676	1.970031583	26.01401982	5.99E-05
DQX1	3.56074316	-0.612549697	21.96571603	6.02E-05
NUDT11	-2.182014929	0.081558411	25.21225634	6.04E-05
KIF18A	2.903881281	2.423708143	25.94293696	6.06E-05
ORMDL2	1.019260366	4.818105604	25.84261435	6.07E-05
SPC25	2.990779078	2.95306351	25.84555186	6.14E-05
GAREM1	2.671824197	-0.402313053	24.01967744	6.15E-05
SLC38A5	2.608736253	6.24213313	25.74335685	6.21E-05
MRPL22	1.559112929	4.305534824	25.74036061	6.21E-05
C1GALT1C1	1.687223503	4.602111374	25.7220468	6.24E-05
CYP51A1	1.367843114	4.456282503	25.71419729	6.25E-05
PRDX4	2.792977797	5.54113433	25.64412227	6.35E-05
KNTC1	1.851504954	4.619337984	25.62045327	6.38E-05
MYL6B	2.108676968	3.245735176	25.53912881	6.52E-05
MET	5.330619734	1.908848805	23.62381783	6.58E-05
GPT2	1.85901269	2.670543262	25.500862	6.59E-05
RECQL4	2.594835538	4.086248289	25.44820738	6.64E-05
ERGIC2	1.585315738	5.547994145	25.43517155	6.65E-05
TYMS	3.472531419	5.591881695	25.43026404	6.66E-05
DEPDC1B	3.633742888	3.285512786	25.37752338	6.84E-05
CENPW	2.525915238	1.82315964	25.35314581	6.94E-05
ACAT1	1.48710235	4.680544647	25.23790533	6.95E-05
MRPL27	1.458631894	3.578726757	25.22639764	6.98E-05
SPAG4	3.813665527	0.618679773	23.60940648	7.05E-05
FBXL17	-0.775634336	4.6660921	25.17375275	7.06E-05
PSMA3	1.574534554	5.563285599	25.1519463	7.09E-05
PCBP2	-0.739986691	9.13235357	25.13351156	7.12E-05
ETF1	0.781661746	6.598884651	25.11808132	7.14E-05
OIP5	2.961873977	1.489315313	25.17167179	7.19E-05
KIF24	2.178848894	2.185179698	25.15388435	7.19E-05
MUC1	2.505162427	2.490334661	25.12120132	7.23E-05
BRIP1	1.591988199	3.29412573	25.05269121	7.26E-05
CDCA3	3.257824221	3.349019518	25.01448906	7.39E-05
CDC25A	3.823861003	3.250176802	25.0095518	7.46E-05
ADM2	1.86568879	2.301710615	24.95924029	7.48E-05
PDHX	1.045973398	4.545916762	24.85938063	7.58E-05
CAMK1D	-1.343105718	6.296749995	24.83737302	7.61E-05
XRCC2	2.387669213	1.65797696	24.92932451	7.65E-05
POMP	1.148291203	5.956109115	24.81069838	7.66E-05
MMACHC	2.026067318	2.492257814	24.8443779	7.67E-05
TIMM17A	1.60197411	4.701479587	24.7883209	7.70E-05
BCL2L14	3.136703587	0.286398779	23.69677243	7.83E-05
RRBP1	1.965472833	7.162758608	24.61047455	8.02E-05
MZB1	5.198884754	8.907846233	24.58117177	8.07E-05
HECTD3	0.768086307	5.88000289	24.5738184	8.09E-05
KPNA2	1.968713247	6.218752038	24.53332563	8.16E-05
UBE2T	2.9403671	3.053156813	24.53694567	8.24E-05
PDE3B	-0.898409561	6.244867284	24.43112544	8.36E-05
INTS7	1.267290637	4.715569891	24.39362572	8.43E-05
CPA3	-2.157843704	2.762800707	24.42337453	8.45E-05
PRSS1	-1.300905801	3.518935086	24.32886833	8.57E-05
PSMB5	1.123399287	4.203306439	24.26688242	8.68E-05
PDE6G	-1.229042069	2.353831834	24.23442067	8.81E-05
PTRH2	0.909456508	3.525881194	24.18715248	8.85E-05
TERT	3.711815314	0.643376514	22.88430513	8.96E-05
MCM4	2.661503558	6.230373008	24.04131317	9.14E-05
GMPPB	2.710720636	4.848210009	24.01477644	9.21E-05
MTHFD2	1.588650663	6.038884808	23.94686557	9.35E-05
NET1	2.38694089	5.015533641	23.94623008	9.35E-05
GEN1	1.492572101	3.240086529	23.95040867	9.36E-05
ECT2	1.981464297	4.059779982	23.9418686	9.36E-05
CDT1	3.114206205	4.780859226	23.94268315	9.37E-05
RFTN1	-0.685079372	6.166609039	23.9066047	9.43E-05
PARPBP	2.588584992	2.758380116	23.91727508	9.50E-05
ZBTB7C	-2.750878951	-0.24979729	21.75437516	9.56E-05
UCHL3	1.105545657	3.942058948	23.84046431	9.59E-05
ZNF318	-0.849012097	6.424332727	23.83793563	9.59E-05
TIPIN	1.690517299	2.534071433	23.83361451	9.65E-05
POLR3G	2.564593559	2.441866991	23.84230493	9.71E-05
NKAP	0.70429192	3.542331444	23.72818489	9.84E-05
SLC35B3	0.899260605	4.021138921	23.68994537	9.93E-05
ATP2A2	1.104223749	7.381045107	23.686609	9.93E-05
EHD4	0.737214906	5.559039428	23.6768053	9.95E-05
POC1A	2.254671365	2.7742074	23.67767956	0.000100206
HPDL	3.208280407	1.914574752	23.68192812	0.000101505
MTHFD1L	2.122038226	3.45247589	23.51152999	0.00010372
CLPB	0.983648001	4.361001972	23.44438609	0.000105155
PALD1	2.948031882	2.669382722	23.50267719	0.000105213
EIF2S2	1.124004917	6.669634501	23.40391324	0.000106138
CASP10	0.966460871	6.145442701	23.39773539	0.000106293
INAVA	4.723843314	2.151124393	22.8966766	0.00010735
CENPI	2.548613678	1.675375291	23.44982769	0.000107552
TEDC2	3.086307094	1.446365225	23.33239765	0.000108911
MAIP1	1.347556324	3.164582845	23.28720363	0.000109281
SLC39A8	1.072938829	4.83545119	23.27956983	0.000109319
LINGO2	-2.219278166	1.6687152	23.38619494	0.000109445
TPPP3	-2.291515713	3.83409417	23.2754768	0.000109677
CENPM	3.122223619	3.427243463	23.29288192	0.000109747
HMGB3	2.761794907	3.681585622	23.23033009	0.000110963
PDIA5	2.812958436	4.743685239	23.14356927	0.000112965
DMC1	3.019744024	0.962094479	23.01084277	0.000113072
CXCR4	-1.529604261	8.466905368	23.13560865	0.000113094
CIP2A	2.59059218	3.60372099	23.13833028	0.000113374
LGMN	1.90209818	4.802533113	23.08137761	0.000114591
GATA2	-2.142861608	4.893259807	23.06099205	0.000115169
MPDU1	0.926695622	6.332014889	23.01835562	0.000116291
GSTA4	-1.135557258	0.205758232	23.05575865	0.000117216
TMEM45A	2.450297064	0.39066016	22.80628351	0.000118107
PDIA4	2.782187128	8.804060038	22.94232791	0.000118417
KIF15	3.210223641	3.451416187	22.97192923	0.000118479
CCNF	2.365992075	4.352276025	22.92354589	0.000119039
CTNNAL1	2.007173198	3.061530358	22.85880939	0.000121218
ZBTB8OS	0.790709878	4.537796062	22.82554267	0.000121793
ATP5PF	1.316731723	6.040521801	22.79743586	0.00012259
CFAP54	3.460109942	1.443649904	22.70155629	0.000122698
ZNF266	-0.82376426	5.530218473	22.7785014	0.000123153
MCM6	2.037177572	5.842323674	22.77229283	0.00012334
GPR153	-1.64307443	2.696371171	22.75908974	0.000124511
ZBP1	1.582733165	6.261431668	22.72049769	0.000124871
DHCR24	1.643737422	4.841229138	22.69664454	0.00012561
LARP7	0.728606876	5.738604672	22.69363886	0.000125679
EIF4G1	1.085730629	8.62156689	22.68006398	0.000126089
BRCA1	2.102729165	4.375807695	22.67540286	0.000126303
CCR10	3.226814255	2.382338692	22.72944721	0.000127151
YWHAG	1.38019415	6.890213283	22.62894052	0.000127647
ORC6	2.445932431	2.034716083	22.69768728	0.000127799
KIT	-1.524713355	0.527000354	22.68587061	0.000128428
SLIRP	1.267311204	3.698078834	22.57324909	0.000129458
PI4K2B	1.707967296	5.102005734	22.56012589	0.000129795
PSMD11	1.11592392	5.69458387	22.5589968	0.000129814
CASP3	2.088097265	5.729156248	22.5520769	0.000130044
TCEAL9	2.039539222	0.287941719	22.5509966	0.00013017
UTP11	1.226267878	4.427191471	22.49878213	0.000131742
SMC4	1.976720677	6.709192068	22.49113505	0.000131955
DNMBP	-0.840483708	4.078023977	22.48846323	0.000132104
SGO1	1.948000317	2.735081429	22.48716705	0.000132758
CORO2B	-2.071058945	1.983325954	22.51347475	0.000133828
FARSA	1.06754492	5.955013374	22.39619103	0.000135017
EBF4	-1.99948109	0.997418088	22.46775512	0.00013579
CGN	3.457905551	0.797449808	21.75631311	0.000137047
ARHGEF39	1.655087821	2.186931153	22.33397665	0.000138206
RAD51AP1	2.575447602	2.602146971	22.33634636	0.000138465
IL15RA	0.985719675	4.30042648	22.27342577	0.000139123
PMM2	1.156686682	5.706528507	22.25704774	0.000139646
DSN1	1.560047563	3.915348892	22.2576515	0.000139717
FCRL3	-1.240363564	6.098827966	22.23776745	0.000140305
PSMC6	1.07514231	5.200643848	22.23747829	0.000140325
MYDGF	2.600046143	6.638275054	22.23046987	0.000140552
CLEC9A	-2.077626273	0.091545768	21.79795507	0.000140854
ATAD2	2.070674792	5.181739928	22.21077619	0.000141242
CCNE2	2.6496696	2.110171513	22.2784364	0.000141479
TARDBP	0.913999928	6.715570995	22.1858075	0.000142083
SLC16A14	4.455325072	2.99606112	22.22669647	0.000142876
NDUFAF1	1.503744235	3.851510631	22.15834676	0.000143135
NME1	2.151356295	5.3631477	22.13469302	0.00014388
ARMCX3	1.273629624	5.093425458	22.12235895	0.000144313
SLC7A5	2.317467546	6.674761134	22.12128245	0.000144332
UBXN4	0.774963865	7.028289687	22.11111192	0.00014469
FCRLA	-1.368766387	4.939680039	22.05490057	0.000146716
CRYL1	-1.087454776	3.81958958	22.04101843	0.000147301
COA7	1.353989039	2.550986548	22.0201774	0.000148517
KCNA2	3.102776945	2.856394646	22.0294775	0.000149485
STARD9	-1.113458894	3.62067617	21.89484133	0.000152707
SCD	1.814278676	5.070487129	21.83687267	0.000154747
HESX1	2.968900768	1.350302868	21.83913854	0.000156122
SLC4A11	2.573982835	0.594946192	21.63178258	0.00015933
AUNIP	2.183829946	0.791759891	21.75478264	0.000161291
RHOC	-1.525110191	6.420137922	21.59062114	0.000164391
CHAC1	3.037119879	1.141455844	21.53610343	0.000164957
UNC13B	2.369681421	3.25117267	21.56746706	0.000165938
PDSS1	0.830295229	2.597210203	21.55193788	0.000166426
FICD	1.970924672	2.361186849	21.56823928	0.000166648
PSAT1	2.693585189	3.946316324	21.52066685	0.000167589
PAICS	2.052573128	6.119487964	21.5002525	0.000168109
MRPL58	1.172497338	4.119660986	21.49568955	0.000168353
CNTNAP2	-2.857368585	2.655260727	21.55920098	0.000168509
PSMA6	0.886490211	6.668346881	21.46020458	0.00016978
IL10	1.824971415	0.903095173	21.53683605	0.000171504
PSMD12	1.261706935	4.950587457	21.40869315	0.000171986
SLC30A4	-1.212249279	2.711143339	21.42372546	0.000172025
MCM2	2.290594199	5.854518526	21.38584615	0.000172956
MRPS18C	1.096105787	4.324353684	21.37344858	0.00017351
FKBP2	1.794882116	5.343101336	21.32818289	0.000175452
METTL1	1.765348996	2.681768977	21.32916563	0.000176168
PTPRK	-1.419494955	2.08548859	21.31921673	0.000177731
SYNGR3	-1.74147192	0.302196949	21.22580925	0.000177752
VPS29	0.541537485	5.655345304	21.26770422	0.000178095
BCL11A	-1.027649179	4.659329795	21.26555701	0.000178227
TRIM69	1.733359788	1.22708556	21.32701439	0.000179742
TPRG1L	-0.756328182	6.060739209	21.21563851	0.00018042
FAM110C	-2.006376522	0.086203486	20.86928216	0.000181189
CHAF1A	1.45654207	5.304969983	21.18526147	0.000181805
GPATCH4	1.140011888	4.029300558	21.15483534	0.000183244
MAP3K14	-0.794771054	5.86090329	21.12789054	0.000184421
CD96	-1.036863885	6.979795276	21.10315069	0.000185559
FKBP14	1.922845103	2.603531073	21.11970128	0.000185818
HLA-DPB1	-1.248638593	8.908276513	21.08257172	0.000186517
ABCB6	1.617719861	2.848184651	21.08054767	0.000187176
NEU1	0.959931948	5.919941838	21.04493407	0.000188283
ALYREF	1.12845273	5.661581999	21.03695988	0.00018866
PRMT5	1.090496361	5.791636711	21.03591464	0.000188709
RPS27L	1.305612057	5.257307178	21.01846427	0.000189549
NT5DC2	3.126592969	5.523229508	20.98372832	0.000191246
EIF5B	1.307484564	6.584105549	20.96226693	0.000192226
AP1S1	0.708647652	4.402321727	20.95594155	0.000192568
PLEKHH3	1.963866448	1.321748325	21.03091334	0.000193386
SFXN1	1.386960086	5.263832103	20.92449001	0.000194072
ZNF37A	0.97509843	5.049869666	20.90669729	0.00019495
SLC7A11	2.106028605	1.410030974	20.98875826	0.000195303
LDHA	1.106456725	8.860307407	20.88181254	0.000196151
DDX52	0.855697821	4.745499944	20.84469131	0.00019802
MANF	2.476192648	6.907105595	20.83813768	0.00019832
CIITA	-1.394852809	6.971231812	20.82246921	0.000199104
BAIAP2	-1.255591266	3.451945432	20.81384184	0.000199821
PCDH1	-2.151993894	2.94753958	20.82991778	0.000200004
NIPAL2	-0.963906904	4.069953769	20.79207393	0.000200722
FKBP11	2.991088985	6.800744895	20.78523455	0.000200995
EBNA1BP2	1.22896956	4.818848153	20.75803673	0.000202394
DBNDD1	-2.671564948	2.815021101	20.80408341	0.000202472
SUB1	1.919757264	8.485023954	20.75073333	0.000202738
IQGAP3	2.785073332	1.081787407	20.75311832	0.000203521
DNAJB11	2.093391815	6.814680471	20.72084215	0.000204275
RPL26L1	1.217267666	3.498637186	20.71797758	0.000204586
SEC11C	3.087276157	6.920081439	20.71089084	0.000204802
TXN	1.128672836	6.149202742	20.70776338	0.000204951
RINT1	1.360631653	4.198308866	20.688903	0.000205989
CALR	1.658618104	9.987482358	20.65166795	0.000207878
TACO1	0.870627252	3.946101792	20.62428594	0.000209407
MRPL47	1.06590864	3.981560609	20.61903915	0.000209679
GMPPA	1.736836547	5.983924707	20.61474549	0.000209835
ROMO1	1.282770701	3.68434253	20.60251153	0.000210623
BHLHA15	5.064945322	3.964086535	20.66920523	0.000210652
SPATA24	1.860637347	1.931082257	20.64543358	0.000210738
B4GALT4	1.01340285	3.779121091	20.56169787	0.000212772
SYCE2	2.609486767	-0.393262423	19.44843489	0.000212869
SLC12A8	1.877706248	0.353021099	20.55561918	0.000216514
MYBL2	3.858664424	7.67327286	20.46421179	0.000218019
HSP90B1	3.002235571	11.07700033	20.46264506	0.000218091
MRPL15	1.188498781	4.180390177	20.43394152	0.000219754
PMP22	-1.671671318	-0.1664735	20.08772925	0.000219776
AHNAK	-1.069024994	10.69260828	20.43056354	0.000219879
TIMM44	1.108968789	4.425941789	20.43011325	0.000219949
TNFRSF17	4.35460242	5.911246814	20.42327259	0.000220498
LMNB2	1.183247023	5.60855687	20.41111866	0.000220974
CDC7	1.398411747	3.738466643	20.36859536	0.000223524
PHGDH	3.235223307	4.507723415	20.36990612	0.000223673
MRPL32	1.096967007	4.482572384	20.34606975	0.000224708
IGLL5	4.859370917	13.44673999	20.33045469	0.000225563
FXYD7	-1.748063104	1.465079456	20.41645074	0.000225592
SEC23B	1.262814545	6.818580721	20.32570277	0.000225837
UBL3	-0.796510148	6.175191806	20.30373883	0.000227107
COX17	1.156678456	3.87089258	20.2991731	0.000227477
TOP1MT	-0.729222324	3.926555207	20.29323318	0.000227822
SLC16A1	2.209452897	4.501300823	20.27421268	0.00022893
FEZ1	-1.554292481	2.153660982	20.30963544	0.000229095
HDLBP	1.33493066	8.65745399	20.2066931	0.000232815
ADGRF3	1.278401335	0.721281875	20.31908228	0.000233288
DNASE2	0.686754459	5.990172492	20.19789344	0.000233341
GRWD1	1.406590204	4.8231587	20.15616119	0.000235883
SPATS2	2.576173172	5.328201205	20.15208282	0.000236141
L1CAM	-1.327297388	0.491583258	20.22169547	0.000236836
ERI1	1.126333207	4.260727165	20.13731128	0.000237049
SEC24D	1.729893929	7.029363736	20.0963257	0.0002395
DECR1	0.798148343	5.718388647	20.07924179	0.000240555
TXNDC5	4.102966502	11.09937282	20.04643562	0.000242591
CIAO2B	0.8741216	5.055164888	20.0221549	0.000244138
CNKSR1	3.119199513	4.164751861	20.02779546	0.000244312
CD38	2.769795933	8.243744805	20.0007329	0.000245462
TRAK1	-0.733278462	6.592018724	19.99619339	0.00024575
DHFR	1.583572289	6.372347955	19.99343764	0.000245924
KIF20B	1.753013114	4.532956452	19.92274027	0.000250506
MRPL39	1.511342281	3.679291241	19.91300127	0.000251263
SEC24A	2.088524844	6.951202423	19.90441744	0.000251636
EIF2B3	1.325939365	3.730933174	19.90665568	0.000251648
GTF3C6	1.102958927	4.802499681	19.89399485	0.000252348
IFI6	2.067615334	8.160483773	19.8933104	0.000252359
DARS2	1.483233122	4.348812723	19.84896251	0.000255336
EXOSC4	1.277469886	3.79706625	19.83291228	0.000256464
FBXO5	2.011641355	4.251938468	19.82896365	0.000256725
PDIA6	1.900835352	8.429730333	19.81182281	0.000257733
NOL3	1.222833433	1.728900939	19.82673472	0.000259369
SDF2L1	2.320290527	5.384935361	19.77127552	0.000260484
HGSNAT	-1.069662651	5.668664516	19.74989868	0.000261913
SEC22B	0.917076474	6.083146399	19.68818316	0.000266131
DYRK3	2.75828065	0.801197449	19.62464118	0.000266367
FANCI	2.099935969	4.973620772	19.66708	0.000267649
NME1-NME2	2.224707315	1.578853553	19.72289871	0.000268891
TKTL1	-2.119686131	3.496236104	19.65507893	0.000269167
C9orf40	1.036145968	2.237145644	19.65373472	0.000269752
EIF2B2	0.801702714	4.86588641	19.62572213	0.000270516
SGO2	2.138291601	3.823431709	19.60085803	0.00027254
SLC25A10	2.009963542	2.993278941	19.59933752	0.000273226
UBE2S	1.582090167	6.188212788	19.55572783	0.000275465
TTC9	-0.95773201	5.142441141	19.55221903	0.00027574
ENC1	-1.145997708	3.985329242	19.52767138	0.00027763
CDK2	1.233268305	4.830751366	19.50445862	0.00027921
REXO2	1.304784216	4.310291346	19.50374829	0.000279298
TDG	1.121604728	5.528045109	19.46930787	0.000281753
MRPL14	0.897144071	3.885369398	19.46885859	0.000281886
LARGE2	-1.961304103	3.377631178	19.47051041	0.000282456
TXNDC11	2.334093372	8.274543213	19.45927991	0.000282488
PELO	0.843626463	3.496878575	19.45952682	0.00028264
MANEA	2.59275713	5.494412389	19.4414755	0.000283847
CGAS	0.942855815	3.866172051	19.41764189	0.000285687
LRP8	0.90305146	3.752473677	19.40351413	0.000286769
RRM1	1.970332833	5.524276525	19.39744659	0.000287121
PRIM1	1.373804718	3.80422708	19.3863716	0.000288094
CSTF2	1.189791137	3.932548099	19.38493866	0.000288158
ZDHHC1	-1.853156303	1.644876215	19.45049236	0.000288622
CLPTM1L	1.773257074	7.468459723	19.37636859	0.000288685
NOP53	-0.901371876	8.911702943	19.36532446	0.000289521
WNT5B	2.781074841	2.075088288	19.41538303	0.000290605
MESD	1.22202166	5.897075552	19.33801263	0.000291603
CYCS	1.416361145	6.567165946	19.30660595	0.000294015
AEN	0.969868489	4.774347007	19.30116275	0.000294474
DBF4	1.511028026	4.611881745	19.28674506	0.000295602
ITM2C	3.586539302	9.25026988	19.2756972	0.000296412
XBP1	2.7732592	9.840820166	19.23580202	0.000299537
PNPO	0.973069919	4.753327698	19.22152973	0.000300702
TARS2	0.827561601	4.75461736	19.21945925	0.000300866
GNL3	1.602804756	6.039899569	19.21307624	0.000301334
BLZF1	0.969851784	4.177991446	19.20337257	0.000302181
CLDND1	1.155843025	5.644024171	19.16860601	0.000304888
EXOC6	0.823418144	4.71092228	19.15322194	0.000306161
PSMD7	0.671995236	6.193241739	19.13765937	0.000307381
SCFD1	1.269895068	5.6997809	19.13698717	0.00030744
EPHB2	1.98535783	4.401266506	19.1253234	0.000308486
LMAN1	2.611205888	7.993364454	19.11347475	0.000309349
MND1	3.049443577	1.235794517	19.08180572	0.000311213
ARHGAP11A	2.120537974	4.549507643	19.08940931	0.00031142
SPSB1	1.504871922	3.37914036	19.08305872	0.000312194
TMED5	0.837988955	7.31570811	19.07417543	0.000312576
NDUFB3	1.075217033	5.096461758	19.07168966	0.000312809
TSHR	4.67216357	3.036442725	19.10131444	0.000312896
ERCC6L	2.808681109	1.782207155	19.11081436	0.000315327
RCC2	0.788748557	6.864549263	19.01485142	0.000317518
PREB	1.44047636	6.85575487	19.00071253	0.000318709
PLXNA4	-1.478749819	2.721656733	19.01552866	0.000318845
MACC1	2.278140076	1.975405465	19.0444745	0.000319394
LSM1	0.677256851	4.541473111	18.99235728	0.000319467
MRPL13	1.217765131	3.855788425	18.98117009	0.000320499
CELSR2	-1.054282956	3.449454262	18.9547365	0.000322956
EDEM2	1.110941237	6.212012738	18.94298421	0.000323622
NUP37	1.466189726	3.966794163	18.9406401	0.000323958
ISG20	1.542284639	7.43639069	18.92292733	0.000325348
CENPO	1.322107629	3.88547339	18.90570484	0.000326984
ERLEC1	2.211592045	6.695978387	18.90116598	0.000327233
P2RY14	-1.646076871	3.110900982	18.89681762	0.000328554
THOC7	0.616562956	4.979526416	18.85572663	0.000331229
ITGB8	-1.89135808	0.235274114	18.73032805	0.000331364
C1QC	3.204071464	4.594941834	18.84318727	0.00033274
PBDC1	0.808468537	3.926094839	18.83021523	0.000333579
ACOT13	0.648255895	4.028851815	18.8262438	0.000333906
TXNDC15	1.688233725	5.881987815	18.82220208	0.000334178
PES1	0.794038442	6.010968607	18.81997925	0.000334372
COPZ2	-1.023981664	0.749982874	18.90693593	0.000334918
PDCD1	1.596226436	2.864000382	18.8176905	0.000335423
MRPL46	1.088618876	3.378874647	18.80465352	0.000336002
MGME1	0.698843032	4.218502825	18.79909806	0.000336312
FRRS1	1.443062504	1.211458442	18.86951177	0.000336402
WDHD1	2.081739057	3.308620398	18.80106015	0.000336775
PARP16	-0.606661165	4.403580624	18.7775334	0.000338239
ERH	1.032143684	5.494101891	18.76957614	0.000338895
IL6	2.207706877	0.75238341	18.81166864	0.000340559
ZBTB32	2.854522174	4.347666786	18.75355576	0.000340737
LRRC59	1.397119184	7.197027933	18.73586239	0.00034195
COQ3	1.625765813	1.393054347	18.79695214	0.000342234
TIMM23	0.946101678	5.238507738	18.70617168	0.000344687
ATP13A1	1.125116532	7.661409413	18.6879874	0.000346347
TIMD4	3.225127978	1.55743847	18.70180924	0.000347027
RRP1	1.079887235	3.953344991	18.65599733	0.00034945
DDR2	2.698457993	1.800361893	18.7108889	0.000350464
TEAD2	-2.119466438	0.172721666	18.35160559	0.000351396
MIXL1	4.334418024	3.578234226	18.66869666	0.000353136
SRP19	1.166404311	5.303286022	18.60746126	0.000353908
MTHFD1	1.454734706	6.181915492	18.60645223	0.000353983
ACAD9	0.6394621	4.634585485	18.54738679	0.000359682
DOHH	1.068476954	2.888272694	18.55103791	0.000359891
MRPL17	1.050963751	3.888502013	18.5424676	0.000360251
DEFA1B	-3.350483487	6.162892572	18.5374663	0.000360659
ENTPD7	1.519535615	3.775562072	18.53879867	0.000360672
MGAT2	1.35484403	6.381466607	18.52146786	0.000362139
XPNPEP1	0.507679163	5.833864665	18.51035363	0.000363221
LMAN2	1.25599359	8.018615574	18.49650608	0.000364574
BTG1	-0.962958981	9.205322128	18.49638546	0.000364585
RFC3	1.750839388	3.582204772	18.48761616	0.000365804
PROB1	1.613300541	1.939127112	18.51431121	0.000366084
TP53TG3D	-2.989622869	-0.121642949	17.04498247	0.000366535
CEP128	2.97340773	4.681340125	18.47556468	0.000366925
ABCB9	3.04072257	3.774979733	18.48152875	0.000367214
TMEM208	1.566999641	4.40228744	18.45917628	0.000368335
HID1	2.906434548	4.229833497	18.44177988	0.000370508
PSMD14	1.341418895	4.920484431	18.41649656	0.000372547
RTN1	-2.172491324	4.624237853	18.41290666	0.000373037
CHPF	3.1368668	5.992767098	18.40895632	0.000373309
RNF43	-0.854001135	4.457399439	18.40127108	0.0003741
NOP58	1.300984887	5.689761235	18.39583958	0.000374585
NOL7	0.899170637	5.382834562	18.39465715	0.000374704
INTS13	1.458188477	4.521667114	18.39336974	0.000374898
PPARG	2.544661832	1.504388016	18.45372804	0.000375787
GPR180	1.276165105	3.898560118	18.38113126	0.000376216
MRPS7	1.12345837	5.440521885	18.36285411	0.00037793
MRTO4	1.18547899	4.242024481	18.35701579	0.000378611
COMMD1	1.267587802	4.216386731	18.33030981	0.000381349
TOMM40L	0.763364077	4.106523872	18.30434391	0.000384029
DEFA1	-3.34790965	6.150782515	18.28795192	0.000385716
FCGBP	-1.428142983	4.712447143	18.2727034	0.000387309
SLC1A4	2.119398621	6.369392224	18.23685916	0.000391011
ERO1A	0.751259971	6.638575509	18.20891486	0.000393974
NAP1L1	-0.640187497	8.774740822	18.2037987	0.00039452
TPRKB	0.989500496	3.686754528	18.20054087	0.000395036
ENHO	-1.747939226	1.548076494	18.26319557	0.000395299
P2RY6	2.487379511	2.840576135	18.21334247	0.000395765
NSDHL	0.6668957	3.682839253	18.1882476	0.000396353
SYNPO	-1.684540158	3.977217492	18.16870391	0.000398613
TRAIP	1.94089259	1.900261451	18.18149945	0.000401425
FADD	1.110371364	4.278644897	18.07627164	0.000408489
RFC4	2.014327972	4.056986433	18.03908557	0.000412799
RBKS	1.177405038	1.205604009	18.08770475	0.000414075
ADAMTS1	-2.123793281	1.717211231	18.09221508	0.000414186
MRPL12	1.285842876	4.839467536	18.01763105	0.000415028
NAT1	1.173940295	3.122901505	18.01244526	0.000416058
CEP126	-1.339890884	1.696587899	18.03031643	0.000418927
FNDC3A	0.819499566	5.961215587	17.96529888	0.000420939
RPP14	1.125844824	3.360260127	17.95499304	0.000422465
PHC1	-1.188156146	5.692948585	17.95037279	0.000422671
LARP4	1.454946687	4.997300178	17.93997541	0.000423901
ADCK2	-0.73371417	4.270412544	17.90133277	0.000428439
PDK1	1.716198481	5.907453768	17.89785953	0.000428765
HLA-DOB	-1.476516433	4.104640517	17.89559525	0.000429237
ZC3HAV1L	1.223112336	1.189152584	17.95566842	0.000429429
PLS3	2.050133546	0.375690904	17.91408586	0.000429433
IGF1	4.105177474	3.025914016	17.9377163	0.000430599
PPP2R1B	1.154497983	4.673487353	17.8693596	0.000432164
EMC2	1.122495478	3.898987917	17.86296641	0.000433038
COA6	1.026037949	3.009186422	17.84784983	0.000435202
KLHL14	4.358817667	6.355927535	17.79759478	0.000440858
CDKN2A	2.843948821	3.440457037	17.80897274	0.000440972
DDB2	0.893589981	5.114900382	17.76854932	0.000444239
PPIB	2.073524257	9.368731809	17.75860732	0.000445421
NCAPG2	1.890116967	4.550923782	17.75411181	0.000446085
TFG	0.643846617	5.914667434	17.75032411	0.000446435
GFPT1	1.614612828	5.317629006	17.75016795	0.000446489
PSMC3	0.901539339	6.178067457	17.74944361	0.000446543
GART	1.177633532	5.733869568	17.73988783	0.000447716
CHAF1B	1.652855307	3.541841575	17.7213371	0.000450405
SQLE	1.252570777	4.750530915	17.71817147	0.000450446
IL9R	-1.446047955	2.212801986	17.72977319	0.000452346
HAX1	1.000168659	6.138606667	17.69267698	0.000453559
RANBP1	1.232578273	5.979130312	17.68370856	0.000454679
GALK2	1.050666126	4.045727638	17.66210996	0.000457519
SRPRB	2.082559251	5.486860454	17.66048023	0.00045763
MDM2	0.947273531	6.155306879	17.62656944	0.000461884
JCHAIN	3.995876051	11.93670686	17.62127892	0.000462557
HBS1L	1.07643194	5.629402194	17.61361439	0.000463537
MCTS1	0.907867535	5.208740768	17.60735432	0.000464358
BHLHE41	2.819412228	3.732549292	17.61547933	0.000464438
RDX	0.810328387	4.460644871	17.57970095	0.00046796
CAV1	4.79636236	4.119577017	17.62074917	0.000468417
STMN1	2.107986251	6.674320936	17.56786686	0.000469419
LGALS9C	-2.10380812	4.213196595	17.56236049	0.000470511
CBX7	-0.786176799	5.952958153	17.54917888	0.000471847
SLC25A4	2.304367092	4.077500345	17.54985905	0.000472131
UQCC1	1.06915017	4.143138826	17.54688702	0.000472271
CDCA7	1.832407127	3.721498788	17.54803303	0.000472393
BTG3	1.255349075	2.78961413	17.55098191	0.000472585
ARHGAP42	3.054669033	3.770923811	17.55326904	0.000472758
AMOT	-1.239316142	2.321835347	17.54123406	0.000475506
NSD2	1.153424126	6.30624143	17.49050374	0.000479557
ATG4A	0.987932379	4.56026606	17.4644132	0.000483097
DHX29	0.724560498	5.210356447	17.45887185	0.000483789
PPAN	1.002991311	3.784701224	17.44369644	0.000485995
ZNF853	-1.022854746	2.855209642	17.43077344	0.00048867
INO80C	0.853618622	3.536685591	17.4226442	0.000488904
VPS26B	-0.543993647	6.767493104	17.41577227	0.00048958
CASP7	1.115621873	5.0466687	17.41164094	0.00049018
RNASE2	2.18303171	6.730038136	17.40398051	0.000491184
COA4	0.761214358	4.760082731	17.40232804	0.000491454
PGM3	1.454822776	3.952700977	17.38664842	0.000493735
FGFBP2	-1.952094832	7.526033807	17.38011731	0.000494444
CRIM1	-1.305592892	3.133169794	17.38282606	0.000495003
IDH3A	1.030601964	5.957210406	17.36718384	0.000496222
YPEL1	-1.194782943	4.437879375	17.34428185	0.000499516
HSPA13	2.022804634	5.92125469	17.33125313	0.000501224
RAN	1.169099922	7.483892624	17.3252614	0.000502032
PSMB6	1.050472811	6.026396224	17.32182457	0.000502512
IFI35	1.148205682	6.711587568	17.312982	0.000503748
SLC16A11	-1.445107712	0.457701326	17.33879723	0.000506766
CALU	1.542617585	6.709338495	17.27846518	0.000508607
USP16	1.045068233	5.631571207	17.26322146	0.000510771
DISP1	-0.916707772	2.36835124	17.27738015	0.000510902
CDC27	0.83036978	6.220832509	17.2598322	0.000511252
ADA	1.210197072	5.346262524	17.22773166	0.000515871
STT3A	2.010727138	7.497683355	17.21887615	0.000517118
COQ5	0.995040576	4.204399018	17.21833822	0.000517303
ERAL1	0.904370865	5.09935387	17.20687783	0.00051889
REXO5	1.596669455	1.621472696	17.24360048	0.000519695
UTS2R	3.613746026	0.125697682	16.00799665	0.000522539
SLC39A14	1.716943035	4.148631341	17.16848941	0.000524619
PMVK	1.004811479	4.536219516	17.15285553	0.000526804
IDE	1.167472396	5.530152827	17.1224295	0.000531236
WDR76	1.784925221	4.362798723	17.12218939	0.000531409
ZNF215	3.12933602	1.802636398	17.16734444	0.000531917
GOLT1B	1.082013433	4.510411893	17.11593028	0.000532275
ALAS1	0.745098848	5.589878922	17.1102414	0.000533043
MLEC	1.528614305	7.058792609	17.10205407	0.000534264
SASS6	1.374393958	3.168246402	17.09437096	0.00053605
DPAGT1	1.206437953	5.572376976	17.06670483	0.000539583
CCDC47	1.110150892	5.959988705	17.05880508	0.000540771
EAF2	2.101972787	5.55597286	17.02599309	0.000545807
CLCF1	-1.445698859	2.409433551	17.04471665	0.000545961
LXN	0.927898846	2.524921511	17.0135975	0.000548976
KDELR2	1.696131963	6.964770558	17.0042087	0.00054911
RBM45	1.025696884	2.857396434	17.00207062	0.000550315
PDE12	0.755733688	4.768626891	16.99274477	0.000550928
LRR1	1.426433922	3.279550151	16.99542102	0.000551047
NDUFS5	0.905878357	5.33071873	16.98879773	0.000551497
ZBTB4	-0.851142299	7.371326728	16.9779917	0.000553164
TANC1	2.287037135	0.035442608	16.78112395	0.000554259
ATAD3A	1.207046971	4.70401734	16.95718731	0.000556469
C8orf76	0.856840739	3.503471488	16.95105359	0.000557649
ZNF512	-0.608530293	5.255622097	16.94389795	0.000558508
PFKP	0.851975064	6.149740636	16.93833532	0.000559362
CLUH	0.95492327	5.995868493	16.93423438	0.000560007
UGGT2	1.391746253	2.135335927	16.94707112	0.000560977
LETM1	0.596887004	5.380729104	16.91951784	0.000562331
DPP3	0.834093027	5.522477538	16.91381633	0.000563233
PSMD1	0.862680167	6.283770913	16.91227103	0.000563476
SELENOS	1.55001383	5.335763279	16.89266805	0.000566635
SAPCD2	1.790918619	3.769936373	16.88494003	0.000568248
SEC61A1	1.346848402	8.864885153	16.87403331	0.000569573
GFM2	0.998361932	4.331397806	16.86267689	0.000571491
PHYHD1	1.913983609	1.93552011	16.89646929	0.000571538
EEF1E1	1.256726636	3.383378601	16.85893978	0.000572438
VAMP2	-0.948261048	7.932742893	16.85364599	0.000572854
ACSL3	0.778298622	5.390147982	16.84930036	0.000573558
DNAJB1	-0.855022547	7.337948122	16.8485202	0.000573682
BCCIP	0.971511277	5.302762796	16.84341907	0.000574516
TIGD3	-1.787331378	1.03648755	16.89670519	0.000576854
RBBP8	1.269315311	4.994813882	16.82103632	0.000578201
IRF7	1.036897673	7.737761404	16.80847453	0.000580197
DCLRE1A	0.994241369	3.858148761	16.80213645	0.000581447
NEIL3	2.639014277	1.071266439	16.83049752	0.000581902
FUT8	1.250802477	4.314311097	16.79531979	0.000582481
GINS3	1.788737743	2.958063308	16.79912498	0.000583037
TMED1	0.710578708	4.358739697	16.78476455	0.000584179
TIGD6	0.781076067	1.96813641	16.79695241	0.000585007
ZNF703	-2.079822208	5.683336434	16.76383638	0.000587613
RPS6KA2	-1.064809368	2.857915471	16.76352785	0.000588924
UAP1	2.335143654	6.105191514	16.74869109	0.000590108
HMGN5	2.087242199	1.680611662	16.78854871	0.000591646
SEC61G	1.878212324	5.246272483	16.73119124	0.00059305
TBL2	1.009472119	4.584123215	16.7297416	0.00059332
DCTN6	0.863670237	3.868617977	16.72440688	0.000594326
COL6A2	-1.602851715	4.988851186	16.71936778	0.000595086
B4GALT2	2.321408625	3.62775625	16.69580182	0.000599879
NDUFA8	0.949135433	4.243415777	16.67591342	0.00060246
TMCC1	-0.985943783	4.998117061	16.66169245	0.000604838
ALDH7A1	1.936102475	0.941238047	16.71366772	0.000608359
SKI	-0.733464183	6.550649788	16.61620932	0.000612642
DCAF6	0.516300309	5.378863259	16.59074915	0.000617095
EIF4A3	0.84472671	5.67969091	16.58591137	0.000617936
MRPL20	0.714039866	5.065387236	16.58238408	0.000618588
HSPA4	0.989562103	6.380747011	16.57158986	0.000620455
NANS	1.257401201	5.395311122	16.57020807	0.000620725
SUV39H2	1.491881289	2.850166477	16.5742449	0.000621251
GALNT11	-0.896626229	4.810700381	16.55666511	0.000623167
EEF1AKMT4	1.409010985	2.396343967	16.55296236	0.000626029
FOXRED1	1.312343424	4.63872225	16.53745473	0.000626584
CA5B	-0.834093825	4.506013571	16.53633533	0.000626806
ARHGAP44	2.517059782	1.00696724	16.55143779	0.000630952
TRAM2	2.281427622	7.564579937	16.4948574	0.00063415
LONP1	0.832221923	5.618993729	16.48482104	0.000635968
ATP5F1C	0.7144413	6.905814626	16.48374892	0.000636161
BOLA3	1.432521351	3.135123936	16.48636078	0.000636475
HSPD1	1.562061168	7.127962585	16.47966769	0.000636901
MCM7	1.380588119	7.082242885	16.47726682	0.000637337
DDX11	1.67189405	5.503844441	16.47486	0.000637808
PODXL	1.092238434	1.758231915	16.49415769	0.00063894
PSMD6	0.690925846	5.70060314	16.4345493	0.000645151
SLC25A19	0.837265203	3.885864157	16.43241295	0.000645736
THUMPD3	0.853750577	4.859850939	16.42044417	0.000647808
TCF19	1.950422889	5.557652435	16.41865288	0.000648131
ANKDD1A	1.083483904	1.151262655	16.46587239	0.000649403
EMC7	1.074936734	5.845489522	16.39895363	0.000651742
ZXDA	-0.813197016	3.055692656	16.39806184	0.000652808
GPN3	0.862135418	3.44351527	16.38234417	0.000655239
PSMA4	0.988428032	6.763569338	16.36263745	0.000658542
DAB2IP	1.940424764	1.838545881	16.37756162	0.000662725
CRELD2	1.7957111	5.725324606	16.32784336	0.000665166
PSMD5	0.949223389	5.016367889	16.31413408	0.000667804
CD244	-1.360940589	5.865454613	16.30258298	0.000669984
NUAK2	-1.308551955	5.901225061	16.29528134	0.000671387
ST3GAL3	-0.759562101	3.07751739	16.28350416	0.000674494
OXCT2	3.463377945	1.1487358	16.11924534	0.000675972
DTX4	-1.224835797	3.571723938	16.26968725	0.000676889
DPM1	0.965257406	4.727923878	16.26333879	0.000677614
MCEE	1.567602036	2.639391561	16.25319258	0.000681451
NXPH4	-2.101393708	1.38654509	16.30061903	0.000682567
MRPS22	1.030414579	4.605733255	16.23739463	0.000682687
MED8	0.703702971	5.036029758	16.23548555	0.000683018
TMED9	1.136238485	7.034371585	16.2273647	0.000684576
ARHGAP32	-1.100356522	3.834032004	16.22652905	0.000685094
SYNE2	-0.792203452	7.623523559	16.21966857	0.000686091
EPHA4	-1.374647833	3.058465881	16.22038346	0.000687351
CCDC34	1.781038973	2.080913632	16.23662231	0.000687604
ISOC2	1.723619409	4.875034628	16.19916646	0.000690228
ZBTB44	-0.751014742	6.25639147	16.19368676	0.000691234
CEP68	-0.751999318	4.598933147	16.19331981	0.000691405
IFFO2	-0.66923561	5.646368549	16.18415531	0.000693153
ETFDH	0.889346984	3.900137673	16.17762079	0.000694639
EIF3L	-0.787015638	8.58993475	16.1650033	0.00069696
CTSG	-2.808642233	1.32813688	16.18657779	0.000697227
TMEM106C	1.636063608	5.008420505	16.16212286	0.000697604
KCTD1	1.220641956	2.746021903	16.14441159	0.000702449
NDUFA12	0.593284338	5.430328563	16.13713678	0.000702576
OTOF	4.011946137	6.555994241	16.13212208	0.000703708
TMEM70	1.004189622	4.028859789	16.12974377	0.000704252
ACADM	1.407385131	5.647828741	16.11328771	0.000707427
RNF38	-0.608239854	6.356782332	16.10735927	0.000708629
GLDC	3.260923234	4.01577486	16.11534123	0.000708783
WDR55	0.644704447	4.967108004	16.10365455	0.00070943
TFDP2	-0.81387131	5.434197735	16.10271076	0.000709603
C11orf24	1.168298036	5.579687582	16.09473605	0.000711221
MRPL2	0.992030849	4.389410038	16.09429476	0.000711411
BICRAL	-0.706058646	6.533275864	16.09351531	0.000711463
LAMC1	2.959363078	5.378806582	16.08867296	0.000712598
UST	-1.075506015	2.584599085	16.09822057	0.00071272
CD24	-1.534624109	4.97513982	16.0768344	0.000715002
DCPS	1.63078882	6.422587239	16.07524147	0.000715224
SEC24C	0.731914572	7.544834486	16.06617408	0.000717097
RNASEH2A	1.391206365	3.99824676	16.05830112	0.000718953
ABLIM2	-0.996777253	-0.030921726	16.05952676	0.000720057
NDUFS6	1.019060639	5.158808415	16.04942449	0.000720624
OPA3	0.627222724	5.035554459	16.04511464	0.000721503
CDKN2C	1.368317411	4.062588676	16.04187188	0.000722362
ZNF487	-0.878858441	2.074469364	16.04572465	0.000725326
MTFR1	1.065930731	3.019058622	16.02610882	0.000726239
SLC2A5	3.527986426	4.865643187	16.01958169	0.000727603
L1TD1	1.346727266	1.980804602	16.0281013	0.000729384
MRPL53	1.071207333	4.952413875	16.00267807	0.000730448
TRAP1	1.113537555	5.66828939	16.00219141	0.000730479
MT1E	1.498019965	2.073223821	16.00098937	0.000734958
SDHB	0.543898266	6.189628471	15.9781288	0.000735581
HSPE1	1.343537973	4.938161589	15.96921817	0.000737555
MLLT6	-0.805624403	9.088108623	15.95824733	0.000739827
BNC2	-1.613953452	1.409012469	16.01053578	0.000740547
TMEM165	0.716700101	5.659449546	15.95068563	0.000741451
COPB2	1.272930982	7.240990331	15.94409021	0.000742867
JAK1	-0.7046075	8.968588623	15.91747271	0.000748621
WDR4	1.158759156	3.275063836	15.91493513	0.000749774
SRM	1.832850794	6.884808461	15.90772277	0.000750741
CYFIP2	-0.596589857	8.716032849	15.90517796	0.000751295
USP40	0.755373393	4.224450377	15.89859773	0.000752871
ARF4	1.021631877	7.266317601	15.87822117	0.000757196
NCR3	-1.32985639	4.56047677	15.86894425	0.000759403
RANGAP1	0.646528548	6.147058991	15.86280883	0.000760593
MAPK6	1.18580169	5.668443697	15.85763696	0.000761745
DNMT3B	1.406377543	1.265399729	15.88624876	0.000766519
NAA15	1.053309267	5.547224372	15.82236886	0.000769595
ETFB	0.835651444	4.798922202	15.81894621	0.000770429
CXCR3	2.437960409	6.423809555	15.81560334	0.000771124
FCRL1	-1.6538451	5.741551078	15.81176673	0.000772004
GALE	0.713645988	3.10890247	15.80995324	0.00077296
TRUB2	1.102791291	4.035534783	15.80668316	0.000773299
UQCC2	1.295675931	3.803154356	15.8051998	0.000773743
MTG1	0.944311797	4.410060755	15.79877042	0.000775002
SLC44A1	1.633594141	6.709896833	15.78946044	0.000776991
SARM1	-0.724891273	4.346989984	15.78624832	0.000777851
RPN2	1.605290416	8.9699561	15.773143	0.000780691
ANKRD65	1.676575526	-0.388032296	15.6086689	0.00078158
ITFG1	0.693167264	5.871902959	15.7667704	0.000782143
TSG101	0.589016074	5.901288604	15.75459247	0.000784924
HAUS8	0.93558017	2.927781189	15.740457	0.000789116
EPHB3	-2.014707513	0.038346261	15.48972519	0.000789523
GYG1	0.846848566	6.326746549	15.73265997	0.000789958
UBE2J1	1.746876683	9.269734201	15.72734071	0.000791184
INCENP	1.28478661	5.349736792	15.72596437	0.000791541
TMEM41B	1.306299836	3.780830758	15.72539319	0.000791983
CISD1	1.380822755	3.111916887	15.72604417	0.00079242
TIMM21	1.328380094	3.356103478	15.72318941	0.000792788
MED6	1.014310392	4.206543856	15.71251488	0.000794752
POU2AF1	3.061580284	8.610314978	15.71164339	0.000794816
C1orf21	-1.455583475	4.779836221	15.70981259	0.000795368
PUM3	1.057424986	4.207237099	15.7092679	0.000795515
EIF2B4	0.777154174	4.816123524	15.70770117	0.000795796
EIF2S1	1.150361012	5.816426505	15.68226815	0.000801665
SPCS2	1.668708973	7.17004763	15.67898461	0.000802432
PIM2	2.017743875	9.067918124	15.67871411	0.000802495
ZPR1	0.487773584	5.20343736	15.67878516	0.000802498
BOLA2	1.233206122	4.374771421	15.67623533	0.000803206
BOLA2B	1.233206122	4.374771421	15.67623533	0.000803206
ANXA2R	-0.80122431	3.685723139	15.6751132	0.000803731
APIP	0.880654103	3.92730002	15.67424166	0.000803771
KANK3	-1.198462957	0.828233299	15.72546063	0.000806901
CPT2	0.770287496	4.737116446	15.65595242	0.000807932
SPDL1	1.732352461	3.425667586	15.64878884	0.000810386
B3GNT9	1.813028161	3.346531119	15.64079239	0.000812449
ALG9	1.349576023	4.032071037	15.63411468	0.000813271
HEATR3	0.542802144	4.385730633	15.63311282	0.000813374
CXCR5	-1.348046193	4.525765862	15.63062751	0.000814043
SLC33A1	1.215192776	5.211915805	15.62704519	0.00081476
GPKOW	0.54556013	4.560581352	15.61831862	0.0008169
CCL2	4.125822689	3.306629493	15.6534531	0.00081811
CMTM3	-1.004095918	6.466353934	15.59219389	0.000823068
SLC4A1AP	0.599362073	5.254468718	15.5915455	0.000823242
DHX15	0.852618783	6.445780736	15.57277277	0.000827765
PARP2	1.482118444	4.084219683	15.57326236	0.000827875
PSPH	1.140219355	2.81929295	15.56807124	0.00083023
DEFA4	-2.657454361	1.518613472	15.60401305	0.000832504
DHDDS	0.820234913	4.984037795	15.5405225	0.000835696
LYAR	0.752004253	4.711001217	15.52415369	0.000839738
CRNKL1	0.874863052	4.977484895	15.52130888	0.000840423
XPO5	0.892770812	5.39479765	15.51463075	0.000842017
USO1	1.304707772	6.732692752	15.50534018	0.000844307
SNRPD1	1.092808747	4.678690039	15.49332036	0.000847379
NAAA	-0.906861682	6.267406695	15.49187622	0.000847655
AQP3	2.100214337	7.50433026	15.49017135	0.000848078
HIBCH	2.217127645	4.173526413	15.49158237	0.000848172
CKAP4	1.251110586	7.457643841	15.48638395	0.000849023
DCTPP1	0.941359048	4.390671106	15.48258713	0.000850093
ZFYVE26	0.6681237	5.764638177	15.480682	0.000850449
ERV3-1	-1.289603303	3.371354589	15.48456352	0.000850459
DENND1B	1.135787647	5.28338975	15.47428618	0.000852089
FDPS	0.829853938	5.916623861	15.46521649	0.000854325
B4GALT3	1.374151993	6.586526792	15.46519629	0.000854329
MRPL36	0.801139911	3.689281902	15.46241772	0.00085532
CEACAM6	-2.681524174	2.328260422	15.50017719	0.000856891
NBPF1	-0.943571753	3.225370363	15.45259643	0.000858425
PRDM1	1.640537475	7.499804761	15.44656573	0.000859024
SNRNP25	1.568380673	4.014351189	15.44581185	0.000859526
PLAA	0.737547637	5.283853277	15.44305915	0.000859938
CCNI	-0.596115981	8.309191958	15.44020927	0.000860633
EIF4E	1.067361111	5.021107566	15.425815	0.000864355
SLC35B1	1.518091555	5.652314964	15.42010032	0.000865762
ASS1	2.459906805	0.952184671	15.43655027	0.000870404
ABCB1	-1.2688719	3.852247892	15.38776562	0.00087454
MRPL28	0.718011752	5.747821768	15.3829741	0.00087527
CLDN12	1.569049804	0.570195506	15.4443164	0.000878789
FH	1.261821274	5.023178748	15.35211148	0.000883351
G0S2	-4.009187051	7.128440627	15.34133346	0.000886186
PDZD4	-1.474205913	4.743316932	15.33136706	0.00088884
WFS1	2.347253273	4.363557432	15.33206939	0.000888903
YIPF2	0.929622425	4.861353591	15.33014	0.000889109
ZDHHC9	0.821177739	2.971948926	15.2981796	0.000898417
MYO1D	2.498903689	5.592146883	15.28524372	0.000900974
TFPT	0.643195705	4.112996927	15.28429105	0.000901333
FAT4	-2.107374295	1.067151989	15.33090844	0.00090167
SH2D1B	-1.852867216	5.492724758	15.24968113	0.000910521
CCR2	2.193733577	7.800112339	15.23841147	0.000913477
VIPR2	-1.609816442	-0.056377624	15.08478705	0.000918685
HMGXB3	0.512550378	5.724854611	15.18941637	0.000926845
TIMELESS	1.300231889	5.194034591	15.18516479	0.000928067
OXSM	1.005621561	2.527465781	15.18786288	0.000929259
ZXDB	-0.869784817	4.384920449	15.17528252	0.000930892
DERL3	3.174881657	6.606417026	15.16545351	0.00093352
SSR3	1.797657868	7.803279762	15.15699786	0.000935806
TRMT10A	1.195696731	2.123899292	15.16937901	0.000936285
DHRS3	-1.109342396	3.425354988	15.14579485	0.000939757
ST6GALNAC4	1.959588825	5.907638754	15.13552927	0.000941838
WASF3	-1.865383253	0.523554933	15.08983183	0.000955135
PDHA1	0.82829028	5.652640103	15.08404463	0.000956331
MAN1A1	2.0003994	8.515232964	15.08304675	0.000956613
NETO2	1.161865142	3.959433291	15.08076446	0.000957545
WDR12	1.21153831	3.790136845	15.07999462	0.000957815
PDF	1.295177599	2.446099921	15.08791134	0.000957902
ZDHHC14	-0.74093522	2.830521922	15.07745952	0.000959749
TMIGD2	-1.160228637	4.090601848	15.07006545	0.000960594
NOMO1	1.542371053	7.690892299	15.05499272	0.00096464
CNTNAP3C	-3.91965288	0.780293103	14.23421777	0.000966529
SERTAD3	-1.215077227	4.847269811	15.03730545	0.000969864
AIMP2	0.810069733	4.045940843	15.03678961	0.000970091
CDH23	-1.310218597	4.942345559	15.03221422	0.000971337
GLRX2	1.173717541	2.047670427	15.04678177	0.000971446
MALSU1	0.728993973	3.40175429	15.0303037	0.000972231
BACH2	-1.057922363	5.156429529	15.0187745	0.000975174
BATF	0.756067378	4.250438051	15.01312408	0.000976917
SAR1B	1.311927019	5.77075348	15.01249636	0.000976953
DDX39A	1.034016326	6.38207923	15.00166646	0.000980106
SNRNP35	0.600807142	4.046035989	14.99539686	0.000982144
NDUFS1	0.977882479	5.564002056	14.98827384	0.000984035
CYB561	-0.762092043	4.226439299	14.97901804	0.000986977
SEC61B	1.736237507	6.383220197	14.96962543	0.00098953
P4HB	1.340775079	9.558982984	14.96041145	0.000992257
NTRK1	-1.459784288	-0.069403309	14.86083215	0.000993564
MRPL51	1.24729995	5.508569289	14.95517152	0.000993825
TTBK2	-0.59870312	5.045197054	14.95174506	0.000994891
HSPA5	1.60699662	9.690920863	14.9429099	0.000997463
CKAP2	1.275502745	5.053459238	14.93551395	0.000999755
AIFM2	1.468026719	2.952128795	14.92346644	0.001004774
IFI44	1.790658056	6.685176033	14.91008867	0.001007308
ZC3HC1	0.821830823	3.663740314	14.90471267	0.001009285
ARVCF	-1.624234064	2.070537432	14.90989404	0.00101554
SPINT2	-1.034181924	4.927424311	14.88255754	0.001015745
SLC1A3	2.109796281	1.022061159	14.91257291	0.001023457
COPB1	0.985021308	6.804676183	14.84505616	0.001027133
ZFYVE28	-1.143211598	4.354569071	14.84575811	0.001027149
LNP1	1.91968495	0.678251035	14.89893907	0.001028109
UTP4	0.844256722	5.320211382	14.84074224	0.001028475
USP48	0.703684213	6.359779607	14.82662779	0.001032829
TMEM39A	0.995341894	4.834578697	14.81270906	0.00103725
ITGA3	1.361788031	3.548386768	14.81107788	0.001038206
ASNS	1.450512793	4.767188775	14.79856735	0.001041681
HYOU1	1.653134011	8.278405463	14.78412155	0.001046101
NGLY1	0.794336007	5.633382918	14.78350993	0.001046296
PHLDA3	1.547005223	0.46987742	14.84779562	0.001048141
XRCC3	1.131784759	3.793280714	14.76246078	0.001053268
CPOX	0.724881845	4.225587203	14.7521371	0.001056392
TMEM258	1.503739569	5.747279206	14.74150958	0.001059609
LMO4	0.73957006	5.489596647	14.72708862	0.001064211
SCAMP5	1.611472016	4.278030886	14.72169306	0.001066186
SNRK	-0.773387557	7.170001629	14.71941037	0.001066672
ZNF469	-1.211257436	2.721430843	14.72773079	0.00106671
ALG5	1.513396999	4.812317738	14.71939952	0.001066788
MORF4L2	1.161046389	5.839353658	14.71625766	0.001067688
LANCL2	0.790774379	4.046863823	14.71572715	0.001068084
CTLA4	1.886335048	3.26713021	14.70454704	0.001072921
SCN3A	-1.299877034	1.41812913	14.73997504	0.001073809
LGALS1	0.727141736	7.65620294	14.6972535	0.001073818
TMEM198	2.586559109	0.373692509	14.57978071	0.001073994
PFKM	0.744559318	3.343482619	14.69588916	0.001074834
MMS22L	1.166866324	3.479658925	14.69145146	0.00107627
MED18	1.168631963	3.886711228	14.68976167	0.001076577
DNAL4	-0.668625081	3.077658403	14.6840559	0.001079245
ARHGEF9	-0.772303263	4.590432725	14.67784998	0.001080264
GAR1	1.131799822	3.235877752	14.66669828	0.001084578
GLRX3	0.722255743	5.255319295	14.66024001	0.001085906
VCP	1.034346201	8.087023713	14.65535232	0.001087477
DHX16	0.414879392	5.658395053	14.65465596	0.001087708
TBC1D10A	-0.560576567	5.084289541	14.65199697	0.001088633
NDUFAB1	1.139881628	4.491671655	14.64886653	0.001089744
SLC39A7	1.232569458	6.091228287	14.64576525	0.001090631
TCL1A	-1.700872432	5.363096712	14.63835678	0.001093173
MAP3K13	1.689624948	1.552226586	14.67335012	0.001093536
HSPA14	0.62754385	4.695560679	14.63425646	0.001094518
PFDN2	0.715620993	3.904653071	14.63083768	0.001095839
DISP2	1.987316662	0.696940457	14.67388741	0.001098625
METTL2A	0.992066299	3.370259487	14.61835603	0.001100318
RASSF5	-0.650046482	8.663254272	14.6136356	0.001101267
VASH2	1.493175027	0.381769132	14.64947525	0.00111236
CSE1L	1.357188157	6.057210016	14.5802902	0.001112432
EIF3J	0.884410453	5.718332056	14.57934514	0.001112751
CD37	-0.949703091	9.760367738	14.57462952	0.001114337
NOMO2	1.33967252	7.677159624	14.56971293	0.001115997
NDUFA9	0.960573852	5.45642356	14.55737931	0.001120185
IGLL1	3.938397551	4.875346819	14.56013771	0.00112105
NOP2	0.81056563	5.53895549	14.54004575	0.001126073
DOLK	0.878853066	3.350080172	14.53537765	0.001128287
FZD4	-1.681324552	0.90015787	14.56374833	0.001135689
ESR1	1.620928962	2.74523045	14.51241076	0.001138101
CEP57L1	1.158057684	2.714513299	14.50526076	0.001139913
ELOC	0.777519708	4.87929983	14.49699183	0.001140949
GOLGA7B	-1.114295642	3.122316212	14.50099059	0.001140985
CDH1	1.987926632	1.806383086	14.52869718	0.001140992
DENND5B	2.726507932	5.835639796	14.4927577	0.00114242
TOR3A	1.043174282	6.038212299	14.49246817	0.001142435
VPS54	0.569276975	5.072380779	14.48881187	0.001143746
AZIN2	-1.292666137	0.424573793	14.52309398	0.001146449
GRAMD1C	-1.762347538	0.90500711	14.52784658	0.001147242
FCRL5	2.094998332	5.457760266	14.4770952	0.001147851
PDXK	0.716264925	6.47304601	14.47178945	0.001149629
ILF2	0.997581738	7.434163691	14.47159905	0.001149695
SRR	0.705396712	3.323353661	14.46742138	0.001151759
LILRB4	0.799194027	7.081982294	14.44745324	0.00115816
MRPL3	0.921724211	5.879168518	14.44015024	0.001160735
PSMA8	1.958203022	0.730909622	14.48957056	0.001162321
SLC35C1	0.735404287	5.350709874	14.43125641	0.001163881
EBAG9	0.99343948	4.582341774	14.42858556	0.00116494
CWF19L1	0.483584692	4.823651658	14.42303094	0.001166867
SFT2D1	0.69920956	4.848652055	14.41700338	0.001169017
MTDH	0.971774194	8.10760617	14.41615759	0.001169234
OSBPL9	0.576871724	5.989373937	14.41323783	0.001170274
SLC35F2	1.923946593	4.243330087	14.41235303	0.001170964
CHID1	1.114649609	5.153672823	14.39486456	0.001176909
MED24	0.579863928	6.386936028	14.39385856	0.001177197
MBNL3	-0.508394539	6.317314898	14.38589494	0.001180055
ZDHHC16	0.880358457	4.899493424	14.3607019	0.001189232
TBRG4	0.605947832	5.318403843	14.36047517	0.001189253
ETFA	0.678049756	5.730897358	14.35267148	0.001192064
EDEM1	1.538033163	7.758752275	14.34474047	0.001194948
RUNX3	-1.073383932	9.130046895	14.3436793	0.001195334
SRP68	1.052424661	6.359689647	14.33077264	0.001200051
AXL	2.342854844	3.079370682	14.33131585	0.001203069
MRPS5	0.532936171	5.500616787	14.31805798	0.001204718
RUVBL2	0.93053837	5.571223541	14.31718419	0.00120504
POLD1	0.818693567	5.040812102	14.31266694	0.001206784
POLA2	0.927468773	4.942065892	14.31165747	0.001207157
CHRAC1	-0.500341379	5.773910528	14.30924191	0.001207974
CKS1B	1.521769849	4.337859495	14.30918287	0.0012082
DIABLO	0.462177736	4.798181023	14.30002338	0.001211454
VRK1	1.505199841	4.560484906	14.29746208	0.001212469
MAPRE2	-0.695312703	6.994069855	14.29426674	0.001213499
TSEN54	-0.806054482	5.13575248	14.2900817	0.00121512
SEC13	1.195415184	6.765151925	14.27907927	0.001219143
SLAMF7	1.678684588	8.205217292	14.27738447	0.001219774
RNF34	0.813515873	5.325971185	14.27729712	0.001219821
TTF2	0.945146275	4.453900247	14.27531271	0.001220692
TNFRSF13B	2.624723239	4.528318132	14.2734077	0.001221805
NDFIP2	1.475750391	2.558209668	14.27825431	0.001222495
TAF2	0.642020517	5.264371163	14.25336324	0.001228801
COL24A1	1.29344669	0.659394951	14.31467306	0.001231124
ZWILCH	1.554853335	3.985971438	14.24016116	0.001234179
FASTKD3	0.784042178	2.609737439	14.23612736	0.001237231
RGL1	1.888418465	3.849615821	14.227164	0.001239362
UCK2	1.195305302	4.067266623	14.22528888	0.001239641
PLEKHG3	-1.618570023	6.375485846	14.22131389	0.001240901
ZFX	-0.646461833	5.144484872	14.21595014	0.001242977
KAT7	-0.516250122	6.21336784	14.21022008	0.001245103
ARL1	1.062356691	5.229406154	14.20936488	0.001245492
CCDC43	1.005244131	4.224448328	14.20084481	0.001248872
PIK3R1	-0.760383634	6.910270293	14.19957079	0.001249171
SRRD	0.708651437	4.003091842	14.18997527	0.001253116
GNL2	0.83405901	5.531238349	14.18112058	0.001256258
CCDC90B	0.688319404	4.746504427	14.17238898	0.001259714
HAT1	1.062473304	5.338857847	14.17129769	0.00126006
CCNC	1.611814371	5.649984437	14.16579258	0.001262228
LRRCC1	1.220460673	3.492728747	14.15343559	0.001267603
TRAF5	-0.651724569	5.229160866	14.12949821	0.001276353
CENPP	1.829979765	2.516178015	14.12223857	0.0012836
RPP40	1.223214357	1.842220297	14.105075	0.001293292
NUDT1	0.895209978	3.657576166	14.08639932	0.001293732
CAPN5	-1.293216141	2.950853683	14.08984452	0.001294352
PPIL1	1.326814488	4.172764762	14.08386273	0.001294585
SLC25A53	-0.96158339	2.738251691	14.0761973	0.001299937
EXOSC3	1.182064825	3.40974042	14.05050621	0.001308431
MLH1	0.90956138	5.264044195	14.04629013	0.001309426
TIMMDC1	0.580489145	4.913012132	14.03041442	0.001315891
SMC2	1.867485726	5.216597815	14.02926274	0.001316369
GPANK1	0.674492821	4.895792346	14.02439627	0.001318354
PFAS	0.962898142	4.519893118	14.02389939	0.001318605
MRPS18B	0.858476278	5.616516688	14.0168776	0.001321325
RASA4	-1.064828821	6.383925665	14.01173047	0.001323422
C10orf143	-1.306643257	2.048664492	14.02962306	0.001324327
HVCN1	-1.002537568	6.525463098	14.00846054	0.001324757
PDGFD	-1.644586371	3.359465473	14.01248677	0.001324959
SDK2	-1.51097924	3.210525319	14.00864119	0.001326726
PSMD3	0.708491574	6.791613141	14.00334961	0.001326846
LDLR	1.08178222	6.163810067	14.00239163	0.001327239
ATF5	0.903062846	5.552412703	13.99949104	0.001328429
CINP	0.743850822	4.109363813	13.99408921	0.001330867
BCAS2	0.714853957	4.966121139	13.99045135	0.001332227
EXOSC10	0.530280386	6.26219014	13.98197958	0.001335624
CPSF3	0.840096895	5.210783209	13.98062943	0.001336217
KLF8	-0.933664685	3.262874143	13.97974946	0.001337727
C4orf46	1.092149145	3.408848374	13.96496672	0.001343347
NDUFB9	0.634458511	5.855835128	13.96248249	0.00134369
SYMPK	0.611219522	6.693562347	13.96186325	0.001343945
ACTR1B	-0.475322482	5.748113785	13.94855946	0.001349504
CTU2	1.052668108	3.807737368	13.94912653	0.001349634
AMFR	-0.451097637	6.375445753	13.94731205	0.001350001
PABPC1	-0.72123697	11.33113568	13.94219551	0.001352136
RNF121	0.656904012	3.646453254	13.93942275	0.001353748
TMEM231	-0.977185362	0.313657313	13.98611323	0.001354415
TPP2	0.756526111	6.347807839	13.93139252	0.00135666
TMEM106A	0.71721904	4.96174185	13.93007528	0.001357304
KDM2B	-0.492180448	5.983381413	13.92566793	0.001359065
HRK	-1.971021423	0.638304265	13.92931684	0.001361097
LRRC40	1.165364143	3.934403396	13.91718417	0.00136301
LTV1	0.810696098	4.646369378	13.90368548	0.001368466
MAGED2	0.65551891	6.189215019	13.90207841	0.001369018
SERPINB2	2.198089406	2.477436131	13.91031976	0.001372274
MCM5	1.278412875	7.104900685	13.88854361	0.001374765
IL16	-0.718518975	8.172368087	13.87720151	0.001379602
COMMD4	0.811448231	3.986724052	13.87708466	0.001379969
PSMC1	0.636350125	6.088396302	13.86551636	0.001384607
SAC3D1	0.778539143	2.402607076	13.87210186	0.001384707
MRPS18A	1.030706684	5.071343994	13.86386632	0.001385396
SLC17A9	1.973188632	4.94111431	13.86396246	0.001385428
AZU1	-2.387082959	2.502528487	13.88856436	0.001385893
PAK1IP1	1.10620034	3.739203991	13.85969429	0.001387511
L3MBTL2	0.640035959	5.497374526	13.85869071	0.001387541
BCL11B	-0.925914214	6.162930265	13.85254874	0.001390184
FN1	5.252510405	4.707806772	13.87822008	0.001390569
SFXN4	1.156450132	3.733463082	13.85218786	0.001390773
SMIM15	0.997943925	4.929539693	13.83678503	0.0013971
TRMT1L	1.058102791	4.702391225	13.82809299	0.001400887
FDX1	0.965423029	4.444462468	13.82537994	0.001402119
CD180	1.656091527	6.446814816	13.82467053	0.001402256
RPA3	1.351568557	3.674727988	13.82363913	0.001403274
NCR1	-1.722458531	3.037725985	13.80087169	0.001415892
FKBP7	1.448934817	1.156674168	13.82014762	0.001423647
SKAP1	-0.872405471	5.607276573	13.770203	0.001426216
RFC5	1.056798478	4.160363147	13.71627243	0.001450596
ADGRD1	-1.530496635	1.775051717	13.73517817	0.001455268
FKBP5	1.292200013	7.535808921	13.69054635	0.001461983
FAM111B	2.188053434	3.786562083	13.67400981	0.001470734
FAM53B	-0.755913663	7.73729416	13.66721427	0.001472658
IPO4	0.867166337	5.332949484	13.65786425	0.001476977
ZNF609	-0.640933006	6.739021411	13.64823803	0.001481405
INTS12	0.551605673	4.568300459	13.63849694	0.001486078
YPEL5	-0.890538902	7.231843644	13.63738095	0.001486435
FAM43A	-1.00233518	4.063826391	13.63124268	0.001489669
MSH6	1.025670073	5.589428826	13.63039543	0.001489685
TMA16	0.957731607	3.549824648	13.63109796	0.001489939
GDF11	-0.718765005	3.768319102	13.625287	0.001492601
GCN1	0.754428591	7.285209649	13.59816736	0.00150476
TBL3	0.710264883	4.929960805	13.59653281	0.001505629
EWSR1	0.488111974	8.162766816	13.59585938	0.001505846
CREB3	0.924822214	5.431022599	13.58170735	0.001512543
CYTH3	-0.968670547	3.801175772	13.58262606	0.001512668
LRRC42	0.923859742	3.350928473	13.58248482	0.001512931
BARD1	1.125690495	3.007812716	13.5764235	0.00151643
CSTF3	1.015343732	4.361544144	13.56603032	0.001520152
IDH2	1.392485404	7.526984239	13.56092579	0.001522396
SLC7A1	1.269090171	6.227816177	13.55301886	0.001526172
C19orf33	-2.312987414	0.205243834	13.33327572	0.001531352
CABP5	-2.041658237	1.659066172	13.57962313	0.001533209
CMC2	0.872228419	3.895574467	13.5307184	0.001537229
TTI2	0.897702498	3.632953939	13.52662005	0.001539327
DYM	-0.448214378	5.884292555	13.51413894	0.001544881
DHCR7	0.74975955	3.980023495	13.51330587	0.001545607
TUBB4B	1.164035336	7.276164645	13.50933156	0.00154721
SEC62	1.011172142	7.02942177	13.5075463	0.001548076
CDK5RAP1	0.676742721	4.292312659	13.50094439	0.001551471
ARHGEF25	-1.496990951	-0.119344862	13.39329859	0.00155395
CACNA2D3	-1.827017283	1.151102566	13.5400673	0.001554881
EXOSC1	0.684030186	4.67238641	13.49235434	0.001555613
SMKR1	-1.322521516	-0.235999267	13.38028971	0.001559906
LDB2	-1.883357272	-0.150921039	13.26612689	0.001560023
FANCL	1.224258026	2.201787814	13.48408182	0.001564643
MREG	1.075622692	2.276498546	13.46975572	0.001570857
PSMA5	1.083855649	6.174033268	13.45853845	0.001572078
ZNF367	0.870949282	3.14983927	13.45882452	0.001572941
NAPG	0.560431931	4.476040979	13.44143007	0.001580722
LGR6	-1.697933458	3.802841567	13.43705585	0.00158382
SNTA1	-0.858064015	2.429662305	13.43385479	0.001588563
GATB	0.722451172	3.953132058	13.42481725	0.001589162
GNG2	-0.921860664	8.031079199	13.41868037	0.0015919
CHUK	0.767563989	5.044566741	13.41817841	0.001592231
DDX23	0.4520749	6.782726523	13.39829178	0.001602148
COX7B	0.921544483	5.849657388	13.39726767	0.001602667
CISD2	0.887022001	4.892566955	13.38674106	0.001608091
TMOD2	-1.09883945	4.421071188	13.36360775	0.001620031
TSFM	0.883803032	3.745900887	13.34175788	0.001631405
ENO1	0.575394074	9.367378049	13.31874869	0.001642831
USP14	1.17025449	5.485117077	13.3109526	0.001646897
CRTAP	-0.877274101	7.376456667	13.31024548	0.001647248
AFAP1	-1.314237463	3.305873417	13.31309552	0.001647513
STBD1	1.117125392	2.267101393	13.31827779	0.001647668
FBXL14	-0.589293484	3.871202115	13.30517779	0.001650358
CD70	1.513783635	2.622876581	13.29809557	0.001657145
ADAMTS2	6.04979765	3.984957612	13.26089724	0.00165715
ADAM19	1.500711475	7.838925815	13.28768523	0.00165903
EFNB1	-0.864546061	3.671036058	13.28726715	0.001660008
ELAVL1	0.654509788	6.018395813	13.2804171	0.001662847
LRRC58	0.75752743	5.62523062	13.27960267	0.001663277
HIRIP3	0.968652162	4.128928539	13.27557969	0.001665686
TXNDC9	0.772648666	4.428684869	13.27044282	0.001668276
AIFM1	0.930427405	5.1237261	13.26628105	0.001670387
GPR157	-1.113325513	0.800499225	13.31221671	0.001672101
CCNG2	-0.957610843	5.108862269	13.26184614	0.001672726
TCERG1	0.661747217	5.921696895	13.25819718	0.001674572
ALG2	1.190845535	4.858153894	13.22899797	0.001690253
RRP36	0.735191033	4.866120696	13.22248343	0.001693718
RCCD1	0.9932532	2.760019569	13.22336229	0.001695305
ELAC2	0.760183251	6.068762685	13.21464655	0.00169782
REEP6	-1.127929738	1.788577233	13.23582015	0.001698439
NOP56	0.772219296	6.399558795	13.19692967	0.001707379
PIF1	1.976875064	2.422280307	13.20829773	0.001708182
GCSH	1.934725389	2.682166834	13.2021594	0.001709358
TMEM200A	2.303191885	1.593843272	13.22756691	0.001710995
TXLNA	0.61923825	6.123220915	13.18396207	0.001714415
SKA2	1.153347368	5.014520121	13.18161514	0.001715811
TAF4B	1.297886961	4.190714824	13.17928423	0.001717237
WBP4	0.597205974	3.580323789	13.17747027	0.001718534
SEL1L	1.392178865	7.519926049	13.1696433	0.001722218
GALNT2	0.942407048	6.966439932	13.16251533	0.001726119
PRSS23	-1.913365664	5.01651729	13.15092794	0.001732702
AKT1	-0.599400338	7.469313929	13.14038465	0.001738291
FKBP3	0.972718663	4.741375294	13.13441101	0.001741731
JSRP1	2.83680743	1.625234457	13.16084263	0.001746332
RRP7A	0.616958977	5.881339967	13.11542234	0.001752137
MED20	0.775453334	3.828009761	13.11189829	0.001754495
TMPO	0.911287753	7.843488187	13.10817368	0.001756177
CXXC1	0.734956747	6.200061621	13.10610167	0.001757336
TMPRSS3	1.769851945	0.449437149	13.15001222	0.001758167
LPIN3	5.398536878	2.768777274	12.91984351	0.001760655
TRAPPC6B	0.782033978	4.381408181	13.1004214	0.0017607
SARAF	-0.536033448	9.090175919	13.09747984	0.00176216
CNR2	-1.148373032	3.240705937	13.08490393	0.001771007
EPHB1	-1.5915541	2.03194562	13.10329083	0.001771152
FTSJ1	1.006796044	5.783258504	13.08022415	0.001771866
LGALS3BP	1.978904404	7.398065146	13.07954916	0.001772244
FCER2	-1.450573849	5.286334821	13.07887945	0.001772727
TXNL1	0.619064632	5.971515038	13.05774334	0.001784594
GPR150	-1.183357185	-0.085435502	13.0167126	0.001791593
CKB	-1.451666998	2.1866278	13.05801642	0.001793912
IRF4	2.20491052	7.246013482	13.02566277	0.001802934
PRR11	1.349824847	5.16580316	13.0223602	0.001804945
ATIC	0.854823322	5.657169602	13.01911048	0.001806709
SNRPA1	1.023519254	4.664707295	13.01275037	0.00181052
ENPP3	-1.518314588	0.582127459	13.0480179	0.001810764
COMMD3	1.013413831	5.014980746	13.00812955	0.001813159
MRPL40	1.022075033	4.601705762	13.0053275	0.001814828
NRXN2	-1.952113353	0.933762153	13.02616366	0.001823727
ISCA2	0.555443496	3.701680032	12.98531631	0.001826797
PHTF1	0.788878101	3.790005408	12.98224424	0.001828515
RAD54B	1.748603874	1.968206404	13.00010876	0.001828579
CLIC4	0.94320294	6.317474173	12.97933503	0.001829792
GOT1	1.24744756	4.182312081	12.96531362	0.00183831
MCM3	1.233595481	6.33908192	12.96196873	0.001839973
FBP1	-1.085884102	4.874953917	12.9611406	0.001840621
CNFN	-1.795450775	0.17822382	12.88870301	0.001841789
DYRK2	-0.841237956	6.423454058	12.95485985	0.001844159
COQ9	0.497512718	4.67840375	12.9516324	0.001846207
ZBTB14	-0.567835952	4.690519159	12.94901787	0.001847753
SYBU	-1.842817739	-0.679090954	12.35254518	0.001849648
MBIP	0.696159933	3.549222601	12.94337911	0.001851563
PNPT1	0.985223598	5.246893097	12.93666621	0.001854965
EPC1	-0.59566129	6.436708276	12.93419789	0.001856386
TAF5	0.728009327	3.434927768	12.91341267	0.001869503
TIGIT	-1.071876534	4.954033914	12.90477926	0.001874096
RBX1	0.808407033	5.257570238	12.9040724	0.001874419
CCAR1	0.664081378	6.243477177	12.90067127	0.001876416
SRSF4	0.548195331	6.298424325	12.89063394	0.00188246
CDHR3	-1.462588393	1.100086326	12.92094297	0.001890297
APBA1	-1.608116463	0.059788982	12.82037775	0.001890413
FAM114A2	0.877980269	4.113163207	12.87600585	0.00189161
ZBTB22	-0.67716049	4.945653756	12.86921224	0.001895525
COA3	0.734121291	4.279819958	12.86892443	0.001895835
ZNF831	-0.880935672	5.401050944	12.86763799	0.001896435
RPN1	1.140376199	8.52377442	12.86704704	0.001896745
MRPL23	1.151286384	5.097253678	12.86431381	0.001898511
CCL5	-1.328426021	9.770793367	12.86291421	0.001899261
MRPL37	1.076049103	6.264327478	12.86209745	0.00189976
MX1	1.714580544	8.981354783	12.86000073	0.001901036
PSMC4	0.579539477	6.256747293	12.8590579	0.001901613
ALG3	1.101278826	5.868347535	12.84567118	0.0019098
ATP5F1B	0.731522254	8.750296884	12.84105093	0.001912631
MAML2	-0.825584998	6.064501727	12.83270858	0.001917763
SRA1	0.679021564	5.425613229	12.83175833	0.00191835
PSMG1	1.110323408	3.816089862	12.8312418	0.001919162
BIK	1.591976918	1.184034525	12.86538771	0.001922121
ZC3H15	0.648906409	6.082144719	12.82351512	0.001923432
TPCN1	-0.6980833	6.192152642	12.82170343	0.001924552
ZGRF1	1.126387492	2.676703746	12.82604826	0.001924683
ALG14	1.776851655	3.146723462	12.81911065	0.001928473
DDX1	1.093210538	5.683679713	12.81325627	0.001929783
NDUFB4	0.875637244	5.982973557	12.8078225	0.001933154
CCDC86	0.718447066	4.648676593	12.79395972	0.001941963
IDS	-0.82945871	8.532072712	12.7915296	0.001943302
SEL1L3	2.185977038	8.815647568	12.78988462	0.00194433
CRLS1	0.508784411	4.762622964	12.7803348	0.001950433
CENPL	1.232835196	2.130758843	12.78925644	0.001951339
ARID3A	1.061833207	6.703351484	12.77337794	0.001954682
GPRC5D	3.047618674	3.273721598	12.78380781	0.001955637
TIPRL	0.5644374	5.356396024	12.76368386	0.001960808
RMI2	1.544691429	2.053774287	12.77123161	0.001964945
GLE1	0.555104278	5.846527426	12.755467	0.001965984
NDUFA7	1.016493037	4.879587096	12.75077527	0.001969102
MAPK12	2.018752679	-0.59430175	12.39917838	0.001971446
POLE	0.828263486	5.623020192	12.74354966	0.001973544
NCOA3	1.250065555	8.043438181	12.73880919	0.001976556
TXNIP	-1.009324095	11.25976643	12.7350395	0.001978958
MAGED1	1.884950042	6.776659487	12.73075803	0.001981691
PXMP2	1.241419395	2.398033581	12.72626507	0.001989214
MTAP	0.977789824	4.020517101	12.7152924	0.001991983
RSPRY1	0.636262906	4.695698722	12.71221515	0.001993709
ALG1	1.051607856	4.83146662	12.71032481	0.001994936
TUBB	1.173402445	9.264384095	12.70957415	0.001995268
GTF2F2	0.895544218	4.074083596	12.69927559	0.002002244
FLT1	1.560397087	1.713378031	12.70684904	0.002011206
THAP11	-0.397820037	5.727016543	12.68063115	0.002014005
SLX4IP	0.611467763	3.276087278	12.67687158	0.002017391
SLC45A1	-1.06663771	-0.248352882	12.62391282	0.002017933
MMADHC	0.872434638	5.716835331	12.66696855	0.002022895
MAGOHB	1.017810052	3.325448923	12.64406896	0.002038885
NDUFA6	0.596763864	5.552282219	12.6402798	0.002040415
NDC1	1.337122443	5.051658551	12.62798819	0.002048673
CCNY	-0.813112265	7.166648447	12.60966867	0.002060713
HM13	1.205371781	8.158067956	12.60831675	0.002061614
TTC38	-0.844610493	5.864326119	12.60710796	0.002062454
COLQ	-0.906622237	3.316379982	12.60657516	0.002064195
CLCC1	1.185259299	4.651919312	12.59232447	0.002072475
TTC23	1.468825476	0.352482747	12.64299623	0.00207427
GLI3	-1.802720388	-0.212442432	12.3823206	0.00207435
POLR3D	0.890728667	3.980218296	12.5741538	0.00208497
ZNF706	0.919183887	6.023766953	12.57301932	0.002085316
HMGCS1	0.857580895	5.045114209	12.57186267	0.002086219
CCND2	1.47633245	6.946129901	12.57162991	0.002086254
CEACAM8	-2.395536797	3.375752466	12.57625818	0.002088295
MRM1	0.880007288	2.621996866	12.57170729	0.002089057
KIF22	1.09576281	5.532756902	12.5585234	0.002095154
FBXO43	2.372831278	-0.226448237	12.29658824	0.002100956
STMN3	-0.950924062	4.890071843	12.53795126	0.00210932
RAB3IL1	2.482459844	0.711592206	12.5280518	0.002115494
NOP9	0.437503732	6.026252472	12.51875686	0.002122342
PRR5L	-1.15139275	5.329027962	12.51550838	0.00212468
RNF139	-0.692458921	5.987583999	12.51403441	0.0021256
SELENOT	0.588916929	7.286605597	12.51353203	0.002125943
SPIB	-1.081574455	5.329311986	12.5022454	0.002133851
KLRK1	-1.167542749	6.92759296	12.4931212	0.002140087
CBX5	1.113560301	6.065937249	12.48618282	0.002144919
SLC35A2	0.873297215	4.406108284	12.47397876	0.002153659
TUBA1B	1.209242876	9.842591726	12.46597201	0.002159058
SGCD	-1.98891311	0.87275713	12.48600112	0.002164901
RIOK1	0.734286745	3.986826537	12.45580724	0.002166601
SEMA5A	-1.538930337	0.210467338	12.43130155	0.002174892
ARL2BP	-0.423557701	6.066399843	12.43036676	0.002184227
RPP30	0.715497435	4.409457365	12.42556172	0.002187862
HACD3	1.075131734	4.974448918	12.4209377	0.002191102
AK6	1.151617221	3.243526339	12.40960931	0.002200388
GSPT1	0.775277957	7.422115517	12.40556037	0.002201951
MLH3	-0.671076403	4.026413103	12.40514365	0.002202743
GOLPH3L	1.362692219	4.64292625	12.40336471	0.002203717
MRPS9	0.947128218	4.036365087	12.39712796	0.002208414
CCDC88A	0.606925069	6.278845697	12.39652037	0.002208452
CD160	-1.715859482	4.186656053	12.3956625	0.00220988
GTF2A2	0.601941512	4.909354794	12.38269917	0.002218544
SSR4	1.507793793	7.409275812	12.37548906	0.002223654
SRPRA	1.058384976	8.589909302	12.36427857	0.002231804
CCDC117	1.162017326	5.755528089	12.35135296	0.002241248
EARS2	1.274650703	3.832407698	12.35092905	0.002242152
UFSP1	1.014780552	-0.082991741	12.40065076	0.002242378
TFIP11	0.554664422	5.444684877	12.34731179	0.00224421
POLR2K	0.593233055	4.790012942	12.34044781	0.002249376
AHNAK2	-1.493177546	1.080699032	12.37612968	0.002252777
PSEN2	0.886002602	3.700840071	12.32731769	0.002259492
ATAD5	1.330988458	3.341708226	12.32655183	0.002260881
SLC35F6	0.570120956	5.37116033	12.32047191	0.002263998
SLC1A5	0.761341973	6.694631215	12.31598088	0.002267304
MRPL35	1.028144949	4.499957965	12.31290221	0.002269812
COG6	0.92853887	4.122053063	12.29334067	0.002284526
PCCB	0.798050725	4.706823809	12.29284267	0.002284699
ATP5PD	0.548207783	5.950892257	12.292476	0.002284809
CDC16	0.614635051	5.380659688	12.28870218	0.002287637
PRRT2	-1.611831797	-0.022834207	12.19907715	0.002289843
MINPP1	1.134524408	3.479235384	12.28525637	0.00229117
PLD4	-1.214002661	5.13045613	12.28272045	0.002292241
BOP1	0.777501212	5.45216977	12.28017641	0.002294031
DTYMK	1.229556708	3.692020072	12.27910819	0.002295582
ACTL6A	1.087400067	4.53138466	12.26979467	0.002302064
MFAP1	1.246156387	3.922690796	12.25870787	0.002310759
CD7	-1.002390497	7.613925527	12.25552158	0.002312628
SNX22	-1.631471067	3.903779727	12.2567149	0.002312897
CLINT1	1.045929115	7.288390261	12.24963368	0.002317096
UBA5	1.243300601	5.340566858	12.24651936	0.002319545
SENP2	0.59602175	4.87875177	12.23393377	0.002329189
DHX30	0.530024043	5.910422516	12.2321519	0.002330419
ADGRB2	-1.570860648	1.157509597	12.26353269	0.002336127
RPH3A	-2.235246511	4.238906501	12.22484416	0.002337296
C5orf22	0.630430747	4.918680813	12.21510304	0.002343609
TENT5C	2.631222966	8.034358248	12.20945178	0.002347841
SNRPC	0.7424314	6.131901426	12.20042901	0.002354808
RAI1	-0.677689544	5.127431881	12.17444101	0.00237509
GTF2B	0.61170135	5.176737505	12.16977046	0.002378703
RAD51C	1.305626279	3.452225418	12.16843753	0.002380844
BLM	1.405138789	4.280995675	12.16131893	0.002385611
SERTAD2	-0.844900661	6.352327255	12.15912643	0.002386989
SCARB2	0.847545144	7.07047049	12.15395262	0.002391053
CCDC77	0.806447689	2.609300626	12.12559439	0.002416612
PRDX5	0.750965886	6.832043882	12.1173839	0.002420008
STOML2	1.016428696	5.858492476	12.11263627	0.002423799
DYNLL2	-0.489121737	5.990835157	12.11195565	0.002424342
SF3B6	0.549583617	5.161141476	12.10709488	0.002428297
CCT2	1.124832379	6.333823543	12.10475132	0.002430102
NUP107	1.020157626	4.707785277	12.10163354	0.002432774
DNAJC1	0.993668757	5.501455717	12.09542026	0.002437607
BAG2	1.349535374	2.830825325	12.09912928	0.002437691
PIGF	0.958828915	3.026562515	12.08723602	0.002445923
PDE8B	-1.277668985	-0.206305042	11.98437879	0.002471361
C1QB	2.167397169	5.224994362	12.05047201	0.002474154
BORA	0.891427683	3.356712492	12.0503349	0.002475183
LEO1	0.983981319	4.171400721	12.04119764	0.002481939
APCDD1	-1.255090178	1.419497118	12.06263195	0.002488151
ABCB8	0.893014399	5.06902484	12.02943003	0.002491395
IPO9	0.49500717	6.177109418	12.02190307	0.002497463
LONP2	0.54609621	5.789000682	12.02121087	0.002498037
SEH1L	0.753054848	4.373940747	12.01439975	0.002503902
COX7A2	1.055219677	6.308115439	12.01200783	0.002505647
NASP	1.129275948	6.371707195	12.00004644	0.002515578
ATP5MC3	0.935150744	6.387364391	11.99850175	0.002516864
VARS2	0.888214324	5.206930876	11.9982105	0.002517163
SPCS3	1.147999867	7.684576653	11.98630125	0.002527043
ABCF3	0.531479065	5.208994571	11.98554226	0.00252772
YARS2	0.704319507	3.503794921	11.97479639	0.002537483
GTF2E2	0.640963718	4.891550875	11.96359078	0.002546259
ZMAT4	-1.98170605	0.658043715	11.96862578	0.002549624
DLG5	-1.36723972	3.350079519	11.95944039	0.002551937
FBH1	0.939196718	7.005640339	11.95329651	0.002554815
RFC2	0.572429553	4.566975091	11.95179408	0.00255632
TLE1	-0.847236736	4.344663791	11.94746603	0.002560065
MASTL	0.784436888	4.17325052	11.94168312	0.002565016
CASP6	0.866795584	3.185880295	11.93839525	0.002568834
BET1	1.256627533	3.800834075	11.93718153	0.002569155
ZCCHC14	-0.836493449	4.364025873	11.93519637	0.002570497
UQCRH	1.025478856	6.22541848	11.93354183	0.002571601
TSR1	0.858783221	4.958519806	11.92512044	0.002578935
FTSJ3	0.547440064	5.526232542	11.90136062	0.002599209
LSM3	0.947007084	5.611661705	11.89976479	0.002600587
FARSB	1.165410094	5.383873701	11.89291519	0.002606543
THOP1	0.888247209	4.643221838	11.89293128	0.002606691
SEPHS1	1.184432172	5.384444773	11.88925387	0.002609715
PLXDC1	-1.365485857	3.480575307	11.89006345	0.002610928
RAB11FIP5	-1.198332453	4.378532036	11.88731892	0.002611794
ASB3	0.997503945	3.229508954	11.88673549	0.00261317
POLN	1.688065953	0.348520889	11.91457007	0.002620483
LYSMD3	0.893033305	4.909656493	11.87431752	0.002622803
MRPL57	0.679368711	4.669617921	11.87330492	0.002623739
SRSF8	-0.473062827	5.691521476	11.87114524	0.002625462
OGFOD1	0.738271593	5.472646123	11.87107147	0.002625493
NUP85	0.5097374	4.607308357	11.86559727	0.002630473
EIF3B	0.602162358	7.081794569	11.861956	0.002633455
PPA1	1.02240531	6.15828967	11.8601253	0.00263506
WDR33	0.677233364	6.151882363	11.85949603	0.002635612
ABCF2	0.549407291	5.760410824	11.8551265	0.002639445
ST6GALNAC6	-0.687298594	5.646108454	11.84978267	0.002644195
TRIM26	0.538118802	7.109574984	11.84658274	0.002646953
EIF4B	-0.583195276	9.345998303	11.84629598	0.002647205
MRPS15	0.866653165	5.584458003	11.84626424	0.002647239
WEE1	1.094954621	3.649314991	11.83983816	0.002653642
VPREB3	-1.493647651	3.547822647	11.83750005	0.002656936
RAB1A	0.673531197	6.467733767	11.81377256	0.00267602
INTS4	0.488236998	5.022260672	11.80778132	0.002681444
BCAS3	-0.457131196	4.809418102	11.80629243	0.002682817
ST7	0.952448584	4.153170586	11.80480231	0.002684395
RTCB	0.759201142	5.794058737	11.79933358	0.002688926
JPH4	1.900316059	1.796534806	11.81889815	0.002690424
DERL1	1.052017331	7.229424748	11.78620149	0.002700718
RRP9	0.792470912	3.872156763	11.78439271	0.002702873
TCN1	-1.854905759	2.545905133	11.79454047	0.002704075
DUSP5	1.920668931	7.00059892	11.78068985	0.002705687
PATZ1	-0.468442824	5.567737627	11.77895307	0.002707294
DCAF13	1.002696222	4.44765407	11.77663	0.002709623
ADD2	-0.996171751	3.416024752	11.77782623	0.002709831
SGSM1	-1.133565302	1.748144719	11.78184138	0.002721938
SMTN	1.28950435	3.18534647	11.75586044	0.002729971
CXCL10	3.693135885	4.219014629	11.75154182	0.002738037
NOXA1	-1.040973166	1.640091492	11.76347481	0.002740021
NDUFS3	0.807387055	5.051309286	11.73784164	0.002744785
WIPI1	0.841279804	4.987889498	11.73102958	0.002751056
DLD	0.747720607	5.647441685	11.72763839	0.00275403
PHETA2	0.668738673	2.280565355	11.73201223	0.002755396
GORASP2	1.073690978	7.266090819	11.72325095	0.002758066
NUCB2	1.163664272	5.924358197	11.72278048	0.002758503
ZCCHC9	0.729229842	3.779373856	11.72316063	0.002758707
RAB11FIP4	-0.820845288	6.065028341	11.71670982	0.002764105
PFDN6	0.849315908	4.430916189	11.71657814	0.002764475
ERP44	0.6701209	7.40507757	11.70820589	0.002771971
TTC1	0.551314956	5.796935209	11.70660401	0.00277346
ZNF71	-0.763423264	2.919828075	11.70820544	0.002774861
ABCF1	0.694798079	6.395943264	11.70273705	0.002777046
TGFB3	-0.909057035	1.421039901	11.70069553	0.002801622
SLCO5A1	2.481666513	0.876422308	11.68818786	0.002804471
RFWD3	0.519015486	5.289738531	11.67315231	0.002804716
CMSS1	1.20498642	3.334463001	11.67141803	0.002807736
CD22	-1.280689232	6.298787234	11.66823364	0.002809299
SEMA4C	-0.938066017	3.73382954	11.66113809	0.002817017
ATP1B3	0.748490563	6.453588445	11.65936755	0.00281765
GZMM	-1.048689538	5.611092071	11.65925629	0.002817816
IRF6	-1.158874653	0.415817329	11.68815311	0.00282253
LARP1B	1.396954855	4.462790305	11.65267058	0.00282429
TPBGL	-1.689919289	-0.246588218	11.46340458	0.002833195
CRIP2	-1.339133966	3.403978132	11.64371815	0.002834719
NDUFS2	0.55621472	6.13563416	11.62642777	0.002848932
CA11	-1.016087352	2.673212733	11.61634277	0.00286364
POLR2D	0.806419941	4.923328912	11.60799919	0.002866752
DCTN5	0.44639536	5.920553936	11.58823466	0.002885686
FANCG	1.249186696	3.993041799	11.5751745	0.002898955
TCL1B	-2.039151273	0.485598583	11.55170627	0.002899514
GRIP1	-1.348430477	-0.024554239	11.53507418	0.002904709
DNAJC7	0.715083947	6.255469593	11.55570633	0.002917402
ATP6V1C1	0.57495952	5.445904965	11.54655739	0.002926397
ST3GAL1	-0.710165722	7.225276964	11.54626139	0.002926682
SFXN2	1.372966	2.844463661	11.54761428	0.002928829
ASPHD2	0.875889825	4.222477577	11.54181432	0.002931401
GALNT18	2.050958937	0.275489559	11.52442247	0.002945214
FAF2	0.672558126	5.653721997	11.52449813	0.002948199
YIPF5	0.960368141	5.425820678	11.52212176	0.002950579
ACAT2	0.993895053	3.84454983	11.51588766	0.002957412
SLC24A1	-0.572473386	3.194422925	11.51413257	0.002960213
RPS14	-0.709737811	9.704417068	11.5120733	0.002960554
ACSM3	-0.728295771	1.82316498	11.51980495	0.002966445
NUS1	0.951440275	6.847078683	11.50607957	0.002966539
CD59	1.25466239	5.993393315	11.50268425	0.002969937
ALDH18A1	1.371421179	5.772110305	11.5022601	0.002970381
ANAPC11	0.744659031	4.153515655	11.49497039	0.00297805
FCMR	-0.774181957	8.568741362	11.49203865	0.002980607
COG7	0.525180318	4.140509197	11.48753875	0.002985513
UTF1	-1.7735555	0.392059669	11.4780977	0.00298762
FBXO22	0.898612402	3.469910282	11.48477544	0.002989002
CPSF2	1.000196746	6.038768125	11.48305539	0.00298965
TCP1	0.773301621	6.816237155	11.48300852	0.002989695
MAP7	-0.85290254	1.250286221	11.50420005	0.00299578
NLK	0.393058724	4.245961999	11.47561019	0.00299752
PCK2	0.665837574	5.127030241	11.47487684	0.002997989
MTCH2	0.716616133	5.564993562	11.46895394	0.003003905
ACO2	0.767033149	7.487042185	11.46866728	0.00300419
ADARB1	-0.643685973	4.82425015	11.45925558	0.003013898
WDR5	0.443460975	5.242813199	11.45833557	0.003014728
ALG8	1.004069467	5.001284138	11.45198065	0.003021314
KCTD15	-1.192230509	3.533870728	11.45277426	0.003022008
STXBP1	-1.056500649	1.02613825	11.47474956	0.003032949
KIAA1586	0.984558065	2.593918196	11.43494332	0.003042569
BANK1	-0.784072443	5.648855925	11.42552606	0.003048332
CEP97	1.159874795	4.05635959	11.41752079	0.003057028
TMX4	-0.8174889	6.488490966	11.41619359	0.0030579
DRG1	0.615009709	5.146500481	11.4131242	0.003061157
ASF1B	1.474536822	4.893689355	11.41216524	0.003062269
DNAJC2	0.83253352	4.519321093	11.40737208	0.003067297
CCHCR1	0.765346594	3.569849351	11.4060781	0.003069244
XRCC4	0.829138659	3.658922638	11.40023016	0.003075209
IPO11	0.899013708	3.534627918	11.39806442	0.003077631
POP4	0.642894216	4.934928431	11.39486834	0.003080172
IWS1	0.540143252	5.477267322	11.39170346	0.003083335
IL6ST	0.723212632	6.956676973	11.39093959	0.003084126
BRMS1L	1.044298414	1.701865426	11.40474864	0.003084524
SLC38A10	0.642558277	7.913187949	11.38808646	0.003087104
TBX19	-0.841980858	2.419497415	11.39328246	0.003088367
MYBBP1A	0.7479973	5.76912309	11.38275837	0.00309268
TRERF1	-0.744056468	5.836371501	11.37949964	0.003096132
MTA2	0.490771886	7.308023033	11.37799829	0.003097662
PYM1	0.739381181	4.429532567	11.37731756	0.003098647
RUVBL1	0.854866933	4.784191324	11.37436815	0.003101674
BSCL2	1.035011838	5.788182168	11.37405535	0.003101805
MRPL42	0.613405669	4.770265622	11.37420599	0.003101807
FASTKD1	0.98515363	4.415870037	11.36654572	0.003109995
NTHL1	0.974527744	2.965145275	11.36773079	0.00311079
ZMYND15	-1.505017847	1.675515716	11.38333609	0.003116827
CDHR1	-1.266957037	1.483562493	11.38383026	0.003118099
PAQR7	-1.053038093	3.158785642	11.35121803	0.003128591
MINAR1	1.070972673	1.301686794	11.37208709	0.003128909
MACO1	0.627863167	4.893349435	11.32891774	0.003149769
LIN9	1.140678716	2.667809849	11.33202106	0.0031503
PSMC3IP	1.214162803	1.10567684	11.35804677	0.003151344
SP140	0.923119732	6.302938238	11.3168207	0.003162558
METTL2B	0.971778117	3.574468637	11.30624528	0.003174896
UBE2G1	1.167262337	7.266253225	11.29833384	0.003182462
TMEM263	1.302531596	5.086765905	11.29701977	0.003184065
ABHD18	0.495684478	3.977363685	11.29593994	0.003185527
ANP32E	1.035121196	6.695436192	11.29349992	0.003187691
HLA-DRA	-0.988585866	10.36503391	11.29130313	0.003190068
UBA6	0.929576133	5.183557364	11.29127631	0.003190185
MFNG	-0.515853795	7.112122826	11.28676494	0.00319499
RAD50	0.656615246	5.611714984	11.28607534	0.003195744
MRM3	0.748991782	3.373433376	11.28149745	0.003201864
HCCS	0.605668978	3.981880055	11.27728347	0.003205778
CD27	2.017931141	8.071398757	11.2728504	0.00321013
PNP	0.639258122	5.714954833	11.26724601	0.003216255
GADD45GIP1	0.904758645	4.758151849	11.26631539	0.003217476
MPV17L2	0.9430356	3.847204045	11.24691451	0.003239212
SYNE1	-0.675660872	7.676010693	11.24324042	0.003242615
MCCC2	0.760103353	5.651903403	11.24188403	0.003244117
IBTK	0.960433242	6.12345023	11.2414333	0.003244612
R3HDM2	-0.764548886	6.981873707	11.23575408	0.003250886
AHCY	0.941705271	6.122511359	11.22866446	0.003258743
PEX2	0.615932295	4.956278571	11.22817932	0.003259389
SDHA	0.476249767	7.211162535	11.22538604	0.003262379
NEXN	1.560839622	4.29735918	11.22212473	0.00326653
PAQR4	0.895692671	4.552817691	11.21889028	0.00326986
NOC4L	0.892954017	4.804162217	11.21805872	0.003270738
TMCO1	0.667450826	6.095817216	11.21663376	0.003272119
LYSMD1	1.119774876	1.354310735	11.23804969	0.003272969
SUCLG1	0.616452494	5.652960359	11.21353162	0.003275581
FAM3C	1.649653148	5.875133161	11.2131413	0.003276036
PAAF1	0.973767905	3.222926156	11.20825654	0.003282988
CFB	2.356976531	0.622282651	11.21095423	0.003283236
RWDD2B	0.771699362	3.581602078	11.20253047	0.003288784
GSTCD	1.242878113	2.632740466	11.1985571	0.003296929
DCBLD1	0.89743467	2.708746203	11.19691583	0.003297622
ALDOC	-0.583653425	4.262489343	11.18492422	0.003308049
HMGXB4	0.595213245	4.655762386	11.18451673	0.003308342
B9D1	2.37204579	2.30068012	11.19478756	0.003314034
CENPH	1.368987939	2.957151186	11.18165845	0.003314444
SLC41A3	-0.416274887	4.664042499	11.1775785	0.00331618
PRDX3	0.871630234	6.394826222	11.16771746	0.003327139
ABCE1	0.915405471	6.390516985	11.16747429	0.003327415
NUDT4	0.549144036	6.625465549	11.16583617	0.003329274
GALR2	2.146155284	0.398064252	11.16463913	0.003331634
HECA	-0.582217741	7.313071689	11.15647097	0.003339932
ITGA7	2.091616371	2.179652535	11.16983354	0.003340971
DYRK1A	-0.538130553	6.793263122	11.14568633	0.003352253
GCAT	1.361702039	0.474202884	11.188357	0.00335623
UBL5	0.633802023	5.526075574	11.14119217	0.003357408
PLAC8	1.126755854	8.107399894	11.13530652	0.003364158
TRIM2	-1.21170168	0.498204889	11.16357588	0.003369197
RPL22L1	1.304085202	4.124981549	11.13087428	0.003369795
PAIP2B	-0.807856155	2.21852933	11.13246895	0.003376512
PKHD1L1	1.575456719	4.285431264	11.10779689	0.003396483
C1R	1.142429214	2.713339681	11.11034792	0.003396947
APOO	1.204887819	2.723512677	11.09726582	0.003412271
NAALADL1	-0.758400093	2.774140069	11.09517656	0.003414758
NEMP1	0.937386764	4.428090623	11.08610164	0.003421557
NOC3L	0.976273533	3.863538268	11.08597615	0.003422059
OSM	-2.152732302	4.979111621	11.08240784	0.003426124
TMEM214	1.183250643	7.383235914	11.07669198	0.00343228
FAM117A	-0.779233997	7.280045201	11.070856	0.003439146
GLCCI1	1.692980579	6.381727455	11.07066556	0.003439373
SLBP	0.700193262	6.113405542	11.06180645	0.003449825
NSMCE2	0.603491543	3.634692392	11.05814939	0.003454946
SPOP	0.475423165	5.7894334	11.05658485	0.003456004
JAZF1	-1.001420895	6.183227835	11.05369129	0.003459433
AUTS2	-1.200992172	5.02449341	11.05334882	0.003460056
SPTY2D1	0.706018773	5.963045383	11.0531458	0.003460079
TMEM181	-0.604171089	4.718939225	11.04659419	0.003468077
CASS4	-1.596049129	4.164120781	11.0425697	0.003473555
LIG3	0.771029475	4.86968609	11.03988271	0.003476018
BRI3BP	1.148548668	3.80525892	11.03705977	0.003479951
GOSR2	0.706951359	5.804067976	11.03590014	0.003480597
TEX2	0.646544238	5.359532445	11.0339548	0.003482924
MIS18A	1.143580178	2.943958516	11.03401248	0.003485722
SIX5	1.578809333	2.299121137	11.03485679	0.003491501
SHB	-0.933756782	0.745488838	11.0631911	0.003491508
CEP76	0.925549929	2.560946463	11.02503007	0.003498062
NOL6	0.526818888	5.670124651	11.01524341	0.003505351
AIM2	1.179125101	4.319407919	11.01521194	0.00350574
GMPR	0.982902512	4.349840012	11.01407683	0.003507075
ADCY3	0.858392246	5.098734902	11.00275787	0.003520515
TM9SF1	0.881870415	5.329964553	10.99435319	0.003530607
FBXO48	0.84729528	1.304153637	11.00898418	0.003538167
WDR18	0.956958312	4.95349462	10.97286614	0.003556919
DDOST	1.173989534	8.555752423	10.96940706	0.003560973
RASSF1	-0.719762456	5.758615815	10.96750652	0.003563349
METTL5	0.727844747	4.170932707	10.96658115	0.003564867
YIF1A	0.985301035	5.208893802	10.95512373	0.003578621
ATP5MF	0.699192502	6.890156791	10.94478158	0.003591265
FGF9	-1.732034176	-0.640569563	10.57235056	0.003593795
NDUFA13	0.797523247	6.100855858	10.94120732	0.003595687
POU2F1	0.556602789	4.780155092	10.93901797	0.003598576
SLC6A16	-1.167901322	1.557936424	10.95707879	0.003602174
LAP3	1.375227626	7.412568815	10.9305842	0.003608858
CCDC32	0.827083664	4.740510439	10.92928932	0.003610691
ANG	1.101307167	2.96975311	10.93031452	0.003611928
ZNF208	-0.976269789	0.629101205	10.95403349	0.003625173
GPC4	-1.436780899	-0.258762872	10.82178763	0.003625481
CNNM3	-0.437380967	5.430727614	10.91621107	0.003626839
PRMT3	0.876431787	3.550684098	10.91661841	0.003627288
BYSL	1.187861578	3.069354956	10.91142172	0.003635159
VDAC3	0.615267301	6.131008689	10.90728745	0.003637938
MOGS	0.661138823	6.61933868	10.90564819	0.003639993
EXOSC2	0.634672441	4.138211852	10.9034339	0.00364321
ZFAT	0.682556061	4.62990358	10.89385504	0.003655091
PLCH2	-1.36956195	3.873658178	10.89187939	0.003658694
B4GALT6	-0.933961915	2.216870284	10.89698808	0.003661151
ANKAR	-0.742232815	1.4911039	10.90533378	0.00366376
PSMA2	0.97573972	6.16269144	10.88055191	0.00367163
MICAL3	-0.62583051	5.216309004	10.88040802	0.003671887
PSMD8	0.749850999	7.16948391	10.87906708	0.003673509
RAB3A	-1.063995333	1.652453269	10.89137869	0.003680593
PRKX	-0.552104902	6.474696124	10.87302279	0.003681179
ABHD15	-0.558048823	5.013495484	10.87264873	0.003681798
ATP8A1	-0.625635115	6.183924029	10.87057552	0.003684291
KCNH8	-1.84910671	0.65987071	10.87990767	0.00368966
REL	-1.01962479	6.373587992	10.86532139	0.003690978
SERPINB6	-0.792711099	5.74778608	10.85887563	0.003699247
RHOF	-0.656827933	6.847338405	10.83846466	0.003725371
RUBCNL	-1.026433089	4.384077544	10.83229681	0.003733812
LARS2	0.933630233	4.250369379	10.83167041	0.003734493
MSTO1	0.876637009	5.091350784	10.82684184	0.003740523
RAPGEF5	2.893613578	1.220490502	10.83096675	0.003745118
NCAPH2	0.718977462	5.791718608	10.8221037	0.003746502
RFC1	1.046966835	6.088971149	10.81894466	0.003750595
JMJD4	0.850335961	3.897735171	10.81450731	0.003757002
TMEM33	0.677760591	5.607579133	10.80449786	0.003769387
PPAT	1.491057805	3.417823558	10.80379158	0.003772248
ARFGAP1	0.729873364	5.934874292	10.80114263	0.003773763
AKR1A1	0.718768565	5.883703185	10.79329565	0.003784027
TBC1D3D	-2.430331637	1.595112515	10.82039072	0.003787822
HSD3B7	1.547416359	1.936029387	10.79719851	0.00379507
TNFAIP8L1	-0.588539545	4.659885613	10.78239465	0.003798592
SUPV3L1	0.793939688	4.077470472	10.78087102	0.003800794
EEF1A1	-0.69131338	13.45230722	10.77651618	0.003806071
KDM4C	-0.414122239	5.778885593	10.76917494	0.003815769
RXYLT1	0.824075018	3.407949633	10.76372238	0.003824322
FAM171A1	1.555194671	3.333188192	10.75977867	0.003830467
BBS1	-0.586758713	3.481078096	10.74120938	0.003854384
TXNL4A	0.63399281	5.144261957	10.73468308	0.003861767
AKAP1	0.594567955	4.588999948	10.73317103	0.003863998
VAC14	0.483560104	5.87717224	10.72994446	0.003868027
SMURF2	-0.593895617	4.69694817	10.72928359	0.00386915
PHPT1	0.697939993	4.542331358	10.72526568	0.003874615
GMDS	0.995836338	4.435438326	10.7238686	0.00387653
ZDHHC13	0.814345951	3.700940146	10.72244659	0.003878919
COL13A1	-2.017896872	0.400174513	10.68740556	0.003885967
ARRDC2	-0.91206078	6.135840399	10.7118961	0.003892336
ISG15	1.616327628	6.69389918	10.70942655	0.003895673
PRSS33	-2.230912085	0.189565729	10.56250519	0.003928796
DHX37	0.476214617	5.310612134	10.68125563	0.003934045
IGSF8	0.995668651	5.759950103	10.68025886	0.003935361
IFNAR2	0.762817272	6.539090737	10.67536252	0.003942062
PINX1	0.826517931	3.235792575	10.67408117	0.0039454
AXIN1	-0.624848305	6.665090079	10.67059492	0.003948604
IGF2BP3	0.966180747	2.882379539	10.65724447	0.003970058
RNF145	0.474911454	5.833003132	10.65440517	0.00397091
UQCR10	0.567061467	5.757982547	10.65167737	0.003974683
ZFP90	-0.61764315	4.610226182	10.64629545	0.003982402
ITGB7	1.100436608	8.425118018	10.64509659	0.003983793
ZNF576	0.757935306	2.763297184	10.64666154	0.003984981
PACSIN1	1.543018112	4.269287541	10.62641903	0.004010394
PPFIBP2	0.730341183	4.611563243	10.62230124	0.004015838
WDR36	0.948025007	4.732655256	10.62000076	0.004019011
DDX56	0.703029795	5.515053992	10.61847164	0.00402092
CNPY2	0.95182127	5.347055306	10.61791313	0.004021727
GAPDH	0.91711175	11.51574176	10.60840642	0.004035044
TTL	-0.568265359	4.96071689	10.59828759	0.004049464
KLHL36	-0.538040384	5.727476445	10.58340578	0.004070439
COPE	1.000707956	7.723531693	10.57910778	0.004076497
NOLC1	0.708067719	6.540482299	10.570909	0.004088184
ASB8	0.397336984	5.368839182	10.56602141	0.00409522
CAPRIN1	0.62840604	7.883083099	10.55783406	0.004106893
MRPL4	0.945411598	5.831885749	10.54863498	0.00412012
ANAPC7	0.571317611	5.100985714	10.54508405	0.004125335
TMEM255A	1.942084249	2.408034833	10.54255324	0.004141198
BUD23	1.01691701	5.753851362	10.53332539	0.00414223
TAF11	0.57889753	4.348222524	10.52744465	0.004151104
DNAJC9	1.056703162	5.024617641	10.52656751	0.004152221
SLC26A11	-0.949733262	4.236724595	10.52646309	0.004152796
CTNNBIP1	-0.65277549	4.78260853	10.51738681	0.004165601
PARP1	0.996741446	7.636029064	10.5102907	0.004175739
CCT5	0.631573425	7.072030454	10.51026223	0.004175781
EIPR1	0.618249593	4.586812394	10.50928155	0.004177533
GOLGA3	0.673625222	6.452397255	10.50434414	0.004184441
CCRL2	0.9639484	2.789781178	10.50677345	0.004184609
GPD2	0.900397869	5.28454852	10.50387506	0.004185183
MRPL38	0.762341598	5.865863826	10.5013251	0.004188869
TAF9	0.508367793	5.738691586	10.49069006	0.0042045
ZFP3	-0.638947411	3.455686069	10.48442024	0.004215428
FANCC	0.94683049	2.871565044	10.48180192	0.004220879
TRMT6	0.70677198	4.608366553	10.47826757	0.004223131
PACS1	-0.929810139	8.363712857	10.47192659	0.004232228
CD4	-0.973447737	8.519421988	10.47036531	0.004234545
UQCRQ	1.200426428	5.311851524	10.46887319	0.004236884
ALG10	0.801605595	3.152082715	10.46942699	0.004237802
PLD6	1.189213315	2.346136864	10.47334372	0.004238129
PGAM1	0.554329902	8.202797141	10.4634136	0.004244878
NFS1	0.614969778	3.87855064	10.4588863	0.004252266
NUDT6	1.179968519	0.449400114	10.49700284	0.00425914
PSMD2	0.589226302	7.216428272	10.45231656	0.004261432
AHCYL2	-0.486458105	4.482162632	10.44905484	0.004266674
CYP2U1	-0.82008942	3.028988182	10.4491169	0.004269611
LAX1	1.398666079	6.097696904	10.44603014	0.004270845
NEFH	0.979217934	2.270119046	10.44685601	0.004277623
TLR7	1.370515013	6.043992683	10.4396084	0.004280481
TNRC6C	-0.684403937	5.632013165	10.43902673	0.004281429
SSBP2	-0.658087167	4.384186966	10.43436936	0.004288753
RTP4	1.495207886	3.372219966	10.43499584	0.004289618
COX18	0.821129529	4.313603063	10.42518995	0.004302569
LIG1	1.080486562	5.521686909	10.42429449	0.004303583
RCAN3	-0.750352123	5.549983776	10.41965211	0.004310655
AP3D1	0.56106894	7.685696988	10.41374584	0.004319527
SRP72	0.81266286	7.453727644	10.41316447	0.00432041
RHEBL1	1.109847215	0.995062409	10.44011373	0.004323186
TSPYL1	-0.472615137	6.444682782	10.41074876	0.00432408
MTRF1L	0.459918065	5.164452352	10.40615297	0.00433115
TMEM8B	-0.893463323	3.463209839	10.4020616	0.004339204
BHLHE40	-1.104612619	7.053096208	10.39203484	0.004352617
ZNF593	1.218891649	3.929798582	10.39144985	0.00435433
EXOSC6	-0.650699489	4.377842273	10.38823823	0.004358834
KIFAP3	0.848196035	4.302143819	10.38759364	0.004359794
HDGFL3	-0.839738046	2.140433077	10.3945627	0.004360808
GEMIN6	0.98672318	2.165197223	10.39238855	0.0043615
COPA	0.700870312	7.968231349	10.38428226	0.004364499
WASHC3	0.606371457	4.919055043	10.37566351	0.00437791
PWWP2B	-0.80487824	4.172536321	10.37331806	0.004382008
GDF7	-1.283272089	1.300783464	10.39276872	0.004390513
ARL5A	0.797286831	6.286417001	10.36424531	0.004395383
TTLL11	-0.520022811	3.299285862	10.36283091	0.004399489
GNPNAT1	0.878438103	4.296410823	10.35834872	0.004404893
IFI27L2	0.760959074	4.377519838	10.356096	0.004408352
KLF11	-1.216276663	6.18578144	10.35531303	0.004409231
PPP2R2A	0.557764184	5.6330423	10.35479109	0.004410042
TFDP1	0.665537164	6.409671567	10.34309495	0.004428244
CD52	-0.770775206	9.450451657	10.34116773	0.004431249
MBTPS2	1.005394738	3.702709211	10.3411761	0.004432134
GTF2A1	1.059090274	5.708246882	10.33929187	0.004434186
MDH1	0.795534363	6.121599277	10.33783848	0.004436454
COPS3	0.709121332	5.675861514	10.33555729	0.004440025
MYO19	0.805758469	4.684546177	10.32781052	0.004452417
NDUFC1	0.808150613	4.48309939	10.3249226	0.004457033
REC8	1.201762856	5.163740746	10.32076818	0.004463406
IMP4	0.708139384	5.828954708	10.31188801	0.004477233
COBLL1	2.052181572	5.74390063	10.31098686	0.004478825
ERI2	0.972292489	2.560028919	10.30330437	0.004496163
MTX2	1.103681775	3.244271539	10.30096562	0.004496483
TAF1B	0.824627367	3.371435416	10.30035849	0.004496973
HCFC2	0.57208528	4.363361674	10.29200441	0.004509124
TMEM184B	1.009928106	6.499927777	10.29043072	0.004511262
LAG3	1.758782246	5.528446418	10.28683806	0.004517161
PRXL2B	-0.702619034	4.598141831	10.28268713	0.004523964
C21orf58	1.065647904	3.038408618	10.28379942	0.004524544
MRPL18	0.722874588	4.71423577	10.27951522	0.004528942
DBP	-0.779991138	4.241766549	10.27868594	0.004530592
PPP2CA	0.461370025	7.1502381	10.27108218	0.004542195
ZW10	0.853219734	4.225520782	10.26686709	0.004549411
DNAJC15	0.722173903	5.034082019	10.26454536	0.004552834
ANKS6	-0.800495197	3.345885583	10.25492131	0.004570363
HAUS1	0.822522802	3.858669445	10.25077831	0.00457565
TBC1D22A	-0.480452648	5.952029021	10.24983827	0.004576436
SUV39H1	0.938100668	4.625532732	10.24615456	0.004582688
DRAM2	-0.477547146	5.913607362	10.24468494	0.004584785
TBCE	0.521918703	4.120738649	10.24130347	0.004590832
FZD3	1.173809656	2.558225292	10.24157272	0.004595873
UTP3	0.868996804	5.301047459	10.23461707	0.004601173
MED19	0.614055264	3.00600543	10.23392209	0.004604764
MSMO1	0.956737495	3.637963149	10.23020418	0.004609258
MCM8	1.217111044	4.602362938	10.22689761	0.004614029
GEMIN4	0.66731899	4.736078682	10.22252304	0.00462109
RGS16	2.286724565	1.908008713	10.23844884	0.004625189
NAA50	0.741544279	6.734604708	10.20513112	0.004649425
NR1D1	-0.812557182	4.464207751	10.20484021	0.004650297
ACBD7	1.269524681	-0.069152117	10.22901507	0.004652337
PITPNB	0.434678613	5.971674163	10.1930724	0.004669337
PHAX	0.788930486	4.742022504	10.17634096	0.004697379
FRS2	-0.541237888	4.55918134	10.17531923	0.004699144
ADAM22	-0.747164993	1.47769174	10.19043978	0.004701432
ZMPSTE24	0.75469075	5.539113891	10.16723742	0.004712316
CENPS	1.764791759	1.184401093	10.19123304	0.00471768
NCAPD2	0.749741214	6.98248457	10.15934417	0.004725525
AMPD2	-1.093756238	6.962528591	10.14970919	0.004741716
POLR3E	0.584807266	4.993467323	10.14968962	0.004741864
LLGL2	-0.913882359	4.963858269	10.13947219	0.004759187
SCO1	0.547121204	4.676250432	10.13680948	0.004763758
QPCTL	1.842683892	4.492033968	10.13271436	0.004771014
SNRNP27	0.552734734	4.99886682	10.13154792	0.004772516
RPRD1A	0.634418709	4.693098319	10.12975059	0.004775694
NKD1	-1.094979423	1.680132972	10.14431204	0.004777087
DENND2C	1.563830919	0.665936732	10.16282595	0.004779337
VPS25	0.558987202	5.353744645	10.12327485	0.004786512
GTF2H4	0.626106474	4.04848427	10.12242782	0.00478848
NFATC3	-0.469784911	7.523537319	10.12180723	0.004788949
BBS12	1.022701291	1.195773629	10.14214914	0.004790744
RBL2	-0.546357483	8.274813125	10.11490127	0.00480072
PDCD2L	1.065250543	2.520494657	10.11770919	0.004802169
NCAPD3	1.001649684	5.48755121	10.11187434	0.004805923
TRAPPC2L	0.674581045	4.262377222	10.10939809	0.004810582
PAF1	0.613647326	6.116885683	10.10415879	0.004819099
ABCB4	-1.3623625	1.276756881	10.12255812	0.004830674
DLX4	-1.094322677	0.065108381	10.09722019	0.0048419
MMP17	-1.037352805	3.807386631	10.08030769	0.004861505
GTF2E1	0.628143231	4.045844256	10.07966688	0.004861876
RBL1	0.942082672	4.931177076	10.06979023	0.004878628
PLEKHA1	-1.020891349	4.785931174	10.06220145	0.004891984
FOXJ2	-0.593641047	5.93324003	10.06096969	0.00489377
RNF144A	-0.835926027	4.423740713	10.0484335	0.004916117
NRAS	0.621850866	6.726526852	10.04355343	0.00492424
KCNQ1	-0.958031005	5.869478271	10.04227186	0.004926549
NUP188	0.712074424	6.54521762	10.04089702	0.004928907
OMA1	0.658402303	4.35658064	10.03246141	0.004944125
TPD52	1.781177094	6.16881341	10.02700642	0.004953395
PRPS2	0.758542649	5.379232882	10.02400701	0.004958703
HNRNPF	0.570652433	8.050950826	10.01830225	0.004968799
ANKRD28	0.819558893	5.746717481	10.01128718	0.004981264
TRNT1	0.715350299	3.705451268	10.00687586	0.004989935
EBP	0.977806724	4.863149773	10.00183357	0.004998374
MAGEH1	1.275463024	4.632946812	10.00046429	0.005000866
DERL2	0.900673041	5.429566053	10.00000367	0.005001405
HSP90AA1	0.837513119	9.261116083	9.987941892	0.005022969
C1QTNF3	-0.801503296	1.532167579	9.999180171	0.005030643
HDAC2	0.583506752	5.54687751	9.976213784	0.00504408
AKAP5	-0.940759633	2.865815383	9.968779736	0.005062647
TGFBRAP1	-0.359058016	5.801555992	9.965004993	0.005064338
CAMLG	-0.46023854	4.42598637	9.96225396	0.005069752
PSMA7	0.459763789	6.311738344	9.961893336	0.005069974
COX5A	0.851802071	6.26816502	9.961064236	0.005071479
RIDA	0.981154337	2.283187911	9.962591729	0.005077491
NR3C1	-0.711315481	6.717921479	9.951349113	0.005089139
ELOVL5	-0.629267776	7.107871253	9.95095334	0.005089859
CACNA2D4	-0.871458905	3.284476881	9.951145127	0.005092155
PCDH9	-1.368802273	2.484245625	9.95035144	0.005103037
HLA-DPA1	-0.967151023	9.441557296	9.943694814	0.0051031
CAPZA1	0.65365699	8.345870568	9.938165305	0.005113213
RPS6KL1	1.497925294	1.128407707	9.95932267	0.005121771
THOC1	0.790187407	3.632746111	9.929264345	0.005130665
SUCLA2	1.085181325	4.163533201	9.92632528	0.005135565
[truncated: 10,513 more rows]
