# Supplementary material for: Integrative Transcriptomic Analysis Reveals Distinct and Shared Host Responses in Dengue and Chikungunya Infections
Source: Int J Mol Sci. 2026 Jun 19;27(12):5552. doi: 10.3390/ijms27125552 (PMC13299182; doi:10.3390/ijms27125552)
Supplement: Supplementary file 1 [file ijms-27-05552-s001.zip › Table S1 DE_Results/DE_Healthy_vs_Dengue_GSE279208_Fold13_Ready.csv]

Gene Symbol	logFC	logCPM	F	PValue
IFI27	9.94311707	8.424558766	236.2778349	1.90E-12
NDUFC2-KCTD14	5.22695268	3.914913926	125.0616528	5.61E-10
SYT17	-3.287884041	0.437593013	102.1993112	7.30E-10
LYPD2	-5.224834437	2.319241682	99.07168044	1.45E-09
OTOF	5.885980565	6.950166402	88.6253989	9.39E-09
ADAMTS5	-4.387820146	0.104158516	56.62712815	1.13E-08
CFB	4.325565188	1.378026201	74.04263637	1.25E-08
NT5E	-1.868988199	3.99706822	83.3032919	1.55E-08
CROCC2	-3.85325108	0.112069576	59.32598636	1.84E-08
LDLR	1.40257991	6.396835877	79.80194359	2.18E-08
C1QC	4.248451533	4.391997145	78.90084007	2.46E-08
HTRA1	-3.134914101	-0.528617604	55.34010343	2.96E-08
KIF23	3.254701657	3.604733024	70.86213232	5.73E-08
C19orf33	-3.327384734	0.026213964	56.34210375	6.19E-08
TRIP6	1.574576515	3.470252759	63.71169726	1.28E-07
BRCA2	2.459457428	3.851764582	63.6005847	1.30E-07
USP18	4.064807193	6.572899124	60.62942669	1.87E-07
BEND2	-3.271099165	2.785123705	60.22700633	2.07E-07
ZNF395	-1.301542604	5.969570178	59.58382146	2.13E-07
TPRG1L	-0.855829669	6.055991377	58.37845067	2.48E-07
CAMK1D	-1.54851434	6.167196638	58.21216582	2.54E-07
MTHFD2	1.969856389	6.24298212	57.92417841	2.63E-07
CDC45	4.390325412	3.404767221	58.37053341	2.64E-07
ANKRD22	5.286961288	5.479090106	57.52061196	2.83E-07
EIF3L	-1.288627795	8.504939851	57.35393553	2.84E-07
SPAG6	3.986535302	-0.171821147	42.49796625	3.20E-07
FOXO1	-1.060591866	6.414785378	55.74467855	3.51E-07
ZBP1	2.263050519	6.547845055	54.79983453	3.98E-07
SCD	1.681334449	4.928414585	54.75048312	4.01E-07
CLSPN	3.381120534	3.918044762	54.44075357	4.24E-07
DHCR24	1.735356717	4.732485731	54.32428101	4.25E-07
E2F2	2.790092726	5.791039588	54.00336683	4.44E-07
FAM72A	2.10007924	2.938478804	53.73471611	4.65E-07
ABTB2	2.372430128	3.338494237	53.62168445	4.71E-07
FAM72D	2.809016389	1.784915704	53.00003261	5.39E-07
BAK1	1.519376699	6.254914521	51.27379152	6.49E-07
GAS6	2.274931296	4.674368842	49.64364099	8.20E-07
POMP	1.237399389	5.942913795	49.57318503	8.28E-07
TYMS	3.923423263	5.38496708	49.47254642	8.43E-07
UHRF1	2.866388782	4.252700925	49.29868034	8.65E-07
CLEC2L	-3.085793944	-0.09525147	41.60301947	9.06E-07
IFI6	3.414871825	8.795198903	48.85104402	9.20E-07
KIFC1	3.880135934	4.47260455	48.78956415	9.39E-07
THEM5	-2.199529473	-0.741608148	41.11289856	9.47E-07
PARP16	-0.897939321	4.36051374	48.4275052	9.80E-07
CTSL	2.172077151	5.684528594	48.42118355	9.81E-07
CD1E	-3.121275271	0.080315924	42.23753601	1.02E-06
TOP2A	3.775282106	5.677782924	48.07643299	1.03E-06
PFKP	1.0077976	6.328862714	47.97085834	1.05E-06
P2RY6	3.504002458	3.284749787	48.04895864	1.07E-06
LMNB1	1.956779721	6.792092389	47.78676863	1.08E-06
RPL10	-1.10605161	10.98305484	47.5453108	1.12E-06
NOP53	-1.287936648	8.981470682	47.53676566	1.12E-06
C1QB	2.902842738	4.809721797	47.5150239	1.12E-06
SEZ6L	-2.723354943	2.1433323	47.71039918	1.15E-06
IFI35	2.31555758	7.150824145	47.18824943	1.18E-06
PSME2	1.368983836	7.834085936	47.12139671	1.19E-06
DTL	3.9257822	4.403548517	47.09433307	1.21E-06
AIM2	2.754301402	4.697160877	46.8432717	1.24E-06
CDCA5	4.001567583	4.336086505	46.93012374	1.24E-06
SPATS2L	2.87081161	6.063253311	46.73131093	1.26E-06
TOMM7	-1.314721925	6.678256371	46.58841145	1.29E-06
CDK1	4.999384361	3.587974934	46.66827129	1.32E-06
RRM2	4.704763657	7.141420127	46.39443815	1.33E-06
SLCO2B1	4.379141188	0.759417785	38.21755774	1.33E-06
KLRB1	-2.028637791	5.755917766	45.98439703	1.42E-06
PCBP2	-0.778301133	9.119488507	45.85801469	1.44E-06
CDC25C	4.015314706	0.985629175	40.82028101	1.47E-06
CEP55	4.11559176	3.793513248	45.14601025	1.66E-06
FDXR	1.258736026	3.059453568	44.93113624	1.67E-06
RAD54L	3.724973858	2.607946969	45.00182191	1.73E-06
KIF20A	4.006178799	2.621033975	44.89873877	1.73E-06
TPX2	3.653061984	5.304608874	44.44537477	1.80E-06
ESPL1	3.963823817	3.737901762	44.61426421	1.80E-06
STN1	-0.793594908	5.234396705	44.30428552	1.84E-06
CBX7	-1.152686177	6.103467687	44.2137536	1.87E-06
ASPM	3.965516761	4.101831749	44.30680736	1.87E-06
CNP	1.412842684	6.816741561	44.12607948	1.89E-06
GINS2	3.709191493	3.605736055	44.25961891	1.90E-06
GTSE1	3.622760102	3.78852764	43.79653775	2.03E-06
RAD51	3.336601054	2.809386703	43.78786597	2.08E-06
HJURP	4.228208095	3.670336237	43.72047481	2.10E-06
PDCD1LG2	2.802954452	1.785250483	43.46543667	2.20E-06
CD1C	-2.349219442	3.775131467	43.12549542	2.23E-06
BUB1	4.968360063	5.64673934	43.0642938	2.26E-06
ORC1	3.509499249	3.504903918	42.92941485	2.34E-06
NCAPG	3.940627741	4.406193418	42.85411748	2.34E-06
RPS14	-0.999250876	9.70990855	42.74812113	2.36E-06
UBE2C	3.885800889	3.589201802	42.88213319	2.38E-06
RPLP2	-1.151591085	9.261496607	42.61866999	2.41E-06
PIMREG	3.003575063	-0.022361174	37.67206564	2.42E-06
MCM10	4.493426571	3.707876471	42.8256981	2.43E-06
SLCO4A1	3.666122541	2.779949	42.67675502	2.50E-06
LAG3	1.948953964	5.602638287	42.3812131	2.50E-06
TGM2	2.265653134	4.105501009	42.31929314	2.53E-06
ITPKB	-1.159999443	7.343105276	42.28785103	2.54E-06
NUSAP1	3.178049994	5.230703517	42.12268011	2.61E-06
TK1	3.722099544	4.600764859	42.14820062	2.61E-06
PKMYT1	3.844294257	3.592041081	42.22977624	2.64E-06
FOXM1	3.669932375	5.170872087	41.92702547	2.70E-06
RPL32	-1.097234766	9.83298282	41.72133993	2.79E-06
SKI	-0.958147929	6.569280754	41.71081034	2.79E-06
PITPNC1	-1.13746012	6.600200943	41.70363207	2.80E-06
HESX1	4.753822759	2.705976387	40.95602077	2.87E-06
ARHGAP23	2.229613551	2.101002277	41.64932479	2.91E-06
KIT	-1.762929605	0.807305526	41.796428	2.92E-06
EXO1	4.355726449	3.050815269	41.6403321	2.93E-06
ANLN	3.749695074	2.93555609	41.45321347	3.04E-06
MKI67	3.499563372	7.138640856	41.12660094	3.08E-06
APOBEC3B	4.244385668	4.347852182	40.97628488	3.21E-06
LGMN	2.096889678	4.905124299	40.75486554	3.27E-06
DEPDC1	4.686483926	2.405125952	39.59438761	3.29E-06
PI16	-1.946512234	1.818888643	40.91042035	3.31E-06
C2	3.15546451	5.593914869	40.59958405	3.36E-06
MELK	4.198646249	3.201692449	40.77195967	3.41E-06
RNASE1	4.149395247	3.393343299	40.7185826	3.43E-06
NCAPH	3.337581374	4.065432213	40.47853265	3.45E-06
IFFO2	-1.14691161	5.973219956	40.17997154	3.60E-06
CDCA2	4.228064722	3.160590213	40.35942319	3.65E-06
RPS4X	-1.215600831	10.00877153	40.04002046	3.69E-06
TICRR	4.10928886	2.632157665	40.13862993	3.70E-06
KIF18B	3.556062205	3.020060663	40.11553191	3.78E-06
HMMR	4.436067949	3.830141533	40.04576434	3.82E-06
BUB1B	4.642812673	3.480690897	40.02035219	3.85E-06
THEM4	-1.387316836	5.006087692	39.74410019	3.88E-06
BIRC5	4.189692812	4.142341571	39.84705554	3.89E-06
DLGAP5	4.508074281	4.032688777	39.64322819	4.08E-06
CDC6	4.172136588	4.333242701	39.46126164	4.14E-06
CDC20	4.052028781	4.689969774	39.36693205	4.17E-06
ESCO2	4.211377654	2.75165918	39.42701705	4.18E-06
PCNA	1.966448366	6.254334195	39.30192421	4.18E-06
TCN2	2.586186144	5.726260349	39.279991	4.20E-06
KIF2C	3.740979339	3.838265961	39.36800955	4.21E-06
FABP5	2.453591445	4.643883411	38.97244017	4.43E-06
GBP1	3.129900585	8.541933615	38.94989257	4.45E-06
MRPL27	1.240513969	3.540694613	38.95719065	4.45E-06
SIL1	1.53269983	4.922142282	38.89062334	4.49E-06
STIL	3.0954147	3.900272894	38.91143906	4.51E-06
RAD51AP1	3.05572777	2.704444841	39.03614499	4.52E-06
PIR	4.390754919	-0.336046838	31.92932246	4.60E-06
SHCBP1	4.559580829	4.657881231	38.84773932	4.60E-06
KIF4A	4.134729578	3.232461592	38.87387865	4.70E-06
CCNI	-0.682467145	8.274443504	38.57066512	4.75E-06
POLQ	3.783261683	3.249973128	38.76469636	4.75E-06
MCM4	2.597788781	6.034954716	38.49494688	4.81E-06
NAP1L1	-0.823517933	8.848651331	38.38451064	4.90E-06
CCNB2	3.920294874	3.975371018	38.47657721	4.91E-06
SPC24	3.590203639	2.002076408	38.31707972	4.96E-06
PSMC2	1.162122799	6.226168747	38.25269831	5.02E-06
CCNA2	3.846524582	4.972153514	38.197371	5.08E-06
CD38	2.725341621	7.823709386	37.87046118	5.36E-06
PCLAF	3.688598132	3.82835788	37.84524779	5.48E-06
COL19A1	-2.154831515	2.10637673	37.89811749	5.49E-06
RGL1	2.427801831	4.431896403	37.73279274	5.50E-06
PTPRK	-1.666990858	2.327721791	37.77799118	5.53E-06
DSCC1	3.772676305	1.854772752	37.17372545	5.69E-06
TEAD2	-2.324576685	0.000235987	35.70076145	5.78E-06
MATK	-1.800649749	5.879152639	37.39382101	5.84E-06
DBNDD1	-2.834681635	2.640623964	37.51296322	5.87E-06
POLE2	3.071374065	2.210303045	37.5835823	5.88E-06
CDT1	3.321744354	4.455324407	37.31869923	5.94E-06
ZWINT	3.709808263	4.447597391	37.26790417	6.01E-06
E2F8	4.547006877	2.802701197	37.11808159	6.02E-06
CHEK1	2.971763459	3.921336946	37.21215575	6.06E-06
GPT2	2.031930273	2.593420861	37.24316361	6.07E-06
PSMA4	1.308653265	6.875686241	37.10607327	6.14E-06
KIF14	3.893754632	2.723631145	37.27374602	6.19E-06
TROAP	3.812823194	2.833434742	37.22850857	6.26E-06
MRPS18C	1.314807383	4.468706707	36.95928906	6.31E-06
TIGD3	-1.598703688	0.601532304	37.17732512	6.39E-06
EPHA1	-1.699443128	2.64497596	36.86065978	6.47E-06
RPL13	-1.04112206	10.16815918	36.75846561	6.54E-06
STMN3	-1.43435706	5.084300139	36.5495372	6.79E-06
E2F7	3.962763659	1.927089405	35.99585008	6.82E-06
TOMM40L	0.850538826	4.179733342	36.47226798	6.88E-06
FRRS1	1.78665872	1.346803593	36.65715084	6.95E-06
HLA-DOA	-1.321820283	5.845428137	36.34593422	7.04E-06
EEF1G	-1.120222438	10.66708854	36.31857209	7.08E-06
SCIN	4.295361482	1.16839895	32.63646959	7.14E-06
ISG20	2.143697156	7.642462532	36.22932447	7.19E-06
TRIP13	3.842730546	3.530649459	36.19143806	7.43E-06
AURKB	3.655934138	3.701766684	36.10142044	7.49E-06
CDHR1	-2.020122847	1.781559607	36.19601018	7.49E-06
LAP3	2.252005762	7.662979429	35.96512354	7.54E-06
IFI44	3.008277637	7.576192047	35.93817231	7.58E-06
RNASE2	2.739185145	6.874052596	35.93543146	7.59E-06
RPS6	-1.055263025	10.68298906	35.91137379	7.62E-06
ST8SIA1	-1.451907981	1.583032137	36.01731996	7.70E-06
ATOX1	1.300369393	4.182170454	35.82962048	7.74E-06
KNL1	3.203541195	3.78053226	35.85369384	7.77E-06
E2F1	1.86317512	4.090493346	35.79486556	7.79E-06
LY9	-0.80552839	6.097638441	35.7528601	7.84E-06
CDC25A	4.16930192	3.098945579	35.95895666	7.84E-06
SQLE	1.355341721	5.008298013	35.72562469	7.88E-06
STAP2	2.21740548	0.768861267	35.6211616	8.12E-06
CENPF	2.953322651	4.287865991	35.5410163	8.18E-06
CXCL11	5.168377542	2.185359423	32.66674274	8.25E-06
NEK2	3.437873395	2.176984733	35.56826845	8.37E-06
BCL2L14	3.801652431	1.176800542	33.51050328	8.38E-06
SPAG5	3.347518226	4.577195304	35.34607254	8.48E-06
EIF4B	-0.882038381	9.333122641	35.30880172	8.51E-06
TIAM2	-2.006568965	0.455123847	35.00498305	8.97E-06
MZB1	5.14319128	8.073109472	35.01601262	8.98E-06
NDC80	3.226224841	3.601180385	35.01179334	9.09E-06
MAGEE1	-1.295193397	3.115598065	34.96434965	9.09E-06
CKAP2L	3.430832738	2.979162252	35.02110295	9.25E-06
FAM72B	2.497950512	2.708494247	34.94057334	9.26E-06
RCAN3	-1.137724457	5.828572647	34.81362306	9.32E-06
EZH2	2.080672471	4.960662022	34.73493673	9.46E-06
CIT	2.564585929	3.268708712	34.73723207	9.53E-06
PTGDR	-2.01967349	3.654293847	34.68492557	9.58E-06
ISG15	4.074761912	8.36177467	34.63466718	9.64E-06
HERC6	2.0542749	6.169763723	34.59783942	9.71E-06
PLK1	3.74190578	4.900985522	34.59826887	9.74E-06
CYBRD1	-2.525150185	4.65716704	34.58237515	9.74E-06
SCAI	-0.853809704	3.852452702	34.55549612	9.79E-06
TAP1	1.469714553	9.037189821	34.53051761	9.83E-06
APOBEC3G	0.758400544	7.112453935	34.49834736	9.89E-06
CENPN	2.082547836	3.932158364	34.33076939	1.02E-05
NPTXR	-1.678503804	3.213107153	34.22659452	1.04E-05
SKA1	3.534133339	3.553396901	34.25364377	1.05E-05
OASL	3.085364242	7.12665272	34.16033321	1.05E-05
CENPA	4.344322753	2.041178325	33.18787141	1.06E-05
GINS1	3.758958935	2.931297229	34.27105675	1.07E-05
CENPU	3.085908293	3.482663938	34.10298906	1.08E-05
KIF15	3.431552207	3.27286416	34.15624032	1.08E-05
LTB	-1.201380256	7.361535428	34.03887096	1.08E-05
DYM	-0.555930322	5.847099374	34.02327258	1.08E-05
PSMA6	1.229116305	6.873073465	33.99177672	1.09E-05
MAIP1	1.127617314	3.259181291	33.8672726	1.12E-05
KIF11	3.477427593	5.066778099	33.80963508	1.13E-05
APOL1	1.684686959	6.471060916	33.69617297	1.15E-05
SKA3	4.257267904	3.296834934	33.81634153	1.17E-05
FOXP1	-1.06826188	7.013379048	33.60179624	1.17E-05
INO80C	0.922130443	3.448291987	33.56271471	1.18E-05
BLZF1	1.494239635	4.684773533	33.53485949	1.19E-05
SDC3	2.597222733	4.576073271	33.36359115	1.23E-05
PLAC8	1.764464851	8.437934826	33.24888284	1.25E-05
PAIP2B	-1.178820416	2.529948063	33.27541071	1.25E-05
RPL15	-0.766809489	10.21689372	33.22374446	1.26E-05
ACP2	1.18688513	5.219445407	33.17901455	1.27E-05
CXCL10	5.665917664	5.780161771	33.22087708	1.28E-05
TEDC2	3.204525399	1.051493509	32.38708297	1.28E-05
LGALS3BP	2.72780265	7.891610269	33.12469201	1.28E-05
IGF1R	-1.202990935	5.069081172	33.0246947	1.31E-05
LARP7	0.748393662	5.867287843	32.96070486	1.32E-05
NUF2	3.565608592	2.721382084	33.12009319	1.33E-05
GGH	4.056464492	3.990475236	32.96764091	1.35E-05
C11orf98	1.030798806	5.050986248	32.81614471	1.36E-05
DEFB1	5.483592256	0.364366331	28.6185068	1.38E-05
FMNL3	-1.13771472	6.006520018	32.75478398	1.38E-05
HELLS	2.373398843	3.385949091	32.72449388	1.39E-05
TTK	3.646937374	3.100191069	32.81388946	1.40E-05
NDUFB3	1.165488482	4.968864963	32.60400058	1.42E-05
PDE7B	-1.597562714	0.552368546	32.82065509	1.42E-05
FANCA	1.47175789	4.675065311	32.54801796	1.43E-05
CDCA3	3.401697146	3.04361588	32.66029987	1.44E-05
RPL4	-1.023666086	10.72520453	32.50389095	1.45E-05
RACGAP1	1.973257349	4.482607114	32.49338685	1.45E-05
TXN	1.231081632	6.044958909	32.36824503	1.49E-05
NEIL3	3.298135029	0.779885581	30.73213431	1.54E-05
EEF1A1	-1.004678587	13.49695578	32.03512646	1.59E-05
INTS7	1.139742089	4.692174959	31.99285283	1.60E-05
CCNB1	3.49211262	3.882490516	31.91768915	1.64E-05
LHFPL2	1.589030599	4.838987248	31.81890346	1.66E-05
AXL	3.11213465	3.88962722	31.80149433	1.67E-05
SERPING1	3.855585448	8.156145555	31.68530311	1.70E-05
FBXO43	3.079969439	-0.349505651	27.28024358	1.72E-05
RUFY4	3.357987607	4.006036108	31.66003202	1.72E-05
AURKA	2.832114432	3.702690143	31.63552075	1.72E-05
TIPIN	1.625523379	2.629454233	31.55635623	1.75E-05
L1CAM	-1.601839487	0.325372621	31.61149224	1.76E-05
EPHB3	-2.67639381	-0.034140229	29.23833579	1.78E-05
CENPE	3.288985249	3.792268312	31.47496422	1.79E-05
TRIM69	2.081585671	1.437850795	31.61134717	1.79E-05
TIMM8B	1.32838636	3.977165959	31.41720987	1.79E-05
MYL6B	2.089821867	2.852094059	31.44579808	1.79E-05
PTTG1	2.788365221	4.448170963	31.35251209	1.82E-05
OLFM1	-3.092483678	1.035794514	30.9976892	1.84E-05
DDIAS	1.432729206	3.012845525	31.29795791	1.84E-05
SPAG4	3.982923791	0.220522141	26.41428686	1.85E-05
GEN1	1.568275637	3.419938631	31.18550718	1.88E-05
SLAMF7	1.632335246	7.952519681	31.13951976	1.89E-05
KCTD7	-0.956027398	4.121481359	31.10726168	1.91E-05
CCL8	6.279756272	2.552661681	26.74311642	1.92E-05
PPARG	2.851011927	1.777338749	31.16010181	1.95E-05
BRCA1	2.289662234	4.355649211	30.92307566	1.98E-05
MCM2	2.251567613	5.644579702	30.87511104	2.00E-05
ELOVL3	3.273166759	0.963210515	29.9510243	2.01E-05
SARM1	-0.829940674	4.421599963	30.8399589	2.01E-05
CDCA8	2.820957854	3.653306922	30.84439449	2.02E-05
RPL13A	-0.960132601	11.07572583	30.76960723	2.04E-05
PRDX1	1.308988027	6.639608412	30.76102631	2.04E-05
MTFR2	2.470880393	2.403102823	30.83309267	2.06E-05
CCDC150	3.084000341	-0.421840112	26.29987803	2.06E-05
CDKN3	3.210194023	2.989137065	30.76043987	2.09E-05
MX1	2.996363861	9.795810332	30.60282582	2.11E-05
CEP68	-1.01064884	4.834785697	30.60333059	2.11E-05
HYPK	0.979511741	4.846138343	30.59896051	2.11E-05
RPL11	-0.851321812	10.09940234	30.55390948	2.13E-05
PHKA1	4.020080692	1.007223038	28.02507155	2.15E-05
PRDM11	-1.291439869	3.068111761	30.49771473	2.16E-05
PSMA3	1.578070104	5.609661519	30.45748267	2.17E-05
RPS20	-0.871049815	9.383583438	30.4545305	2.17E-05
CCL2	4.808209369	5.166912576	30.48725078	2.18E-05
REXO5	2.003054097	1.580363106	30.60095948	2.18E-05
NMUR1	-1.850649186	4.334463539	30.43287154	2.18E-05
SRSF8	-0.667936873	5.848500564	30.40325786	2.20E-05
SDC1	6.359221908	4.67028664	30.37383069	2.21E-05
BARD1	1.306399377	3.142906443	30.38942506	2.21E-05
RPS6KA2	-1.207921918	2.99330295	30.37068599	2.22E-05
RAB37	-1.149165893	6.721035715	30.2751349	2.25E-05
CERS4	-1.033544693	4.481204642	30.26364508	2.26E-05
PDHX	0.93324661	4.635424727	30.22433843	2.28E-05
DECR1	0.979136239	5.77963797	30.09279761	2.34E-05
CASP7	1.476345023	5.239613188	30.07893809	2.35E-05
PDE3B	-1.031742998	6.525245698	30.05511991	2.36E-05
IFI27L1	3.025129708	2.640711979	30.14128957	2.38E-05
ATF5	1.343660353	5.640265494	30.00978878	2.38E-05
AFF2	-1.520938632	1.180589249	30.18391808	2.39E-05
DLEC1	-1.676860868	1.394279818	30.1631087	2.39E-05
NDUFV2	1.156029584	5.843489458	29.91499303	2.43E-05
CD96	-1.191147328	7.300934857	29.90652221	2.43E-05
RPS16	-0.903810722	9.233335129	29.90549577	2.43E-05
SUN2	-1.042702819	9.335791349	29.88542348	2.44E-05
EEF2	-0.877619939	11.29393304	29.86635654	2.45E-05
INAVA	4.263569962	1.413146029	27.94758136	2.45E-05
DNA2	1.936513637	2.697090067	29.89873524	2.45E-05
COMMD6	-0.72609714	5.323728082	29.85562219	2.46E-05
TOP1	1.668392799	7.238421418	29.78695886	2.49E-05
CLEC5A	2.01384756	4.422775533	29.78592128	2.49E-05
DNMBP	-0.978105227	4.088306454	29.77618191	2.50E-05
ITGB7	0.953291031	8.212870887	29.71710108	2.53E-05
EBF4	-2.279533318	1.116865658	29.86203207	2.55E-05
XAF1	2.307874163	9.182432066	29.6649356	2.55E-05
STMN1	2.080967848	6.477245248	29.6147802	2.58E-05
IL5RA	-1.361177114	1.707805195	29.70387635	2.59E-05
ZNF609	-0.873377462	6.853035367	29.59306766	2.59E-05
FCER1A	-2.095199779	4.805817355	29.59435358	2.59E-05
C1GALT1C1	1.824375792	4.585903221	29.59383973	2.59E-05
EPSTI1	2.45973825	7.739808579	29.32439908	2.74E-05
RPS27L	1.32347781	5.362399083	29.31518948	2.75E-05
CCDC51	1.508200119	2.455556858	29.34370137	2.75E-05
SLIRP	1.095846544	3.568717367	29.28140595	2.77E-05
NEU1	0.884500106	5.75216615	29.2749865	2.77E-05
SYNPO	-1.863732248	3.824202321	29.25643494	2.78E-05
ARHGEF9	-0.912395641	4.712815646	29.23406988	2.79E-05
HASPIN	3.293261195	2.411407091	29.37442543	2.80E-05
DYRK2	-1.055792216	6.728232151	29.20116369	2.81E-05
GSTA4	-1.382717249	0.102158119	29.25113966	2.82E-05
VPS29	0.636217426	5.649960336	29.12407984	2.86E-05
PI4K2B	2.255991745	5.592207598	29.11639538	2.86E-05
RPL34	-0.929756781	8.597154286	29.09304837	2.88E-05
MRPL22	1.330999019	4.246862658	28.99071722	2.94E-05
FAT4	-2.275949889	1.212835734	29.17548502	2.94E-05
SLC38A5	2.240298105	5.849419826	28.94580251	2.97E-05
CENPM	3.114684019	3.00080012	29.0100221	2.98E-05
KNTC1	1.805419413	4.677415319	28.86766789	3.02E-05
CKS2	2.071389321	3.469242698	28.8342071	3.04E-05
PDIA4	2.333125982	8.29156065	28.81385783	3.05E-05
SEMA5A	-1.911196539	0.401748	28.77859367	3.07E-05
TNFRSF17	3.910251646	4.975556317	28.69993776	3.13E-05
ANKH	-1.051148949	5.712971803	28.6751425	3.14E-05
CCNE2	3.098480753	2.133895092	28.74387861	3.19E-05
RPS27	-0.955888332	10.18783193	28.54289744	3.23E-05
MTHFD1	1.393792534	6.046938402	28.47702534	3.27E-05
PYCR1	3.465338832	3.280405863	28.51930146	3.31E-05
RTCA	0.984694029	5.057796934	28.42655459	3.31E-05
FANCI	2.066559517	4.896158737	28.35407187	3.36E-05
ORC6	2.570496992	1.977532969	28.48734237	3.37E-05
LILRB4	1.161428066	6.931668153	28.31933086	3.39E-05
DIAPH3	3.388647515	2.423342328	28.43311197	3.41E-05
IRF7	2.398542038	8.408482899	28.2795615	3.41E-05
ADGRA3	-1.451787553	1.167302102	28.38483288	3.46E-05
CENPI	2.71513264	1.562872102	28.29797848	3.50E-05
SLC1A3	2.454472225	1.143732366	28.20084577	3.55E-05
BHLHA15	4.733016699	2.694403705	27.77869267	3.56E-05
ALDH1L2	4.61497507	3.409820416	28.11139821	3.64E-05
GALM	1.645101366	5.373498595	27.95626451	3.66E-05
YWHAE	1.042779064	7.798430892	27.93665739	3.67E-05
PABPC1	-1.070845736	11.25177252	27.92593526	3.68E-05
MT2A	2.000350648	7.01069351	27.87790408	3.72E-05
AKIP1	0.857388998	2.966016411	27.86304174	3.74E-05
IDS	-0.803532331	8.568886436	27.84937761	3.74E-05
TRIM2	-1.597848893	0.61680693	28.03377639	3.74E-05
DDB2	0.846383911	5.097427	27.84489186	3.75E-05
TPT1	-0.831451364	11.64932388	27.80956952	3.77E-05
ELL2	3.37572728	7.565350315	27.73747896	3.83E-05
MT1E	1.86213137	2.11473669	27.80002814	3.84E-05
TAF4	-0.657138571	5.250562482	27.72332682	3.85E-05
PDZD2	-1.495118784	0.49585652	27.89405258	3.85E-05
ALDOC	-1.054088227	4.201453733	27.67385078	3.89E-05
TTC9	-1.23052515	5.080492142	27.64217711	3.91E-05
SLC12A8	2.684380176	0.76119952	27.30190187	3.93E-05
SNRPG	1.300508083	4.873651816	27.60527025	3.94E-05
IL15RA	1.231598803	4.360498907	27.60389783	3.95E-05
CAMK2N1	-1.601993957	1.892604279	27.65891192	3.97E-05
GPR153	-1.604153197	2.707276642	27.5695679	4.00E-05
RHBDD3	1.080150802	3.875630027	27.5040778	4.03E-05
CALR	1.418444062	9.728748923	27.48132592	4.05E-05
PARP9	1.968014337	8.377543174	27.44586259	4.08E-05
ACTR1B	-0.585371885	5.713028232	27.44337048	4.08E-05
PHLDA3	1.804844965	0.588642748	27.56027116	4.10E-05
MFNG	-0.777153612	6.96314258	27.41040956	4.11E-05
JCHAIN	4.051967315	11.13060917	27.34862385	4.17E-05
MYBL2	4.354014395	7.29457104	27.33849183	4.18E-05
POC1A	2.317200549	2.569398032	27.34473685	4.22E-05
TLE1	-0.907385938	4.210347344	27.27957159	4.23E-05
PARPBP	2.463475061	2.617652867	27.3371292	4.24E-05
FBXL17	-0.745205553	4.822187151	27.26191423	4.25E-05
TIMELESS	1.49380129	5.144454066	27.26033379	4.25E-05
UBE2T	2.814164839	2.837764811	27.32196243	4.26E-05
IQGAP3	3.117166772	0.941544362	26.59655022	4.32E-05
OIP5	3.199682753	1.295237094	26.94868797	4.32E-05
RPL3	-1.017246784	10.61686988	27.1581943	4.35E-05
NDUFS6	0.87230569	5.001133964	27.14571527	4.36E-05
RCC2	0.794056654	6.901092515	27.13811399	4.36E-05
FAM110C	-2.000776444	0.079996929	26.71756951	4.36E-05
EIF2AK2	1.898747582	8.038910266	27.11956779	4.38E-05
IFI44L	3.447912201	8.674254417	27.11290944	4.39E-05
ZNF853	-1.267599603	2.884319156	27.12230872	4.39E-05
TXNDC17	1.535332398	3.37005107	27.07764556	4.43E-05
ZNF266	-0.845496899	5.722633022	27.07043541	4.43E-05
DEPDC1B	3.452741382	2.9658353	27.16896173	4.44E-05
EDEM2	1.042769103	6.013864189	26.98960443	4.51E-05
NEXN	2.261556932	4.970525987	26.97225283	4.53E-05
FAM72C	4.712047705	1.442547548	24.42698188	4.57E-05
TXNDC5	3.795863119	10.25554401	26.85456761	4.64E-05
RBBP8	1.527039025	4.938971086	26.82462485	4.67E-05
HP	1.939359241	4.19086583	26.78372872	4.72E-05
MND1	3.308593733	1.144652678	26.25449771	4.74E-05
TGFBRAP1	-0.543252517	5.815903353	26.72852091	4.77E-05
PTGDR2	-1.79422976	2.37494053	26.7664602	4.78E-05
GLDC	3.345962609	3.256082198	26.74522096	4.83E-05
MRPL42	0.71152176	4.878525238	26.66576563	4.84E-05
ANKRD45	5.813673802	-0.024466998	27.51346349	4.84E-05
CYP27A1	-1.913774074	4.722663847	26.65401389	4.85E-05
NOP16	1.159535839	3.069135297	26.6284703	4.89E-05
PODXL	1.26030325	1.788619793	26.59379526	4.98E-05
CAMK2G	-0.824829159	5.782630953	26.49830186	5.02E-05
ZCCHC14	-1.11078986	4.513113083	26.48988476	5.03E-05
RPL5	-1.028601935	9.687605347	26.46285732	5.06E-05
BST2	1.543958935	7.247783928	26.4565952	5.07E-05
FXYD1	-1.952772459	-0.112932484	25.73429621	5.10E-05
GINS4	2.364491102	3.178482993	26.4103823	5.15E-05
ETV7	3.384978882	4.520754906	26.39438109	5.15E-05
PRDX4	2.391608988	5.146188256	26.37523617	5.16E-05
APOBEC3F	0.844795817	5.34880267	26.25411098	5.30E-05
ZNF512	-0.723465107	5.354923222	26.24694374	5.31E-05
MRC1	-1.840572359	0.949677587	26.37161409	5.36E-05
MAL	-1.556393246	5.430220999	26.14879789	5.43E-05
UTF1	-2.010250432	0.236170086	25.90282088	5.47E-05
EPHX2	-1.166239664	3.649892845	26.11682346	5.47E-05
FXYD7	-2.332246248	1.753476948	26.24703354	5.48E-05
CHAC2	3.335495487	2.760622926	26.21115166	5.48E-05
GMPPB	2.30899644	4.388811779	26.10261271	5.49E-05
GMNN	2.484284807	3.692619499	26.0849344	5.52E-05
KIF24	2.147183886	1.973242092	26.16392803	5.52E-05
PSD	-1.404541107	0.862437946	26.21351682	5.56E-05
RPL19	-0.796454371	10.12180623	26.03216344	5.57E-05
MYDGF	2.106979574	6.093531722	26.0316281	5.57E-05
ERI1	1.223340312	4.451590115	25.97878109	5.64E-05
PLEKHG3	-1.501631227	6.292451039	25.96150298	5.66E-05
CFAP54	4.151562572	1.574198692	24.93514489	5.67E-05
LGALS9C	-2.317366595	4.007713386	25.88948906	5.76E-05
CHAF1A	1.386814389	5.171169762	25.87094481	5.78E-05
OAS2	2.255305133	9.492268405	25.8552988	5.79E-05
GDF11	-0.942041069	3.770828968	25.8234544	5.84E-05
ATP6V0E2	-1.125248562	5.363201777	25.78859265	5.88E-05
RRBP1	1.64288319	6.821581384	25.73984777	5.95E-05
AFF3	-1.520447262	4.239357375	25.74029682	5.95E-05
SAMD9L	2.204903927	8.818939952	25.71212796	5.98E-05
XRCC2	2.444647543	1.448171203	25.81598667	6.02E-05
RLN1	-1.531258916	0.453438777	25.80961308	6.04E-05
FBXO5	1.892346011	4.291286617	25.66445063	6.05E-05
GPR150	-1.760693788	0.057044187	25.40808244	6.11E-05
RPL23	-0.998410328	9.360973035	25.61279447	6.12E-05
CRYL1	-1.306903314	3.824621092	25.60786937	6.13E-05
SNTA1	-1.095420616	2.472878782	25.6132203	6.15E-05
DSN1	1.45566315	3.813097667	25.56215309	6.19E-05
CTSF	-1.363997754	2.871728111	25.54001654	6.24E-05
CDK2	1.190730039	4.69346407	25.48475901	6.30E-05
TMEM255A	2.880492628	3.06599546	25.5083594	6.34E-05
PMP22	-1.633859923	0.028124583	25.27912721	6.37E-05
CGAS	1.07173871	4.232306333	25.4316026	6.38E-05
NMI	1.579468266	6.97672125	25.41134536	6.41E-05
SHF	-1.36738886	0.379621585	25.5172211	6.47E-05
UQCC2	1.11871529	3.623064471	25.37029663	6.47E-05
CBR1	1.294939142	5.051154903	25.35646892	6.49E-05
SARDH	-1.847047874	1.178744072	25.50382443	6.50E-05
LY6E	2.010945803	9.897661376	25.23881922	6.66E-05
CYFIP2	-0.718447574	8.783576908	25.23644697	6.66E-05
IGF2BP3	1.753219354	3.213627498	25.23282525	6.69E-05
HNRNPAB	1.076583659	6.593717772	25.20994727	6.70E-05
AHNAK	-1.06794326	10.80716896	25.13950986	6.81E-05
ARMCX3	1.152634045	5.071712322	25.11574578	6.85E-05
ATP5F1C	0.67381582	6.777507626	25.08547769	6.90E-05
PLXDC1	-1.948910533	3.716255852	25.07504972	6.93E-05
FAM20A	2.397066064	2.875031257	25.08443044	6.95E-05
MCM6	1.868770451	5.863810268	25.04922422	6.96E-05
STAT1	1.930388561	9.514009452	25.03616904	6.98E-05
DONSON	2.013387505	3.564765233	25.04304456	6.98E-05
TNRC6C	-1.023351707	5.948302521	25.02553658	6.99E-05
C1orf115	-1.242532532	1.487629252	25.10539492	7.01E-05
DUSP22	-0.607749738	6.236968512	25.01356697	7.01E-05
XYLT1	-1.142496369	5.700142463	24.99902976	7.04E-05
FBXO39	3.090885398	0.737597362	24.25019284	7.07E-05
FANCL	1.634736531	2.238945811	25.01191733	7.08E-05
KAT6B	-0.783179164	5.958842975	24.93807973	7.13E-05
MSX2	-1.395480514	0.420406643	25.04988207	7.20E-05
MPRIP	-0.697346716	7.293185519	24.8808039	7.23E-05
RECQL4	2.599005265	3.993760472	24.86476075	7.27E-05
PDIA5	2.099950956	4.090492961	24.84404921	7.30E-05
SLC2A5	3.628641545	4.199438485	24.86284336	7.30E-05
TBL2	0.959972586	4.423802467	24.78618277	7.39E-05
PSMB5	1.05904036	4.149023718	24.78199793	7.40E-05
MXI1	-1.06495554	5.08359213	24.7448047	7.46E-05
CTPS1	1.570420846	4.448610041	24.71353537	7.51E-05
IDO1	3.973082671	4.194500525	24.74327277	7.53E-05
FAM98A	1.649014561	5.287342668	24.68665876	7.56E-05
VPS51	-0.76848233	6.729123419	24.67406109	7.58E-05
IFIH1	2.411476356	7.290845558	24.66307957	7.60E-05
COA6	1.242585628	3.224151452	24.6259719	7.68E-05
CLEC9A	-2.154007585	0.049050911	24.01953537	7.69E-05
FEN1	2.1294826	5.060674257	24.60820691	7.70E-05
LRRCC1	1.394179508	3.64664863	24.60669407	7.71E-05
RMI2	1.837973847	1.970659224	24.65726809	7.73E-05
LAMP3	2.970967564	5.027700643	24.57489307	7.76E-05
CNR2	-1.345744683	3.190897985	24.57700324	7.77E-05
MTHFD1L	2.037835491	3.424386802	24.56673253	7.79E-05
ARID1B	-0.510847221	7.157733409	24.55161077	7.80E-05
IGLL5	4.258534174	12.20487554	24.53942614	7.82E-05
UCHL1	5.397214714	3.180196333	24.14205937	7.84E-05
COMMD1	1.069136497	3.97307954	24.50157725	7.89E-05
CRY2	-0.663896763	4.930696139	24.48972282	7.91E-05
B4GALT4	0.946842174	4.030167006	24.45834456	7.97E-05
FCGR1A	2.53227028	6.309687809	24.44855599	7.99E-05
TANC2	-1.046622387	4.547408965	24.44132675	8.00E-05
KEAP1	0.7892721	5.283173686	24.43769954	8.01E-05
ABLIM1	-1.046169965	7.268145626	24.42426499	8.03E-05
RPL22	-0.773662315	8.34814137	24.39969449	8.08E-05
SORL1	-1.346339991	8.753436642	24.39559332	8.09E-05
SLC16A11	-1.761051691	0.416302551	24.44907361	8.09E-05
DNASE2	0.782470576	5.923912902	24.38877894	8.10E-05
CELSR2	-1.203540326	3.416889593	24.36853152	8.15E-05
KIF18A	2.714622172	2.251375207	24.44134726	8.18E-05
DHFR	1.520793992	6.256093888	24.28423225	8.30E-05
TMEM208	1.468507984	4.187399294	24.28053492	8.31E-05
SLC1A4	1.845756203	5.964319249	24.25893312	8.35E-05
ATP2A2	0.908732863	7.315369653	24.25400448	8.36E-05
EIF2S2	1.073950685	6.640561286	24.22799652	8.41E-05
MAML2	-0.923343478	6.394943983	24.21870599	8.42E-05
FGF9	-1.919706451	-0.39586852	23.09776136	8.46E-05
SPC25	2.789664964	2.664220157	24.26634447	8.46E-05
IDH3A	1.11096107	5.948604796	24.18198239	8.50E-05
COPG1	1.026804825	7.165489732	24.17443699	8.51E-05
TIMM17A	1.353980324	4.676091327	24.10467504	8.65E-05
FBXO16	4.87620255	-0.158491399	21.63695353	8.68E-05
CASK	-0.670506883	4.381928501	24.07327042	8.72E-05
CXCR5	-1.804903495	4.818094452	24.07035041	8.72E-05
RFTN1	-0.706799593	6.16252076	24.04456207	8.77E-05
SEMA4C	-1.274432269	3.989076837	24.035987	8.80E-05
MRPS7	0.984477415	5.310926422	24.02295111	8.82E-05
FCGBP	-1.683510591	4.852551057	24.02104725	8.82E-05
REEP6	-1.547835428	1.820620059	24.04238552	8.92E-05
EPHB2	2.262455733	4.774508291	23.92008445	9.04E-05
PLK4	2.381617894	3.602345598	23.91666128	9.06E-05
ACAT1	1.333518199	4.595628173	23.88789171	9.10E-05
GPD2	1.28995771	5.650627709	23.86072963	9.16E-05
WDR62	2.600523214	3.584978871	23.8557941	9.20E-05
PLSCR1	2.436678935	7.597086185	23.8347757	9.22E-05
COQ5	1.054724992	4.242640444	23.8158652	9.26E-05
RPL38	-0.726807123	7.968258859	23.79536192	9.30E-05
HOPX	-1.503235144	4.868857778	23.73574885	9.44E-05
ZNF318	-0.803361165	6.498909885	23.72953815	9.45E-05
TMEM41B	0.996890468	3.783937767	23.70060242	9.52E-05
FLT1	1.627124279	1.729340835	23.76818415	9.52E-05
PMVK	0.910427847	4.42035298	23.61436996	9.71E-05
NT5C3A	2.064943542	7.328008192	23.60298455	9.74E-05
VRK2	0.810304184	5.918519305	23.59668296	9.75E-05
SIGLEC1	3.339926154	8.279036974	23.59409366	9.76E-05
CMPK2	2.940033035	7.077884707	23.58714415	9.77E-05
RPL30	-0.835089492	9.846516216	23.58554931	9.78E-05
HMGB2	1.235200909	7.509114071	23.57346154	9.80E-05
CDIP1	-0.761406945	5.802299438	23.54882133	9.86E-05
SEC24D	1.489935204	6.695103932	23.53221686	9.90E-05
ZNF37A	0.858321524	5.13304022	23.49969221	9.98E-05
MAD2L1	2.361017131	3.72947352	23.47405369	0.000100571
ISM1	-2.258076318	0.344653112	23.19609022	0.000101068
TBC1D8B	1.911363267	0.578329445	23.48154001	0.000101871
CA5B	-1.027218229	4.694296772	23.40655481	0.000102011
EHD4	0.935693427	5.861997609	23.31961595	0.000104129
GOLGA7B	-1.147521715	3.312678179	23.28694316	0.000105072
MRPL13	1.236463017	3.899963225	23.28039971	0.000105156
CENPW	2.250584585	1.7378794	23.37795979	0.000105227
ZUP1	0.935269049	3.093317213	23.25235877	0.000105942
HMBS	1.143899234	3.438425161	23.23608993	0.000106319
CRIP2	-2.43812876	3.850594111	23.21396714	0.000106997
DHRS3	-1.187898666	3.626839106	23.17143799	0.00010796
MRPL46	0.941918653	3.464477422	23.15529557	0.000108372
CIP2A	2.412464792	3.4431779	23.14562982	0.000108887
RFC4	1.946748677	4.001558173	23.10881002	0.000109595
PRC1	1.96122954	3.665887882	23.10411984	0.000109774
NUP37	1.300796782	3.884623512	23.0979224	0.000109849
THRA	-1.141604991	5.006077065	23.05409745	0.000110964
SDHB	0.587019606	6.111112685	23.03906807	0.000111353
KNSTRN	1.527281249	3.051472627	23.03201428	0.00011177
SLC6A9	3.229410557	1.232599823	22.75389149	0.000112218
ABLIM2	-1.293927762	0.161585847	23.0715409	0.000112655
VAMP5	1.521784684	5.619566302	22.97439095	0.000113102
SDF2L1	1.966368871	4.91091124	22.9574776	0.000113577
DHX29	0.724424168	5.251161874	22.92670457	0.000114407
SOCS7	-0.802224918	4.365591381	22.92334151	0.000114515
CNTNAP3	-3.932282178	1.301716646	22.18623905	0.000115341
PRSS1	-1.643209105	3.783634133	22.87212194	0.000116016
TUBG1	2.165185189	4.821170924	22.85770932	0.000116344
N4BP3	-1.573571376	2.414356934	22.86860758	0.000116788
CCR10	3.058172232	2.185322424	22.94097011	0.000116846
CLIC3	-1.705058632	4.614377754	22.83046258	0.000117115
PNPT1	1.496705528	5.769925358	22.77733152	0.000118599
SGO2	1.999382833	3.808878152	22.76094788	0.000119195
NUGGC	2.50675089	4.234706128	22.75165671	0.00011946
PSMB6	0.99435905	5.85204533	22.7328232	0.000119875
STXBP1	-1.393570038	1.297073748	22.78137875	0.00012139
GRIN3A	2.848316219	2.884805039	22.69564552	0.000122384
RPS27A	-0.975006413	9.035374285	22.62591566	0.000123017
FHL1	-1.573747355	4.129145676	22.62764639	0.000123025
PDIA6	1.777438855	8.276687456	22.61856392	0.000123237
SMC4	1.733414215	6.638652095	22.61453128	0.000123358
FKBP11	2.298047084	6.058357037	22.60088761	0.000123774
LMAN2	0.994768293	7.701868876	22.59974566	0.0001238
EXOSC1	0.643931799	4.612230084	22.57577366	0.00012454
SPNS3	-1.496229022	2.128066103	22.57863384	0.000125593
CCNE1	2.710369988	3.13044684	22.55905703	0.000125934
EXOC6	0.914911119	4.834216977	22.52841273	0.000125974
CYB561A3	-0.756995281	6.496691883	22.52799032	0.000125976
RPL8	-0.814735455	10.13731873	22.51505214	0.000126373
FBXO6	1.529729358	5.719183033	22.50151775	0.000126796
TRAPPC6A	-0.801580509	3.743265463	22.50212653	0.000126829
DOHH	0.810905355	2.683067205	22.49845213	0.000127144
ROMO1	1.224222591	3.549862816	22.45768501	0.000128245
RPS15A	-0.702137323	9.054308452	22.4458873	0.000128517
ACSL3	0.943603508	5.578851592	22.4437354	0.00012859
DACT1	-1.697720681	2.089430188	22.47385246	0.000129109
SFXN4	1.256995851	3.527176368	22.4299494	0.000129119
WDHD1	1.952086786	3.286256198	22.42866101	0.000129345
GTF3C6	1.044784263	4.827308396	22.41776091	0.000129411
USP53	-1.051836946	3.922708981	22.41718538	0.000129474
ANXA9	-1.032375014	1.577106777	22.4709622	0.000129538
SLC25A19	0.901180332	3.849783056	22.40384471	0.000129886
ITM2C	2.975421592	8.448329454	22.3924569	0.000130201
PSAT1	2.660829764	4.031290425	22.36308242	0.000131365
RPL27A	-0.733417343	10.01402744	22.30800931	0.000132912
MPDU1	0.823923705	6.095422095	22.30717928	0.00013294
CDHR3	-1.552590205	0.787870242	22.44015191	0.000132998
EPHA4	-1.559804716	3.484398291	22.28198527	0.000133933
CHCHD1	1.036844124	3.387528535	22.27912855	0.000133967
ATAD2	1.798261866	5.181615375	22.20386945	0.000136357
VPS26B	-0.599551257	6.770361214	22.17593803	0.000137279
SH3BGRL2	-1.807718375	4.207436431	22.15499625	0.000138063
APBB1	-1.142292717	4.921470844	22.14250014	0.000138426
MANF	2.113745634	6.501757868	22.13388513	0.000138707
NDUFAF1	1.634669045	3.872037804	22.13092779	0.000138899
UNC119B	-0.742796477	4.708666897	22.12229829	0.000139115
STARD4	0.973409269	4.782934782	22.1137054	0.000139403
APBA1	-1.837557604	0.20882602	22.02421061	0.000139865
ASPHD2	0.840244572	3.980383534	22.09387838	0.000140116
NRG1	-2.881145294	2.586979375	22.15444096	0.000140365
RGMB	-1.228232292	2.987789942	22.05436824	0.000141725
PSMD11	0.90225809	5.668805317	22.03874016	0.000141987
DDX52	0.85100363	4.845795508	22.03104535	0.000142264
C1QA	1.965146749	4.533921554	22.01963319	0.000142697
ERICH3	4.218184543	2.69910042	22.01493969	0.000143959
TSHR	4.373550335	2.19816735	21.66502042	0.000143991
BFSP2	3.513705127	0.776246825	20.91489968	0.000144131
SLC7A6	-0.537457161	6.579002572	21.95736063	0.000144857
IDH2	1.099485683	7.125976242	21.92544599	0.000146002
XPNPEP1	0.591566759	5.88586628	21.91464952	0.000146392
EME1	2.908805219	1.844980972	22.00140843	0.000146576
LGALS9B	-2.37087991	2.138148563	21.97555542	0.000146835
CMTM3	-0.993842291	6.578526078	21.90139767	0.000146871
KNDC1	-2.822354808	1.915646728	21.97684598	0.00014827
SP140	1.225115204	6.538919292	21.85560449	0.000148542
EMP1	1.836903661	3.729179908	21.8511409	0.000148853
FCRL3	-0.960265072	6.276151281	21.80473888	0.000150424
NR3C2	-1.204537612	4.361404577	21.7820324	0.000151312
SRP54	1.596240657	6.022153517	21.77158761	0.000151667
LOC112267968	2.566671381	0.640007459	21.53792553	0.000152755
COBL	2.690808451	-0.753785745	19.20666208	0.00015311
KCNN3	3.380303962	2.690365345	21.75981612	0.000155368
GRIPAP1	0.628309658	5.751387346	21.66449058	0.000155747
RPL26L1	1.073214698	3.386588225	21.66729163	0.000155767
RPL26	-0.809451943	9.714735728	21.65536341	0.000156098
TBC1D16	-0.973102472	1.986535108	21.66744502	0.000156778
KANK3	-1.254022294	0.906699703	21.7319465	0.000157811
UBE2L6	1.434435148	8.376513102	21.59909051	0.000158298
CCNF	2.022342239	3.970608716	21.57689305	0.000159309
FKBP5	1.076952713	7.3932697	21.5708427	0.000159414
RTN4IP1	0.868080607	2.631521527	21.57611816	0.000159552
MET	4.28336938	1.077244485	19.90724068	0.000159702
BCORL1	-0.910831921	4.11683296	21.55558286	0.000160072
SGO1	1.841031128	2.609758201	21.55653748	0.000160828
TSPAN18	-1.386512653	4.797931299	21.53104919	0.000161025
CHURC1-FNTB	1.495633751	2.463286645	21.54755541	0.000161078
NCAPG2	1.811951889	4.486817965	21.50196746	0.000162219
PGAP1	1.889034431	3.360071136	21.4992278	0.000162569
CCDC85C	-0.881955948	2.480653806	21.49580536	0.000162963
EIF3F	-0.802166111	7.878832107	21.4543199	0.000164114
ACACB	-0.790532151	4.14977937	21.44060021	0.000164726
PSMC3	0.822817825	6.112490193	21.42836311	0.000165182
SEC11C	2.424263309	6.326503115	21.41374626	0.000165795
DMC1	3.150658134	0.933276006	20.98341215	0.000166509
SP100	1.017339954	8.294529776	21.36207543	0.000167943
KCNIP2	-1.393627426	1.044655593	21.47131433	0.000168053
SFT2D1	0.860343319	4.876827074	21.34664746	0.000168606
SCARB2	1.228080462	7.148169807	21.32759882	0.0001694
RPL35A	-0.7535753	8.605018014	21.32168127	0.000169651
DNAJB11	1.73474053	6.530389541	21.30026591	0.000170565
TBC1D22A	-0.586551195	5.853853688	21.29423775	0.000170824
BATF2	3.094141917	4.518695181	21.29770345	0.000170907
FCMR	-1.01783561	8.552552954	21.28714922	0.000171126
PDZD4	-1.738744982	4.828899722	21.2745316	0.0001717
PSMA5	1.199207453	6.158366802	21.25705385	0.000172424
ACOX2	2.12593369	-0.420658726	20.22525133	0.000172488
RNF11	-0.703911683	6.698935582	21.24838447	0.000172799
IFI16	1.246183183	9.056327195	21.24292873	0.000173036
ZDHHC1	-1.878285056	1.417617886	21.34183336	0.000173114
SLC41A3	-0.649368826	4.61864854	21.23553774	0.000173384
CHMP5	1.769930334	5.976527005	21.22586072	0.000173788
SOS2	-0.704884091	6.656324038	21.205043	0.000174691
ASIC1	-1.913898163	-0.25431545	20.52375225	0.000175604
CACNG6	-2.342975068	0.798662134	21.18473348	0.000176861
PKIA	-0.89251649	3.929779348	21.12461964	0.000178326
SLC27A2	1.743927863	1.528162144	21.17724884	0.000179454
RSAD2	4.522385443	8.624470233	21.09583213	0.000179567
TMPRSS3	1.63935964	0.857299179	21.20368699	0.000180158
TRIM6	2.864306262	0.926871353	20.86971298	0.000181212
CDCA7	1.764207399	3.608376863	21.05463363	0.000181621
DPH5	-0.567015946	4.312222566	21.04123507	0.000182083
CRTC3	-0.624341267	7.232669342	21.02203512	0.000182934
GRWD1	0.98219847	4.753387348	21.02014938	0.000183038
AK8	-1.905365066	-0.744268718	19.44939957	0.000183466
PARP12	1.337974341	7.146410785	20.97708154	0.000185024
ARL2BP	-0.555986584	6.060397225	20.96861015	0.000185423
RNF121	0.687149619	3.684008821	20.95495196	0.000186132
KMT2A	-0.754252718	7.759520509	20.94937934	0.000186325
CASP10	1.019033416	6.161494985	20.94584445	0.000186493
TACO1	0.677211884	3.898450625	20.93982894	0.000186827
TCP11L2	-0.992118342	4.390683935	20.90901627	0.000188276
PALD1	2.196243147	2.097274576	20.9590732	0.000188633
IL16	-0.98332772	8.174817826	20.89535503	0.000188892
COMMD4	0.647809409	3.757274139	20.88899702	0.00018926
RRM1	1.733383893	5.491924789	20.86741766	0.000190246
GALK2	0.972851857	4.031513227	20.82781329	0.000192215
APOL6	1.569115889	8.406673643	20.8113977	0.000192958
RBM45	1.01448603	2.963720094	20.81653177	0.000192973
RPL14	-0.728356196	8.981442132	20.76155428	0.000195417
RTCB	1.034248561	6.007022965	20.74846144	0.00019607
CHAC1	2.835312676	0.795695804	20.46422947	0.000197072
DRAM1	0.984763495	4.720626244	20.71756325	0.000197636
PARP14	1.600851838	8.332371651	20.71294098	0.00019785
CCNJL	-2.042475472	3.492829038	20.70708308	0.00019852
NELL2	-1.429167097	5.573569066	20.68927581	0.00019906
NDUFA9	1.01274708	5.492907413	20.6779635	0.000199631
ERGIC2	1.218121358	5.450187738	20.66135241	0.00020048
ETFA	0.685928697	5.717187967	20.62721197	0.000202223
FRY	-1.021999867	5.364610418	20.6174834	0.000202738
BBS1	-0.85812561	3.521268751	20.61690658	0.000202883
MRPL15	1.178173203	4.115776707	20.60797171	0.000203275
NASP	1.354147764	6.531944278	20.56417708	0.000205504
STARD9	-1.058096504	3.742003707	20.54347313	0.000206706
CKS1B	1.495005635	4.114320383	20.52009196	0.000207909
TPPP3	-2.064245887	3.775972121	20.49111068	0.000209646
TPCN1	-0.831234743	6.076570969	20.46454035	0.000210814
PRXL2B	-1.037653938	4.433963383	20.45925496	0.000211134
IFIT3	3.668633869	9.302214398	20.44897934	0.000211654
NR1D1	-1.672112583	4.782872965	20.42567521	0.00021296
IGF1	3.484417451	1.970620671	20.43519194	0.000213517
CD7	-1.205463486	7.545508325	20.41359262	0.000213585
MRPL58	0.902015377	3.949266552	20.40838191	0.000213936
ZMAT4	-2.11616072	1.029392043	20.49875441	0.000214633
SDK2	-2.060238009	3.478067215	20.38339737	0.000215665
APOL3	0.969945021	6.90481074	20.36632313	0.000216193
CLPTM1L	1.413262952	7.1084724	20.36257912	0.000216401
NME1	1.787640315	4.974856352	20.36147526	0.000216491
TMIE	-1.872655349	-0.053000916	20.05748648	0.000216577
COX17	0.900671318	3.788790523	20.35852386	0.000216697
TMED1	0.672947001	4.284373235	20.3514552	0.00021706
HSP90B1	2.546685095	10.63833009	20.31951813	0.000218811
TSG101	0.586085288	5.841539183	20.29579295	0.000220152
ERP44	0.783818517	7.345185982	20.28375723	0.000220835
OAS1	2.221317752	8.61990763	20.27430431	0.000221373
THOC7	0.650787999	4.98695904	20.26430671	0.000221959
TOR3A	1.051643219	5.96117765	20.26283918	0.000222029
AMIGO1	-1.140859574	4.164473105	20.25491815	0.000222551
ORMDL2	0.837150389	4.668962693	20.21790697	0.000224635
FKBPL	1.143325739	1.879975773	20.24408209	0.00022485
RNF43	-0.984414477	4.575031073	20.21014623	0.000225096
CASP3	1.825228406	5.666258003	20.20502595	0.000225375
DDR2	2.845153577	1.917042445	20.26300147	0.000226878
TIMM10	2.194149786	4.581917584	20.1786237	0.000226986
IFIT1	4.318674141	8.762172514	20.17638499	0.000227038
RBL2	-0.786725891	8.466521158	20.17633568	0.000227038
ZBTB22	-0.711151319	4.915377374	20.16962938	0.000227453
POLR3G	2.187094846	2.388393212	20.19669056	0.000228043
PFDN6	0.89697325	4.411278621	20.1168333	0.000230597
ABCB9	2.151936071	2.836174535	20.13063628	0.000230861
PLEKHH2	-2.170873592	-0.104995428	19.47625212	0.000231018
RNF144A	-1.023953717	4.654024383	20.10517993	0.000231283
TMEM204	-1.315459823	4.085634217	20.10301435	0.000231469
DEPP1	3.681618067	2.276611477	20.10681966	0.000233667
CIAO2B	0.744396831	4.920872215	20.05225148	0.000234462
UST	-1.114032158	2.887202191	20.05534584	0.000234702
BACH2	-1.112756526	5.364403318	20.04776588	0.000234734
PTPRU	2.195785591	0.42667891	19.90467768	0.000236794
RPL18	-0.759523805	9.367077903	19.99205007	0.000238135
ADD2	-1.012923643	3.316596746	19.98787029	0.000238616
UGGT2	1.395288097	1.998877875	20.00567218	0.000239148
GAS1	-1.385180916	0.489285393	20.08119271	0.000239368
LMAN1	2.071882668	7.554580325	19.96469323	0.000239833
PLEKHB1	-1.193010896	4.740553842	19.95913675	0.000240209
ATP13A1	1.021900274	7.394959423	19.93736432	0.000241542
MUC1	2.371930809	2.29724006	19.97761481	0.000242173
NCR3	-1.410073231	4.538405178	19.92315877	0.000242485
RTP4	2.343446697	4.175458114	19.91997801	0.000242838
PAICS	1.696602712	5.951578489	19.91538279	0.000242938
NUDT1	0.85967585	3.557994259	19.91574836	0.000243027
SLC35B3	0.828186787	4.017347666	19.91351011	0.000243106
ZBTB8OS	0.694038513	4.456570393	19.9122818	0.000243161
LRR1	1.356829501	3.215805736	19.9092022	0.000243604
PFN2	-1.322073727	1.284529942	19.97948206	0.000243771
NUDT11	-1.559845329	0.055373386	19.84714039	0.000243876
COL13A1	-2.646640212	0.300791205	19.41112602	0.0002442
SAMD9	1.984787081	8.630476984	19.89332268	0.000244325
PSMB8	0.816619082	7.381866742	19.89216024	0.000244399
IL27	2.758331727	1.100600375	19.85198118	0.000244465
PHGDH	3.079037117	4.208169302	19.88631078	0.000245263
PIK3C2B	-0.71140694	5.026113046	19.86109741	0.000246404
GOLT1B	0.985438669	4.696814891	19.85869564	0.000246561
ALAS1	0.777789574	5.520380443	19.85619653	0.000246707
CAPN5	-1.640680931	2.891036628	19.84896474	0.000247902
ITGA7	1.817393224	1.82764941	19.88820403	0.00024814
SNX22	-1.499501274	3.490537557	19.82729695	0.000248826
ARSG	-0.629511835	4.308613738	19.80378578	0.000250136
PSMD14	1.313866626	4.943789148	19.79436248	0.00025073
UCHL3	0.929109663	3.8257493	19.77700055	0.000251925
ZWILCH	1.635572489	4.048852075	19.75851158	0.000253179
GDF7	-1.530604354	1.259395195	19.84360144	0.000253214
PLXNA4	-1.430738902	2.876895325	19.74988199	0.000254264
VIPR2	-1.74535137	0.08875557	19.6138049	0.000255
TRAIP	1.824404106	1.884878121	19.74936718	0.000256996
NOXA1	-1.342014834	1.650540915	19.73418767	0.000258108
DCTN6	0.761399417	3.97720855	19.6826989	0.000258197
MRPS18A	0.827871609	4.839769879	19.6516161	0.000260261
ZFX	-0.782706513	5.456401366	19.64444967	0.000260737
EEF1D	-0.671490727	8.690740916	19.63299558	0.000261515
TBC1D10A	-0.775274663	5.032593079	19.61320175	0.000262898
FAM219B	-0.544557736	5.165763967	19.61074449	0.000263057
MLLT3	-0.759341654	4.827793391	19.60296137	0.000263608
MDM2	1.087017205	6.344458373	19.5951795	0.000264123
GYG1	0.99424125	6.345113205	19.55068455	0.000267226
TCF19	1.818260513	5.33419718	19.53918858	0.000268056
SCFD1	1.028528894	5.620080757	19.53234068	0.000268526
PHTF1	0.78812215	3.69308299	19.50211184	0.00027075
RAB3IL1	2.376910967	0.467550451	19.30610782	0.000271155
SIGLEC16	1.834862803	3.57333666	19.45886454	0.000274048
BANP	-0.625588567	4.203050167	19.4403724	0.00027515
EIF2B3	1.062056939	3.59080667	19.43615685	0.000275541
WDR76	1.585222193	4.300227471	19.4240433	0.00027636
MAGOHB	1.091044737	3.410864464	19.42185288	0.00027664
ACVRL1	1.852559129	2.050929098	19.45809642	0.000276694
RFC3	1.629755099	3.545842212	19.4142639	0.00027724
HSD3B7	1.867797264	2.181555087	19.40231753	0.000280359
ZBTB32	2.897741472	4.041186988	19.37350827	0.000280544
NUAK2	-1.1417214	5.64449985	19.35834122	0.000281119
DPP3	0.761420806	5.349342228	19.35839739	0.000281119
TPPP	-1.351772186	2.046187782	19.38113002	0.000281633
PIANP	-1.434216021	0.279407277	19.39834859	0.000282917
EIF2S1	1.17474673	5.956315664	19.32589591	0.000283536
MICAL3	-0.683775793	5.269994318	19.31950503	0.000284022
PPM1H	-1.32311473	1.541790108	19.36071199	0.00028502
NHS	-1.30388809	1.931686634	19.33541807	0.000285275
DRG1	0.702311188	5.244470133	19.29829225	0.000285625
TRIM26	0.646440173	7.160932873	19.2964909	0.000285747
GLS2	-1.079625331	0.632485072	19.39761659	0.000286617
CD2AP	1.046844373	6.130381995	19.2505765	0.000289242
RPS25	-0.707469064	8.982069626	19.24663506	0.000289543
BCL11B	-1.085288899	6.518297533	19.2363982	0.00029033
ADA	1.083991327	5.27514695	19.22690284	0.000291077
GTPBP1	0.785033482	7.265792524	19.20786553	0.000292534
JPH4	2.196090692	2.108287161	19.25040237	0.000293052
SLC7A11	2.017341831	1.393448606	19.27231342	0.000294054
AP1S1	0.603004858	4.35361823	19.15302404	0.000296872
LDLRAD4	-0.85365746	4.872677808	19.14331624	0.000297616
PRRT2	-1.599463929	0.164497332	19.12405961	0.000298446
TNFSF10	2.47796703	8.770811347	19.11872695	0.00029954
PRRC2B	-0.52652871	8.11897486	19.10663743	0.000300505
RPS7	-0.694714945	9.077770282	19.07239061	0.000303256
IFITM1	1.478022114	10.17498468	19.06923246	0.000303511
SPATA24	1.412236856	1.691736359	19.11234755	0.000303546
GALE	0.768914573	3.125983552	19.05346748	0.000305047
MRPS22	0.838596713	4.647241176	19.03637111	0.000306207
ANKMY1	-0.704595852	4.239599269	19.02840983	0.000306888
MRPL18	0.722108019	4.702127673	19.01586332	0.000307882
STAM	-0.529213294	4.642255299	19.00457627	0.00030882
ATAD5	1.418477161	3.3696576	18.97271441	0.000311717
MESD	0.885861715	5.782953338	18.95978598	0.000312499
GPR183	-1.271936919	6.414683996	18.95016175	0.000313305
MAP3K14	-0.767003935	5.844371085	18.9465247	0.00031361
NXPH4	-2.315463887	1.045416971	19.01835772	0.000314095
PRIM1	1.108474266	3.85028507	18.93924574	0.000314328
CYB561	-0.719668973	4.418347781	18.93025477	0.000315019
SEC24A	1.555378493	6.573378217	18.92198211	0.000315671
DUSP14	-0.931611699	2.025325444	18.94145003	0.000315855
CTNNAL1	1.816883506	2.909785759	18.92090118	0.000316631
MFHAS1	-0.871427956	5.589224311	18.89979132	0.000317555
EMC7	0.870650461	5.731089972	18.89716435	0.000317774
BICRAL	-0.676082618	6.649267225	18.89225425	0.00031819
ERH	1.104129911	5.561660536	18.88987806	0.000318407
TP73	3.367096976	2.887044292	18.93880853	0.000319195
ACADM	1.242237791	5.584119223	18.86445596	0.000320583
SLC16A10	-1.218991057	1.151831523	18.93322578	0.000321218
RPL6	-0.785271405	9.59173395	18.85436786	0.000321433
ACAD9	0.579292759	4.57903447	18.84547855	0.000322238
KIAA1328	-0.590077126	2.727505831	18.84698475	0.000322594
TMEM33	0.826816035	5.652360729	18.82861311	0.000323664
ADGRB2	-1.853103508	1.031936184	18.92303834	0.000323797
HGSNAT	-1.081695031	5.665428052	18.81880466	0.000324517
SEC61G	1.51474998	5.036304843	18.81226584	0.000325111
UTP11	0.904688792	4.31421509	18.79369722	0.000326764
AMOT	-1.315157626	2.415523396	18.79933136	0.000327571
GPKOW	0.648673761	4.61968414	18.72900286	0.000332465
WNT7A	-1.728593616	0.93925396	18.82138575	0.000332816
GLRX2	1.292917707	2.017011637	18.73312228	0.000334205
EPS8L1	1.176508847	1.395529729	18.76298991	0.000334207
FH	1.075246923	4.860282045	18.6836558	0.00033653
RHOC	-1.302278283	6.346993465	18.67483909	0.00033731
TGOLN2	-0.612901918	8.79537245	18.67091437	0.000337663
BAZ1A	0.622275514	7.495560384	18.62064752	0.000342267
MRPL14	0.860080567	3.835941978	18.61355108	0.00034302
NIPAL2	-1.02438418	4.018127876	18.61220133	0.000343152
TOMM20	-0.635109301	6.965494505	18.59574154	0.000344574
AZIN2	-1.284277376	0.645942164	18.69776156	0.000344699
MLLT6	-0.804614854	9.324298278	18.58046569	0.000345997
SKAP1	-0.895643799	5.769697089	18.57972514	0.000346072
VIPR1	-1.49636842	4.691105655	18.56290869	0.000347693
SPX	-1.996872504	1.12252926	18.64330663	0.00034878
SGSM1	-1.194747316	1.785064091	18.56933897	0.000350326
OAS3	2.33056166	9.635814322	18.53440069	0.000350328
WSB1	1.046646788	7.386842693	18.53091031	0.000350659
WWC1	-1.042781411	0.203692207	18.62773543	0.000350755
RNF141	-0.925788632	5.875765739	18.52925405	0.000350821
CDC27	0.751901568	6.246447182	18.5227128	0.000351437
NAT1	1.066764137	3.195537223	18.52153816	0.000351857
ACAT2	0.942228651	3.959676675	18.51464284	0.000352301
TPBGL	-2.442018252	0.077733662	17.935234	0.000352922
PHC1	-1.140108505	5.906767131	18.50121241	0.000353491
NSG1	-1.407890476	3.958212981	18.49671268	0.000354083
IL10	1.727691824	1.331578742	18.56655017	0.000354437
TRAK1	-0.613777377	6.62320448	18.48432235	0.000355105
TMEM185B	-0.607097656	5.005442193	18.47605608	0.000355925
SIK2	-0.49756758	4.855050609	18.4537836	0.000358081
MXD4	-0.837825224	6.543075252	18.45335944	0.000358094
BRD3OS	-0.575922161	3.550920991	18.4463824	0.000358927
ATG4A	0.806146789	4.460407129	18.44495061	0.000358964
ARHGAP11A	1.966780278	4.529239011	18.44504207	0.000358994
AEN	1.045549412	5.048769066	18.43515705	0.000359887
PPIB	1.511262483	8.838096006	18.43045896	0.000360323
GGCT	1.05107849	3.519769629	18.42572893	0.000360973
SAMD4A	2.15553191	4.041905147	18.42141954	0.000361473
MRPS18B	0.733871329	5.514494981	18.41145315	0.000362194
TMCC1	-0.778576094	4.981751144	18.40746772	0.000362606
LDB2	-1.893512829	0.073292427	18.23111454	0.000364416
EIF3E	-0.536488698	8.263475425	18.38389198	0.000364902
HERC5	2.812004795	7.272395416	18.37256873	0.000366033
PLEKHH3	1.861996841	1.048816664	18.44995481	0.000367023
DELE1	-0.706887279	6.046702079	18.34961872	0.000368317
ADAM22	-1.028826607	1.678287806	18.38329477	0.000368485
BAIAP2	-1.097357012	3.350811029	18.34774667	0.000368816
BRIP1	1.200165263	3.077370231	18.34694876	0.000369002
ARHGAP35	-0.786609409	6.212058865	18.33662239	0.00036962
TOP1MT	-0.77200198	4.036867094	18.3187764	0.000371512
BMI1	-0.627170729	5.892043492	18.30658452	0.000372651
ADGRE3	-2.02621193	4.325260997	18.29796672	0.000373688
KAT7	-0.743147955	6.51649778	18.26838677	0.000376542
DTX3L	1.587272227	7.931481615	18.26428233	0.000376963
GCSAM	-1.06364642	4.008030099	18.25751316	0.000377773
IL24	-1.052314382	1.562522261	18.26305223	0.000381361
LYNX1	-1.996314836	2.238280163	18.25166904	0.000381811
LARP4	1.130263892	5.011772287	18.21521352	0.000382061
SLC26A11	-1.160880337	4.331012667	18.21387041	0.000382264
CHUK	0.88914659	5.252603867	18.20664523	0.000382951
ABCC5	-0.783027569	4.831234073	18.20445658	0.000383192
APIP	0.833260558	3.95160932	18.20167695	0.000383548
RBX1	0.879124992	5.216105308	18.18026767	0.000385717
RPL12	-0.702554917	9.557341705	18.17958635	0.000385769
ECT2	1.754721363	3.936849115	18.17958789	0.000385981
NECTIN2	1.633519246	4.221286346	18.16747878	0.000387169
SYBU	-1.609800354	-0.444899148	17.67808084	0.000387705
CINP	0.820743274	4.037755232	18.15994288	0.00038793
EWSR1	0.470231852	8.133888224	18.15286694	0.000388594
IFI27L2	0.672452258	4.154406159	18.13117054	0.000390978
AUNIP	1.953197178	0.556700903	18.14056337	0.000393081
TBCD	-0.489860828	5.830379966	18.10997001	0.000393181
NAPG	0.65280915	4.615795459	18.10654852	0.000393588
GAREM1	2.806733002	0.001516447	17.16310722	0.000394669
FAM111B	2.39293139	3.651993361	18.10042626	0.000394866
WDR37	-0.554987853	5.381738158	18.08731613	0.00039563
ZXDA	-0.978485219	3.345351019	18.08447933	0.00039622
CHCHD6	-0.923415843	1.159833623	18.14063158	0.000396699
RACK1	-0.69775372	10.18970775	18.07312045	0.000397163
HLA-DOB	-1.245937697	4.074498246	18.06269217	0.000398421
ADAR	1.072464444	9.598909994	18.05312887	0.000399343
KCNH2	-1.528547385	1.420518205	18.11394305	0.000399728
RWDD2B	0.660918832	3.419016579	18.04780682	0.000400124
NME1-NME2	2.1803221	1.406332774	18.11801194	0.000400585
CD244	-1.226312944	5.897496437	18.0261728	0.000402311
CCDC141	-1.326357933	1.357772593	18.08021823	0.000403039
TMED9	1.005709847	6.85266532	18.01762384	0.000403249
TRERF1	-0.905540704	6.061952177	17.99293749	0.000405993
FCRL1	-1.511466749	5.672552553	17.98327467	0.000407087
SUSD4	-1.502611315	1.310427722	18.05142277	0.000407255
PATZ1	-0.599522313	5.683212901	17.97897874	0.000407554
SPINT2	-0.943865402	5.011642992	17.95423613	0.00041036
CD44	-0.864619846	9.402748954	17.91956234	0.000414256
TMEM220	-0.945582291	2.227718772	17.92994112	0.00041475
TTBK2	-0.605010413	5.261678463	17.88504283	0.00041822
PGAM1	0.752918716	8.224204221	17.88467639	0.000418252
IL4I1	1.868231527	3.163506091	17.8880667	0.000418635
PLEKHG1	-1.204741962	3.590248159	17.86671075	0.000420577
SCAMP5	1.271489907	3.976917592	17.85716009	0.00042157
PSMD12	1.04333591	4.993921537	17.85027725	0.000422259
CRELD2	1.488460266	5.312974498	17.80712159	0.000427311
CDC7	1.163934663	3.773235729	17.80815221	0.000427333
GATA2	-1.421226489	4.887822634	17.80587991	0.000427481
SAPCD2	1.31363084	3.195587167	17.80371009	0.00042813
DNMT1	0.615845063	7.044823787	17.76874138	0.00043184
TXNDC11	1.727301531	7.769188184	17.76217647	0.000432624
CDC42BPG	-1.223166893	2.404827743	17.75706338	0.000434869
EIF3D	-0.475384915	7.783958335	17.74184289	0.000435062
ZBTB4	-0.90413615	7.526966796	17.73434219	0.000435965
LINGO2	-2.05544967	1.408388487	17.77147707	0.0004409
PRAG1	-1.273329406	4.626128371	17.67902313	0.000442743
DEXI	-0.56996768	4.182500601	17.66769775	0.000444159
ACOT13	0.614942334	4.059521225	17.65984047	0.000445137
NOL3	1.248625198	1.494049871	17.69335783	0.00044645
GLTP	-0.540854816	6.209356921	17.64665459	0.000446681
MLH3	-0.854002137	4.163937692	17.64284738	0.000447254
HIRIP3	0.87106367	4.070090913	17.64262738	0.000447272
TCF7	-1.245100039	8.890653344	17.64130219	0.000447341
CENPP	1.846563858	2.412153646	17.64675571	0.000449148
EIF5B	0.941523293	6.477757024	17.62531607	0.000449329
PSMB9	0.939632123	7.408815278	17.61326773	0.000450833
CNIH4	0.980287462	4.513546717	17.59423731	0.00045328
PPP2R1B	0.966201277	4.863981392	17.59383832	0.000453299
ENHO	-1.80890146	1.61512818	17.6515504	0.00045331
SKA2	0.992365163	4.971285318	17.53944925	0.0004602
GART	1.09636482	5.787304085	17.52022163	0.000462649
PPM1K	1.059571733	5.843730084	17.49344846	0.000466105
AXIN2	-1.410426284	3.389103951	17.49618711	0.000466203
GMPPA	1.361010292	5.546744745	17.49082499	0.000466464
KLHL21	-0.58884518	5.258404367	17.47283294	0.000468796
DDX60	2.155133892	7.105968516	17.47020169	0.000469129
CRTAP	-1.005774302	7.286105714	17.44789295	0.000472055
RAB3A	-1.54439325	1.476190582	17.50201605	0.000472455
LSM1	0.624238205	4.566471826	17.43994594	0.000473153
SYNGR3	-1.449200076	0.535297465	17.50731528	0.000475346
SAMD10	-1.0761837	3.73168369	17.41945395	0.000476029
UBXN4	0.671510839	7.031800365	17.40997486	0.000477075
LARGE2	-1.812854429	3.089658673	17.40494751	0.000478809
JADE1	-0.527530921	5.575096046	17.3898497	0.000479771
POLD1	0.823387595	4.936651033	17.37637062	0.000481601
KDM3A	-0.555346569	6.190459219	17.34241822	0.000486169
ENPP2	1.497266499	2.580843788	17.34447229	0.000487321
STAT5B	-0.639381133	7.835240461	17.32492498	0.00048855
NBPF1	-0.856363454	3.309042957	17.32558732	0.00048879
UBE2A	0.483552747	6.218749694	17.30404821	0.000491414
RPS5	-0.707528411	8.604602237	17.29941096	0.000492052
CHAF1B	1.421982475	3.33266546	17.29924006	0.000492515
MRPL1	0.99732519	4.219342258	17.29124523	0.000493264
ARHGAP11B	1.086552373	1.050835034	17.34679849	0.000494945
SELENOS	1.333833631	5.229599229	17.27524059	0.00049542
SPCS2	1.373289262	6.924520902	17.27394786	0.000495575
CNNM3	-0.694596055	5.530663849	17.27384415	0.000495597
CEP126	-1.108759287	1.893143973	17.29294984	0.00049641
ALOX15	-2.691264958	0.944194568	17.24881004	0.000496673
GNL2	0.744050535	5.571569033	17.23408887	0.000501155
CHPF	2.407154072	5.26019039	17.23337507	0.000501317
SRPRB	1.532153822	5.194560029	17.22642493	0.000502251
ETFB	0.698256926	4.719407187	17.22632739	0.000502273
SPATS2	2.003885196	4.92578053	17.21986735	0.000503218
TFDP2	-0.778989852	5.627077263	17.21912684	0.000503261
ABCA3	-0.980772361	3.361708673	17.21706552	0.000503887
MRTO4	1.087439441	4.187448553	17.20629982	0.000505169
XBP1	1.972133547	9.213995316	17.18825891	0.000507635
SAP30	1.20594939	3.487222857	17.1384986	0.000515089
CCDC90B	0.694925902	4.819423205	17.09120455	0.000521721
WDFY4	-0.708391292	6.984167311	17.07405109	0.000524216
TSPYL4	-0.727882534	4.927548302	17.06480435	0.000525624
PFDN2	0.639321496	4.074867118	17.05130054	0.000527689
PSMC6	1.081799598	5.336312528	17.04879476	0.000527988
CLPB	0.730608152	4.170825739	17.04472599	0.000528658
C2CD4D	-1.374517581	-0.315762958	16.85764473	0.000529735
PLEKHM3	-0.609721838	5.012753799	17.03583125	0.000529931
SLC37A1	0.69067416	5.835561589	17.03535342	0.000529971
PDHA1	0.727394499	5.60458021	17.03192553	0.00053049
PRMT5	0.980984537	5.617461208	17.02564801	0.000531438
MRPL39	1.179290204	3.582024405	17.02440499	0.000531853
CCRL2	1.654578823	3.55562336	17.00635829	0.000534732
RNASEH2A	1.258207955	3.728982252	16.97668156	0.000539043
DHRS9	2.287061723	4.134269044	16.97206012	0.000539896
TDRD7	1.432861062	5.520810044	16.96457837	0.000540698
LTBP2	-1.105847756	1.671345508	16.98876955	0.000542017
REXO2	1.066435883	4.119320468	16.94235977	0.000544202
AKR1A1	0.715565575	5.707371755	16.94155906	0.00054421
FICD	1.32404282	2.027399356	16.95770422	0.000544878
RTN1	-2.210824554	4.432546997	16.92435597	0.000547086
MANEA	2.071953047	5.124605892	16.90954069	0.000549217
TTC3	-0.566811154	7.46633075	16.88908475	0.000552354
UBL5	0.577511945	5.396426253	16.88102329	0.000553634
ADARB1	-0.673322337	5.039834437	16.87432713	0.000554705
TMEM51	1.938411596	2.166997233	16.90100361	0.000554975
COX5B	0.541992739	6.237479101	16.86468365	0.00055619
MIXL1	3.381581766	2.340538648	16.90970042	0.000558197
EPPK1	-1.390522799	2.040286817	16.87465046	0.000558388
MCM7	1.250862231	6.928870016	16.84596313	0.000559152
CSTF2	1.020339167	3.914801116	16.84668348	0.000559177
C4orf33	1.065385508	4.178355854	16.84340275	0.000559666
ZGRF1	1.274746402	2.803139488	16.84480434	0.000560269
CD274	2.060407964	4.103156243	16.84037667	0.000560346
ATP1B3	0.843948626	6.371677785	16.82188773	0.000562987
TRIM22	1.441551209	8.868599914	16.81324482	0.00056437
MBP	-0.823546816	7.720168795	16.81076126	0.000564769
CMC2	0.853387723	4.031152816	16.81054384	0.000564919
KAT6A	-0.579155458	7.710448381	16.80427462	0.000565811
APOL2	1.180874549	6.627637045	16.80263491	0.000566075
INTS13	1.176986023	4.427222968	16.80222217	0.000566223
MCTS1	0.749998676	5.13210427	16.79045891	0.000568067
SEC22B	0.834315184	6.01697254	16.78047962	0.000569653
AK5	-1.580667594	3.425108721	16.78237935	0.000569923
TNFRSF13B	2.390191941	4.094980208	16.76023649	0.000573399
EIF4G1	0.749867662	8.473646343	16.7361167	0.000576888
IFT88	-0.73520756	2.93801084	16.72681274	0.000579061
MRPL17	0.901681153	3.837754188	16.7222043	0.000579324
ZFYVE28	-1.03894485	4.571838767	16.70688103	0.000581776
UBL3	-0.774375643	6.341880416	16.70442018	0.000582122
ANKLE1	1.3213327	2.142550451	16.70936237	0.000584098
KDM4B	-0.559753816	6.207569249	16.68000726	0.000586191
NCOA7	1.282777315	6.510789351	16.67293125	0.000587373
VEPH1	-1.693633315	1.017567837	16.72870602	0.000591017
GPN3	0.920653767	3.486400988	16.63812434	0.000593513
FAM131B	-1.278462417	1.446248255	16.6754248	0.000594755
KDM2B	-0.50382354	6.053914927	16.62588822	0.000595318
PDSS1	0.66464147	2.528280006	16.63076654	0.000595502
COX7B	0.721392569	5.649606951	16.61611257	0.000596985
MLH1	0.874429026	5.239003411	16.61317619	0.000597508
TMEM8B	-1.140932635	3.505024534	16.60866272	0.000598604
NDUFAB1	0.999256942	4.409222581	16.60539234	0.000598899
SLC25A53	-1.084570232	2.893364681	16.58750794	0.000602767
NDUFB6	1.358531336	3.750233683	16.57879284	0.000603631
DARS2	1.259739986	4.326629529	16.57515624	0.000604122
WBP4	0.53785779	3.608841358	16.55658201	0.000607427
RASL11A	-1.334151178	1.41837139	16.59681509	0.000608804
COX6C	0.818013513	5.256857722	16.53933965	0.000610265
PLCB1	-1.353046507	3.252664757	16.5250252	0.000613399
FAM117A	-1.00677773	7.253456405	16.51769772	0.000614034
NT5DC2	2.370323706	4.530627786	16.47624015	0.000621621
LMNB2	0.899117178	5.469523964	16.45841613	0.000624584
PBXIP1	-0.636793414	7.751698765	16.4561635	0.00062497
AGRN	1.76162587	5.149834285	16.44699786	0.000626665
DDR1	-1.100843888	2.692340334	16.45334288	0.000626733
HSPD1	1.471870188	7.222699821	16.44106561	0.000627687
PSMC3IP	1.650887646	1.061683437	16.51333654	0.000627748
MLKL	1.070215497	6.097634332	16.43898291	0.000628064
GLRX	1.092413454	6.837553736	16.42617557	0.000630378
FMO5	-1.02613719	2.709443321	16.42652226	0.000631465
PPIL1	1.153393483	4.143544797	16.41996961	0.000631638
CNTNAP3C	-3.337818465	0.688218601	15.89930771	0.00063375
NDUFB9	0.486378761	5.792225885	16.40681803	0.000633901
DCPS	1.037949324	5.924446399	16.40165171	0.000634841
GALNT11	-0.81274632	4.989697161	16.37846712	0.000639134
CSGALNACT1	-0.88076605	4.708357695	16.3772336	0.000639376
IL2RB	-1.155366436	9.295712319	16.37597194	0.000639547
SLC25A10	1.632985208	2.507943489	16.38756823	0.000639682
SALL2	-1.272037287	2.312459389	16.3891119	0.000639723
PRR12	-0.903792494	6.988622515	16.37421091	0.000639872
RPP30	0.604619395	4.369293286	16.36859187	0.000640991
PSEN2	0.889366026	3.479326777	16.36473288	0.000641911
COQ8A	-0.514799048	5.140555904	16.3625091	0.000642053
ZNF831	-0.991115664	5.696868162	16.36034655	0.000642441
TIMM23	0.726723751	5.19063091	16.35188669	0.000644031
ITFG1	0.690194558	5.828717182	16.34421183	0.000645426
GBP5	1.852579613	8.487049752	16.34236945	0.000645767
AGAP1	-1.382667543	4.017346578	16.34086803	0.000646263
HIGD1A	0.658436843	6.013288459	16.32623227	0.000648779
CNR1	-1.722208211	-0.346239373	15.95951411	0.000651029
SRP19	0.924634409	5.232727098	16.30855201	0.000652123
EAF2	1.882514829	5.194491566	16.29905202	0.000653933
KDF1	-1.457222359	0.125310179	16.30742313	0.000654432
ZC3HC1	0.674099756	3.630612884	16.29583635	0.000654678
POU2AF1	2.709986538	8.063087238	16.28031777	0.000657429
TXNDC15	1.27537171	5.659632543	16.27115436	0.000659195
SQOR	0.899061204	6.797730591	16.26569133	0.000660212
UAP1	2.047393419	5.991972048	16.2622557	0.000660893
PMM2	0.769237044	5.416213434	16.25192631	0.000662861
RPA3	1.307807251	3.701528463	16.23721646	0.000665935
FDPS	0.677288333	5.765646065	16.23088973	0.000666887
SNRPD1	0.963868981	4.759004475	16.22866265	0.000667356
MSMO1	0.919263139	3.867767818	16.22480584	0.000668219
MTG1	0.801401188	4.331657934	16.21925054	0.000669225
RCN1	0.822887173	4.60756246	16.21525211	0.000669974
MOV10	1.183663524	6.806043014	16.21365859	0.000670217
VPREB3	-1.592669969	3.287293861	16.21410482	0.000670946
ARHGAP24	-0.694054833	3.237675439	16.21180991	0.000671
IL9R	-1.188140112	2.325594754	16.19848781	0.000675619
PSMD1	0.805461365	6.269259969	16.18301267	0.000676189
SLC38A10	0.52856303	7.683357017	16.16985377	0.00067877
MRPL51	0.993851019	5.29479287	16.15297091	0.000682129
DLG5	-1.306254596	3.388535592	16.14522229	0.000684173
SEC61A1	0.935160351	8.561948656	16.13889384	0.000684888
PSMB3	0.686273111	6.557111208	16.13308846	0.000686042
PRDM2	-0.559144962	6.948542333	16.13003485	0.00068665
GPR157	-1.250930075	0.828764832	16.20524012	0.000686656
PIF1	1.996483162	2.245457461	16.15092518	0.000687608
GINS3	1.554439205	2.788301365	16.13217028	0.000687658
RNF216	-0.524792119	6.361992719	16.12243453	0.000688166
SEC23B	0.995115049	6.634153477	16.11323457	0.000690005
NDUFA8	0.781899182	4.151567166	16.11363747	0.000690033
EPC1	-0.542067933	6.584878749	16.10579102	0.000691497
KLHL36	-0.612460319	5.833288613	16.09804121	0.000693059
TMEM106A	1.017767867	4.985975127	16.09459632	0.000693784
SAR1B	1.084697473	5.730284235	16.09128935	0.000694429
RPS23	-0.816541476	8.979030469	16.07922063	0.000696852
ATP5PF	0.939052675	5.737864329	16.07611477	0.000697487
TDG	0.925284698	5.506722163	16.06899528	0.000698945
EFHC2	-1.542101675	1.676834722	16.10329445	0.000699968
POLR2K	0.58547973	4.899670158	16.06051276	0.000700687
ZFYVE26	0.732932464	5.944419663	16.05172523	0.000702445
SIGLEC11	2.151540239	2.617779283	16.06912524	0.000702458
TMIGD2	-1.150305651	4.158966463	16.04120318	0.000704763
VHL	-0.522137785	6.500769006	16.03888477	0.000705071
PSMC1	0.722091499	6.186589298	16.03769152	0.000705316
PHF13	-0.586606388	3.546391174	16.03709449	0.000705696
MRPL12	1.007040403	4.581096644	16.03567205	0.000705804
AHNAK2	-1.727816905	1.170215009	16.10326795	0.000705992
CDKN2C	1.095591931	3.784869577	16.03161025	0.00070678
APOBEC3H	1.321239651	2.707229901	16.03539376	0.000707112
SLC45A1	-1.147218211	-0.216490986	15.9783347	0.000708975
ZNF599	-0.932777504	0.419757819	16.10230157	0.000710094
SSB	1.084833543	6.392427491	16.01240077	0.000710526
RFLNB	-0.935866598	6.587570637	16.0107929	0.000710858
RPL23A	-0.645923726	9.601570336	15.99878557	0.000713347
CAV1	3.695472835	2.898766641	16.02548545	0.000718553
ADGRF3	1.264454517	0.835942816	16.04486825	0.000719927
TRAPPC10	-0.491367863	7.531306633	15.96650143	0.000720088
PPP1R17	-2.405964576	0.244303303	15.7207917	0.000720183
SLC25A29	-0.892402592	5.382981109	15.96257696	0.000720931
BCL9L	-1.106945125	8.370569005	15.94313691	0.000725011
SSBP2	-0.717018107	4.498754494	15.93943699	0.000725877
ASF1B	1.547879965	4.479924726	15.93652649	0.000726535
CSTF3	0.862637857	4.397770435	15.93257093	0.000727342
FN1	2.578955797	2.313036663	15.95034686	0.000731801
SUB1	1.395084871	8.280290535	15.91106683	0.000731829
ERLEC1	1.61595466	6.344257261	15.87944064	0.000738624
ABI2	-0.478292898	5.020753469	15.85990058	0.000742892
EPOP	1.135144803	2.116700741	15.87109303	0.000743423
MPO	2.369982136	5.086794027	15.85438953	0.00074416
FCRL5	1.991978592	5.216018541	15.84198956	0.000746818
CHID1	0.918222727	4.929120247	15.84046664	0.000747128
PFDN5	-0.554915235	7.416575678	15.83968626	0.000747259
HDLBP	0.955301518	8.349886561	15.82865884	0.000749675
PROB1	1.400105779	1.671484128	15.8560954	0.000750712
TMEM258	1.181488353	5.452773054	15.80408837	0.000755121
GNAO1	-1.59308893	3.007549265	15.80911266	0.000755328
RFC5	1.026168566	4.162206457	15.79720239	0.000756741
STT3A	1.599843295	7.104229463	15.78795582	0.000758668
PIGZ	-1.023668197	1.012451928	15.84750397	0.000758777
TMEM165	0.833070199	5.641894961	15.78511397	0.000759313
TIMMDC1	0.65110915	4.892753107	15.78353795	0.000759689
GATA3	-1.268010994	5.918384141	15.77753448	0.000760999
TLR10	-0.963166729	3.929761809	15.7717661	0.000762473
NFATC1	-0.741582944	6.09875162	15.77054042	0.000762556
CNN3	-1.610510664	0.952263855	15.83450848	0.000764194
MAN1A1	1.794210482	8.127963778	15.7578809	0.000765388
GPR180	1.199746781	4.121257678	15.754263	0.000766358
ME2	0.689050702	6.860920811	15.74983861	0.000767196
SNRNP25	1.151278453	3.669399794	15.75044102	0.000767342
FKBP2	1.316019282	4.968575534	15.74409106	0.000768537
HIBCH	1.925213334	4.010889596	15.74457223	0.000768761
SEMA6C	-1.259358275	1.326655248	15.78937966	0.000769223
DDX43	1.663197517	1.039328068	15.79797326	0.000771675
PRIM2	1.049360797	3.267526862	15.72193864	0.000774004
TMEM62	0.767426054	4.263020818	15.7179682	0.000774516
SOCS5	-0.61010897	4.009406319	15.71608127	0.000774998
THAP11	-0.461707908	5.68137397	15.70036614	0.00077843
RASA3	-0.675160929	7.849617608	15.69420214	0.000779835
LSM3	0.877392391	5.534691248	15.6676822	0.000785962
ACADSB	-0.726287183	4.860649019	15.64161228	0.00079205
C8orf76	0.770580004	3.568238877	15.6296998	0.000795057
KIFAP3	0.819858103	4.458709057	15.61712852	0.000797825
GBP3	1.645926357	6.141729261	15.60126849	0.000801482
ZC3HAV1L	1.213460563	1.271937314	15.64156436	0.000803032
ANKRD6	-0.613758065	2.585391916	15.59597926	0.000804024
ADAM17	0.572957091	5.95478084	15.58753542	0.000804719
RAN	0.961282879	7.494799509	15.57713178	0.000807191
TNFAIP8L1	-0.795285598	4.633012029	15.57733035	0.000807224
GPATCH4	0.874364048	3.991332156	15.5745686	0.000807969
SPDL1	1.532897232	3.372594451	15.57661918	0.000807975
DHX58	1.532023436	5.893748536	15.57365455	0.000808044
SLC25A4	1.97646067	3.883831053	15.57521685	0.000808139
SSR3	1.33074947	7.436849058	15.56496015	0.000810096
UNC13B	2.14120309	2.644535803	15.57993773	0.000810293
GCH1	1.415939594	6.522654776	15.56348846	0.000810449
COQ3	1.406559132	1.287628775	15.6081754	0.000811708
BOLA2-SMG1P6	0.544620976	5.15039117	15.54181936	0.000815684
PEG10	-1.130521203	2.033961596	15.53672878	0.000821051
IFIT5	1.864051565	5.974529367	15.51833342	0.000821359
HELZ2	1.449235635	8.029138907	15.51328755	0.000822555
DENND1B	0.961839494	5.276828101	15.50843438	0.000823771
SFT2D3	-0.557552499	4.106930877	15.50784535	0.000824013
MLEC	1.216459367	6.87047203	15.48429428	0.00082964
MGAT2	1.025595485	6.244580949	15.48353273	0.000829828
JAK2	1.254010563	7.093364468	15.4826543	0.000830042
MYO3B	-1.346344709	0.046883626	15.48795533	0.000831124
CEP120	-0.47851072	5.951279958	15.47148303	0.000832797
HPDL	2.507984755	1.444060537	15.52291414	0.00083284
APOO	1.164809033	2.625571245	15.47256866	0.000834016
CTDSP2	-0.72542161	8.447121454	15.4657181	0.000834213
USP16	0.764858393	5.735619063	15.4654742	0.00083428
METTL1	1.318057168	2.448235006	15.47284233	0.000834715
RPL10A	-0.661151328	8.88688814	15.44964963	0.000838192
TRAM2	1.778978626	7.141172805	15.44816173	0.000838563
FAM228B	-0.884642961	1.694704498	15.45506589	0.000842724
A1BG	-1.068755965	1.346673388	15.47243733	0.000842837
CASS4	-1.347605705	4.027160278	15.41988179	0.000845869
LONP1	0.756509549	5.529766235	15.40401294	0.000849627
LRRC75A	-0.933183544	2.444377241	15.41006988	0.000850123
FAM53B	-0.764905348	7.811401667	15.39360171	0.000852237
CMTR1	0.986110135	6.730983604	15.38357271	0.000854778
PSPH	1.204967614	2.797244265	15.37939316	0.000857051
MRPL32	0.85326497	4.452574881	15.3717566	0.000857884
SLC35B1	1.123025769	5.290428144	15.37037245	0.00085817
RINT1	0.994720769	4.132745354	15.37034712	0.000858281
COX7A2	0.823290377	6.128368478	15.36563259	0.000859345
KDELR2	1.278828196	6.599597549	15.35424794	0.000862255
POLA2	0.878191745	4.768266874	15.34776746	0.000863966
ATP5F1B	0.599693324	8.636820457	15.34656581	0.000864225
USP8	0.508302549	6.268549517	15.31902145	0.000871332
MED8	0.63907687	4.999202524	15.31320094	0.000872883
SASS6	1.197947506	3.179936338	15.30719514	0.000875086
RPS13	-0.642419904	8.466259005	15.29187887	0.000878397
ERCC6	-0.682807034	4.192096204	15.27436685	0.000883126
MAST3	-0.875265351	7.442231948	15.27148635	0.000883748
FKBP3	0.977473254	4.851256725	15.26488719	0.000885533
NSD2	0.959321668	6.249951364	15.26100881	0.000886512
FBLN7	-1.1027936	2.060380375	15.27150321	0.000887917
MX2	1.553678525	8.477776333	15.24974275	0.000889492
FOXJ2	-0.736906658	6.013899185	15.24492381	0.000890777
DPAGT1	0.917863533	5.229457905	15.24461013	0.000890891
COL6A2	-1.370284287	5.023297749	15.23355576	0.000893872
ADD1	-0.466686154	8.616386338	15.22632026	0.000895727
TLR7	1.918059524	6.410088679	15.21209061	0.000899556
AGAP3	-1.017024957	4.841712143	15.20005717	0.000902842
NGLY1	0.745961423	5.586227213	15.19553767	0.000904006
MDH1	0.725912629	6.090772064	15.19282084	0.00090473
TRIM38	0.940852079	7.171045094	15.18412328	0.000907081
KPTN	1.187176463	2.972575158	15.18679334	0.00090731
LRRC40	0.959920123	4.061646681	15.17988021	0.000908402
IFIT2	3.637685228	9.241632029	15.17744502	0.000908893
APBA2	-0.856838444	5.336766814	15.17589408	0.000909337
CAPZA1	0.871758534	8.460769082	15.16823104	0.000911398
SHMT1	0.986596098	4.143856754	15.16253226	0.000913098
UQCC1	0.779661643	4.008936652	15.15060289	0.000916377
PDE8B	-1.141272518	-0.173753878	15.10416829	0.000924293
PBDC1	0.619247872	3.952028317	15.12149629	0.000924383
PLAA	0.678198275	5.425619183	15.10029337	0.000930137
COA7	1.034748678	2.655253199	15.09364979	0.000933366
DOCK9	-0.801754895	5.76509536	15.07614414	0.000936879
RASSF5	-0.576652177	8.760605709	15.07131166	0.000938226
KIF20B	1.2764452	4.525410806	15.06815599	0.000939223
LRP8	0.809455482	3.813830316	15.05601891	0.000942744
SNURF	-0.502300797	5.386271428	15.04066656	0.000946903
AHDC1	-0.90944884	4.922705397	15.03425305	0.000948776
DDX60L	1.860697138	7.983341119	15.02926026	0.000950136
ZDHHC13	0.897090627	3.812403864	15.02934367	0.000950322
TSPYL5	-1.214203138	2.488895058	15.03409514	0.000951235
RPS2	-0.884739177	11.27470037	15.01989517	0.000952811
RPS3	-0.768937707	10.15042647	15.01766483	0.00095345
FGFBP2	-1.49456488	7.563233282	15.01682085	0.000953692
NAT8	1.940822945	0.682626972	15.04629587	0.000956793
NDRG2	-1.025538382	3.397842949	15.00519297	0.000957568
GFM2	0.838455519	4.351336339	15.00359449	0.000957606
VWF	-1.702553179	2.70057679	14.99251145	0.000963479
VAMP2	-1.042401367	8.077617049	14.97284919	0.000966377
ARID1A	-0.518437843	8.20756449	14.94892508	0.000973358
PPP2R2A	0.6674374	5.737146276	14.94482016	0.000974569
RNASE3	2.103341787	1.91272203	14.98084351	0.000974816
SUCNR1	2.052723122	2.071049626	14.96961495	0.000975842
CA11	-1.176173979	2.64184325	14.94305631	0.000977068
RB1	0.684912891	6.946230819	14.9214731	0.000981437
MBNL1	-0.444910631	9.221131616	14.9204826	0.000981729
EMC2	1.047072913	4.009347809	14.9156356	0.000983369
ZXDB	-0.932067642	4.744029304	14.90908483	0.000985189
PGM3	1.177510386	3.849302726	14.90829719	0.000985612
SERPINB2	3.165266801	4.09672004	14.90071824	0.000989445
TMEM45A	2.137966548	0.210342691	14.75720001	0.00099192
MCF2L	-1.120525908	1.904483678	14.90462932	0.000992175
PSMA2	1.087701965	6.270182495	14.88271408	0.000992971
ICAM3	-0.737312566	8.198935989	14.86530844	0.000998197
PHLPP1	-0.766280635	2.982310213	14.86190382	0.001000135
RANBP1	0.950504536	5.827444355	14.85120987	0.001002457
NCAPH2	0.807976561	5.821678748	14.84956482	0.001002955
RPL21	-0.772332596	9.410231511	14.83634288	0.001006964
PVALB	-2.06618064	0.136684634	14.67968141	0.001009946
SSTR3	1.118826738	3.635161949	14.82728166	0.001010072
PHYHD1	1.586499248	1.595205133	14.85407248	0.001012668
KLHL14	3.049614195	5.13635208	14.81761259	0.001013021
TTLL1	-0.657023945	2.507765083	14.80857603	0.001017222
CENPH	1.329890677	2.90254982	14.79940213	0.001019546
AIFM2	1.12675941	2.724587156	14.79689715	0.001020483
RNF145	0.465927878	5.91432448	14.77990779	0.001024294
FNDC3B	0.849218936	6.751403867	14.77836566	0.001024771
COMMD3	0.769368812	4.735806483	14.76832997	0.001027944
TIMM44	0.892273735	4.367343499	14.76200543	0.001029978
TRIM25	1.0036507	7.480456799	14.75969483	0.001030578
POU2F1	0.561250832	4.925151794	14.75718281	0.00103141
KCNA2	1.885604889	2.351929725	14.77115357	0.001032199
CLIC4	1.090491996	6.333431066	14.74505086	0.001035161
XRN1	1.22603527	7.408297555	14.73071091	0.001039667
SMC2	1.660746341	5.179074567	14.72126035	0.001042711
SMIM15	0.902391979	5.077817788	14.71525671	0.001044597
NEO1	-0.897886886	3.846031842	14.70991099	0.001046509
HECTD3	0.648532428	5.736403954	14.70664094	0.00104729
SEC61B	1.227584677	5.967276138	14.69355714	0.001051455
CPEB4	0.993122239	6.574313724	14.69297912	0.001051633
DDHD2	-0.545466887	5.161698917	14.67590188	0.001057128
SPSB1	1.591858254	3.509237174	14.67724859	0.00105733
NLRC3	-0.687745027	6.669715613	14.67445499	0.001057562
MID2	-1.191715762	3.33004781	14.67381426	0.001058517
INPP5K	-0.518711066	6.261944838	14.66373801	0.00106101
ZFYVE9	-0.924323816	2.076100595	14.67578748	0.001061266
MRPL47	0.836883778	4.077219946	14.6545277	0.00106415
RPN2	1.063709388	8.527800495	14.62146003	0.00107473
IPO4	0.739515163	5.163624525	14.60788026	0.001079227
GNL3	1.179200164	5.876936489	14.6059651	0.001079825
FADD	0.786622702	4.186822623	14.60052477	0.001081747
MPLKIP	0.632459034	3.847126284	14.60016268	0.001081918
PPFIA4	-1.401796539	-0.369094113	14.40533657	0.001083203
C12orf57	-0.885726105	5.348941792	14.58293224	0.001087432
RPL17	-0.60987095	9.26842308	14.58036158	0.001088258
PRSS23	-1.481745817	5.202875727	14.57701671	0.001089437
PPA1	1.028243162	6.213599083	14.57661552	0.001089502
DYNLL2	-0.504284322	6.225843415	14.57450236	0.001090204
RPL41	-0.757360191	10.76628807	14.57150321	0.001091198
MRPL2	0.711505459	4.083094675	14.56442654	0.001093723
DNAJB1	-1.026432685	7.790818006	14.56290644	0.00109406
MAP3K9	-0.844021951	3.348066079	14.56137765	0.001095129
KIAA1191	-0.387238033	6.177107574	14.54538289	0.001099922
ZNF215	2.588029126	1.225108851	14.56513328	0.001101885
CEP128	2.139297827	4.21483645	14.53938654	0.001102403
EBNA1BP2	0.958928316	4.725671483	14.53713699	0.001102755
ASB1	-0.465087747	4.768345653	14.53707367	0.001102793
GPA33	-0.960976799	3.589584943	14.53684696	0.001103219
CCNA1	3.018294719	1.465068972	14.53284223	0.001104825
GMPR	1.445744604	4.608971497	14.53067901	0.001104968
DCAF6	0.4542819	5.387562049	14.52337182	0.001107343
CEACAM19	-1.763722059	0.04159915	14.40856528	0.001113042
TIPRL	0.576226218	5.441084227	14.50479578	0.001113643
PAQR7	-1.084411886	3.049319633	14.50756551	0.001113784
KCTD19	2.303249976	-0.02565835	14.15355569	0.001116542
TRIM5	1.401026524	5.888072998	14.48817641	0.001119313
SLC39A14	1.539408969	4.037267278	14.48429781	0.001120938
DENND5B	2.194306914	5.310906951	14.48232699	0.001121383
RRP1	0.804836197	3.868924216	14.47881284	0.001122727
NTHL1	0.757408006	2.664486014	14.44899381	0.00113413
CCT8	0.872282233	7.17186154	14.44239375	0.001135067
MED20	0.837738608	3.845444394	14.43674377	0.001137264
CISD1	0.965193616	2.997045753	14.4336008	0.001139037
FNDC3A	0.844376633	6.171155286	14.42619288	0.00114071
TTF2	0.746451386	4.463822244	14.41625443	0.001144308
TUBB	1.027538859	9.066373984	14.4148636	0.001144671
TMEM106C	1.392634024	4.821296141	14.40535942	0.001148087
TMED5	0.688603734	7.374557945	14.39964874	0.001150018
HSPE1	1.280879968	5.036336037	14.39360877	0.001152202
PACS1	-1.08047969	8.330110276	14.38801954	0.001154123
TRABD2A	-1.123543739	5.630390068	14.37801803	0.001157682
COX5A	0.726411706	6.103337975	14.36942818	0.001160721
CWF19L1	0.497478772	4.8994759	14.36193787	0.001163441
SLC44A2	-0.784423388	8.653091631	14.34787351	0.001168419
BCCIP	0.769432548	5.339016776	14.34356575	0.001169995
TARDBP	0.724816341	6.744828887	14.3279373	0.001175593
C4B	3.50690317	1.798896018	14.30467267	0.001176076
PSMG1	1.01055016	3.708973754	14.31939356	0.001178997
WDFY1	1.012285622	6.876562457	14.30041202	0.001185576
GATB	0.551313075	3.925215759	14.282252	0.0011924
BATF	0.613743859	4.23484678	14.27224036	0.00119603
MICAL2	-1.14482986	5.969247159	14.26882573	0.00119716
ST13	-0.497682189	7.608971813	14.26145442	0.001199865
JAK1	-0.612983021	9.081738807	14.25376481	0.001202708
STAT2	1.448290617	8.353070686	14.24488482	0.001206
TYMP	1.307196712	8.89914348	14.23807177	0.001208533
TTC23	1.348614034	0.337643466	14.29179187	0.001212738
JAZF1	-0.788605625	6.175150895	14.21822183	0.001215954
AXIN1	-0.60904329	6.669413036	14.21129584	0.001218546
ABCB6	1.355255447	2.503013372	14.21864239	0.001218554
CGN	2.267309861	0.368512979	14.10813079	0.001219148
GLRX3	0.619413896	5.27796503	14.20463624	0.00122108
NET1	1.665986814	4.933659807	14.18407362	0.001228913
NRXN2	-1.909965837	0.740950103	14.22998549	0.001230057
CCL28	-0.714272504	2.528274948	14.18608303	0.00123009
DYNC2H1	-1.180175014	1.488042157	14.20642676	0.001232149
SERGEF	-0.498620691	3.410953034	14.16290867	0.001237353
DERL3	2.403406446	5.393513335	14.15307624	0.001240731
LRRC43	-1.553046387	-0.434195816	13.87593302	0.001245814
RANGAP1	0.574097307	6.133496309	14.13490096	0.00124762
RPL37	-0.659322472	8.970606935	14.13407028	0.001247938
HYOU1	1.173925237	7.878586451	14.1329275	0.001248379
DCLRE1A	0.910231662	3.909444069	14.12346886	0.001252281
CNKSR1	2.138364119	3.336532945	14.11740038	0.001256204
HABP4	-0.8076835	3.462494815	14.11090188	0.001257437
TMEM25	-0.753080206	2.730008838	14.10797035	0.001259613
HAT1	1.044932506	5.399503567	14.10238639	0.001260269
RPS28	-0.815230719	8.791403781	14.09451892	0.001263295
AGO1	-0.496650641	6.264932662	14.09364379	0.001263639
SHB	-0.855756934	0.690409232	14.15450211	0.001264076
RHEBL1	1.158135784	1.433433846	14.11210062	0.001268449
CUEDC2	0.398792574	4.709831588	14.0779342	0.001269892
TMEM134	-0.89117954	4.483769282	14.06874125	0.001273543
GON7	0.640331406	3.259503037	14.06888974	0.001273904
BAIAP3	-1.529637098	3.194857341	14.06816068	0.001275078
RAB11FIP5	-1.115451417	4.63584171	14.05508747	0.00127892
SUV39H2	1.324988878	2.828040705	14.05379305	0.001281034
GNA12	-0.560446483	5.581545556	14.04920747	0.001281161
CDK13	-0.445588032	6.466288144	14.04829282	0.001281511
ADAM23	-1.600998201	1.094979899	14.0982697	0.001283111
ETFDH	0.888706009	3.902685366	14.03417591	0.001287381
PUM3	0.85284552	4.232606692	14.02804119	0.001289748
ABCA1	1.741261991	5.699617625	14.01832992	0.001293513
SLC4A11	2.17083562	0.534695207	13.96077879	0.001304137
PNMA1	-0.56760775	5.12869862	13.98775078	0.001305862
SAMSN1	1.155264047	5.915263105	13.98244685	0.001307967
NOMO2	1.090297713	7.45218754	13.98176278	0.001308236
GPATCH8	-0.441851164	7.076140229	13.98049372	0.001308752
PROS1	-1.581717608	1.603015098	14.01065833	0.001310338
SLC39A7	0.911102864	5.843940744	13.97351016	0.001311598
DPEP2	-1.148415726	5.66293619	13.97222348	0.001312136
MCM3	1.105374974	6.290148092	13.97063655	0.001312768
ATP6V1C1	0.643073453	5.578115822	13.96861531	0.001313601
SMCHD1	1.072109299	8.999908802	13.95744122	0.00131816
BOLA3	1.188757872	3.00631492	13.95039195	0.001322224
PREB	0.989456676	6.439866307	13.94568838	0.001322987
CUL1	0.813466707	6.823046365	13.94321098	0.001324006
TNFSF4	-0.736681016	3.160574962	13.94203816	0.001325308
TBL1X	-0.682959847	6.173949682	13.93237838	0.001328482
FZD4	-1.319676096	0.912203458	13.98637294	0.001329262
NDUFB4	0.662190379	5.775218625	13.92154366	0.001332964
TRAF2	0.652069184	3.645077903	13.92061073	0.001333652
MRPL20	0.552704624	4.93024153	13.91752707	0.001334685
ARHGAP42	2.433085844	3.387807481	13.91995359	0.001336131
WNT5B	1.962207829	1.324048517	13.96003379	0.001337263
GM2A	0.925121284	6.847855711	13.90328957	0.001340558
STOML2	0.889650372	5.697637532	13.90174931	0.001341215
ANGPT1	-1.540494175	0.242104904	13.91623344	0.001344254
TAF11	0.529177119	4.474927777	13.89417491	0.001344485
HSPA4	0.81477643	6.410390671	13.89277165	0.001344957
PELO	0.567426237	3.478221647	13.88768582	0.001347506
LMO4	0.613216329	5.288143968	13.87711773	0.001351565
SDSL	1.618849349	1.610702509	13.90595258	0.00135273
MCM5	1.056683267	6.830174627	13.87289633	0.001353313
NECTIN1	-0.855371098	4.30852208	13.87060405	0.00135446
EIF4EBP2	-0.553379757	8.251325268	13.86615698	0.001356158
NAP1L3	-1.24322258	1.283522004	13.88555076	0.001364571
HES4	1.58603647	3.052178611	13.84500342	0.001366727
UBQLNL	2.269400001	0.291207403	13.68376639	0.0013765
PRKCA	-0.840032259	5.946779705	13.817158	0.001377063
IDH1	1.157597861	5.487575185	13.81642359	0.001377418
CC2D2B	1.194947055	0.418710937	13.88774077	0.001377438
TRMT6	0.655359069	4.788681734	13.80005393	0.001384499
SH2D1B	-1.641255704	5.546907871	13.79991385	0.001384563
SLC17A9	1.937667942	4.593498817	13.79903713	0.00138508
BTG1	-0.927356631	9.474576515	13.7969596	0.001385771
TBK1	0.848738267	5.794045646	13.78810405	0.001389616
MARCKSL1	-1.162923608	6.387770062	13.78522839	0.001390869
MAP2K5	-0.602247458	4.587645982	13.7677306	0.001398621
NDUFS3	0.576000844	4.853292351	13.75819031	0.00140274
CTU2	0.888216077	3.548164244	13.75581797	0.001404182
SERPINB10	1.692466376	2.018719719	13.76933535	0.001406417
ABHD14B	-0.84302706	6.279101404	13.74463257	0.001408647
NDUFA12	0.529352571	5.401167883	13.73722515	0.001411932
PCDH1	-1.855533609	2.890316295	13.74394384	0.00141212
FOXRED1	1.032454805	4.349509538	13.72712518	0.001416554
TRIO	-0.612698936	5.655229497	13.72485927	0.001417405
NPAS2	-1.393346244	1.920442944	13.74270583	0.001418326
LDOC1	-1.545646461	2.829767991	13.7210752	0.001421756
XRCC3	1.054297042	3.647771538	13.71344118	0.001422892
NME7	0.941461271	2.111539739	13.71607046	0.001425457
PRPS2	0.800608635	5.400423464	13.70498442	0.001426278
CD2BP2	0.46040722	6.183612715	13.70359952	0.001426866
BCR	-0.55339782	6.974264181	13.7035577	0.001426883
PNPO	0.779726241	4.532532213	13.6995589	0.001428794
ENTPD7	1.094553608	3.59349071	13.69569731	0.001430871
GRAMD1C	-1.392539676	0.824884964	13.75016438	0.001431598
PML	1.230134231	7.581384186	13.68539946	0.001435031
PIGF	1.020893679	3.013278148	13.67985833	0.001438621
PCDHGB6	-1.789319726	0.143937911	13.62093699	0.001443015
BLCAP	-0.579018667	6.014924362	13.66771366	0.001443025
ATP1A3	-0.882289845	3.797838864	13.66059338	0.001446603
ZNF469	-1.238075689	2.898087553	13.65952067	0.001448563
VRK1	1.215570143	4.532126182	13.65376751	0.001449495
CFAP161	-1.870391496	0.674220355	13.69589714	0.001449937
AMFR	-0.493398157	6.337907932	13.65029404	0.001450932
DUT	0.945795977	5.548476251	13.64104957	0.001455183
APCDD1	-1.68810381	1.190224255	13.6881191	0.001456365
AMPD2	-0.874787533	6.707142147	13.63688813	0.001457055
SLC2A4RG	-0.960946896	6.035944659	13.62592482	0.001462092
ACSM3	-0.674913651	1.996619503	13.63073022	0.001464885
TEDC1	0.883424772	2.938120227	13.60846126	0.001471312
MMACHC	1.389354818	2.14878276	13.60114024	0.001479171
KLHDC7B	1.18750371	5.059938781	13.58821434	0.00147959
SMTNL1	3.476439507	1.615951961	13.52507893	0.001481995
MAPK1	-0.716079015	7.803776821	13.57981597	0.001483443
YIPF2	0.651738041	4.586416703	13.57727729	0.00148474
FANCC	0.876159394	2.913338466	13.57707334	0.001485937
ATP5MC3	0.732396615	6.261662372	13.56927592	0.001488377
FANCG	1.179273448	3.761518498	13.56997818	0.001488463
RUNX3	-0.881242107	9.258712163	13.55350718	0.001495786
GALNT12	-0.763779837	2.691209429	13.55726128	0.001495868
ST3GAL3	-0.741582245	3.098520222	13.5497579	0.001498531
RAI1	-0.802429176	5.135893479	13.52472872	0.001509488
MACC1	1.810953735	1.755017875	13.55291148	0.00151009
FRMD3	1.75324076	4.688781281	13.52307856	0.001510372
PPP2R3C	0.80063639	4.932865773	13.5207338	0.001511385
C9orf40	0.861881876	2.177240842	13.5254369	0.001512862
PAX5	-1.145810482	6.753672109	13.50378755	0.001519425
HAVCR2	1.203770112	5.79382042	13.50277597	0.001519936
CYTH3	-0.981041332	3.885877776	13.5019527	0.001520649
SLC44A1	1.374688275	6.408441222	13.49984877	0.001521317
ZNF256	-0.981640743	2.351723686	13.50193845	0.00152391
ANP32E	0.962927402	6.796126661	13.49134041	0.001525407
STAB1	1.421159597	7.650920926	13.48900099	0.001526534
TCEAL9	1.530577449	0.186742079	13.51115665	0.001528323
PPM1N	-0.957098667	1.418481819	13.50886855	0.001530527
KLF8	-0.866447712	3.315730196	13.47519777	0.001533955
RYK	-0.637467246	4.475381681	13.47307627	0.001534372
ALDH7A1	1.839982714	0.964709193	13.51863071	0.001536866
ATAD3A	0.956056047	4.46826041	13.46382466	0.001538874
OLR1	2.605015752	1.683080456	13.48982882	0.001546625
CYB561D1	-0.53651981	5.105603522	13.44385676	0.001548532
GBP4	1.44328386	7.966912272	13.4437031	0.001548543
RHOF	-0.821327756	6.932287701	13.4286946	0.001555914
YWHAG	1.046791865	6.79660934	13.42353597	0.001558456
RETREG2	-0.503641428	7.048899379	13.41364506	0.001563342
KCNH8	-1.722847742	0.692726077	13.43925188	0.001574533
AGFG2	-0.692417161	4.567057412	13.39138012	0.001574545
RCCD1	1.062160526	2.733687706	13.39246926	0.001575703
SMURF2	-0.500938978	4.808828796	13.38439713	0.001577986
TUBA1B	1.097885549	9.647799799	13.38279795	0.001578692
SMIM30	0.669123044	3.811699613	13.38312139	0.001578822
PSMA7	0.549158567	6.342507501	13.37942184	0.001580384
GNE	0.431317036	4.813646825	13.37587564	0.001582238
ZPR1	0.41917029	5.331280489	13.37534645	0.001582449
PCNX2	-0.711019325	4.473474289	13.36767449	0.001586424
HAX1	0.758679184	5.965917895	13.36406898	0.001588097
DNPEP	0.46699649	5.313148845	13.36355582	0.001588388
PARP11	1.158797534	4.639066376	13.34840233	0.001596114
EIF3H	-0.477631547	8.127000876	13.34417642	0.001598147
PGM5	-1.394222468	0.613612	13.39945364	0.00159846
AIFM1	0.737094695	5.034005805	13.342114	0.001599257
DNAJC7	0.637016108	6.196242001	13.33421484	0.00160321
ZNF500	-0.544864112	3.500831823	13.33496781	0.001603326
ZFAND3	-0.580636379	6.81768198	13.3339743	0.001603331
CXCL9	1.470297809	1.514811027	13.36053723	0.001605231
KCTD15	-1.247376536	3.381771538	13.329952	0.00160634
RPS8	-0.748241296	9.621677975	13.32117951	0.001609857
RPL36A	-0.654896858	8.407839229	13.31937669	0.001610779
ZNF641	-0.569012209	5.93683135	13.31518425	0.001612935
NDFIP2	1.289871579	2.472800084	13.3209118	0.001613328
CMTM4	-1.04191379	1.839999863	13.32423854	0.001616608
RHOBTB3	-0.950764789	2.380858905	13.31202865	0.001618072
PINK1	-0.572080707	5.202314221	13.29761559	0.001621989
ZNF662	-1.356022693	-0.032887606	13.26939799	0.001628449
WDR55	0.515243283	4.954765171	13.2841297	0.001628989
RPL22L1	1.388220938	4.110401855	13.2738886	0.001634556
CHRAC1	-0.618091275	5.793013179	13.27184988	0.001635309
GPRC5D	2.022275505	1.872668107	13.29762292	0.001637286
TFEC	1.851035682	5.969954153	13.25828153	0.001642421
KLRC3	-1.159047156	4.064799419	13.25133387	0.001646341
PSTPIP2	1.099694666	6.124581062	13.2469252	0.001648325
NETO2	1.003874403	3.756397975	13.24428663	0.001650082
NOP58	0.947619766	5.759416716	13.24006819	0.001651935
BLM	1.259286532	4.230617324	13.23917921	0.001652657
PNPLA1	1.342058235	2.950212896	13.23578068	0.001655885
TCFL5	-0.565712414	3.274058202	13.22136795	0.001662498
RSAD1	-0.485539982	5.11381297	13.213504	0.001666014
TSNARE1	-0.720036309	4.102102579	13.21351557	0.001666228
SMAD6	1.673355147	0.36819102	13.22991614	0.001671755
ALG5	1.126226297	4.518577985	13.19647337	0.001675203
MTX2	0.946225071	3.36113065	13.17706167	0.001686167
PLS3	1.496185773	0.240559989	13.20159382	0.001691587
TAP2	0.867920389	8.38627095	13.16502493	0.001691931
COX8A	0.52124399	6.255683688	13.16375057	0.001692622
RAB8A	0.617359457	7.653082032	13.16113605	0.001694034
MAN1C1	-0.976182847	4.805182397	13.15119484	0.001699541
FKBP14	1.422882081	2.492589701	13.15775105	0.001699613
ZNRF2	0.627539401	5.375413007	13.14766466	0.001701376
MBNL3	-0.451496073	6.408318961	13.14245379	0.001704175
EPHB6	-0.995043974	4.909409256	13.13818877	0.001706594
TKTL1	-1.670688481	3.505280372	13.13886715	0.001707349
VSIG10L	1.180864829	1.606473979	13.15349947	0.001709986
DCBLD1	0.943705945	2.688134072	13.1312948	0.001712187
IRF9	0.725775593	6.601676272	13.12676589	0.001712742
MYOF	1.479244748	6.605146665	13.12217515	0.001715258
PRDX3	0.917856765	6.342688712	13.12184768	0.001715438
BAHD1	-0.46029378	5.778429988	13.10918972	0.001722406
C1D	0.649805132	4.484530923	13.10749975	0.001723471
IFITM3	1.913649306	10.56422427	13.1059417	0.001724185
UQCRQ	0.876344736	4.968921169	13.10098516	0.001726992
ASS1	2.029400723	0.541933625	13.09432375	0.001732453
PSMA1	0.693590514	6.319689672	13.09061467	0.001732665
CREBBP	-0.672532352	8.36666846	13.08609051	0.001735175
PSMA8	2.014672492	0.363639736	13.05620793	0.001737044
TRMT2B	-0.405267681	5.377484133	13.07805085	0.001739668
KIF26B	2.249448175	1.592886754	13.11506622	0.001741516
GFPT1	1.219457247	5.326094104	13.07177733	0.001743206
CAMLG	-0.554476728	4.635234788	13.07166451	0.001743341
MAGED2	0.554665175	6.192268871	13.05633952	0.001751792
PACSIN1	1.183340535	4.048354237	13.05398132	0.00175341
SATB1	-0.788635712	7.372530701	13.0519943	0.001754232
CISD2	0.760524276	4.846085914	13.04276849	0.0017595
ISCA1	-0.578505694	5.105849656	13.03877611	0.001761752
AK6	1.064730806	3.333590284	13.03267727	0.001765963
HPRT1	0.730358534	4.612816536	13.02121243	0.00177176
MSRB2	0.681472753	3.754706173	13.01763839	0.001773998
SETD1B	-0.794051143	6.972966198	13.01222631	0.001776752
CCNC	1.268322553	5.477379594	13.01036163	0.001777874
ARF4	0.742597285	7.140741793	13.0078896	0.001779227
EXOSC4	0.928303118	3.432996613	13.00367485	0.001782282
ARHGEF25	-1.472304246	-0.11211917	12.93348312	0.001786453
SLC16A14	2.789398686	1.758206747	13.03183474	0.001787129
DTX4	-0.982919525	3.500961795	12.98683471	0.001791986
EFHD1	-1.408037741	0.019795565	12.97514362	0.001792861
AKR7A2	-0.532905203	4.658363683	12.97825443	0.001796369
TMC8	-0.888581967	8.481887342	12.97623243	0.001797411
RUVBL1	0.749166697	4.774426579	12.97519838	0.00179809
POLE	0.76730575	5.618204073	12.97301616	0.001799288
UBA3	0.609951045	6.469253284	12.96939473	0.001801367
CD160	-1.3410797	4.182092615	12.96867289	0.001802113
DYNLT1	1.255540065	5.519034248	12.96798563	0.00180224
MORF4L2	0.940742791	5.905074622	12.96476259	0.001804054
PDCD10	0.483846105	5.679092203	12.96108772	0.001806194
HMGB3	1.988434467	3.365428957	12.94079331	0.001819884
B4GALT2	1.700100638	2.972890694	12.93671823	0.001822877
ARAP3	-1.211494835	4.961688697	12.92826443	0.001825467
GOT1	0.964323287	3.972991953	12.92464479	0.001827802
ACTR3B	-0.729321692	2.732909396	12.92518245	0.00182914
ERO1A	0.597673722	6.663466665	12.91008848	0.001836074
XRCC4	0.923080396	3.69550986	12.90707366	0.001838271
WWP1	-0.582803495	6.091182404	12.90310318	0.001840219
ARHGEF39	1.224742051	2.081596447	12.91187748	0.001841418
GLI3	-1.781314245	-0.28310594	12.67774011	0.001842403
KLHL22	-0.578741676	4.076308703	12.89834778	0.001843314
MICB	0.599878659	5.518040965	12.88582999	0.001850502
RPL18A	-0.631093263	9.926376482	12.88574569	0.001850532
CKB	-1.469731232	2.105543621	12.89553832	0.001853291
ENO1	0.49610733	9.248346136	12.87989132	0.001854029
ZNF362	-0.930510008	5.37040677	12.86692607	0.001861835
CCR7	-0.88955218	7.064174189	12.86543445	0.001862695
MTFR1	0.78586574	2.79044571	12.8665076	0.001863651
CEP57L1	0.845604101	2.609895435	12.86659238	0.001864148
IRGM	-1.521807885	-0.154231752	12.77211801	0.001864186
USP40	0.614919315	4.199746583	12.85051952	0.001871875
AK4	1.1113762	2.009343966	12.8522799	0.001877182
TRMT10A	1.007534105	2.200188266	12.84289791	0.001880879
IFT74	0.631004158	2.601356735	12.83137304	0.001885331
TJP3	-1.102635302	1.930567914	12.83926262	0.001886983
TRMT1L	1.11488314	4.889045181	12.82151686	0.001889373
TSPYL1	-0.736803825	6.734630774	12.82127581	0.001889443
TMEM45B	-1.215656052	0.672948885	12.86667454	0.001894462
SEC13	0.916676348	6.48371574	12.7957549	0.001905095
KCNC3	-1.35197124	2.225158259	12.80634093	0.001905396
CYCS	1.129445898	6.687565491	12.79477673	0.001905698
KCNK13	1.281985022	1.437171749	12.82220084	0.001905753
DNAJC1	0.750271551	5.312347435	12.78809988	0.001909858
NANS	0.978793315	5.027169946	12.77598365	0.001917393
NAA15	0.719411613	5.681410182	12.76499389	0.001924163
NACA	-0.528664943	9.081533162	12.7603065	0.001927073
CPSF3	0.725318595	5.172591765	12.74839719	0.001934591
TARS2	0.582497133	4.734652305	12.74353267	0.001937664
DTD1	-0.500256127	3.894489048	12.74365086	0.001937824
NCOA1	-0.561664591	7.577304611	12.73157974	0.001945091
PCMT1	0.738560486	5.943720343	12.72922338	0.001946581
ADAMTS14	1.999815301	0.127381457	12.62268192	0.001958395
FARSA	0.795739037	5.726146293	12.7073972	0.001960416
LXN	0.923771065	2.680065065	12.70814082	0.001962041
DCTPP1	0.706352906	4.235488926	12.70454667	0.001962418
CAMSAP1	-0.422190677	5.158703077	12.70305236	0.001963202
UXT	-0.598417919	5.815161439	12.69670346	0.00196723
STAC3	1.213708755	4.362085375	12.67919043	0.001978653
PNPLA4	-0.781506364	2.618465254	12.6766114	0.001982637
DLD	0.763812938	5.716175794	12.6677356	0.001985821
MRPL53	0.637813895	4.635819724	12.66487226	0.001987789
TMX1	1.067991349	6.119533795	12.65036977	0.00199705
DIRAS1	-1.607947219	0.961497964	12.69398999	0.00199997
TMEM156	1.070477742	4.313349001	12.64331958	0.002001848
GPANK1	0.528457169	4.745019276	12.6392753	0.002004364
TRAPPC6B	0.707771078	4.421011947	12.63561474	0.002006835
TMEM126B	0.808036508	4.474420682	12.63481136	0.002007352
CLEC10A	-1.287515843	4.630471358	12.61803391	0.002018317
BIN1	-0.750532757	6.509290375	12.61676974	0.002018992
ANKS6	-0.738276698	3.538933689	12.61702864	0.002019463
UBE2J1	1.380181253	8.975146612	12.61208716	0.002022069
XKR8	-0.717407151	5.399490006	12.59890675	0.002030789
SULF2	-1.384156468	7.433319376	12.59752845	0.002031677
CMC4	-0.567331291	3.118734293	12.59775119	0.002032551
CCNY	-0.74302276	7.207036906	12.59589179	0.002032761
ATP5PD	0.501990413	5.900686093	12.59340069	0.002034414
CYP4F22	-1.606059241	2.070643418	12.6060737	0.002036644
TRAF5	-0.617765626	5.394600118	12.58986116	0.00203678
TMEM135	0.702001161	3.887101802	12.58899865	0.002037639
CATSPER1	-1.096713549	2.379441657	12.57776702	0.002049416
PEF1	0.443861832	5.642789187	12.56594206	0.002052708
TESC	-0.803840832	3.872906082	12.55656971	0.002059368
KLF2	-0.786130365	9.446193867	12.55170596	0.002062247
MASTL	0.783483807	4.574580694	12.54262476	0.002068513
BHLHE40	-1.249485129	7.616602259	12.54178499	0.002068933
GZMM	-0.926644391	5.647125389	12.54044567	0.002069859
RUVBL2	0.778266751	5.388375442	12.53905885	0.002070817
FBLN2	-1.168603443	2.037674753	12.55104476	0.002070973
NOC3L	0.794164273	3.899003816	12.53313615	0.002075127
ISOC2	1.166803923	4.351053895	12.52573463	0.002080026
DLG2	-1.219830712	-0.186174326	12.49123201	0.002080286
YPEL1	-1.026131117	4.613437573	12.52318855	0.002081676
ABCB1	-1.105460641	4.20275787	12.50690646	0.002092966
UBXN8	0.922806884	2.771148452	12.50885212	0.002093221
SLC39A11	0.683685544	4.802935744	12.48474788	0.002107928
GAR1	0.86428144	3.190390955	12.48338577	0.002109762
TCF20	-0.467266271	6.665502711	12.47570423	0.002114083
PCCB	0.598200715	4.584569302	12.47429155	0.002115199
MGME1	0.679471563	4.246287801	12.47086047	0.002117642
EIF4E	0.94524702	5.210620454	12.46832987	0.002119255
EFNB1	-0.908163198	3.633526052	12.46556534	0.00212173
NOMO1	1.012916816	7.176861908	12.46147474	0.002123946
EP400	-0.489191678	7.081735625	12.45636072	0.002127504
OLIG1	-1.655543406	2.871798602	12.46096209	0.002127886
DGKD	-0.496580301	6.94688997	12.45328629	0.002129646
MAPRE2	-0.589382515	7.116067532	12.44972845	0.002132127
CACNA2D4	-1.099658098	3.245767111	12.44660424	0.002135596
MPHOSPH6	0.767829927	3.489596745	12.42156224	0.00215253
ARRDC2	-0.855156238	6.286972078	12.41586503	0.002155919
BCL2L12	0.712540195	4.447315468	12.41339028	0.002157845
BCL9	-0.656523398	4.914266826	12.40475152	0.002163886
APOBEC3A	1.401118044	7.289416291	12.40193428	0.002165779
TRAFD1	1.241382407	6.994318717	12.400742	0.002166626
PGA4	-2.122000749	0.64882298	12.41525144	0.002166925
KLF12	-0.707686799	6.81782652	12.39483924	0.002170824
ZBTB1	-0.786316054	6.527515817	12.39422373	0.002171264
POP4	0.58689634	4.859866981	12.39237952	0.002172665
B4GALT3	0.799085809	6.206511758	12.38434101	0.002178316
RNF8	0.69319051	3.76635326	12.383274	0.002179454
GRAMD1B	0.967483379	4.764736742	12.37773336	0.002183138
PNO1	0.745928719	4.050516558	12.3760969	0.002184492
TBC1D14	-0.546425292	6.797179841	12.36793338	0.002190077
TM9SF1	0.672888184	5.068487253	12.3586609	0.002196832
NMNAT3	-0.986893678	0.973758802	12.38447278	0.002207005
HLF	-1.304733186	0.119606656	12.35937215	0.002212104
TCP1	0.707444723	6.820594761	12.33522596	0.002213735
SLC22A31	2.101085667	-0.620472204	11.77288331	0.002215799
NMT2	-0.840003996	4.559324949	12.33229148	0.002216051
ZNF74	-0.65955622	3.19656659	12.33329674	0.002216147
PSMD3	0.5401759	6.612750946	12.32279178	0.002222804
RDX	0.705465403	4.472416241	12.31998352	0.002225038
BCAS3	-0.48005116	4.872111624	12.31923996	0.002225503
COPB1	0.868137985	6.86332001	12.31706821	0.002226992
RIDA	0.959940012	2.369954994	12.30651562	0.002238594
ZNF652	-0.513901555	5.772316867	12.30026125	0.002239353
DISP1	-0.666136655	2.521591224	12.28776934	0.002251609
RPH3A	-2.050003306	4.069251691	12.28334341	0.002252743
TP53I3	0.866110267	3.168495278	12.28249473	0.002253541
TRUB2	0.779880557	3.841032574	12.27956941	0.00225502
PATJ	-0.819457663	4.187021839	12.27928575	0.002255181
RASGRF2	-0.844755347	4.365448115	12.26847324	0.002263106
RAB39A	1.567023622	1.634632545	12.28939706	0.00226501
RPL7A	-0.588624004	9.911559925	12.24695185	0.002279013
CCDC34	1.466261489	1.889221162	12.26240946	0.002279303
LIPE	-0.674968648	3.093005961	12.24671025	0.002280461
RFC2	0.558744066	4.489592822	12.24448251	0.002281036
SPEF2	-1.196715172	2.121409667	12.24484854	0.002288424
TMPO	0.802699666	7.889075259	12.23116169	0.002290914
ATRN	-0.569864654	5.370142889	12.22893495	0.002292623
RPN1	0.849749961	8.218017965	12.22411286	0.002296248
TLE2	-1.19378548	2.945751243	12.22665387	0.002296629
LDHA	0.825809888	8.678384038	12.2165418	0.002301993
DGCR6L	-0.465860512	4.776099651	12.20264977	0.002312714
LPIN3	5.266738641	2.805369282	11.98099723	0.002329837
SSR4	1.102564113	6.990062968	12.15050458	0.002352788
CNFN	-1.774513938	-0.083252835	12.02660698	0.002353862
CALU	1.119943288	6.476044833	12.13349305	0.002366074
SLC45A3	-1.410631927	3.289359156	12.12384964	0.002375336
CCDC43	0.755343778	4.222213277	12.11797662	0.002378514
MRPS9	0.764192993	4.04127232	12.11255413	0.002382833
KANSL1	-0.572832516	6.81578985	12.11051969	0.002384146
TRIM21	0.895779887	6.579937231	12.08057149	0.002407937
ST6GALNAC4	1.489239613	5.458651925	12.07306373	0.002414015
HNRNPLL	0.888742254	4.832776802	12.06620231	0.002419534
PXMP2	1.023477321	2.210895661	12.06882022	0.002422802
TRIR	-0.524129786	7.55354143	12.05887608	0.002425334
DBP	-1.13263271	4.14057251	12.05607617	0.002427988
LGALS1	0.610284374	7.449862605	12.05415677	0.002429137
CRNKL1	0.667949687	5.087265852	12.04631822	0.002435551
CMPK1	-0.457135715	7.44276769	12.04056442	0.002440127
LRFN3	-0.909176563	3.234600634	12.03902653	0.002442637
OAZ2	-0.757891555	6.456179786	12.0344142	0.002445121
PSMD7	0.484009862	6.229559867	12.03321295	0.002446097
WDTC1	-0.705969081	7.493760869	12.03309547	0.00244619
CPT1A	-0.505062869	6.827549679	12.02655486	0.002451514
STXBP5	-0.49936598	5.388075343	12.02510351	0.002452722
VPS54	0.473281165	5.076319134	12.02473946	0.002453076
HMGCS1	0.761720115	5.340141104	12.02455329	0.002453193
NFU1	0.576696908	4.475078196	12.02440481	0.002453441
NQO1	0.804810121	1.747172607	12.02097282	0.00246584
ERAL1	0.659361422	4.924688421	12.00622495	0.002468228
SARNP	0.612747389	4.723323342	12.00509194	0.002469189
C1orf21	-1.061869524	4.935265683	12.00482187	0.002469415
NEMF	0.473328997	5.584709393	12.00066107	0.002472727
MRPS23	0.827763053	3.834447547	12.00096733	0.002472859
CMAS	0.634740517	4.456245342	11.997614	0.002475407
EIPR1	0.488133433	4.505567776	11.99232198	0.002479757
ARHGAP44	1.898271935	0.839654758	12.02387312	0.002484533
FGFR2	-1.658993388	-0.01101148	11.92412572	0.002486948
ATP6V1E1	0.570610692	6.249258099	11.97954803	0.002490151
HM13	0.833923698	7.720815749	11.96966654	0.002498356
CFAP410	-0.621805607	4.111943716	11.95839976	0.002508058
RPL31	-0.637512789	8.761460298	11.95661067	0.002509245
CCDC47	0.976013955	5.982088839	11.95641315	0.002509415
PRDX5	0.511867564	6.554064826	11.95629214	0.002509513
ANAPC11	0.722002239	4.089025896	11.94031594	0.002523212
CARD16	0.945134428	6.406718344	11.93049229	0.002531191
ZMPSTE24	0.812567123	5.620497606	11.91720689	0.002542464
IGLL1	2.60977329	3.15740634	11.92152736	0.002545779
MINAR1	0.842213397	1.015068655	11.94337727	0.002549261
DEAF1	-0.441301121	4.751158955	11.90276332	0.002554874
RPLP1	-0.552923375	9.809622191	11.89929317	0.00255768
EXOSC3	0.959623184	3.427555691	11.89892889	0.002558819
NDUFAF5	0.810483856	2.536063259	11.90139923	0.002558896
RAD54B	1.26115358	2.023152948	11.90364435	0.002562871
MCEE	1.029231906	2.320134229	11.88655265	0.002573385
CLEC6A	1.852273093	1.894939767	11.90013466	0.002574289
BOP1	0.687835629	5.285292463	11.87761418	0.002576321
TAF2	0.500439608	5.31250102	11.87382472	0.002579584
TXLNB	0.799986307	1.56568453	11.88873254	0.002580005
MYLK4	-1.052325098	0.156769439	11.90934271	0.002584792
UBA5	0.969548787	5.227452879	11.86352085	0.002588512
UBE4B	-0.372791636	6.018763112	11.86340365	0.002588548
IDE	0.834421797	5.337605809	11.86064238	0.002590994
DPEP3	-1.851174259	0.173176485	11.81363324	0.002592474
NBN	1.250338707	6.338350349	11.85787559	0.002593329
DNMT3B	1.059581329	0.889187716	11.89344839	0.002598788
SLC23A2	-0.477162905	5.411815537	11.84136005	0.002607719
POLB	0.793574052	3.992013778	11.83947123	0.002609678
CDK5RAP1	0.475210043	4.302915554	11.83616256	0.002612457
IKZF1	-0.601988177	9.119449575	11.83198147	0.002615889
SDS	2.180263055	0.129286259	11.71011194	0.00261749
PBX3	-0.702909182	4.107482017	11.82717104	0.002620467
RNF38	-0.467655855	6.565488652	11.82632729	0.002620847
SARAF	-0.505691663	9.265615635	11.82519914	0.002621835
TTC1	0.46696992	5.755285611	11.82494413	0.002622074
ACTA2	0.964723189	3.76824623	11.81406925	0.002632114
CREB3	0.650039148	5.297815142	11.8122448	0.002633286
SPATA6	-1.220189681	2.289931657	11.81904797	0.002634061
SPA17	1.070296687	0.355608373	11.86573514	0.00263659
C1R	1.013856802	2.380834746	11.80793457	0.002641472
SLC6A12	1.520925448	3.228893205	11.8049627	0.002641478
CENPO	0.971581564	3.72577668	11.79767873	0.002646637
ADAMTS1	-1.96410423	1.932297038	11.81738932	0.002648366
SLC24A1	-0.639242598	3.224511139	11.79495679	0.002649606
CLDND1	0.658286983	5.632718187	11.78360121	0.00265865
RPS11	-0.573460829	10.20925363	11.77986752	0.002661965
RPL9	-0.759613208	9.686431184	11.77337822	0.002667765
STAP1	1.308703017	4.814096195	11.76540015	0.002675057
XPO5	0.628578168	5.344642447	11.76510118	0.002675235
ADAM19	1.23094944	7.507621181	11.76500144	0.002675274
TNFAIP6	2.930493038	4.401272476	11.76289094	0.002678816
C4orf50	-1.333411441	0.944316069	11.79856728	0.002681653
ELOC	0.66599874	4.91957295	11.75538197	0.002684018
NR4A1	-2.169107597	6.786188106	11.73950977	0.00269828
RBM15B	-0.383012962	6.78436498	11.73687962	0.002700652
C14orf132	-1.32735953	0.893697614	11.77450706	0.002704446
TNNT1	2.201269634	3.004074347	11.73825946	0.002704825
PRR11	1.100634005	4.728694691	11.72130375	0.002714971
ASCC1	0.408404546	4.263517313	11.71969912	0.002716511
CTDSP1	-0.748841764	8.116563789	11.71164388	0.002723651
NHLRC3	0.854895806	4.31389803	11.70928117	0.002726079
NUS1	0.671735675	6.766974422	11.7006167	0.002733771
GOSR2	0.476775138	5.678756728	11.69784401	0.002736335
WDR4	0.81632357	3.129664818	11.69721056	0.002738173
BBS12	0.997742963	1.418406088	11.70974856	0.002744097
MMADHC	0.832346	5.838108747	11.67240243	0.002759855
RPSA	-0.556030377	9.940997606	11.66285211	0.002768739
UCK2	0.976207915	3.922704701	11.65641199	0.002775178
[truncated: 10,600 more rows]
