# Supplementary material for: Integrative Transcriptomic Analysis Reveals Distinct and Shared Host Responses in Dengue and Chikungunya Infections
Source: Int J Mol Sci. 2026 Jun 19;27(12):5552. doi: 10.3390/ijms27125552 (PMC13299182; doi:10.3390/ijms27125552)
Supplement: Supplementary file 1 [file ijms-27-05552-s001.zip › Table S1 DE_Results/DE_Healthy_vs_Dengue_GSE279208_Fold23_Ready.csv]

Gene Symbol	logFC	logCPM	F	PValue
LYPD2	-7.045529168	2.1038545	109.1243032	2.64E-11
SEZ6L	-3.366352571	1.850407194	84.17785747	4.32E-08
EBF4	-2.814910359	0.991031706	73.14942443	1.16E-07
PRDM11	-1.297897951	2.943292696	72.12655691	1.22E-07
LMNB1	1.898356615	6.650218292	71.67229703	1.27E-07
FMNL3	-1.313606573	5.924924466	71.01342607	1.36E-07
NDUFC2-KCTD14	4.864634043	3.694737477	67.49788627	2.05E-07
SLCO4A1	3.17092358	2.946922636	63.01918281	3.24E-07
E2F2	2.827401679	5.888818161	60.32936665	4.28E-07
MATK	-2.197072919	5.715151359	60.13413271	4.38E-07
FCGBP	-2.125718377	4.793594522	59.42072852	4.76E-07
SDC1	6.922760444	5.718149813	58.43985856	5.56E-07
FAM72B	2.249424951	2.735058267	57.48134578	6.04E-07
TROAP	4.138766128	3.297607423	52.40781725	1.15E-06
FAM72A	1.868735516	2.748300349	52.03787334	1.18E-06
ZNF395	-1.241367491	5.837277787	51.5401992	1.25E-06
PDZD4	-2.14144348	4.606595037	51.16873053	1.31E-06
PTGDR	-1.996185172	3.271787919	51.18376062	1.31E-06
ITPKB	-1.168791075	7.143933648	50.23693512	1.48E-06
CDC25C	4.139885109	1.130812202	47.83579711	1.50E-06
KIF4A	4.020061612	3.290508093	49.20212684	1.75E-06
ALDH1L2	5.108627157	3.724511816	48.99496355	1.82E-06
DMC1	3.413127202	0.648442199	47.03463403	1.86E-06
DIAPH3	3.302893711	2.422353044	48.67479313	1.89E-06
HJURP	3.910767055	3.862685961	48.44293944	1.91E-06
ELL2	3.535211643	7.944412115	48.16901497	1.95E-06
ABTB2	2.567823249	3.32018851	47.97055896	2.02E-06
KIF23	3.196632273	3.423261198	47.92936355	2.04E-06
ADAMTS10	-1.841260853	3.536420401	47.57596805	2.13E-06
GTSE1	3.447953068	4.013863946	47.56537897	2.14E-06
UCHL1	4.941901027	2.982386824	47.49110071	2.17E-06
CCNB1	3.559415775	4.031840492	46.95885687	2.33E-06
BUB1	4.60604289	5.618824803	46.89813133	2.34E-06
CCNB2	3.763520828	4.08887192	46.40135069	2.52E-06
CCNA2	3.789327536	5.048746556	45.9993	2.65E-06
FAM72D	2.809362274	2.02100625	45.6901722	2.85E-06
SNED1	-1.4159044	3.222269831	45.15312178	2.99E-06
AURKA	3.038527152	3.802433526	44.84398565	3.13E-06
ESCO2	4.071954127	2.644319011	45.01392615	3.15E-06
TOP1	1.954825731	7.184134935	44.72516223	3.17E-06
BUB1B	4.113571058	3.393427842	44.66824717	3.28E-06
RNF144A	-1.252302994	4.220148705	44.47168588	3.29E-06
KIF14	3.881644347	2.764535137	44.36234449	3.45E-06
SPAG5	3.342387961	4.599825998	44.07150607	3.49E-06
EME1	3.32103703	1.694881731	44.16176015	3.55E-06
NT5E	-1.733886639	3.968489752	43.65183021	3.71E-06
E2F8	5.090468268	3.059040891	43.5841074	3.76E-06
PIR	3.657814045	-0.524189403	35.34001368	3.96E-06
RRM2	4.397539593	7.232001895	43.19083497	3.96E-06
TRIP13	3.73843842	3.627329943	42.97334491	4.15E-06
MFHAS1	-1.169237371	5.374697151	42.80579155	4.20E-06
NIPAL2	-1.174020041	3.85075968	42.73155288	4.25E-06
PHC1	-1.440473804	5.761706057	42.59358543	4.33E-06
PTGDR2	-1.847406222	1.988519013	42.71095452	4.35E-06
E2F1	1.967771453	4.347556789	42.48227267	4.41E-06
S100B	-2.111281463	2.837909956	42.30832282	4.56E-06
STARD9	-1.195444898	3.554888249	42.0808709	4.68E-06
CDCA2	4.082001416	3.322756341	42.11742946	4.77E-06
NCAPG	3.756914543	4.338758146	41.81185166	4.90E-06
FBXL17	-0.893514531	4.63793435	41.73743643	4.93E-06
NUF2	3.744396691	2.719858895	41.82337426	5.02E-06
KCNN3	4.237875858	3.545743105	41.6253627	5.13E-06
KIF2C	3.856322144	3.975946964	41.50747725	5.15E-06
UBE2C	3.390865861	3.907312469	41.30023501	5.30E-06
DEPDC1	4.256693893	2.486179306	41.18567932	5.48E-06
IL5RA	-1.674663871	1.704030378	41.10853771	5.56E-06
DLGAP5	4.320561138	4.116195706	40.94643625	5.64E-06
GALM	1.900687864	5.480953416	40.68479047	5.79E-06
BAK1	1.62716801	6.421117199	40.57541314	5.88E-06
COL6A2	-1.843461042	4.949713178	40.33833565	6.11E-06
ASPM	4.074737414	4.240103227	40.28373238	6.21E-06
KIF18B	3.047785777	3.172814088	40.2557845	6.25E-06
BRCA2	2.497898301	3.795351655	40.03696867	6.41E-06
CEP55	3.815201062	3.823586928	40.04418689	6.47E-06
SHCBP1	4.258746225	4.69916989	39.89183796	6.59E-06
SKA1	3.127963238	3.521018284	39.86537036	6.62E-06
CD1C	-2.292558846	3.615843571	39.73570008	6.73E-06
NPTXR	-1.569682844	3.123148254	39.57925855	6.90E-06
CDKN3	3.124586532	3.231641444	39.49043485	7.05E-06
CDK1	4.309733483	3.648645669	39.49909793	7.12E-06
DDIAS	1.519613388	2.94864874	39.31507752	7.19E-06
SEC22B	1.196938693	6.03419049	39.25158104	7.24E-06
STIL	3.252512587	3.858047563	39.25025922	7.28E-06
GAS6	2.732212951	5.054852897	39.07149626	7.45E-06
HMMR	4.108531659	3.765330269	39.09917942	7.54E-06
DNA2	1.905676675	2.641569288	38.6847255	7.97E-06
CA11	-1.352018114	2.609137722	38.5386974	8.16E-06
CENPE	3.317611787	3.696460998	38.25577068	8.55E-06
ESPL1	3.785765323	3.913814017	38.00664673	8.92E-06
ARHGAP44	2.647021546	1.142630705	38.08463142	9.03E-06
CDC20	3.951817349	5.000904659	37.87365616	9.05E-06
CENPF	3.103850713	4.469864172	37.72539956	9.27E-06
MZB1	5.1037035	8.930656517	37.57577948	9.48E-06
RACGAP1	2.120002089	4.498773522	37.52940736	9.55E-06
YWHAE	1.243515164	7.820727033	37.51157023	9.58E-06
SH2D4A	3.256999714	-0.530739292	32.67894104	9.62E-06
SLC38A5	2.528774738	6.143987839	37.42920353	9.71E-06
HLA-DOA	-1.629292519	5.938113397	37.28698985	9.94E-06
CDC6	3.684767647	4.341414033	37.25683719	1.00E-05
FOXM1	3.612544548	5.478399554	37.15695876	1.02E-05
STMN3	-1.411087732	4.895462114	37.14580744	1.02E-05
AURKB	3.639021601	4.016185354	37.09822715	1.03E-05
RRBP1	1.98625462	7.06545899	37.03631976	1.04E-05
TPX2	3.462597277	5.43564618	36.99606563	1.04E-05
NEK2	3.687593077	2.401436973	37.0894582	1.06E-05
XYLT1	-1.223946489	5.599611911	36.87783192	1.06E-05
TTK	3.649255384	2.969539972	36.97199418	1.07E-05
BIRC5	4.025733237	4.501877921	36.68286186	1.10E-05
CENPA	4.044108232	2.151664433	36.72958498	1.10E-05
POLQ	3.427974215	3.186935689	36.68566413	1.11E-05
GGH	3.938709038	4.375997711	36.50167658	1.14E-05
DLEC1	-1.904097783	1.462906442	36.65260741	1.14E-05
SLCO2B1	3.727981607	0.512292517	34.39430961	1.14E-05
ZWINT	3.676708528	4.590993807	36.44178304	1.15E-05
CDCA5	3.724234567	4.477310415	36.40457999	1.15E-05
RHBDD3	1.402429404	4.062877014	36.38176613	1.15E-05
CRIP2	-2.842922433	3.620043891	36.37998179	1.16E-05
ECT2	1.95776096	3.922091261	36.32243271	1.17E-05
IFI27L1	3.524072791	3.004892921	36.3986347	1.17E-05
CCR10	3.519494111	2.66297882	36.37575072	1.19E-05
CDCA8	2.963422778	3.840228776	35.97196073	1.24E-05
MELK	4.022940791	3.157764972	35.93235363	1.28E-05
STAP2	2.31074904	0.914905555	35.85034674	1.31E-05
CARNS1	-1.077407685	3.872198895	35.61204406	1.32E-05
ANLN	3.588338691	2.97021979	35.66128176	1.33E-05
MAGEE1	-1.24796372	2.871343783	35.52165018	1.34E-05
PTTG1	3.084922506	4.830264564	35.47622313	1.35E-05
FCRL5	2.206731566	5.471987203	35.47029474	1.35E-05
KIFC1	3.65395558	4.683781112	35.42092233	1.36E-05
ABCB6	1.861164019	2.675413317	35.32221796	1.39E-05
GALNT11	-1.067384018	4.679606327	35.28118111	1.39E-05
POC1A	2.377906721	2.721756043	35.31179175	1.39E-05
SLC6A9	3.347427718	1.801933077	35.37858125	1.41E-05
HASPIN	3.114351707	2.60354161	35.28116984	1.42E-05
XRCC2	2.280920271	1.452998955	35.25652078	1.44E-05
DONSON	2.104153337	3.548670296	34.87532763	1.49E-05
CNP	1.59766722	6.80922008	34.68102869	1.54E-05
CACNG6	-3.317278396	0.977609469	34.41434219	1.56E-05
CTNNAL1	1.764273116	2.967447495	34.55564085	1.58E-05
KIF20A	3.536723157	2.829197469	34.56389054	1.61E-05
KIF24	2.430307845	2.069264299	34.51929236	1.61E-05
UST	-1.45654021	2.546217757	34.41077563	1.63E-05
SIL1	1.77393237	5.150866631	34.29296345	1.65E-05
PLK1	3.731975925	5.35184788	34.2267564	1.67E-05
GMNN	2.514801486	3.60869467	34.08066446	1.72E-05
LYNX1	-2.456515662	1.784365063	34.22255292	1.72E-05
CLSPN	2.8367967	3.742110246	33.96702242	1.75E-05
ARHGAP23	2.728134361	2.558626414	34.01608864	1.75E-05
FADD	1.374149555	4.202246291	33.87814472	1.77E-05
ZFYVE28	-1.414302082	4.354522618	33.74077446	1.82E-05
CKAP2L	3.440252866	3.012238038	33.66370888	1.87E-05
PYCR1	3.703338129	3.76278071	33.61331777	1.87E-05
KLRB1	-2.048711505	5.548294104	33.53246045	1.88E-05
MKI67	3.692837251	7.446180883	33.48080559	1.90E-05
COPG1	1.423302795	7.316612966	33.44885289	1.91E-05
EPHB6	-1.285582656	4.737506024	33.41233972	1.92E-05
NSMF	-1.264006388	5.775003833	33.390364	1.93E-05
C1GALT1C1	1.830421092	4.64556015	33.39081195	1.93E-05
NOXA1	-1.417684254	1.62624933	33.37222869	1.98E-05
SRP54	2.024724896	6.054999337	33.25020523	1.98E-05
SCIN	4.076830494	1.455048405	32.71531124	1.99E-05
GPR153	-1.781989945	2.543085877	33.25928815	1.99E-05
IFI27	8.092094856	7.999386173	33.21517495	2.01E-05
CLEC9A	-2.871056469	0.180876336	32.10615121	2.03E-05
NMUR1	-2.119925001	4.107201613	33.10787802	2.03E-05
BRCA1	1.985890729	4.245752998	33.03524532	2.06E-05
ZNF318	-1.063953444	6.359495867	33.02444358	2.06E-05
ORMDL2	1.146460525	4.684555649	32.98943791	2.07E-05
TOP2A	3.679258453	5.744856467	32.89478584	2.11E-05
EXO1	3.829234858	2.979793738	32.93470572	2.14E-05
GMPPB	2.788490562	4.942366689	32.68262688	2.19E-05
ORC1	3.363220144	3.650857267	32.62714644	2.23E-05
KANK3	-1.47791064	0.776595531	32.76626912	2.25E-05
CTSF	-1.569827516	2.718138098	32.53564916	2.26E-05
KNSTRN	1.59280133	3.008251674	32.4824209	2.28E-05
CDCA3	3.228386264	3.205590104	32.5190657	2.28E-05
CKS2	2.176777448	3.540800435	32.38497046	2.32E-05
FOXP1	-1.207703595	6.841112242	32.30205257	2.35E-05
BFSP2	3.824278075	0.590652165	30.56781181	2.37E-05
TOP1MT	-0.968809375	3.895716111	32.25008732	2.37E-05
ERGIC2	1.568245433	5.426871284	32.23224658	2.38E-05
GPT2	1.97649702	2.636686557	32.22479341	2.39E-05
UHRF1	2.751554454	4.363877523	32.18796924	2.40E-05
TMEM45A	2.558357086	0.380734355	32.0438989	2.41E-05
DARS2	1.655311009	4.141768265	32.09517803	2.44E-05
NDC80	3.026896896	3.586555877	32.08597606	2.45E-05
PDIA4	2.906967522	8.837086466	32.04606354	2.46E-05
WDR62	2.70508796	3.683251057	31.92867758	2.52E-05
SEC23B	1.451317218	6.697997786	31.90841964	2.52E-05
PLXNA4	-1.908910304	2.530691275	31.85907181	2.57E-05
KNL1	3.035463514	3.834969339	31.81173675	2.58E-05
TTC9	-1.338321903	5.114692556	31.78335368	2.58E-05
UBE2T	2.746555153	2.872850782	31.83190446	2.58E-05
GINS1	3.166098059	2.900216281	31.80774168	2.60E-05
DYRK2	-1.258574184	6.370084969	31.71159916	2.61E-05
TUBG1	2.332723416	5.005281637	31.66043315	2.64E-05
PTPRK	-1.587528409	2.219357432	31.66961103	2.66E-05
POU2AF1	3.1624031	8.710772416	31.59913797	2.67E-05
KIF18A	2.532799681	2.215193943	31.67967314	2.67E-05
INAVA	4.46337141	2.075063613	31.33393479	2.70E-05
NUSAP1	2.977442457	5.330155503	31.5135507	2.71E-05
CDC25A	3.820237631	3.041425627	31.5743851	2.74E-05
HOPX	-1.888012514	4.636284705	31.39185186	2.77E-05
SNTA1	-1.114757974	2.59114399	31.38154755	2.79E-05
CDC45	3.499128391	3.482233137	31.30395287	2.85E-05
FBXO16	4.703202513	0.685452692	27.56252155	2.86E-05
KEAP1	1.053475772	5.242194164	31.21160104	2.87E-05
ADARB1	-1.013379054	4.878719042	31.18808228	2.88E-05
PKMYT1	3.531755514	3.995663898	31.10916458	2.94E-05
DEPDC1B	3.504433262	3.143289521	31.1500249	2.94E-05
NUDT11	-2.309521243	0.040851742	30.68720469	2.94E-05
TXNDC17	1.57999101	3.295637719	31.05248509	2.96E-05
TLE2	-1.444970605	2.759372809	31.03808796	2.97E-05
MCM10	3.889717893	3.597628774	31.07655859	2.98E-05
PRDX4	2.915598731	5.584439737	30.98742036	2.99E-05
C11orf98	1.162493212	5.061462058	30.91549734	3.03E-05
LGALS9B	-1.871708917	1.444839389	31.05024417	3.04E-05
CHEK1	2.759900427	3.824794927	30.90149161	3.04E-05
TSHR	4.392292923	2.981464003	30.89541877	3.12E-05
MET	4.806724657	1.791983677	29.74770106	3.14E-05
TK1	3.667180759	5.028981036	30.71673691	3.15E-05
CNKSR1	3.13357294	4.054971101	30.60777943	3.22E-05
IFFO2	-1.245555043	5.768465766	30.58529769	3.22E-05
SYPL1	-0.908034159	4.797861657	30.57107735	3.23E-05
PCLAF	3.55552234	3.988856128	30.59332478	3.23E-05
SPSB1	2.213224556	3.585865351	30.50411807	3.28E-05
SEC24D	1.858981285	6.996737624	30.32030694	3.39E-05
SGO1	1.636814286	2.594193455	30.33501592	3.39E-05
TXNDC5	4.143800047	11.19693665	30.30365465	3.40E-05
TPBGL	-2.85453789	0.114713213	29.22726168	3.45E-05
ZXDA	-1.298327225	3.28198753	30.17893802	3.49E-05
CA5B	-1.058235364	4.456722998	30.11417317	3.52E-05
CIP2A	2.651118466	3.432502315	30.13061293	3.52E-05
GZMM	-1.27501733	5.461356748	30.04268756	3.57E-05
E2F7	3.322514679	2.122271499	30.09757016	3.62E-05
MYDGF	2.802370649	6.794066893	29.94993641	3.63E-05
MMP28	-1.797733842	0.470757699	30.11637544	3.65E-05
NCAPH	3.218474837	4.212183538	29.89325887	3.68E-05
GINS4	2.381083282	3.240576925	29.88899443	3.69E-05
PMEL	3.235300092	-0.726654736	25.93992746	3.69E-05
STN1	-0.824680562	5.146278909	29.83809226	3.71E-05
CSTF2	1.378679478	3.79814675	29.78467384	3.75E-05
PARPBP	2.459355534	2.720249851	29.72607681	3.82E-05
KIF11	3.280310124	5.096967747	29.6576246	3.85E-05
RECQL4	2.267647839	3.97897151	29.58744142	3.90E-05
CASP3	2.315430646	5.735338598	29.57633643	3.90E-05
AHNAK2	-1.884225929	1.332620613	29.71169281	3.92E-05
SKA3	3.787746706	3.313626102	29.56225616	3.97E-05
MRPL15	1.417534899	4.069895288	29.45995904	3.99E-05
PSMB5	1.267021988	4.092782621	29.40747639	4.03E-05
AFF3	-1.543273623	4.159594422	29.29938413	4.12E-05
EZH2	1.998444707	5.068531367	29.2895345	4.13E-05
RAD54L	3.143939181	2.658543618	29.35480372	4.14E-05
ETFDH	1.061412242	3.755033931	29.25803011	4.15E-05
TRERF1	-1.066423678	5.917617938	29.21479923	4.18E-05
ZNF853	-1.122902703	2.808574733	29.22103278	4.19E-05
PHKA1	3.963096942	1.324077521	28.71605129	4.23E-05
TP73	3.77709921	3.477913929	29.19823307	4.25E-05
CFAP54	3.697573332	1.693619639	29.12752821	4.27E-05
SPAG6	3.352207816	-0.089305874	27.01581187	4.27E-05
ADGRB2	-2.071444996	0.942102138	29.26558005	4.30E-05
HNRNPAB	1.090064275	6.52936784	29.06716812	4.31E-05
YPEL2	-1.289002573	5.171288497	29.05964424	4.31E-05
PITPNC1	-1.041135661	6.41752984	29.04042242	4.33E-05
SYNPO	-1.786742383	4.01305281	28.98491207	4.38E-05
IGLL5	4.885462772	13.50808062	28.96156446	4.40E-05
POLE2	2.839076965	2.249859835	29.03949385	4.41E-05
TMEM165	0.89234862	5.552669922	28.93615021	4.42E-05
LGMN	1.93702533	4.852813789	28.90486612	4.45E-05
COL13A1	-2.640992656	0.141987197	28.31449503	4.46E-05
HMGB2	1.298339591	7.553321961	28.84538161	4.50E-05
TNFRSF17	4.384783346	5.989506677	28.77862339	4.56E-05
ZBTB32	2.680643587	4.264888234	28.77048909	4.57E-05
CAMK2N1	-1.896583523	1.858084538	28.8013318	4.62E-05
PHGDH	2.891484852	4.220020747	28.63571762	4.69E-05
CHAC2	3.594863321	3.170916261	28.67203992	4.72E-05
FABP5	2.207700677	4.532167879	28.58861049	4.73E-05
TRIM69	2.029478805	1.495987094	28.66458879	4.76E-05
TIMM8B	1.544394306	4.101064427	28.53544527	4.78E-05
DSCC1	3.257267885	1.720705638	28.5673012	4.86E-05
SPC25	2.586702419	2.915807937	28.48258358	4.86E-05
CD1E	-3.202272965	-0.07932052	26.28014563	4.92E-05
BCL11B	-1.282202268	6.313848903	28.34497472	4.96E-05
LAMC1	2.87578039	5.393067291	28.2831419	5.02E-05
CHAC1	3.056315942	0.949457199	28.19255333	5.08E-05
HELLS	2.331269548	3.267615334	28.2252097	5.10E-05
CENPU	2.561290201	3.406826294	28.1739909	5.15E-05
CTPS1	1.617472033	4.315782633	28.08397021	5.23E-05
MANF	2.438431291	6.79916096	27.98547932	5.33E-05
PDIA5	2.93044172	4.747350069	27.97045912	5.35E-05
CAMK1D	-1.564131842	6.30263601	27.94345082	5.37E-05
ABLIM2	-1.553963644	0.052957038	28.02082458	5.39E-05
ZBP1	2.109556745	6.683079187	27.86621535	5.46E-05
ITM2C	3.571471066	9.3300154	27.81901361	5.51E-05
NELL2	-1.424252244	5.153189567	27.79983054	5.53E-05
YWHAG	1.467739151	6.741366055	27.7027571	5.64E-05
ZNF215	3.537671408	1.693865739	27.76529676	5.64E-05
MUC1	2.41416004	2.541640111	27.71931877	5.67E-05
MIXL1	4.356725847	3.535804755	27.76517927	5.67E-05
NDUFV2	1.345718497	5.931760009	27.57154793	5.79E-05
TICRR	3.861003171	2.918667714	27.63360698	5.83E-05
OIP5	3.08515894	1.415221403	27.62485761	5.84E-05
NEU1	1.073977318	5.935371416	27.51928255	5.85E-05
PLCH2	-1.376604403	3.853295137	27.47699411	5.90E-05
STT3A	2.201240939	7.369260212	27.45048913	5.93E-05
HSP90B1	2.929010025	11.01828748	27.42724772	5.96E-05
FAM98A	1.86298919	5.285871767	27.42513579	5.96E-05
CD38	3.090904831	8.428149195	27.35739868	6.04E-05
KIT	-1.653531196	0.333867435	27.49001817	6.07E-05
MACC1	2.280513742	2.010342391	27.39960409	6.08E-05
NBPF1	-1.117214339	3.160463716	27.3032293	6.12E-05
NUGGC	2.943286633	4.635683733	27.2896883	6.13E-05
ADAM19	1.530659417	7.888787683	27.28307255	6.13E-05
CCNE1	2.628128909	3.021821372	27.30999743	6.14E-05
PALD1	2.853509335	2.644052967	27.3226809	6.16E-05
MID2	-1.407894005	3.005335192	27.2781408	6.16E-05
FDXR	1.060172044	2.837090123	27.21030522	6.24E-05
SLC4A11	2.013508724	0.335706765	27.32358532	6.24E-05
ATP2A2	1.120098761	7.302047161	27.16478001	6.28E-05
MAP7	-1.245453509	1.14511172	27.28353852	6.28E-05
SESN3	-1.085456632	5.754782347	27.15275104	6.30E-05
TRMT1L	1.389944997	4.650005318	27.11865728	6.34E-05
PLXDC1	-1.825831701	3.394188811	27.10102329	6.38E-05
NDRG2	-1.103252082	3.199968232	27.05240903	6.44E-05
BHLHA15	5.138667541	3.992841575	27.13155422	6.46E-05
CIT	2.598086607	3.493453739	27.04456904	6.46E-05
INTS7	1.311816274	4.564495576	26.88710219	6.65E-05
HLA-DPB1	-1.443608898	8.783332494	26.79043098	6.78E-05
RABL2B	-0.74428692	4.896911259	26.72266048	6.88E-05
MED8	0.848790579	4.918729018	26.71542259	6.89E-05
SDF2L1	2.372701976	5.449752569	26.63631797	7.00E-05
CENPW	2.45658503	1.799475074	26.66167808	7.10E-05
KLF8	-1.02422776	3.315436766	26.56641237	7.11E-05
TSG101	0.738770289	5.891006831	26.53653759	7.14E-05
IGF1	4.203182175	3.293120708	26.6232994	7.15E-05
NSMCE3	-1.041263909	5.649672777	26.511174	7.18E-05
EDEM2	1.22140688	6.217495985	26.50418991	7.19E-05
MMP23B	-1.601671683	2.512166115	26.51288761	7.22E-05
SPATA24	1.661679333	1.997379197	26.51434631	7.24E-05
RHOBTB3	-1.378682726	2.061261716	26.41065759	7.40E-05
RAB37	-1.159544189	6.719077352	26.28039	7.53E-05
DTL	3.640967339	4.505359927	26.27897224	7.55E-05
SPATS2	2.450410687	5.326239024	26.26479682	7.56E-05
PDIA6	1.966524655	8.387242835	26.22510244	7.62E-05
PRDX1	1.380552531	6.581324043	26.21705199	7.63E-05
RNF34	0.991821866	5.189983555	26.20897117	7.64E-05
ISG20	1.860723092	7.87811534	26.19974026	7.66E-05
TXN	1.142687555	6.185323782	26.17313982	7.70E-05
ORC6	2.168427614	1.992078127	26.23009029	7.71E-05
ZNF469	-1.445165799	2.519172839	26.19297185	7.71E-05
CEP126	-1.570422838	1.677308046	26.11541114	7.92E-05
ZXDB	-1.301958319	4.638718127	26.03937389	7.92E-05
EIF2S2	1.154685069	6.61014151	26.02382607	7.95E-05
PRC1	1.978829086	3.737491667	26.01541659	7.97E-05
PAICS	1.936931457	5.914795035	25.99417191	7.99E-05
ZNF512	-0.728167785	5.11780511	25.99148762	8.00E-05
TYMS	3.484113819	5.534811163	25.96464183	8.05E-05
MYBL2	4.060836516	7.663192373	25.95147894	8.07E-05
TERT	3.200852666	0.376940829	25.29956064	8.11E-05
NDUFAF1	1.711326533	3.766608116	25.90117023	8.16E-05
STXBP1	-1.411371225	0.982933647	25.97773249	8.25E-05
INTS13	1.575920682	4.306628537	25.82095596	8.29E-05
JCHAIN	4.154056657	12.08106564	25.78191275	8.36E-05
UTS2R	3.759017931	0.138996161	23.79533483	8.39E-05
SEMA4C	-1.359576302	3.57705633	25.76572477	8.39E-05
ZNF862	-1.000091498	4.980799964	25.64083161	8.61E-05
PROB1	1.65456439	1.901399941	25.66877218	8.64E-05
TRIP6	1.199791923	3.480108175	25.62126057	8.65E-05
CAPN5	-1.684859722	2.617738929	25.64123994	8.65E-05
EPHB2	2.305598377	4.109419377	25.61471234	8.66E-05
CHPF	3.028019857	5.962436969	25.59184847	8.70E-05
SPC24	3.161900394	2.305032642	25.66884769	8.72E-05
TRAM2	2.309100012	7.517905734	25.58023371	8.72E-05
ITGA8	4.702234237	0.966105936	23.56560383	8.73E-05
PSMD11	1.059322255	5.584073878	25.57488899	8.73E-05
ARMCX3	1.405736293	5.027970791	25.54526485	8.78E-05
SHMT1	1.75413455	4.456751049	25.53686246	8.80E-05
ZCCHC14	-1.124721876	4.419217271	25.50662385	8.86E-05
PSMC2	1.22585061	6.109165626	25.50248031	8.86E-05
ABCB9	3.075787696	3.8196723	25.48979113	8.92E-05
RPS6KA2	-1.172371515	2.747115401	25.48297479	8.93E-05
TNFRSF13B	2.674961772	4.643295732	25.44491239	8.98E-05
ADGRL1	-0.954764461	4.567558273	25.4094569	9.04E-05
CD160	-2.221343292	4.104727331	25.41195916	9.04E-05
FCER1A	-2.675951437	4.587739152	25.40699351	9.05E-05
CENPM	2.912101677	3.390392032	25.42375827	9.05E-05
ERI1	1.265762609	4.269692291	25.37487235	9.11E-05
GDF11	-0.985956805	3.680053367	25.36410463	9.13E-05
LMAN2	1.383834062	8.013781515	25.34837507	9.16E-05
IL9R	-1.654380391	2.3127605	25.36254326	9.20E-05
FKBP11	2.905287127	6.837791833	25.25580437	9.34E-05
PCNA	1.924812198	6.234945056	25.21966798	9.41E-05
CD244	-1.545496606	5.624522928	25.21903844	9.41E-05
MRPL22	1.532802521	4.288955521	25.19086104	9.47E-05
GINS2	3.309504259	3.838031434	25.19085195	9.51E-05
RAD51	3.082678927	2.856686945	25.13181286	9.69E-05
ASS1	2.208997379	0.893667937	25.19531688	9.72E-05
NAT1	1.202995948	3.055671966	25.07173042	9.73E-05
TBL2	1.145269386	4.551507633	25.02847466	9.80E-05
PRMT5	1.123023743	5.702738369	25.0208054	9.82E-05
TGFB3	-1.062650853	1.41422786	25.07260575	9.86E-05
KIF15	3.240195231	3.27045828	25.00264164	9.93E-05
MANEA	2.684208661	5.398662742	24.86722314	0.000101485
BRIP1	1.466190279	3.192195393	24.8601538	0.000101745
EIF4G1	1.151235421	8.504286926	24.84021602	0.000102056
CRYL1	-1.219531876	3.630826268	24.84112435	0.00010211
ANKS6	-1.11488729	3.354986788	24.80528643	0.000102946
NUAK1	-2.670955934	1.159820063	24.87502234	0.000104286
XBP1	2.763571983	9.786325236	24.73096887	0.00010448
RAB11FIP5	-1.504960222	4.397350037	24.72666899	0.000104614
MCM2	2.289444892	5.774790931	24.70912482	0.000104986
GYG1	1.036280916	6.34073387	24.63580971	0.000106645
ST6GALNAC4	1.923438483	5.883287124	24.60103253	0.000107449
ACP2	1.350105638	5.310382355	24.59503052	0.000107591
SSC4D	2.384414595	-0.553746982	23.61691404	0.000108569
DMKN	-2.138866588	-0.381990286	23.82277155	0.000108879
FAM117B	-1.004798523	4.360615207	24.52868452	0.000109172
GART	1.302841777	5.52888897	24.47936941	0.000110313
CLPTM1L	1.831729195	7.433979148	24.46855618	0.000110571
WNT5B	3.098077574	1.928528693	24.53072763	0.000111363
SGO2	2.028050982	3.581644255	24.41574547	0.000111982
SLC4A1AP	0.615270047	5.111413702	24.40570197	0.000112089
C5orf22	0.822652752	4.894453088	24.38544628	0.000112586
SEC24A	2.089400256	6.917989532	24.34238899	0.00011364
TMOD2	-1.199511226	4.276343398	24.33645059	0.000113826
CCNF	2.235206057	4.210665037	24.32044924	0.000114251
FEN1	2.280400534	5.19558098	24.25345599	0.000115878
FKBP2	1.670363165	5.266810697	24.24823232	0.000116006
DECR1	0.905960921	5.775816769	24.24410951	0.000116097
RPL26L1	1.327802041	3.408346686	24.22899954	0.000116585
LYPD3	-2.05934776	1.46741862	24.32108365	0.000116902
THOC7	0.724160892	4.987456444	24.15666307	0.000118333
CCDC51	1.647394544	2.485899938	24.13081893	0.000119483
OBSCN	-1.405438955	5.437337194	24.10667592	0.000119638
CDT1	3.13231283	4.75301203	24.04298891	0.000121401
TXNDC15	1.837433401	5.801054576	24.03570473	0.000121504
DNMBP	-0.871793017	4.016540014	24.03191862	0.000121646
GMPPA	1.701583845	5.889185327	24.02663637	0.000121745
PCDH1	-2.406696117	2.636688144	24.03339987	0.000122636
SLC2A5	3.651703305	5.019038311	23.98814611	0.000122918
GNAO1	-1.826209436	2.734649433	23.99166347	0.000123247
SMC4	1.675052454	6.557396423	23.94301869	0.000123998
NT5DC2	3.08398156	5.441794876	23.9221011	0.000124607
EXOC6	0.761225834	4.68446286	23.92039414	0.000124623
SOCS7	-0.828493801	4.313511967	23.87837934	0.000125803
CASP7	1.354709729	5.105153898	23.83390875	0.000127018
MRPL17	1.071765995	3.721763629	23.82701737	0.000127264
SUN2	-0.958950806	9.237620496	23.78881678	0.000128276
RRM1	2.110764871	5.449984775	23.76186613	0.000129059
SLC16A11	-1.714539509	0.442894323	23.81468627	0.000131283
HDLBP	1.384008724	8.572979973	23.63955331	0.000132574
BACH2	-1.155886273	5.215828195	23.62804366	0.00013292
DNAJC15	0.885066452	5.161618253	23.55808001	0.000134989
KNTC1	1.66479827	4.60836616	23.54820513	0.000135307
CEP68	-0.950442252	4.510332848	23.53157034	0.000135806
ZBTB4	-1.031736119	7.267092395	23.52955403	0.000135845
SLC26A11	-1.174731034	4.118926394	23.52052554	0.000136162
PSAT1	2.912784127	3.879068406	23.52848973	0.000136178
NOP16	1.238494478	2.906998776	23.50906093	0.000136686
DCTN6	0.997537349	3.807729386	23.49508239	0.000136934
ARHGAP11A	2.058846559	4.366311172	23.4729651	0.000137611
KLF11	-1.718917607	6.252044846	23.45230007	0.000138196
TMC8	-0.877016356	8.396212388	23.45123744	0.000138228
HMGB3	2.386831671	3.608082007	23.44963199	0.000138518
DHFR	1.378009972	6.320920976	23.4195162	0.000139207
SMIM33	3.823412571	-0.106509599	21.09803504	0.000140176
SASS6	1.190606676	3.005402362	23.36196528	0.000141184
MMACHC	2.000277202	2.181289016	23.38033622	0.000141533
RASSF1	-0.870761009	5.727323307	23.34053916	0.000141677
B4GALT6	-1.108796866	1.972367094	23.35977952	0.000142072
DERL3	3.262724785	6.628103046	23.29184398	0.000143241
SLC1A4	2.287552304	6.34900577	23.27457905	0.000143778
CIAO2B	0.948996805	4.955908706	23.27445151	0.000143785
RBBP8	1.301561338	4.766824279	23.21911287	0.000145591
CENPN	1.777995104	3.969125762	23.21625712	0.000145739
GINS3	1.731806832	2.824151634	23.1566177	0.000148011
ACSL3	0.918500557	5.322955133	23.1440421	0.000148038
DNAJB11	2.012284258	6.819519731	23.10184765	0.000149445
PREB	1.559806789	6.740752874	23.0395001	0.000151551
PMM2	1.136610524	5.676936935	23.03501633	0.000151704
PSMC6	1.267526821	5.11724866	23.00726201	0.000152658
SPAG4	3.212093883	0.754461014	22.80145357	0.00015305
C9orf40	0.912276017	2.135692123	23.00878361	0.000153201
ARHGAP42	2.739934929	3.82677143	22.9698608	0.000154236
PI16	-1.833435734	1.398001775	23.03457919	0.000154947
NEFL	-2.320951428	0.662623181	22.99183229	0.000156221
TXNDC11	2.282368307	8.234997581	22.90378902	0.000156252
ACOT13	0.677444402	3.937527213	22.89173771	0.000156723
MTFR2	2.020952685	2.406039608	22.91358788	0.000156821
DHRS3	-1.2640268	3.308650714	22.88373671	0.000157163
UTP11	1.240169293	4.269593742	22.85277882	0.000158091
ATOX1	1.427611947	4.355764701	22.84060233	0.000158531
GRWD1	1.42632029	4.832598353	22.7923389	0.000160256
SLC17A9	1.893311388	4.87184084	22.78987579	0.000160346
IQGAP3	2.529936803	0.964172145	22.85080545	0.000161312
EXOSC4	1.464702468	3.768840516	22.74412154	0.000162078
CAV1	4.870188014	4.123225384	22.79533337	0.000162283
NRXN2	-2.38464763	0.433625784	22.72012563	0.000162767
MCM6	1.92006623	5.775649175	22.68773166	0.000164079
MAP3K14	-0.823357083	5.832750752	22.68158982	0.000164304
CSE1L	1.316187559	5.824508127	22.67766183	0.000164451
RTCA	0.970025499	4.885759586	22.67081433	0.000164711
NES	5.609524923	-0.539957063	23.10686153	0.000165074
COPB2	1.453352024	7.079326277	22.64310044	0.000165745
SEC11C	2.998824813	6.946682305	22.57421037	0.000168361
PDE3B	-1.007938633	6.331081873	22.5673276	0.000168624
PDE7B	-1.618024264	0.351394384	22.67576355	0.000169049
CELSR2	-1.216831182	3.411219687	22.55999606	0.000169086
PGAM1	0.806383282	8.234316959	22.54787631	0.000169372
CCNY	-0.939915854	7.059520466	22.5457532	0.000169454
GPKOW	0.778009998	4.503749201	22.54531788	0.000169498
NOP53	-1.090166924	8.9840278	22.53307368	0.000169944
CYB561	-0.851918043	4.079567612	22.51884744	0.000170549
CALR	1.615320354	9.893989908	22.51643415	0.000170589
CPT2	0.891012278	4.604538021	22.49186692	0.000171574
PODXL	1.20239376	1.689387929	22.49443572	0.000172855
ENHO	-2.144312605	1.300112393	22.53629411	0.000174151
ZBTB7C	-3.126730143	-0.362397744	20.44267421	0.000174931
UBL3	-0.878149876	6.217130223	22.40248421	0.000175082
MRPL58	1.148392198	4.024090626	22.4021206	0.000175147
BTBD10	0.681690848	4.101871448	22.31530869	0.000178658
SPATS2L	2.748956246	5.866145063	22.29378141	0.000179515
PLK4	2.425033419	3.583482305	22.2974528	0.000179658
GLE1	0.740595033	5.707131818	22.27947821	0.000180081
ZBTB10	-2.490292066	4.978104842	22.2366614	0.000181914
TMEM198	2.753409791	0.412658581	22.07722279	0.000182971
ACAT1	1.441659451	4.611697457	22.19823711	0.000183498
NAP1L3	-1.713318454	0.977069323	22.30144086	0.000183934
SEC24C	0.857582078	7.509350638	22.16625208	0.000184823
NME1	1.966166733	5.269370846	22.11905765	0.000186865
KRT72	-1.848813509	1.264797467	22.20475186	0.000187393
HPDL	2.939680786	1.738020494	22.18699513	0.00018751
EAF2	2.372878623	5.626480787	22.06774535	0.000189087
MAN1A1	2.116635636	8.552838232	22.03385578	0.000190545
TNRC6C	-1.059168205	5.663328283	22.02565171	0.000190907
CHAF1A	1.28932299	5.192592024	22.02460569	0.000190958
MCM4	2.512220701	6.07896307	22.02113188	0.000191118
CCNE2	2.541321712	2.077132801	22.07318594	0.000191237
RNASE1	5.645230118	4.341418881	22.07950805	0.000191782
CYB561A3	-0.845152495	6.455523989	22.00483889	0.000191826
LMAN1	2.560611435	7.966099603	21.98952689	0.000192506
GOLGA7B	-1.339048651	2.909491685	21.96724015	0.000193935
MYL6B	2.238539689	3.269566983	21.90286498	0.000196841
ROMO1	1.444140788	3.768788428	21.87531757	0.000197761
CRYBB1	3.580182246	0.685531434	21.35375823	0.000198518
SLC25A29	-1.006037494	5.092053122	21.7923139	0.000201513
MRPL27	1.426682165	3.466109469	21.75483309	0.000203433
CASP10	1.223065742	6.159064184	21.74527858	0.000203718
VAMP2	-1.127122459	8.050077654	21.74411317	0.000203773
RAD51AP1	2.442481191	2.63798821	21.76475872	0.000204039
MTHFD1L	1.885637863	3.344154635	21.70262198	0.000206037
TEDC2	3.336038775	1.272796945	21.66147468	0.000207402
TPPP3	-2.642298344	3.316380621	21.6744783	0.000207942
MRPS7	1.296187895	5.387061512	21.65694037	0.000207951
SARM1	-0.856672668	4.264084761	21.65645172	0.000208025
KLHL14	4.162919492	6.289157005	21.65627325	0.000208047
PCBP2	-0.818283417	9.091541876	21.63086418	0.000209219
FARSA	1.292296976	5.802759923	21.62419278	0.000209545
UBE2J1	1.576787789	9.348454164	21.59598486	0.000210929
CENPI	2.578962845	1.493784396	21.67877684	0.000210938
MAD2L1	2.329681538	3.727461676	21.56244463	0.000212856
MTHFD2	1.578485571	5.921835488	21.55671425	0.000212873
MGAT2	1.367818963	6.323636519	21.53570155	0.000213921
SFT2D1	0.960347163	4.917782933	21.52922237	0.000214251
CLIC3	-1.705735053	4.396140527	21.48791041	0.000216398
PHYHD1	1.960656573	1.885893194	21.5241087	0.000216638
SNX30	-1.070172138	5.196964683	21.47399768	0.000217043
SNRPG	1.387918905	4.858127345	21.46018253	0.00021776
TIMD4	3.003282028	1.315502127	21.51869067	0.000217934
LARP7	0.653385774	5.643888286	21.45438177	0.000218033
YPEL1	-1.205265738	4.365730423	21.43577011	0.000219045
WDHD1	2.112899531	3.143888257	21.41397878	0.000220602
PPIB	2.10673073	9.376811398	21.39079653	0.000221309
PARP16	-0.770630564	4.388519388	21.35076082	0.000223432
USP18	3.893274713	6.257922553	21.32378661	0.000224882
PHTF1	1.001655827	3.867477039	21.32296484	0.000224933
DSC1	-1.857534859	1.361643944	21.40228048	0.000225203
KDELR2	1.747476366	6.837905413	21.30206706	0.000225973
PAX5	-1.388001542	6.868281808	21.27379179	0.000227483
TACO1	0.863214772	3.874188797	21.22748797	0.000230047
CLPB	0.929917846	4.245433789	21.22500319	0.000230159
MLLT6	-0.959349797	9.184921828	21.21209355	0.000230815
FOXO1	-0.872818847	6.269667027	21.17748794	0.000232709
PSMA3	1.601718818	5.547261324	21.17617224	0.000232786
MED18	1.237991537	3.73782035	21.16062054	0.000233734
TMCC1	-1.115590118	5.075726457	21.13114456	0.000235288
ACSM3	-0.99323332	1.76973392	21.16219391	0.000235374
DISP1	-0.951386726	2.354671974	21.13988143	0.000235593
PLEKHG3	-1.759284355	6.419464633	21.11516385	0.000236162
FAM72C	3.80132437	1.432672098	20.97908279	0.000237729
ANKH	-1.021091351	5.521466259	21.07419564	0.000238469
POLR3G	1.989429932	2.239915394	21.08896192	0.000239173
TMED9	1.273184649	7.043960326	21.0482035	0.000239936
PI4K2B	2.292425383	5.419593044	21.04177848	0.000240332
DEPP1	3.78271	2.251643061	21.10621026	0.000240449
PLEKHH3	1.607873417	1.337328812	21.08682218	0.000241222
ADGRG6	-1.617783901	-0.543533325	20.64983817	0.000243452
TMED5	0.758128709	7.23751218	20.98628937	0.000243486
GALNT2	1.123758521	6.934096228	20.95759315	0.000245151
SRSF8	-0.733891234	5.706283585	20.93399207	0.00024653
KNDC1	-2.830364069	1.250364235	21.02938705	0.000246702
MESD	1.263761441	5.821172257	20.90735904	0.000248097
ADRB1	-2.568957993	0.416478026	20.82244225	0.000249065
UGGT2	1.452746899	2.092412921	20.90359609	0.000249571
MND1	3.097279686	1.174370525	20.8852968	0.000250843
ATG4A	1.126771437	4.479178057	20.84616468	0.000251781
CCR2	2.786347445	7.428247201	20.83029018	0.000252693
NDUFB3	1.103928171	5.035125697	20.82900645	0.000252776
GLDC	3.26655346	4.068264282	20.81925321	0.000253932
CAPZA1	0.8913511	8.307670934	20.77497706	0.00025605
TARDBP	0.906980745	6.598091461	20.75312308	0.00025739
UBXN4	0.82634156	6.916139086	20.74922207	0.00025763
BTNL9	-2.005639683	0.963315074	20.85040264	0.000258041
AHCYL2	-0.643194387	4.272834904	20.7408285	0.000258196
NOMO2	1.398681995	7.703830384	20.73712314	0.000258376
ATAD2	1.879990913	4.974592073	20.72030433	0.00025945
SPDL1	1.849819488	3.220043125	20.70475892	0.000260771
PSMD1	0.849213057	6.082914265	20.68726742	0.000261476
SLC44A1	1.741111456	6.668881186	20.67282944	0.000262382
MYO1D	2.33472909	5.649579934	20.67243327	0.000262438
RFC2	0.695350684	4.485977415	20.64655005	0.000264077
ATP13A1	1.257880985	7.626036282	20.62865937	0.000265173
NCR3	-1.365783483	4.383958663	20.6261237	0.000265409
SIGIRR	-0.793477628	6.087568235	20.60147664	0.000266908
ADA	1.462014972	5.318408606	20.60079191	0.000266958
CBX7	-0.999756628	5.995103282	20.56568408	0.000269212
HMBS	1.453111512	3.758987904	20.55944906	0.000269743
RBL2	-0.796418137	8.243581656	20.54815622	0.000270347
SAPCD2	2.01185857	3.687706767	20.52068318	0.000272363
SSBP2	-0.899505817	4.271683336	20.48983105	0.000274229
RNF185	0.5725086	5.634789882	20.48861278	0.000274248
UNC13B	2.504688873	3.143783115	20.49699186	0.000274576
BYSL	1.549887783	2.840912983	20.48720863	0.00027488
HNRNPA0	-0.674584674	7.202740198	20.46748951	0.000275645
AMOT	-1.297135988	2.133339375	20.47714227	0.000276564
TIPIN	1.447686351	2.390684538	20.46282003	0.000276884
HYPK	0.763090244	4.682803994	20.44705389	0.000277019
KCNA2	2.717058456	2.887018867	20.45992888	0.000277681
BLZF1	1.432617871	4.434380031	20.43351672	0.000277958
SEC61A1	1.398797437	8.819799591	20.42351257	0.000278582
PYROXD2	-0.954496222	2.758399805	20.42426188	0.000279054
ZNF266	-0.725839334	5.526681495	20.37581229	0.000281809
RFC4	1.727468822	3.892625702	20.34441397	0.000284087
NAP1L1	-0.900078482	8.728027982	20.34037392	0.000284231
SLC7A11	2.101667568	1.394657894	20.39481238	0.000285233
ADAMTS5	-3.123614032	-0.311949195	18.76778321	0.00028688
CKAP4	1.242498422	7.613791144	20.2900093	0.000287715
CDKN2A	2.674063207	3.546465088	20.29787041	0.000287804
WFS1	2.464221315	4.332028963	20.28372684	0.000288321
SLC39A7	1.295800447	6.165706876	20.27233371	0.000288949
JSRP1	2.986874528	1.659421558	20.33960324	0.000289283
FXYD1	-2.16223573	0.128993089	20.18797047	0.000289731
RGMB	-1.444027812	2.751531906	20.25916128	0.000290647
OLFM1	-2.943192893	0.966255155	20.24626574	0.000293159
HECTD3	0.933168197	5.764791619	20.19271247	0.000294582
SLC16A14	4.096175849	3.025934452	20.23140904	0.000296184
CDC42BPG	-1.056348588	2.36223562	20.16949451	0.000297284
CINP	0.985175394	3.967707195	20.06799801	0.000303735
KRT73	-1.674704222	1.600906145	20.09556531	0.000305727
CRELD2	1.845137266	5.677001446	20.01633926	0.000307506
LGR6	-1.942683065	3.712034845	20.00190601	0.000308911
MRPL46	1.117642723	3.286065469	19.98549768	0.000310041
POMP	1.027158477	5.959749888	19.97526415	0.000310598
METTL1	1.66926206	2.53189065	19.95651531	0.000312975
DSN1	1.414385907	3.895906547	19.94454304	0.000313057
CHCHD1	1.045104775	3.399917844	19.93534221	0.000313831
KCNH8	-1.896171898	0.689403106	20.0211711	0.000314844
DENND5B	2.64622118	5.938347717	19.91406618	0.00031531
CENPO	1.285631289	3.774925518	19.90987806	0.000315723
CCDC47	1.088603903	5.812641059	19.88736959	0.000317346
ICOSLG	-1.649159455	3.763521992	19.86253721	0.0003195
SH3YL1	-1.250746734	3.655124005	19.83297244	0.000321772
DNAJB1	-1.303296224	7.711930057	19.81623215	0.000322927
ITFG1	0.800566949	5.758162406	19.81511149	0.000323017
GFM2	1.10561356	4.242898813	19.81204581	0.000323319
RSPRY1	0.712015019	4.632767452	19.8096555	0.000323482
CDK2	1.164250771	4.721570624	19.78225155	0.000325671
GPATCH4	0.978990272	3.878762206	19.76596368	0.000327028
MGME1	0.789935696	4.098064157	19.76414534	0.000327163
IRF4	2.131987966	7.246285137	19.73864528	0.00032914
FBXO5	1.902440475	4.28575164	19.72949447	0.000329979
SLC25A4	2.086534909	3.948167253	19.70897071	0.00033176
SPINT2	-1.069432341	4.805121789	19.69710194	0.000332564
NR3C2	-1.409011347	3.98227099	19.69413787	0.000332909
RCAN3	-1.052223312	5.494422253	19.68463509	0.000333552
LRR1	1.465735525	3.182475633	19.65831258	0.000336031
RFC3	1.8212709	3.400233229	19.64885971	0.000336853
MRPL14	0.998897582	3.890546086	19.63615974	0.000337645
PSMD12	1.157293199	4.833875909	19.6334002	0.000337815
LTBP3	-1.20783849	5.755179827	19.5732158	0.000342839
TRAIP	1.734692335	1.764951814	19.59062346	0.000344379
MLEC	1.680245873	6.984975752	19.508393	0.000348379
HYOU1	1.711056125	8.246245562	19.50229079	0.000348905
WDR4	1.177431154	3.179088283	19.46452575	0.000352484
GEN1	1.317713524	3.299745574	19.45441469	0.000353357
MRPS18C	1.09936754	4.275133355	19.44543274	0.000353912
TMEM106C	1.527675638	4.890086258	19.42086001	0.00035606
FCRL1	-1.59758804	5.949186978	19.40192494	0.000357697
ADAMTS14	2.762667557	-0.123735742	18.89090042	0.000359406
APBA1	-2.126227219	0.051561994	19.28098108	0.000360016
PPP2R2A	0.764552906	5.672206455	19.33878125	0.000363354
RCC2	0.830247989	6.7158373	19.29932294	0.00036694
WNT7A	-1.92050359	0.817565769	19.38570505	0.000367907
L1CAM	-1.668970414	0.358780671	19.37411229	0.000368118
CEP128	2.742268443	4.610883536	19.27532039	0.000369311
CD1A	-1.57815994	0.6930886	19.36744297	0.000369766
HESX1	4.277532907	2.371243449	19.29176184	0.000370001
GNAI1	-1.288389695	0.002574556	19.3419247	0.000370177
PSMB6	1.117739774	5.994377087	19.21908257	0.000374355
COL24A1	1.301623688	0.546607425	19.31001131	0.000375265
ATP5PF	1.173048085	6.000039673	19.20737381	0.000375451
ELAC2	0.880610971	5.93955782	19.19960144	0.00037618
PIMREG	2.962955799	0.216151343	18.8605235	0.000376929
DBF4B	1.059220405	3.879744195	19.15766135	0.000380244
ARHGEF25	-1.531776307	-0.194394474	19.100994	0.000383209
PGAP3	-0.63907721	4.282294997	19.1021884	0.000385516
TIMELESS	1.29899567	5.176835617	19.09825012	0.000385847
CALU	1.429638654	6.62906089	19.09295274	0.000386351
NANS	1.342479286	5.344174162	19.08664826	0.000386969
BHLHE41	2.404609577	3.601952032	19.08381618	0.000387784
EPHA4	-1.639636587	3.138078116	19.07810169	0.000388491
RPN2	1.655146937	8.933904171	19.0689589	0.000388681
CPSF3	0.839251343	5.075092851	19.03601	0.000391908
REXO5	1.566039102	1.576031092	19.06056916	0.000393248
MRPL32	1.110835798	4.339529003	19.01887509	0.000393657
HLA-DOB	-1.399517518	4.21483866	19.01321463	0.000394259
PLEKHB1	-1.095142344	4.455940692	19.00499618	0.000395045
NCAPG2	1.832553896	4.556837773	19.00323206	0.000395209
PNPO	1.191945247	4.580354708	19.00041461	0.000395477
SSR3	1.894501178	7.788140914	18.96843669	0.000398616
CABLES1	2.202754186	1.210225735	19.03360298	0.000399259
SCFD1	1.269672835	5.575464842	18.95799728	0.000399665
ZNF609	-0.867873916	6.629476788	18.95016071	0.000400452
TJP3	-1.477849412	1.786974042	18.97694689	0.00040137
SLC35A2	0.921882379	4.328569688	18.92285728	0.000403275
AFF2	-1.374419374	1.171518242	18.98693202	0.000403418
NUP37	1.422869206	3.817584848	18.91913434	0.000403747
CKS1B	1.549472226	4.246247125	18.87321174	0.000408364
DNAJC1	1.084701806	5.554107916	18.86585122	0.000409049
EPC1	-0.734088032	6.482288776	18.84987704	0.0004107
MRPL20	0.814706308	4.966006812	18.84186011	0.000411533
TCF19	1.764171571	5.392941456	18.83438959	0.000412338
PIF1	1.818117904	2.374688884	18.81799147	0.000415727
MARCKSL1	-1.468855267	6.337846183	18.80100726	0.0004158
MCM7	1.324603652	7.028238388	18.7917859	0.00041677
RABL2A	-0.87925083	3.78395061	18.77917787	0.000418268
GALK2	1.132215466	3.993757406	18.71203505	0.000425375
FAM53B	-0.839747305	7.83527692	18.68335138	0.000428369
PRDX3	1.094315409	6.238535969	18.6784842	0.000428899
NDUFA8	0.917985501	4.105678817	18.67822298	0.000429017
RINT1	1.286380728	4.082613895	18.634141	0.000433855
IL10	1.645319103	1.270919698	18.68647642	0.000433991
GNL3	1.623330211	5.935165335	18.62852676	0.000434372
TIMM17A	1.565437576	4.687048664	18.62561904	0.000434749
TIMM23	0.831450112	5.133964614	18.59513684	0.000438074
NDUFA9	1.132532576	5.516372805	18.59159172	0.000438469
MRPS18B	1.102186428	5.546212549	18.58492925	0.000439212
ZBTB22	-0.695105105	4.919244565	18.56476762	0.000441489
ZBTB46	-1.026230198	1.785885133	18.5724094	0.000443572
TTBK2	-0.721046665	5.0861768	18.53778256	0.000444531
RAPGEF5	3.811747545	1.289589898	18.38854184	0.000444632
FZD4	-1.861102432	0.837036669	18.62139477	0.000445271
COX19	-0.575438734	4.289473615	18.51474348	0.000447185
MPDU1	0.981986248	6.240890184	18.50449525	0.0004483
TIAM1	-1.05685968	4.773932981	18.48073786	0.000451077
MED20	0.949908692	3.673961749	18.46753703	0.00045272
RNASEH2A	1.355486079	3.846435369	18.46472931	0.000453028
GSTA4	-1.354035802	0.006823096	18.50511256	0.000455802
PIM2	1.859226438	9.160496591	18.42395993	0.00045761
SELENOS	1.635398878	5.473345524	18.40765759	0.00045953
DHX15	0.871202496	6.304809525	18.40472311	0.000459866
ALAS1	0.887331618	5.538918713	18.39727771	0.000460743
NPIPB2	0.915693224	3.382683223	18.39436596	0.000461336
CGAS	1.148545303	3.944865281	18.3845456	0.000462362
EIF2B3	1.331425349	3.626971109	18.38507568	0.000462396
SEC13	1.245935156	6.692681448	18.37376749	0.000463522
TRAK1	-0.791751053	6.564486511	18.36652038	0.000464383
EFNA5	-2.316389837	0.572425227	18.39494299	0.000466494
MTHFD1	1.348583668	6.006754726	18.34189539	0.000467321
ERLEC1	2.189556084	6.724733543	18.34050187	0.000467488
ATAD3A	1.153946274	4.640793101	18.33570144	0.000468122
REXO2	1.237259634	4.239235242	18.32872205	0.000468971
NR4A1	-2.672079185	6.625803807	18.3253241	0.000469319
PEG10	-1.680440194	2.195003362	18.34869695	0.000469356
IGLL1	4.05158318	5.020281918	18.32575575	0.000469935
FGFR2	-1.731466638	-0.000376796	18.31375913	0.000470484
CAMLG	-0.801832787	4.460432383	18.29996546	0.000472427
RRP1	1.023029383	3.919908628	18.28634635	0.000474142
MOAP1	-1.1141081	5.467037508	18.26776331	0.0004763
ELOVL3	3.309944384	0.764279726	18.08961312	0.000476966
CEP57L1	1.250775652	2.659757671	18.24042611	0.000480453
KDM2B	-0.630431682	5.934670482	18.229774	0.000480962
SARDH	-1.672087373	1.162805305	18.29461067	0.000481728
ERO1A	0.739151084	6.547442686	18.21394757	0.000482922
KLHL36	-0.586115796	5.681931611	18.1970069	0.000485032
KCP	2.115103384	-0.344443005	17.99323615	0.000485481
P4HB	1.357599221	9.547453066	18.15679098	0.000490079
ARF4	0.95632152	7.24428041	18.15496941	0.000490309
WDR55	0.675446017	4.880190166	18.15362984	0.00049049
SUSD4	-1.773854123	1.063302514	18.22324004	0.000491582
ALG5	1.652820342	4.861216307	18.13663591	0.000492684
RFC5	1.0402949	4.10348064	18.13442821	0.000493012
FANCI	2.109125267	4.886543025	18.1198824	0.00049483
CNR2	-1.212786798	3.163420679	18.12006128	0.000495288
SRPRB	2.040622237	5.441279219	18.11165166	0.000495859
SRP68	1.108199826	6.219624076	18.10312379	0.000496908
LMNB2	1.075765942	5.485962517	18.09849783	0.000497502
DPP3	0.914553725	5.413111735	18.06289348	0.000502097
ST8SIA1	-1.533545715	1.361810342	18.10593735	0.000503584
APBB1	-1.052453506	4.714012277	18.04140132	0.00050495
RHOC	-1.417114408	6.255269354	18.0307222	0.000506289
PPIL1	1.35935637	3.992759128	18.02496084	0.000507192
EBNA1BP2	1.12046106	4.734421679	18.00739948	0.000509406
PSMD5	0.99551658	4.799201884	17.99586483	0.000510912
TM9SF1	1.06855589	5.293588154	17.97958747	0.000513034
DHDDS	0.908595946	4.824304861	17.97939349	0.00051307
SNRNP35	0.645281516	4.003162234	17.96129169	0.000515583
SLC35B1	1.507283894	5.600431039	17.92042519	0.000520963
HM13	1.338342958	8.125353252	17.91840129	0.000521235
MORN3	-1.453102637	0.624741401	17.99855704	0.000522336
CCL25	3.562991286	0.816179062	17.64203846	0.000523447
TRIM26	0.797423642	7.111825913	17.89761853	0.000524055
TGFBR2	-0.845282913	7.641309758	17.88197012	0.000526189
STMN1	2.143845242	6.637699523	17.88131325	0.000526279
COPB1	1.046013646	6.728773934	17.86833431	0.000528056
ERP44	0.726933509	7.373683105	17.85074068	0.000530477
CGN	3.355964094	0.834045651	17.69001842	0.00053198
RTP4	2.615739368	3.888297833	17.82316745	0.000534887
ARHGAP32	-1.284534837	3.679681374	17.81398319	0.00053582
BTG1	-1.059625625	9.472387006	17.78941168	0.000539012
KCNA6	-1.54007227	1.16100562	17.83407785	0.000541773
ANKMY1	-0.666452249	4.118963138	17.77029146	0.00054181
DDR2	2.641823762	1.936174108	17.7998184	0.000543991
DYNLL2	-0.692768367	5.979133412	17.74454	0.000545354
FOXRED1	1.312544894	4.612638954	17.73912996	0.000546191
ZC3HAV1L	1.309882906	1.342031871	17.77750901	0.000546265
EARS2	1.500266666	3.763363423	17.72144104	0.00054887
DCPS	1.698118013	6.401041871	17.71922607	0.000548969
HNRNPF	0.699934877	7.932978968	17.69727362	0.000552125
PLEKHG1	-1.422028102	3.587665666	17.69840989	0.000552305
STIP1	0.857183351	6.542150304	17.69310914	0.000552726
FICD	1.733296742	2.29528855	17.70076894	0.000553807
EIF2S1	1.231355475	5.698174618	17.66860264	0.000556278
UAP1	2.290347144	6.209796861	17.66280929	0.000557122
TMEM208	1.687575572	4.434695408	17.66306516	0.000557176
INO80C	0.944838525	3.492393739	17.66013769	0.000557752
DDR1	-1.131943621	2.794516702	17.65309837	0.000559511
LIPT2	-0.935840917	1.389362021	17.67969519	0.000560145
C14orf132	-1.707272643	0.589455007	17.72580824	0.000560252
CDC27	0.75655271	6.094137266	17.62851044	0.000562143
CLCF1	-1.58391864	2.488580595	17.62563881	0.00056463
BIK	1.563989163	1.226446004	17.65824097	0.000565099
LARP4	1.276939831	4.807067059	17.60367851	0.000565859
HSPD1	1.438109391	6.950110812	17.58866403	0.000568041
TOMM40L	0.763782193	4.10575483	17.58180988	0.000569183
CD180	1.786203321	5.966719417	17.57546471	0.000570012
PSMA4	1.020418685	6.703968787	17.57180947	0.000570557
C21orf58	0.943476489	2.946368082	17.56602695	0.000571954
MICAL3	-0.687762294	5.334440918	17.54928431	0.00057395
HLA-DRA	-1.173293116	10.19025088	17.53630464	0.000575897
IDH3A	1.102000964	5.898415823	17.52801352	0.000577153
MAN1C1	-0.936467854	4.480643955	17.516231	0.000579007
RB1	0.670573686	6.885947868	17.51336853	0.000579377
DBNDD1	-2.334899712	2.916334047	17.52677856	0.000579682
SLIRP	1.102012943	3.668196882	17.42781032	0.000592782
ABLIM1	-1.025911564	6.890347003	17.38424586	0.000599409
NCOA3	1.357996639	8.108070744	17.36680981	0.000602173
NKAP	0.656802349	3.470888479	17.36157305	0.000603259
MRPS18A	1.151593105	5.006015566	17.35753073	0.000603662
COQ3	1.736956896	1.391225386	17.39545388	0.000604655
YIPF2	1.056818367	4.819920494	17.35126115	0.000604691
SYTL1	-0.67166675	6.329403174	17.3367458	0.000606972
BLCAP	-0.641680052	5.889834502	17.33194205	0.000607744
TPRG1L	-0.745598335	6.068682719	17.32949051	0.000608137
SPCS2	1.7456464	7.137688034	17.3049663	0.000612092
MX1	2.972227301	9.514288182	17.30396047	0.000612254
CCT5	0.686533842	6.895498973	17.30060449	0.000612798
TRUB2	1.160264249	3.971835579	17.29274425	0.000614217
IDH2	1.591151931	7.604077434	17.27563237	0.00061686
PDHX	0.959676098	4.490442046	17.27363556	0.000617269
CTU2	1.21636318	3.702682338	17.25844418	0.000619874
FH	1.235316417	4.935429498	17.25396721	0.00062046
CLUH	0.912898628	5.908816842	17.24980507	0.000621093
FTSJ3	0.682736328	5.346633705	17.24629513	0.000621672
SEL1L3	2.143147706	8.87369172	17.24099033	0.000622545
RGL1	2.225884735	3.869111941	17.21679288	0.00062696
TMEM184B	1.078071548	6.48362482	17.18866793	0.000631243
TMEM258	1.595435494	5.729111676	17.18819193	0.000631324
NOMO1	1.662932453	7.626187081	17.16951367	0.00063446
TARS2	0.861208452	4.641149533	17.16967851	0.000634496
MAP3K13	1.763111659	1.621430074	17.19957575	0.000635138
ZNF703	-2.519198868	5.363340657	17.16288131	0.000635696
COA6	1.166239284	2.956200104	17.1086227	0.000645415
ACAD9	0.657602656	4.523582791	17.10260137	0.000645912
SEL1L	1.604753723	7.492327442	17.09944855	0.000646388
CCDC34	1.662694943	1.880127106	17.11703006	0.000647386
CCDC32	0.988216125	4.727160942	17.08151066	0.000649546
P3H4	-1.075493834	1.616106804	17.10161915	0.000650978
PLCL1	-1.402477536	3.309056223	17.07309663	0.000651583
ENTPD7	1.50304458	3.748433405	17.06499912	0.000652594
PAIP2B	-1.158137747	2.409795028	17.07361759	0.000652737
SAV1	-0.75362022	4.059590936	17.05681349	0.000653917
EMC7	1.066852502	5.82619665	17.0539156	0.000654275
TMED1	0.73340596	4.297469983	17.05040493	0.000654986
CYSLTR2	-1.38947196	2.904257335	17.05403593	0.00065539
DOHH	1.081205987	2.877122958	17.04685098	0.00065617
ADCK2	-0.725749086	4.181095375	17.04342103	0.000656228
IFI6	2.986735249	8.639194249	17.04072021	0.000656579
COX17	1.094187367	3.767069728	17.02935278	0.00065878
ANG	1.609099927	2.841695888	17.02561072	0.000660299
ADGRD1	-1.753198838	1.343450508	17.05898038	0.000663183
DTYMK	1.379835575	3.564469698	16.9952004	0.000664896
ZRSR2	-0.680988495	4.48655794	16.98240559	0.000666949
XPO5	0.92859319	5.233227969	16.96433847	0.000670106
ZBTB44	-0.823786145	6.180938784	16.96432513	0.000670107
GSAP	-0.816814343	4.955341648	16.96088756	0.000670748
SEC61G	1.858482648	5.279080791	16.91820796	0.000678477
CNTNAP2	-2.329507779	2.973176875	16.9105382	0.000682244
GRAMD1C	-1.942446375	1.157409914	16.96136933	0.000683074
B4GALT3	1.3455382	6.585346609	16.88659656	0.00068419
PPFIBP2	0.803380265	4.392550594	16.87573816	0.000686264
USO1	1.297008294	6.608384613	16.87063716	0.000687122
LONP1	0.838193486	5.494476039	16.83682887	0.000693382
MORF4L2	1.20525022	5.849657971	16.83347381	0.000694006
ARVCF	-1.64259302	1.731870826	16.86240216	0.000695066
TKTL1	-1.498715614	2.834644131	16.82753338	0.00069652
HID1	2.629330452	4.157478136	16.82096373	0.000696808
COL4A4	1.740593767	3.791691302	16.81711919	0.000697377
B4GALT2	2.17342865	3.472899405	16.77655417	0.000705494
ABCA3	-1.189959156	3.196887898	16.76387997	0.000707794
AMIGO1	-0.984964617	3.847765166	16.76035271	0.000708007
EMC2	1.221772237	3.840694917	16.73708522	0.000712438
RPS26	1.86672105	8.666390315	16.73526455	0.000712568
SPNS3	-1.253882641	1.946461151	16.75201981	0.000713266
HIBCH	2.245047808	4.203228737	16.71943074	0.00071589
PSMC3IP	1.362728948	1.030963727	16.76689563	0.000716425
TTC23	1.50993429	0.467527541	16.79434144	0.000717044
PGM3	1.390565355	3.841793957	16.70816055	0.000718011
PATZ1	-0.642737659	5.531514053	16.7052699	0.00071835
HSPA4	0.839993168	6.274697165	16.70318119	0.000718753
VIPR2	-1.328401456	-0.348812301	16.66394131	0.000720403
AXIN2	-1.499783895	3.016458819	16.69646269	0.000721218
B3GNT9	1.679470531	3.331838284	16.68584162	0.000722719
ZNF329	-1.120279266	3.24212378	16.66763998	0.000726328
CDC14A	-1.004313704	5.161641004	16.65483696	0.000728211
SFT2D3	-0.585770703	4.070847396	16.63570288	0.000732103
TMTC2	-0.862900657	3.11552822	16.63441667	0.000732837
NINL	-1.295097033	1.024325215	16.63804135	0.00074303
SEC61B	1.733202573	6.389633964	16.57344783	0.000744379
ERAL1	0.899761716	4.982035882	16.54298494	0.000750556
DPAGT1	1.215950925	5.423003209	16.54056854	0.000751035
FAM114A2	1.027173249	4.017320396	16.53206727	0.00075293
PSMA6	1.040767291	6.738833824	16.52655924	0.00075389
WIPI1	0.965234242	4.91819767	16.51882045	0.000755487
RPS27L	1.200213491	5.246876494	16.50969005	0.000757358
TNFAIP8L1	-0.729891057	4.524072987	16.49503684	0.000760439
SLC41A3	-0.670864612	4.624326019	16.49297815	0.000760863
SUB1	1.611009849	8.496509781	16.48141806	0.000763175
ZBTB14	-0.732561602	4.646546112	16.4710662	0.000765401
SKI	-0.852759364	6.580751885	16.47043119	0.000765455
CHID1	1.167620545	5.127094548	16.4643831	0.000766727
PDGFD	-1.665111132	3.236664743	16.46307011	0.000767941
NET1	1.963613804	4.939081667	16.44643988	0.000770533
IL15RA	1.060986826	4.223736408	16.44473896	0.000770928
ETFA	0.795662739	5.663120057	16.42182833	0.00077563
PES1	0.821914748	5.878952067	16.41995895	0.000776024
GGT7	-0.986924824	3.315184554	16.41997698	0.00077654
LDHA	0.979769381	8.776750418	16.41656378	0.00077674
DNMT3B	1.519712036	1.107578733	16.45340261	0.000779282
SLC33A1	1.26260944	5.094197386	16.39823594	0.000780637
THEM4	-1.182853309	4.861834759	16.3971074	0.000780942
TIMMDC1	0.640999113	4.811225355	16.39504442	0.000781328
XPNPEP1	0.608636934	5.710223386	16.39448713	0.00078142
FKBP14	1.730068471	2.668944909	16.39587355	0.000782797
HSD11B1L	-1.391038712	0.211044532	16.45761059	0.00078317
TOR3A	1.072638563	6.03888044	16.3844603	0.000783556
SH2D1B	-1.900547245	5.184507053	16.37727244	0.00078517
GPANK1	0.735893773	4.839802854	16.37649787	0.000785283
MCM5	1.366656368	7.035120135	16.36342136	0.000788057
IDE	1.202715445	5.357281783	16.35656931	0.000789532
CIITA	-1.325344055	6.887642485	16.32870069	0.000795551
SPEF2	-1.337257286	1.690513958	16.35283807	0.000796487
PPP2CB	0.544049329	4.781066141	16.3210514	0.000797228
DYRK3	1.959346587	0.708260549	16.38021	0.000798846
MRPL39	1.377969934	3.555447311	16.30950888	0.000800063
CHRAC1	-0.757234176	5.720497787	16.30033927	0.000801732
TSEN54	-0.868313215	5.093616253	16.28659547	0.000804773
WDR76	1.612882512	4.266119362	16.27240592	0.000808024
SORBS3	-1.220585661	5.266299971	16.27070045	0.000808275
C2orf81	-1.148059011	1.919714556	16.2737072	0.000811769
RPGRIP1	-1.780404909	1.187406497	16.31401158	0.000811808
PKIA	-0.910457812	3.643118142	16.24676243	0.000813903
ARRDC2	-1.080513399	6.181937438	16.22417857	0.000818594
N4BP2L1	-0.613016231	5.203050967	16.20324363	0.000823313
LSM1	0.652105999	4.584258872	16.20061099	0.000823958
ZC3HC1	0.835017405	3.618669914	16.19895714	0.000824535
COPA	0.878169494	7.854831732	16.18544555	0.000827321
BLM	1.481048726	4.187070857	16.17767452	0.000829211
CD59	1.248322814	6.160349419	16.16777925	0.000831337
CRNKL1	0.817572377	4.89590843	16.16168955	0.000832741
RAN	1.124919955	7.482147316	16.1588442	0.000833376
PSEN2	1.005636217	3.662467923	16.15855078	0.000833733
CDK20	-0.856368224	1.142079628	16.18864101	0.000836058
ACTR1B	-0.530970444	5.670552541	16.11344412	0.000843825
CDKN2C	1.234517378	4.111597205	16.10902891	0.000845
TIMM21	1.364454264	3.144583371	16.11073393	0.000845088
MT1E	1.92410935	2.108763187	16.12530387	0.000845462
CPNE5	1.675667934	7.6708023	16.10532627	0.000845707
OXCT2	2.539382191	1.00882504	16.14024726	0.000849112
LRRCC1	1.247343843	3.235471011	16.086974	0.000850539
TIMM44	0.906914362	4.297757127	16.08170353	0.000851322
HLA-DPA1	-1.285134567	9.313205049	16.07344383	0.00085315
BBC3	-1.180413541	3.546006848	16.07498064	0.000853187
CISD2	0.818346767	4.865102617	16.06958093	0.000854073
RNF139	-1.029400322	6.255059561	16.04223516	0.000860507
LMO4	0.806840368	5.423905145	16.03432409	0.000862384
EYA3	0.656221549	4.754901346	16.03206352	0.000862949
NEIL3	2.741048669	0.992282581	16.06646812	0.000862963
PMP22	-1.644310811	-0.102374363	16.01940846	0.000863771
TPPP	-1.423762586	1.799741145	16.03623494	0.000867996
MRPL12	1.233260553	4.745708881	15.99892861	0.000870913
RUVBL2	0.938941787	5.463517098	15.99036191	0.000872894
ACBD7	1.288811802	0.021121015	16.07837446	0.000872931
ZBTB18	-0.98463408	5.320930354	15.9856502	0.000874056
ZNF652	-0.610786162	5.620252445	15.95374315	0.000881757
ADAMTS1	-2.431855496	1.41289912	16.01081584	0.000883268
AUNIP	1.726455429	0.660626	16.01041789	0.000884514
C8orf76	0.772731593	3.338814026	15.91298975	0.000892098
DNASE2	0.640534906	5.836774832	15.89299268	0.000896683
SMURF2	-0.709860089	4.703195195	15.89070309	0.000897324
DLG5	-1.51119137	3.065876679	15.8919586	0.000898206
RANGAP1	0.636348138	6.048949992	15.8761751	0.000900865
DRAM2	-0.605659459	5.794169284	15.87377914	0.000901463
EIF2B4	0.834587061	4.667148252	15.86530328	0.000903636
AIFM2	1.465807973	2.997128702	15.8618084	0.000905437
FXYD7	-2.035238605	1.80719948	15.89149488	0.000906458
CACNA2D3	-1.975793104	0.563803591	15.89226426	0.00091195
HGSNAT	-1.003052631	5.447839774	15.83022273	0.000912419
SSR4	1.693853618	7.50777564	15.81025747	0.000917468
PEF1	0.53768099	5.552934749	15.76543191	0.000928955
SLC25A43	-0.885413014	3.462450932	15.76350046	0.000929873
CENPQ	1.568967671	2.155305923	15.76575791	0.000932229
ERCC6L	2.211682538	1.662272995	15.77850295	0.000935118
NSF	0.71296116	5.817515074	15.72529474	0.000939376
CMTM3	-1.074715039	6.416766127	15.71562328	0.000941906
FNDC3B	1.026339773	7.027076833	15.71088491	0.000943148
ZFX	-0.794985848	5.234000254	15.70849359	0.000943793
REC8	1.184272626	5.144482566	15.69615613	0.000947039
CCDC150	2.143235516	-0.484212946	15.44778741	0.000947196
RPN1	1.159047794	8.453293219	15.67853256	0.000951682
SLC35F2	1.715481449	4.296170798	15.67625041	0.000952478
MRTO4	1.105952521	4.091801136	15.66635931	0.000955096
MCM3	1.423622457	6.256162926	15.66286228	0.000955847
NSD2	1.017340144	6.247672102	15.63959495	0.000962067
HIRIP3	1.081696835	4.115875079	15.63784659	0.0009627
HAT1	1.021730256	5.247782026	15.63534732	0.00096321
CXCR4	-1.669922968	9.23638395	15.6332662	0.000963767
AIFM1	1.064450986	5.017494098	15.63204711	0.000964112
ZCCHC9	0.680064192	3.675881269	15.61834885	0.000968052
USP14	1.250761501	5.307257178	15.6088281	0.000970365
COMMD1	1.216144139	4.096990202	15.59325078	0.000974777
SLC1A3	2.440316311	0.777625066	15.63409509	0.000974938
ABI2	-0.643521198	4.742299321	15.59152521	0.000975126
PRR11	1.518564094	5.02482391	15.59002579	0.000975543
PRIM1	1.183742562	3.748491965	15.58878704	0.000976086
TMEM8B	-0.917647642	3.315263617	15.58577247	0.000977218
XRCC4	0.85272071	3.538626979	15.58397184	0.000977484
ISOC2	1.779073707	4.856715607	15.56575452	0.000982199
VTA1	0.811269576	5.463731955	15.55869332	0.000984054
RECK	-0.812635565	3.580085656	15.55011786	0.000986847
PDHA1	0.850632326	5.549747894	15.54163738	0.00098876
SLC25A10	1.808673497	2.88811827	15.54365872	0.00098981
NOL4L	-0.981320072	5.907947861	15.53284107	0.000991197
SHF	-1.230082785	0.341861201	15.59661293	0.00099379
SHB	-1.099492872	0.736039329	15.5685634	0.000998325
PDXK	0.762600555	6.423328717	15.4816278	0.001005519
MBNL3	-0.621010841	6.200190469	15.48156031	0.001005538
RPL39L	1.384672413	1.664840192	15.49948378	0.001006527
POLA2	0.857872169	4.814176606	15.46779424	0.00100946
RNF43	-0.868982942	4.413986597	15.46562988	0.001010158
ZBTB1	-1.056050147	6.365977404	15.4556781	0.001012865
CCDC163	1.899527152	2.833753567	15.46199142	0.001012989
RDX	0.744545325	4.288519583	15.45252604	0.001013897
CHD3	-0.785150222	7.927021833	15.44786551	0.001015087
PSMC3	0.907657324	6.14070224	15.44318701	0.001016422
ERH	1.138064512	5.530221145	15.4363885	0.001018365
RMI1	1.031464636	3.281289812	15.39981085	0.001029343
SRM	1.755729604	6.819101157	15.38590654	0.001032915
DAB2IP	1.84571924	1.97787449	15.40289251	0.001033561
MCEE	1.678334527	2.609660039	15.39091651	0.001033576
AQP3	1.887649066	7.523297337	15.37208905	0.001036938
PXMP2	1.258489234	2.310549372	15.37626422	0.001038151
SLC35B3	0.85822745	3.928097775	15.36799978	0.00103834
ZNF792	-0.732108518	3.402569006	15.35969295	0.001041032
CXCR5	-1.621013234	4.891280693	15.3531287	0.001042587
FRMPD3	-1.441773925	2.489042618	15.358965	0.00104364
CYFIP2	-0.73026367	8.640683143	15.34000523	0.001046347
PUM3	0.902406489	4.018264155	15.33133163	0.001049097
ZWILCH	1.465065819	3.830144569	15.31978995	0.001052638
PKHD1L1	1.717997404	4.373958117	15.31511108	0.001053881
TIPRL	0.655472232	5.283719403	15.31177291	0.001054708
GOSR2	0.837277086	5.736119647	15.30788584	0.001055864
SLC45A1	-1.451178407	-0.469362749	15.20050932	0.001056542
UCHL3	0.94260526	3.794849249	15.29266305	0.001060623
TMEM33	0.753321371	5.545711915	15.28965305	0.001061309
NDUFS1	0.970182222	5.507809854	15.28333867	0.001063202
IFI44	2.838337351	7.175780155	15.28289903	0.001063333
SYDE2	-1.506779116	1.086706069	15.33187646	0.001064179
GNL2	0.815558677	5.42551496	15.26300655	0.001069323
TCEA2	-0.724849818	2.779181825	15.26349582	0.001070281
SATB1	-0.807097015	7.063561085	15.25768921	0.001070928
PLPP3	1.371280128	0.274546367	15.33106387	0.001072098
EHD4	0.80187572	5.745735865	15.24901406	0.001073557
B4GALT4	0.975956696	3.840577975	15.24832192	0.001073983
MS4A3	-2.261794241	3.256519033	15.24731849	0.001076131
ZFYVE26	0.76034087	5.699182027	15.23819205	0.001076846
GPRC5D	2.945560354	3.406196727	15.24645893	0.001077127
SLC12A8	2.567138699	0.355083933	15.18082725	0.001082484
ALG1	1.216754646	4.779494611	15.20578264	0.001086838
CXXC1	0.756611635	6.13588741	15.194432	0.001090258
ERI2	0.989880997	2.21825572	15.19527469	0.001092408
SRP19	0.962169481	5.226748894	15.17519523	0.001096215
MCTS1	0.900100192	5.211909027	15.17259026	0.001097024
NPAS2	-1.565592992	1.460629775	15.19805688	0.001100648
SLC39A14	1.572823185	3.949023634	15.1563404	0.001102371
TFDP2	-0.880602538	5.468631153	15.14837739	0.001104593
FCRL3	-1.04216871	5.945202924	15.14204143	0.001106563
PSMA5	1.272319563	6.122253292	15.12672875	0.001111379
SLC30A4	-1.136934781	2.765159206	15.12221822	0.001114459
CD27	2.046930831	8.076011975	15.11586313	0.00111481
RFTN1	-0.681953111	6.051582839	15.11413665	0.001115358
TFPT	0.676282576	3.979996253	15.08368067	0.001125245
ACADM	1.368434812	5.568797728	15.07143498	0.00112897
TTI2	0.815535197	3.45745864	15.06325281	0.001132018
ARL1	1.126644347	5.133283744	15.05793938	0.001133327
SCARB2	1.06752172	6.955337474	15.05739471	0.001133484
SLC39A11	0.675364349	4.621023908	15.0385195	0.00113964
FBXL14	-0.654444694	3.737220212	15.03726939	0.001140328
ZNF37A	0.929711117	4.947785291	15.02913683	0.001142653
TEAD2	-1.871824365	0.19068931	15.04099082	0.001145239
EIF1	-1.133586521	9.638475287	15.0130035	0.001147895
GDF7	-1.580108556	1.357076024	15.04535314	0.00115068
OAS2	2.239322806	9.121736499	14.98616793	0.001156706
RANBP1	1.096703957	5.884777754	14.98490729	0.001157123
CACNA2D2	-1.438947707	4.363577072	14.97700342	0.001159957
BAIAP2	-1.22431754	3.219594745	14.97290627	0.001162058
MAIP1	1.190828784	3.115799417	14.97157582	0.001162308
PRPF4	0.532205509	4.838327102	14.96878443	0.001162475
C1orf21	-1.457700152	4.735437386	14.96069444	0.001165271
MFAP1	1.299207608	3.803198492	14.96102232	0.001165346
BMP6	1.231597651	4.66739436	14.95822255	0.001166077
CLINT1	1.076620893	7.161379798	14.95395407	0.001167383
BICRAL	-0.681379105	6.574853397	14.92901795	0.001175725
SERTAD3	-1.102830834	4.834845257	14.92767469	0.001176282
RMI2	1.781310504	1.994152181	14.94249719	0.001176928
SNX22	-1.663075274	3.907487122	14.92652003	0.001177017
MTFR1	0.997189975	2.915075486	14.90381356	0.001185141
PKD1	-0.658892036	8.091992442	14.89274943	0.001187975
PTRH2	0.802535243	3.353932476	14.87993537	0.00119278
C1R	1.233789798	2.780779788	14.86684282	0.001198126
BTBD9	-0.581306926	4.507452364	14.85446747	0.00120117
COMMD3	1.11306554	4.95386156	14.83299204	0.001208493
PCNX2	-0.918423043	4.18327902	14.83234091	0.00120891
PSPH	1.074589543	2.737548213	14.834784	0.001209126
ADGRF3	1.113091101	0.79261874	14.86271568	0.00121542
MPRIP	-0.690032941	7.251861131	14.79124272	0.001223028
BBS12	1.119512965	1.048000257	14.81938755	0.001226323
XRCC3	1.005935757	3.661008089	14.77895303	0.001227733
PDK1	1.656569801	5.891121168	14.77739269	0.001227901
MCM8	1.215304678	4.337341453	14.76499495	0.00123242
IL24	-1.195419119	1.490083673	14.78276839	0.001235823
LXN	0.903069643	2.730581894	14.75513951	0.001236914
IFI16	1.153626834	8.81644125	14.7384627	0.00124171
PHF20	-0.634707053	5.788064034	14.73217285	0.001243959
NDC1	1.269228533	4.865294656	14.73021529	0.001244743
HLA-DRB1	-1.089807471	9.238717103	14.7257904	0.001246243
LETM1	0.53706805	5.288653129	14.72047722	0.001248152
GLRX2	1.32091175	1.862275229	14.73474315	0.001248327
CD4	-1.179853794	8.199099244	14.71418503	0.00125041
PARP2	1.156014349	3.886403416	14.70034946	0.001255684
DHX29	0.652556939	5.068079438	14.6973708	0.00125648
GBF1	0.814452883	6.997832947	14.69604824	0.001256955
FOXN3	-0.704770998	7.54133488	14.68513595	0.001260911
NOL3	1.136198619	1.55336508	14.69462273	0.001264725
SGSM1	-1.206369319	1.66499766	14.67980905	0.001271039
IFI35	1.83370355	7.025846312	14.65405605	0.001272255
MAML2	-0.939317303	6.121843517	14.64657885	0.001275002
SMC2	1.826863469	5.039451926	14.64468635	0.001275801
CBFA2T2	-0.474176485	5.203191856	14.63473287	0.001279386
POU6F1	-0.927504622	3.769714843	14.63206019	0.001280733
SMIM15	0.906266002	4.826747474	14.61645225	0.001286154
RTCB	0.919483279	5.762707769	14.61324121	0.001287327
UQCC1	1.104719564	4.017418768	14.61348468	0.001287478
PMVK	0.956588231	4.441510225	14.59753494	0.001293321
DNAJC7	0.778287854	6.153525268	14.58411785	0.001298202
HLA-DQA1	-1.507555999	7.07070023	14.58347475	0.001298443
RAB3IL1	2.723032363	0.835300892	14.5983987	0.001299541
SEMA5A	-2.0562118	-0.130648789	14.46897441	0.001299712
PDF	1.173509956	2.431364946	14.58543996	0.001299998
EIF5B	1.098417343	6.364065526	14.57555296	0.00130142
FBXO43	2.587586657	-0.129844361	14.35635439	0.001302019
DIRAS1	-1.713509536	1.138742758	14.6226838	0.001302391
ERCC6	-0.718982994	3.883684355	14.56278326	0.001306498
EEF1AKMT4	1.425062063	2.155066904	14.56111178	0.001310748
ASNS	1.225569934	4.7599614	14.55019306	0.001311089
KAT7	-0.882259829	6.359810523	14.53296073	0.001317556
PRDM15	0.999397098	4.455267078	14.53248873	0.00131788
DACT1	-1.641322551	1.400253165	14.56760118	0.001318854
CLIC4	0.992380318	6.352058223	14.52433609	0.00132085
SLC22A17	-1.558796314	1.888088046	14.5421944	0.001322089
GSTCD	1.296767824	2.467308223	14.52667167	0.00132233
ZNF831	-1.095586378	5.450785101	14.51832186	0.001323174
RAB11FIP4	-0.876986827	6.132546219	14.51386691	0.001324862
NEO1	-1.114124307	3.690204848	14.50975945	0.001326907
ASPHD2	0.98831819	4.174195971	14.50494878	0.001328476
VPS26B	-0.591281489	6.713265929	14.49351773	0.001332698
YIF1A	1.101045329	5.127156342	14.4818389	0.00133724
ALG9	1.283679426	3.958797787	14.4822408	0.001337382
UCK2	1.137309151	3.939333929	14.47438235	0.001340367
ZNF576	0.987188491	2.619277544	14.46271912	0.001346221
COBLL1	1.94083903	5.747437774	14.45682022	0.001346982
HSPA5	1.371054062	9.778669983	14.45626095	0.00134718
NSUN2	0.639474289	5.947526343	14.45009659	0.001349595
DDX23	0.501579658	6.653390785	14.43706628	0.001354711
ADAM23	-1.742150176	0.796318376	14.49215965	0.001356081
LMTK3	-1.03007444	2.384163994	14.42001775	0.001364443
ZMPSTE24	0.836851419	5.416419505	14.402524	0.001368383
SUV39H2	1.277063093	2.587526183	14.4038877	0.001369816
TMIGD2	-1.159857456	3.953849614	14.39780448	0.001370615
CLEC10A	-1.537318467	4.182281279	14.39280302	0.00137261
CPSF2	1.043895222	5.876919185	14.38528938	0.00137526
SP140	1.17101574	6.524362282	14.3841393	0.001375719
AP1S1	0.647499175	4.354613371	14.38445644	0.001375743
PARM1	2.192701748	5.59396354	14.37520488	0.001379392
TMCO1	0.709877138	5.993427472	14.36957068	0.001381567
PPP1R17	-2.947420427	0.045053892	13.96927156	0.001385923
GOT1	1.350224159	4.059677923	14.35896381	0.001386124
CUL7	0.749260538	4.399112897	14.34500431	0.00139162
TGFBRAP1	-0.508769266	5.739935029	14.33967768	0.001393651
CYB5R2	1.468807411	1.070314686	14.3620886	0.001400521
HAX1	0.934606554	6.049650408	14.31459706	0.00140388
KIF20B	1.283466897	4.352954901	14.30344411	0.001408611
IRF2BP2	-1.240005896	7.925872339	14.29433302	0.001412206
AZIN2	-1.25223111	0.309148181	14.35151098	0.001414502
NDUFB4	0.937271117	5.934201353	14.27932624	0.001418409
ASB8	0.492237519	5.304471498	14.27272813	0.001421147
TSNARE1	-0.800554912	4.118105747	14.26567137	0.001424315
METTL13	1.008140698	4.828655053	14.25839221	0.001427169
SFXN1	1.184667552	5.265126271	14.25701631	0.001427688
POP4	0.708542682	4.841058862	14.25215955	0.001429755
DHCR24	1.374754554	4.54123083	14.25126928	0.00143022
CD96	-1.102015409	7.013843598	14.24555534	0.001432476
SAR1B	1.319206874	5.786781114	14.23739071	0.001435903
SELENOT	0.599364451	7.31242669	14.23316658	0.001437676
STOML2	0.990420288	5.779485744	14.23053068	0.001438787
CLCC1	1.309682692	4.540893025	14.22858954	0.001439738
MRPL2	1.058544926	4.271049132	14.22629844	0.001440726
MTG1	0.819750642	4.47622342	14.22528964	0.001441129
KDM4C	-0.571298231	5.775209769	14.22346373	0.001441765
SCAI	-0.745460365	3.709132911	14.21383134	0.001446283
CEP85L	-0.810919214	5.011616114	14.20986223	0.001447559
LTB	-1.100465487	7.358858965	14.20634314	0.001449008
NUDT1	0.880361884	3.673903565	14.20677809	0.001449206
TCEAL9	1.671064577	-0.001529753	14.24640653	0.001451274
RPP30	0.760806082	4.297732306	14.1987635	0.001452403
PTPRM	-1.663811638	3.029205151	14.2017279	0.001453081
CHAF1B	1.483723497	3.536493845	14.19631249	0.001453924
ZBTB8OS	0.676217607	4.488043615	14.19501548	0.001453959
DDOST	1.291101143	8.550270243	14.17527008	0.00146226
TSPYL1	-0.850292267	6.693275628	14.15690359	0.001470157
SRPRA	1.150770516	8.534342734	14.14644766	0.001474673
MRPL51	1.291229688	5.370596965	14.14584137	0.001474939
BCL2L14	3.299472984	0.827421383	14.05625088	0.001475068
HABP4	-0.958823314	3.163071173	14.12419905	0.001485374
GAREM1	2.420173824	0.110635148	14.04869079	0.001491175
C1QC	3.15982714	4.475536496	14.09278258	0.001499142
C9orf78	-0.607224465	6.398916208	14.08048901	0.001503528
MRPL13	1.19285113	3.783906572	14.07025681	0.001508436
SKAP1	-0.998448641	5.596529817	14.06238363	0.001511561
DDX39A	0.806986693	6.317081753	14.05601568	0.001514394
PRKAG1	0.566137942	5.70748272	14.05512124	0.001514794
ARID3A	1.133572062	6.626412392	14.05293825	0.001515767
PRPS2	0.708486852	5.239499746	14.04069465	0.001521244
AXIN1	-0.662548935	6.625131285	14.0267907	0.001527485
AKT1	-0.645030273	7.406504397	14.02381855	0.001528823
NOP56	0.726305668	6.220809624	14.01332899	0.001533558
NDUFS2	0.702512565	6.029523957	14.0064295	0.001536682
MOXD1	2.335337594	1.582777733	14.03340855	0.001539973
PDSS1	0.784844696	2.518179901	13.99355567	0.001544424
HAUS8	0.815225222	2.827450167	13.98928097	0.001545574
TXLNA	0.626773379	6.027479675	13.97383848	0.00155153
SIX5	1.705191527	2.246032901	13.97001506	0.001558116
SRSF4	0.613439855	6.181197868	13.95929266	0.001558209
FKBP7	1.316235364	0.935221733	13.98965329	0.001563055
EXOSC6	-0.797917588	4.46893671	13.94804327	0.001563529
DDX52	0.698363268	4.533324325	13.92853393	0.00157258
FBXO22	1.00120708	3.288050454	13.92342573	0.001575433
RYK	-0.681169744	4.216211285	13.90840048	0.001582056
CBR1	1.112638436	4.836473644	13.90627478	0.001582926
LARS2	0.973910493	4.080805242	13.89246007	0.001589545
LIG3	0.818472058	4.733276264	13.88349056	0.001593585
CDC7	1.199809912	3.681694538	13.87505726	0.001597947
LRRC40	1.044763445	3.721770907	13.86330274	0.001603517
PLCG2	0.810397623	7.490614279	13.86109786	0.001604146
FAM111B	1.988760601	3.591272825	13.85429925	0.001608322
RCC1	0.697882904	5.113773695	13.85051679	0.00160919
JADE1	-0.612244566	5.425160109	13.83965013	0.001614383
FEZ1	-1.381489578	2.196291427	13.85003784	0.001614952
FANCG	1.30527379	3.880612079	13.83472773	0.001617132
GPR157	-1.262947007	0.749952289	13.88118521	0.001619207
VCP	1.030720797	8.040242089	13.82463045	0.001621591
L3MBTL2	0.716434764	5.406805237	13.82401435	0.00162189
MYO3B	-1.700746774	-0.034245052	13.80211957	0.001632346
CHDH	1.463074621	0.935768687	13.8396531	0.001634589
CISD1	1.306109989	2.886999099	13.79757618	0.001636225
PLAA	0.598163939	5.227895997	13.78688279	0.001639876
TFG	0.600921803	5.89878157	13.78640928	0.001640104
DUSP8	-2.378614602	4.505108967	13.7822176	0.00164267
ATP1B3	0.697229636	6.309599765	13.77327373	0.00164652
EFHC2	-1.481435934	1.45295913	13.79522355	0.001650521
SMKR1	-1.43742933	-0.1362853	13.76879102	0.001654887
PSMD14	1.305422555	4.874250313	13.75306216	0.001656552
RIMS3	-0.85463243	2.421597688	13.73588516	0.001667851
TCP1	0.74925339	6.747303519	13.67515867	0.001695348
ALG14	1.823751127	3.08989515	13.67427162	0.001697565
C1orf167	3.521513299	-0.03478474	13.02982336	0.001698739
SND1	1.112808886	7.863024717	13.6661995	0.001699886
GOLPH3L	1.317112491	4.519299045	13.66526017	0.001700516
FGFBP3	-1.07881318	0.910608142	13.70529825	0.001701536
CDCA7	1.831064599	3.696310116	13.66102273	0.001703274
SLC39A8	1.183565676	4.939224413	13.65652937	0.001704866
MRPL18	0.802785537	4.610631079	13.65288239	0.001706808
EDEM1	1.503817297	7.807653619	13.64965315	0.001708304
VPS25	0.720723314	5.220916129	13.63437772	0.001716121
PSMD3	0.73053579	6.712893226	13.63009818	0.001718314
AFAP1	-1.389998992	3.173988202	13.63090734	0.001719349
INCENP	1.169390799	5.249697284	13.62628786	0.001720276
PHLPP2	-0.819675162	3.505634584	13.59443032	0.001737388
UBE2G1	1.086605122	7.261750844	13.59297297	0.001737498
KCTD7	-0.809942937	3.914449871	13.59290427	0.001737856
EIF2S3	-0.543748744	7.699318079	13.59067482	0.001738693
FCRLA	-1.165008764	4.989223255	13.58704779	0.001740698
GPR180	1.206185149	3.922888563	13.58551425	0.001741738
GALNT12	-0.952402508	2.484467899	13.59033372	0.00174183
ANKRD44	-0.628511233	7.150156743	13.55961149	0.001754941
ATP5MC3	1.009149158	6.352958385	13.5348387	0.001768022
RWDD2B	0.861838125	3.534304397	13.49975702	0.001787284
RTN1	-2.094072516	4.242489404	13.49536107	0.00178965
TRABD2A	-1.213103665	5.405821252	13.48579659	0.001794288
ARL2BP	-0.531174544	5.948569857	13.48515198	0.001794587
KDM3A	-0.683828845	6.031047361	13.48184217	0.001796373
PPARG	2.624588515	1.833516732	13.5077238	0.001798855
PAAF1	1.037821722	3.068963287	13.4781937	0.001799438
NDUFA7	1.083575606	4.865487685	13.47434758	0.00180049
CREB3L2	0.864927964	6.393250518	13.46749446	0.001804134
CCDC117	1.166829152	5.723728421	13.46399889	0.001806033
ST7	0.953795235	4.046161741	13.46091663	0.001807983
PELO	0.718402489	3.461014786	13.44623091	0.001816291
PRSS33	-2.21642273	0.517540657	13.46836574	0.001818434
LTBP4	-0.899448639	5.102773598	13.42624182	0.001826714
SDHB	0.543718226	6.133088182	13.42198579	0.001829006
PSMD2	0.646306696	7.101050517	13.41205121	0.001834485
ISG15	3.612710503	8.209910142	13.40291034	0.001839545
SCAMP5	1.589151342	4.143066566	13.40061212	0.001841175
SEPHS1	1.234413327	5.322746205	13.39372929	0.001844645
HOXA5	-2.207623596	-0.292393787	13.16372877	0.001850345
C4orf50	-1.293782597	1.008358784	13.42069675	0.001852126
TBC1D10A	-0.629015382	4.907909949	13.3799821	0.001852354
PYM1	0.942879144	4.206494236	13.37720671	0.001854064
CPA3	-1.869213001	2.757281568	13.38191603	0.001855489
MAP3K12	-0.700176779	3.661266963	13.37271836	0.001856941
ZNF683	-1.720552686	4.010225465	13.36701974	0.00186013
SEH1L	0.782978964	4.149774663	13.36618943	0.001860281
SCARF2	-1.111052278	1.445782953	13.3848428	0.001862827
TTC39C	-0.680702595	5.524224604	13.35765705	0.001864822
WDR25	0.834870951	2.695604913	13.36005484	0.001864939
MRPL40	0.942250299	4.534069167	13.35630409	0.001865742
SCD	1.48384374	4.807647206	13.35022187	0.001869146
UQCC2	1.242181605	3.690815031	13.34999634	0.001869608
NDUFS6	0.967423098	5.087578423	13.34900435	0.001869701
TMEM60	1.447504217	3.228958506	13.34879358	0.00187089
CWF19L1	0.549979668	4.748042484	13.32899434	0.00188108
ADD2	-1.235177172	3.308361116	13.31565749	0.001889891
MLH3	-0.827725866	3.82595077	13.31236467	0.00189094
DGKQ	-0.83861612	5.472524619	13.30432901	0.001895108
AGAP1	-1.423893342	3.808814186	13.30346147	0.001896184
CHN2	-1.080058315	3.846207393	13.29720383	0.001899672
CLTC	0.780898158	7.726818878	13.29511887	0.001900391
GATA2	-1.881310769	4.733273124	13.29010377	0.001903589
ZNF846	-0.892299707	1.278210433	13.30905447	0.001907118
IWS1	0.518738678	5.302683246	13.27840993	0.001910027
FANCL	1.224758593	2.095292918	13.28573181	0.001910581
GEMIN6	1.088134847	1.920045217	13.28082061	0.001914449
TSPYL5	-1.342784389	2.390972272	13.27840545	0.001914681
RASGRP3	1.050547862	4.807206472	13.25851464	0.001921658
DCBLD1	0.92072192	2.69885057	13.26075876	0.001921856
EVA1C	-0.946061905	2.542731166	13.26004926	0.001923613
MRPL3	0.857576773	5.735132187	13.24736803	0.001928066
NXPH4	-2.05069512	1.357950664	13.28304685	0.001931244
HACD3	1.078352201	4.794614039	13.24200442	0.001931316
ABCF2	0.581601585	5.590014044	13.22872606	0.001938992
CHI3L1	-2.796328002	4.783045407	13.21754134	0.001946168
CLDND1	1.060222033	5.626515086	13.21554996	0.001946756
WNT10B	-1.151017275	1.502401899	13.22943477	0.001951543
NASP	1.150949897	6.348881916	13.20007145	0.00195592
SOCS5	-0.661577972	3.907245337	13.19564158	0.001958899
MLH1	0.820712294	5.136503222	13.17552215	0.001970559
HLA-DQB1	-1.360265338	7.892694243	13.1717989	0.001972785
GPR150	-1.614386523	-0.096967045	13.16086276	0.001977743
SNRNP25	1.428824211	3.963385521	13.16272156	0.001978684
TDG	0.85685096	5.392439223	13.15845978	0.001980802
POLE	0.735922088	5.569294331	13.15398149	0.0019835
MRPL28	0.707341027	5.702302684	13.15374485	0.001983642
INTS4	0.48668168	4.916224977	13.1368342	0.001993899
SYNGAP1	-0.826510692	6.034255839	13.11560018	0.002006798
FANCD2	0.945148472	4.224144052	13.11502982	0.002007367
LAP3	1.657315161	7.389873453	13.1112278	0.00200947
CDH1	1.758050744	1.952292817	13.10339511	0.002022907
COMMD6	-0.712929858	5.278285784	13.08852579	0.002023445
RNF125	-0.914735529	6.085346857	13.08036403	0.002028458
PFKFB1	1.129744416	-0.441278607	13.10352526	0.0020391
SLC16A1	1.70561528	4.387977556	13.06226263	0.002039921
CCNC	1.612234659	5.708247591	13.0573644	0.002042739
CSTF3	0.996667003	4.225306502	13.05421563	0.002044925
TBC1D8B	1.786895441	0.268035194	13.08931649	0.002051214
ATP5F1C	0.71168532	6.823273655	13.04060319	0.002053213
YIPF4	0.889570093	4.453822711	13.03826574	0.002054874
WDR45B	-0.538246151	6.070400366	13.01758756	0.002067699
PPP2R1B	1.038445457	4.637201217	13.01214285	0.002071289
CCNI	-0.618049536	8.274619107	13.00048358	0.002078536
MGAT3	1.630307784	3.616298386	12.9921463	0.002084688
QPCTL	1.890329032	4.519505935	12.9845471	0.002088936
FRRS1	1.654857371	1.109997647	13.01770262	0.002089269
MYO9A	-0.739027164	4.783637868	12.98155701	0.002090711
GTF2IRD2B	-0.627023857	3.953470263	12.98124385	0.002091165
TNPO3	0.488199742	5.917983608	12.97898527	0.002092251
NETO2	0.92605813	3.745263827	12.97908349	0.002092597
TFDP1	0.64932842	6.326913159	12.95688915	0.002106451
EMC1	0.740631578	5.551129876	12.95479253	0.002107805
SFXN4	1.154121946	3.617945741	12.95475975	0.002108388
SDK2	-1.785831238	3.328863034	12.9550706	0.002109455
CKB	-1.758710385	1.74742149	12.9726481	0.002111267
USP48	0.679184267	6.35883084	12.94876834	0.002111697
WWP1	-0.80334671	5.794873859	12.94861383	0.002111798
FNDC3A	0.954627372	6.05421922	12.94606021	0.00211345
MLLT10	-0.664219941	5.827230658	12.94051781	0.002117043
CCDC85C	-0.905065807	2.257640588	12.94739799	0.002117104
ARHGEF39	1.245609267	2.067709477	12.92638141	0.002131632
EIF4B	-0.727383681	9.303918364	12.90658475	0.002139183
COMMD4	0.908874863	3.953798283	12.89667941	0.002146042
CNTNAP3C	-3.012035342	1.236694476	12.92642059	0.002148888
KDM4A	0.771803836	5.442959279	12.88745261	0.002151785
RPA3	1.420476732	3.680181856	12.87184206	0.002162708
PNPLA7	-1.014452505	2.211416554	12.87846871	0.002162921
IGSF8	1.020260827	5.7161571	12.86649131	0.002165684
MAGED1	1.676494505	6.681593981	12.85673083	0.002172188
NR1D2	-1.196658171	5.48508215	12.84405406	0.0021807
CYP2U1	-0.959498042	2.751270452	12.84477652	0.002182523
NR1D1	-1.546470946	4.70288297	12.83356486	0.002187997
LLGL2	-0.900764687	4.919294889	12.83038747	0.002189942
DHX16	0.463791897	5.569754231	12.82008946	0.002196811
NDFIP2	1.559327585	2.584113161	12.82069512	0.00219973
ENKUR	-1.793700321	1.961431752	12.82155901	0.002208237
SLAMF7	1.659495867	8.190489784	12.80059508	0.002210034
LOC112267968	2.368052671	0.142905775	12.7561461	0.00221742
NDUFAF5	0.781421245	2.40673617	12.79192792	0.002218755
APOBEC3F	0.942007071	5.505387377	12.77819802	0.002225344
CCRL2	1.596147352	3.432716948	12.77293671	0.002230006
CCDC141	-1.286700104	1.251409506	12.79795983	0.002232
MRPL53	1.042301757	4.890290851	12.7669217	0.002233124
IRF7	2.005028056	8.307816215	12.74419412	0.002248806
FUT8	1.143759133	4.411050403	12.71892129	0.002266639
LAG3	1.946145254	5.817719775	12.70012725	0.002279658
PSMG1	1.007504959	3.582840777	12.69933812	0.002280805
RMND5A	-0.667206549	6.39784392	12.69781678	0.00228126
CREB3	0.836272889	5.391966043	12.68779437	0.002288345
FDPS	0.80923246	5.860226857	12.6763474	0.002296462
PFDN5	-0.646275086	7.358970734	12.67535488	0.002297165
FAM3C	1.823118921	5.963852592	12.67445182	0.002297811
FBLN2	-1.03743995	1.909614688	12.68328793	0.002299843
DHX38	0.488775268	5.983613237	12.66952854	0.002301313
COQ5	0.991363074	4.161101178	12.66903247	0.002301937
PFAS	1.017491457	4.368125507	12.66809141	0.00230255
BCL9L	-1.067329031	8.185389403	12.65245106	0.002313512
GTF3C6	0.926950431	4.712488447	12.65006204	0.002315359
CLEC4F	-2.747940386	1.78814108	12.68296339	0.002319405
RASA4	-1.037361773	6.178355486	12.63035569	0.002329408
PPA1	1.061171295	6.141160719	12.61659798	0.002339366
C16orf95	1.340754619	0.667263139	12.65474087	0.002343654
NDUFA13	0.889758232	6.087605154	12.60829508	0.002345399
ATP6V1E1	0.577248383	6.173198952	12.60438237	0.002348247
TOPORS	-0.924924548	5.183864398	12.60320328	0.002349166
ALDH7A1	2.012333594	1.000678568	12.604077	0.002376371
CCDC191	-1.007290594	2.712429183	12.55766228	0.002385356
PCMT1	0.655084609	5.775565938	12.54061224	0.002395234
SUCLG1	0.615604826	5.55108986	12.53547718	0.002399063
SNRK	-0.793096964	7.28377219	12.51622473	0.002413478
RBM45	1.015698847	2.804776361	12.51742213	0.002414317
TTC1	0.514441404	5.736055002	12.51432824	0.002414905
AXL	2.976501265	3.262311514	12.50971124	0.002424455
SQLE	1.053858429	4.583633358	12.49854602	0.002426968
RPL22L1	1.423758647	4.270504521	12.49497277	0.002429769
MEGF6	-1.27274716	4.236915119	12.49211855	0.002432042
TBC1D1	0.671428536	7.492820272	12.48902002	0.002434016
RNF38	-0.646404291	6.438456748	12.487833	0.002434917
LAMP3	3.081481256	4.824316408	12.48538152	0.002437566
CROCC	-0.750728966	4.521341842	12.47937075	0.002441526
ASF1B	1.472177904	4.829856495	12.47430857	0.002445367
PARP1	1.043267754	7.571483338	12.46958405	0.002448809
ELAVL1	0.687586893	5.872683975	12.46323335	0.002453666
THRA	-0.990336613	4.911485729	12.45918917	0.002456882
YPEL5	-1.328655529	7.742154035	12.44409762	0.00246836
ABCB8	0.828754007	4.93698038	12.44072886	0.00247099
DSTYK	-0.609614768	4.206519623	12.43606308	0.002474838
PTP4A2	-0.560946985	8.902207193	12.42487956	0.002483218
EEF1E1	1.12841168	3.238115572	12.4230173	0.002485712
FASTKD1	1.02802756	4.241703038	12.41683437	0.002489725
ZDHHC13	0.819571486	3.615447885	12.41025471	0.002495177
AMPD2	-1.340273832	6.90143163	12.40566197	0.002498177
ABCF1	0.688899074	6.24418717	12.39992957	0.002502659
OAS1	2.162966778	8.241266623	12.39480088	0.002506675
GCN1	0.765451385	7.212260344	12.39453031	0.002506887
TMEM62	0.78635663	4.096201286	12.38257071	0.002516628
FAT4	-1.807573237	0.706336354	12.42040057	0.002521985
NDUFAB1	1.144262031	4.440796829	12.37369543	0.002523509
PLEKHG4	-0.769312738	2.883345792	12.37546014	0.002523711
APOO	1.104364417	2.529455102	12.37685473	0.002523769
MRPL37	1.043476633	6.196075218	12.37222421	0.002524445
CORO2B	-1.613655512	2.001209037	12.37937712	0.002530223
RNF121	0.724649371	3.598658123	12.35895852	0.002535508
HAUS1	0.85959679	3.88145999	12.35337601	0.002539777
NOL7	0.705446207	5.355848352	12.34873463	0.002543086
FCRL6	-1.559721235	5.65764349	12.34626148	0.002545115
MYLK4	-1.205579841	0.077412931	12.38809097	0.002546756
GCSH	1.789306436	2.691543735	12.3383122	0.002555327
GALE	0.746914087	2.949072955	12.33441673	0.002555899
TRMT2B	-0.453143444	5.314257407	12.33131158	0.002557011
GOLGA8N	-1.395255265	3.522674768	12.33044556	0.002558847
B3GNT7	-1.458723547	3.808683895	12.31185721	0.002573371
SLC22A23	-0.97946688	2.59366367	12.3135415	0.002574581
TRAF5	-0.742573836	5.241657342	12.30804196	0.002575771
TMEM39A	0.926749569	4.762409036	12.30651696	0.002577086
SRSF5	-0.708716036	8.434373999	12.30333982	0.00257954
RBKS	1.092085985	1.206263698	12.32258556	0.002582027
BSCL2	1.104200852	5.699171842	12.29713816	0.002584569
MRPL47	0.935725504	3.954831118	12.2801614	0.002598774
AP1S2	-0.944307691	6.948653301	12.27570178	0.002602024
ZGRF1	1.106480431	2.618450461	12.27615365	0.002604282
EWSR1	0.5412978	8.140454363	12.27059105	0.002606205
DTX4	-1.181419858	3.575791795	12.26830963	0.002608902
MRPS33	1.228779596	3.790762543	12.26645686	0.002610139
B9D1	2.210327231	2.392209452	12.27339827	0.002612484
COPZ2	-0.954253254	0.697076859	12.30219977	0.002613418
ISCA1	-0.679105271	4.975810197	12.2602847	0.002614726
GMDS	1.08200476	4.399704231	12.25308487	0.002620819
LINGO2	-1.899808011	1.384937558	12.28119308	0.002624399
AMFR	-0.512087604	6.247693629	12.23454626	0.002635913
MMADHC	0.907368263	5.823286853	12.23276327	0.002637393
RASSF5	-0.655371837	8.712912056	12.22750857	0.002641756
MTDH	0.866399983	7.973987572	12.22347431	0.002645113
SGCE	-1.273284309	0.300794088	12.26988002	0.002645872
IDH1	0.995196043	4.99036794	12.22159264	0.002646715
PAGR1	0.641231211	5.296881112	12.21147548	0.002655129
SMPDL3B	1.574291445	1.253221886	12.22468477	0.002665495
NR4A2	-2.645904168	5.992728826	12.19140005	0.002672127
SLC9A7	-0.872405145	3.977450091	12.16821753	0.002691979
RNF216	-0.476572088	6.189632733	12.15137003	0.002705923
TSPYL4	-0.766968549	4.797969271	12.14662867	0.002710103
CCDC43	0.923436079	3.990932	12.1464343	0.002710509
CHUK	0.735765599	4.992162517	12.14585106	0.002710648
NUP58	0.698718306	5.410982001	12.13398013	0.002720825
MAL	-1.336723098	5.154569277	12.13239606	0.002722281
FN1	5.696933182	4.660407244	12.14669023	0.002730251
COX18	0.9734226	4.254521716	12.12101062	0.002732266
PHLDB2	-1.309325143	2.207588689	12.11518166	0.002744452
RPAP1	0.755546472	4.880077024	12.10631134	0.002744753
ATP5F1B	0.730736119	8.693056552	12.09812839	0.00275183
TMEM214	1.252552534	7.288505741	12.09787231	0.002752053
NME1-NME2	1.82505907	1.481574119	12.11921497	0.002752945
TRAPPC6B	0.753039298	4.214997181	12.08825141	0.002760745
PCBP4	-0.837883241	4.095850515	12.0856098	0.002763155
VRK1	1.324118045	4.519006171	12.08081814	0.002767155
IKZF1	-0.62887469	8.930306767	12.07323753	0.002773591
NCBP1	0.734873897	4.954648319	12.06888844	0.002777421
PLEKHA1	-1.133488872	4.725036085	12.06637303	0.002779821
SRA1	0.672959205	5.413270771	12.06162141	0.002783816
MMGT1	-0.514197456	5.38026281	12.05908444	0.002786055
NUP85	0.531289681	4.460771748	12.05913036	0.002786166
MYO19	0.686191149	4.503868476	12.05759152	0.002787579
TRAP1	0.973286652	5.534841314	12.05514032	0.002789538
FBXW4	-0.489360111	5.109390942	12.04582868	0.002797814
MPLKIP	0.629049491	3.719587353	12.04459896	0.002799417
KIAA1191	-0.439136025	6.076561823	12.04187595	0.002801286
SLC1A5	0.793177478	6.431311929	12.03552021	0.002806935
MCCC2	0.843857094	5.529848301	12.02910163	0.002812657
RHOF	-0.841430734	6.828432992	12.01651983	0.002823902
JAG2	-1.02012244	0.568170992	12.05684833	0.002826466
CRADD	0.759631505	2.899216091	12.0118781	0.002829621
FAM53A	-0.923577736	1.010663217	12.01551065	0.002850885
NCAM1	-1.488075131	4.559514165	11.98498396	0.002852695
TMEM220	-0.787363772	1.970843325	11.9917868	0.002853812
P2RY6	2.873116629	3.024041783	11.99061795	0.002855293
ACTL6A	1.134926048	4.396703101	11.96563677	0.002870158
COX5A	0.947822222	6.248411608	11.96225568	0.002872997
ZDHHC16	0.836493183	4.698436556	11.96228263	0.002873097
PIP4K2B	-0.453153882	6.134417727	11.95510273	0.00287954
SEC23IP	0.743726789	5.814522325	11.94903191	0.002885107
LARGE2	-1.619249738	3.383951299	11.95088796	0.002885184
SLC45A3	-1.622695212	3.21903397	11.94335861	0.002892695
PRKCA	-0.854573371	5.695943077	11.93337691	0.002899517
ENO1	0.636939355	9.26522526	11.92835939	0.002904148
SAMSN1	1.325215256	5.865172063	11.92555201	0.002906748
NTHL1	1.109067026	2.87051253	11.9258924	0.002908394
PITPNB	0.44268088	5.904435179	11.92303012	0.002909082
LDLR	1.100808248	6.262755406	11.91643339	0.0029152
PRDM1	1.317947667	7.658877278	11.9159551	0.002915643
CRY2	-0.64879688	4.793197482	11.91520307	0.002916445
RPS27	-0.837500376	10.25136077	11.90580581	0.002925086
NBPF3	-0.97875438	3.248362367	11.90040301	0.002931699
ST13	-0.539230967	7.407770019	11.89717129	0.002933146
BEX4	-0.756700297	4.287771293	11.89386967	0.002936546
MLLT3	-0.934317048	4.509765496	11.88999954	0.002940065
RAB38	1.503366522	0.253974789	11.92070153	0.002955747
POU2F1	0.571861524	4.767369629	11.87255784	0.00295633
C11orf24	1.124246383	5.468404559	11.86980793	0.002958861
TIMM10	1.908100458	4.64946408	11.8647659	0.002963857
ADAM22	-1.011918722	1.337446201	11.88376432	0.00296516
CCDC136	-0.838084519	1.48979674	11.87357935	0.002970266
MDH1	0.842394367	6.010672138	11.84735032	0.002980147
PCMTD2	-0.703195672	5.517754555	11.84151058	0.002985714
BANK1	-0.770199804	5.738251098	11.84083989	0.002986352
EXOSC3	1.056165688	3.228559606	11.8409021	0.002987399
TLR7	1.703158529	5.951514003	11.83462073	0.002992292
UQCRQ	1.253020394	5.226761098	11.8254044	0.003001151
ALS2CL	-1.276402466	2.626204635	11.82876721	0.003002181
SPAG8	-1.050069193	0.0448651	11.86447464	0.003006146
FAM124B	-1.383985833	-0.029255653	11.8403208	0.00301093
HECA	-0.851352682	7.584434987	11.78730503	0.003037916
ETFB	0.781302091	4.780214998	11.78359661	0.003041595
SLC38A10	0.69105606	7.873269168	11.77993797	0.003045089
RBX1	0.964938331	5.183959618	11.77917414	0.003045841
PSMC4	0.602235129	6.176993213	11.76477932	0.003059912
ZNF446	-0.669435151	3.211411863	11.76603836	0.003059955
ETV5	1.395434322	-0.344000476	11.78764121	0.003060153
FARSB	1.023122736	5.170707689	11.75835353	0.003066225
IFNAR2	0.681295328	6.504686212	11.75787513	0.003066689
KIF22	1.04734651	5.529717708	11.75256449	0.003071917
HMGN5	1.755589442	1.524600674	11.77130148	0.003072639
SUCLA2	1.251916323	3.9354931	11.7480805	0.003076855
COA3	0.893334352	4.100616464	11.74322415	0.003081489
NOP58	0.990833627	5.597594099	11.73556697	0.003088706
TXNDC9	0.848981548	4.299765179	11.73130903	0.003093217
ZBTB25	-0.724342868	3.94387634	11.7293976	0.003095293
PAM16	0.979354703	2.015496341	11.72635131	0.003104606
CXCL10	5.178042449	5.309676862	11.72072388	0.003110761
CENPH	1.272044706	2.981328908	11.69569794	0.003130432
KIFAP3	0.893894249	4.26252311	11.69212721	0.003132376
LRP8	0.797872207	3.699403259	11.67804473	0.003146852
JAK1	-0.668042211	8.942122633	11.67526339	0.003149102
MFSD11	0.578457012	4.444218887	11.6727755	0.003151851
TUBA1B	1.161949226	9.807600119	11.66883076	0.003155623
COPE	1.086276731	7.719556731	11.65905313	0.003165563
ARHGEF9	-0.758941297	4.539429999	11.6515149	0.003173464
CASS4	-1.688641934	4.236456612	11.64788422	0.003177632
OR7E24	1.581353558	1.541809873	11.66003215	0.003181915
SHMT2	0.895828355	6.583765085	11.64077595	0.00318424
BOLA2	1.070867932	4.295062601	11.63973707	0.003185574
BOLA2B	1.070867932	4.295062601	11.63973707	0.003185574
ANKRD6	-0.671159379	2.394205357	11.6353207	0.003194179
LYSMD1	1.243674891	1.12677523	11.65276784	0.00319604
NCAPH2	0.699398165	5.773216097	11.62543124	0.003200017
ACO2	0.827088248	7.392575749	11.62281368	0.003202714
PNPT1	1.330374537	5.438983156	11.62145686	0.003204121
GUSB	0.660463525	6.594387895	11.61676601	0.003208962
UGDH	1.138065107	3.65648877	11.61482818	0.003211708
EXOC6B	-0.693243013	2.836979342	11.61610429	0.003211796
HSD17B11	-0.951141006	6.975316869	11.60495017	0.003221208
CAND2	-1.176022124	0.101578325	11.6423639	0.003225042
HSPE1	1.248280253	4.942269372	11.59902014	0.003227534
HSD17B10	0.860946303	5.447840872	11.59835701	0.003228067
ADM2	1.233921946	2.259205347	11.5977839	0.003234175
NOC3L	1.006378849	3.642805485	11.58257101	0.003245287
CENPS-CORT	1.183031688	0.650681779	11.61497447	0.00324986
EIF4E	1.020044254	5.01148785	11.57287021	0.003254758
BOLA3	1.225540715	3.040567913	11.57436929	0.00325493
WASHC3	0.64631991	4.832725142	11.56733414	0.003260584
SLCO5A1	2.095147888	1.04540906	11.59780193	0.003262425
CPOX	0.760290131	4.035702376	11.55706674	0.003271782
DUSP2	-1.521340229	6.429935157	11.55603134	0.003272467
ZDHHC14	-0.810330026	2.786926225	11.55482537	0.003276257
AK6	1.220028828	3.090998292	11.54528381	0.003285494
RCCD1	1.002498671	2.697556927	11.54060841	0.003291325
CCNG2	-1.007580905	5.309803017	11.52586351	0.003304605
GBP3	1.650132173	5.823833821	11.52487192	0.003305596
MINPP1	1.089578376	3.3628519	11.52306935	0.003308532
FAM117A	-0.897979708	7.288636307	11.51884602	0.003312041
EIF3L	-0.861402119	8.574574461	11.51372028	0.003317538
PPM1H	-1.325163326	1.319881372	11.52938531	0.003325818
USP44	-1.155227234	0.607880533	11.53951881	0.003332639
DLAT	0.750505809	5.337306427	11.48143051	0.003352409
CCL2	4.612760457	4.858285979	11.47949066	0.003361305
DENND1B	1.121888404	5.296343046	11.47303718	0.003361541
CD2BP2	0.508924802	6.163757233	11.46856593	0.003366411
PRSS23	-1.909938426	4.970498395	11.4639098	0.003371833
PLEKHN1	1.270300575	0.819899353	11.49146094	0.00337639
ZMAT4	-1.908634586	0.571846784	11.49374883	0.003378471
MXI1	-1.180573469	5.000505854	11.4565948	0.003379683
FANCA	1.126848318	4.666150012	11.45501316	0.00338144
NBPF15	-0.794119058	4.956906935	11.4528096	0.003383731
DYM	-0.484459383	5.826417907	11.44505874	0.003392174
MED24	0.667554861	6.255086993	11.4406978	0.003396976
NAAA	-0.988370713	6.078274348	11.43805619	0.003399891
UTP3	0.856280679	5.158263683	11.43576189	0.003402428
TEFM	0.980136224	2.256623942	11.43890631	0.003403856
BHLHE40	-1.494208477	7.554397641	11.43350844	0.003404911
SMTN	1.369765916	3.113643653	11.43201862	0.00340824
BET1	1.269501235	3.617547752	11.41621071	0.003424991
ITGA3	1.185069441	3.538605121	11.4143634	0.003427086
ESR1	1.416081889	2.834366406	11.41054223	0.003433295
SPCS3	1.301733204	7.768138323	11.38287439	0.003461393
GPD2	1.009551125	5.273760321	11.37941385	0.003465298
COA4	0.704105874	4.579638863	11.37768687	0.003467417
EIF3J	0.758834694	5.563208907	11.36922651	0.003476801
FKBP5	1.204940362	7.380144231	11.36547461	0.003481045
BTN1A1	1.628801501	-0.069415616	11.38558549	0.003490796
ATG14	-0.730569752	4.210496245	11.35291691	0.003495691
VPS54	0.530463872	5.003970644	11.35177571	0.003496613
WDR12	1.032709346	3.564068381	11.34390257	0.003506407
GFPT1	1.32580227	5.28528349	11.33205535	0.003519181
GSTZ1	1.119317085	3.118841658	11.33073992	0.003522276
TCF7	-1.089741011	8.555198611	11.32507521	0.003527157
APOL1	1.30113685	6.442151741	11.32358381	0.003528874
SLC46A3	-0.622030057	4.694515533	11.32106578	0.003531959
GLTP	-0.602609813	6.185550226	11.31487793	0.003538907
UBXN8	0.845583842	2.575676871	11.31500037	0.003541881
PPM1L	-0.92078037	4.341546468	11.31122315	0.003543512
TPCN1	-0.781818083	6.053921919	11.31087144	0.003543535
PCDHGB6	-1.635477252	0.13390198	11.33277305	0.003544531
DCAF13	0.993272048	4.402208128	11.30501547	0.003550592
RUVBL1	0.887636547	4.725810309	11.2986762	0.003557805
MAGEH1	1.328377964	4.628002409	11.29848469	0.00355813
ALG3	1.179307094	5.727007869	11.29522798	0.00356167
AHCY	0.902958585	6.068043155	11.29043101	0.003567249
TLE1	-0.830994193	4.34786693	11.28800571	0.003570425
TSR1	0.766223742	4.825781974	11.27604905	0.003584119
TIGD3	-1.640808811	0.905138567	11.30830383	0.003588188
MMS22L	1.065214433	3.330538976	11.25525012	0.003609557
TANC2	-0.908472551	4.341466092	11.25144523	0.00361333
IFT88	-0.704518315	2.727056352	11.25264982	0.003614258
CEP97	1.132608025	4.193609103	11.24455481	0.003621457
ANAPC7	0.630411482	4.952137307	11.23944798	0.003627187
COL19A1	-1.747257965	2.387053525	11.2464487	0.003628741
ST8SIA6	-1.170857909	2.716589508	11.24113844	0.003629191
TAF2	0.598251358	5.170717938	11.2142614	0.003657208
RPP40	1.187579567	1.705132942	11.22317272	0.003658952
ASB13	-1.083555596	3.006211692	11.19985734	0.003676925
PSMA2	1.087774922	6.262646608	11.19606058	0.003679072
ALOX15	-1.807395461	1.148537097	11.22644801	0.003681192
MTO1	0.672781765	4.762290871	11.18629085	0.003690951
MYH11	1.40683295	0.948897839	11.2099756	0.003696228
IPO4	0.819607471	5.230697509	11.1702051	0.003710397
ABRAXAS1	-0.773987735	4.124353338	11.16766171	0.00371394
AHNAK	-0.918175482	10.60210973	11.15332743	0.003730997
GPN3	0.736156763	3.272440604	11.1534577	0.003731892
MYCBPAP	1.762403289	0.56685055	11.18082937	0.003742765
PATJ	-1.0100858	3.70295058	11.13528446	0.003754102
C1QTNF3	-0.911215961	1.420098287	11.13612198	0.003771797
DERL1	0.967267084	7.246020102	11.1143515	0.003779076
CACNA2D4	-1.017648487	3.121871064	11.11597838	0.003779221
ABHD15	-0.636260779	4.955937449	11.11406269	0.003779518
CD22	-1.234409488	6.359311854	11.11318189	0.003780531
RAB3A	-1.324654565	1.436145228	11.12683877	0.003787503
LRRC42	0.803515041	3.250839324	11.10142518	0.003796331
ENTPD1	0.952726406	7.313250395	11.10044491	0.003796398
FAM98B	1.320385101	4.266284884	11.09759853	0.003800306
RPS14	-0.796775344	9.682883134	11.08061535	0.003821253
SIGLEC8	-2.310308207	-0.440961041	10.80937472	0.003825304
ZNF365	-1.557528799	1.377182538	11.09252472	0.003835147
ANAPC11	0.805492581	4.136797842	11.06896104	0.003836361
HERC6	1.825159652	5.676858797	11.06772771	0.003837545
ALDH18A1	1.339545271	5.688622035	11.06165482	0.003845194
APOBEC3D	0.891138299	4.98163509	11.06006888	0.003847243
MAGED2	0.659205613	6.139202464	11.0565467	0.003851668
SSR1	1.014476033	8.183711786	11.05615639	0.003852162
NMT2	-0.914267538	4.205589614	11.05154865	0.003858478
CDHR1	-1.302623303	1.546545251	11.05467151	0.003875174
MAMLD1	-1.098717915	0.87618057	11.06753711	0.003875952
TTC28	-1.213534638	1.740887833	11.04558501	0.003881622
FTSJ1	0.979247803	5.702648608	11.03179112	0.003883236
LDLRAD2	1.708655032	1.048817937	11.05667921	0.003886447
PRMT2	-0.720103663	6.771657822	11.01864313	0.003900116
MBTPS2	1.075582528	3.547360994	11.01807153	0.003901737
SERBP1	0.703055255	7.894303105	11.01342236	0.003906842
UNC119B	-0.671321664	4.706901991	11.01309246	0.003907468
APIP	0.746671776	3.780656663	11.00764163	0.003914875
DDX11	1.113536202	5.509258061	11.00484387	0.003917928
USP27X	-0.792086757	1.703842326	11.01366848	0.00391979
SARAF	-0.589297336	9.140397785	11.00205111	0.003921538
R3HDM2	-0.813917231	6.98285584	11.00094042	0.003922978
GORASP2	1.040968239	7.235129599	10.99764694	0.003927247
DNM3	-0.847319372	2.806951704	10.97205813	0.003963442
EDAR	-1.408061356	2.066723877	10.97799948	0.00396506
CDHR3	-1.499079063	0.975565771	10.99677037	0.003969519
ZCCHC7	-0.486529016	5.140066207	10.96425766	0.003970876
CCDC167	1.420356324	4.043147686	10.95791465	0.003979795
CCDC90B	0.68116335	4.74131218	10.95669416	0.003980864
SDHA	0.517580716	7.17130909	10.9564245	0.003981134
TMEM184C	0.718221014	4.560839638	10.93441394	0.004010477
ATP5MC1	1.268115951	5.151782205	10.93159825	0.004014032
STX2	-0.61915348	4.615473758	10.93082915	0.004015216
MTCH2	0.728961876	5.393786954	10.92690987	0.004020231
PFDN6	0.877290982	4.320069834	10.91494221	0.00403651
CAPRIN1	0.610458854	7.682165937	10.89995642	0.004056303
ZW10	0.833560314	3.953073152	10.89346561	0.004065524
MFAP3L	-1.767138581	3.165776239	10.8883716	0.00407579
PCCB	0.803699058	4.608876186	10.88472015	0.004077125
BCAS3	-0.485099584	4.775419215	10.88269468	0.004079688
PLS3	1.686770529	0.301258914	10.91509932	0.004085633
SH3BP5	-0.559906825	6.344809354	10.87581775	0.004088922
HBS1L	0.830001743	5.604448657	10.87221903	0.004093813
SUMF1	-0.816781242	4.035803997	10.86442147	0.004104949
PDZD2	-1.363802886	0.427923714	10.89272508	0.004117633
OGFRL1	-1.087604639	7.206008939	10.84816222	0.004126654
GAB1	0.897801198	4.415003034	10.84821424	0.004126893
DDB2	0.782979531	4.99250715	10.84683644	0.004128482
EIF2B2	0.825503759	4.735924069	10.84338836	0.004133294
GATB	0.687573662	3.842197196	10.82400262	0.004160427
OTOF	3.608559156	6.166307651	10.82243537	0.004162396
STBD1	1.096333726	2.118127301	10.82589636	0.004164509
ARFGAP1	0.582828226	5.802372245	10.81858278	0.004167448
PEA15	-0.906128759	7.007365733	10.8101843	0.004179109
ZFP36L2	-0.980274377	9.488188793	10.8086472	0.004181247
THAP11	-0.426840324	5.593278058	10.8044996	0.004187029
TMPO	0.739780496	7.713317388	10.79740245	0.004196931
CENPS	1.827458955	1.162782334	10.81728285	0.004203963
UBA5	1.230037087	5.33210645	10.79124305	0.004205558
CD70	1.512287374	2.903812547	10.78884562	0.004212152
LARP1B	1.180087669	4.272597104	10.78006657	0.004221565
SERGEF	-0.633575856	3.312514758	10.78073403	0.004221606
MRM1	1.041043332	2.346009176	10.78009314	0.004226477
HCCS	0.638371012	3.819924828	10.77605709	0.004227432
DCTN5	0.496206148	5.868822528	10.77337212	0.004230672
GTF2F2	0.851484469	3.984656797	10.77355057	0.004230907
METTL5	0.812344109	4.11486313	10.77117286	0.004234216
NFS1	0.703031414	3.694885899	10.77050827	0.004235432
LNP1	1.588509454	0.589424082	10.80126086	0.0042415
AIMP2	0.818871548	3.892922983	10.76193599	0.004247375
SULF2	-1.642284851	7.249736318	10.76013707	0.004249382
ATP6V1C1	0.553678959	5.377803786	10.7599163	0.0042497
SLX4IP	0.632136882	3.213467148	10.75370649	0.004259809
CLDND2	-1.089658872	2.691017238	10.75198172	0.00426532
TXNL1	0.514799423	5.899359929	10.74867713	0.004265661
SLC7A5	1.408870639	6.785388279	10.74310067	0.004273606
MSL2	-0.643831908	6.800661219	10.73926498	0.004279081
BAG5	-0.680793564	5.377005216	10.73913833	0.004279307
CEP120	-0.578355258	5.736752242	10.72971084	0.004292756
ADAMTS2	5.973316009	4.00286043	10.73454958	0.004297696
MRPL35	1.031207607	4.281365187	10.72406785	0.004301176
NGLY1	0.735753225	5.589495413	10.7173691	0.00431049
GNB3	1.880607676	-0.46916539	10.64609846	0.004318924
ITGA7	2.170621828	1.966774	10.72194178	0.00432293
RSAD2	4.455928094	8.407252863	10.70147951	0.004333443
ZNF77	-0.816186688	1.09545849	10.71792439	0.004339732
UBL5	0.672156163	5.54510879	10.6968945	0.004340092
ANKDD1A	1.042794579	0.982362783	10.71708099	0.004343186
POLD1	0.80233753	4.992870106	10.69166082	0.004347701
TRMT10A	1.047606285	2.067885124	10.68625654	0.00436343
ERBB2	-1.183787999	4.235169776	10.67670381	0.004370048
PRSS1	-1.251350852	3.552041387	10.67606777	0.004371625
SKA2	1.103787516	4.871663038	10.66512096	0.004386602
ATF5	1.16452043	5.633941362	10.65763032	0.0043975
ARHGAP12	-0.685239169	4.309348957	10.6490293	0.004410506
PSMA8	1.950014009	0.631519009	10.6793863	0.004412186
SYVN1	1.286880729	7.838712758	10.63618959	0.004429204
ADCY9	-1.065524225	4.433866588	10.62413283	0.004447552
HLTF	1.16274527	3.897480466	10.6207563	0.00445285
LGALS9C	-1.4424274	3.652020176	10.62042939	0.004454042
RUNX3	-1.050347342	9.175841801	10.61532274	0.00446031
RNASE2	2.265292923	6.698832733	10.61477642	0.00446113
GANAB	0.841879355	8.946852741	10.61469413	0.004461251
PRMT3	0.845107354	3.380299235	10.59234875	0.004495915
SLC35F6	0.573686612	5.206660273	10.58665387	0.004503455
MRPS9	0.968651449	3.904198448	10.58613914	0.004504792
BCL7C	-0.613428242	5.182046213	10.58164476	0.004511082
MSTO1	0.834742808	5.024214572	10.57731157	0.004517616
MYCBP	0.549330133	5.023545433	10.57603785	0.004519549
CNN3	-1.449857303	0.895172492	10.60516453	0.004521855
PCK2	0.714392299	4.95399608	10.56962532	0.004529303
ZSCAN18	-1.044026322	3.304612614	10.56944299	0.004531483
PIK3C2B	-0.604001201	5.031688941	10.56602433	0.004534871
JAZF1	-1.046397531	6.079674005	10.56503919	0.004536284
DLD	0.673784624	5.517268082	10.55390879	0.004553298
UBE2A	0.398630627	6.136625891	10.54847686	0.004561623
SLC35A5	0.862109346	4.925508844	10.54389324	0.004568712
ALG2	1.017107584	4.821680832	10.53410845	0.004583862
PPAN	0.874550774	3.626524498	10.5344325	0.004584149
LACTB2	0.65970086	2.725439654	10.52913711	0.004594038
MRPS14	0.96085302	4.207769818	10.52047891	0.004605204
MCF2L	-0.982196157	1.605430388	10.5280024	0.004611639
TONSL	1.088800933	4.047598599	10.51386382	0.004615621
CENPP	1.416320722	2.323389849	10.51276794	0.004624102
NSMCE2	0.615308142	3.610775946	10.50690819	0.004626747
NBPF11	-0.69793768	4.730453263	10.5044103	0.004630045
COX7B	0.859734746	5.785685858	10.50420735	0.004630142
GAPDH	1.040751354	11.47080151	10.50323956	0.004631649
DVL1	-0.60746057	4.690685047	10.50115131	0.004635134
UQCR10	0.623774094	5.726700946	10.50016044	0.004636463
MRPS5	0.482425562	5.334522048	10.49875734	0.004638659
FBH1	0.858604841	6.964158497	10.48928679	0.004653492
TOB1	-0.977695126	6.835079106	10.48909074	0.0046538
STARD5	1.193421315	3.339592244	10.48629167	0.004659658
PLCB1	-1.31010994	2.879041133	10.48399098	0.004666072
DHX37	0.469036201	5.197660958	10.4811221	0.004666334
GAR1	0.964796843	3.127688396	10.48217605	0.004666464
ANKAR	-0.675850557	1.44724326	10.49354448	0.004666529
ZNF32	-0.67336032	3.643219999	10.48106513	0.004667473
AVEN	1.090099064	3.493880366	10.47929179	0.004670409
VEPH1	-1.649741674	0.828979593	10.51019121	0.004672038
BORA	0.778231369	3.214014948	10.47667664	0.00467476
SLC39A10	-0.712322751	3.911625212	10.47088711	0.004683088
ANKRA2	-0.47215113	4.274537853	10.46729524	0.004688432
ARID1B	-0.548520088	7.051533877	10.46355641	0.004694075
ADGRA3	-1.195276886	1.20128117	10.48391434	0.004695
PPTC7	-0.658487365	6.323523761	10.45552743	0.004706822
SLC27A2	1.699249321	1.548261112	10.46962285	0.004708126
FBLN7	-1.166061988	1.770093611	10.46081154	0.004715385
HRK	-1.630256384	0.620409578	10.48384926	0.004716035
C14orf119	0.721651703	4.734301882	10.44351185	0.004726061
ZC3H12B	-0.956470395	1.165878349	10.46077869	0.004729622
SPOP	0.467000356	5.623142066	10.43894846	0.004733264
TMEM41B	1.126542938	3.692610374	10.43505052	0.004740363
ARFGAP3	0.717248205	5.998078658	10.43422866	0.00474082
VAV2	-0.670711499	4.523307775	10.43097714	0.004746306
ZYG11B	-0.540720941	4.765129563	10.4263266	0.004753643
BCAR3	1.513773401	1.829383365	10.43400966	0.0047563
PHPT1	0.720318247	4.481514497	10.42447625	0.004756775
UMPS	1.00650952	3.802669295	10.42207985	0.004760978
SRSF1	0.833009907	7.056754075	10.42039905	0.004763041
FADS3	-1.239252415	3.035420778	10.42180354	0.004763866
EDEM3	0.727250024	5.795032581	10.41631881	0.004769623
SH2B1	-0.617784253	6.106653138	10.41591124	0.00477028
ENPP3	-1.429555706	0.55272456	10.45043072	0.004770402
SERTAD2	-1.114916606	6.514510232	10.41267533	0.004775505
AURKAIP1	0.664902391	5.870028942	10.40733731	0.00478414
ACACB	-0.531711623	4.028857923	10.40552413	0.004787644
PPARD	-0.609981037	5.253426983	10.38655707	0.004817968
SLC25A19	0.633640689	3.695951724	10.38430123	0.004822381
ATG16L1	-0.468201947	4.746923064	10.38131384	0.004826626
MAPT	-1.36627732	-0.359818269	10.35520428	0.00483643
TUBB	1.074164193	9.124280164	10.37367282	0.004838996
DDX1	0.981692944	5.627052437	10.36608978	0.004851456
SNRNP40	0.834711822	4.924292234	10.36452223	0.004854081
PITHD1	-0.514928959	5.11780673	10.36208199	0.0048581
PIK3IP1	-0.76958441	6.924068532	10.35793912	0.004864879
TIGD6	0.739006808	1.765630152	10.36150702	0.004870363
HPCAL4	-1.096817368	2.517268857	10.35630421	0.004873559
EBAG9	0.883986203	4.457650412	10.35136494	0.004876043
MRPL16	0.703306396	4.901369063	10.35104504	0.00487628
TMEM70	0.863600057	4.036791511	10.34684791	0.004883748
OSTC	1.498347567	6.187296183	10.34474171	0.00488671
OSBPL9	0.497177146	5.906448105	10.33903942	0.004896176
CLCN2	-0.828434587	1.76865533	10.33716297	0.004913679
TSSK3	-1.163447078	2.499617885	10.32786314	0.004921368
LDOC1	-1.326059089	2.799571133	10.32157793	0.004930157
PRDM2	-0.574589965	6.824361921	10.31654592	0.004933715
SMAD2	-0.464277758	6.331231732	10.31293743	0.004939769
MED27	0.515575667	4.56754546	10.29671216	0.004967229
MPV17L2	1.028340272	3.733043111	10.29601549	0.00496909
HVCN1	-1.064979953	6.365703826	10.29042755	0.004977714
EXD3	-0.952895285	1.600065923	10.30084622	0.004979283
SNTB2	-0.596574242	4.051268389	10.28839361	0.004981741
ZNF613	1.031734755	2.010622078	10.29193818	0.004984465
OASL	2.486270712	6.88732258	10.27803937	0.004998738
DCAF6	0.431482295	5.255979617	10.2746887	0.005004445
PIGF	1.072443686	2.852650387	10.27383752	0.005008653
PIGU	0.955586581	4.012924653	10.26802102	0.005016353
ISCA2	0.631173533	3.710246358	10.26043871	0.005029574
SLC29A2	-0.820658951	2.48923808	10.2611728	0.005033024
ALYREF	0.904792625	5.764617343	10.25762943	0.005033592
BNC2	-1.706087825	1.369796612	10.27844287	0.005035327
TBL3	0.712028824	4.827912214	10.25524118	0.005037781
AHI1	1.107230427	2.145509304	10.25643628	0.005043442
CREBL2	-0.523663431	5.660508435	10.24998897	0.00504671
TRIM2	-1.379362692	0.223095428	10.2807386	0.0050484
SYNGR3	-1.544746953	0.332092762	10.27034366	0.005065343
EEF1A1	-0.813065728	13.46743959	10.23884385	0.005065909
VDAC1	0.737257822	6.421299597	10.23849186	0.005066518
WDR37	-0.470360472	5.274357228	10.23668212	0.005069694
HPS5	0.804953354	4.792584855	10.22773057	0.005085238
IBTK	1.030213513	6.064816185	10.21584839	0.005105793
LRPAP1	0.635725166	6.942705663	10.21281792	0.005111073
ITGB7	1.139190534	8.422180304	10.21158956	0.005113216
LSM3	0.799014872	5.56888079	10.20849352	0.005118626
GAMT	-0.814936108	2.483626906	10.20732856	0.005126241
GOLGA2	0.472747084	5.711236865	10.20031548	0.005132933
ARCN1	0.706829919	7.699247794	10.18806331	0.005154451
ZUP1	0.756650997	2.917974872	10.18609012	0.005160205
POP1	0.936864849	2.465513242	10.18450909	0.005165436
UQCRH	0.988666734	6.201028306	10.18170625	0.00516566
[truncated: 10,601 more rows]
