# Supplementary material for: Integrative Transcriptomic Analysis Reveals Distinct and Shared Host Responses in Dengue and Chikungunya Infections
Source: Int J Mol Sci. 2026 Jun 19;27(12):5552. doi: 10.3390/ijms27125552 (PMC13299182; doi:10.3390/ijms27125552)
Supplement: Supplementary file 1 [file ijms-27-05552-s001.zip › Table S2 CrossMAS_Ranked_Genes/Ranked_Downregulated_CV_Training_Set_1_Chikungunya.csv]

Gene Symbol
ZNF860
ZNF404
SIGLEC8
CNTNAP3
GZMK
IKBIP
PTGS2
OLIG2
MPZL1
TLR10
ZNF208
ADGRE3
CR2
AVIL
CLEC17A
UGT2B11
KRT23
NUDT5
ZNF181
MS4A1
EPHB4
RPP40
FCRL2
PI3
GPR68
WLS
DSC1
GCSAM
FAM184A
BRI3BP
SNRPD3
SLC4A10
CD200R1
ZNF737
ZNF354A
TRIM27
NSG1
KATNBL1
KLRG1
THEM4
LRRN3
ZNF559
EOMES
KRCC1
CD79B
CXCL1
HKDC1
BBS10
SACS
CAT
CPPED1
PID1
ACOX1
ZNF626
ZNF382
ZNF583
TTLL1
ZNF594
RPS6KA5
AGFG2
JAKMIP2
OSGEPL1
NFYB
PIGX
INPP4B
LIMA1
DPEP2
TNFRSF9
OSBPL10
PAIP2B
APMAP
ZC2HC1A
ARL6
ARMCX2
BMPR1A
ZNF84
HENMT1
CBX1
DFFA
ZNF283
TSPAN2
GEMIN6
MTFMT
WNT16
ZNF248
WDR6
HDAC9
ABCD2
GPR34
MRFAP1L1
TST
ZNF527
CMTM2
HSPA1L
CD72
MRI1
SPRED1
ECI2
MRPS31
TMEM45B
YAE1
ZNF616
TTC9
PAQR8
ZNF85
MAP7
CDCA7L
BACE2
CCDC170
VSIG1
B4GAT1
THNSL1
ZNF658
METTL2B
FANCE
PCYOX1
TMEM42
DPP4
GNRH1
ZNF132
CLK2
METTL2A
SLAMF6
ZKSCAN7
TMA16
ISOC1
ZNF419
TRIM65
ZMYND19
ZNF514
NAP1L2
PYROXD2
JAML
TIGD5
MOSMO
ZNF302
ACTL6A
SSBP2
ELP4
ZNF320
NOG
IMPA2
KBTBD3
BPNT1
CXCL6
NQO2
ZNF17
GPR171
ZNF582
GOPC
SORL1
TRAPPC12
C12orf57
ZNF696
SEMA3C
SYNJ2BP
ZMYND11
NUDCD1
ZNF501
ZNF30
BOLA1
UTP6
ASF1B
ZNF420
GLIPR1
ZFP28
CETN3
SIGLEC10
ZNF772
KAT14
BTLA
CXCR6
ZNF813
ZNF32
S1PR4
MAGEF1
ARHGAP25
DTD2
MPZL2
TRAF5
GATM
CD19
PGM2
B3GALT6
TCFL5
MKKS
MED11
MAGEH1
IRF2BP1
NLRC3
STMN3
MRPL50
ZNF793
ZNF239
ZNF486
XPC
TCEANC2
PAFAH2
ESYT1
ALDH6A1
ACSS1
NEFL
LYRM7
NLRP12
JRKL
TRMT13
ZNF354C
CCDC102A
PZP
ZNF544
UNG
ATM
TFB1M
CCDC121
LCK
ST6GALNAC2
ZNF285
PDE4DIP
ZNF74
DTYMK
ZNF607
ZNF480
TBC1D4
PLPP5
ZNF599
FGFR2
AK5
TIGD7
TMEM19
RINL
MRPL30
EGLN1
TMEM79
ANKEF1
DAPK2
ZNF681
ZNF816
ENTR1
ZNF287
LRRIQ3
C3orf62
VPS72
ABHD6
ADGRG5
GEMIN5
AGMAT
CENPQ
MEGF6
WBP1L
ZFP62
PKIA
ZNF568
SMPD3
ZNF836
ECHDC1
ZNF2
ELP1
ANAPC1
KCNS1
CREBL2
C3orf18
ZNF217
BICD2
MDFIC
A2M
TRIM32
ZNF572
ZNF786
PIGM
ZSCAN26
CRLF3
ZNF180
ZNF623
CHML
PISD
TNFAIP8L2
KCTD7
SLC46A3
ZNF257
THEMIS
KLHL42
USO1
ZNF692
FCMR
ZNF606
ZNF491
ZNF71
XRCC5
ZNF343
DNAJC10
PTPN13
TMEM273
WDR12
ZNF717
FAM219B
ATP8B2
LTB
TBC1D9
SDAD1
HEATR5A
CBX7
JPT2
ALDH18A1
BCKDHB
TMEM250
SIT1
LACTB2
GZMA
MEF2C
COG8
PYGL
MTERF2
LRRC45
SAMD3
COCH
CYBRD1
DPY19L4
PARP1
ATG4C
TBC1D10C
ACKR3
CERS4
ZNF322
ATRN
ZNF347
KLHDC3
DNAL4
RPL6
RPGRIP1
DNASE1
UBASH3A
TCEAL1
CNNM3
MME
HGH1
ZMYM1
NBR1
ITGA6
PXMP4
ZNF91
IL7R
LBH
ZNF792
DNAJC24
TMEM177
RASGRF2
HSDL2
PDCD2L
EIF4B
STK38
GATD1
CHCHD4
DNAJA3
ZNF234
DPH5
RBL2
ARMC10
SKP2
MSANTD2
CEP19
NSMCE4A
STEAP4
PPP3CA
CYP2U1
MRPL24
IARS2
ANKRD44
TC2N
SHQ1
SLC15A2
SMARCAD1
ERP27
RSAD1
PHAX
PATJ
THEM5
TMEM218
RBM4B
ZNF28
LPXN
UMPS
ZNF354B
AKR7A2
WDR3
COMMD6
ELAC1
NCALD
FAM50B
ANAPC7
LXN
STXBP5
ZNF543
KNOP1
ZNF260
FMO5
ZNF485
SAMM50
SYTL1
CCDC191
PAWR
TRPC6
OSBPL8
MRTO4
SUN1
ZNF671
TRMT10A
DNAJC19
NMT2
RPGRIP1L
TRUB2
F2RL1
HOMEZ
TYSND1
PRMT2
ZNF33B
TMEM168
ZNF141
ZNF146
ZNF790
ANKRD46
ZFP37
IL16
ZNF439
CCDC142
SDHAF4
AKAP1
NT5DC1
ZNF665
RPA2
CRYGS
ZNF33A
RABEPK
DYRK4
CBR4
ZNF780B
ZKSCAN4
CCT5
TMEM43
DEF8
BANK1
MOSPD2
C5orf63
SLC35A1
ARHGEF6
CNPY4
FAM200A
RAD52
EIF3L
CLEC10A
MTLN
TXNDC15
USP44
COPB2
FRAT2
KBTBD7
ABCC5
MRPL51
APEH
TTC22
ZNF891
BTBD10
EXTL2
RUVBL1
ZNF232
RCSD1
EXD2
CRYZ
NIF3L1
APAF1
C14orf119
HSD17B4
DTWD2
IGFBP3
DARS2
LRRC1
COQ9
ZNF133
THYN1
RIOX2
TDRKH
JRK
GCNT4
ALDH1B1
COG4
CCM2
ZDHHC16
EDEM3
DMAC1
USP13
GNB1L
ZNF77
CDC23
ZNF226
ZMAT3
CCDC61
ATPAF1
SLC46A2
RBBP9
EPHA1
WDCP
TMEM204
POLH
ZNF48
SOCS2
USP28
HSPBAP1
LRIF1
ACVR1C
DOCK9
NBPF3
ICAM3
CHMP7
USP53
FAM174A
TGFA
VPS45
SAC3D1
ZNF540
NHSL2
ZNF138
MPZL3
RPL5
MRPS27
MCM3
NME6
GSPT2
CASD1
UGDH
ZNF41
COG6
KLLN
ZNF184
PSD4
TMEM69
MON1A
ZFP14
PRMT6
CD200
DDX23
MRPS33
MTHFSD
BIVM
ATP6V1E2
DPY30
ZNF613
COQ3
MICU3
CPSF2
CHM
TPD52
ENO2
GNAT2
ZNF345
PCID2
TMEM80
MYO1B
CDPF1
CERKL
NHLRC4
SLC25A11
HS2ST1
POGLUT1
TIGD2
CRYBG3
EEF1B2
GIMAP7
S100PBP
SMC2
COX15
ABHD14A
VKORC1L1
TRIM4
NUP43
DHFR2
POLR1B
ZNF546
MAN1C1
MRPL35
C2orf76
TMEM14A
PEX6
ANKZF1
PPIL1
ZNF585B
ZNF268
ZNF862
SMARCAL1
ICMT
SLC26A2
SETD6
TMEM223
PDCD7
TSTD1
OGFRL1
MCMBP
METTL13
MRPS14
TRIM68
EPHX2
CAMK2G
NMNAT1
GTF2H3
TTLL12
REXO4
DUT
POP1
IGSF6
HSPA8
PPIP5K1
PCYOX1L
IL17RB
NFS1
GVQW3
RPL22
HACD3
EIF2B3
PREPL
COLGALT2
C1orf115
NARS2
SLC4A7
TRIM16
GPRASP2
ZNF600
THAP2
MRPL48
LDAH
ZBTB3
LEO1
ZNF691
NDUFA8
PNPLA4
FZD6
CD302
SEMA4C
RNASEL
PPP1R3F
HYLS1
NLRX1
DUSP14
CACNB4
PTPDC1
BCS1L
LMBRD2
ZNF300
RNF170
CD8B
BLK
SLC16A10
MORC4
POLRMT
CASP6
COL19A1
ZFP3
COQ5
KLHL22
TMEM81
ATP6V0E2
FDXACB1
ZNF235
LTA4H
ITPRIPL1
TP53RK
RCAN3
MBLAC2
LCMT2
ZNF225
CD27
MRPS26
TRAPPC6A
CD2
AARS2
SLC16A7
TSPYL5
ZNF510
OSGEP
SGK1
ZNF550
MREG
ST6GAL1
CHIC1
ZNF253
PIP4K2B
NDUFAF1
FANCF
IGIP
NDRG3
CLCN4
SLC27A4
CCDC141
NIPAL3
TJP3
ZNF589
RPS3A
HOXB2
ZNF605
SPIN3
ABAT
SLC35B4
NTHL1
PANK1
GSTM3
NBPF15
IL32
GGACT
BCDIN3D
FSBP
KIF27
TMEM117
PLEKHB1
MMS19
CD180
ZFP30
PLCG1
THEM6
NUDT7
USP5
CYP27A1
MEX3D
PRMT7
GIMAP1
ROPN1L
FAHD2B
LYVE1
BCL2
NAP1L3
P2RY10
JAKMIP1
CTU1
PLPP1
FPR3
ZNF470
GPR82
ZNF286A
GIMAP8
GDPD3
ENPP5
MPPE1
BEND5
FITM2
PECR
PLEKHG4
KHK
EGR2
SEMA4F
ABCC6
EEF2K
IKZF2
ZNF749
ZSCAN20
WDR54
UBTD2
HNMT
GPAT3
ZFP69
ZNF547
TTC16
CROT
SPICE1
ZNF429
GIMAP5
TRABD2A
CD3D
IL6R
ZNF780A
C1QL3
MRM1
HECW2
KLHL14
CD3G
CSGALNACT1
CYP4F12
B3GNT9
TMEM272
LSM11
DACT1
UBE2T
TAS2R20
CCR7
PEX11A
SLC25A20
THOC3
CAMSAP2
CEBPE
MSS51
KCNE3
TRAT1
TMEM169
ZNF441
FAM111B
SCD5
ELOVL4
ZKSCAN3
MANSC1
GPR27
TRPM6
NLRC4
SULT1B1
CX3CR1
OLIG1
LEF1
AMIGO1
BMX
