# Supplementary material for: Integrative Transcriptomic Analysis Reveals Distinct and Shared Host Responses in Dengue and Chikungunya Infections
Source: Int J Mol Sci. 2026 Jun 19;27(12):5552. doi: 10.3390/ijms27125552 (PMC13299182; doi:10.3390/ijms27125552)
Supplement: Supplementary file 1 [file ijms-27-05552-s001.zip › Table S2 CrossMAS_Ranked_Genes/Ranked_Downregulated_CV_Training_Set_1_Dengue,_Chikungunya.csv]

Gene Symbol
FCER1A
CD1C
CPA3
PTGDR2
NT5E
IL5RA
HOPX
TIGD3
GRAMD1C
CACNA2D3
TCL1A
FCRLA
FCRL3
CD244
CASS4
PDZD4
PTGDR
RTN1
CLEC9A
NMUR1
PTPRK
NHS
GOLGA7B
AKAP12
PCDH9
CNR2
MATK
MS4A2
CRIP2
TIGIT
PDGFD
SPIB
HVCN1
SLC45A3
HLA-DOA
FAM43A
FCRL1
CYSLTR2
HRH4
CTSF
FBLN5
TRIM2
GPR162
SPEF2
CLC
SPNS3
HLA-DOB
CD96
KLRB1
CRIM1
NELL2
ADAMTS1
PI16
UST
PLEKHA1
FCRL6
FRY
ZNF853
PLEKHG3
CD160
CCR3
PAX5
KCTD15
PKIG
SCN3A
CIITA
PRR5L
PLD4
SNX22
HRK
KCNH8
TMOD2
ARPIN
CNTNAP3C
CHI3L1
