# Supplementary material for: Integrative Transcriptomic Analysis Reveals Distinct and Shared Host Responses in Dengue and Chikungunya Infections
Source: Int J Mol Sci. 2026 Jun 19;27(12):5552. doi: 10.3390/ijms27125552 (PMC13299182; doi:10.3390/ijms27125552)
Supplement: Supplementary file 1 [file ijms-27-05552-s001.zip › Table S2 CrossMAS_Ranked_Genes/Ranked_Downregulated_CV_Training_Set_1_Dengue.csv]

Gene Symbol
LYPD2
CROCC2
ADAMTS5
SEZ6L
OLFM1
CACNG6
G0S2
DEFA1B
DEFA1
LGALS9B
MS4A3
KNDC1
ZBTB7C
CD1E
CNTNAP2
TP53TG3D
DBNDD1
PEG10
CTSG
LYNX1
NUDT11
TPPP3
B3GNT7
DLEC1
LINGO2
CEACAM6
DEFA4
GATA2
CLIC3
CORO2B
PCDH1
EBF4
TKTL1
CAMK2N1
PDE7B
FAM110C
TEAD2
AZU1
LGALS9C
LARGE2
AFF2
ZNF703
C19orf33
NXPH4
CEACAM8
FAT4
ITGB8
ZDHHC1
FGFBP2
SYNGR3
EPHB3
FXYD7
GPR153
NPTXR
TBC1D3D
RPH3A
DYNC2H1
PMP22
AGAP1
ENHO
CABP5
AFF3
CXCR4
SH2D1B
KIT
WASF3
PLEKHG1
SYNPO
P2RY14
RHOC
PRSS33
FEZ1
OSM
NRXN2
SGCD
LDB2
PRSS23
TCL1B
MAGEE1
CAMK1D
ZMAT4
VMO1
KY
SYBU
COL6A2
ELANE
RAB37
BNC2
PLXNA4
PRSS1
COL13A1
CNFN
FZD4
NCR1
PRDM11
GLI3
VIPR2
ARVCF
TCN1
LGR6
CD24
FCGBP
IL9R
PDE6G
SLC16A11
SYT17
L1CAM
CLCF1
UTF1
FMNL3
CFAP161
C1orf21
HLA-DPB1
BAIAP2
APBA1
EPHB1
CEP126
ABCA13
ADRB1
NTRK1
ADGRD1
SDK2
TPBGL
SLC30A4
MARCKSL1
FGF9
PRRT2
EPHA4
ARHGEF25
ZNF395
GSTA4
ENPP3
ADGRB2
SEMA5A
CXCR5
NCR3
NUAK2
STARD9
FCER2
CDHR3
CKB
AMOT
AHNAK2
GOLGA8Q
CRYL1
ERV3-1
CDH23
ENC1
PHC1
VPREB3
BTNL9
VSIG2
ABCB1
YPEL1
ZMYND15
DTX4
AZIN2
C10orf143
CAPN5
AHNAK
SMKR1
EFNA5
KANK3
AFAP1
HGSNAT
BCL11A
CCL5
SERTAD3
ZNF469
DLG5
GPC4
VEPH1
PLXDC1
CELSR2
PTGES
TMIGD2
GRIP1
CD34
COPZ2
ARHGAP32
GNAZ
ZFYVE28
PLCH2
RPS6KA2
PDE8B
SULF2
DHRS3
CD22
APCDD1
GPR150
CDHR1
ABCB4
NR4A1
KCNG1
ANGPT1
BACH2
KLRK1
REEP6
RUNX3
RAB11FIP5
GPR157
SPINT2
GDF7
RASA4
CMTM3
ASIC1
AUTS2
DIRAS1
FBP1
IRF6
ENKUR
SGSM1
SPATA6
KLF11
SLC45A1
SLC6A16
CACNA2D2
NCAM1
GOLGA8O
LDOC1
AKR1C3
TXNIP
PDE4B
GOLGA8N
KLRC4
KCNC3
NEURL1
GZMM
NOXA1
STXBP1
PAQR7
CD7
BHLHE40
RAB3A
PLCB1
MIDN
CA11
FAM167A
AMPD2
NKD1
DLX4
XCL1
FCGR3A
RUBCNL
TMIE
REL
JAZF1
XKR8
HLA-DQB1
HLA-DQA1
MMP17
HSD11B1L
CD1A
KLF10
PPM1H
PALLD
CDKN2D
ERBB2
FRMPD3
PHLDB2
SNED1
SMAD7
