# Supplementary material for: Integrative Transcriptomic Analysis Reveals Distinct and Shared Host Responses in Dengue and Chikungunya Infections
Source: Int J Mol Sci. 2026 Jun 19;27(12):5552. doi: 10.3390/ijms27125552 (PMC13299182; doi:10.3390/ijms27125552)
Supplement: Supplementary file 1 [file ijms-27-05552-s001.zip › Table S2 CrossMAS_Ranked_Genes/Ranked_Downregulated_CV_Training_Set_2_Chikungunya.csv]

Gene Symbol
HRH4
LRRN3
ZNF404
PTGS2
OLIG2
ZNF208
PZP
GPR34
WLS
TAS2R14
FCRLA
A2M
MEGF6
FCRL2
GZMK
KLRG1
ASF1B
AGFG2
IKBIP
CLC
GPR68
ZNF860
WDR6
TMEM42
FAM184A
TNFRSF9
EOMES
LIMA1
ZNF354A
ARL6
SNRPD3
SLC4A10
SPRED1
B4GAT1
ABCD2
INPP4B
ZNF737
HVCN1
MOSMO
TIGD5
CD200R1
TLR10
ZNF181
CACNB4
JAKMIP2
PYROXD2
ZNF583
UBASH3A
ZNF382
ZNF582
CLEC17A
S1PR4
THEMIS
MRI1
KRT23
ZNF594
DSC1
OSGEPL1
SACS
ZNF658
ZNF514
ANKEF1
PIGX
MTFMT
RPGRIP1
ELP4
EPHB4
ZNF84
SPICE1
RPS6KA5
IRF2BP1
ZNF559
C3orf18
ZNF74
ZNF891
DPP4
BMPR1A
USP44
TTLL1
PCDH9
ZNF30
WDR27
JMJD7-PLA2G4B
ZNF527
THNSL1
ZNF599
TBC1D10C
BRI3BP
PCYOX1
NUDT5
WNT16
LYRM7
MRM1
GPR82
CD79B
CBX1
TMEM273
KCTD7
ABCC5
ZNF681
MAP7
GVQW3
ATM
ZNF285
KBTBD3
GATD1
KAT14
NLRC3
LRRC1
ZNF793
TRIM65
MIB2
ZNF248
IGIP
DFFA
AGMAT
LCK
BBS10
MS4A1
ZNF420
LRRC45
ZNF696
ZNF439
ECI2
METTL2B
ESYT1
CNNM3
TFB1M
TRAF5
ZNF813
TYSND1
SYTL1
MSANTD2
ZNF780B
TRIM27
ZNF138
UGT2B11
ZNF501
AVIL
ZNF626
CDPF1
MRFAP1L1
GLIPR1
BCKDHB
ARMCX2
PI3
ZNF257
ZMYND19
NEO1
OSBPL10
JPT2
ENTR1
METTL2A
CMTM2
CCDC61
MSS51
TCEANC2
CERKL
ZNF486
TTC22
ISOC1
ABCC6
HKDC1
GATM
ALDH6A1
FCRL3
SIGLEC10
GNB1L
ZNF568
EXD2
ZMYND11
TST
ACKR3
TIGD7
MDFIC
NBPF15
USP13
SLAMF6
ZNF354C
MPZL1
HENMT1
FAM219B
DNAJA3
TRIM32
KLHL22
DTYMK
CCDC142
ACTL6A
ZNF2
RAD52
SCAP
ZNF665
TCFL5
ZNF572
ALDH1B1
NMT2
SYNJ2BP
ZNF85
DOCK9
GEMIN6
ECHDC1
C5orf63
FSBP
ANAPC1
TBC1D4
CCDC102A
PDE4DIP
ATP8B2
IL7R
CR2
ZMAT1
EXTL2
DARS2
ACOX1
B3GALT6
ZNF232
PGM2
POLRMT
ZNF287
BPNT1
GOPC
NCALD
SLC46A3
HDAC9
ZNF480
NT5DC1
CXCL1
SIT1
ZKSCAN7
ZNF141
NAP1L2
CBR4
ZNF786
AKR7A2
LRRC14
RSAD1
ZNF717
TTC16
CHIC1
TMA16
JRK
ZNF91
RUBCNL
ZNF320
NLRX1
TC2N
PTPN13
SAMD3
CLK2
HOMEZ
ZNF616
SLC4A7
ZNF835
SCAI
ZNF302
ZNF33B
GEMIN5
ATP6V1E2
SLC35A1
REX1BD
ZNF772
ALDH18A1
PATJ
ZFP62
UNG
ZNF419
C11orf65
ELP1
ZDHHC16
RBL2
CAMSAP2
HSPA1L
TDRKH
XPC
DPY30
FAM43A
PID1
ZFP14
KATNBL1
TRMT13
PCYOX1L
PXMP4
DTD2
SPIN3
ITGA6
TMEM250
COG8
ZNF607
ZSCAN26
JRKL
HGH1
TIGIT
DTWD2
ZFP37
ALS2CL
ZNF217
BOLA1
DNASE1
NPHP3
FANCF
EPHB6
TSTD1
ZNF846
TMEM168
DPY19L4
MZF1
ACSS1
ZMAT3
KRCC1
ZNF48
TMEM177
ZNF234
CDCA7L
THEM6
ARMC10
RASGRF2
GZMA
CRYGS
UTP6
RINL
IKZF2
ZNF692
PARP1
PLEKHA1
CD19
ZNF283
ZNF260
BTLA
DEF8
RBM4B
MME
DNAJC24
EIF3CL
PLCG1
ZNF600
IL16
ERMP1
LDLRAP1
CSRP2
AKAP1
KLHL42
C12orf57
PRMT2
ZFP28
ZNF623
AOC2
PAFAH2
USP28
CXCR6
TTLL12
MPHOSPH8
FDXACB1
PPP3CA
CDK19
CCDC121
NUDCD1
ACVR1C
TMEM81
ADGRG5
STXBP5
ZDHHC8
ABHD6
GIMAP7
CPPED1
TRAPPC12
ANKRD46
OBSCN
TAF6L
SMARCAD1
ANAPC7
SDHAF4
DHFR2
ABAT
FITM2
TMEM218
CD200
RUVBL1
KNOP1
MAGEF1
LPXN
ZNF585B
CAMK2G
IMPA2
DNAL4
UBTF
TAS2R20
KIF21A
GSPT2
ZBTB3
SMPD3
PCID2
MYBL1
PSD4
NHEJ1
ANKMY1
SUN1
GTPBP10
ZNF540
CROT
PAQR8
SMYD4
RIOX2
ZNF383
ANO9
PIGM
SPN
TTC3
POGLUT1
PURA
TRMT10A
HDHD2
ZNF546
GMCL1
JMJD4
PEX6
CCM2
MTLN
ZNF32
WDCP
CRYZ
ZNF749
ZNF71
PRMT7
GDPD3
ZNF831
JAML
HEATR5A
ZNF146
ACADSB
TECPR1
CHMP7
SHQ1
ZNF33A
TMEM19
GDF11
TSPAN2
EEF2KMT
WDR12
SLC26A2
SKP2
ZNF816
TXNDC15
ST6GAL1
SCRIB
MSH2
ZNF792
SYT2
BICD2
PREPL
ZNF343
SETD6
S100PBP
ZNF862
ZNF17
EME2
C12orf42
TMEM223
MRPL30
CHML
NARS2
CAT
THOC3
ARL10
FKTN
MRPL24
BCL2
MON1A
GPAM
CD27
YAE1
P4HTM
COG6
ZNF28
LIX1L
RCSD1
HADH
KLHDC3
NQO1
NLRP12
CUBN
FRMD8
GNRH1
NIF3L1
FANCE
NME6
PRX
ZNF268
F2RL1
ZNF721
SHISAL2A
VPS72
ST6GALNAC2
DNAJC10
ZNF544
EXTL3
ZNF606
RTN4IP1
ZNF347
CD8B
SDR42E1
SDAD1
CEP19
PLEKHG4
HSD17B4
IARS2
NUP43
SLC35E2B
ZC2HC1A
GPR171
CASD1
DSEL
MPPE1
ZNF132
IPP
ALDH3A2
ARHGAP25
SOCS2
TMEM69
LCMT2
HLCS
TRIM16
DPH5
XYLT2
ZNF77
L3HYPDH
EEF2K
ICMT
PMM2
SEMA4F
PYCR3
MAGEH1
MMS19
MAN1C1
PIP4K2B
WBP1L
POLR1B
EIF4B
ZNF671
PDCD7
ANKRD44
C10orf143
MEX3D
PKIA
SKAP1
ERP27
MKKS
CETN3
AKAP12
PARD6B
APMAP
OGFRL1
HEMK1
TESPA1
CENPQ
CNKSR2
MTHFSD
USO1
ZKSCAN4
METAP1
UMPS
GCNT4
RXRB
ARHGEF9
KLRC1
CHM
NUDT12
BIVM
ELAC1
ZNF300
TCAF1
LSM11
ANKZF1
CD3G
ZNF154
FAM200A
METRN
INO80E
TIGD2
URB1
FOLR3
JAKMIP1
PAN2
OSBPL8
SIGMAR1
CIITA
COQ9
TRUB2
CCR7
KCNS1
PTP4A3
DNAJC19
ZNF485
ACAD10
TMEM79
BCDIN3D
RNF170
CD2
SLC2A4RG
NDRG3
RAD51D
LLGL1
ZNF133
TNFAIP8L2
MRPS27
RBBP9
MED11
ZNF69
WDR3
MCM3
ZNF443
RIC3
TMEM80
CD72
ZNF518A
BCS1L
WDR36
DMAC1
TTC5
INPP5E
GIMAP5
ABHD14A
GPR162
ZNF398
PSPN
SLC16A7
POLR3B
ZNF324B
SAMD1
TMEM25
METTL13
ZKSCAN3
CEP41
CNPY4
ZNF322
SLC19A1
SLC35B4
ZNF510
MS4A2
MRPS26
ATP8B1
LIPE
PECAM1
XKR6
GIMAP1
SLC27A5
ABCA7
CYP2U1
MEN1
UGDH
ZNF470
NIPAL3
MPRIP
VKORC1L1
STK38
COG4
ITPRIPL1
HSDL2
ZNF345
ZNF253
MRPL50
ZNF589
ZFP30
TRAPPC6A
SLC25A12
SLC16A4
ZNF225
ZNF836
MREG
ZNF785
HAGHL
RORC
AHCYL2
TTC12
NFS1
LRIF1
AARS2
GGACT
SLC15A2
CLEC2D
GOLGA8N
LEO1
FXN
CYP3A5
ZFP3
RFLNB
PRR5L
NBR1
ZNF550
PDCD2L
NDUFAF1
GPA33
COQ3
UCK2
MOSPD2
THAP2
MBLAC2
PPIP5K1
SGK1
ZNF180
AGL
CROCC
SERPINH1
SAMD12
MTAP
PPP1R3F
POLH
USP5
CYSLTR2
BPHL
HACD3
OSGEP
DHODH
TACC3
ZNF235
TBC1D9
NDUFA8
ZNF41
TIAM1
CRTC1
MRPS33
DUSP14
CLYBL
LMBRD2
CARMIL2
TMEM14A
PPP1R12B
DEXI
CYP4F12
MRTFB
ARHGAP35
POP1
RTL10
KANK1
GPAT3
INPP4A
DRAXIN
TMC8
ZSCAN5A
CRYBG3
ZFP69
APAF1
MAVS
ZNF718
RPP14
SURF6
MICU3
SAC3D1
TMEM200A
CASP6
BLK
PISD
FLYWCH2
UTP20
KLF12
ACACB
PRMT6
IL32
TMEM186
DDX23
B3GAT1
GNAT2
USP40
GSTM3
NTHL1
POMGNT1
SLC25A11
ZNF286A
SMARCAL1
BANK1
FAM50B
SGCB
PLD4
ANKS6
PYGO2
ANGPTL1
PTCH1
CLOCK
NEK9
C3orf62
ENPP5
ZNF66
DPH2
SPIB
MRPL51
COX15
ZSCAN30
ZNF605
COCH
ATRN
EARS2
PLCE1
CD3D
SPSB2
CPTP
PPP2R2B
SLC27A4
POLD2
BTBD2
CD320
PANK1
LEF1
EDEM3
EGLN1
ADGRL1
PLPP1
CEP250
DCAF7
OPN3
PTCD2
COPB2
NBPF1
ZNF543
ZNF780A
ZNF691
TRERF1
COL9A3
GPRASP2
SLC46A2
MPZL3
NCAPD2
HIRIP3
PECR
GRAP
PASK
TFAP4
ZNF879
CDC25B
CYFIP2
NEURL4
CHCHD4
CCT5
TWNK
POU6F1
NBPF3
P2RY10
CALHM2
SNPH
SPDYE18
IPO8
FAHD2B
RPUSD3
CLSTN3
F2RL2
TMEM169
CD180
NFATC2
ATIC
SYNE1
BYSL
APOLD1
WDR54
NHSL2
ZNF337
EHMT2
ELOVL4
ZNF613
TRIM68
SLC2A11
NMNAT1
DIP2A
KHK
C1QL3
PKD1
STEAP4
GALNT12
KCTD1
COQ5
AQP3
GPR174
SH3YL1
PYGL
TRPM6
ZNF677
PIK3R3
GALT
AKAP11
MYO5B
ZSCAN20
IPO13
CCDC170
ZNF441
SPINT1
TMOD2
LPAR1
RCN3
RABL2B
ARPIN
ZCCHC18
MANSC1
IKZF3
CARD8
POFUT1
SLC5A3
ZNF425
TCTN1
CFAP126
PDGFB
MPZL2
CX3CR1
SLCO4C1
CD3E
MC1R
FAM117B
ZBTB9
CAD
KLRK1
ZFP64
ANGPT2
IFT27
ZNF585A
CYP4V2
NKG7
RNASEL
CCR3
XCL2
SYCP3
PEX11A
CSF1R
SIGLEC6
CD28
EHHADH
TRPC5
SLC39A14
SCN3A
COL10A1
MAP4K1
CCND2
POLR1A
ACVR2B
NUP210
KLF8
CBX5
CAMK4
ZNF727
GOLGA8O
ATP2B4
GIMAP8
TOB2
RNF157
GPR15
FCRL5
GPR27
TP53
BCORL1
PODXL
PADI4
PPL
TGFA
ZSWIM3
KCNE3
SULT1B1
