# Supplementary material for: Integrative Transcriptomic Analysis Reveals Distinct and Shared Host Responses in Dengue and Chikungunya Infections
Source: Int J Mol Sci. 2026 Jun 19;27(12):5552. doi: 10.3390/ijms27125552 (PMC13299182; doi:10.3390/ijms27125552)
Supplement: Supplementary file 1 [file ijms-27-05552-s001.zip › Table S2 CrossMAS_Ranked_Genes/Ranked_Downregulated_CV_Training_Set_2_Dengue,_Chikungunya.csv]

Gene Symbol
CNTNAP3
CD1C
PTGDR
NT5E
TIGD3
PTGDR2
FCER1A
THEM4
ADGRE3
FCGBP
PLEKHG3
IL5RA
HOPX
PTPRK
STMN3
MATK
CBX7
NMUR1
LTB
PAIP2B
PDZD4
TTC9
SEMA4C
THEM5
NSG1
TMEM204
PI16
AMOT
GOLGA7B
CACNA2D3
NOG
SLC16A10
CASS4
ATP6V0E2
NHS
PITPNC1
GRAMD1C
CLEC9A
CD96
EPHA1
CRIP2
FBLN5
CNR2
GCSAM
FGFR2
CCDC141
UST
DYNC2H1
NELL2
NR3C2
COLGALT2
AMIGO1
DPEP2
CD244
TCL1A
CYBRD1
SPEF2
RTN1
EPHX2
TRIM2
FCMR
CERS4
KCTD15
TJP3
CPA3
SPNS3
FCRL1
RCAN3
NCR3
SLC4A4
VSIG1
CRIM1
DAPK2
CD160
FCRL6
PLEKHB1
AGAP1
COL6A2
VIPR1
HLA-DOA
CTSF
NEFL
HLA-DOB
ADAM22
IGFBP3
DPEP3
CYP27A1
SORL1
PDGFD
CEP126
CAMK1D
TRABD2A
PLCH2
FRY
AXIN2
TMEM45B
FMO5
LTBP3
USP53
BCL11B
ADAMTS1
FMNL3
NAP1L3
IGF1R
ABCB4
STARD9
PAX5
ZNF853
KLRB1
CHI3L1
ARAP3
SNX22
C4orf50
KIT
C1orf115
OLIG1
COL19A1
EPPK1
CNTNAP3C
PACS1
PLXDC1
MID2
AK5
DACT1
ADAMTS10
AFF3
TCF7
BACH2
RGMB
IL2RB
BCL9L
