# Supplementary material for: Integrative Transcriptomic Analysis Reveals Distinct and Shared Host Responses in Dengue and Chikungunya Infections
Source: Int J Mol Sci. 2026 Jun 19;27(12):5552. doi: 10.3390/ijms27125552 (PMC13299182; doi:10.3390/ijms27125552)
Supplement: Supplementary file 1 [file ijms-27-05552-s001.zip › Table S2 CrossMAS_Ranked_Genes/Ranked_Downregulated_CV_Training_Set_2_Dengue.csv]

Gene Symbol
LYPD2
ADAMTS5
SYT17
CROCC2
C19orf33
HTRA1
BEND2
CD1E
CLEC2L
SEZ6L
OLFM1
DBNDD1
EPHB3
TEAD2
NRG1
KNDC1
EBF4
FAT4
CDHR1
FXYD7
TIAM2
LGALS9C
COL13A1
LGALS9B
ALOX15
ISM1
CACNG6
FAM110C
TPBGL
SEMA5A
UTF1
SYNPO
FXYD1
NXPH4
NPTXR
PLEKHH2
FGF9
ZMAT4
MRC1
PPP1R17
SARDH
TPPP3
DLEC1
CCNJL
SDK2
PDE7B
ZNF395
EIF3L
L1CAM
GPR150
CXCR5
ASIC1
SLC16A11
ST8SIA1
AK8
ZDHHC1
APBA1
TOMM7
LINGO2
SH3BGRL2
SPX
GPR153
CAMK2N1
NOP53
LYNX1
TMIE
AFF2
PMP22
CLIC3
LDB2
MAL
ADGRB2
PDZD2
PRSS1
RLN1
ADGRA3
VIPR2
PVALB
MAGEE1
REEP6
RPS4X
GSTA4
N4BP3
NR1D1
FHL1
ENHO
LARGE2
WNT7A
EPHA4
ITPKB
CDHR3
FOXO1
RPLP2
CAPN5
RPL10
PSD
PRDM11
IFFO2
PGA4
MSX2
NR4A1
RPL32
PRRT2
NRXN2
SHF
NUDT11
RPH3A
CNR1
SYBU
GDF7
AHNAK2
VEPH1
EEF1G
RPS6KA2
CRYL1
CFAP161
STXBP1
PCDH1
CEACAM19
KCNIP2
TSPAN18
KCNH2
VWF
RAB37
PCDHGB6
RAB3A
RPS6
PLXNA4
NR4A2
RPL13
SUSD4
VPREB3
PIANP
CNN3
FOXP1
THBS1
ABLIM2
GNAO1
GAS1
SGCD
GLI3
EFHC2
KCNH8
APCDD1
CELSR2
SYNGR3
NOXA1
GATA2
TPPP
RPL4
PFN2
SH2D1B
ATOH8
CNFN
KANK3
TKTL1
ADAM23
PPM1H
DYRK2
CNTNAP2
ZCCHC14
SUN2
KDF1
XYLT1
DHRS3
EEF1A1
PDE3B
PABPC1
PROS1
ANKH
CEP68
FGFBP2
LRRC43
ALDOC
SNTA1
RHOC
C2CD4D
VSIG2
ANGPT1
BAIAP3
LDOC1
THRA
GPR183
AZIN2
PRSS23
DIRAS1
CYP4F22
CD7
AHNAK
PLCB1
APBB1
RPL3
RPL5
MXI1
RASL11A
PRAG1
SHANK1
IRGM
TANC2
ABLIM1
PPFIA4
MYO3B
TNRC6C
DLG5
FAM131B
SGSM1
CDC42BPG
ARHGEF25
NLRP6
CKB
DMKN
SALL2
PLEKHG1
SFRP5
CA5B
NUAK2
NPAS2
ADGRD1
GATA3
ICOSLG
GPR157
SLC26A11
ANXA9
SEMA6C
PGM5
LYPD3
PHC1
EFHD1
MYO1B
FZD4
ZNF662
GLS2
KCNG1
SULF2
IL9R
PRXL2B
BAIAP2
HGSNAT
SLC45A3
NIPAL4
ZBTB10
KCNC3
TSPYL5
RNF144A
TMEM8B
FSTL1
NRCAM
TMIGD2
ADD2
LGR6
SLC45A1
WASF3
LTBP2
KAZN
IL24
WWC1
SAMD10
CA11
ZNF469
NIPAL2
DDR1
CLEC10A
HLF
PEG10
SLC25A53
PDE8B
BNC2
C14orf132
RFX2
CDC42EP1
BHLHE40
MCF2L
FBLN7
VENTX
MICAL2
ZFYVE28
MARCKSL1
CRTAP
DLG2
BTNL9
A1BG
EFNA1
ARVCF
KLRC3
CORO2B
RAB11FIP5
TMEM272
IL23A
FAM117A
PAQR7
MXRA8
PIGZ
TLE2
RAI2
SPATA6
DSC2
FBLN2
VAMP2
ZDHHC11B
NCAM1
HRK
NDRG2
AGAP3
SMKR1
HLA-DQB1
CAVIN2
FCER2
EDAR
NAV2
CABP5
DNAJB1
SLC7A8
MTURN
FAM229A
ZMYND15
CD248
AUTS2
ABCB1
DBP
CATSPER1
CACNA2D4
PHLDB2
CACNA2D2
CMTM4
SMIM10L2A
RTN4R
SPRY1
CXCR4
LRRC3C
MORN3
ENKUR
SLC22A17
PRRT1
CLCF1
AFAP1
MAP3K7CL
C1orf21
XCL1
LGR4
YPEL1
MYZAP
MYLK4
ZNF575
CD22
DIXDC1
HLA-DQA1
IRS2
SEMA3C
GRIP1
ZFHX3
INKA2
RAB6B
CD1A
PALLD
CXCL16
ARHGEF4
KCNA6
RTKN
C2orf15
CLNK
FEZ1
LRP6
PAPSS2
UNC45B
RBFOX2
OLFM2
AQP10
MAK
SNED1
SMAD7
NME4
FBXL16
NEURL1
FRMPD3
DLC1
FADS3
ATP8A2
KRTAP5-2
ETNK2
MEOX1
MAPT
HTR7
SORBS3
NCR1
ZNF365
FXYD2
TSSK3
PLPPR2
PPP1R9A
