# Supplementary material for: Integrative Transcriptomic Analysis Reveals Distinct and Shared Host Responses in Dengue and Chikungunya Infections
Source: Int J Mol Sci. 2026 Jun 19;27(12):5552. doi: 10.3390/ijms27125552 (PMC13299182; doi:10.3390/ijms27125552)
Supplement: Supplementary file 1 [file ijms-27-05552-s001.zip › Table S2 CrossMAS_Ranked_Genes/Ranked_Downregulated_CV_Training_Set_3_Chikungunya.csv]

Gene Symbol
PI3
NOG
PTGS2
ZNF404
CNTNAP3
ZNF860
GZMK
LRRN3
SLC16A10
AGFG2
FAM184A
ZNF514
UBASH3A
GCSAM
RPP40
TMEM204
SNRPD3
ZNF208
SLC4A10
HRH4
FCRL2
TNFRSF9
ZNF737
WDR27
ZNF181
KLRG1
PLEKHG4
CD79B
TBC1D4
MRI1
ACVR1C
AKAP12
C12orf57
WDR6
ADGRE3
ANKEF1
B4GAT1
LCK
CLEC17A
PKIA
BMPR1A
TIGD5
OSGEPL1
TRAF5
MS4A1
ZNF84
ZNF583
TMEM177
JAKMIP2
ZNF419
ZNF74
TMEM42
IRF2BP1
ZNF626
VSIG1
TLR10
PZP
TC2N
ZNF793
ZC2HC1A
ZNF559
ARL6
LIMA1
ZNF30
SIT1
DPP4
GATM
TRIM27
ABCD2
ZNF287
PCDH9
OSBPL10
GCNT4
MS4A2
ZNF681
HKDC1
BOLA1
PIGX
TCEA3
CLC
ZNF891
GVQW3
IKBIP
ZNF285
ZNF382
ZNF85
CARMIL2
ZNF696
ZNF91
ECI2
GATD1
BCKDHB
DOCK9
CD200R1
ZNF354A
SACS
GIMAP5
ZNF527
ARMCX2
ENTR1
NLRC3
TRIM65
TTLL1
ZNF540
PDE4DIP
EIF4B
MPZL1
ZFP37
TTC16
NCALD
ZNF283
NUDT5
CR2
NMT2
ZNF354C
AVIL
ZNF248
ANKS3
ITGA6
ZNF32
TRMT13
THNSL1
CD19
WLS
MOSMO
TCTN1
ZNF420
CERS4
ZNF658
MAGEH1
FANCE
CNNM3
GRAP
POLRMT
DPEP2
PDCD2L
EOMES
PYROXD2
FAHD2B
C12orf42
PLCG1
THEMIS
CNKSR2
L3HYPDH
METTL2B
ZNF257
KBTBD3
MSANTD2
DPH5
RASGRF2
ELP4
HDAC9
DUSP14
RIC3
ZNF607
NT5DC1
COG8
INPP5E
LRRC45
CDPF1
MAGEF1
ZMYND11
CD200
EIF3L
METTL2A
MZF1
ZNF33B
RPL5
ZNF813
NAP1L2
ACSS1
SCAI
IL7R
METRN
A2M
DFFA
MRFAP1L1
AGMAT
MAN1C1
CDCA7L
FCMR
ATP8B2
CXCL1
TMEM223
MICU3
KCTD7
C3orf18
LYRM7
ISOC1
ZNF594
ZNF792
ZMAT1
COLGALT2
NBPF15
TFB1M
TBC1D10C
CHIC1
MTFMT
PTPDC1
ZNF606
LRRC1
ANO9
ZMYND19
JPT2
C5orf63
ZNF692
ZNF302
RSAD1
ZNF320
ZNF48
ATP6V0E2
PRMT2
ZNF154
DNAJC24
TTC12
CHMP7
PCYOX1
ATM
ZNF582
MIB2
CBX7
KLHDC3
DTYMK
ZNF512
TYSND1
ACADSB
AKR7A2
ARSK
RPS6KA5
CYP27A1
LEF1
TSPAN2
GSPT2
UNG
ANAPC1
LDLRAP1
CBX1
TCEANC2
EEF1B2
KAT14
TESPA1
CHML
MDFIC
DNAJA3
SUN1
AKAP1
YAE1
HADH
RPL3
GEMIN6
ZNF568
HGH1
THEM6
CLK2
SCAP
FZD6
SPRED1
SLC4A7
RBFA
CROCC
SHISAL2A
ZNF491
AKR1B1
FAM219B
SAC3D1
GOPC
GPR171
IMPA2
JAKMIP1
KATNBL1
SYTL1
HSPA1L
PAWR
PCYOX1L
ZFP28
ACTL6A
REX1BD
ZNF141
ZNF485
ZNF786
LRRC14
ANKRD16
RIOX2
NARS2
RBM4B
MREG
RPL22
FAM43A
PLPP5
TRIM32
EPHA1
ESYT1
CUBN
PIGM
HENMT1
TRAPPC6A
PRMT7
CCDC61
EXD2
GNB1L
PLPP1
MRPL50
FITM2
TIGIT
PAQR8
DMAC1
ENOSF1
CD2
ZC3H12B
BBS10
MTLN
CCDC142
FBL
S1PR4
CPPED1
P2RY10
MRM1
AMIGO1
DNAJC19
NUDCD1
MRPS27
CCR7
SEMA4F
MBLAC2
EPHB4
HEMK1
IGIP
ZNF138
BPNT1
TRUB2
TCFL5
SLC2A11
SETD6
PTPN13
RAD52
CD3G
ALDH18A1
ZSCAN26
CYP2U1
BRI3BP
CCDC102A
MRPS33
SYNJ2BP
SPIN3
ERP27
ZNF17
ZNF671
TRAPPC12
ZNF816
SLC27A5
ZNF343
UTP6
CASD1
P4HTM
BAIAP3
KRT23
HLCS
ZFP62
CD27
NHS
DTD2
NIPAL3
CRYGS
BANK1
KLHL22
SIGLEC10
SDR42E1
CLEC2D
SELENOM
GOLGA8O
COMMD6
ABHD14A
BEND5
BTLA
TDRKH
SPIB
ZNF300
PCID2
LIX1L
KNOP1
C11orf65
MON1A
ZCCHC18
ZNF550
BIVM
SLAMF6
B3GALT6
TFAP4
TST
GPR34
PPIP5K1
MRPS34
DEXI
USP13
MMS19
ZNF501
ZKSCAN7
ZNF345
LPXN
PARD6B
CETN3
ASF1B
ZNF260
FANCF
ZNF780B
ARL10
SAMD3
ZNF232
PXMP4
TMEM168
ELP1
ZNF665
TMA16
ACKR3
PRKCZ
ZNF324B
TMEM273
WDR54
GZMA
URB1
ZNF836
ENO2
IL32
IL16
GEMIN5
JRK
DTWD2
CD3D
ARHGEF9
SCN3A
ZDHHC16
PREPL
TECPR1
TRIM4
ACYP1
MORC4
MRPS14
GLIPR1
RBL2
KLHL42
ECHDC1
ST6GAL1
INO80E
GGT7
AQP3
ZNF71
ZNF354B
PDCD7
TTC22
UMPS
SPICE1
TSTD1
ZNF623
ZNF749
KIF21A
ZNF600
ZNF846
EXD3
ZFP14
HOXB2
DNAJC10
TMEM117
TMEM250
EXTL2
DNASE1
MRPL24
VPS72
SKAP1
ZNF235
XPC
CACNB4
KRCC1
TMEM218
SKP2
ZNF146
ADTRP
WDR12
CAMSAP2
REXO4
PARP1
WNT16
GALT
SLC2A4RG
MRPL30
TMEM69
ZFP82
PPP1R3F
ZNF253
BCL2
ZNF439
NFS1
SLC35E2B
ZNF486
NIF3L1
CASP6
ADGRG5
GIMAP7
SPN
DAPK2
ZNF28
PASK
ANKRD46
TRAT1
BPHL
ZIK1
SMYD4
KCNH3
RXRB
SGCB
ZNF286A
CAT
MEN1
FSBP
JRKL
PANK1
ZBTB3
TMC8
LPCAT4
KBTBD7
SCRIB
POLD2
CRYZ
ANAPC7
SLC46A3
CD40LG
RAD51D
ZNF234
CD8B
DHODH
NUP43
ZNF677
LLGL1
PDGFB
KLRC1
PLCE1
SIGMAR1
ZNF717
ZNF785
MKKS
EPPK1
ZNF268
TWNK
THOC3
RBBP9
ZDHHC8
APBA2
CMTM2
RABL2B
CNPY4
ELAC1
ZNF589
BLK
PKD1
RPUSD3
ZNF2
NDRG3
ZMAT3
CAMK4
DPY30
SOCS2
BCAT2
ZNF772
ALDH1B1
HOMEZ
KLHL3
DNAL4
PAFAH2
ZNF616
PTCH1
IKZF2
FAM50B
ABHD6
POU6F1
MPRIP
CRIM1
PNPLA4
GPA33
THEM5
RUVBL1
PEX6
TXNDC15
CD72
MEX3D
CENPQ
BCS1L
GALNT12
ZFP3
WDR3
LIAS
AARS2
IARS2
SAMD12
PRX
ABCB4
DSEL
GDF11
SERPINH1
EXPH5
CDC25B
FAM153A
CLUAP1
FAM200A
PIP4K2B
RPGRIP1L
TMEM19
KLF12
ARHGAP25
NEURL4
CLYBL
ZNF132
ACBD4
ZNF543
TMEM80
LZTR1
TRIM68
STN1
ZNF595
GOLGA8A
S1PR1
COG6
RINL
GPAM
PSD4
MRPL51
POLR1B
ZNF546
LEO1
THAP2
TMEM186
PURA
TAB1
TMEM169
TPD52
TMEM14A
LCMT2
SAMD1
SDHAF4
SMARCAL1
ABCC5
ZNF347
DNPH1
PYGO2
HSD17B8
GIMAP1
SLC26A2
XKR6
ZNF585B
WBP1L
IL17RB
COQ9
ENPP5
PISD
TTLL12
ARAP3
SLC35A1
MRTFB
TAS2R20
CCM2
ZNF605
ACOX1
ZNF470
OPN3
ZKSCAN3
SFXN2
SLC16A7
BTBD2
ITPRIPL1
DIP2A
MRPS26
CALHM2
ADGRL1
TTC24
MAVS
STK38
GPR174
FLYWCH2
ZFP30
RNF157
USP5
EEF2K
PECR
MCM3
CD320
SLC27A4
NME6
VIPR1
NCDN
NTHL1
CAMK2G
HSPA8
ATP8B1
KLLN
GSTM3
ATRN
USO1
UGT2B11
POP1
JAML
ZFP69
BCDIN3D
CD180
ZFP64
CXCR6
CCDC121
CD28
ICMT
FDXACB1
PYCR3
RTL10
SLC46A2
ARMC10
CD3E
CHM
GNRH1
EEF2KMT
IGF1R
KCNS1
AKAP6
APMAP
PGM2
ZNF41
TBC1D9
MSS51
C1orf115
CHCHD4
KCNMB4
SPINT1
IFT27
IPO13
NLRX1
DRAXIN
TMEM79
UGDH
ZNF691
ZNF613
DEF8
NUP210
DCAF7
METTL13
CEP19
F2RL1
GPRASP2
SLC15A2
NDUFA8
SNPH
DHFR2
ZBTB9
ZNF572
ABAT
NKG7
ZKSCAN4
HEATR5A
ZNF225
CD79A
TMEM45B
TNFAIP8L2
NFATC2
IGFBP3
LSM11
LTA4H
PEX11A
PIK3C2B
CYP4V2
AKAP11
RORC
ATIC
RNF170
CAD
MYO1B
ZNF547
PACS1
ACVR2B
CCND2
IL2RB
KLHL14
NDUFAF1
ZNF69
XKR3
NLRP12
TP53
MME
NHSL2
CBX5
ZNF727
ZNF780A
FCRL5
BCORL1
