# Supplementary material for: Integrative Transcriptomic Analysis Reveals Distinct and Shared Host Responses in Dengue and Chikungunya Infections
Source: Int J Mol Sci. 2026 Jun 19;27(12):5552. doi: 10.3390/ijms27125552 (PMC13299182; doi:10.3390/ijms27125552)
Supplement: Supplementary file 1 [file ijms-27-05552-s001.zip › Table S2 CrossMAS_Ranked_Genes/Ranked_Downregulated_CV_Training_Set_3_Dengue,_Chikungunya.csv]

Gene Symbol
CD1C
FCER1A
HOPX
NT5E
IL5RA
DSC1
STMN3
GRAMD1C
PTGDR
PTGDR2
NELL2
PTPRK
FCRL1
CACNA2D3
COL6A2
CPA3
OBSCN
CTSF
MATK
PDZD4
GOLGA7B
TTC9
HLA-DOB
AXIN2
CRIP2
COL19A1
SPEF2
TIGD3
HLA-DOA
SEMA4C
NMUR1
PID1
NOP53
NEFL
PAIP2B
THEM4
FCGBP
RCAN3
DACT1
NR3C2
PLEKHB1
APBB1
CCDC141
ZNF853
CNR2
PLCH2
TCL1A
PLEKHG3
TRABD2A
MEGF6
TMIGD2
EPHB6
ALS2CL
FCRLA
TRIM2
CASS4
ZNF831
MID2
CD96
LTB
NAP1L3
FCRL3
AK5
PI16
PLEKHA1
B3GAT1
ZNF862
USP44
NSG1
TJP3
DYNC2H1
FCRL6
CD244
SGK1
UST
MYBL1
FBLN5
INPP4B
NEO1
HVCN1
ADAMTS10
PATJ
CAMK1D
GPR68
EPHX2
GOLGA8N
CIITA
RTN1
BCL11B
SPNS3
CEP126
PRR5L
FMNL3
GATA2
STARD9
AZIN2
LTBP3
AGAP1
KLRB1
PDGFD
TIAM1
PAX5
CLEC9A
KCNH8
NCR3
ANKS6
MAL
AMOT
CDHR3
RPGRIP1
NOXA1
TCF7
ADAMTS1
BACH2
ABLIM1
PRDM11
AFF3
TRERF1
KLF8
BCL9L
