# Supplementary material for: Integrative Transcriptomic Analysis Reveals Distinct and Shared Host Responses in Dengue and Chikungunya Infections
Source: Int J Mol Sci. 2026 Jun 19;27(12):5552. doi: 10.3390/ijms27125552 (PMC13299182; doi:10.3390/ijms27125552)
Supplement: Supplementary file 1 [file ijms-27-05552-s001.zip › Table S2 CrossMAS_Ranked_Genes/Ranked_Downregulated_CV_Training_Set_3_Dengue.csv]

Gene Symbol
LYPD2
SEZ6L
EBF4
CACNG6
CD1E
TPBGL
ZBTB7C
COL13A1
ADAMTS5
LYNX1
NUAK1
OLFM1
KNDC1
NUDT11
S100B
TPPP3
PCDH1
ZBTB10
ADRB1
NRXN2
NR4A1
CD160
ADGRB2
DLEC1
PPP1R17
DMKN
PLXNA4
CNTNAP3C
ZNF703
LGALS9B
ENHO
AHNAK2
LYPD3
CAMK2N1
GPR153
EFNA5
CHI3L1
MMP28
FXYD1
DBNDD1
SYNPO
PLXDC1
CNTNAP2
CLEC4F
APBA1
NPTXR
BTNL9
GNAO1
NR4A2
KRT72
MS4A3
LGR6
KIT
PHC1
DUSP8
CAPN5
SNED1
WNT7A
IL9R
SLC16A11
KLF11
KANK3
MMP23B
ABLIM2
FXYD7
ZFYVE28
TLE2
FZD4
CA11
CLIC3
PRSS33
HOXA5
PDE7B
SEMA5A
SH2D1B
ZNF395
RNF144A
RAB11FIP5
SUSD4
KRT73
HLA-DPB1
ADGRG6
ZNF469
FGFR2
ICOSLG
L1CAM
SIGLEC8
NXPH4
MAGEE1
STXBP1
ADGRD1
ITPKB
PEG10
XYLT1
EPHA4
NSMF
TEAD2
C14orf132
SARDH
ZXDA
RHOBTB3
NIPAL2
MFHAS1
DYRK2
CD83
GZMM
YPEL2
CD1A
IFFO2
FOXP1
ARHGEF25
ARVCF
ZXDB
CLCF1
RGMB
MAP7
PMP22
CXCR4
ADAM23
ST8SIA1
KCNA6
DIRAS1
LINGO2
MARCKSL1
SNX22
CXCR5
CARNS1
SDK2
ENKUR
SNTA1
MYO3B
GALNT11
PRSS23
PTPRM
ZMAT4
CKB
CRYL1
MORN3
ZNF683
FAT4
TKTL1
DHRS3
GDF7
NPAS2
ZNF318
RHOC
AFF2
RPS6KA2
TMOD2
RAB37
DLG5
PLEKHG1
NBPF1
SLC22A17
CELSR2
DNAJB1
SYDE2
GSTA4
CA5B
NDRG2
PLCL1
ALOX15
SLC26A11
CLEC10A
ZCCHC14
CYP4F22
CYSLTR2
SESN3
GPR150
HLA-DQA1
GNAI1
TPPP
PITPNC1
ADARB1
YPEL1
SLC45A1
SH3YL1
HSD11B1L
FRMPD3
C1orf21
CDKN1C
MFAP3L
CACNA2D2
CORO2B
ARHGAP32
B4GALT6
VIPR2
NSMCE3
EFHC2
SLC45A3
TGFB3
NR1D1
LARGE2
HIC1
VAMP2
PCDHGB6
NINL
SMKR1
CABP5
TMCC1
BNC2
FGFBP2
HLA-DPA1
SULF2
PBX1
ZBTB4
FEZ1
VEPH1
FAM117B
AFAP1
TNRC6C
SNX30
HRK
MYZAP
NCAM1
DUSP2
B3GNT7
ZNF365
HLA-DRA
SORBS3
ABCA3
PDE3B
BHLHE40
CD34
HLA-DQB1
PRSS57
SHF
PLK2
ZDHHC1
CDC42BPG
SPINT2
TSPYL5
MOAP1
DDR1
SLC25A29
ANKH
BBC3
BAIAP2
RAMP1
SYNGR3
C4orf50
IRF2BP2
GPR157
C2orf81
FAM124B
AMPD2
ZNF329
SGSM1
IL24
YPEL5
SHANK1
BTG1
CD4
CEMIP
CNN3
LGALS9C
P3H4
EDAR
ZBTB46
ADD2
PHLDB2
SLC30A4
ENPP3
EIF1
ARRDC2
PPM1H
SGCE
SHB
MEOX1
PDZD2
ANGPT1
CMTM3
SYBU
SERTAD3
RAB3A
NR1D2
SOX8
MAPT
SPRY1
HLA-DRB1
CDHR1
ZBTB1
RNF139
MYLK4
WNT10B
CDC14A
CCDC170
PODN
LDOC1
SLC4A4
PLCB1
PLD4
DTX4
GPR162
SCARF2
HGSNAT
SMAD7
CD22
FGFBP3
PRSS1
LMTK3
CHN2
CAND2
CCR3
TTC28
MXI1
SLC1A7
FADS3
KCTD15
ST8SIA6
IL23A
ERBB2
BAIAP2L2
ADGRA3
PRRT2
FBLN2
RASA4
FBLN7
PNPLA7
TSSK3
ITGB8
MRAS
MAMLD1
SPAG8
SDK1
ASB13
CCDC191
PALLD
SBDS
JAG2
SERTAD2
OGFRL1
CLDND2
OTUD1
GOLGA8R
ADAM22
HPCAL4
ARRB1
ADCY9
CCNG2
RUNX3
CACNA2D4
TNK1
JAZF1
ZSCAN18
PNRC1
LTBP2
NLGN2
GAL3ST4
SCN8A
LZTS3
XKR8
NUAK2
AGAP4
GAS1
PAQR7
GLS2
NEGR1
KCNQ1
PRH1
SOX4
SLC25A53
PTGER4
KCNIP2
VEGFA
TSPAN18
CTSW
CDK5R1
FMO5
HLA-DMB
SEMA6C
