# Supplementary material for: Integrative Transcriptomic Analysis Reveals Distinct and Shared Host Responses in Dengue and Chikungunya Infections
Source: Int J Mol Sci. 2026 Jun 19;27(12):5552. doi: 10.3390/ijms27125552 (PMC13299182; doi:10.3390/ijms27125552)
Supplement: Supplementary file 1 [file ijms-27-05552-s001.zip › Table S2 CrossMAS_Ranked_Genes/Ranked_Upregulated_CV_Training_Set_1_Chikungunya.csv]

Gene Symbol
DNAAF1
GPR84
PLAU
TNFAIP3
ATF3
SERPING1
SIGLEC1
ID1
DEFB1
VWA3B
IL1RN
PML
PER1
ERMN
GADD45B
RUFY4
HES4
NFKBIA
ZC3H12A
ICAM1
AGRN
LY6E
DDIT4
SEMA6B
C2
TNNT3
MT2A
SESN2
EMP1
IL17REL
DOCK4
NFKBIE
TICAM1
NR4A3
OAS3
IL31RA
ERICH3
MDK
PRLR
MSR1
CD274
CTSL
OASL
PHACTR1
ARL5B
FLVCR2
CD69
IL27
PELI1
RUBCN
IER3
UPB1
KLF10
FAM209B
KCNMA1
IER5
HELZ2
BATF2
APOBEC3A
AREG
SAMSN1
PKD2L1
IFITM10
ETV7
EREG
IFI44L
IRAK2
SDC3
ZNF684
PLK3
WHRN
RAB20
PFKFB3
HIF1A
KIAA1958
HIC1
XAF1
FOSB
CD83
KLF5
RASGEF1B
ZBTB43
HBEGF
CDKN1A
MOK
MAFF
FAM209A
MOV10
CDC42BPG
KCNK5
SMURF1
PIM3
EIF2AK2
CCDC194
PPP1R15A
PLAGL2
HSPA2
UBE2L6
NFKBID
IFIH1
IFITM1
EAF1
ATG2A
MYO10
SMTNL1
SOCS1
LILRB4
CMPK2
GNA15
RILPL2
SH3D19
NAPA
FBXO39
PTGES
CFL2
NFKBIZ
TMEM132D
HERC5
NINJ1
VEGFA
TENT5A
GBP5
PGAP1
JUN
SRGAP2B
CXCL11
ZNF496
PATL1
NXT1
SRGAP2
SMAD7
LAMB3
ATF5
GPR35
CD300E
TMEM123
PLSCR1
RIPK2
ADORA2A
IFIT3
SAT1
RALGDS
TSC22D3
TSPYL2
MFSD2A
CCNA1
CSNK1D
RNF213
FBXO6
TTC21A
ARID5A
EPSTI1
TRIM38
NBN
SPHK1
ELL
MARCKS
GBP4
FCAR
IL4I1
DZIP1L
RIN2
PPP1R15B
ACVR1B
B3GNT5
PDE10A
LRRC70
PIGA
REL
PARP14
SHB
KLF4
BMF
IRF1
ARL8A
BCL3
TOMM40L
PRKCE
CCRL2
RNF138
ZNF165
SERTAD2
PIK3R5
EHD4
SLC9A8
FFAR3
MAFB
LMTK2
PSMA6
GJB6
PRKD2
NRIP1
GCH1
FCER1G
USPL1
CREM
BLVRA
PFKFB2
KDM6B
GZF1
RLF
POLR2A
ABCA1
DCUN1D3
N4BP1
USB1
GPAT4
MAD2L1BP
ELMO2
RSAD2
NFKBIB
DUSP10
GADD45G
SAMD4B
IFIT5
RBM7
SELENOI
MYADM
WDFY1
FAM20C
PIWIL4
TIPARP
POFUT2
NLRP3
HIVEP1
NR4A2
TOM1
GAB2
IFI30
TRIM22
SLC23A2
SCML1
IFIT2
KLHL15
CACNA1A
ZNF687
CCIN
SLC35E4
NFKB2
LGALS8
C1QA
CHD1
SAT2
CD63
IFITM3
TSC22D2
C16orf87
UPP1
TTYH3
IFIT1
ELF4
RAB1A
RIT1
ADAM9
KLHDC7B
RUSC2
METRNL
MVB12B
SOCS3
B4GALT1
PLAUR
GTPBP2
RHBDF2
PLEK
TMEM268
DGKZ
SGTA
LCP2
FMNL1
ETF1
GRPEL1
RGS1
ARID3B
ADAP2
MYO7A
IRF5
CHD4
BHLHE40
JUP
C15orf39
RABGEF1
SH3PXD2B
PI4K2A
CARD19
USP30
DDIT3
LIMK2
CSF1
FFAR1
ETV6
RNF19B
APOF
PLIN3
NUB1
MAP3K8
ZCCHC24
ZFP36
SRGAP2C
DNMBP
CRTC2
STARD4
PHF1
NTNG2
ECE1
APBB2
GBP1
AK4
LMNA
FNIP2
PPIF
TREML4
PARP11
SEMA3B
CEP295NL
TGM1
SAMD4A
STAT1
TFG
ITPRIP
RELB
JMJD6
RAP2C
ACOT9
SAMD8
DHX58
MAFG
CCDC85C
ZCCHC2
SERTAD3
TRAF3IP2
ZC3H3
LILRA5
ARAF
GRAMD1B
SLC3A2
IGSF9
MUC16
PPARD
ICAM5
SIGLEC14
IRF9
MEF2A
PARP12
PCIF1
GTPBP1
PLEKHM2
PDE2A
CDK16
APOL6
DCP1A
IQSEC1
PDE4B
CHKA
MAPKAPK2
RIPOR1
IRGQ
ZBTB16
ZNFX1
TOB1
ZNF331
TLE3
FEM1C
RBM11
SKIL
APOL1
BAIAP2L1
LATS2
UBR4
MCL1
DUSP4
LAPTM4A
AP1G1
HAVCR2
BATF3
VDR
HILPDA
CTSD
TUFT1
AKIRIN2
TNIP1
NPC2
CLP1
PLIN2
TNF
CSGALNACT2
RARA
CIC
CD82
PNPT1
MARCO
SPRY2
SCARF1
PP2D1
SSTR3
MERTK
TMEM167B
AFF4
CCDC9
SP110
CHMP2B
NCOA7
TAPBP
RIN3
CHMP4B
TRAFD1
KMT2B
SMIM3
B4GALT5
NR4A1
MS4A4A
SUPT5H
DRAP1
SBNO2
STXBP2
MOB3A
PLEKHG2
BTN2A2
SH3BP2
HERC3
WWP2
FFAR2
TGFB1
MAP7D1
SLC1A2
TAF1C
ANKRD42
MLLT6
SPATA2
SCARB2
NCKAP5L
ADGRG3
CSRNP1
BRI3
BAZ2A
SREBF1
SYNJ1
CMTR1
ANKHD1
STOML1
TPCN2
CBX6
KLF9
SIN3A
C3orf38
PROSER1
PDIA3
TRAF6
PER2
ADNP2
TWF1
LACTB
HMGCS1
MXD1
GNG5
JMJD1C
TRAF4
PHC2
TLR2
SEZ6
RNMT
FUT4
NAPB
GRINA
PIP4P1
SLC31A2
JUND
TMEM62
PTPN1
TULP2
BST2
STAT2
CREB3
TNFAIP6
ZFAND2A
SYTL3
GORASP1
RHBDD2
ATP6AP1
DDAH2
RETN
YES1
LENG8
GNE
THEMIS2
CCNK
SLC15A3
PDE1B
ADAM17
ID2
FNDC3B
CDC42EP4
SERTAD1
ELF1
TMEM119
SPPL2A
EFHD2
CCDC97
ZMYND15
TCF7L2
ANKRD33B
PLAA
S1PR2
ETS2
KDM1B
CLN8
GCNT7
LONRF3
SKI
MVD
SARNP
RAB34
RREB1
CASZ1
SRGAP1
RBMS2
COL4A2
C3
SESTD1
MAP1S
SH3BP1
FOSL2
SEC16A
CCNJ
FRMD3
G0S2
HSH2D
NT5C3A
IPO4
PTCH2
EPAS1
SLC15A4
ATXN2L
CWC25
VAMP5
SLC43A3
ZC3H11A
MICB
SH2B2
ZFP92
ZBTB10
CCNL1
ERLIN1
KDM6A
APOBEC3B
PLP2
YPEL5
STX11
DDX60L
TNFSF13B
SGSH
TRIM26
CES1
TMED7
PHF11
BTBD19
LGALS9
BLZF1
GNG2
UGCG
VAT1
RHOG
EMP3
DNAH2
EHD1
CCL3
MAPK7
IDS
GGA1
BRD2
STAT3
PTPN7
UBE2A
ZEB2
PLK2
SLC16A6
MICALL1
RLIM
MEF2D
REXO1
RAB8A
FBRS
KLF6
SNX9
ARPC5L
CLEC4E
SYAP1
DNAJC25
SLC25A36
DNAH17
BCL7B
ZC3H7A
ULK1
FRS2
KCNK7
MT1X
GABARAPL1
SCAMP4
UVRAG
ARHGAP17
MLLT1
MMP8
USP50
NUAK2
ERO1A
VPS18
DUSP2
GOLGB1
P2RX4
CXCL16
KDM5B
WDR45B
TTF2
OSMR
STAC3
IDI1
STX1A
PLEKHM1
TBC1D7
ZNF324
RUNX3
FMNL2
ADCY3
PSTPIP2
N4BP3
ARHGDIA
SLC25A25
VPS9D1
GRN
GLA
EPG5
NR1H2
LHFPL2
BIN3
SRF
PGS1
YTHDF3
CACNA1E
RFX2
MTCH1
CDKN2D
SBF2
C8orf76
APOL4
CLASRP
SPI1
PPP1R18
RAB8B
BZW1
SPATA13
SECTM1
NOD2
DOT1L
ZBTB21
TVP23C
PDE4D
RICTOR
CIB1
CD163
RNF7
BCL2A1
SAP30
PDLIM7
TENT4B
PSME2
ERP44
PGPEP1
RNF144B
STARD8
ZNF805
DAAM2
XAB2
JDP2
XRN1
CCDC134
REPIN1
CD7
TIFA
BUD31
ARHGAP26
CYSTM1
PLEKHO2
SMAD3
CMC2
CEACAM1
NLGN3
BICRA
MED15
TNFRSF12A
TIMP2
SERPINB9
NFIL3
LYN
KLF11
ZFYVE26
ALDH4A1
CHMP1A
TLE1
TRIM25
FRMD6
SZRD1
MTMR14
ARID4B
HK2
DENND3
IVNS1ABP
GGNBP2
NLRC5
NOL4L
TFEC
OTULIN
FOS
TOR1B
TMEM127
GM2A
NDUFAF5
SOCS6
MED26
SRC
MED12
COQ10B
RBM4
MYLIP
ERO1B
MED25
ATP6V1F
DIABLO
TMSB10
P2RY2
FGF13
CFAP45
MUL1
RABGGTB
SMNDC1
SNN
WBP11
ABCD1
MOB4
SLC35F6
AHR
PLAGL1
NCSTN
CCDC181
DYSF
SIK3
SETD5
ZNF326
DCAF15
TNFAIP2
RAB5A
PHF13
CALCOCO2
NECTIN2
ZNF136
RNF31
CNEP1R1
QSOX1
DYNLT1
RBCK1
KIRREL3
ZNF34
GPX3
FERMT3
AZIN1
DBF4B
DLG2
PTS
STK35
GPATCH2L
ZNF791
ZNF292
HNRNPLL
NECAP1
ETFRF1
CMIP
RELA
MECP2
GBP2
MAP1LC3B
CLEC4D
RELT
SUPT6H
SNIP1
TNFSF10
TREM1
ENPP2
SPRTN
PARP6
CRACR2A
KANSL3
RGS12
JAG1
HMGA1
ADCY4
TAF13
TBK1
CPEB2
SIPA1L2
AGFG1
UBASH3B
LILRB1
USP36
CLCN6
ALDH1A2
NKD1
TP53BP2
SUSD6
DDA1
AP5Z1
MAP1A
EXOC3L1
C5orf58
SQSTM1
CDK17
LGALS1
DNTTIP2
SORT1
GSTO1
SH2D2A
C1GALT1
WHAMM
TP53BP1
MIDN
SLA
ITGAX
FHOD1
LRG1
CD2AP
C12orf76
FSCN1
PTX3
PRKAB1
CPSF7
TMEM170B
CPD
CDC42
GPR132
DUSP1
CTNNB1
ANKRD28
MASTL
DNAJB1
SH3TC1
NCR3LG1
PHF12
TBC1D2
CLIC4
FARP1
BCL10
CNIH4
ECHDC3
PTK2B
ABI3BP
ZNF821
MAP1LC3B2
TFE3
PARP9
ZDHHC9
ZBTB7A
CETP
OLFM4
TRIM62
GAPDH
SHISA5
NBEAL2
LAPTM5
VOPP1
RSRC2
IL12RB2
NR6A1
ZNF319
TUBB6
SPTY2D1
ATXN1L
DSE
ADM
HSPA1B
ATG4D
LONRF1
HELB
IFNGR2
LOC112267968
B3GNT7
ADAR
NT5C2
NXF1
IL1R2
BCLAF1
F12
OAS1
MFSD12
CHRNB2
ZNF394
ACSL1
PKN1
DENND5A
TNFRSF1B
WIPF2
TNK2
PNPLA8
GALE
CD1D
PAG1
RAB24
MTF1
TDRD7
PLXNB2
DEDD2
SERPINA1
TMEM132A
ZNF618
ZFP36L2
PRRC2A
CDK7
PLA2G15
ENC1
KDM3A
VSIR
ZC3HAV1
EIF5A
RBM34
FBXO33
INSIG1
GPSM3
PRNP
NAF1
SLC2A14
MT1F
JAK3
DNAJB9
GRK6
KMT5A
CCL3L3
COL8A2
ZNF267
CEBPB
RBM14-RBM4
DOK3
CCDC157
ZNF385A
OSM
PCBP3
MATR3
C3AR1
SH3D21
IFNGR1
SAMD9
ITGA9
CLCF1
TRIP10
LIMK1
P4HA2
RBBP6
LRFN1
CAPG
BLOC1S2
UBE2V1
PTGER2
UBALD2
SLC25A33
MX2
SLC9A1
EPN1
BRD1
CABLES2
C5AR1
PEX14
RBM47
AVPI1
NAA60
PCNX3
SERPINB1
MIER2
NOP2
STK17B
EIF5AL1
NRN1
CHMP4A
TCOF1
COL9A2
DNAJC27
RTCB
RAB43
PRR7
RAPGEF1
PPCDC
FAM8A1
IRAK3
PPP1R2
GRB10
SFT2D2
VPS37B
DOCK1
GYG1
NRIP3
EMD
WTAP
FOXN2
TYMP
PPP1R16B
SP140
NMI
UAP1L1
MLF1
TMCC3
KCNE1
HMOX1
SP100
MAP2K6
SRGN
SLC2A3
ZNF629
SREBF2
ZNF433
TMEM67
SH2D3A
BET1L
IER5L
SAP30BP
UBOX5
CSF3R
CAMKK1
CTDP1
SLC25A28
PLBD2
PHTF1
IRS2
EXOSC9
NCOR2
ATP1B1
CTNND1
ABHD8
TGM4
KIF9
MINK1
TANK
ABHD12
TRA2A
UNC93B1
ADAM8
UNC119
SDC4
CARD16
UBE2D1
FLOT1
MILR1
RFX1
ZNF598
PSD
CDADC1
TBC1D10B
SMPD2
TNXB
EGLN2
BAG3
FBN1
C16orf54
FAM89A
MGRN1
PAGR1
FBRSL1
SETD1A
MGLL
ZYX
RNASEK
ALDOA
LTF
RSPH9
SLX4
SP2
SLC41A1
PLCXD1
ARRDC4
IL15
MROH6
IL18R1
SLC19A2
ST3GAL4
TJP2
CATSPERG
CLEC5A
DLGAP4
ZNF20
PIAS3
SDR42E2
IL15RA
EPS15L1
CREG1
SYNGAP1
PRKAG1
SYNPO2
OR2B6
TRIM6
HLX
BPI
TMIGD3
GALNS
STAB1
AMPD2
TRIB1
BID
IL1RAP
SCAF1
FAM20A
IFNG
GCHFR
IGF2BP3
JUNB
DTX2
ADGRV1
SCO2
INHBA
LOXL1
DHRS3
KAT2A
SPRY1
RIN1
TRIM5
RAPGEFL1
NAMPT
PLIN4
C2CD2L
KCNC4
NDST2
CXCR4
MPO
EPS8L1
TRIB3
BATF
TRPM2
COL17A1
FCGR2B
SRRM2
FAM110A
TP53INP2
SNAPC1
RAPH1
CALHM6
IL18BP
SLIT1
LENG9
B3GNT4
GBP6
SETD1B
DNAH8
COL13A1
CD74
SDSL
FHL3
NAIP
PROSER3
LCN2
DMD
SMAP2
AMPD3
COL7A1
DDX60
CEACAM6
OLR1
FAM222B
TBC1D30
C17orf67
SEMA7A
MCEMP1
MAGI2
SLC24A1
TCN1
FCGR1A
SCN8A
IQCN
SLC5A9
PPM1N
ARHGAP29
MYO3B
KIAA1671
PTP4A1
PDGFRB
TNNT1
CXCL8
CEACAM8
U2AF1
LRRC37A
CASP5
HP
CRISP3
