# Supplementary material for: Integrative Transcriptomic Analysis Reveals Distinct and Shared Host Responses in Dengue and Chikungunya Infections
Source: Int J Mol Sci. 2026 Jun 19;27(12):5552. doi: 10.3390/ijms27125552 (PMC13299182; doi:10.3390/ijms27125552)
Supplement: Supplementary file 1 [file ijms-27-05552-s001.zip › Table S2 CrossMAS_Ranked_Genes/Ranked_Upregulated_CV_Training_Set_1_Dengue,_Chikungunya.csv]

Gene Symbol
SLCO4A1
OTOF
USP18
CCL2
HESX1
BCL2L14
CXCL10
PPARG
TXNDC11
IFI6
AXL
EPHB2
IFI27
SPATS2L
IL10
PIM2
MTHFD2
CD38
ZBP1
P2RY6
C1QB
RGL1
LGALS3BP
NDUFV2
GALM
FAM72A
IFI44
ITGA7
ISG20
CNP
ANKRD22
MAP3K13
DUSP5
SLC7A5
SEC24A
ABTB2
SLC1A3
MX1
TMEM255A
HSPA5
CALR
EDEM1
POMP
TK1
BAK1
RMI2
SLC35B1
GAS6
BTG3
FAM72B
ISG15
SMAD6
ERI1
FKBP11
LDHA
CKAP4
RRBP1
IFI35
ESPL1
MAPK6
NEXN
B4GALT4
CASP7
PDCD1LG2
LAP3
ANKDD1A
PRDM1
HMGB3
DNAJB11
IRF7
TCN2
LDLR
OAS2
LGMN
HSPA13
BRCA2
ARF4
UBE2J1
EXOSC4
REC8
ELL2
SPAG6
PLAC8
LAMP3
HERC6
CD80
ETV5
TBL2
MORF4L2
SDF2L1
PI4K2B
GPT2
GBP3
CD177
AIM2
SCD
MTHFD1L
LMNB1
FKBP5
MT1E
TMEM184B
UBE2S
SLC7A11
CFB
ARHGAP23
SAPCD2
RTP4
IDO1
ACVRL1
SLC17A9
POU2AF1
