# Supplementary material for: Integrative Transcriptomic Analysis Reveals Distinct and Shared Host Responses in Dengue and Chikungunya Infections
Source: Int J Mol Sci. 2026 Jun 19;27(12):5552. doi: 10.3390/ijms27125552 (PMC13299182; doi:10.3390/ijms27125552)
Supplement: Supplementary file 1 [file ijms-27-05552-s001.zip › Table S2 CrossMAS_Ranked_Genes/Ranked_Upregulated_CV_Training_Set_1_Dengue.csv]

Gene Symbol
NDUFC2-KCTD14
SDC1
UCHL1
FBXO16
FAM72C
RNASE1
MET
BUB1
MZB1
E2F8
NES
BUB1B
ALDH1L2
DEPDC1
SMIM33
RRM2
DLGAP5
PHKA1
SHCBP1
SCIN
BHLHA15
CDK1
MCM10
INAVA
ESCO2
HMMR
KIF4A
CDCA2
CDC20
CDC25C
TP73
C4B
IGLL5
ADAMTS2
NCAPG
KIF14
KCNN3
ASPM
EXO1
CENPA
HJURP
PIR
BIRC5
CDC6
TROAP
CEP55
MELK
SLC16A14
TRIP13
TICRR
TTK
BFSP2
CCNA2
SLCO2B1
GGH
PLK1
TSHR
CDCA5
KIF2C
NUF2
CAV1
CCNB2
GINS1
ANLN
TOP2A
CDC45
TNFRSF17
KIF20A
GTSE1
FN1
FOXM1
SKA3
LPIN3
MKI67
CCNB1
ZWINT
NEK2
TPX2
PYCR1
CKAP2L
SPAG4
CDC25A
AURKB
KIFC1
DTL
CDKN3
SPAG5
CENPE
MIXL1
UBE2C
CHAC2
TXNDC5
KLHL14
DEPDC1B
PKMYT1
KIF18B
TERT
DIAPH3
DQX1
ORC1
SKA1
CCNE1
NCAPH
POLQ
DSCC1
PCLAF
KIF11
STIL
PTTG1
TYMS
DEPP1
MYBL2
IGF1
E2F7
SLC6A9
RAD54L
AURKA
CLSPN
KNL1
KIF23
PIMREG
PLK4
JCHAIN
CENPF
GINS2
CFAP54
CDCA8
CGN
CDCA3
POLE2
IFI27L1
NUGGC
HASPIN
NDC80
EME1
RAD51
SPC24
NUSAP1
GMNN
ITM2C
CHEK1
HPDL
KIF15
CCR10
CDT1
SPC25
FABP5
CENPM
IGLL1
E2F2
UTS2R
OIP5
TEDC2
KIF18A
PHGDH
KCNA2
UBE2T
DMC1
UHRF1
CENPU
NT5DC2
PALD1
WDR62
PRDX4
SLC2A5
CHAC1
SEC11C
TIMD4
CIT
CNKSR1
FEN1
OXCT2
C1QC
FAM72D
ELOVL3
HELLS
HSP90B1
GAREM1
PDIA5
CHPF
MAD2L1
MND1
PDIA4
SLC38A5
GMPPB
RECQL4
ABCB9
GLDC
GINS4
MCM4
ZNF215
MTFR2
CEP128
ARHGAP42
CENPW
IQGAP3
PARPBP
MUC1
CCNE2
HID1
POLR3G
PSAT1
CIP2A
ZBTB32
DERL3
MYDGF
CENPI
ERCC6L
WNT5B
DYRK3
TUBG1
RAD51AP1
XBP1
DONSON
STAP2
FAM98A
CDKN2A
SLC4A11
XRCC2
LAMC1
PRC1
SYCE2
BHLHE41
CKS2
TMEM45A
DDR2
NET1
ORC6
SPATS2
MANEA
LMAN1
CCNF
MANF
RACGAP1
CENPN
UNC13B
POC1A
KIF24
NEIL3
GPRC5D
EZH2
PCNA
MYL6B
MCM2
DENND5B
TBC1D8B
ARHGAP44
JSRP1
NME1
AUNIP
MMACHC
TOP1
BRCA1
SLC16A1
MACC1
CASP3
TNFRSF13B
TMEM198
NME1-NME2
MYO1D
ATAD2
KPNA2
MCM6
CXCR3
TCEAL9
ASS1
ECT2
CTPS1
SLC25A4
ERLEC1
IL6
CTNNAL1
UAP1
E2F1
PAICS
B4GALT2
SGO2
SRP54
TANC1
DNA2
KNTC1
SMC4
ADM2
FANCI
ARHGAP11A
TRAM2
SGO1
RAPGEF5
WFS1
FICD
RNASE2
CCDC51
SLC1A4
TENT5C
WDHD1
PLEKHH3
FBXO5
SHMT1
DDIAS
SLC25A10
STMN1
FKBP14
HIBCH
SRPRB
SUB1
PPIB
RAB3IL1
PLS3
RRM1
EAF2
CCR2
C1GALT1C1
RFC4
HMGN5
SLC12A8
PDIA6
SPATA24
TRIP6
STT3A
FBXO43
KNSTRN
AQP3
TMEM200A
SLCO5A1
TRAIP
FKBP2
TIPIN
HMBS
SERPINB2
METTL1
SIL1
FAM111B
ERGIC2
TIMM17A
BRIP1
SNRPG
TRIM69
FCRL5
NCAPG2
MRPL22
PSMA3
TCF19
ALDH7A1
GMPPA
IRF4
PHYHD1
DAB2IP
KIF20B
DHCR24
ARHGEF39
CLPTM1L
MAN1A1
SEC24D
SEL1L3
B9D1
SEC61G
CDCA7
ST6GALNAC4
DISP2
CDH1
RFC3
ACAT1
ATOX1
PSMA8
ABCB6
TXNDC17
LNP1
WDR76
DSN1
TXNDC15
GINS3
MRPL27
SRM
SLC35F2
GEN1
PDK1
CRELD2
CTLA4
B3GNT9
CCDC34
PRDX1
MAPK12
PIF1
SLC39A14
NDUFAF1
DHFR
TIMM8B
COQ3
HMGB2
RGS16
GNL3
SSR3
GALR2
KDELR2
SMC2
GCSH
CHAF1B
PROB1
CYP51A1
PSMC2
PDCD1
RHBDD3
ISOC2
SPDL1
CENPP
GFPT1
GALNT18
DDX11
TMEM208
MRPL39
SEC61B
CHAF1A
ANKRD65
MAGED1
COPG1
DBF4
SPCS2
REXO5
DARS2
CD27
SPSB1
TMEM106C
YWHAG
ENTPD7
PARM1
DCPS
SLC44A1
MAIP1
CALU
NLRP7
JPH4
NUP37
RPN2
COA7
SELENOS
COBLL1
TMPRSS3
HYOU1
SLAMF7
HSPD1
SFXN1
GRWD1
CDC7
MLEC
MCEE
ALG14
MTHFD1
PREB
INTS13
ATP5PF
FRRS1
INTS7
RAD54B
NOP16
CYCS
RINT1
SNRNP25
FDXR
HNRNPAB
CLDN12
SCAMP5
ESR1
LARP4
CD180
YWHAE
SUV39H2
CCNC
PGM3
LRRC59
PRIM1
CHCHD1
SLIRP
ARMCX3
HDLBP
NOMO1
RPS27L
EIF5B
ACP2
PHLDA3
EIF2B3
LRR1
PARP2
ZWILCH
MGAT2
C11orf98
ROMO1
PSMD12
UTP11
BOLA3
ALG5
PSMD14
TMEM258
REXO2
CKS1B
ADGRF3
CENPO
EEF1AKMT4
ATP1B2
UGGT2
SEC23B
VASH2
POLN
VRK1
SASS6
AIFM2
PNO1
ACADM
BIK
QPCTL
MCM7
NOP58
DNMT3B
EBNA1BP2
RNASEH2A
NDFIP2
ASNS
SCFD1
RPL26L1
PSMB5
SEC61A1
FLT1
IL12A
GPR180
CISD1
CDKN2C
GLCCI1
CD70
PMM2
MRPL12
COMMD1
NOL3
CDK2
LAG3
ADAM19
MRPL58
B4GALT3
EIF2S2
LMAN2
CENPS
TPD52
UCHL3
L1TD1
FAM3C
MRPL15
MESD
HSPE1
ATP2A2
FKBP7
RTCA
ALG9
LMNB2
FOXRED1
MRPL13
PSMD11
TIMM21
SQLE
CSTF2
ITGA3
MGAT3
GPATCH4
PDHX
SSR4
COX17
RBBP8
HYPK
TMEM41B
NOMO3
CADM1
P4HB
ORMDL2
RANBP1
CSE1L
ZC3HAV1L
CCND2
SLC39A8
ALYREF
EIF4G1
EEF1E1
UQCC2
USO1
TTC23
TXN
FUT8
NANS
PKHD1L1
NOMO2
INCENP
SIX5
IDH2
MRTO4
COPB2
SAR1B
PSMC6
TIMELESS
MRPS18C
CLDND1
FARSA
SRP19
SMPDL3B
PDF
RPA3
ADA
TIMM44
SEL1L
RBKS
PRMT5
NAT1
DPAGT1
PPIL1
ATAD3A
FH
GART
MRPL32
FAM171A1
TDG
HSD3B7
CKAP2
GTF3C6
TMEM156
KCTD1
BOLA2
BOLA2B
COL24A1
PPP2R1B
ATP13A1
PRSS16
PACSIN1
RAN
ASF1B
MRPL47
EDEM2
MRPS7
MRPL51
IDE
NSD2
PRR11
SLC33A1
BLM
DENND2C
RPP14
MCM5
PPAT
EMC2
MRPL46
XCR1
GOLPH3L
FADD
SLC39A7
WDR12
NDUFB3
NDC1
C11orf24
SLC27A2
RRP1
TAF4B
LARP1B
TRMT10A
SLC7A1
MYH11
WDR4
DOHH
BAG2
ATAD5
BMP8B
LRRCC1
C9orf40
RPP40
CCDC47
TMED9
EIF2S1
MYCBPAP
GLRX2
SFXN2
ALDH18A1
MRPL17
RPS6KL1
SEC13
HBS1L
PSPH
NETO2
UCK2
DENND1B
ERH
UQCC1
RAD51C
MED18
GOLT1B
FANCL
MMS22L
CENPH
TRAP1
GOT1
HYI
PODXL
GCAT
EXOSC3
NCOA3
GALK2
EARS2
CEP57L1
CCDC163
MCM3
TRUB2
PXMP2
PSMB6
CENPL
LAX1
NDUFAB1
EMC7
LRRC40
USP16
XRCC3
COA6
CABLES1
GAR1
SMTN
SNRPD1
SFXN4
MFAP1
IDH3A
ALG2
MRPL53
UBA5
TLR7
MTFR1
TMEM263
TUBB4B
BET1
DTYMK
RPL22L1
USP14
HM13
CHID1
RBM45
CCDC167
TUBA1B
EIF4E
BTN1A1
HAX1
PUM3
KHDC1
NAA15
PPAN
PMVK
CLCC1
SKA2
CD59
FANCG
MRPS22
TUBB
BARD1
PAK1IP1
MRPL23
NDUFS6
C4orf46
PTPRU
GSTCD
RPN1
STBD1
MED6
TMEM70
CMSS1
CCDC117
DDX39A
ARL1
HAT1
SEPHS1
AK6
ZGRF1
PSMC3IP
SRP68
BCAR3
OSTC
TOR3A
VCP
PSMA5
PSMG1
FARSB
TRMT1L
CTU2
MREG
OXSM
MINPP1
FAM98B
ALG3
APOO
ACBD7
RFC5
NUCB2
SPCS3
CBX5
PERP
DDX1
MAGEH1
CCT2
KIF22
MRPS18A
NASP
TMEM214
UBE2G1
MRPL37
CEP97
BYSL
CHDH
TONSL
ZNF593
CCDC43
DDOST
COL9A3
MSH6
ARID3A
ACTL6A
SYVN1
MCM8
UQCRQ
LIN9
HACD3
CSTF3
BRI3BP
ALG1
PLD6
C1R
MIS18A
SEC62
WEE1
NUDT6
SRPRA
SNRPA1
LYSMD1
MRPL40
COMMD3
FZD3
ILDR2
FTSJ1
SSC4D
CLINT1
GORASP2
NDUFA7
COX7A2
MAGOHB
MRPL35
ANG
DERL1
MINAR1
UFSP1
NUP107
ITGB7
STOML2
UQCRH
RHEBL1
PPA1
CD320
BRMS1L
MTX2
MRPS33
BSCL2
STRIP2
ANP32E
DCAF13
LIG1
ARHGEF5
RFC1
SLC41A2
ALG8
DNAJC9
CPSF2
LRRC20
C21orf58
GTF2A1
ATP5MC1
OXCT1
SUCLA2
TMEM97
STARD5
PDCD2L
ZFHX2
SAAL1
ITGB3BP
BUD23
EPOP
GPX7
PRIM2
COPE
CHTF18
BBS12
MBTPS2
MIF
FAM90A1
NCAPD3
NPM3
COL5A2
CENPS-CORT
ANKLE1
SPCS1
AVEN
ASDURF
MCC
CENPQ
HLTF
TECR
