# Supplementary material for: Integrative Transcriptomic Analysis Reveals Distinct and Shared Host Responses in Dengue and Chikungunya Infections
Source: Int J Mol Sci. 2026 Jun 19;27(12):5552. doi: 10.3390/ijms27125552 (PMC13299182; doi:10.3390/ijms27125552)
Supplement: Supplementary file 1 [file ijms-27-05552-s001.zip › Table S2 CrossMAS_Ranked_Genes/Ranked_Upregulated_CV_Training_Set_2_Chikungunya.csv]

Gene Symbol
DNAAF1
ATF3
PLAU
ID1
TNFAIP3
IL1RN
NFKBIA
VWA3B
SEMA6B
GADD45B
ZC3H12A
ICAM1
ERMN
EREG
NFKBIE
FLVCR2
DDIT4
FAM209B
PER1
AREG
NR4A3
UPB1
IER3
CD69
IL31RA
ARL5B
FOSB
TNNT3
IER5
PRLR
PELI1
RASGEF1B
PIM3
IRAK2
IFITM10
CD83
MAFF
PTGES
FFAR3
HIF1A
GNA15
PFKFB3
MDK
PLK3
MOK
NANOS3
KLF5
RAB20
SESN2
NXT1
RILPL2
PHACTR1
SH3D19
LRRC70
PPP1R15A
MMP8
NFKBIZ
PKD2L1
CFL2
TMEM123
KLF10
VEGFA
CDKN1A
NFKBID
CD300E
EAF1
KLF4
FCAR
B3GNT5
ZNF165
TSC22D3
MARCKS
ZBTB43
SOCS3
FCER1G
UPP1
NAPA
CKAP4
PPP1R15B
TOMM40L
SPHK1
HBEGF
SAT1
HIC1
RETN
LGALS8
PIGA
PFKFB2
RALGDS
LMNA
TIPARP
MAD2L1BP
JUN
KCNK5
DZIP1L
DUSP4
NR4A2
TENT5A
CD80
N4BP1
CD63
ZCCHC2
SHB
KCNMA1
IL17REL
TTC21A
RIPK2
LAMB3
RLF
ARL8A
PATL1
DUSP5
MAP3K8
CREM
FFAR1
SOCS1
ADAM9
CDC42BPG
GADD45G
MAPK6
RGS1
GPAT4
NUB1
ARID5A
NLRP3
NRIP1
GZF1
RIT1
NINJ1
C16orf87
IRF1
RNF138
CHD1
RAB1A
LIMK2
HSPA2
DUSP10
LDHA
ADORA2A
APOF
STARD4
EHD4
CCL3
NFKBIB
RELB
PLIN2
RBM7
TRIM38
MARCO
DDIT3
ELL
WHRN
MFSD2A
BCL3
GPR35
ELMO2
TOM1
SMURF1
USPL1
SH3PXD2B
GJB6
PI4K2A
LACTB
FFAR2
IFI30
SCML1
JMJD6
GRPEL1
PLIN3
ACVR1B
UGCG
USP30
HILPDA
PIWIL4
IRF9
BATF3
PTCH2
CES1
CCIN
SRGAP2B
NFKB2
SLC35E4
ETF1
ACOT9
SAMD8
LILRA5
CMTR1
KLHL15
REL
PLAUR
RAB34
DRAP1
PDE4B
TMEM119
CARD19
ZNF496
SRGAP2C
TLR2
TFG
PHF1
MCL1
CCDC194
FAM209A
MEF2A
SLC3A2
SKIL
KLF9
PPIF
NTNG2
METRNL
FNIP2
RAP2C
ZNFX1
SLC9A8
CSRNP1
NPC2
SLC1A2
CDK16
LAPTM4A
CD177
ATG2A
CSNK1D
SRGAP2
CD82
GTPBP1
HMGCS1
B4GALT5
RABGEF1
ANKRD42
TMEM167B
TSPYL2
CLP1
CSGALNACT2
C3orf38
MAPKAPK2
ETS2
CHMP2B
FNDC3B
STX11
RUBCN
SAT2
PLEK
DNAJC25
JMJD1C
EFHD2
IGSF9
GSTO1
PHF11
DCUN1D3
CHKA
IRF5
C8orf76
ADAM17
ZFP36
SLC31A2
SERTAD3
BIN3
EMP3
DDAH2
GTPBP2
CREB3
BHLHE40
SNX9
HIVEP1
SERTAD1
SLC15A4
ITPRIP
SDC4
ZFAND2A
CHD4
MICB
SMIM3
TWF1
SCARF1
CHMP4B
TOB1
TMED7
ECE1
JUND
MERTK
TUFT1
ELF1
CYSTM1
STOML1
RSPH9
SLC15A3
SMAD7
FUT4
MYADM
CACNA1E
PDIA3
OLFM4
PIP4P1
SPPL2A
CD163
GNE
PLP2
RAB5A
CFAP45
SYAP1
TIFA
EPAS1
GNG5
SOCS6
PTX3
APBB2
CACNA1A
POFUT2
TREML4
TNIP1
NAPB
ID2
TMSB10
SECTM1
ETFRF1
ANKRD28
TLE1
BUD31
TRAF4
FAM20C
ERLIN1
YPEL5
CLEC4E
SEMA3B
BTG3
PGS1
PLAA
PP2D1
RNF144B
RLIM
FEM1C
IDI1
SYTL3
AKIRIN2
GLA
RUSC2
ADAP2
CWC25
PTPN1
RAB8A
PDE2A
BRI3
TRAF6
GABARAPL1
ERO1A
MLF1
CSF1
SQSTM1
KLF6
NFIL3
CCDC9
THEMIS2
JDP2
WDR45B
MUC16
ZMYND15
CCNL1
SNN
RAB8B
TMEM62
CDKN2D
LMTK2
AP1G1
ZCCHC24
FGF13
USP50
MXD1
TNFRSF12A
AHR
RBM11
PRKCE
LGALS1
RICTOR
MAFB
DCTN6
LONRF3
BCL7B
SLC17A5
ECHDC3
LATS2
TICAM1
LRRC59
CALCOCO2
P2RX4
MILR1
ICAM5
TBK1
PIK3R5
SLC25A25
TMEM132D
ARID4B
SBNO2
ALDH1A2
HK2
PLEKHM2
TREM1
BCL2A1
CDK17
NECAP1
CCDC181
P4HA2
MORF4L2
DNTTIP2
TUBB6
UBALD2
PRNP
GBP2
EHD1
RNF7
BTN2A2
PLK2
INHBA
YES1
GORASP1
RNF213
GGNBP2
MT1X
TOR1B
DSE
GAPDH
TAF13
ADM
RYR2
CHMP4A
CDK7
EMILIN2
CAPG
STXBP2
ATP6V1F
PHC2
IL1R2
RAB24
CIB1
RHOG
AZIN1
BZW1
DAAM2
MTCH1
INSIG1
GAB2
HSH2D
MAPRE1
YTHDF3
RARA
ERP44
BMF
MOB4
SLC43A3
FOS
TLE3
EMC7
ADGRG3
TSC22D2
CCL3L3
IFNGR2
MAP1LC3B
PRXL2C
RHBDF2
ARPC5L
DCTN4
ZC3HAV1
NR1H2
TP53BP2
COQ10B
NR4A1
MVD
DUSP2
ZEB2
CTNNB1
ZBTB10
RFX2
RNF19B
EIF5A
DOT1L
CTSD
CRTC2
ANKRD33B
CNIH4
SHISA5
DNAJB1
TBC1D7
ZNF791
TNF
ZDHHC1
CARD16
MASTL
ZDHHC20
OSMR
LGALS9
HMOX1
RNMT
HNRNPLL
CCNJ
DMD
UBE2D1
ARF4
ZNF324
IRGQ
ATP6AP1
GM2A
LRG1
SLC2A3
MIER1
CNEP1R1
MAP1LC3B2
RSRC2
LYN
WHAMM
HERC3
HLA-F
PCIF1
TENT4B
PHTF1
PDE4D
TANK
STARD8
TMF1
BLOC1S2
G0S2
SORT1
SAR1A
CPD
JAG1
KLF11
DENND5A
IRAK3
PNPLA8
RABGGTB
B4GALT4
CCDC85C
CHMP1A
BCLAF1
SERPINB1
PTS
DIABLO
RBM44
IVNS1ABP
ZNF292
DUSP1
LCP2
USB1
NDUFAF5
BCL10
SIPA1L2
IFNGR1
TP53BP1
AGFG1
FASTKD5
IL1RAP
TMEM268
SLC25A36
UBE2F
ZNF687
CLN8
MTMR14
AFF4
ANXA5
PTPN2
GOLGB1
ZNF394
TMIGD3
LONRF1
NT5C2
SPRTN
AZI2
CMC2
OSM
TEC
UBC
DDX21
VAT1
RBCK1
PPP1R2
MAFG
ARHGAP26
COX5B
NRIP3
KMT5A
TPI1
C1GALT1
GCNT7
SH3TC1
SLC16A6
SCPEP1
FBXO33
ATP1B1
HLA-A
KDM5B
PTGER2
LTF
CEACAM6
DEDD2
ZNF326
TRIP10
FLOT1
TBL2
ALDH4A1
PGK1
TMEM67
NUCB1
SUPT5H
IFT20
C12orf76
LMO2
CCNK
TRIM26
VPS9D1
GRAMD1B
HSPA1B
ZBTB21
TRA2A
MRPL28
ANXA1
SRF
WTAP
EIF5AL1
SARNP
CDC42EP4
DDA1
MED26
VPS18
BTBD19
BRD2
ZNF267
WWP2
B3GNT2
CEBPB
LCN2
TIMP1
JOSD1
NDST2
SYF2
ZC3H15
STX1A
NOD2
CEACAM8
COPS2
PTPN7
TGM4
KDM3A
SRGN
FBRS
GRB10
N4BP3
KIRREL3
TCN1
DNAJB9
ZNF331
SELL
IL15
HLA-B
ZC3H11A
ZNF821
RELT
ZNF34
GRINA
HCAR2
CXCL16
ADCY3
PRKD2
FAM8A1
ARRDC4
ATP6V1G1
TMEM170B
MGLL
EXOSC4
BLOC1S1
B2M
SH2B2
S1PR2
CEACAM1
SLC23A2
GALE
THUMPD2
ARRDC2
AKIRIN1
PPM1N
TGM1
UNC119
ASPH
PRR7
RHBDD2
SMPDL3A
CD300LF
ZBTB16
DCP1A
MED25
CLASRP
SMAD1
DENND3
AP3S1
CD1D
GTF2B
DENND1A
PHF13
DNAJA1
ZNF281
COL17A1
STK17B
RBM4
CREG1
SERPINB9
FCN1
KCNE1
UNC93B1
MAPK7
FOXN2
C5orf58
LYRM1
MKNK1
TXNRD1
PAG1
BAIAP2L1
LITAF
CCDC157
VSIR
GPR160
MT1F
EIF5
CXCR4
TBC1D2
EPG5
PLEKHO2
EMD
EXOSC9
B3GNT7
HSBP1
JUNB
BATF
SELENOK
FCGR2B
COL8A2
OSER1
SLC25A33
RELA
SGTA
SLA
MYLIP
CLCF1
RHEB
SMPD2
IL18R1
TRIB1
ST6GAL2
CALHM6
AVPI1
RBM39
SERTAD2
IER5L
GYG1
SNAPC1
ZC3H3
REPIN1
BID
SP110
C16orf54
KIF9
CASZ1
SPRY2
BPI
SYNPO2
CYTIP
TNFRSF21
TDRD9
SDR42E2
UBE2S
HMGA1
KCNK7
C3
PRKAG1
HELB
ALOX5AP
SEZ6
RGL4
CASP5
CRISP3
IDS
CAMKK1
GADD45A
RAB5IF
P2RY2
IFNG
LRRC37A
PMAIP1
SLC25A28
AQP9
DHRS3
PPP1R2B
ZNF20
NAMPT
SPRY1
COL9A2
MAGI2
ARAF
C9orf72
DBF4
MCEMP1
ALDOA
CBX6
ARID3B
DGKZ
SBDS
GLB1L
SLC19A2
DNAH17
ABI3BP
TNFAIP2
PPARD
FBN1
FAM89A
SRGAP1
ZFPL1
PER2
ARG1
FARP1
SLC2A14
ITGA9
YPEL4
ZFP92
ABHD8
SH2D3A
MVB12B
ENC1
FHL3
RNASEK
SAMD4B
SHPK
ERRFI1
PLSCR4
CXCL8
CETP
GLUL
TRAF3IP2
IRS2
TAF1C
DEFA3
TNFRSF10D
ETV6
FRMD6
IL1B
HCAR3
TMEM132A
THBS1
ABHD12
PLAGL2
TFRC
VDR
NR1D1
SH3D21
CCDC175
B3GNT4
DNMBP
MAP2K6
POLR2A
EPCAM
ELF4
NAIP
FTH1
FAM217A
TPST1
PLCB4
RIPOR1
NPR3
CEP295NL
MIPOL1
OR2B6
CHRNB2
DNAH12
LENG9
IL18RAP
NAALADL2
SIGLEC14
CAMP
ZFPM2
PYGO1
DEFA4
RANBP17
PF4V1
SLC5A9
GAD1
ATOH8
MAOA
