# Supplementary material for: Integrative Transcriptomic Analysis Reveals Distinct and Shared Host Responses in Dengue and Chikungunya Infections
Source: Int J Mol Sci. 2026 Jun 19;27(12):5552. doi: 10.3390/ijms27125552 (PMC13299182; doi:10.3390/ijms27125552)
Supplement: Supplementary file 1 [file ijms-27-05552-s001.zip › Table S2 CrossMAS_Ranked_Genes/Ranked_Upregulated_CV_Training_Set_2_Dengue,_Chikungunya.csv]

Gene Symbol
OTOF
DEFB1
HESX1
USP18
ANKRD22
CXCL10
ISG15
CCL2
SLCO4A1
IFI6
SERPING1
CXCL11
RSAD2
ERICH3
C2
IFIT1
C1QB
RUFY4
BCL2L14
SPATS2L
OASL
IFI44L
IFI44
ETV7
IFI27
MX1
IFIT3
SIGLEC1
TCN2
PPARG
LGALS3BP
FBXO39
ZBP1
IFI35
RGL1
LAMP3
CMPK2
BATF2
CTSL
MTHFD2
IFIT2
LAP3
EPSTI1
GBP1
IRF7
XAF1
SMTNL1
IL27
IFIH1
PLSCR1
HERC5
LDLR
OAS2
ISG20
CCNA1
EPHB2
SPAG6
MT2A
LY6E
EIF2AK2
OAS1
OAS3
STAT1
HERC6
APOL1
TNFAIP6
C1QA
OLR1
SAMD4A
LHFPL2
PSME2
NEXN
GALM
PGAP1
ESPL1
EMP1
BAK1
SLC1A3
RMI2
CD274
POMP
ITGA7
BST2
ELL2
IGF2BP3
IL4I1
NT5C3A
CALR
TK1
CASP7
ATF5
PARP9
IL10
GBP5
VAMP5
DNAJB11
FBXO6
PARP14
PSMA6
TXNDC11
IFIT5
CNP
PNPT1
APOL6
FAM72A
DDX60L
AGRN
NECTIN2
CCRL2
UBE2L6
IFITM3
BLZF1
PDCD1LG2
IFITM1
NDUFV2
APOBEC3B
ERI1
ABCA1
TRIM6
LILRB4
PLAC8
BRCA2
PARP12
PALD1
ZNF684
HMGB3
LOC112267968
MYDGF
MT1E
DHX58
SMAD6
EXOC3L1
TRIM22
TDRD7
SEC24A
TNFSF10
HES4
SCARB2
TMEM255A
TFEC
HELZ2
GCH1
LGMN
STAT2
MSR1
NCOA7
GBP4
GAS6
SDF2L1
GPR84
SAP30
CLEC6A
TYMP
APOBEC3A
UBE2J1
MOV10
IL15RA
XRN1
CD2AP
SAMD9
SP100
PML
AIM2
DYNLT1
SLC35B1
FRMD3
ETV5
HAVCR2
KLHDC7B
LMNB1
SSTR3
SAMSN1
TRAFD1
PIM2
MX2
STAC3
PI4K2B
NET1
CLIC4
PARP11
NBN
MYO7A
SLC7A5
SIL1
GBP3
FCGR1A
F12
REC8
CD38
RTCB
PSTPIP2
MS4A4A
CLEC4D
AK4
NMI
ENPP2
TRIM25
WDFY1
KIAA1958
HSP90B1
MYO10
TAP1
HSPA5
MAP3K13
SUB1
RPL22L1
C3AR1
HSPA13
P2RY6
FMNL2
DOCK4
ACSL1
SELENOI
RIN2
BLVRA
TNFSF13B
SLC7A11
ANKDD1A
DDX60
DDO
SP140
DOCK1
SAMD9L
SCO2
MTHFD1L
ABTB2
RTP4
TMEM45A
CLEC5A
FKBP5
TRIM5
HMGB2
KPTN
BIRC5
TNNT1
JUP
SERPINB10
RNASE2
CCR1
GBP6
CDC6
MPO
HJURP
TGM2
EPS8L1
HP
MCM10
STAP1
RHEBL1
SAPCD2
CDKN3
