# Supplementary material for: Integrative Transcriptomic Analysis Reveals Distinct and Shared Host Responses in Dengue and Chikungunya Infections
Source: Int J Mol Sci. 2026 Jun 19;27(12):5552. doi: 10.3390/ijms27125552 (PMC13299182; doi:10.3390/ijms27125552)
Supplement: Supplementary file 1 [file ijms-27-05552-s001.zip › Table S2 CrossMAS_Ranked_Genes/Ranked_Upregulated_CV_Training_Set_2_Dengue.csv]

Gene Symbol
NDUFC2-KCTD14
CFB
SDC1
C1QC
CCL8
CDK1
BUB1
CDC45
RRM2
MZB1
ANKRD45
DEPDC1
BUB1B
SLCO2B1
SHCBP1
DLGAP5
E2F8
HMMR
EXO1
PIR
UCHL1
CEP55
CDCA2
MELK
CDCA5
ESCO2
CDC25C
RNASE1
SCIN
KIF20A
DTL
TYMS
TICRR
CENPA
KIF4A
ASPM
KIFC1
KIF23
BHLHA15
CDC20
CDC25A
NCAPG
SKA3
TOP2A
FAM72C
UBE2C
ALDH1L2
PKMYT1
CCNB2
FBXO16
RAD54L
E2F7
GINS2
KIF14
CCNA2
ANLN
INAVA
TPX2
GGH
POLQ
FOXM1
CLSPN
KIF2C
TROAP
GTSE1
TRIP13
DSCC1
MYBL2
ZWINT
PCLAF
SPAG4
PHKA1
ORC1
PLK1
KIF18B
GINS1
SPC24
MKI67
AURKB
JCHAIN
CFAP54
RAD51
IGLL5
TNFRSF17
TTK
NCAPH
SKA1
NUF2
NEK2
TSHR
KIF11
CKAP2L
CDT1
KIF15
NUSAP1
SPAG5
MET
IDO1
TXNDC5
CCNB1
CDCA3
KNL1
NDC80
STIL
E2F2
PIMREG
FAM72D
RAD51AP1
NEIL3
UHRF1
POLE2
PYCR1
TEDC2
CENPE
ELOVL3
SLC2A5
DIAPH3
CENPU
DEPDC1B
CHEK1
HASPIN
CENPF
AXL
GLDC
LPIN3
FBXO43
MND1
CCDC150
CHAC2
CENPM
OIP5
IFI27L1
CCNE2
BFSP2
DEPP1
IQGAP3
MCM4
AURKA
CDCA8
KCNN3
PTTG1
IGF1
SLC6A9
CIT
FABP5
SDC3
UBE2T
FAM72B
CCR10
DMC1
CENPI
TP73
CAV1
SLC12A8
ITM2C
ARHGAP23
SPC25
ORC6
MTFR2
HELLS
PHGDH
EME1
MIXL1
GRIN3A
KIF18A
STAP2
RECQL4
PARPBP
CCNE1
CHAC1
C4B
BRCA1
GMNN
WDR62
DDR2
ZBTB32
PDIA4
PSAT1
MCM2
COBL
XRCC2
PRDX4
LAG3
GPT2
CXCL3
EZH2
CENPN
GINS4
POC1A
PCNA
SLC38A5
FAM20A
NUGGC
DHCR24
GMPPB
SERPINB2
GAREM1
MYL6B
TRIM69
PLK4
CIP2A
SCD
MAD2L1
TRIP6
STMN1
KLHL14
RACGAP1
CKS2
SEC11C
E2F1
REXO5
FANCI
KIF24
FKBP11
CENPW
FRRS1
DNA2
POU2AF1
FEN1
MUC1
PDIA5
RAB3IL1
TUBG1
DONSON
FAM111B
FN1
C1GALT1C1
MANF
CHPF
TIMM10
KNTC1
ACOX2
POLR3G
PTPRU
FBXO5
TNFSF15
HPDL
SLC16A14
ABCB9
TNFRSF13B
ZNF215
JPH4
SGO2
PHLDA3
PRC1
MCM6
NT5DC2
CCNF
RFC4
TBC1D8B
WDHD1
DHRS9
TOP1
LMAN1
NME1-NME2
TIPIN
SLAMF7
SLC1A4
GEN1
PSMA3
ARHGAP42
DERL3
IL6
SGO1
KCTD19
IGLL1
ATAD2
FANCA
PDIA6
SIGLEC11
NCAPG2
RRBP1
ARHGAP11A
MANEA
EIF1AY
SMC4
CCDC51
UNC13B
CGN
FAM98A
AUNIP
FANCL
SPATS2
CASP3
HSD3B7
CHMP5
SQLE
UBQLNL
ACVRL1
FDXR
DENND5B
CDCA7
UAP1
TXNDC17
DDIAS
TRAIP
XBP1
SIGLEC16
NME1
SLC27A2
TCF19
MRPS18C
RBBP8
FLT1
PSMA4
RRM1
PLEKHH3
CEP128
RNASE3
TIMELESS
CTPS1
PIF1
CTNNAL1
SLC4A11
ATOX1
TMEM51
KIF26B
FCRL5
CNKSR1
SUCNR1
NDUFAF1
MRPL27
CENPP
SLC25A4
DHFR
PAICS
TMPRSS3
MTHFD1
TIMM8B
HIBCH
SRP54
NRN1
EAF2
DSN1
ECT2
KNSTRN
NAT8
PRDX1
TMEM208
TLR7
SEC24D
BARD1
MRPL22
ZWILCH
RPS27L
PSMC2
RFC3
CHAF1A
CDKN2A
SDS
TXN
GPRC5D
WNT5B
ASS1
KCNA2
TIMD4
SLC22A31
OXCT2
PSMA8
MAN1A1
LRRCC1
WDR76
CHURC1-FNTB
SLC17A9
SNRPG
ACP2
TRAM2
ADAMTS14
CKS1B
DTX3L
NDUFB3
TIMM17A
ADAMTS2
MAIP1
PFKP
CBR1
ACAT1
PODXL
PSMC3IP
TMEM198
SEC61G
INTS7
ALDH7A1
SLC25A10
DDX43
PPIB
MACC1
CLPTM1L
JSRP1
GPD2
ERLEC1
NUP37
SRPRB
STT3A
CRELD2
COA6
ARHGAP44
UGGT2
SMC2
ATAD5
SPATA24
NASP
GINS3
CDK2
ASF1B
NOP16
LRR1
SLIRP
MRPL13
SFXN4
C11orf98
PHYHD1
TUBB3
SPSB1
SPDL1
CENPS
RAPGEF5
B4GALT2
HSPD1
PSMD14
CHAF1B
ROMO1
ARMCX3
SDSL
IFI16
RHBDD3
UQCC2
SLC39A14
LAMC1
SPCS2
GMPPA
YWHAE
GLRX2
HMBS
PSMA5
ERGIC2
IL12A
IDH3A
EDEM2
SELENOS
PROB1
CGAS
HNRNPAB
COQ3
NDUFB6
MYO1D
TCEAL9
ACADM
FICD
GMPR
MYCBPAP
MRPL15
COMMD1
EIF2S2
SCAMP5
PSMB5
EYA2
ANKLE1
SLC26A8
IRF4
RAB39A
PLS3
COQ5
APOBEC3H
NOL3
LYPD5
RPA3
IDH2
CXCL9
ERCC6L
BHLHE41
ZGRF1
MYOF
EIF2S1
SSR3
FKBPL
TMEM106C
FKBP2
BRIP1
COPG1
RNASEH2A
METTL1
MCM7
TXNDC15
DARS2
STAB1
RPL26L1
CENPH
GTF3C6
ADGRF3
FKBP14
ABCB6
SLC6A12
SERPINE1
MMACHC
TTC23
CHCHD1
KDELR2
ST6GALNAC4
FPR3
CCDC34
BMX
CDC7
SLC44A1
KIF20B
JAK2
MDM2
SUV39H2
PRIM1
MRPL39
MAGOHB
LARP4
ERH
APOL2
HMGN5
INTS13
ADA
TOR3A
TMEM150B
HSPE1
PNPLA1
ZC3HAV1L
MLEC
CASP10
GPR180
EIF2B3
RBM45
PSPH
FH
DYRK3
NDUFA9
TMEM258
POLN
PPIL1
SASS6
SEL1L3
SEC61B
NAT1
ATP13A1
C1orf226
CDHR5
FZD5
GART
GABRR2
SCFD1
NDFIP2
ADAR
CYB5R2
APOO
GGCT
SNRNP25
WSB1
AEN
ARHGAP11B
MRTO4
EPOP
PGM3
SLC35F2
BLM
PSMC6
KCNK13
CCNC
PPM1K
GNL3
PSMD12
GLRX
VRK1
REXO2
CDKN2C
C4orf33
BOLA3
CC2D2B
SAR1B
HYOU1
SSB
MLKL
SMPDL3B
TMED9
GFPT1
B9D1
ARHGEF39
AIFM2
SLC47A1
MYH11
FAM3C
TONSL
FANCG
SRM
HORMAD1
IDH1
DCPS
CSTF2
PDCD1
RAD54B
VSIG10L
PLA2G4C
PACSIN1
SLC16A1
PSMA2
PRIM2
TMEM140
MYRF
PTPRO
ANKRD24
TMEM106A
RFC5
MCM3
ADAM19
IL1RL1
MRPL12
RPN2
MGAT2
ISOC2
EMC2
NOMO2
ALG5
COA7
ENTPD7
CDCP1
CYCS
SMCHD1
TUBA1B
TRMT1L
PPA1
LNP1
MCM5
HAT1
TUBB
XRCC3
PLPP3
ALG14
ASNS
RCCD1
PSMG1
CALU
YWHAG
FOXRED1
AK6
CCND2
SSR4
HID1
PIGF
TMEM156
TMX1
WFS1
BIK
TRPV4
NLRP7
SHD
PRR11
TMEM60
PRDM1
NETO2
MXD3
SPA17
SEL1L
FKBP7
SMTN
TRMT10A
DNMT3B
MCM8
CDH1
NOMO1
ANO5
PXMP2
EDEM1
MCEE
PARP2
DBF4B
MRPS28
C1R
RAD51C
GCSH
ACBD7
KRT5
BSPRY
CSE1L
COPB2
EEF1AKMT4
L1TD1
ILDR1
GJD3
STBD1
DDX11
CD59
TANC1
C21orf58
VASH2
PDK1
COL24A1
ZNF366
NDC1
SIRPD
DTYMK
ADM2
GCNT1
PPAT
SFXN2
OSTC
