# Supplementary material for: Integrative Transcriptomic Analysis Reveals Distinct and Shared Host Responses in Dengue and Chikungunya Infections
Source: Int J Mol Sci. 2026 Jun 19;27(12):5552. doi: 10.3390/ijms27125552 (PMC13299182; doi:10.3390/ijms27125552)
Supplement: Supplementary file 1 [file ijms-27-05552-s001.zip › Table S2 CrossMAS_Ranked_Genes/Ranked_Upregulated_CV_Training_Set_3_Chikungunya.csv]

Gene Symbol
DNAAF1
SERPING1
GPR84
PLAU
ATF3
ID1
HES4
PKD2L1
RUFY4
DEFB1
SEMA6B
TNFAIP3
TCN2
IL1RN
GADD45B
OAS3
ERMN
MT2A
NFKBIA
DDIT4
DOCK4
AGRN
MDK
CTSL
MSR1
CD274
FLVCR2
ICAM1
XAF1
FBXO39
EMP1
ETV7
NFKBIE
ZC3H12A
PER1
BATF2
IL17REL
FAM209B
UPB1
APOBEC3A
PELI1
EREG
IFITM10
ARL5B
CCIN
ZNF684
IER3
ANKRD22
NR4A3
UBE2L6
TNNT3
PFKFB3
IL27
HIF1A
RAB20
PML
EPSTI1
PRLR
HIC1
IL31RA
SMTNL1
C2
PHACTR1
HELZ2
AREG
LAMB3
IRAK2
IER5
CD69
VEGFA
IFITM1
TENT5A
CXCL11
PIM3
IFIT3
PLK3
SESN2
C1QA
MARCKS
TMEM123
PARP14
CCNA1
KCNMA1
SMAD6
CCDC194
FCAR
NBN
CD83
FOSB
NFKBIZ
CDKN1A
KLF5
ZBTB43
RASGEF1B
RILPL2
PFKFB2
SH3PXD2B
KLF10
NFKBID
IFIT5
ABCA1
HBEGF
FFAR3
TRIM38
PTGES
EAF1
SH3D19
TMIGD3
MOK
NLRP3
CD300E
GNA15
ADORA2A
MYO10
TRIM22
FAM209A
NXT1
SOCS3
B3GNT5
MAFF
PPP1R15A
IFIT2
UPP1
NAPA
SPHK1
KIAA1958
KCNK5
GZF1
RIN2
GBP5
FBXO6
LILRB4
MS4A4A
JUN
PIWIL4
PPP1R15B
TSC22D3
TOMM40L
MAD2L1BP
TIPARP
B4GALT5
NINJ1
SKIL
GCH1
CD177
NRIP1
RIPK2
PARP12
MOV10
CHD1
IFITM3
SAT1
GADD45G
PIGA
IL4I1
RIT1
IRF1
ACVR1B
RLF
ADAM9
MFSD2A
RNF138
SRGAP2B
N4BP1
RBM7
WDFY1
RALGDS
DUSP4
FGF13
LGALS8
CFL2
LRRC70
DDX60L
SMURF1
DUSP10
PLIN2
TTC21A
DDIT3
FCER1G
RAB1A
ZCCHC2
ARL8A
BLVRA
ELL
BCL3
LIMK2
HSPA2
MAP3K8
PATL1
ARID5A
STARD4
SLC1A2
KLF4
ZNF165
ACOT9
EHD4
IGSF9
DHX58
SAMD8
METRNL
CDC42BPG
CD63
TOM1
CES1
DUSP5
RABGEF1
RETN
NTNG2
RAP2C
LILRA5
PLAUR
FFAR1
PLIN3
EPAS1
ICAM5
SRGAP2
IRF9
NECTIN2
CLEC4D
ZNFX1
ETF1
STAT1
DDAH2
SLC9A8
GBP4
AK4
MAPK6
GBP1
USPL1
SOCS1
GPAT4
NUB1
MERTK
IFI30
MMP8
REL
KLHDC7B
TUFT1
RGS1
NFKB2
LDHA
KLHL15
CREM
RELB
FFAR2
NFKBIB
UGCG
GPR35
SAMD4A
BATF3
PGS1
JMJD6
CSF1
TREML4
ELMO2
PDE4B
MCL1
GJB6
ATG2A
APOL6
DCUN1D3
RUBCN
CACNA1A
MXD1
BHLHE40
SCML1
LHFPL2
CD82
CD80
NR4A2
TMEM167B
ETS2
STAC3
CCDC181
SRGAP2C
MARCO
TFG
CLP1
SLC35E4
GRPEL1
CHMP2B
MAFB
SCARF1
USP30
LMNA
CMTR1
ZNF496
FNIP2
CD163
TLR2
PPIF
PI4K2A
FEM1C
DAAM2
CARD19
CSNK1D
TRAFD1
STAT2
AKIRIN2
PP2D1
STX11
LAPTM4A
SMAD7
ITPRIP
GTPBP1
TMEM119
PHF11
MAPKAPK2
ELF1
TOB1
ID2
TNFRSF12A
CHKA
SYTL3
KLF9
LRG1
IRF5
CLEC4E
GTPBP2
HMGCS1
GNG5
C16orf87
CSGALNACT2
TNFAIP6
MEF2A
ACSL1
APBB2
WHRN
TNFSF13B
NCOA7
PTCH2
PLEK
LATS2
HMOX1
LACTB
JAG1
SLC3A2
SERTAD3
DNAJC25
SIPA1L2
DRAP1
IDI1
EFHD2
SELENOI
ALDH1A2
PRKCE
MT1X
ECE1
CDK16
HILPDA
SMIM3
JMJD1C
BRI3
HIVEP1
KLF6
FAM20C
CYSTM1
CHD4
PHF1
FRMD3
ZMYND15
PSTPIP2
CNEP1R1
SAT2
DYNLT1
TMEM62
CWC25
ZFP36
SERTAD1
TWF1
C3orf38
RAB34
FUT4
GABARAPL1
SLC15A3
ADAM17
THEMIS2
PLAA
TFEC
RLIM
IL1R2
ANKRD42
YPEL5
RICTOR
DSE
SPPL2A
AHR
PLP2
ADM
ADGRG3
NPC2
TRAF6
HK2
KIRREL3
SOCS6
RNF213
STOML1
ERLIN1
EXOC3L1
TLE3
FBN1
TSPYL2
PARP11
MYADM
MICB
CHMP4B
ERO1A
SLC31A2
MUC16
PDCD1LG2
RNF144B
NFIL3
PHC2
JDP2
LGALS9
SLC15A4
TMEM255A
USP50
GORASP1
RAB8B
RARA
LMTK2
AP1G1
BTG3
MYO7A
PARP9
CDKN2D
ZFAND2A
LONRF3
CSRNP1
ADAP2
YTHDF3
CCNL1
TNIP1
HSH2D
SBF2
SYAP1
JUND
NT5C2
ECHDC3
TMED7
SLC16A6
CEACAM1
PTX3
SSTR3
GAB2
RUSC2
CTSD
C8orf76
NAPB
OSM
TRIM6
CMC2
NECAP1
HNRNPLL
OLFM4
BCL2A1
SBNO2
TIFA
AZIN1
TBK1
PDE2A
TNFSF10
MILR1
PTPN1
PIK3R5
RAB8A
MX2
TOR1B
FCGR2B
TMEM268
SERPINB1
LYN
CCDC9
POFUT2
PIP4P1
BIN3
NEXN
STXBP2
TDRD7
GRAMD1B
IFNGR2
FLOT1
GM2A
SNN
TBC1D7
CREB3
CACNA1E
ARID4B
GBP2
SHISA5
GNE
RAB5A
ZEB2
FAM8A1
SLA
XRN1
GLA
EHD1
EMP3
CCL3
TSC22D2
CDK17
ANKRD33B
BZW1
BLOC1S2
IL18R1
CNIH4
RNF19B
COQ10B
PSME2
ZCCHC24
SEMA3B
PDIA3
YES1
TAF13
GRB10
CALCOCO2
ERP44
PLAC8
ADCY3
GCNT7
CPD
CCNJ
ZNF267
HSPA1B
P4HA2
MPO
TUBB6
RHBDF2
APOBEC3B
IVNS1ABP
IFNGR1
STX12
TREM1
SP100
AZI2
TICAM1
VAMP5
BMF
MTMR14
SLC2A3
BTN2A2
PLK2
KLF11
ARHGAP26
AFF4
ADCY4
OSMR
LGALS1
KCNE1
COL9A2
BUD31
RBM11
GOLGB1
FMNL2
WDR45B
MIER1
RELT
SLC2A14
LONRF1
TLE1
CD2AP
SLC25A25
GGNBP2
SLC43A3
LCP2
USB1
ABCA13
INSIG1
C1GALT1
B4GALT4
HP
AGFG1
FCGR1A
RAB24
SARNP
ANKRD28
SECTM1
CD300LF
ALDH4A1
RHOG
SQSTM1
TMEM132D
DCTN4
BAIAP2L1
TRIM25
MOB4
IRAK3
BCL10
CDK7
CFAP45
SPRY2
F12
PLEKHM2
SORT1
CDC42EP4
CTNNB1
DIABLO
KDM5B
P2RY2
DENND5A
IRGQ
RNF7
VAT1
C3AR1
IER5L
NMI
MYLIP
TIMP1
ATP6V1F
CARD16
CREG1
SPRTN
ARPC5L
CLN8
MKNK1
SYNPO2
TMSB10
TENT4B
C3
P2RX4
SCO2
TMEM170B
TMF1
GSTO1
BCL7B
RBCK1
CEBPB
GBP6
CCR1
KMT5A
ZC3H11A
ARF4
OSER1
DCTN6
SERPINB9
ZC3HAV1
TP53BP2
MTCH1
B3GNT2
SNX9
MAP1LC3B
SRGN
CCNK
HLA-A
ZNF324
PNPLA8
VPS18
FOS
C12orf76
ZNF292
DNTTIP2
KCNK7
SH2B2
RNMT
ZNF791
COL17A1
TYMP
NR1H2
CIB1
BPI
ZBTB10
MT1F
UBC
MAP1LC3B2
HERC3
CRTC2
PTS
SLC25A36
BTBD19
G0S2
IL15
ETFRF1
KDM6A
TRAF4
EIF5AL1
WTAP
DNAJB9
CD1D
CCDC85C
MASTL
PTPN7
ZNF687
ATP6AP1
STK17B
LITAF
UBE2F
MVD
CAPG
CLIC4
VSIR
PDE4D
ZBTB16
SP110
DUSP1
RSRC2
ZNF331
FBXO33
NRN1
C5orf58
SYNJ1
DDX60
DCP1A
MAFG
ASPH
ZNF326
MCEMP1
BCLAF1
DOT1L
ZDHHC20
NDUFAF5
ZNF821
DOCK1
LCN2
AQP9
MED26
PRKD2
DNAJB1
WHAMM
STARD8
IL18RAP
IFT20
DENND3
ANKHD1
VPS9D1
ITGA9
ZNF281
PTPN2
TEC
OLR1
SDC4
DUSP2
DEDD2
SH3TC1
FOXN2
DNAH17
UBALD2
CLEC5A
PCBP3
STX1A
TNF
GNG2
CAMKK1
LAMTOR3
IL1RAP
ZNF394
TP53BP1
LMO2
HELB
CFAP43
RABGGTB
SRF
PCIF1
SLC23A2
ST3GAL4
SLC26A8
CXCL16
UBE2D1
NOD2
CHSY1
C9orf72
NAMPT
SLC5A9
LTF
TMEM140
SEMA7A
ANXA5
CHRNB2
RSPH9
RHBDD2
ALOX5AP
FBRS
RFX2
CCDC157
CLEC6A
SELL
PDLIM7
FHL3
RNASEK
ENPP2
UNC93B1
TRIB1
KIF9
TCN1
MAPK7
EIF5
RAB5IF
CBX6
NRIP3
MPZ
SGTA
JUP
SERTAD2
KDM3A
MAP2K6
CYTH4
TMCC3
HSBP1
CEACAM6
EMD
ARHGAP29
IDO1
PRKAG1
ARG1
RGL4
MLF1
RBM4
PLIN4
N4BP3
CYTIP
CASP5
UNC119
SNAPC1
LILRA6
GRINA
ANXA1
PHF13
COL8A2
RBM44
SERPINE1
MROH6
PRR7
DDO
ZC3H3
TANK
RELA
SDSL
SLC19A2
TMEM132A
CXCR4
GFOD1
TRA2A
EPS8L1
SMPD2
GALE
SH3D21
AVPI1
MYZAP
ZNF34
TNFRSF21
B2M
HLX
ETV6
P2RY1
PPP1R2
ARRDC4
RIN1
ZNF20
SIRPD
TRIP10
PLSCR4
TNFAIP2
CEP295NL
IDS
TNXB
PPM1N
MED25
IRS2
DNMBP
CALHM6
ABI3BP
TMEM67
NAIP
DGKZ
ABHD8
SEZ6
CRISP3
OR2B6
PLAGL2
TNNI2
SELENOK
CEACAM8
PGPEP1
DEFA3
LY96
PTP4A1
GADD45A
TPST1
BATF
ZNF433
IFNG
SAMD4B
ALDOA
JUNB
VDR
CLCF1
IL1RL1
ELF4
CASZ1
HCAR2
S1PR2
POLR2A
PER2
TRAF3IP2
PLEKHG2
MAGI2
VSTM1
COL7A1
LRRC37A
TGM4
GLUL
RIPOR1
SDR42E2
KITLG
SMC1B
C1QTNF7
TGM2
CCL3L3
GPX3
LENG9
RANBP17
TAF1C
SH2D3A
CLEC12B
SERPINB10
PMAIP1
TNNT1
DEFA4
MYO3B
SIGLEC14
ZFP92
VSIG4
DMD
ATOH8
U2AF1
