# Supplementary material for: Integrative Transcriptomic Analysis Reveals Distinct and Shared Host Responses in Dengue and Chikungunya Infections
Source: Int J Mol Sci. 2026 Jun 19;27(12):5552. doi: 10.3390/ijms27125552 (PMC13299182; doi:10.3390/ijms27125552)
Supplement: Supplementary file 1 [file ijms-27-05552-s001.zip › Table S2 CrossMAS_Ranked_Genes/Ranked_Upregulated_CV_Training_Set_3_Dengue,_Chikungunya.csv]

Gene Symbol
IFI27
SLCO4A1
HESX1
USP18
CXCL10
CCL2
RSAD2
SPATS2L
ISG15
MX1
IFI6
EPHB2
GALM
OTOF
ZBP1
IFIT1
TXNDC11
IFI44
LAMP3
ISG20
PPARG
RGL1
SIGLEC1
ERICH3
FAM72A
HMGB3
ESPL1
P2RY6
OAS2
IFI44L
PIM2
CMPK2
OASL
MTHFD2
SLC1A3
CNP
IL10
NDUFV2
ELL2
HERC5
IRF7
IFI35
OAS1
MAP3K13
RMI2
ITGA7
BLZF1
UBE2J1
ERI1
LGALS3BP
LMNB1
SLC35B1
CALR
SEC24A
ABTB2
PLSCR1
LAP3
BRCA2
HERC6
PGAP1
IFIH1
C1QB
CKAP4
RRBP1
RNASE2
CCRL2
CD38
BAK1
GYG1
HSPA5
NT5C3A
DNAJB11
TK1
PLPP3
SAMD9
EXOSC4
LY6E
TBL2
MORF4L2
HJURP
PHTF1
REC8
POMP
ETV5
GAS6
LGMN
AIM2
SAMSN1
PNPT1
EIF2AK2
PSMA6
APOL1
SCARB2
FNDC3B
PI4K2B
HSPA13
CASP7
SLC7A5
GBP3
LDLR
ATF5
BST2
FKBP5
SAP30
HAVCR2
ANKDD1A
GAPDH
HMGB2
ORC1
RTP4
UBE2S
SAMD9L
LOC112267968
BIRC5
SLC7A11
HSP90B1
TRIM5
E2F1
IL15RA
SDF2L1
RPL22L1
IGF2BP3
MT1E
SUCNR1
TMEM45A
ACVRL1
KIF18B
