# Supplementary material for: Integrative Transcriptomic Analysis Reveals Distinct and Shared Host Responses in Dengue and Chikungunya Infections
Source: Int J Mol Sci. 2026 Jun 19;27(12):5552. doi: 10.3390/ijms27125552 (PMC13299182; doi:10.3390/ijms27125552)
Supplement: Supplementary file 1 [file ijms-27-05552-s001.zip › Table S2 CrossMAS_Ranked_Genes/Ranked_Upregulated_CV_Training_Set_3_Dengue.csv]

Gene Symbol
SDC1
NDUFC2-KCTD14
ALDH1L2
E2F8
UCHL1
MZB1
BUB1
BHLHA15
NES
RNASE1
MET
RRM2
IGLL5
FBXO16
DLGAP5
CDK1
DEPDC1
KCNN3
CDC25C
TROAP
SHCBP1
BUB1B
INAVA
KIF4A
ESCO2
CDCA2
HMMR
ASPM
TSHR
ITGA8
CENPA
TNFRSF17
KIF14
CAV1
MELK
KIF2C
CDC20
SCIN
CCNA2
GGH
MIXL1
CCNB2
TXNDC5
CEP55
NCAPG
TRIP13
NUF2
PIR
CCNB1
SLCO2B1
CDCA5
IGF1
MCM10
EXO1
NEK2
CDC6
ZWINT
PHKA1
BFSP2
TTK
PLK1
CDC25A
AURKB
JCHAIN
GTSE1
KIFC1
FOXM1
DMC1
PYCR1
MKI67
MYBL2
ANLN
TOP2A
IFI27L1
CCR10
SKA3
TP73
UBE2C
TICRR
DIAPH3
TPX2
KIF20A
SPAG5
EME1
POLQ
CFAP54
KIF23
PCLAF
PKMYT1
KLHL14
CKAP2L
CENPE
DEPDC1B
CDC45
SLC6A9
STIL
CHAC2
UTS2R
SH2D4A
FN1
ITM2C
DTL
ZNF215
SMIM33
SKA1
CDKN3
E2F2
SLC16A14
ADAMTS2
AURKA
CENPF
E2F7
SPAG6
CDCA3
SLC2A5
HASPIN
PTTG1
TYMS
KIF11
GINS1
PMEL
POU2AF1
NCAPH
FAM72C
DEPP1
DSCC1
IGLL1
CNKSR1
CDCA8
RAD54L
FAM72D
KNL1
NDC80
CRYBB1
GINS2
NUSAP1
TERT
RAPGEF5
KIF15
CHAC1
PDIA4
OIP5
PRDX4
CLSPN
SPC24
DERL3
GMPPB
ABCB9
TEDC2
RAD51
PDIA5
PHGDH
ARHGAP23
SPAG4
CDT1
ARHGAP44
NUGGC
WNT5B
CHPF
UHRF1
LAMC1
UBE2T
POLE2
CHEK1
MYDGF
NT5DC2
WDR62
CCL25
PALD1
GLDC
CENPM
SLC38A5
FKBP11
FAM72B
CIP2A
ZBTB32
SEC11C
GMNN
MND1
PSAT1
KIF18A
CGN
ELOVL3
TIMD4
HPDL
KIF24
XBP1
SPC25
CCNE1
POC1A
CENPU
TNFRSF13B
CIT
JSRP1
MANEA
STAP2
PARPBP
ARHGAP42
XRCC2
TMEM198
TUBG1
GINS4
PIMREG
MANF
CCR2
FCRL5
MUC1
CENPW
C1orf167
SPATS2
CASP3
HELLS
RACGAP1
KCNA2
RECQL4
SPSB1
CKS2
BCL2L14
ADAMTS14
IQGAP3
CDKN2A
DONSON
LMAN1
CENPI
CEP128
CCNE2
MACC1
SSC4D
MCM4
DENND5B
FABP5
TOP1
TRAM2
C1QC
STT3A
PLK4
MCM2
RAD51AP1
SRP54
ECT2
UNC13B
GPRC5D
FEN1
DNA2
BRCA1
EAF2
WFS1
ASS1
ORC6
SLC1A4
CCNF
DDR2
GPT2
TRIM69
MAD2L1
NEIL3
EZH2
ABCB6
HID1
MYO1D
SLC4A11
MYL6B
BHLHE41
RRM1
C1GALT1C1
RAB3IL1
SEC24D
PRC1
SIL1
AXL
PDIA6
SGO2
CTNNAL1
OXCT2
ARHGAP11A
MAN1A1
PAICS
SLC12A8
WDHD1
PPIB
FAM98A
PCNA
MMACHC
MTFR2
FBXO43
ST6GALNAC4
TNFSF15
UAP1
CABLES1
IRF4
ERLEC1
NME1
SLC25A4
DARS2
MCM6
POLR3G
SAPCD2
PHYHD1
CLPTM1L
HIBCH
SLC17A9
TXNDC15
DDIAS
STMN1
KCP
SGO1
FANCI
SHMT1
KNSTRN
GAREM1
SEL1L3
B4GALT2
MTHFD1L
ERGIC2
TXNDC17
NDUFAF1
SERPINB2
ERCC6L
SRPRB
CENPN
ATAD2
CTPS1
SPATA24
MOXD1
C4B
FBXO5
SPDL1
PROB1
GMPPA
GINS3
CCDC150
FKBP2
CRELD2
TIMM8B
SMC4
SSR3
RHBDD3
PARM1
CCDC51
KNTC1
KDELR2
SEC23B
RFC3
COPG1
INTS13
ADAM19
NCAPG2
SLC44A1
NET1
PIF1
CD27
DYRK3
RFC4
FADD
CFB
MRPL22
YWHAG
TRAIP
MRPL15
TCF19
SEC61G
RPS26
HYOU1
PREB
CSTF2
METTL1
CD180
B9D1
MLEC
PLEKHH3
PSMA3
BRIP1
CCDC163
AQP3
TRMT1L
YWHAE
FICD
COBLL1
FAM111B
RPN2
SPCS2
COQ3
ARMCX3
DAB2IP
SEC22B
DCPS
PRDX1
COL4A4
TMEM208
BYSL
SLC25A10
LMAN2
ALG5
SEC61B
SELENOS
GNL3
COPB2
FKBP14
ISOC2
ALDH7A1
ATOX1
SMC2
PSMB5
GRWD1
NOMO1
INTS7
ACAT1
CCDC34
AUNIP
REXO5
B3GNT9
SLCO5A1
ROMO1
SRM
HDLBP
ACP2
TIMM17A
TMEM106C
CKS1B
DHFR
SLC35F2
LAG3
MRPL27
ADA
UGGT2
CPNE5
SSR4
PKHD1L1
HMBS
QPCTL
CDCA7
ANG
SEL1L
RPL26L1
TIPIN
ALG14
IDH2
TMEM258
BIK
LRR1
GART
MCEE
SUB1
ORMDL2
SNRPG
WDR76
C11orf98
NOMO2
MGAT2
SEC61A1
DSN1
RBBP8
EDEM2
CSE1L
TIMM10
EARS2
FAM3C
TBC1D8B
PDK1
PSMC2
SIX5
CALU
CXCR3
TCEAL9
NUP37
CDH1
ENTPD7
CENPQ
CHRNA5
TTC23
PSMC6
TRIP6
DNMT3B
CHAF1A
NME1-NME2
NAT1
MRPS7
SYCE2
PRR19
FARSA
NOP16
GCSH
SLC39A14
HSPD1
PSMA8
SLC16A1
UTP11
PRR11
EIF2S2
GALNT14
BLM
HNRNPAB
TXN
ATP2A2
TMED9
SLC39A7
NANS
KEAP1
MAGED1
GEN1
MESD
RNASEH2A
GNB3
SASS6
EIF4G1
FRRS1
AIFM2
P4HB
TENT5C
MTHFD1
CENPO
PPIL1
HMGN5
ATP13A1
SLAMF7
PODXL
ETFDH
MCM7
CASP10
MED18
COL24A1
MGAT3
EIF2B3
PRMT5
TIMELESS
CENPS
SCAMP5
DTYMK
ZWILCH
CCNC
NEU1
HM13
PGM3
NCOA3
TLR7
MYCBPAP
MCM3
FDXR
RINT1
PSMC3IP
SCFD1
MRPL39
FOXRED1
ZC3HAV1L
CHAF1B
B4GALT3
PMM2
MCM5
MRPL58
CYB5R2
TIMM21
EDEM1
NDFIP2
PSMD11
RPL39L
LDLRAD2
GRIK4
EEF1AKMT4
LARP4
CEP57L1
SEC13
CHDH
USO1
REXO2
SMPDL3B
SCD
MRPL17
PLS3
ACADM
BTN1A1
CADM1
WDR4
CDK2
PNPO
FAM20A
GALNT2
ATG4A
SLC27A2
EIF2S1
OR7E24
TMEM60
PSMD12
ATP5PF
ACBD7
FH
DHCR24
SLC33A1
NDUFB3
JPH4
SNRNP25
GOT1
CTU2
MRPL46
ASF1B
TANC1
CYP2J2
GLRX2
CD59
RAB38
EMC2
LRRCC1
MFAP1
GFM2
RPA3
ATAD3A
LNP1
CGAS
CDKN2C
DPAGT1
PSMB6
SAR1B
MRPL12
GALK2
PSMA5
USP14
CCDC47
NDUFA9
PXMP2
HSD3B7
GSTCD
MRPS18C
CLCC1
MRPL32
RPS27L
IDE
FKBP7
XCR1
ALG9
TRUB2
COA6
NDC1
DENND2C
DDOST
MRPL51
MRPS18A
KIF20B
SUV39H2
GOLPH3L
FANCG
CISD1
COMMD1
EBNA1BP2
MRPS18B
PSMD14
PRDX3
DNAJC1
SRP68
BMP6
CHID1
CD70
CHCHD1
ALG1
C1R
DBF4B
PRIM1
IDH3A
BCAR3
ASNS
C16orf95
MCM8
SLIRP
EHHADH
LMNB2
PHLDA3
ESR1
MAIP1
OSTC
RPN1
TM9SF1
COX17
RAN
CRACR2B
MYH11
LPIN3
CCDC167
TMEM184B
DOHH
RFC5
UQCC2
SMTN
VRK1
ERH
COPB1
PDF
SEPHS1
SFXN1
MRPL13
FLT1
EMC7
YIPF2
CDC7
RRP1
SP140
PRDM1
PARP2
IFI16
FANCL
ARHGEF39
GPR180
MRTO4
GABRR2
CENPP
ARL1
TOR3A
NOL3
SLC39A8
PSMA4
UCK2
SRPRA
MAGEH1
GFPT1
TMEM156
BBS12
GLCCI1
HIRIP3
ALDH18A1
COMMD3
ADGRF3
INCENP
RANBP1
SPCS3
TMEM214
FAM98B
CCDC117
ARID3A
AIFM1
CENPH
UQCC1
MRPS33
FAM114A2
UQCRQ
EIF5B
YIF1A
SUCLA2
CLINT1
PLEKHN1
BET1
PSPH
NASP
CBR1
HSPE1
LYSMD1
SFXN4
SND1
ADM2
PSEN2
RMI1
HAT1
BOLA3
NSD2
ATP5MC1
PFKFB1
AK6
SYVN1
FUT8
MRPL2
UBE2G1
CLDN12
CPSF2
SFXN2
NDUFA7
NDUFAB1
MAPK12
GEMIN6
COL9A3
CENPS-CORT
EEF1E1
HACD3
ITGA3
UBA5
LRRC40
XRCC3
TUBA1B
TPD52
RPP40
ALG3
POLN
ACTL6A
CHMP5
GCAT
CLDND1
VCP
APOO
METTL13
ZGRF1
BSCL2
RASGRP3
C11orf24
PAAF1
UGDH
TMEM263
RBKS
NUDT6
NTHL1
FBXO22
LARP1B
IMMP1L
GMDS
PPA1
FANCA
STARD5
PPP2R1B
BSPRY
DENND1B
ATP5MC3
CEP97
MRPL53
SQLE
GSTZ1
HLTF
ARHGEF5
PARP1
IGSF8
COPE
MTX2
MRPL37
MINPP1
PFAS
DDX11
BOLA2
BOLA2B
FASTKD1
EXOSC3
WNT11
PSMG1
RBM45
PSMA2
KIF22
TMEM41B
FAM90A1
ITGB7
VASH2
STBD1
SKA2
MMS22L
MBTPS2
FARSB
NUCB2
AHI1
AVEN
TONSL
EIF4E
ATAD5
WDR12
GORASP2
NOC3L
TUBB
RCCD1
GPD2
TRMT10A
PIGF
MRM1
PPAT
SSR1
SLC7A1
MRPL35
CBX5
CENPL
PRIM2
COA7
ZNF613
ALG2
MPV17L2
IBTK
FKBPL
CD320
UMPS
WDR18
BARD1
SEMA4A
BRI3BP
RABAC1
EEF1AKMT1
RIDA
STT3B
RAD51C
LIG1
MCC
