# Supplementary material for: Integrative Transcriptomic Analysis Reveals Distinct and Shared Host Responses in Dengue and Chikungunya Infections
Source: Int J Mol Sci. 2026 Jun 19;27(12):5552. doi: 10.3390/ijms27125552 (PMC13299182; doi:10.3390/ijms27125552)
Supplement: Supplementary file 1 [file ijms-27-05552-s001.zip › Table S3 Consensus_Genes/Consensus_Downregulated_Ranked_Genes.json]

{
  "Dengue_unique": [
    "LYPD2",
    "ADAMTS5",
    "SEZ6L",
    "OLFM1",
    "CD1E",
    "KNDC1",
    "CACNG6",
    "LGALS9B",
    "EBF4",
    "DBNDD1",
    "TPPP3",
    "DLEC1",
    "NPTXR",
    "GPR153",
    "CAMK2N1",
    "FXYD7",
    "LYNX1",
    "SYNPO",
    "CLIC3",
    "PDE7B",
    "ENHO",
    "NXPH4",
    "MAGEE1",
    "COL13A1",
    "TEAD2",
    "NRXN2",
    "SLC16A11",
    "NUDT11",
    "L1CAM",
    "APBA1",
    "PMP22",
    "PCDH1",
    "LINGO2",
    "TPBGL",
    "EPHA4",
    "PLXNA4",
    "SDK2",
    "ZNF395",
    "ADGRB2",
    "SEMA5A",
    "CXCR5",
    "ZMAT4",
    "FAT4",
    "AHNAK2",
    "CRYL1",
    "AFF2",
    "RAB37",
    "SH2D1B",
    "TKTL1",
    "GSTA4",
    "CAPN5",
    "CNTNAP2",
    "KANK3",
    "CELSR2",
    "RHOC",
    "RPS6KA2",
    "PRSS23",
    "DHRS3",
    "VIPR2",
    "GPR150",
    "LARGE2",
    "NR4A1",
    "FGFBP2",
    "GDF7",
    "DLG5",
    "ARHGEF25",
    "DIRAS1",
    "VEPH1",
    "CKB",
    "PLEKHG1",
    "ADGRD1",
    "PHC1",
    "ZDHHC1",
    "FZD4",
    "STXBP1",
    "SULF2",
    "IL9R",
    "BAIAP2",
    "SYNGR3",
    "GPR157",
    "SGSM1",
    "LGR6",
    "SLC45A1",
    "LGALS9C",
    "CA11",
    "ZNF469",
    "PEG10",
    "PPM1H",
    "BNC2",
    "ANGPT1",
    "BHLHE40",
    "SYBU",
    "RAB3A",
    "ZFYVE28",
    "MARCKSL1",
    "BTNL9",
    "CDHR1",
    "ARVCF",
    "CORO2B",
    "RAB11FIP5",
    "LDOC1",
    "PLCB1",
    "HGSNAT",
    "NCAM1",
    "PRSS1",
    "SMKR1",
    "HLA-DQB1",
    "CABP5",
    "PRRT2",
    "PHLDB2",
    "CACNA2D2",
    "CXCR4",
    "ENKUR",
    "CLCF1",
    "AFAP1",
    "C1orf21",
    "YPEL1",
    "CD22",
    "HLA-DQA1",
    "CD1A",
    "NUAK2",
    "PALLD",
    "PAQR7",
    "FEZ1",
    "SNED1",
    "SMAD7",
    "FRMPD3"
  ],
  "Chikungunya_unique": [
    "ZNF404",
    "PTGS2",
    "GZMK",
    "ZNF208",
    "ZNF860",
    "FCRL2",
    "FAM184A",
    "SNRPD3",
    "SLC4A10",
    "ZNF737",
    "KLRG1",
    "LRRN3",
    "ZNF181",
    "CLEC17A",
    "TLR10",
    "ZNF583",
    "AGFG2",
    "JAKMIP2",
    "OSGEPL1",
    "LIMA1",
    "TNFRSF9",
    "ZNF559",
    "ARL6",
    "ZNF84",
    "BMPR1A",
    "PIGX",
    "IKBIP",
    "ZNF382",
    "WDR6",
    "ABCD2",
    "CD200R1",
    "CD79B",
    "ZNF354A",
    "MRI1",
    "SACS",
    "ZNF527",
    "TTLL1",
    "B4GAT1",
    "NUDT5",
    "TMEM42",
    "ZNF248",
    "DPP4",
    "MS4A1",
    "THNSL1",
    "ECI2",
    "WLS",
    "TRIM65",
    "ZNF658",
    "ZNF514",
    "TIGD5",
    "MOSMO",
    "TRIM27",
    "EOMES",
    "PYROXD2",
    "AVIL",
    "ZNF626",
    "ARMCX2",
    "METTL2B",
    "PI3",
    "KBTBD3",
    "OSBPL10",
    "ELP4",
    "ZNF696",
    "ZNF30",
    "HKDC1",
    "ZNF420",
    "METTL2A",
    "ZMYND11",
    "ZNF813",
    "DFFA",
    "MRFAP1L1",
    "MPZL1",
    "TRAF5",
    "GATM",
    "IRF2BP1",
    "ISOC1",
    "NLRC3",
    "ZNF594",
    "ZNF793",
    "MTFMT",
    "ZNF85",
    "LYRM7",
    "ZMYND19",
    "ZNF354C",
    "PZP",
    "CR2",
    "TFB1M",
    "LCK",
    "PCYOX1",
    "ZNF285",
    "ATM",
    "PDE4DIP",
    "ZNF582",
    "ZNF74",
    "DTYMK",
    "TBC1D4",
    "HDAC9",
    "CXCL1",
    "RPS6KA5",
    "NAP1L2",
    "ANKEF1",
    "ZNF681",
    "CBX1",
    "ENTR1",
    "TCEANC2",
    "ZNF287",
    "KAT14",
    "ZNF320",
    "AGMAT",
    "GEMIN6",
    "ZNF568",
    "CLK2",
    "ZNF302",
    "SPRED1",
    "ANAPC1",
    "C3orf18",
    "MDFIC",
    "A2M",
    "UNG",
    "GOPC",
    "ZNF419",
    "HSPA1L",
    "ACTL6A",
    "KCTD7",
    "KATNBL1",
    "ZNF257",
    "THEMIS",
    "TRMT13",
    "ZNF786",
    "ZNF607",
    "TRIM32",
    "ESYT1",
    "FAM219B",
    "HENMT1",
    "ATP8B2",
    "BOLA1",
    "JPT2",
    "BCKDHB",
    "SIT1",
    "ACSS1",
    "BBS10",
    "COG8",
    "CDCA7L",
    "LRRC45",
    "S1PR4",
    "TBC1D10C",
    "ZNF692",
    "CD19",
    "EPHB4",
    "ZNF283",
    "BPNT1",
    "TCFL5",
    "UBASH3A",
    "CNNM3",
    "PTPN13",
    "HGH1",
    "ALDH18A1",
    "ITGA6",
    "ZSCAN26",
    "BRI3BP",
    "ZNF91",
    "CCDC102A",
    "IL7R",
    "C12orf57",
    "SYNJ2BP",
    "DNAJC24",
    "ZFP28",
    "TMEM177",
    "RASGRF2",
    "GATD1",
    "UTP6",
    "DNAJA3",
    "KRT23",
    "NUDCD1",
    "ZFP62",
    "MSANTD2",
    "DTD2",
    "CPPED1",
    "TRAPPC12",
    "SIGLEC10",
    "TC2N",
    "RSAD1",
    "BTLA",
    "RBM4B",
    "MAGEF1",
    "AKR7A2",
    "IMPA2",
    "SLAMF6",
    "B3GALT6",
    "NCALD",
    "TST",
    "GPR34",
    "KNOP1",
    "ZNF501",
    "ZKSCAN7",
    "SYTL1",
    "LPXN",
    "PAQR8",
    "ASF1B",
    "ZNF260",
    "SUN1",
    "PIGM",
    "SAMD3",
    "NMT2",
    "PXMP4",
    "ELP1",
    "TMA16",
    "TYSND1",
    "ACKR3",
    "PRMT2",
    "ZNF33B",
    "TMEM168",
    "TMEM273",
    "ZNF141",
    "ZNF32",
    "GZMA",
    "ZFP37",
    "CCDC142",
    "IL16",
    "GEMIN5",
    "AKAP1",
    "NT5DC1",
    "ZNF665",
    "CRYGS",
    "ZNF780B",
    "TSPAN2",
    "GLIPR1",
    "RBL2",
    "KLHL42",
    "ECHDC1",
    "ZNF816",
    "C5orf63",
    "ZNF71",
    "ZNF792",
    "RAD52",
    "MTLN",
    "ZNF343",
    "ZNF623",
    "ZNF17",
    "CHML",
    "TTC22",
    "ZNF891",
    "TMEM250",
    "EXTL2",
    "ZNF232",
    "DNASE1",
    "EXD2",
    "MRPL24",
    "XPC",
    "YAE1",
    "DTWD2",
    "KRCC1",
    "TMEM218",
    "SKP2",
    "LRRC1",
    "ZNF146",
    "KLHDC3",
    "WDR12",
    "RIOX2",
    "PARP1",
    "TDRKH",
    "JRK",
    "WNT16",
    "FANCE",
    "MRPL30",
    "ZDHHC16",
    "USP13",
    "GNB1L",
    "ZNF439",
    "VPS72",
    "DNAJC10",
    "ZNF486",
    "NIF3L1",
    "CCDC61",
    "ADGRG5",
    "ZNF606",
    "ZNF28",
    "ANKRD46",
    "ZNF48",
    "ACVR1C",
    "ZC2HC1A",
    "DOCK9",
    "GPR171",
    "CAT",
    "CHMP7",
    "JRKL",
    "ZNF540",
    "ZNF138",
    "CRYZ",
    "DPH5",
    "ANAPC7",
    "SLC46A3",
    "GSPT2",
    "CASD1",
    "ZNF234",
    "MAGEH1",
    "TMEM69",
    "MON1A",
    "ZFP14",
    "EIF4B",
    "ZNF717",
    "CD200",
    "ZNF671",
    "PKIA",
    "ERP27",
    "MKKS",
    "CETN3",
    "CMTM2",
    "PCID2",
    "ZNF2",
    "CDPF1",
    "ZMAT3",
    "DPY30",
    "SOCS2",
    "UMPS",
    "GCNT4",
    "ZNF772",
    "ALDH1B1",
    "HOMEZ",
    "DNAL4",
    "GIMAP7",
    "BIVM",
    "PAFAH2",
    "ELAC1",
    "ZNF616",
    "ABHD6",
    "NUP43",
    "MAN1C1",
    "RUVBL1",
    "PEX6",
    "TXNDC15",
    "CENPQ",
    "ZNF268",
    "TRUB2",
    "SETD6",
    "DNAJC19",
    "IARS2",
    "TMEM223",
    "PDCD7",
    "ZNF485",
    "TSTD1",
    "FAM200A",
    "MRPS27",
    "RBBP9",
    "TMEM19",
    "ARHGAP25",
    "WDR3",
    "PCYOX1L",
    "ZNF132",
    "CD72",
    "GVQW3",
    "TMEM80",
    "DMAC1",
    "PREPL",
    "COG6",
    "NARS2",
    "ABHD14A",
    "RINL",
    "SLC4A7",
    "PSD4",
    "ZNF600",
    "POLR1B",
    "ZNF546",
    "ZBTB3",
    "CNPY4",
    "SDHAF4",
    "ABCC5",
    "ZNF347",
    "CACNB4",
    "BCS1L",
    "SLC26A2",
    "ZNF300",
    "CD8B",
    "CYP2U1",
    "ZNF585B",
    "WBP1L",
    "COQ9",
    "POLRMT",
    "TTLL12",
    "SLC35A1",
    "KLHL22",
    "CCM2",
    "ZNF345",
    "ACOX1",
    "MRPL50",
    "LCMT2",
    "ITPRIPL1",
    "ZNF836",
    "CD27",
    "MRPS26",
    "TRAPPC6A",
    "CD2",
    "SLC16A7",
    "NFS1",
    "STK38",
    "AARS2",
    "MREG",
    "ST6GAL1",
    "CHIC1",
    "LEO1",
    "MCM3",
    "ZNF253",
    "PIP4K2B",
    "ZFP3",
    "FANCF",
    "NME6",
    "IGIP",
    "NDRG3",
    "ZNF550",
    "CAMK2G",
    "PDCD2L",
    "NIPAL3",
    "ZNF589",
    "THAP2",
    "USO1",
    "MBLAC2",
    "UGT2B11",
    "PPIP5K1",
    "SPIN3",
    "JAML",
    "CXCR6",
    "NBPF15",
    "CCDC121",
    "PPP1R3F",
    "BCDIN3D",
    "ICMT",
    "FDXACB1",
    "FSBP",
    "ARMC10",
    "MMS19",
    "CHM",
    "ZFP30",
    "GNRH1",
    "PLCG1",
    "ZNF235",
    "THEM6",
    "KCNS1",
    "USP5",
    "APMAP",
    "MEX3D",
    "MRPS33",
    "PGM2",
    "PRMT7",
    "DUSP14",
    "GIMAP1",
    "ZNF41",
    "TBC1D9",
    "BCL2",
    "TMEM14A",
    "JAKMIP1",
    "NLRX1",
    "POP1",
    "TMEM79",
    "ZNF470",
    "UGDH",
    "DEF8",
    "METTL13",
    "CEP19",
    "FITM2",
    "F2RL1",
    "PLEKHG4",
    "SLC15A2",
    "NDUFA8",
    "SEMA4F",
    "DHFR2",
    "MICU3",
    "EEF2K",
    "SAC3D1",
    "IKZF2",
    "ZNF572",
    "ABAT",
    "CASP6",
    "ZNF749",
    "BLK",
    "PISD",
    "ZKSCAN4",
    "HEATR5A",
    "ZNF225",
    "ZFP69",
    "TNFAIP8L2",
    "IL32",
    "TTC16",
    "SPICE1",
    "GIMAP5",
    "GSTM3",
    "NTHL1",
    "MRM1",
    "RNF170",
    "ZNF286A",
    "SMARCAL1",
    "BANK1",
    "CD3G",
    "FAM50B",
    "LSM11",
    "NDUFAF1",
    "TAS2R20",
    "CCR7",
    "NLRP12",
    "ENPP5",
    "MME",
    "THOC3",
    "CAMSAP2",
    "MRPL51",
    "MSS51",
    "ZNF605",
    "ATRN",
    "CD3D",
    "ZKSCAN3",
    "SLC27A4",
    "PANK1",
    "LEF1",
    "PLPP1",
    "ZNF543",
    "ZNF780A",
    "ZNF691",
    "GPRASP2",
    "SLC46A2",
    "PECR",
    "CHCHD4",
    "P2RY10",
    "FAHD2B",
    "TMEM169",
    "CD180",
    "WDR54",
    "NHSL2",
    "ZNF613",
    "TRIM68",
    "PEX11A"
  ],
  "Common": [
    "CD1C",
    "NT5E",
    "FCER1A",
    "PTGDR2",
    "IL5RA",
    "HOPX",
    "PTGDR",
    "PDZD4",
    "PTPRK",
    "MATK",
    "TIGD3",
    "GOLGA7B",
    "CACNA2D3",
    "NMUR1",
    "GRAMD1C",
    "CRIP2",
    "CNR2",
    "NELL2",
    "TCL1A",
    "CASS4",
    "SPEF2",
    "CD96",
    "PLEKHG3",
    "TRIM2",
    "PI16",
    "CPA3",
    "FCRL1",
    "CD244",
    "FCRL6",
    "UST",
    "FBLN5",
    "HLA-DOA",
    "CTSF",
    "HLA-DOB",
    "RTN1",
    "SPNS3",
    "PDGFD",
    "CLEC9A",
    "PAX5",
    "ZNF853",
    "KLRB1",
    "ADAMTS1"
  ]
}
