# Supplementary material for: Integrative Transcriptomic Analysis Reveals Distinct and Shared Host Responses in Dengue and Chikungunya Infections
Source: Int J Mol Sci. 2026 Jun 19;27(12):5552. doi: 10.3390/ijms27125552 (PMC13299182; doi:10.3390/ijms27125552)
Supplement: Supplementary file 1 [file ijms-27-05552-s001.zip › Table S3 Consensus_Genes/Consensus_Upregulated_Ranked_Genes.json]

{
  "Dengue_unique": [
    "NDUFC2-KCTD14",
    "SDC1",
    "BUB1",
    "MZB1",
    "RRM2",
    "DEPDC1",
    "DLGAP5",
    "E2F8",
    "SHCBP1",
    "UCHL1",
    "BUB1B",
    "CDK1",
    "ESCO2",
    "HMMR",
    "CDCA2",
    "RNASE1",
    "CDC25C",
    "KIF4A",
    "ASPM",
    "SCIN",
    "BHLHA15",
    "CDC20",
    "CENPA",
    "NCAPG",
    "CEP55",
    "ALDH1L2",
    "MELK",
    "PIR",
    "FBXO16",
    "EXO1",
    "KIF14",
    "SLCO2B1",
    "CCNA2",
    "INAVA",
    "CDCA5",
    "GGH",
    "CCNB2",
    "KIF2C",
    "TROAP",
    "TRIP13",
    "GTSE1",
    "FOXM1",
    "ANLN",
    "PHKA1",
    "TOP2A",
    "PLK1",
    "SKA3",
    "ZWINT",
    "MKI67",
    "TICRR",
    "TPX2",
    "CDC25A",
    "KIF20A",
    "AURKB",
    "IGLL5",
    "KIFC1",
    "TNFRSF17",
    "TTK",
    "NUF2",
    "NEK2",
    "TSHR",
    "UBE2C",
    "CKAP2L",
    "CDC45",
    "PKMYT1",
    "SPAG5",
    "MET",
    "TXNDC5",
    "CCNB1",
    "DTL",
    "POLQ",
    "SKA1",
    "PCLAF",
    "STIL",
    "MYBL2",
    "PYCR1",
    "CENPE",
    "E2F7",
    "DIAPH3",
    "TYMS",
    "DEPDC1B",
    "KIF11",
    "GINS1",
    "KIF23",
    "JCHAIN",
    "NCAPH",
    "CENPF",
    "FAM72C",
    "CFAP54",
    "DSCC1",
    "CDCA3",
    "CHAC2",
    "RAD54L",
    "IFI27L1",
    "KNL1",
    "HASPIN",
    "BFSP2",
    "NDC80",
    "DEPP1",
    "GINS2",
    "AURKA",
    "NUSAP1",
    "CDCA8",
    "KCNN3",
    "PTTG1",
    "IGF1",
    "KIF15",
    "SLC6A9",
    "CLSPN",
    "SPC24",
    "CCR10",
    "E2F2",
    "RAD51",
    "OIP5",
    "TP73",
    "CAV1",
    "TEDC2",
    "SPAG4",
    "CDT1",
    "ITM2C",
    "DMC1",
    "UHRF1",
    "PHGDH",
    "EME1",
    "UBE2T",
    "MIXL1",
    "POLE2",
    "CHEK1",
    "SLC2A5",
    "CHAC1",
    "CENPM",
    "FAM72D",
    "WDR62",
    "GMNN",
    "KIF18A",
    "MND1",
    "PRDX4",
    "ELOVL3",
    "PDIA4",
    "GLDC",
    "SPC25",
    "CCNE1",
    "CENPU",
    "SLC38A5",
    "CIT",
    "NUGGC",
    "GMPPB",
    "PARPBP",
    "GINS4",
    "PSAT1",
    "CIP2A",
    "PIMREG",
    "ZBTB32",
    "KLHL14",
    "SEC11C",
    "HELLS",
    "CENPW",
    "RECQL4",
    "STAP2",
    "XRCC2",
    "IQGAP3",
    "MUC1",
    "PDIA5",
    "TUBG1",
    "CENPI",
    "CKS2",
    "DONSON",
    "CCNE2",
    "FN1",
    "CHPF",
    "MCM4",
    "FABP5",
    "MANF",
    "C1QC",
    "RACGAP1",
    "PLK4",
    "HPDL",
    "POC1A",
    "KIF24",
    "RAD51AP1",
    "SLC16A14",
    "ABCB9",
    "ZNF215",
    "FEN1",
    "MCM2",
    "NT5DC2",
    "ORC6",
    "CCNF",
    "DDR2",
    "BRCA1",
    "TOP1",
    "LMAN1",
    "MAD2L1",
    "NEIL3",
    "EZH2",
    "TNFRSF13B",
    "ARHGAP42",
    "DERL3",
    "MYL6B",
    "IGLL1",
    "PRC1",
    "MANEA",
    "SGO2",
    "UNC13B",
    "CGN",
    "DNA2",
    "FAM98A",
    "PCNA",
    "SPATS2",
    "CASP3",
    "MTFR2",
    "ARHGAP11A",
    "DENND5B",
    "SLC1A4",
    "UAP1",
    "MCM6",
    "WDHD1",
    "POLR3G",
    "XBP1",
    "NME1",
    "DDIAS",
    "STMN1",
    "SGO1",
    "FANCI",
    "RAB3IL1",
    "CEP128",
    "RRM1",
    "GAREM1",
    "C1GALT1C1",
    "CTNNAL1",
    "SLC4A11",
    "SLC12A8",
    "PDIA6",
    "CNKSR1",
    "CENPN",
    "FBXO43",
    "ATAD2",
    "CTPS1",
    "SLC25A4",
    "C4B",
    "FBXO5",
    "PAICS",
    "SERPINB2",
    "HIBCH",
    "SRP54",
    "EAF2",
    "ECT2",
    "SMC4",
    "KNSTRN",
    "TRIM69",
    "FCRL5",
    "CCDC51",
    "KNTC1",
    "NCAPG2",
    "CDKN2A",
    "GPRC5D",
    "RFC4",
    "SEC24D",
    "WNT5B",
    "ASS1",
    "KCNA2",
    "MRPL22",
    "TIMD4",
    "OXCT2",
    "TRAIP",
    "MAN1A1",
    "TCF19",
    "RFC3",
    "TXNDC17",
    "TRAM2",
    "PLEKHH3",
    "PSMA3",
    "ADAMTS2",
    "FAM111B",
    "TMEM198",
    "SEC61G",
    "PIF1",
    "NDUFAF1",
    "PPIB",
    "MACC1",
    "PRDX1",
    "TIMM8B",
    "CLPTM1L",
    "JSRP1",
    "ERLEC1",
    "SLC25A10",
    "SRPRB",
    "STT3A",
    "CRELD2",
    "ARHGAP44",
    "ALDH7A1",
    "ATOX1",
    "SPATA24",
    "SMC2",
    "GINS3",
    "ACAT1",
    "AUNIP",
    "TMEM208",
    "PHYHD1",
    "SPDL1",
    "RAPGEF5",
    "TIMM17A",
    "B4GALT2",
    "REXO5",
    "DHFR",
    "SPSB1",
    "MRPL27",
    "RHBDD3",
    "LAMC1",
    "SPCS2",
    "CDCA7",
    "GMPPA",
    "HMBS",
    "TIPIN",
    "ERGIC2",
    "SELENOS",
    "PROB1",
    "COQ3",
    "SNRPG",
    "MYO1D",
    "WDR76",
    "FICD",
    "DSN1",
    "INTS7",
    "TBC1D8B",
    "IRF4",
    "PSMC2",
    "TCEAL9",
    "NUP37",
    "YWHAE",
    "ERCC6L",
    "BHLHE41",
    "TRIP6",
    "ARMCX3",
    "CHAF1A",
    "NME1-NME2",
    "SSR3",
    "TMEM106C",
    "ACP2",
    "FKBP2",
    "BRIP1",
    "COPG1",
    "LRR1",
    "NOP16",
    "METTL1",
    "SLC39A14",
    "HSPD1",
    "TXNDC15",
    "C11orf98",
    "DARS2",
    "PSMA8",
    "ROMO1",
    "FKBP14",
    "ABCB6",
    "HNRNPAB",
    "CKS1B",
    "MMACHC",
    "KDELR2",
    "ST6GALNAC4",
    "UGGT2",
    "GEN1",
    "CCDC34",
    "SLC44A1",
    "FRRS1",
    "MTHFD1",
    "RNASEH2A",
    "HMGN5",
    "SLAMF7",
    "INTS13",
    "MCM7",
    "RPL26L1",
    "PSMB5",
    "MLEC",
    "EIF2B3",
    "SCAMP5",
    "ZWILCH",
    "DYRK3",
    "TMEM258",
    "LAG3",
    "SASS6",
    "SEL1L3",
    "EIF2S2",
    "SEC61B",
    "FDXR",
    "CENPS",
    "MRPL39",
    "MRPL15",
    "CHAF1B",
    "SCFD1",
    "NDFIP2",
    "PGM3",
    "SLC35F2",
    "LARP4",
    "CCNC",
    "GNL3",
    "RBBP8",
    "PLS3",
    "REXO2",
    "ACADM",
    "CDK2",
    "ZC3HAV1L",
    "HYOU1",
    "B9D1",
    "TTC23",
    "AIFM2",
    "PSMD12",
    "TXN",
    "FAM3C",
    "DHCR24",
    "SRM",
    "IDH2",
    "JPH4",
    "SNRNP25",
    "DCPS",
    "CSTF2",
    "PSMC6",
    "TIMELESS",
    "SLC16A1",
    "SMPDL3B",
    "ADA",
    "RPA3",
    "NAT1",
    "ADAM19",
    "CDKN2C",
    "PPIL1",
    "FH",
    "RPN2",
    "SAR1B",
    "GART",
    "MGAT2",
    "MRPL12",
    "ISOC2",
    "NOMO2",
    "ALG5",
    "ENTPD7",
    "HSD3B7",
    "MRPS18C",
    "RPS27L",
    "ATP13A1",
    "LNP1",
    "ASF1B",
    "ALG14",
    "EDEM2",
    "CALU",
    "KIF20B",
    "YWHAG",
    "FOXRED1",
    "SUV39H2",
    "BLM",
    "SSR4",
    "COMMD1",
    "HID1",
    "MCM5",
    "EMC2",
    "PSMD14",
    "WFS1",
    "BIK",
    "NDUFB3",
    "PRR11",
    "CHCHD1",
    "SLC27A2",
    "PRIM1",
    "SEL1L",
    "FKBP7",
    "ASNS",
    "DNMT3B",
    "SLIRP",
    "CDH1",
    "NOMO1",
    "PHLDA3",
    "LRRCC1",
    "MAIP1",
    "MCEE",
    "TMED9",
    "EIF2S1",
    "MYCBPAP",
    "GLRX2",
    "GCSH",
    "MYH11",
    "LPIN3",
    "CSE1L",
    "COPB2",
    "EEF1AKMT4",
    "UQCC2",
    "VRK1",
    "ERH",
    "TANC1",
    "MRPL13",
    "FLT1",
    "PDK1",
    "COL24A1",
    "CDC7",
    "NDC1",
    "PODXL",
    "PARP2",
    "FANCL",
    "ARHGEF39",
    "GPR180",
    "MRTO4",
    "CENPP",
    "MCM3",
    "PXMP2",
    "NOL3",
    "GFPT1",
    "TMEM156",
    "COA6",
    "SMTN",
    "ADGRF3",
    "IDH3A",
    "TLR7",
    "CENPH",
    "DTYMK",
    "PSPH",
    "HSPE1",
    "SFXN4",
    "ADM2",
    "CD59",
    "FANCG",
    "BOLA3",
    "SFXN2",
    "HAT1",
    "AK6",
    "PSMC3IP",
    "XRCC3",
    "OSTC",
    "TUBA1B",
    "TOR3A",
    "PSMA5",
    "POLN",
    "TRMT1L",
    "ZGRF1",
    "APOO",
    "ACBD7",
    "RFC5",
    "NASP",
    "SQLE",
    "MCM8",
    "DDX11",
    "C1R",
    "PSMG1",
    "RBM45",
    "VASH2",
    "STBD1",
    "TONSL",
    "ATAD5",
    "TUBB",
    "TRMT10A",
    "PPA1",
    "PPAT",
    "COA7",
    "BARD1",
    "RAD51C",
    "PRIM2"
  ],
  "Chikungunya_unique": [
    "DNAAF1",
    "PLAU",
    "ATF3",
    "ID1",
    "TNFAIP3",
    "IL1RN",
    "GADD45B",
    "ERMN",
    "NFKBIA",
    "DDIT4",
    "SEMA6B",
    "ICAM1",
    "NFKBIE",
    "ZC3H12A",
    "PER1",
    "MDK",
    "ARL5B",
    "FLVCR2",
    "NR4A3",
    "PELI1",
    "IER3",
    "TNNT3",
    "UPB1",
    "FAM209B",
    "PRLR",
    "IL31RA",
    "PKD2L1",
    "IFITM10",
    "PHACTR1",
    "AREG",
    "EREG",
    "IRAK2",
    "IER5",
    "CD69",
    "RAB20",
    "PFKFB3",
    "HIF1A",
    "PLK3",
    "SESN2",
    "HIC1",
    "CD83",
    "FOSB",
    "CDKN1A",
    "KLF5",
    "PIM3",
    "ZBTB43",
    "RASGEF1B",
    "KLF10",
    "NFKBID",
    "HBEGF",
    "KCNMA1",
    "IL17REL",
    "EAF1",
    "MOK",
    "RILPL2",
    "SH3D19",
    "GNA15",
    "PTGES",
    "NFKBIZ",
    "MAFF",
    "VEGFA",
    "PPP1R15A",
    "TENT5A",
    "NAPA",
    "KCNK5",
    "NXT1",
    "LAMB3",
    "JUN",
    "CD300E",
    "TMEM123",
    "ADORA2A",
    "NINJ1",
    "TSC22D3",
    "RIPK2",
    "SAT1",
    "TRIM38",
    "SPHK1",
    "MARCKS",
    "FCAR",
    "MFSD2A",
    "PPP1R15B",
    "B3GNT5",
    "RALGDS",
    "PIGA",
    "ACVR1B",
    "CFL2",
    "LRRC70",
    "IRF1",
    "SMURF1",
    "TOMM40L",
    "TTC21A",
    "RNF138",
    "SRGAP2B",
    "ARL8A",
    "ELL",
    "BCL3",
    "FFAR3",
    "HSPA2",
    "PATL1",
    "ARID5A",
    "NRIP1",
    "KLF4",
    "FCER1G",
    "ZNF165",
    "EHD4",
    "PFKFB2",
    "GZF1",
    "CDC42BPG",
    "RLF",
    "CCDC194",
    "FAM209A",
    "N4BP1",
    "MAD2L1BP",
    "DUSP10",
    "GADD45G",
    "RBM7",
    "PIWIL4",
    "TIPARP",
    "SRGAP2",
    "NLRP3",
    "SLC9A8",
    "TOM1",
    "USPL1",
    "SOCS1",
    "GPAT4",
    "IFI30",
    "REL",
    "CCIN",
    "LGALS8",
    "NFKB2",
    "CHD1",
    "KLHL15",
    "CREM",
    "CD63",
    "NFKBIB",
    "GPR35",
    "UPP1",
    "RAB1A",
    "RIT1",
    "ADAM9",
    "ELMO2",
    "METRNL",
    "GJB6",
    "ATG2A",
    "SOCS3",
    "DCUN1D3",
    "PLAUR",
    "RUBCN",
    "SCML1",
    "ETF1",
    "NR4A2",
    "RGS1",
    "BHLHE40",
    "SLC35E4",
    "GRPEL1",
    "RABGEF1",
    "SH3PXD2B",
    "USP30",
    "DDIT3",
    "LIMK2",
    "ZNF496",
    "FFAR1",
    "PI4K2A",
    "PLIN3",
    "NUB1",
    "CARD19",
    "MAP3K8",
    "CSNK1D",
    "SRGAP2C",
    "STARD4",
    "NTNG2",
    "SMAD7",
    "CACNA1A",
    "LMNA",
    "FNIP2",
    "PPIF",
    "TREML4",
    "IRF5",
    "TFG",
    "GTPBP2",
    "ITPRIP",
    "RELB",
    "JMJD6",
    "C16orf87",
    "RAP2C",
    "ACOT9",
    "SAMD8",
    "APBB2",
    "WHRN",
    "ZCCHC2",
    "LILRA5",
    "PLEK",
    "IGSF9",
    "SLC3A2",
    "SERTAD3",
    "IRF9",
    "MEF2A",
    "GTPBP1",
    "CSF1",
    "ECE1",
    "CDK16",
    "PDE4B",
    "CHKA",
    "HIVEP1",
    "MAPKAPK2",
    "FAM20C",
    "CHD4",
    "ZNFX1",
    "PHF1",
    "TOB1",
    "FEM1C",
    "SAT2",
    "SKIL",
    "ZFP36",
    "MCL1",
    "DUSP4",
    "LAPTM4A",
    "PRKCE",
    "BATF3",
    "MAFB",
    "HILPDA",
    "TUFT1",
    "AKIRIN2",
    "LATS2",
    "CLP1",
    "PLIN2",
    "CSGALNACT2",
    "ICAM5",
    "CD82",
    "MARCO",
    "NPC2",
    "SCARF1",
    "PP2D1",
    "MERTK",
    "TMEM167B",
    "CHMP2B",
    "TSPYL2",
    "MYADM",
    "CHMP4B",
    "SMIM3",
    "B4GALT5",
    "MUC16",
    "DRAP1",
    "RNF213",
    "FFAR2",
    "LMTK2",
    "AP1G1",
    "SLC1A2",
    "ANKRD42",
    "ADAP2",
    "CSRNP1",
    "BRI3",
    "TNIP1",
    "CMTR1",
    "STOML1",
    "KLF9",
    "C3orf38",
    "RARA",
    "GAB2",
    "RUSC2",
    "TRAF6",
    "TLE3",
    "TWF1",
    "LACTB",
    "ADGRG3",
    "HMGCS1",
    "MXD1",
    "GNG5",
    "JMJD1C",
    "PHC2",
    "SBNO2",
    "TLR2",
    "FUT4",
    "NAPB",
    "PDE2A",
    "SLC31A2",
    "JUND",
    "PIK3R5",
    "TMEM62",
    "PTPN1",
    "CCDC9",
    "ZFAND2A",
    "CTSD",
    "POFUT2",
    "SYTL3",
    "GORASP1",
    "PIP4P1",
    "DDAH2",
    "STXBP2",
    "RETN",
    "THEMIS2",
    "SLC15A3",
    "CREB3",
    "ADAM17",
    "ID2",
    "GNE",
    "SERTAD1",
    "ELF1",
    "TMEM119",
    "SPPL2A",
    "EFHD2",
    "ZMYND15",
    "PLAA",
    "TSC22D2",
    "ETS2",
    "ANKRD33B",
    "LONRF3",
    "RNF19B",
    "RAB34",
    "ZCCHC24",
    "SEMA3B",
    "PDIA3",
    "YES1",
    "CCNJ",
    "HSH2D",
    "PTCH2",
    "EPAS1",
    "RHBDF2",
    "SLC15A4",
    "CWC25",
    "MICB",
    "TICAM1",
    "BMF",
    "CCNL1",
    "ERLIN1",
    "BTN2A2",
    "PLP2",
    "YPEL5",
    "STX11",
    "TMEM268",
    "CES1",
    "TMED7",
    "PHF11",
    "RBM11",
    "AFF4",
    "LGALS9",
    "UGCG",
    "EMP3",
    "EHD1",
    "CCL3",
    "SLC43A3",
    "LCP2",
    "USB1",
    "ZEB2",
    "PLK2",
    "RLIM",
    "RAB8A",
    "GCNT7",
    "KLF6",
    "RHOG",
    "SLC16A6",
    "TMEM132D",
    "CLEC4E",
    "SYAP1",
    "DNAJC25",
    "MT1X",
    "PLEKHM2",
    "GABARAPL1",
    "MMP8",
    "USP50",
    "IRGQ",
    "ERO1A",
    "VAT1",
    "GOLGB1",
    "GRAMD1B",
    "KDM5B",
    "WDR45B",
    "OSMR",
    "ARPC5L",
    "IDI1",
    "CLN8",
    "SARNP",
    "CDC42EP4",
    "TBC1D7",
    "P2RX4",
    "SLC25A25",
    "BCL7B",
    "GLA",
    "BIN3",
    "PGS1",
    "YTHDF3",
    "CACNA1E",
    "CDKN2D",
    "MTCH1",
    "C8orf76",
    "SNX9",
    "CCNK",
    "RAB8B",
    "ZNF324",
    "BZW1",
    "VPS18",
    "SECTM1",
    "ZC3H11A",
    "RICTOR",
    "RNMT",
    "CD163",
    "ADCY3",
    "RNF7",
    "BCL2A1",
    "NR1H2",
    "CIB1",
    "TENT4B",
    "ZBTB10",
    "ERP44",
    "HERC3",
    "RNF144B",
    "CRTC2",
    "SH2B2",
    "DAAM2",
    "SLC25A36",
    "BTBD19",
    "G0S2",
    "JDP2",
    "TRAF4",
    "TIFA",
    "BUD31",
    "ARHGAP26",
    "CYSTM1",
    "CCDC85C",
    "CMC2",
    "PTPN7",
    "CEACAM1",
    "ZNF687",
    "ATP6AP1",
    "TNFRSF12A",
    "MVD",
    "NFIL3",
    "LYN",
    "KLF11",
    "PDE4D",
    "ZBTB16",
    "ALDH4A1",
    "TLE1",
    "ZNF331",
    "MTMR14",
    "ARID4B",
    "SERPINB9",
    "HK2",
    "DCP1A",
    "IVNS1ABP",
    "MAFG",
    "GGNBP2",
    "DOT1L",
    "FOS",
    "TOR1B",
    "BAIAP2L1",
    "GM2A",
    "NDUFAF5",
    "SOCS6",
    "MED26",
    "PRKD2",
    "COQ10B",
    "STARD8",
    "DENND3",
    "ATP6V1F",
    "DIABLO",
    "VPS9D1",
    "TMSB10",
    "FGF13",
    "CFAP45",
    "DUSP2",
    "SNN",
    "MOB4",
    "MYLIP",
    "AHR",
    "STX1A",
    "CCDC181",
    "TNF",
    "ZNF326",
    "RAB5A",
    "CALCOCO2",
    "RABGGTB",
    "SRF",
    "PCIF1",
    "CNEP1R1",
    "SLC23A2",
    "SP110",
    "CXCL16",
    "RBCK1",
    "KIRREL3",
    "SPRY2",
    "NOD2",
    "AZIN1",
    "PTS",
    "KCNK7",
    "C3",
    "ZNF791",
    "ZNF292",
    "HNRNPLL",
    "RHBDD2",
    "NECAP1",
    "ETFRF1",
    "FBRS",
    "RFX2",
    "GBP2",
    "MAP1LC3B",
    "RELT",
    "P2RY2",
    "TREM1",
    "MAPK7",
    "SPRTN",
    "JAG1",
    "SGTA",
    "SERTAD2",
    "TAF13",
    "TBK1",
    "SIPA1L2",
    "AGFG1",
    "CBX6",
    "ALDH1A2",
    "DNAH17",
    "TP53BP2",
    "RBM4",
    "N4BP3",
    "C5orf58",
    "SQSTM1",
    "CDK17",
    "LGALS1",
    "DNTTIP2",
    "GRINA",
    "SORT1",
    "GSTO1",
    "PHF13",
    "C1GALT1",
    "WHAMM",
    "TP53BP1",
    "SLA",
    "ZC3H3",
    "LRG1",
    "RELA",
    "C12orf76",
    "PTX3",
    "TMEM170B",
    "CPD",
    "DUSP1",
    "CTNNB1",
    "ANKRD28",
    "MASTL",
    "ZNF34",
    "DNAJB1",
    "SH3TC1",
    "ETV6",
    "BCL10",
    "CNIH4",
    "ECHDC3",
    "TNFAIP2",
    "ZNF821",
    "MAP1LC3B2",
    "IDS",
    "MED25",
    "DNMBP",
    "OLFM4",
    "ABI3BP",
    "SHISA5",
    "CEP295NL",
    "DGKZ",
    "RSRC2",
    "SEZ6",
    "PLAGL2",
    "TUBB6",
    "DSE",
    "ADM",
    "HSPA1B",
    "LONRF1",
    "HELB",
    "IFNGR2",
    "SAMD4B",
    "NT5C2",
    "IL1R2",
    "VDR",
    "BCLAF1",
    "ELF4",
    "CASZ1",
    "CHRNB2",
    "S1PR2",
    "ZNF394",
    "POLR2A",
    "PER2",
    "DENND5A",
    "TRAF3IP2",
    "PNPLA8",
    "GALE",
    "CD1D",
    "RAB24",
    "RIPOR1",
    "DEDD2",
    "TMEM132A",
    "CDK7",
    "TAF1C",
    "KDM3A",
    "VSIR",
    "ZC3HAV1",
    "FBXO33",
    "SIGLEC14",
    "INSIG1",
    "ZFP92",
    "SLC2A14",
    "MT1F",
    "DNAJB9",
    "KMT5A",
    "CCL3L3",
    "COL8A2",
    "ZNF267",
    "CEBPB",
    "CCDC157",
    "OSM",
    "SH3D21",
    "IFNGR1",
    "ITGA9",
    "CLCF1",
    "TRIP10",
    "P4HA2",
    "CAPG",
    "BLOC1S2",
    "UBALD2",
    "AVPI1",
    "SERPINB1",
    "STK17B",
    "EIF5AL1",
    "COL9A2",
    "PRR7",
    "FAM8A1",
    "IRAK3",
    "PPP1R2",
    "GRB10",
    "NRIP3",
    "EMD",
    "WTAP",
    "FOXN2",
    "MLF1",
    "KCNE1",
    "HMOX1",
    "MAP2K6",
    "SRGN",
    "SLC2A3",
    "TMEM67",
    "SH2D3A",
    "IER5L",
    "CAMKK1",
    "IRS2",
    "ABHD8",
    "TGM4",
    "KIF9",
    "TANK",
    "TRA2A",
    "UNC93B1",
    "UNC119",
    "SDC4",
    "CARD16",
    "UBE2D1",
    "FLOT1",
    "MILR1",
    "SMPD2",
    "FBN1",
    "RNASEK",
    "ALDOA",
    "LTF",
    "RSPH9",
    "ARRDC4",
    "IL15",
    "IL18R1",
    "SLC19A2",
    "ZNF20",
    "SDR42E2",
    "CREG1",
    "PRKAG1",
    "SYNPO2",
    "OR2B6",
    "BPI",
    "TMIGD3",
    "TRIB1",
    "IL1RAP",
    "IFNG",
    "JUNB",
    "NAMPT",
    "CXCR4",
    "BATF",
    "COL17A1",
    "FCGR2B",
    "SNAPC1",
    "CALHM6",
    "LENG9",
    "FHL3",
    "NAIP",
    "LCN2",
    "DMD",
    "CEACAM6",
    "MCEMP1",
    "MAGI2",
    "TCN1",
    "SLC5A9",
    "PPM1N",
    "CEACAM8",
    "LRRC37A",
    "CASP5",
    "CRISP3"
  ],
  "Common": [
    "USP18",
    "HESX1",
    "CXCL10",
    "CCL2",
    "SLCO4A1",
    "IFI6",
    "OTOF",
    "SPATS2L",
    "IFI27",
    "IFI44",
    "PPARG",
    "ZBP1",
    "RGL1",
    "MX1",
    "MTHFD2",
    "LGALS3BP",
    "ISG15",
    "ISG20",
    "EPHB2",
    "IFI35",
    "C1QB",
    "LAP3",
    "IRF7",
    "GALM",
    "OAS2",
    "ESPL1",
    "BAK1",
    "SLC1A3",
    "RMI2",
    "ITGA7",
    "POMP",
    "ELL2",
    "LAMP3",
    "HERC6",
    "CALR",
    "TK1",
    "IL10",
    "DNAJB11",
    "CASP7",
    "LDLR",
    "TXNDC11",
    "CNP",
    "FAM72A",
    "NDUFV2",
    "ERI1",
    "BRCA2",
    "HMGB3",
    "MT1E",
    "SEC24A",
    "LGMN",
    "GAS6",
    "SDF2L1",
    "UBE2J1",
    "AIM2",
    "SLC35B1",
    "ETV5",
    "LMNB1",
    "PIM2",
    "PI4K2B",
    "SLC7A5",
    "GBP3",
    "REC8",
    "CD38",
    "HSPA5",
    "MAP3K13",
    "HSPA13",
    "P2RY6",
    "SLC7A11",
    "ANKDD1A",
    "ABTB2",
    "RTP4",
    "FKBP5"
  ]
}
