# Supplementary material for: Integrative Transcriptomic Analysis Reveals Distinct and Shared Host Responses in Dengue and Chikungunya Infections
Source: Int J Mol Sci. 2026 Jun 19;27(12):5552. doi: 10.3390/ijms27125552 (PMC13299182; doi:10.3390/ijms27125552)
Supplement: Supplementary file 1 [file ijms-27-05552-s001.zip › Table S4 VirusLevel_Enrichment/VirusLevel_Chikungunya_Downregulated_GO_BP.csv]

ID	Description	GeneRatio	BgRatio	RichFactor	FoldEnrichment	zScore	pvalue	p.adjust	qvalue	geneID	Count	GeneSymbols	Analysis	Gene_Set
GO:0043414	macromolecule methylation	15/519	130/18986	0.115384615384615	4.22098710538017	6.17769812657415	2.73940518179194e-06	0.00987281627517814	0.00987281627517814	6634/11180/55798/339175/51106/54482/113802/3275/79918/9836/144233/23463/91893/54496/79922	15	SNRPD3, WDR6, METTL2B, METTL2A, TFB1M, TRMT13, HENMT1, PRMT2, SETD6, LCMT2, BCDIN3D, ICMT, FDXACB1, PRMT7, MRM1	GO_BP	Chikungunya_Downregulated
GO:0009451	RNA modification	17/519	173/18986	0.0982658959537572	3.59475202423513	5.74752260882011	5.57478291953633e-06	0.0100457588210045	0.0100457588210045	6634/64172/11180/55798/26610/339175/123263/51106/54482/113802/8518/285605/26995/9836/144233/91893/79922	17	SNRPD3, OSGEPL1, WDR6, METTL2B, ELP4, METTL2A, MTFMT, TFB1M, TRMT13, HENMT1, ELP1, DTWD2, TRUB2, LCMT2, BCDIN3D, FDXACB1, MRM1	GO_BP	Chikungunya_Downregulated
GO:0006399	tRNA metabolic process	18/519	203/18986	0.0886699507389163	3.24371422876506	5.38795409429934	1.25058075160838e-05	0.0140834729639837	0.0140834729639837	64172/11180/55798/26610/339175/123263/54482/112487/8518/285605/55520/26995/55699/79731/9836/57505/144233/10940	18	OSGEPL1, WDR6, METTL2B, ELP4, METTL2A, MTFMT, TRMT13, DTD2, ELP1, DTWD2, ELAC1, TRUB2, IARS2, NARS2, LCMT2, AARS2, BCDIN3D, POP1	GO_BP	Chikungunya_Downregulated
GO:0001510	RNA methylation	11/519	83/18986	0.132530120481928	4.84820205678204	5.89009570506867	1.56309355871073e-05	0.0140834729639837	0.0140834729639837	6634/11180/55798/339175/51106/54482/113802/9836/144233/91893/79922	11	SNRPD3, WDR6, METTL2B, METTL2A, TFB1M, TRMT13, HENMT1, LCMT2, BCDIN3D, FDXACB1, MRM1	GO_BP	Chikungunya_Downregulated
GO:0008033	tRNA processing	14/519	135/18986	0.103703703703704	3.79367729965032	5.46093153234072	2.01915086533554e-05	0.0145540394373386	0.0145540394373386	64172/11180/55798/26610/339175/123263/54482/8518/285605/55520/26995/9836/144233/10940	14	OSGEPL1, WDR6, METTL2B, ELP4, METTL2A, MTFMT, TRMT13, ELP1, DTWD2, ELAC1, TRUB2, LCMT2, BCDIN3D, POP1	GO_BP	Chikungunya_Downregulated
GO:0006400	tRNA modification	11/519	93/18986	0.118279569892473	4.32689000766569	5.39163221666127	4.6181622840833e-05	0.0277397614530604	0.0277397614530604	64172/11180/55798/26610/339175/123263/54482/8518/285605/9836/144233	11	OSGEPL1, WDR6, METTL2B, ELP4, METTL2A, MTFMT, TRMT13, ELP1, DTWD2, LCMT2, BCDIN3D	GO_BP	Chikungunya_Downregulated
GO:0050851	antigen receptor-mediated signaling pathway	17/519	212/18986	0.080188679245283	2.93345330279565	4.74585009376936	7.7461635781484e-05	0.0398816764794955	0.0398816764794955	974/931/3932/387357/930/53347/9404/971/785/926/5335/596/640/55024/917/1236/915	17	CD79B, MS4A1, LCK, THEMIS, CD19, UBASH3A, LPXN, CD72, CACNB4, CD8B, PLCG1, BCL2, BLK, BANK1, CD3G, CCR7, CD3D	GO_BP	Chikungunya_Downregulated
