# Supplementary material for: Integrative Transcriptomic Analysis Reveals Distinct and Shared Host Responses in Dengue and Chikungunya Infections
Source: Int J Mol Sci. 2026 Jun 19;27(12):5552. doi: 10.3390/ijms27125552 (PMC13299182; doi:10.3390/ijms27125552)
Supplement: Supplementary file 1 [file ijms-27-05552-s001.zip › Table S4 VirusLevel_Enrichment/VirusLevel_Chikungunya_Downregulated_KEGG.csv]

category	subcategory	ID	Description	GeneRatio	BgRatio	RichFactor	FoldEnrichment	zScore	pvalue	p.adjust	qvalue	geneID	Count	GeneSymbols	Analysis	Gene_Set
Organismal Systems	Immune system	hsa04640	Hematopoietic cell lineage	14/190	100/9397	0.14	6.9241052631579	8.55540521655691	1.14027492721548e-08	3.19276979620336e-06	3.08474375046715e-06	931/1380/930/3655/3575/926/914/917/4311/915/911/3568/3111/3112	14	MS4A1, CR2, CD19, ITGA6, IL7R, CD8B, CD2, CD3G, MME, CD3D, CD1C, IL5RA, HLA-DOA, HLA-DOB	KEGG	Chikungunya_Downregulated
Human Diseases	Immune disease	hsa05340	Primary immunodeficiency	6/190	38/9397	0.157894736842105	7.80914127423823	6.04169298715851	0.000101697780216927	0.0142376892303698	0.0137559629030265	3932/7374/930/3575/926/915	6	LCK, UNG, CD19, IL7R, CD8B, CD3D	KEGG	Chikungunya_Downregulated
Cellular Processes	Transport and catabolism	hsa04146	Peroxisome	8/190	83/9397	0.0963855421686747	4.76702599873177	4.95175079421674	0.000260250707785873	0.0242900660600148	0.0234682217196384	225/10455/11264/847/5190/51/55825/8800	8	ABCD2, ECI2, PXMP4, CAT, PEX6, ACOX1, PECR, PEX11A	KEGG	Chikungunya_Downregulated
Metabolism	Carbohydrate metabolism	hsa00640	Propanoate metabolism	5/190	32/9397	0.15625	7.72779605263158	5.47624852211424	0.000414187551952184	0.0289931286366529	0.0280121581188714	594/84532/55862/51/18	5	BCKDHB, ACSS1, ECHDC1, ACOX1, ABAT	KEGG	Chikungunya_Downregulated
