# Supplementary material for: Integrative Transcriptomic Analysis Reveals Distinct and Shared Host Responses in Dengue and Chikungunya Infections
Source: Int J Mol Sci. 2026 Jun 19;27(12):5552. doi: 10.3390/ijms27125552 (PMC13299182; doi:10.3390/ijms27125552)
Supplement: Supplementary file 1 [file ijms-27-05552-s001.zip › Table S4 VirusLevel_Enrichment/VirusLevel_Chikungunya_Upregulated_GO_BP.csv]

ID	Description	GeneRatio	BgRatio	RichFactor	FoldEnrichment	zScore	pvalue	p.adjust	qvalue	geneID	Count	GeneSymbols	Analysis	Gene_Set
GO:0002237	response to molecule of bacterial origin	55/728	375/18986	0.146666666666667	3.82501831501832	11.0330715875609	8.25498881850467e-18	3.29661354738868e-14	2.4478021535535e-14	7128/4792/80149/57162/3656/64332/8767/2204/10865/11221/114548/4791/4793/8754/10804/3663/5142/9261/7538/5581/55122/10318/5914/7189/22904/7097/6868/9373/148022/3965/4317/4067/2353/196/7124/64127/2634/5970/8915/133/1051/11213/114769/4057/671/10221/2213/3627/6347/2048/3586/840/1267/8140/2635	55	TNFAIP3, NFKBIA, ZC3H12A, PELI1, IRAK2, NFKBIZ, RIPK2, FCAR, ARID5A, DUSP10, NLRP3, NFKB2, NFKBIB, ADAM9, GJB6, IRF5, PDE4B, MAPKAPK2, ZFP36, PRKCE, AKIRIN2, TNIP1, RARA, TRAF6, SBNO2, TLR2, ADAM17, PLAA, TICAM1, LGALS9, MMP8, LYN, FOS, AHR, TNF, NOD2, GBP2, RELA, BCL10, ADM, CEBPB, IRAK3, CARD16, LTF, BPI, TRIB1, FCGR2B, CXCL10, CCL2, EPHB2, IL10, CASP7, CNP, SLC7A5, GBP3	GO_BP	Chikungunya_Upregulated
GO:0045088	regulation of innate immune response	62/728	470/18986	0.131914893617021	3.44029693710545	10.6970101221169	1.30275184642904e-17	3.29661354738868e-14	2.4478021535535e-14	7128/4792/57162/2069/3656/64332/342510/4814/8767/3659/9683/11221/114548/285852/9261/57169/5581/55122/2867/164/10318/7189/7097/5770/51296/121260/148022/3965/26253/373509/253943/7376/92610/634/4067/5272/7124/64127/2634/29110/8878/5970/8915/3304/912/56829/11213/5608/81622/10211/4057/57413/2213/441168/4671/11274/5468/81030/9636/3430/3665/9447	62	TNFAIP3, NFKBIA, PELI1, EREG, IRAK2, NFKBIZ, CD300E, NINJ1, RIPK2, IRF1, N4BP1, DUSP10, NLRP3, TREML4, MAPKAPK2, ZNFX1, PRKCE, AKIRIN2, FFAR2, AP1G1, TNIP1, TRAF6, TLR2, PTPN1, SLC15A3, SLC15A4, TICAM1, LGALS9, CLEC4E, USP50, YTHDF3, NR1H2, TIFA, CEACAM1, LYN, SERPINB9, TNF, NOD2, GBP2, TBK1, SQSTM1, RELA, BCL10, HSPA1B, CD1D, ZC3HAV1, IRAK3, MAP2K6, UNC93B1, FLOT1, LTF, TMIGD3, FCGR2B, CALHM6, N…	GO_BP	Chikungunya_Upregulated
GO:0071216	cellular response to biotic stimulus	45/728	269/18986	0.16728624535316	4.36277012949875	11.0917376788363	5.57369584796882e-17	7.9578858224065e-14	5.90889097972966e-14	7128/4792/80149/3656/64332/8767/2204/84919/10865/114548/4793/8754/1649/5142/7538/5581/10318/5914/7189/22904/7097/9373/148022/4317/4067/196/7124/64127/2634/5970/8915/11213/114769/4057/671/10221/2213/3627/6347/2048/3586/840/8140/2635/3309	45	TNFAIP3, NFKBIA, ZC3H12A, IRAK2, NFKBIZ, RIPK2, FCAR, PPP1R15B, ARID5A, NLRP3, NFKBIB, ADAM9, DDIT3, PDE4B, ZFP36, PRKCE, TNIP1, RARA, TRAF6, SBNO2, TLR2, PLAA, TICAM1, MMP8, LYN, AHR, TNF, NOD2, GBP2, RELA, BCL10, IRAK3, CARD16, LTF, BPI, TRIB1, FCGR2B, CXCL10, CCL2, EPHB2, IL10, CASP7, SLC7A5, GBP3, HSPA5	GO_BP	Chikungunya_Upregulated
GO:0032496	response to lipopolysaccharide	52/728	354/18986	0.146892655367232	3.83091202582728	10.7360037766219	6.28957583276546e-17	7.9578858224065e-14	5.90889097972966e-14	7128/4792/80149/57162/3656/64332/8767/2204/10865/11221/114548/4791/4793/8754/10804/5142/9261/7538/5581/55122/10318/5914/7189/22904/7097/6868/9373/148022/3965/4317/4067/2353/7124/64127/2634/5970/8915/133/1051/11213/114769/4057/671/10221/3627/6347/2048/3586/840/1267/8140/2635	52	TNFAIP3, NFKBIA, ZC3H12A, PELI1, IRAK2, NFKBIZ, RIPK2, FCAR, ARID5A, DUSP10, NLRP3, NFKB2, NFKBIB, ADAM9, GJB6, PDE4B, MAPKAPK2, ZFP36, PRKCE, AKIRIN2, TNIP1, RARA, TRAF6, SBNO2, TLR2, ADAM17, PLAA, TICAM1, LGALS9, MMP8, LYN, FOS, TNF, NOD2, GBP2, RELA, BCL10, ADM, CEBPB, IRAK3, CARD16, LTF, BPI, TRIB1, CXCL10, CCL2, EPHB2, IL10, CASP7, CNP, SLC7A5, GBP3	GO_BP	Chikungunya_Upregulated
GO:0071219	cellular response to molecule of bacterial origin	42/728	242/18986	0.173553719008264	4.52622377622378	11.0237867555309	1.60278102765609e-16	1.6223349561935e-13	1.20461647762784e-13	7128/4792/80149/3656/64332/8767/2204/10865/114548/4793/8754/5142/7538/5581/10318/5914/7189/22904/7097/9373/148022/4317/4067/196/7124/64127/2634/5970/8915/11213/114769/4057/671/10221/2213/3627/6347/2048/3586/840/8140/2635	42	TNFAIP3, NFKBIA, ZC3H12A, IRAK2, NFKBIZ, RIPK2, FCAR, ARID5A, NLRP3, NFKBIB, ADAM9, PDE4B, ZFP36, PRKCE, TNIP1, RARA, TRAF6, SBNO2, TLR2, PLAA, TICAM1, MMP8, LYN, AHR, TNF, NOD2, GBP2, RELA, BCL10, IRAK3, CARD16, LTF, BPI, TRIB1, FCGR2B, CXCL10, CCL2, EPHB2, IL10, CASP7, SLC7A5, GBP3	GO_BP	Chikungunya_Upregulated
GO:0050727	regulation of inflammatory response	57/728	438/18986	0.13013698630137	3.39392970043655	10.1214863449867	5.23236220019526e-16	4.20926117380296e-13	3.12546145248528e-13	7128/4792/4192/8870/9536/64332/135/4814/8877/2865/9314/11221/114548/284207/9021/27342/1326/353514/7538/2867/10318/22904/7097/5138/7525/79651/6348/10769/4317/9180/253260/4067/196/7124/64127/718/2634/5598/3956/5970/2000/1051/5008/114769/3600/3458/2213/4671/838/11274/5468/81030/3430/3586/3949/9447/2635	57	TNFAIP3, NFKBIA, MDK, IER3, PTGES, NFKBIZ, ADORA2A, NINJ1, SPHK1, FFAR3, KLF4, DUSP10, NLRP3, METRNL, SOCS3, RABGEF1, MAP3K8, LILRA5, ZFP36, FFAR2, TNIP1, SBNO2, TLR2, PDE2A, YES1, RHBDF2, CCL3, PLK2, MMP8, OSMR, RICTOR, LYN, AHR, TNF, NOD2, C3, GBP2, MAPK7, LGALS1, RELA, ELF4, CEBPB, OSM, CARD16, IL15, IFNG, FCGR2B, NAIP, CASP5, USP18, PPARG, ZBP1, IFI35, IL10, LDLR, AIM2, GBP3	GO_BP	Chikungunya_Upregulated
GO:0071222	cellular response to lipopolysaccharide	40/728	228/18986	0.175438596491228	4.57538075959129	10.8452819106187	5.82193799972747e-16	4.20926117380296e-13	3.12546145248528e-13	7128/4792/80149/3656/64332/8767/2204/10865/114548/4793/8754/5142/7538/5581/10318/5914/7189/22904/7097/9373/148022/4317/4067/7124/64127/2634/5970/8915/11213/114769/4057/671/10221/3627/6347/2048/3586/840/8140/2635	40	TNFAIP3, NFKBIA, ZC3H12A, IRAK2, NFKBIZ, RIPK2, FCAR, ARID5A, NLRP3, NFKBIB, ADAM9, PDE4B, ZFP36, PRKCE, TNIP1, RARA, TRAF6, SBNO2, TLR2, PLAA, TICAM1, MMP8, LYN, TNF, NOD2, GBP2, RELA, BCL10, IRAK3, CARD16, LTF, BPI, TRIB1, CXCL10, CCL2, EPHB2, IL10, CASP7, SLC7A5, GBP3	GO_BP	Chikungunya_Upregulated
GO:0007249	canonical NF-kappaB signal transduction	47/728	327/18986	0.143730886850153	3.74845414524314	10.0106569419592	4.81137999425545e-15	3.04379926886586e-12	2.26008244467e-12	7128/4792/80149/5187/57162/3656/7422/8767/10475/602/9314/5966/4791/4793/84270/10342/5971/5581/10318/7189/7097/148022/3965/10769/6398/9618/92610/7088/7124/10616/64127/29110/8878/3956/5970/8915/51246/10758/56829/11213/3162/10010/114769/10211/4057/147699/11040	47	TNFAIP3, NFKBIA, ZC3H12A, PER1, PELI1, IRAK2, VEGFA, RIPK2, TRIM38, BCL3, KLF4, REL, NFKB2, NFKBIB, CARD19, TFG, RELB, PRKCE, TNIP1, TRAF6, TLR2, TICAM1, LGALS9, PLK2, SECTM1, TRAF4, TIFA, TLE1, TNF, RBCK1, NOD2, TBK1, SQSTM1, LGALS1, RELA, BCL10, SHISA5, TRAF3IP2, ZC3HAV1, IRAK3, HMOX1, TANK, CARD16, FLOT1, LTF, PPM1N, PIM2	GO_BP	Chikungunya_Upregulated
GO:0002221	pattern recognition receptor signaling pathway	41/728	278/18986	0.147482014388489	3.84628231480749	9.54621212885879	1.15671892347574e-13	6.50461607967859e-11	4.8298088383724e-11	7128/4792/57162/3656/64332/4814/8767/3659/114548/285852/9261/5581/2867/10318/7189/7097/51296/121260/148022/26253/373509/92610/4067/7124/64127/2634/29110/8878/5970/8915/3304/56829/11213/5608/81622/10211/4057/4671/3430/3665/9447	41	TNFAIP3, NFKBIA, PELI1, IRAK2, NFKBIZ, NINJ1, RIPK2, IRF1, NLRP3, TREML4, MAPKAPK2, PRKCE, FFAR2, TNIP1, TRAF6, TLR2, SLC15A3, SLC15A4, TICAM1, CLEC4E, USP50, TIFA, LYN, TNF, NOD2, GBP2, TBK1, SQSTM1, RELA, BCL10, HSPA1B, ZC3HAV1, IRAK3, MAP2K6, UNC93B1, FLOT1, LTF, NAIP, IFI35, IRF7, AIM2	GO_BP	Chikungunya_Upregulated
GO:0009615	response to virus	52/728	425/18986	0.122352941176471	3.1909243697479	9.12148513564381	1.29572108823819e-13	6.5576444275735e-11	4.86918345790563e-11	7128/54541/80149/3091/10475/3659/602/114548/3964/3663/10379/57169/55509/10577/7189/7097/10488/4277/148022/3965/10625/7124/2634/29110/5970/3460/22978/10758/56829/3459/11213/10010/81622/3600/3458/7852/11274/3627/2537/3429/10561/81030/4599/9636/3669/3665/4939/811/9447/11040/2635/64108	52	TNFAIP3, DDIT4, ZC3H12A, HIF1A, TRIM38, IRF1, BCL3, NLRP3, LGALS8, IRF5, IRF9, ZNFX1, BATF3, NPC2, TRAF6, TLR2, CREB3, MICB, TICAM1, LGALS9, IVNS1ABP, TNF, GBP2, TBK1, RELA, IFNGR2, NT5C2, TRAF3IP2, ZC3HAV1, IFNGR1, IRAK3, TANK, UNC93B1, IL15, IFNG, CXCR4, USP18, CXCL10, IFI6, IFI27, IFI44, ZBP1, MX1, ISG15, ISG20, IRF7, OAS2, CALR, AIM2, PIM2, GBP3, RTP4	GO_BP	Chikungunya_Upregulated
GO:0043122	regulation of canonical NF-kappaB signal transduction	43/728	305/18986	0.140983606557377	3.67680598090434	9.41046627141926	1.42553286137093e-13	6.55874710127114e-11	4.87000221540115e-11	7128/4792/80149/5187/57162/3656/7422/8767/10475/9314/5966/4793/84270/10342/5581/10318/7189/148022/3965/10769/6398/9618/92610/7088/7124/10616/64127/29110/8878/3956/5970/8915/51246/10758/56829/11213/3162/10010/114769/10211/4057/147699/11040	43	TNFAIP3, NFKBIA, ZC3H12A, PER1, PELI1, IRAK2, VEGFA, RIPK2, TRIM38, KLF4, REL, NFKBIB, CARD19, TFG, PRKCE, TNIP1, TRAF6, TICAM1, LGALS9, PLK2, SECTM1, TRAF4, TIFA, TLE1, TNF, RBCK1, NOD2, TBK1, SQSTM1, LGALS1, RELA, BCL10, SHISA5, TRAF3IP2, ZC3HAV1, IRAK3, HMOX1, TANK, CARD16, FLOT1, LTF, PPM1N, PIM2	GO_BP	Chikungunya_Upregulated
GO:0002697	regulation of immune effector process	50/728	410/18986	0.121951219512195	3.18044760117931	8.91262985942202	4.41938446965656e-13	1.86387540007765e-10	1.38396513655034e-10	3383/80149/8013/969/84807/64332/8767/2865/10865/11221/114548/27342/4092/3663/9261/2867/164/5914/9846/7189/6813/121260/4277/148022/3965/6398/634/4067/5272/196/7124/64127/718/3956/7158/8915/912/4189/23529/11213/8809/3458/3726/10538/2213/441168/2048/3586/51465/8140	50	ICAM1, ZC3H12A, NR4A3, CD69, NFKBID, NFKBIZ, RIPK2, FFAR3, ARID5A, DUSP10, NLRP3, RABGEF1, SMAD7, IRF5, MAPKAPK2, FFAR2, AP1G1, RARA, GAB2, TRAF6, STXBP2, SLC15A4, MICB, TICAM1, LGALS9, SECTM1, CEACAM1, LYN, SERPINB9, AHR, TNF, NOD2, C3, LGALS1, TP53BP1, BCL10, CD1D, DNAJB9, CLCF1, IRAK3, IL18R1, IFNG, JUNB, BATF, FCGR2B, CALHM6, EPHB2, IL10, UBE2J1, SLC7A5	GO_BP	Chikungunya_Upregulated
GO:0002218	activation of innate immune response	43/728	317/18986	0.135646687697161	3.5376208964537	9.09788062771341	5.48717188096463e-13	2.136198222274e-10	1.58617033320192e-10	7128/4792/57162/3656/64332/4814/8767/3659/114548/285852/9261/57169/5581/2867/10318/7189/7097/51296/121260/148022/26253/373509/92610/4067/7124/64127/2634/29110/8878/5970/8915/3304/56829/11213/5608/81622/10211/4057/4671/81030/3430/3665/9447	43	TNFAIP3, NFKBIA, PELI1, IRAK2, NFKBIZ, NINJ1, RIPK2, IRF1, NLRP3, TREML4, MAPKAPK2, ZNFX1, PRKCE, FFAR2, TNIP1, TRAF6, TLR2, SLC15A3, SLC15A4, TICAM1, CLEC4E, USP50, TIFA, LYN, TNF, NOD2, GBP2, TBK1, SQSTM1, RELA, BCL10, HSPA1B, ZC3HAV1, IRAK3, MAP2K6, UNC93B1, FLOT1, LTF, NAIP, ZBP1, IFI35, IRF7, AIM2	GO_BP	Chikungunya_Upregulated
GO:0050729	positive regulation of inflammatory response	30/728	162/18986	0.185185185185185	4.82956857956858	9.77452789696098	6.22565498519593e-13	2.25057427714833e-10	1.67109686444733e-10	4792/4192/64332/4814/2865/114548/1326/353514/2867/10318/7097/5138/6348/4317/9180/7124/718/2634/3956/1051/5008/3600/3458/4671/838/81030/3430/3949/9447/2635	30	NFKBIA, MDK, NFKBIZ, NINJ1, FFAR3, NLRP3, MAP3K8, LILRA5, FFAR2, TNIP1, TLR2, PDE2A, CCL3, MMP8, OSMR, TNF, C3, GBP2, LGALS1, CEBPB, OSM, IL15, IFNG, NAIP, CASP5, ZBP1, IFI35, LDLR, AIM2, GBP3	GO_BP	Chikungunya_Upregulated
GO:0002758	innate immune response-activating signaling pathway	41/728	297/18986	0.138047138047138	3.60022385022385	9.01862479407013	1.07573887253272e-12	3.42421422384251e-10	2.54254823347118e-10	7128/4792/57162/3656/64332/4814/8767/3659/114548/285852/9261/5581/2867/10318/7189/7097/51296/121260/148022/26253/373509/92610/4067/7124/64127/2634/29110/8878/5970/8915/3304/56829/11213/5608/81622/10211/4057/4671/3430/3665/9447	41	TNFAIP3, NFKBIA, PELI1, IRAK2, NFKBIZ, NINJ1, RIPK2, IRF1, NLRP3, TREML4, MAPKAPK2, PRKCE, FFAR2, TNIP1, TRAF6, TLR2, SLC15A3, SLC15A4, TICAM1, CLEC4E, USP50, TIFA, LYN, TNF, NOD2, GBP2, TBK1, SQSTM1, RELA, BCL10, HSPA1B, ZC3HAV1, IRAK3, MAP2K6, UNC93B1, FLOT1, LTF, NAIP, IFI35, IRF7, AIM2	GO_BP	Chikungunya_Upregulated
GO:0060759	regulation of response to cytokine stimulus	33/728	199/18986	0.165829145728643	4.32476945165387	9.41464058776323	1.09941085208655e-12	3.42421422384251e-10	2.54254823347118e-10	7128/3557/3656/3091/8767/8877/100130733/9314/27342/1435/9261/7097/5770/6868/84888/4317/253943/7376/5598/29110/3304/7850/11213/10010/114769/7852/4671/11274/5468/81030/9636/3665/2621	33	TNFAIP3, IL1RN, IRAK2, HIF1A, RIPK2, SPHK1, LRRC70, KLF4, RABGEF1, CSF1, MAPKAPK2, TLR2, PTPN1, ADAM17, SPPL2A, MMP8, YTHDF3, NR1H2, MAPK7, TBK1, HSPA1B, IL1R2, IRAK3, TANK, CARD16, CXCR4, NAIP, USP18, PPARG, ZBP1, ISG15, IRF7, GAS6	GO_BP	Chikungunya_Upregulated
GO:0002274	myeloid leukocyte activation	37/728	247/18986	0.149797570850202	3.90667126395871	9.18154098453122	1.1502003913322e-12	3.42421422384251e-10	2.54254823347118e-10	80149/8013/133396/8877/2204/2207/8754/27342/5971/23210/1435/5581/55509/9846/7189/22904/7097/6813/148022/3965/6348/3937/4317/4067/7124/3460/10758/3459/284021/3600/671/3458/10538/2213/3430/3586/3949	37	ZC3H12A, NR4A3, IL31RA, SPHK1, FCAR, FCER1G, ADAM9, RABGEF1, RELB, JMJD6, CSF1, PRKCE, BATF3, GAB2, TRAF6, SBNO2, TLR2, STXBP2, TICAM1, LGALS9, CCL3, LCP2, MMP8, LYN, TNF, IFNGR2, TRAF3IP2, IFNGR1, MILR1, IL15, BPI, IFNG, BATF, FCGR2B, IFI35, IL10, LDLR	GO_BP	Chikungunya_Upregulated
GO:0045089	positive regulation of innate immune response	47/728	387/18986	0.121447028423773	3.16729846381009	8.60149215310958	2.64228593101641e-12	7.42922727604113e-10	5.51635132966583e-10	7128/4792/57162/2069/3656/64332/4814/8767/3659/114548/285852/9261/57169/5581/55122/2867/164/10318/7189/7097/51296/121260/148022/26253/373509/92610/4067/7124/64127/2634/29110/8878/5970/8915/3304/912/56829/11213/5608/81622/10211/4057/4671/81030/3430/3665/9447	47	TNFAIP3, NFKBIA, PELI1, EREG, IRAK2, NFKBIZ, NINJ1, RIPK2, IRF1, NLRP3, TREML4, MAPKAPK2, ZNFX1, PRKCE, AKIRIN2, FFAR2, AP1G1, TNIP1, TRAF6, TLR2, SLC15A3, SLC15A4, TICAM1, CLEC4E, USP50, TIFA, LYN, TNF, NOD2, GBP2, TBK1, SQSTM1, RELA, BCL10, HSPA1B, CD1D, ZC3HAV1, IRAK3, MAP2K6, UNC93B1, FLOT1, LTF, NAIP, ZBP1, IFI35, IRF7, AIM2	GO_BP	Chikungunya_Upregulated
GO:1903706	regulation of hemopoiesis	49/728	433/18986	0.113163972286374	2.95127909042459	8.20163911364668	1.21094947782329e-11	3.22558700382298e-09	2.39506351015465e-09	4792/80149/4192/969/3091/9308/7071/84807/64332/8767/91/3659/11221/114548/8651/4092/1435/7538/9935/5914/7189/3398/10385/3965/6348/10519/634/4067/7704/2353/7124/182/3956/1499/3304/64115/1051/2200/4057/3600/10221/3458/3726/10538/2213/9636/3665/3586/2621	49	NFKBIA, ZC3H12A, MDK, CD69, HIF1A, CD83, KLF10, NFKBID, NFKBIZ, RIPK2, ACVR1B, IRF1, DUSP10, NLRP3, SOCS1, SMAD7, CSF1, ZFP36, MAFB, RARA, TRAF6, ID2, BTN2A2, LGALS9, CCL3, CIB1, CEACAM1, LYN, ZBTB16, FOS, TNF, JAG1, LGALS1, CTNNB1, HSPA1B, VSIR, CEBPB, FBN1, LTF, IL15, TRIB1, IFNG, JUNB, BATF, FCGR2B, ISG15, IRF7, IL10, GAS6	GO_BP	Chikungunya_Upregulated
GO:0002366	leukocyte activation involved in immune response	40/728	315/18986	0.126984126984127	3.31170416884703	8.26129504019921	2.92396690308161e-11	7.399098248248e-09	5.49397991789544e-09	3383/80149/4192/8013/969/84807/64332/8767/602/2207/114548/9021/27342/4092/5971/5581/164/5914/9846/22904/6813/121260/148022/3965/6348/26253/634/4067/7124/3956/7158/23529/284021/8809/3458/3726/10538/2213/3430/3586	40	ICAM1, ZC3H12A, MDK, NR4A3, CD69, NFKBID, NFKBIZ, RIPK2, BCL3, FCER1G, NLRP3, SOCS3, RABGEF1, SMAD7, RELB, PRKCE, AP1G1, RARA, GAB2, SBNO2, STXBP2, SLC15A4, TICAM1, LGALS9, CCL3, CLEC4E, CEACAM1, LYN, TNF, LGALS1, TP53BP1, CLCF1, MILR1, IL18R1, IFNG, JUNB, BATF, FCGR2B, IFI35, IL10	GO_BP	Chikungunya_Upregulated
GO:0002833	positive regulation of response to biotic stimulus	47/728	416/18986	0.112980769230769	2.94650121513102	8.01566912090852	3.40670601490763e-11	8.2101614959274e-09	6.09621076351893e-09	7128/4792/57162/2069/3656/64332/4814/8767/3659/114548/285852/9261/57169/5581/55122/2867/164/10318/7189/7097/51296/121260/148022/26253/373509/92610/4067/7124/64127/2634/29110/8878/5970/8915/3304/912/56829/11213/5608/81622/10211/4057/4671/81030/3430/3665/9447	47	TNFAIP3, NFKBIA, PELI1, EREG, IRAK2, NFKBIZ, NINJ1, RIPK2, IRF1, NLRP3, TREML4, MAPKAPK2, ZNFX1, PRKCE, AKIRIN2, FFAR2, AP1G1, TNIP1, TRAF6, TLR2, SLC15A3, SLC15A4, TICAM1, CLEC4E, USP50, TIFA, LYN, TNF, NOD2, GBP2, TBK1, SQSTM1, RELA, BCL10, HSPA1B, CD1D, ZC3HAV1, IRAK3, MAP2K6, UNC93B1, FLOT1, LTF, NAIP, ZBP1, IFI35, IRF7, AIM2	GO_BP	Chikungunya_Upregulated
GO:0002263	cell activation involved in immune response	40/728	319/18986	0.125391849529781	3.2701780977643	8.16511669830508	4.33349037396742e-11	9.96899762847688e-09	7.40218212204005e-09	3383/80149/4192/8013/969/84807/64332/8767/602/2207/114548/9021/27342/4092/5971/5581/164/5914/9846/22904/6813/121260/148022/3965/6348/26253/634/4067/7124/3956/7158/23529/284021/8809/3458/3726/10538/2213/3430/3586	40	ICAM1, ZC3H12A, MDK, NR4A3, CD69, NFKBID, NFKBIZ, RIPK2, BCL3, FCER1G, NLRP3, SOCS3, RABGEF1, SMAD7, RELB, PRKCE, AP1G1, RARA, GAB2, SBNO2, STXBP2, SLC15A4, TICAM1, LGALS9, CCL3, CLEC4E, CEACAM1, LYN, TNF, LGALS1, TP53BP1, CLCF1, MILR1, IL18R1, IFNG, JUNB, BATF, FCGR2B, IFI35, IL10	GO_BP	Chikungunya_Upregulated
GO:0002429	immune response-activating cell surface receptor signaling pathway	41/728	336/18986	0.12202380952381	3.18234072475144	8.05929711413747	5.83953524716998e-11	1.24800279693921e-08	9.26667287528568e-09	7128/4792/80149/8013/57162/3656/84807/64332/4814/8767/2207/27342/5142/5581/2867/7189/7097/9473/1997/7525/4277/148022/10385/3937/10603/634/4067/5144/25865/10616/64127/718/29110/8878/5970/8915/8525/4057/2213/3430/952	41	TNFAIP3, NFKBIA, ZC3H12A, NR4A3, PELI1, IRAK2, NFKBID, NFKBIZ, NINJ1, RIPK2, FCER1G, RABGEF1, PDE4B, PRKCE, FFAR2, TRAF6, TLR2, THEMIS2, ELF1, YES1, MICB, TICAM1, BTN2A2, LCP2, SH2B2, CEACAM1, LYN, PDE4D, PRKD2, RBCK1, NOD2, C3, TBK1, SQSTM1, RELA, BCL10, DGKZ, LTF, FCGR2B, IFI35, CD38	GO_BP	Chikungunya_Upregulated
GO:0071706	tumor necrosis factor superfamily cytokine production	30/728	193/18986	0.155440414507772	4.05383476627	8.51472295172831	6.27874528885470e-11	1.24800279693921e-08	9.26667287528568e-09	7128/80149/8767/602/10865/353514/9261/7538/5914/7097/6868/148022/3965/6348/4317/64127/8915/2000/64115/3459/11213/4057/671/3458/2213/2048/4939/3586/2621/51465	30	TNFAIP3, ZC3H12A, RIPK2, BCL3, ARID5A, LILRA5, MAPKAPK2, ZFP36, RARA, TLR2, ADAM17, TICAM1, LGALS9, CCL3, MMP8, NOD2, BCL10, ELF4, VSIR, IFNGR1, IRAK3, LTF, BPI, IFNG, FCGR2B, EPHB2, OAS2, IL10, GAS6, UBE2J1	GO_BP	Chikungunya_Upregulated
GO:1903555	regulation of tumor necrosis factor superfamily cytokine production	30/728	193/18986	0.155440414507772	4.05383476627	8.51472295172831	6.27874528885470e-11	1.24800279693921e-08	9.26667287528568e-09	7128/80149/8767/602/10865/353514/9261/7538/5914/7097/6868/148022/3965/6348/4317/64127/8915/2000/64115/3459/11213/4057/671/3458/2213/2048/4939/3586/2621/51465	30	TNFAIP3, ZC3H12A, RIPK2, BCL3, ARID5A, LILRA5, MAPKAPK2, ZFP36, RARA, TLR2, ADAM17, TICAM1, LGALS9, CCL3, MMP8, NOD2, BCL10, ELF4, VSIR, IFNGR1, IRAK3, LTF, BPI, IFNG, FCGR2B, EPHB2, OAS2, IL10, GAS6, UBE2J1	GO_BP	Chikungunya_Upregulated
GO:1902105	regulation of leukocyte differentiation	41/728	337/18986	0.121661721068249	3.17289757720025	8.03657164355769	6.41139551875508e-11	1.24800279693921e-08	9.26667287528568e-09	80149/4192/969/9308/7071/84807/64332/8767/3659/11221/114548/8651/4092/1435/9935/5914/7189/3398/10385/3965/6348/634/4067/7704/2353/7124/3956/1499/64115/1051/2200/4057/3600/10221/3458/3726/10538/2213/3665/3586/2621	41	ZC3H12A, MDK, CD69, CD83, KLF10, NFKBID, NFKBIZ, RIPK2, IRF1, DUSP10, NLRP3, SOCS1, SMAD7, CSF1, MAFB, RARA, TRAF6, ID2, BTN2A2, LGALS9, CCL3, CEACAM1, LYN, ZBTB16, FOS, TNF, LGALS1, CTNNB1, VSIR, CEBPB, FBN1, LTF, IL15, TRIB1, IFNG, JUNB, BATF, FCGR2B, IRF7, IL10, GAS6	GO_BP	Chikungunya_Upregulated
GO:0030098	lymphocyte differentiation	47/728	426/18986	0.110328638497653	2.87733451994015	7.82531571902253	7.73374129680225e-11	1.44964684085615e-08	1.07639206353154e-08	80149/4192/969/9308/84807/64332/8767/3659/602/2207/11221/114548/8651/9021/4092/5971/23210/9935/10461/5914/222487/6868/3398/10385/3965/1316/26253/4783/7704/6722/3956/1499/10758/912/64115/4189/23529/80758/3600/8809/3458/3726/10538/2213/578/3586/2621	47	ZC3H12A, MDK, CD69, CD83, NFKBID, NFKBIZ, RIPK2, IRF1, BCL3, FCER1G, DUSP10, NLRP3, SOCS1, SOCS3, SMAD7, RELB, JMJD6, MAFB, MERTK, RARA, ADGRG3, ADAM17, ID2, BTN2A2, LGALS9, KLF6, CLEC4E, NFIL3, ZBTB16, SRF, LGALS1, CTNNB1, TRAF3IP2, CD1D, VSIR, DNAJB9, CLCF1, PRR7, IL15, IL18R1, IFNG, JUNB, BATF, FCGR2B, BAK1, IL10, GAS6	GO_BP	Chikungunya_Upregulated
GO:0002768	immune response-regulating cell surface receptor signaling pathway	43/728	369/18986	0.116531165311653	3.03909437446023	7.89841682667517	8.85455600473001e-11	1.60046099785495e-08	1.18837462168745e-08	7128/4792/80149/8013/57162/3656/84807/64332/4814/8767/2204/2207/27342/5142/5581/2867/7189/7097/9473/1997/7525/4277/148022/10385/3937/26253/10603/634/4067/5144/25865/10616/64127/718/29110/8878/5970/8915/8525/4057/2213/3430/952	43	TNFAIP3, NFKBIA, ZC3H12A, NR4A3, PELI1, IRAK2, NFKBID, NFKBIZ, NINJ1, RIPK2, FCAR, FCER1G, RABGEF1, PDE4B, PRKCE, FFAR2, TRAF6, TLR2, THEMIS2, ELF1, YES1, MICB, TICAM1, BTN2A2, LCP2, CLEC4E, SH2B2, CEACAM1, LYN, PDE4D, PRKD2, RBCK1, NOD2, C3, TBK1, SQSTM1, RELA, BCL10, DGKZ, LTF, FCGR2B, IFI35, CD38	GO_BP	Chikungunya_Upregulated
GO:0002819	regulation of adaptive immune response	32/728	221/18986	0.144796380090498	3.77624185768982	8.28940844731502	9.67800148066418e-11	1.68897812047039e-08	1.25410037335648e-08	7128/80149/969/84807/64332/8767/3659/10865/11221/114548/4092/55122/7189/121260/4277/6398/634/196/7124/64127/718/3956/7158/912/23529/8809/3726/10538/2213/2048/3665/3586	32	TNFAIP3, ZC3H12A, CD69, NFKBID, NFKBIZ, RIPK2, IRF1, ARID5A, DUSP10, NLRP3, SMAD7, AKIRIN2, TRAF6, SLC15A4, MICB, SECTM1, CEACAM1, AHR, TNF, NOD2, C3, LGALS1, TP53BP1, CD1D, CLCF1, IL18R1, JUNB, BATF, FCGR2B, EPHB2, IRF7, IL10	GO_BP	Chikungunya_Upregulated
GO:0001959	regulation of cytokine-mediated signaling pathway	29/728	187/18986	0.155080213903743	4.04444085326438	8.3542094519126	1.38636299622371e-10	2.3387943746294e-08	1.73660206895391e-08	7128/3557/3656/3091/8767/8877/27342/1435/9261/5770/6868/84888/4317/253943/7376/29110/3304/7850/11213/10010/114769/7852/4671/11274/5468/81030/9636/3665/2621	29	TNFAIP3, IL1RN, IRAK2, HIF1A, RIPK2, SPHK1, RABGEF1, CSF1, MAPKAPK2, PTPN1, ADAM17, SPPL2A, MMP8, YTHDF3, NR1H2, TBK1, HSPA1B, IL1R2, IRAK3, TANK, CARD16, CXCR4, NAIP, USP18, PPARG, ZBP1, ISG15, IRF7, GAS6	GO_BP	Chikungunya_Upregulated
GO:0032640	tumor necrosis factor production	29/728	188/18986	0.154255319148936	4.02292787000234	8.31754723016784	1.58078928006649e-10	2.50011704575515e-08	1.85638741113071e-08	7128/80149/8767/602/10865/353514/9261/7538/5914/7097/6868/148022/3965/6348/4317/64127/2000/64115/3459/11213/4057/671/3458/2213/2048/4939/3586/2621/51465	29	TNFAIP3, ZC3H12A, RIPK2, BCL3, ARID5A, LILRA5, MAPKAPK2, ZFP36, RARA, TLR2, ADAM17, TICAM1, LGALS9, CCL3, MMP8, NOD2, ELF4, VSIR, IFNGR1, IRAK3, LTF, BPI, IFNG, FCGR2B, EPHB2, OAS2, IL10, GAS6, UBE2J1	GO_BP	Chikungunya_Upregulated
GO:0032680	regulation of tumor necrosis factor production	29/728	188/18986	0.154255319148936	4.02292787000234	8.31754723016784	1.58078928006649e-10	2.50011704575515e-08	1.85638741113071e-08	7128/80149/8767/602/10865/353514/9261/7538/5914/7097/6868/148022/3965/6348/4317/64127/2000/64115/3459/11213/4057/671/3458/2213/2048/4939/3586/2621/51465	29	TNFAIP3, ZC3H12A, RIPK2, BCL3, ARID5A, LILRA5, MAPKAPK2, ZFP36, RARA, TLR2, ADAM17, TICAM1, LGALS9, CCL3, MMP8, NOD2, ELF4, VSIR, IFNGR1, IRAK3, LTF, BPI, IFNG, FCGR2B, EPHB2, OAS2, IL10, GAS6, UBE2J1	GO_BP	Chikungunya_Upregulated
GO:0051092	positive regulation of NF-kappaB transcription factor activity	23/728	122/18986	0.188524590163934	4.91665916051162	8.66608990141356	2.14858631819695e-10	3.29515010799842e-08	2.44671552024342e-08	3656/8767/10475/8877/114548/7189/7097/3965/10519/25865/7124/10616/64127/5970/8915/3304/11213/114769/4057/8809/3556/9447/9175	23	IRAK2, RIPK2, TRIM38, SPHK1, NLRP3, TRAF6, TLR2, LGALS9, CIB1, PRKD2, TNF, RBCK1, NOD2, RELA, BCL10, HSPA1B, IRAK3, CARD16, LTF, IL18R1, IL1RAP, AIM2, MAP3K13	GO_BP	Chikungunya_Upregulated
GO:0002440	production of molecular mediator of immune response	32/728	230/18986	0.139130434782609	3.62847587195413	8.00833422125978	2.75861052644648e-10	4.10627290421931e-08	3.0489905818619e-08	8013/64332/8767/2865/10865/114548/27342/4092/3663/9261/2867/7189/121260/148022/6398/7124/64127/54210/7158/8915/10758/4189/23529/11213/8809/10538/2213/441168/2048/3586/51465/8140	32	NR4A3, NFKBIZ, RIPK2, FFAR3, ARID5A, NLRP3, RABGEF1, SMAD7, IRF5, MAPKAPK2, FFAR2, TRAF6, SLC15A4, TICAM1, SECTM1, TNF, NOD2, TREM1, TP53BP1, BCL10, TRAF3IP2, DNAJB9, CLCF1, IRAK3, IL18R1, BATF, FCGR2B, CALHM6, EPHB2, IL10, UBE2J1, SLC7A5	GO_BP	Chikungunya_Upregulated
GO:0002573	myeloid leukocyte differentiation	33/728	247/18986	0.133603238866397	3.48432842461183	7.84745200891536	4.2620960358252e-10	6.16299086780324e-08	4.57614521741232e-08	133396/7071/7422/8651/5971/1435/56975/55509/9935/5914/9846/7189/22904/7097/5138/3398/6348/634/537/4067/2353/7124/1499/1051/2200/4057/3600/10221/3458/3726/10538/5468/3665	33	IL31RA, KLF10, VEGFA, SOCS1, RELB, CSF1, FAM20C, BATF3, MAFB, RARA, GAB2, TRAF6, SBNO2, TLR2, PDE2A, ID2, CCL3, CEACAM1, ATP6AP1, LYN, FOS, TNF, CTNNB1, CEBPB, FBN1, LTF, IL15, TRIB1, IFNG, JUNB, BATF, PPARG, IRF7	GO_BP	Chikungunya_Upregulated
GO:0051235	maintenance of location	40/728	345/18986	0.115942028985507	3.02372989329511	7.57481237824569	4.7316696714713e-10	6.48482161266558e-08	4.81511104674885e-08	4792/4794/80149/8204/1649/10226/134429/5581/29923/123/10577/57674/2867/5756/10488/1066/10938/6348/30001/2717/7376/4067/5144/3099/2760/9168/7124/10616/718/9446/3638/5552/2200/1756/3627/5468/811/3586/3309/5031	40	NFKBIA, NFKBIE, ZC3H12A, NRIP1, DDIT3, PLIN3, STARD4, PRKCE, HILPDA, PLIN2, NPC2, RNF213, FFAR2, TWF1, CREB3, CES1, EHD1, CCL3, ERO1A, GLA, NR1H2, LYN, PDE4D, HK2, GM2A, TMSB10, TNF, RBCK1, C3, GSTO1, INSIG1, SRGN, FBN1, DMD, CXCL10, PPARG, CALR, IL10, HSPA5, P2RY6	GO_BP	Chikungunya_Upregulated
GO:1903320	regulation of protein modification by small protein conjugation or removal	33/728	248/18986	0.133064516129032	3.47027871322226	7.81906040348276	4.74092866367568e-10	6.48482161266558e-08	4.81511104674885e-08	7128/80149/57162/3091/8767/8877/9683/123879/4092/5581/10318/7189/9373/2034/148022/51256/10625/10616/10253/64127/83932/8878/5970/1499/8915/3304/8864/254170/10010/7321/91947/9636/3309	33	TNFAIP3, ZC3H12A, PELI1, HIF1A, RIPK2, SPHK1, N4BP1, DCUN1D3, SMAD7, PRKCE, TNIP1, TRAF6, PLAA, EPAS1, TICAM1, TBC1D7, IVNS1ABP, RBCK1, SPRY2, NOD2, SPRTN, SQSTM1, RELA, CTNNB1, BCL10, HSPA1B, PER2, FBXO33, TANK, UBE2D1, ARRDC4, ISG15, HSPA5	GO_BP	Chikungunya_Upregulated
GO:0002367	cytokine production involved in immune response	23/728	127/18986	0.181102362204724	4.72308990222376	8.40602045727354	4.95669485028459e-10	6.60153490455008e-08	4.90177302368864e-08	8013/8767/2865/10865/114548/27342/4092/3663/9261/2867/7189/148022/6398/7124/64127/54210/8915/11213/8809/441168/3586/51465/8140	23	NR4A3, RIPK2, FFAR3, ARID5A, NLRP3, RABGEF1, SMAD7, IRF5, MAPKAPK2, FFAR2, TRAF6, TICAM1, SECTM1, TNF, NOD2, TREM1, BCL10, IRAK3, IL18R1, CALHM6, IL10, UBE2J1, SLC7A5	GO_BP	Chikungunya_Upregulated
GO:0050867	positive regulation of cell activation	43/728	391/18986	0.10997442455243	2.86809673702257	7.45305005945562	5.57883191492572e-10	7.23960726190746e-08	5.37555463867337e-08	4192/8013/57162/5618/9308/1026/84807/64332/8767/11221/114548/8651/1326/353514/5341/55122/5914/7189/7525/148022/10385/3965/6348/4317/4067/7704/7124/64127/3956/7158/8915/1141/912/64115/23529/8660/3600/3458/6347/2048/3586/2621/952	43	MDK, NR4A3, PELI1, PRLR, CD83, CDKN1A, NFKBID, NFKBIZ, RIPK2, DUSP10, NLRP3, SOCS1, MAP3K8, LILRA5, PLEK, AKIRIN2, RARA, TRAF6, YES1, TICAM1, BTN2A2, LGALS9, CCL3, MMP8, LYN, ZBTB16, TNF, NOD2, LGALS1, TP53BP1, BCL10, CHRNB2, CD1D, VSIR, CLCF1, IRS2, IL15, IFNG, CCL2, EPHB2, IL10, GAS6, CD38	GO_BP	Chikungunya_Upregulated
GO:0051090	regulation of DNA-binding transcription factor activity	41/728	363/18986	0.112947658402204	2.9456376956377	7.47368607533361	6.34538832483304e-10	8.02850257799501e-08	5.96132534727736e-08	3397/7128/4792/4794/80149/3656/8767/10475/8877/602/114548/8553/1649/7189/222487/7097/10488/3398/3965/10519/200186/8896/25865/7124/6722/10616/64127/7158/5970/8915/3304/11213/114769/4057/8809/57413/10221/3556/3586/9447/9175	41	ID1, TNFAIP3, NFKBIA, NFKBIE, ZC3H12A, IRAK2, RIPK2, TRIM38, SPHK1, BCL3, NLRP3, BHLHE40, DDIT3, TRAF6, ADGRG3, TLR2, CREB3, ID2, LGALS9, CIB1, CRTC2, BUD31, PRKD2, TNF, SRF, RBCK1, NOD2, TP53BP1, RELA, BCL10, HSPA1B, IRAK3, CARD16, LTF, IL18R1, TMIGD3, TRIB1, IL1RAP, IL10, AIM2, MAP3K13	GO_BP	Chikungunya_Upregulated
GO:0051607	defense response to virus	38/728	320/18986	0.11875	3.09696085164835	7.55412331564674	6.53019310283877e-10	8.06080665694317e-08	5.9853117784684e-08	7128/54541/80149/10475/3659/3663/10379/57169/7189/7097/10488/4277/148022/7124/2634/29110/5970/3460/22978/10758/56829/10010/81622/3600/3458/11274/3627/2537/3429/81030/4599/9636/3669/3665/4939/9447/2635/64108	38	TNFAIP3, DDIT4, ZC3H12A, TRIM38, IRF1, IRF5, IRF9, ZNFX1, TRAF6, TLR2, CREB3, MICB, TICAM1, TNF, GBP2, TBK1, RELA, IFNGR2, NT5C2, TRAF3IP2, ZC3HAV1, TANK, UNC93B1, IL15, IFNG, USP18, CXCL10, IFI6, IFI27, ZBP1, MX1, ISG15, ISG20, IRF7, OAS2, AIM2, GBP3, RTP4	GO_BP	Chikungunya_Upregulated
GO:0002752	cell surface pattern recognition receptor signaling pathway	18/728	79/18986	0.227848101265823	5.942203366254	8.78956201662801	7.99989817482914e-10	9.0144572419249e-08	6.69341660243386e-08	7128/4792/57162/3656/4814/8767/5581/2867/7189/7097/148022/4067/64127/29110/8878/5970/4057/3430	18	TNFAIP3, NFKBIA, PELI1, IRAK2, NINJ1, RIPK2, PRKCE, FFAR2, TRAF6, TLR2, TICAM1, LYN, NOD2, TBK1, SQSTM1, RELA, LTF, IFI35	GO_BP	Chikungunya_Upregulated
GO:1901873	regulation of post-translational protein modification	33/728	253/18986	0.130434782608696	3.401696129957	7.67925415386771	8.00011330391357e-10	9.0144572419249e-08	6.69341660243386e-08	7128/80149/57162/3091/8767/8877/9683/123879/4092/5581/10318/7189/9373/2034/148022/51256/10625/10616/10253/64127/83932/8878/5970/1499/8915/3304/8864/254170/10010/7321/91947/9636/3309	33	TNFAIP3, ZC3H12A, PELI1, HIF1A, RIPK2, SPHK1, N4BP1, DCUN1D3, SMAD7, PRKCE, TNIP1, TRAF6, PLAA, EPAS1, TICAM1, TBC1D7, IVNS1ABP, RBCK1, SPRY2, NOD2, SPRTN, SQSTM1, RELA, CTNNB1, BCL10, HSPA1B, PER2, FBXO33, TANK, UBE2D1, ARRDC4, ISG15, HSPA5	GO_BP	Chikungunya_Upregulated
GO:0032612	interleukin-1 production	23/728	130/18986	0.176923076923077	4.61409551986475	8.25640345895202	8.0152257634187e-10	9.0144572419249e-08	6.69341660243386e-08	7128/80149/8767/8877/114548/2864/353514/3965/6348/373509/634/7124/64127/5970/7850/2000/1992/114769/3458/4671/3586/2621/9447	23	TNFAIP3, ZC3H12A, RIPK2, SPHK1, NLRP3, FFAR1, LILRA5, LGALS9, CCL3, USP50, CEACAM1, TNF, NOD2, RELA, IL1R2, ELF4, SERPINB1, CARD16, IFNG, NAIP, IL10, GAS6, AIM2	GO_BP	Chikungunya_Upregulated
GO:0032652	regulation of interleukin-1 production	23/728	130/18986	0.176923076923077	4.61409551986475	8.25640345895202	8.0152257634187e-10	9.0144572419249e-08	6.69341660243386e-08	7128/80149/8767/8877/114548/2864/353514/3965/6348/373509/634/7124/64127/5970/7850/2000/1992/114769/3458/4671/3586/2621/9447	23	TNFAIP3, ZC3H12A, RIPK2, SPHK1, NLRP3, FFAR1, LILRA5, LGALS9, CCL3, USP50, CEACAM1, TNF, NOD2, RELA, IL1R2, ELF4, SERPINB1, CARD16, IFNG, NAIP, IL10, GAS6, AIM2	GO_BP	Chikungunya_Upregulated
GO:0002696	positive regulation of leukocyte activation	41/728	371/18986	0.110512129380054	2.88211990166168	7.31050048966376	1.22266678801028e-09	1.34519926393914e-07	9.98837627733798e-08	4192/8013/57162/5618/9308/1026/84807/64332/8767/11221/114548/8651/1326/55122/5914/7189/7525/148022/10385/3965/6348/4317/4067/7704/7124/64127/3956/7158/8915/1141/912/64115/23529/8660/3600/3458/6347/2048/3586/2621/952	41	MDK, NR4A3, PELI1, PRLR, CD83, CDKN1A, NFKBID, NFKBIZ, RIPK2, DUSP10, NLRP3, SOCS1, MAP3K8, AKIRIN2, RARA, TRAF6, YES1, TICAM1, BTN2A2, LGALS9, CCL3, MMP8, LYN, ZBTB16, TNF, NOD2, LGALS1, TP53BP1, BCL10, CHRNB2, CD1D, VSIR, CLCF1, IRS2, IL15, IFNG, CCL2, EPHB2, IL10, GAS6, CD38	GO_BP	Chikungunya_Upregulated
GO:0042327	positive regulation of phosphorylation	48/728	479/18986	0.100208768267223	2.61341164055152	7.14149800558838	1.28560821788839e-09	1.38122719229006e-07	1.02558909233156e-07	5618/133396/374/2069/1026/1839/7422/8767/8877/30844/8754/5329/3985/1453/57600/57826/353514/7189/23533/5770/6868/338773/7525/3937/94056/51429/253260/10519/9618/4067/7124/10253/64127/718/29110/8915/9294/5008/2887/9094/10211/2200/4057/3600/5571/3458/2621/9175	48	PRLR, IL31RA, AREG, EREG, CDKN1A, HBEGF, VEGFA, RIPK2, SPHK1, EHD4, ADAM9, PLAUR, LIMK2, CSNK1D, FNIP2, RAP2C, LILRA5, TRAF6, PIK3R5, PTPN1, ADAM17, TMEM119, YES1, LCP2, SYAP1, SNX9, RICTOR, CIB1, TRAF4, LYN, TNF, SPRY2, NOD2, C3, TBK1, BCL10, S1PR2, OSM, GRB10, UNC119, FLOT1, FBN1, LTF, IL15, PRKAG1, IFNG, GAS6, MAP3K13	GO_BP	Chikungunya_Upregulated
GO:0140895	cell surface toll-like receptor signaling pathway	17/728	72/18986	0.236111111111111	6.15769993894994	8.75538034913455	1.30999615154956e-09	1.38122719229006e-07	1.02558909233156e-07	7128/4792/57162/3656/4814/8767/5581/7189/7097/148022/4067/64127/29110/8878/5970/4057/3430	17	TNFAIP3, NFKBIA, PELI1, IRAK2, NINJ1, RIPK2, PRKCE, TRAF6, TLR2, TICAM1, LYN, NOD2, TBK1, SQSTM1, RELA, LTF, IFI35	GO_BP	Chikungunya_Upregulated
GO:0002292	T cell differentiation involved in immune response	19/728	92/18986	0.206521739130435	5.38601887243192	8.42067378559879	1.60852357513602e-09	1.66137506403335e-07	1.23360454634492e-07	80149/969/84807/64332/8767/602/2207/114548/9021/4092/5971/5914/3965/26253/3956/8809/3458/3726/10538	19	ZC3H12A, CD69, NFKBID, NFKBIZ, RIPK2, BCL3, FCER1G, NLRP3, SOCS3, SMAD7, RELB, RARA, LGALS9, CLEC4E, LGALS1, IL18R1, IFNG, JUNB, BATF	GO_BP	Chikungunya_Upregulated
GO:0051091	positive regulation of DNA-binding transcription factor activity	29/728	208/18986	0.139423076923077	3.63610788250211	7.63333933172371	1.8064296660043e-09	1.82846810792955e-07	1.3576745068706e-07	3656/8767/10475/8877/114548/1649/7189/7097/3965/10519/200186/8896/25865/7124/6722/10616/64127/7158/5970/8915/3304/11213/114769/4057/8809/3556/3586/9447/9175	29	IRAK2, RIPK2, TRIM38, SPHK1, NLRP3, DDIT3, TRAF6, TLR2, LGALS9, CIB1, CRTC2, BUD31, PRKD2, TNF, SRF, RBCK1, NOD2, TP53BP1, RELA, BCL10, HSPA1B, IRAK3, CARD16, LTF, IL18R1, IL1RAP, IL10, AIM2, MAP3K13	GO_BP	Chikungunya_Upregulated
GO:0002700	regulation of production of molecular mediator of immune response	28/728	196/18986	0.142857142857143	3.7256671899529	7.65917268060577	1.97019256715695e-09	1.95297444187983e-07	1.45012297497083e-07	8013/8767/2865/10865/114548/27342/4092/3663/9261/2867/7189/121260/148022/6398/7124/64127/7158/8915/4189/23529/11213/8809/2213/441168/2048/3586/51465/8140	28	NR4A3, RIPK2, FFAR3, ARID5A, NLRP3, RABGEF1, SMAD7, IRF5, MAPKAPK2, FFAR2, TRAF6, SLC15A4, TICAM1, SECTM1, TNF, NOD2, TP53BP1, BCL10, DNAJB9, CLCF1, IRAK3, IL18R1, FCGR2B, CALHM6, EPHB2, IL10, UBE2J1, SLC7A5	GO_BP	Chikungunya_Upregulated
GO:0002286	T cell activation involved in immune response	23/728	136/18986	0.169117647058824	4.41053248222366	7.97040438212537	2.00661274407728e-09	1.95297444187983e-07	1.45012297497083e-07	3383/80149/4192/969/84807/64332/8767/602/2207/114548/9021/4092/5971/5914/3965/26253/634/3956/8809/3458/3726/10538/2213	23	ICAM1, ZC3H12A, MDK, CD69, NFKBID, NFKBIZ, RIPK2, BCL3, FCER1G, NLRP3, SOCS3, SMAD7, RELB, RARA, LGALS9, CLEC4E, CEACAM1, LGALS1, IL18R1, IFNG, JUNB, BATF, FCGR2B	GO_BP	Chikungunya_Upregulated
GO:0001934	positive regulation of protein phosphorylation	46/728	455/18986	0.101098901098901	2.63662601135129	7.05586249381895	2.16218243693448e-09	2.05933973711387e-07	1.52910135535863e-07	5618/133396/374/2069/1026/1839/7422/8767/8877/30844/8754/5329/3985/1453/57600/57826/353514/7189/23533/5770/6868/338773/7525/3937/94056/51429/253260/10519/9618/4067/7124/10253/64127/718/29110/9294/5008/9094/10211/2200/4057/3600/5571/3458/2621/9175	46	PRLR, IL31RA, AREG, EREG, CDKN1A, HBEGF, VEGFA, RIPK2, SPHK1, EHD4, ADAM9, PLAUR, LIMK2, CSNK1D, FNIP2, RAP2C, LILRA5, TRAF6, PIK3R5, PTPN1, ADAM17, TMEM119, YES1, LCP2, SYAP1, SNX9, RICTOR, CIB1, TRAF4, LYN, TNF, SPRY2, NOD2, C3, TBK1, S1PR2, OSM, UNC119, FLOT1, FBN1, LTF, IL15, PRKAG1, IFNG, GAS6, MAP3K13	GO_BP	Chikungunya_Upregulated
GO:0097191	extrinsic apoptotic signaling pathway	31/728	236/18986	0.13135593220339	3.42571940771093	7.48756003208062	2.19728009887668e-09	2.05933973711387e-07	1.52910135535863e-07	467/7128/3383/64332/91/9314/4000/85450/6498/4170/2923/597/10519/50486/51330/56616/7124/10616/5598/2907/6272/5970/8915/3304/162989/282991/3162/3458/2537/3429/578	31	ATF3, TNFAIP3, ICAM1, NFKBIZ, ACVR1B, KLF4, LMNA, ITPRIP, SKIL, MCL1, PDIA3, BCL2A1, CIB1, G0S2, TNFRSF12A, DIABLO, TNF, RBCK1, MAPK7, GRINA, SORT1, RELA, BCL10, HSPA1B, DEDD2, BLOC1S2, HMOX1, IFNG, IFI6, IFI27, BAK1	GO_BP	Chikungunya_Upregulated
GO:0043123	positive regulation of canonical NF-kappaB signal transduction	30/728	223/18986	0.134529147982063	3.50847582910363	7.52411806914904	2.25442026788648e-09	2.07447654104972e-07	1.54034073805832e-07	57162/3656/7422/8767/10475/5966/10342/5581/7189/148022/3965/10769/6398/92610/7124/10616/64127/29110/3956/5970/8915/51246/10758/56829/11213/3162/114769/10211/4057/11040	30	PELI1, IRAK2, VEGFA, RIPK2, TRIM38, REL, TFG, PRKCE, TRAF6, TICAM1, LGALS9, PLK2, SECTM1, TIFA, TNF, RBCK1, NOD2, TBK1, LGALS1, RELA, BCL10, SHISA5, TRAF3IP2, ZC3HAV1, IRAK3, HMOX1, CARD16, FLOT1, LTF, PIM2	GO_BP	Chikungunya_Upregulated
GO:0002718	regulation of cytokine production involved in immune response	22/728	126/18986	0.174603174603175	4.55359323216466	7.99146738738855	2.41933973646732e-09	2.18647828683234e-07	1.62350429683991e-07	8013/8767/2865/10865/114548/27342/4092/3663/9261/2867/7189/148022/6398/7124/64127/8915/11213/8809/441168/3586/51465/8140	22	NR4A3, RIPK2, FFAR3, ARID5A, NLRP3, RABGEF1, SMAD7, IRF5, MAPKAPK2, FFAR2, TRAF6, TICAM1, SECTM1, TNF, NOD2, BCL10, IRAK3, IL18R1, CALHM6, IL10, UBE2J1, SLC7A5	GO_BP	Chikungunya_Upregulated
GO:0031663	lipopolysaccharide-mediated signaling pathway	15/728	58/18986	0.258620689655172	6.74474232663888	8.74936583346675	3.1617753445593e-09	2.80732368751134e-07	2.08449454849062e-07	7128/4792/3656/8767/5581/7189/7097/148022/4067/8915/11213/114769/4057/671/10221	15	TNFAIP3, NFKBIA, IRAK2, RIPK2, PRKCE, TRAF6, TLR2, TICAM1, LYN, BCL10, IRAK3, CARD16, LTF, BPI, TRIB1	GO_BP	Chikungunya_Upregulated
GO:0032635	interleukin-6 production	26/728	177/18986	0.146892655367232	3.83091202582728	7.55569715424859	4.0822845693493e-09	3.50176986533505e-07	2.60013486397449e-07	7128/80149/2069/8767/10865/27342/353514/9261/55122/7189/7097/148022/3965/7124/64127/5970/8915/2000/1051/11213/81622/671/3556/3458/3586/2621	26	TNFAIP3, ZC3H12A, EREG, RIPK2, ARID5A, RABGEF1, LILRA5, MAPKAPK2, AKIRIN2, TRAF6, TLR2, TICAM1, LGALS9, TNF, NOD2, RELA, BCL10, ELF4, CEBPB, IRAK3, UNC93B1, BPI, IL1RAP, IFNG, IL10, GAS6	GO_BP	Chikungunya_Upregulated
GO:0032675	regulation of interleukin-6 production	26/728	177/18986	0.146892655367232	3.83091202582728	7.55569715424859	4.0822845693493e-09	3.50176986533505e-07	2.60013486397449e-07	7128/80149/2069/8767/10865/27342/353514/9261/55122/7189/7097/148022/3965/7124/64127/5970/8915/2000/1051/11213/81622/671/3556/3458/3586/2621	26	TNFAIP3, ZC3H12A, EREG, RIPK2, ARID5A, RABGEF1, LILRA5, MAPKAPK2, AKIRIN2, TRAF6, TLR2, TICAM1, LGALS9, TNF, NOD2, RELA, BCL10, ELF4, CEBPB, IRAK3, UNC93B1, BPI, IL1RAP, IFNG, IL10, GAS6	GO_BP	Chikungunya_Upregulated
GO:0030099	myeloid cell differentiation	45/728	451/18986	0.0997782705099778	2.60218440096489	6.87620576083713	4.88610960192996e-09	4.12143344922792e-07	3.06024759278771e-07	4792/133396/3091/7071/7422/91/8651/5971/23210/1435/56975/7538/55509/9935/5914/9846/7189/22904/7097/5138/3398/2034/6348/10519/634/537/4067/7704/2353/7124/6722/182/1499/3304/1051/2200/4057/3600/10221/3458/3726/10538/5468/9636/3665	45	NFKBIA, IL31RA, HIF1A, KLF10, VEGFA, ACVR1B, SOCS1, RELB, JMJD6, CSF1, FAM20C, ZFP36, BATF3, MAFB, RARA, GAB2, TRAF6, SBNO2, TLR2, PDE2A, ID2, EPAS1, CCL3, CIB1, CEACAM1, ATP6AP1, LYN, ZBTB16, FOS, TNF, SRF, JAG1, CTNNB1, HSPA1B, CEBPB, FBN1, LTF, IL15, TRIB1, IFNG, JUNB, BATF, PPARG, ISG15, IRF7	GO_BP	Chikungunya_Upregulated
GO:0032608	interferon-beta production	15/728	60/18986	0.25	6.51991758241758	8.55112371443716	5.26332221471488e-09	4.29639898849549e-07	3.19016304015826e-07	8767/10475/3659/5966/3663/5971/7097/148022/29110/56829/10211/91947/9636/3665/4939	15	RIPK2, TRIM38, IRF1, REL, IRF5, RELB, TLR2, TICAM1, TBK1, ZC3HAV1, FLOT1, ARRDC4, ISG15, IRF7, OAS2	GO_BP	Chikungunya_Upregulated
GO:0032648	regulation of interferon-beta production	15/728	60/18986	0.25	6.51991758241758	8.55112371443716	5.26332221471488e-09	4.29639898849549e-07	3.19016304015826e-07	8767/10475/3659/5966/3663/5971/7097/148022/29110/56829/10211/91947/9636/3665/4939	15	RIPK2, TRIM38, IRF1, REL, IRF5, RELB, TLR2, TICAM1, TBK1, ZC3HAV1, FLOT1, ARRDC4, ISG15, IRF7, OAS2	GO_BP	Chikungunya_Upregulated
GO:0002822	regulation of adaptive immune response based on somatic recombination of immune receptors built from immunoglobulin superfamily domains	28/728	206/18986	0.135922330097087	3.54480955937267	7.33306429346148	6.12200979078354e-09	4.91801453192945e-07	3.65172513836211e-07	7128/80149/969/84807/64332/8767/10865/114548/4092/7189/121260/4277/6398/634/196/7124/64127/718/3956/7158/912/23529/8809/3726/10538/2213/2048/3586	28	TNFAIP3, ZC3H12A, CD69, NFKBID, NFKBIZ, RIPK2, ARID5A, NLRP3, SMAD7, TRAF6, SLC15A4, MICB, SECTM1, CEACAM1, AHR, TNF, NOD2, C3, LGALS1, TP53BP1, CD1D, CLCF1, IL18R1, JUNB, BATF, FCGR2B, EPHB2, IL10	GO_BP	Chikungunya_Upregulated
GO:0046632	alpha-beta T cell differentiation	22/728	133/18986	0.165413533834586	4.31393043047178	7.65814107995946	6.88108135710894e-09	5.44143011692631e-07	4.04037178369719e-07	80149/969/9308/84807/64332/8767/3659/602/114548/8651/9021/4092/5971/5914/3965/7704/3956/80758/8809/3458/3726/10538	22	ZC3H12A, CD69, CD83, NFKBID, NFKBIZ, RIPK2, IRF1, BCL3, NLRP3, SOCS1, SOCS3, SMAD7, RELB, RARA, LGALS9, ZBTB16, LGALS1, PRR7, IL18R1, IFNG, JUNB, BATF	GO_BP	Chikungunya_Upregulated
GO:0030217	T cell differentiation	36/728	320/18986	0.1125	2.93396291208791	6.9669370862672	7.90846234887616e-09	6.1576504534865e-07	4.57217985190087e-07	80149/4192/969/9308/84807/64332/8767/3659/602/2207/11221/114548/8651/9021/4092/5971/23210/9935/5914/6868/10385/3965/26253/7704/6722/3956/1499/10758/912/64115/80758/3600/8809/3458/3726/10538	36	ZC3H12A, MDK, CD69, CD83, NFKBID, NFKBIZ, RIPK2, IRF1, BCL3, FCER1G, DUSP10, NLRP3, SOCS1, SOCS3, SMAD7, RELB, JMJD6, MAFB, RARA, ADAM17, BTN2A2, LGALS9, CLEC4E, ZBTB16, SRF, LGALS1, CTNNB1, TRAF3IP2, CD1D, VSIR, PRR7, IL15, IL18R1, IFNG, JUNB, BATF	GO_BP	Chikungunya_Upregulated
GO:0046631	alpha-beta T cell activation	27/728	196/18986	0.137755102040816	3.59260764745459	7.28527302897052	8.52677210046261e-09	6.47568857000021e-07	4.80832957807397e-07	80149/969/9308/84807/64332/135/8767/3659/602/114548/8651/9021/4092/5971/5914/3965/7704/3956/2000/64115/1051/80758/3600/8809/3458/3726/10538	27	ZC3H12A, CD69, CD83, NFKBID, NFKBIZ, ADORA2A, RIPK2, IRF1, BCL3, NLRP3, SOCS1, SOCS3, SMAD7, RELB, RARA, LGALS9, ZBTB16, LGALS1, ELF4, VSIR, CEBPB, PRR7, IL15, IL18R1, IFNG, JUNB, BATF	GO_BP	Chikungunya_Upregulated
GO:0043370	regulation of CD4-positive, alpha-beta T cell differentiation	15/728	62/18986	0.241935483870968	6.30959766040411	8.36171531466817	8.5728341076865e-09	6.47568857000021e-07	4.80832957807397e-07	80149/969/9308/84807/64332/8767/114548/8651/4092/5914/3965/3956/3458/3726/10538	15	ZC3H12A, CD69, CD83, NFKBID, NFKBIZ, RIPK2, NLRP3, SOCS1, SMAD7, RARA, LGALS9, LGALS1, IFNG, JUNB, BATF	GO_BP	Chikungunya_Upregulated
GO:0051251	positive regulation of lymphocyte activation	37/728	336/18986	0.110119047619048	2.87186845892203	6.9127354394917	8.73662712441087e-09	6.50236321715344e-07	4.82813604243759e-07	4192/57162/5618/9308/1026/84807/64332/8767/11221/114548/8651/1326/55122/5914/7189/7525/148022/10385/3965/4067/7704/64127/3956/7158/8915/1141/912/64115/23529/8660/3600/3458/6347/2048/3586/2621/952	37	MDK, PELI1, PRLR, CD83, CDKN1A, NFKBID, NFKBIZ, RIPK2, DUSP10, NLRP3, SOCS1, MAP3K8, AKIRIN2, RARA, TRAF6, YES1, TICAM1, BTN2A2, LGALS9, LYN, ZBTB16, NOD2, LGALS1, TP53BP1, BCL10, CHRNB2, CD1D, VSIR, CLCF1, IRS2, IL15, IFNG, CCL2, EPHB2, IL10, GAS6, CD38	GO_BP	Chikungunya_Upregulated
GO:0043367	CD4-positive, alpha-beta T cell differentiation	19/728	102/18986	0.186274509803922	4.85797780650722	7.80112441093828	9.82792091964863e-09	7.2085663441075e-07	5.35250613015189e-07	80149/969/9308/84807/64332/8767/602/114548/8651/9021/4092/5971/5914/3965/3956/8809/3458/3726/10538	19	ZC3H12A, CD69, CD83, NFKBID, NFKBIZ, RIPK2, BCL3, NLRP3, SOCS1, SOCS3, SMAD7, RELB, RARA, LGALS9, LGALS1, IL18R1, IFNG, JUNB, BATF	GO_BP	Chikungunya_Upregulated
GO:0002460	adaptive immune response based on somatic recombination of immune receptors built from immunoglobulin superfamily domains	41/728	400/18986	0.1025	2.67316620879121	6.75336936269908	1.10893868235133e-08	8.01762667340013e-07	5.95324976841241e-07	7128/3383/80149/969/84807/64332/8767/602/10865/2207/114548/4791/9021/4092/5971/7189/6868/121260/4277/6398/634/196/7124/64127/718/182/3956/7158/8915/10758/912/23529/81622/8809/3726/10538/2213/2048/713/3665/3586	41	TNFAIP3, ICAM1, ZC3H12A, CD69, NFKBID, NFKBIZ, RIPK2, BCL3, ARID5A, FCER1G, NLRP3, NFKB2, SOCS3, SMAD7, RELB, TRAF6, ADAM17, SLC15A4, MICB, SECTM1, CEACAM1, AHR, TNF, NOD2, C3, JAG1, LGALS1, TP53BP1, BCL10, TRAF3IP2, CD1D, CLCF1, UNC93B1, IL18R1, JUNB, BATF, FCGR2B, EPHB2, C1QB, IRF7, IL10	GO_BP	Chikungunya_Upregulated
GO:0002294	CD4-positive, alpha-beta T cell differentiation involved in immune response	17/728	83/18986	0.204819277108434	5.34161922414934	7.91534410245922	1.32684594094065e-08	9.35492647267354e-07	6.94622188405548e-07	80149/969/84807/64332/8767/602/114548/9021/4092/5971/5914/3965/3956/8809/3458/3726/10538	17	ZC3H12A, CD69, NFKBID, NFKBIZ, RIPK2, BCL3, NLRP3, SOCS3, SMAD7, RELB, RARA, LGALS9, LGALS1, IL18R1, IFNG, JUNB, BATF	GO_BP	Chikungunya_Upregulated
GO:0031348	negative regulation of defense response	34/728	297/18986	0.114478114478114	2.98555148555149	6.88669318064898	1.33087276434004e-08	9.35492647267354e-07	6.94622188405548e-07	7128/4192/8870/135/10475/9314/11221/114548/284207/9021/27342/7538/7525/79651/4277/3965/10769/253943/7376/634/4067/5272/196/64127/5598/22978/2000/11213/2213/11274/5468/9636/3586/3949	34	TNFAIP3, MDK, IER3, ADORA2A, TRIM38, KLF4, DUSP10, NLRP3, METRNL, SOCS3, RABGEF1, ZFP36, YES1, RHBDF2, MICB, LGALS9, PLK2, YTHDF3, NR1H2, CEACAM1, LYN, SERPINB9, AHR, NOD2, MAPK7, NT5C2, ELF4, IRAK3, FCGR2B, USP18, PPARG, ISG15, IL10, LDLR	GO_BP	Chikungunya_Upregulated
GO:0034142	toll-like receptor 4 signaling pathway	15/728	64/18986	0.234375	6.11242273351648	8.18045790719447	1.36840324224137e-08	9.48697097121038e-07	7.04426759163907e-07	7128/4792/57162/3656/4814/8767/5581/7189/148022/4067/29110/8878/5970/4057/3430	15	TNFAIP3, NFKBIA, PELI1, IRAK2, NINJ1, RIPK2, PRKCE, TRAF6, TICAM1, LYN, TBK1, SQSTM1, RELA, LTF, IFI35	GO_BP	Chikungunya_Upregulated
GO:0002443	leukocyte mediated immunity	46/728	485/18986	0.0948453608247423	2.47353574260791	6.56414750212781	1.59553273517987e-08	1.06875480903735e-06	7.9357203553767e-07	3383/8013/64332/2204/602/10865/2207/114548/27342/4092/164/9846/7189/6813/6868/127544/121260/4277/148022/3965/6348/23207/6398/634/4067/5272/196/7124/64127/718/54210/182/7158/8915/10758/912/23529/81622/284021/8809/10538/2213/441168/713/3665/3586	46	ICAM1, NR4A3, NFKBIZ, FCAR, BCL3, ARID5A, FCER1G, NLRP3, RABGEF1, SMAD7, AP1G1, GAB2, TRAF6, STXBP2, ADAM17, RNF19B, SLC15A4, MICB, TICAM1, LGALS9, CCL3, PLEKHM2, SECTM1, CEACAM1, LYN, SERPINB9, AHR, TNF, NOD2, C3, TREM1, JAG1, TP53BP1, BCL10, TRAF3IP2, CD1D, CLCF1, UNC93B1, MILR1, IL18R1, BATF, FCGR2B, CALHM6, C1QB, IRF7, IL10	GO_BP	Chikungunya_Upregulated
GO:0002287	alpha-beta T cell activation involved in immune response	17/728	84/18986	0.202380952380952	5.27802851909995	7.84646113724931	1.60492719792212e-08	1.06875480903735e-06	7.9357203553767e-07	80149/969/84807/64332/8767/602/114548/9021/4092/5971/5914/3965/3956/8809/3458/3726/10538	17	ZC3H12A, CD69, NFKBID, NFKBIZ, RIPK2, BCL3, NLRP3, SOCS3, SMAD7, RELB, RARA, LGALS9, LGALS1, IL18R1, IFNG, JUNB, BATF	GO_BP	Chikungunya_Upregulated
GO:0002293	alpha-beta T cell differentiation involved in immune response	17/728	84/18986	0.202380952380952	5.27802851909995	7.84646113724931	1.60492719792212e-08	1.06875480903735e-06	7.9357203553767e-07	80149/969/84807/64332/8767/602/114548/9021/4092/5971/5914/3965/3956/8809/3458/3726/10538	17	ZC3H12A, CD69, NFKBID, NFKBIZ, RIPK2, BCL3, NLRP3, SOCS3, SMAD7, RELB, RARA, LGALS9, LGALS1, IL18R1, IFNG, JUNB, BATF	GO_BP	Chikungunya_Upregulated
GO:0034612	response to tumor necrosis factor	30/728	243/18986	0.123456790123457	3.21971238637905	6.95383975790295	1.71039546160924e-08	1.1241962897668e-06	8.3473845494805e-07	7128/4792/80149/8877/2204/8754/51667/9261/7538/7189/6868/84888/6348/4317/10519/92610/2353/7124/58191/2634/5970/3304/10758/10010/114769/4671/6347/2621/9447/2635	30	TNFAIP3, NFKBIA, ZC3H12A, SPHK1, FCAR, ADAM9, NUB1, MAPKAPK2, ZFP36, TRAF6, ADAM17, SPPL2A, CCL3, MMP8, CIB1, TIFA, FOS, TNF, CXCL16, GBP2, RELA, HSPA1B, TRAF3IP2, TANK, CARD16, NAIP, CCL2, GAS6, AIM2, GBP3	GO_BP	Chikungunya_Upregulated
GO:0140467	integrated stress response signaling	13/728	48/18986	0.270833333333333	7.06324404761905	8.39852463966637	1.94260899152225e-08	1.26045437257617e-06	9.35912833972257e-07	23645/3725/84919/1649/55509/9935/5770/10488/2353/1051/3726/10538/3309	13	PPP1R15A, JUN, PPP1R15B, DDIT3, BATF3, MAFB, PTPN1, CREB3, FOS, CEBPB, JUNB, BATF, HSPA5	GO_BP	Chikungunya_Upregulated
GO:0035710	CD4-positive, alpha-beta T cell activation	21/728	129/18986	0.162790697674419	4.24552772808587	7.38564225489454	2.02356780321063e-08	1.29636413317076e-06	9.62576556623846e-07	80149/969/9308/84807/64332/8767/602/114548/8651/9021/4092/5971/5914/3965/3956/64115/1051/8809/3458/3726/10538	21	ZC3H12A, CD69, CD83, NFKBID, NFKBIZ, RIPK2, BCL3, NLRP3, SOCS1, SOCS3, SMAD7, RELB, RARA, LGALS9, LGALS1, VSIR, CEBPB, IL18R1, IFNG, JUNB, BATF	GO_BP	Chikungunya_Upregulated
GO:0019915	lipid storage	18/728	97/18986	0.185567010309278	4.83952645292852	7.5701317312619	2.55580895367781e-08	1.61686863932042e-06	1.20055762692497e-06	4792/80149/8204/10226/134429/29923/123/10577/57674/2867/1066/10938/2717/7376/2760/7124/718/5468	18	NFKBIA, ZC3H12A, NRIP1, PLIN3, STARD4, HILPDA, PLIN2, NPC2, RNF213, FFAR2, CES1, EHD1, GLA, NR1H2, GM2A, TNF, C3, PPARG	GO_BP	Chikungunya_Upregulated
GO:0032728	positive regulation of interferon-beta production	12/728	41/18986	0.292682926829268	7.63307424283034	8.48992533588123	2.62085112020325e-08	1.63754660732699e-06	1.21591143588377e-06	8767/3659/3663/7097/148022/29110/56829/10211/91947/9636/3665/4939	12	RIPK2, IRF1, IRF5, TLR2, TICAM1, TBK1, ZC3HAV1, FLOT1, ARRDC4, ISG15, IRF7, OAS2	GO_BP	Chikungunya_Upregulated
GO:0007159	leukocyte cell-cell adhesion	42/728	430/18986	0.0976744186046512	2.54731663685152	6.48060617111741	2.95927036150753e-08	1.82644723165727e-06	1.35617396541487e-06	3383/80149/4192/8013/57162/969/9308/84807/64332/135/8767/3659/9314/11221/114548/8651/1326/4092/10318/5914/7189/2526/7525/10385/3965/4067/7704/9306/7124/64127/3956/116844/5970/8915/912/64115/1051/6385/3600/3458/6347/3586	42	ICAM1, ZC3H12A, MDK, NR4A3, PELI1, CD69, CD83, NFKBID, NFKBIZ, ADORA2A, RIPK2, IRF1, KLF4, DUSP10, NLRP3, SOCS1, MAP3K8, SMAD7, TNIP1, RARA, TRAF6, FUT4, YES1, BTN2A2, LGALS9, LYN, ZBTB16, SOCS6, TNF, NOD2, LGALS1, LRG1, RELA, BCL10, CD1D, VSIR, CEBPB, SDC4, IL15, IFNG, CCL2, IL10	GO_BP	Chikungunya_Upregulated
GO:0002695	negative regulation of leukocyte activation	26/728	196/18986	0.13265306122449	3.45954810495627	6.91137337733527	3.53597963488715e-08	2.11549050304949e-06	1.5707944333628e-06	7128/80149/4192/57162/133396/969/135/3659/8651/27342/4092/10461/3398/10385/3965/4067/9306/3956/64115/1051/6385/284021/671/2213/3586/3949	26	TNFAIP3, ZC3H12A, MDK, PELI1, IL31RA, CD69, ADORA2A, IRF1, SOCS1, RABGEF1, SMAD7, MERTK, ID2, BTN2A2, LGALS9, LYN, SOCS6, LGALS1, VSIR, CEBPB, SDC4, MILR1, BPI, FCGR2B, IL10, LDLR	GO_BP	Chikungunya_Upregulated
GO:0032611	interleukin-1 beta production	19/728	110/18986	0.172727272727273	4.50467032967033	7.36093392187146	3.55298740879681e-08	2.11549050304949e-06	1.5707944333628e-06	7128/80149/8767/8877/114548/2864/353514/3965/6348/373509/7124/64127/5970/2000/1992/114769/3458/4671/9447	19	TNFAIP3, ZC3H12A, RIPK2, SPHK1, NLRP3, FFAR1, LILRA5, LGALS9, CCL3, USP50, TNF, NOD2, RELA, ELF4, SERPINB1, CARD16, IFNG, NAIP, AIM2	GO_BP	Chikungunya_Upregulated
GO:0032651	regulation of interleukin-1 beta production	19/728	110/18986	0.172727272727273	4.50467032967033	7.36093392187146	3.55298740879681e-08	2.11549050304949e-06	1.5707944333628e-06	7128/80149/8767/8877/114548/2864/353514/3965/6348/373509/7124/64127/5970/2000/1992/114769/3458/4671/9447	19	TNFAIP3, ZC3H12A, RIPK2, SPHK1, NLRP3, FFAR1, LILRA5, LGALS9, CCL3, USP50, TNF, NOD2, RELA, ELF4, SERPINB1, CARD16, IFNG, NAIP, AIM2	GO_BP	Chikungunya_Upregulated
GO:0071887	leukocyte apoptotic process	20/728	122/18986	0.163934426229508	4.27535579174923	7.24712735705771	3.8855868467503e-08	2.28662267807014e-06	1.69786353034254e-06	3091/64332/1831/2204/602/10461/6868/3965/4067/25865/64127/8915/10758/8660/3665/578/3586/840/2621/23657	20	HIF1A, NFKBIZ, TSC22D3, FCAR, BCL3, MERTK, ADAM17, LGALS9, LYN, PRKD2, NOD2, BCL10, TRAF3IP2, IRS2, IRF7, BAK1, IL10, CASP7, GAS6, SLC7A11	GO_BP	Chikungunya_Upregulated
GO:0038061	non-canonical NF-kappaB signal transduction	21/728	134/18986	0.156716417910448	4.08711251435132	7.16094817926071	4.01892695649556e-08	2.33790681917518e-06	1.73594304109972e-06	4792/80149/8877/602/114548/5966/4791/5971/7189/222487/7097/3965/9618/7124/10616/64127/5970/8915/8809/3430/811	21	NFKBIA, ZC3H12A, SPHK1, BCL3, NLRP3, REL, NFKB2, RELB, TRAF6, ADGRG3, TLR2, LGALS9, TRAF4, TNF, RBCK1, NOD2, RELA, BCL10, IL18R1, IFI35, CALR	GO_BP	Chikungunya_Upregulated
GO:0002220	innate immune response activating cell surface receptor signaling pathway	18/728	100/18986	0.18	4.69434065934066	7.39624580710449	4.19007277886175e-08	2.40976799247947e-06	1.78930141393977e-06	7128/4792/57162/3656/4814/8767/5581/2867/7189/7097/148022/4067/64127/29110/8878/5970/4057/3430	18	TNFAIP3, NFKBIA, PELI1, IRAK2, NINJ1, RIPK2, PRKCE, FFAR2, TRAF6, TLR2, TICAM1, LYN, NOD2, TBK1, SQSTM1, RELA, LTF, IFI35	GO_BP	Chikungunya_Upregulated
GO:0097193	intrinsic apoptotic signaling pathway	35/728	327/18986	0.107033639143731	2.7914020230534	6.52479908713665	4.53282786449527e-08	2.57760020474276e-06	1.91392022190989e-06	54541/8870/3091/3090/1026/23645/602/5329/1649/57600/10105/6498/4170/5770/10488/30001/1032/597/10625/56616/7124/5598/7159/2907/1499/51246/5326/9774/1051/2213/2537/3429/578/3586/675	35	DDIT4, IER3, HIF1A, HIC1, CDKN1A, PPP1R15A, BCL3, PLAUR, DDIT3, FNIP2, PPIF, SKIL, MCL1, PTPN1, CREB3, ERO1A, CDKN2D, BCL2A1, IVNS1ABP, DIABLO, TNF, MAPK7, TP53BP2, GRINA, CTNNB1, SHISA5, PLAGL2, BCLAF1, CEBPB, FCGR2B, IFI6, IFI27, BAK1, IL10, BRCA2	GO_BP	Chikungunya_Upregulated
GO:0032102	negative regulation of response to external stimulus	42/728	437/18986	0.0961098398169336	2.50651293786305	6.36205944397383	4.67929309813472e-08	2.63132248551776e-06	1.95381010062467e-06	5328/7128/4192/8870/135/10475/9314/11221/114548/284207/9021/5329/27342/7538/7525/79651/4277/3965/10769/253943/7376/634/4067/5272/196/7124/64127/5598/1843/22978/2000/11213/114769/4057/10221/2213/11274/6347/5468/9636/3586/3949	42	PLAU, TNFAIP3, MDK, IER3, ADORA2A, TRIM38, KLF4, DUSP10, NLRP3, METRNL, SOCS3, PLAUR, RABGEF1, ZFP36, YES1, RHBDF2, MICB, LGALS9, PLK2, YTHDF3, NR1H2, CEACAM1, LYN, SERPINB9, AHR, TNF, NOD2, MAPK7, DUSP1, NT5C2, ELF4, IRAK3, CARD16, LTF, TRIB1, FCGR2B, USP18, CCL2, PPARG, ISG15, IL10, LDLR	GO_BP	Chikungunya_Upregulated
GO:0042116	macrophage activation	19/728	112/18986	0.169642857142857	4.42422978806907	7.2574545706465	4.80428851941977e-08	2.67192353810807e-06	1.98395720235148e-06	80149/133396/8877/23210/5581/22904/7097/148022/6348/4317/7124/3460/3459/671/3458/2213/3430/3586/3949	19	ZC3H12A, IL31RA, SPHK1, JMJD6, PRKCE, SBNO2, TLR2, TICAM1, CCL3, MMP8, TNF, IFNGR2, IFNGR1, BPI, IFNG, FCGR2B, IFI35, IL10, LDLR	GO_BP	Chikungunya_Upregulated
GO:0046637	regulation of alpha-beta T cell differentiation	16/728	80/18986	0.2	5.21593406593407	7.54541908055583	5.05498030551389e-08	2.78078862241367e-06	2.06479172662295e-06	80149/969/9308/84807/64332/8767/114548/8651/4092/5914/3965/7704/3956/3458/3726/10538	16	ZC3H12A, CD69, CD83, NFKBID, NFKBIZ, RIPK2, NLRP3, SOCS1, SMAD7, RARA, LGALS9, ZBTB16, LGALS1, IFNG, JUNB, BATF	GO_BP	Chikungunya_Upregulated
GO:0002285	lymphocyte activation involved in immune response	28/728	227/18986	0.123348017621145	3.21687563537784	6.70955637404823	5.21544414889592e-08	2.83821105780239e-06	2.10742904488494e-06	3383/80149/4192/969/84807/64332/8767/602/2207/114548/9021/4092/5971/164/5914/121260/3965/26253/634/3956/7158/23529/8809/3458/3726/10538/2213/3586	28	ICAM1, ZC3H12A, MDK, CD69, NFKBID, NFKBIZ, RIPK2, BCL3, FCER1G, NLRP3, SOCS3, SMAD7, RELB, AP1G1, RARA, SLC15A4, LGALS9, CLEC4E, CEACAM1, LGALS1, TP53BP1, CLCF1, IL18R1, IFNG, JUNB, BATF, FCGR2B, IL10	GO_BP	Chikungunya_Upregulated
GO:1903037	regulation of leukocyte cell-cell adhesion	39/728	392/18986	0.0994897959183673	2.5946610787172	6.3704396184064	5.67988627898182e-08	3.05807494233266e-06	2.2706824206008e-06	80149/4192/8013/57162/969/9308/84807/64332/135/8767/3659/9314/11221/114548/8651/1326/4092/5914/7189/2526/7525/10385/3965/4067/7704/9306/7124/64127/3956/5970/8915/912/64115/1051/6385/3600/3458/6347/3586	39	ZC3H12A, MDK, NR4A3, PELI1, CD69, CD83, NFKBID, NFKBIZ, ADORA2A, RIPK2, IRF1, KLF4, DUSP10, NLRP3, SOCS1, MAP3K8, SMAD7, RARA, TRAF6, FUT4, YES1, BTN2A2, LGALS9, LYN, ZBTB16, SOCS6, TNF, NOD2, LGALS1, RELA, BCL10, CD1D, VSIR, CEBPB, SDC4, IL15, IFNG, CCL2, IL10	GO_BP	Chikungunya_Upregulated
GO:0002699	positive regulation of immune effector process	31/728	272/18986	0.113970588235294	2.97231536845507	6.54217093506605	6.44214143758935e-08	3.43196608585681e-06	2.54830414761152e-06	8013/84807/64332/8767/2865/10865/114548/3663/9261/2867/164/5914/9846/7189/4277/148022/3965/6398/7124/64127/718/7158/8915/912/4189/23529/8809/3458/2048/3586/8140	31	NR4A3, NFKBID, NFKBIZ, RIPK2, FFAR3, ARID5A, NLRP3, IRF5, MAPKAPK2, FFAR2, AP1G1, RARA, GAB2, TRAF6, MICB, TICAM1, LGALS9, SECTM1, TNF, NOD2, C3, TP53BP1, BCL10, CD1D, DNAJB9, CLCF1, IL18R1, IFNG, EPHB2, IL10, SLC7A5	GO_BP	Chikungunya_Upregulated
GO:0070555	response to interleukin-1	19/728	116/18986	0.163793103448276	4.27167014020462	7.05759843063532	8.59843043611184e-08	4.53298504553771e-06	3.36583296676746e-06	3557/4792/80149/3656/3091/8767/7189/3965/6348/2634/5970/7850/11213/10010/3556/6347/81030/2635/952	19	IL1RN, NFKBIA, ZC3H12A, IRAK2, HIF1A, RIPK2, TRAF6, LGALS9, CCL3, GBP2, RELA, IL1R2, IRAK3, TANK, IL1RAP, CCL2, ZBP1, GBP3, CD38	GO_BP	Chikungunya_Upregulated
GO:0031396	regulation of protein ubiquitination	26/728	205/18986	0.126829268292683	3.30766550522648	6.63337915235598	8.88176370073513e-08	4.63408310200212e-06	3.44090031596576e-06	7128/57162/8767/8877/9683/4092/5581/7189/9373/148022/51256/10625/10616/10253/64127/83932/8878/1499/8915/3304/8864/254170/7321/91947/9636/3309	26	TNFAIP3, PELI1, RIPK2, SPHK1, N4BP1, SMAD7, PRKCE, TRAF6, PLAA, TICAM1, TBC1D7, IVNS1ABP, RBCK1, SPRY2, NOD2, SPRTN, SQSTM1, CTNNB1, BCL10, HSPA1B, PER2, FBXO33, UBE2D1, ARRDC4, ISG15, HSPA5	GO_BP	Chikungunya_Upregulated
GO:0045637	regulation of myeloid cell differentiation	27/728	219/18986	0.123287671232877	3.2153018214662	6.5841834689015	9.10524395122002e-08	4.65471107445702e-06	3.45621700221749e-06	4792/3091/7071/91/1435/7538/9935/5914/7189/3398/6348/10519/634/4067/7704/2353/7124/182/1499/3304/1051/2200/4057/10221/3458/9636/3665	27	NFKBIA, HIF1A, KLF10, ACVR1B, CSF1, ZFP36, MAFB, RARA, TRAF6, ID2, CCL3, CIB1, CEACAM1, LYN, ZBTB16, FOS, TNF, JAG1, CTNNB1, HSPA1B, CEBPB, FBN1, LTF, TRIB1, IFNG, ISG15, IRF7	GO_BP	Chikungunya_Upregulated
GO:0050866	negative regulation of cell activation	27/728	219/18986	0.123287671232877	3.2153018214662	6.5841834689015	9.10524395122002e-08	4.65471107445702e-06	3.45621700221749e-06	7128/80149/4192/57162/133396/969/135/3659/8651/27342/4092/10461/3398/10385/3965/634/4067/9306/3956/64115/1051/6385/284021/671/2213/3586/3949	27	TNFAIP3, ZC3H12A, MDK, PELI1, IL31RA, CD69, ADORA2A, IRF1, SOCS1, RABGEF1, SMAD7, MERTK, ID2, BTN2A2, LGALS9, CEACAM1, LYN, SOCS6, LGALS1, VSIR, CEBPB, SDC4, MILR1, BPI, FCGR2B, IL10, LDLR	GO_BP	Chikungunya_Upregulated
GO:0034976	response to endoplasmic reticulum stress	31/728	277/18986	0.111913357400722	2.9186634664974	6.4232938775135	9.77136376445848e-08	4.94528720119244e-06	3.67197564622282e-06	467/83667/23645/3725/4082/84919/1649/5770/10488/2923/10613/27125/30001/9616/7376/23071/64127/57414/6449/2907/4189/1051/51439/91147/10211/2213/578/811/23753/51465/3309	31	ATF3, SESN2, PPP1R15A, JUN, MARCKS, PPP1R15B, DDIT3, PTPN1, CREB3, PDIA3, ERLIN1, AFF4, ERO1A, RNF7, NR1H2, ERP44, NOD2, RHBDD2, SGTA, GRINA, DNAJB9, CEBPB, FAM8A1, TMEM67, FLOT1, FCGR2B, BAK1, CALR, SDF2L1, UBE2J1, HSPA5	GO_BP	Chikungunya_Upregulated
GO:2000514	regulation of CD4-positive, alpha-beta T cell activation	16/728	84/18986	0.19047619047619	4.96755625327054	7.27701459028316	1.03813729233643e-07	5.20199290744026e-06	3.86258481880255e-06	80149/969/9308/84807/64332/8767/114548/8651/4092/5914/3965/3956/64115/3458/3726/10538	16	ZC3H12A, CD69, CD83, NFKBID, NFKBIZ, RIPK2, NLRP3, SOCS1, SMAD7, RARA, LGALS9, LGALS1, VSIR, IFNG, JUNB, BATF	GO_BP	Chikungunya_Upregulated
GO:0071356	cellular response to tumor necrosis factor	27/728	221/18986	0.122171945701357	3.18620406742579	6.52765118927852	1.09972189716251e-07	5.45656129562692e-06	4.05160698954609e-06	7128/4792/80149/8877/2204/9261/7538/7189/6868/84888/6348/4317/10519/92610/2353/7124/2634/5970/3304/10758/10010/114769/4671/6347/2621/9447/2635	27	TNFAIP3, NFKBIA, ZC3H12A, SPHK1, FCAR, MAPKAPK2, ZFP36, TRAF6, ADAM17, SPPL2A, CCL3, MMP8, CIB1, TIFA, FOS, TNF, GBP2, RELA, HSPA1B, TRAF3IP2, TANK, CARD16, NAIP, CCL2, GAS6, AIM2, GBP3	GO_BP	Chikungunya_Upregulated
GO:2001233	regulation of apoptotic signaling pathway	39/728	403/18986	0.0967741935483871	2.52383906416164	6.17416314930179	1.18437329295924e-07	5.81952741326865e-06	4.32111666414357e-06	467/7128/3383/8870/3091/135/9314/5329/4929/1649/4000/10105/85450/6498/4170/5770/10488/2923/1032/50486/51330/10625/7124/10616/5598/2907/5970/1499/8915/5326/3304/9774/162989/3162/2213/2537/5468/578/3586	39	ATF3, TNFAIP3, ICAM1, IER3, HIF1A, ADORA2A, KLF4, PLAUR, NR4A2, DDIT3, LMNA, PPIF, ITPRIP, SKIL, MCL1, PTPN1, CREB3, PDIA3, CDKN2D, G0S2, TNFRSF12A, IVNS1ABP, TNF, RBCK1, MAPK7, GRINA, RELA, CTNNB1, BCL10, PLAGL2, HSPA1B, BCLAF1, DEDD2, HMOX1, FCGR2B, IFI6, PPARG, BAK1, IL10	GO_BP	Chikungunya_Upregulated
GO:0045444	fat cell differentiation	29/728	251/18986	0.115537848605578	3.01318900223283	6.41119446711927	1.27277270305469e-07	6.19375254823055e-06	4.59898638654376e-06	80149/8013/688/7422/3914/9314/11221/8651/284207/4929/1649/7538/9935/2867/56729/3398/94056/30001/10603/122953/7704/7124/182/6272/116844/8864/3638/1051/5468	29	ZC3H12A, NR4A3, KLF5, VEGFA, LAMB3, KLF4, DUSP10, SOCS1, METRNL, NR4A2, DDIT3, ZFP36, MAFB, FFAR2, RETN, ID2, SYAP1, ERO1A, SH2B2, JDP2, ZBTB16, TNF, JAG1, SORT1, LRG1, PER2, INSIG1, CEBPB, PPARG	GO_BP	Chikungunya_Upregulated
GO:0032615	interleukin-12 production	14/728	65/18986	0.215384615384615	5.61715976331361	7.44567244947289	1.30328935091704e-07	6.22259189150105e-06	4.62040018150329e-06	4192/8767/3659/3663/353514/7189/7097/3965/64127/5970/11213/81622/3458/3586	14	MDK, RIPK2, IRF1, IRF5, LILRA5, TRAF6, TLR2, LGALS9, NOD2, RELA, IRAK3, UNC93B1, IFNG, IL10	GO_BP	Chikungunya_Upregulated
GO:0032655	regulation of interleukin-12 production	14/728	65/18986	0.215384615384615	5.61715976331361	7.44567244947289	1.30328935091704e-07	6.22259189150105e-06	4.62040018150329e-06	4192/8767/3659/3663/353514/7189/7097/3965/64127/5970/11213/81622/3458/3586	14	MDK, RIPK2, IRF1, IRF5, LILRA5, TRAF6, TLR2, LGALS9, NOD2, RELA, IRAK3, UNC93B1, IFNG, IL10	GO_BP	Chikungunya_Upregulated
GO:0006909	phagocytosis	28/728	239/18986	0.117154811715481	3.05535886707435	6.38506188329284	1.56411424448774e-07	7.39811419752567e-06	5.49324924035538e-06	55647/135/8877/2207/63916/9711/23210/5581/7087/8685/10461/5914/7097/83871/7525/4067/5868/64127/718/5806/3600/3458/2213/6347/811/3949/2621/5031	28	RAB20, ADORA2A, SPHK1, FCER1G, ELMO2, RUBCN, JMJD6, PRKCE, ICAM5, MARCO, MERTK, RARA, TLR2, RAB34, YES1, LYN, RAB5A, NOD2, C3, PTX3, IL15, IFNG, FCGR2B, CCL2, CALR, LDLR, GAS6, P2RY6	GO_BP	Chikungunya_Upregulated
GO:0050864	regulation of B cell activation	20/728	133/18986	0.150375939849624	3.92175493679253	6.75186518741729	1.69713053999313e-07	7.90457446090086e-06	5.86930621687332e-06	7128/57162/5618/1026/55122/9473/3398/121260/148022/4067/196/64127/7158/1141/23529/8660/2213/2048/3586/952	20	TNFAIP3, PELI1, PRLR, CDKN1A, AKIRIN2, THEMIS2, ID2, SLC15A4, TICAM1, LYN, AHR, NOD2, TP53BP1, CHRNB2, CLCF1, IRS2, FCGR2B, EPHB2, IL10, CD38	GO_BP	Chikungunya_Upregulated
GO:0034341	response to type II interferon	19/728	121/18986	0.15702479338843	4.09515484515485	6.82010483267845	1.71466146064242e-07	7.90457446090086e-06	5.86930621687332e-06	55647/2204/3659/51667/7097/3965/6348/23580/7376/7124/10241/58191/2634/3460/3459/3458/6347/5468/2635	19	RAB20, FCAR, IRF1, NUB1, TLR2, LGALS9, CCL3, CDC42EP4, NR1H2, TNF, CALCOCO2, CXCL16, GBP2, IFNGR2, IFNGR1, IFNG, CCL2, PPARG, GBP3	GO_BP	Chikungunya_Upregulated
GO:0042113	B cell activation	31/728	284/18986	0.109154929577465	2.84672457823866	6.2612588998623	1.71804621754415e-07	7.90457446090086e-06	5.86930621687332e-06	7128/57162/5618/1026/64332/602/55122/222487/9473/6868/3398/121260/148022/1316/4067/196/64127/718/3956/7158/1141/10758/4189/23529/8660/10538/2213/2048/578/3586/952	31	TNFAIP3, PELI1, PRLR, CDKN1A, NFKBIZ, BCL3, AKIRIN2, ADGRG3, THEMIS2, ADAM17, ID2, SLC15A4, TICAM1, KLF6, LYN, AHR, NOD2, C3, LGALS1, TP53BP1, CHRNB2, TRAF3IP2, DNAJB9, CLCF1, IRS2, BATF, FCGR2B, EPHB2, BAK1, IL10, CD38	GO_BP	Chikungunya_Upregulated
GO:0046634	regulation of alpha-beta T cell activation	19/728	122/18986	0.155737704918033	4.06158800216177	6.77413984227243	1.9592823610636e-07	8.93326849490349e-06	6.63313231768331e-06	80149/969/9308/84807/64332/135/8767/3659/114548/8651/4092/5914/3965/7704/3956/64115/3458/3726/10538	19	ZC3H12A, CD69, CD83, NFKBID, NFKBIZ, ADORA2A, RIPK2, IRF1, NLRP3, SOCS1, SMAD7, RARA, LGALS9, ZBTB16, LGALS1, VSIR, IFNG, JUNB, BATF	GO_BP	Chikungunya_Upregulated
GO:0071347	cellular response to interleukin-1	16/728	88/18986	0.181818181818182	4.74175824175824	7.0251164353487	2.03979166511881e-07	9.21730858675561e-06	6.84403782375389e-06	3557/4792/80149/3656/3091/7189/6348/2634/5970/7850/11213/10010/3556/6347/81030/2635	16	IL1RN, NFKBIA, ZC3H12A, IRAK2, HIF1A, TRAF6, CCL3, GBP2, RELA, IL1R2, IRAK3, TANK, IL1RAP, CCL2, ZBP1, GBP3	GO_BP	Chikungunya_Upregulated
GO:0070431	nucleotide-binding oligomerization domain containing 2 signaling pathway	8/728	19/18986	0.421052631578947	10.9809138230191	8.69144874154901	2.33522291811195e-07	1.04589054766058e-05	7.76594859586368e-06	7128/4792/8767/51296/121260/64127/5970/3304	8	TNFAIP3, NFKBIA, RIPK2, SLC15A3, SLC15A4, NOD2, RELA, HSPA1B	GO_BP	Chikungunya_Upregulated
GO:0045785	positive regulation of cell adhesion	44/728	499/18986	0.0881763527054108	2.29961020942985	5.87454933807386	2.65225200481629e-07	1.17746029792765e-05	8.74288056989304e-06	4192/8013/9308/84807/64332/7422/8767/11221/114548/8651/8754/5329/1326/4092/1435/5581/91663/5914/7189/2526/7525/10385/3965/10519/4067/7704/25865/7124/64127/3956/5970/8915/10562/25890/912/64115/6385/10211/3600/3458/4680/6347/811/3586	44	MDK, NR4A3, CD83, NFKBID, NFKBIZ, VEGFA, RIPK2, DUSP10, NLRP3, SOCS1, ADAM9, PLAUR, MAP3K8, SMAD7, CSF1, PRKCE, MYADM, RARA, TRAF6, FUT4, YES1, BTN2A2, LGALS9, CIB1, LYN, ZBTB16, PRKD2, TNF, NOD2, LGALS1, RELA, BCL10, OLFM4, ABI3BP, CD1D, VSIR, SDC4, FLOT1, IL15, IFNG, CEACAM6, CCL2, CALR, IL10	GO_BP	Chikungunya_Upregulated
GO:0001776	leukocyte homeostasis	18/728	113/18986	0.15929203539823	4.15428376932802	6.71527654199227	2.89148424040582e-07	1.27250449919077e-05	9.4486029640721e-06	7128/3091/1831/2204/1435/5142/6498/10461/6868/121260/3965/10603/4067/8915/10758/578/9447/23657	18	TNFAIP3, HIF1A, TSC22D3, FCAR, CSF1, PDE4B, SKIL, MERTK, ADAM17, SLC15A4, LGALS9, SH2B2, LYN, BCL10, TRAF3IP2, BAK1, AIM2, SLC7A11	GO_BP	Chikungunya_Upregulated
GO:0002753	cytoplasmic pattern recognition receptor signaling pathway	23/728	178/18986	0.129213483146067	3.36984504259785	6.34312152284767	3.49210166264555e-07	1.52357987195251e-05	1.13128883263563e-05	7128/4792/57162/8767/114548/285852/7189/51296/121260/148022/373509/92610/7124/64127/2634/29110/5970/3304/56829/5608/81622/10211/3665	23	TNFAIP3, NFKBIA, PELI1, RIPK2, NLRP3, TREML4, TRAF6, SLC15A3, SLC15A4, TICAM1, USP50, TIFA, TNF, NOD2, GBP2, TBK1, RELA, HSPA1B, ZC3HAV1, MAP2K6, UNC93B1, FLOT1, IRF7	GO_BP	Chikungunya_Upregulated
GO:0042093	T-helper cell differentiation	15/728	81/18986	0.185185185185185	4.82956857956858	6.89681233539671	3.81176066921688e-07	1.64883083306894e-05	1.22429020144888e-05	80149/969/84807/64332/8767/602/114548/9021/4092/5971/5914/3956/8809/3726/10538	15	ZC3H12A, CD69, NFKBID, NFKBIZ, RIPK2, BCL3, NLRP3, SOCS3, SMAD7, RELB, RARA, LGALS1, IL18R1, JUNB, BATF	GO_BP	Chikungunya_Upregulated
GO:0002702	positive regulation of production of molecular mediator of immune response	20/728	140/18986	0.142857142857143	3.7256671899529	6.46355784564042	3.98299422961897e-07	1.7082994742459e-05	1.26844686884386e-05	8013/8767/2865/10865/114548/3663/9261/2867/7189/148022/6398/64127/7158/8915/4189/23529/8809/2048/3586/8140	20	NR4A3, RIPK2, FFAR3, ARID5A, NLRP3, IRF5, MAPKAPK2, FFAR2, TRAF6, TICAM1, SECTM1, NOD2, TP53BP1, BCL10, DNAJB9, CLCF1, IL18R1, EPHB2, IL10, SLC7A5	GO_BP	Chikungunya_Upregulated
GO:2000106	regulation of leukocyte apoptotic process	16/728	93/18986	0.172043010752688	4.48682500295404	6.73078243238774	4.48838571443874e-07	1.90888404208189e-05	1.41738496245434e-05	3091/1831/2204/602/10461/6868/3965/4067/25865/64127/8915/8660/3665/3586/2621/23657	16	HIF1A, TSC22D3, FCAR, BCL3, MERTK, ADAM17, LGALS9, LYN, PRKD2, NOD2, BCL10, IRS2, IRF7, IL10, GAS6, SLC7A11	GO_BP	Chikungunya_Upregulated
GO:1902107	positive regulation of leukocyte differentiation	24/728	195/18986	0.123076923076923	3.20980557903635	6.19356663075621	4.84335034068106e-07	2.02580132844519e-05	1.50419840941552e-05	4192/9308/7071/84807/64332/8767/11221/114548/8651/1435/5914/7189/3398/10385/3965/7704/2353/7124/64115/3600/10221/3458/3586/2621	24	MDK, CD83, KLF10, NFKBID, NFKBIZ, RIPK2, DUSP10, NLRP3, SOCS1, CSF1, RARA, TRAF6, ID2, BTN2A2, LGALS9, ZBTB16, FOS, TNF, VSIR, IL15, TRIB1, IFNG, IL10, GAS6	GO_BP	Chikungunya_Upregulated
GO:1903708	positive regulation of hemopoiesis	24/728	195/18986	0.123076923076923	3.20980557903635	6.19356663075621	4.84335034068106e-07	2.02580132844519e-05	1.50419840941552e-05	4192/9308/7071/84807/64332/8767/11221/114548/8651/1435/5914/7189/3398/10385/3965/7704/2353/7124/64115/3600/10221/3458/3586/2621	24	MDK, CD83, KLF10, NFKBID, NFKBIZ, RIPK2, DUSP10, NLRP3, SOCS1, CSF1, RARA, TRAF6, ID2, BTN2A2, LGALS9, ZBTB16, FOS, TNF, VSIR, IL15, TRIB1, IFNG, IL10, GAS6	GO_BP	Chikungunya_Upregulated
GO:1902106	negative regulation of leukocyte differentiation	18/728	117/18986	0.153846153846154	4.01225697379544	6.52611761045346	4.93386370505649e-07	2.03391439798394e-05	1.51022252743948e-05	80149/4192/969/3659/8651/4092/9935/5914/3398/6348/634/4067/3956/1499/2200/4057/10221/2213	18	ZC3H12A, MDK, CD69, IRF1, SOCS1, SMAD7, MAFB, RARA, ID2, CCL3, CEACAM1, LYN, LGALS1, CTNNB1, FBN1, LTF, TRIB1, FCGR2B	GO_BP	Chikungunya_Upregulated
GO:0050863	regulation of T cell activation	37/728	393/18986	0.094147582697201	2.45533791907838	5.82143127390767	4.94312331460235e-07	2.03391439798394e-05	1.51022252743948e-05	80149/4192/57162/969/9308/84807/64332/135/8767/3659/11221/114548/8651/1326/4092/5914/7189/7525/10385/3965/4067/7704/9306/64127/3956/1499/8915/912/64115/1051/6385/3600/3458/3726/10538/6347/3586	37	ZC3H12A, MDK, PELI1, CD69, CD83, NFKBID, NFKBIZ, ADORA2A, RIPK2, IRF1, DUSP10, NLRP3, SOCS1, MAP3K8, SMAD7, RARA, TRAF6, YES1, BTN2A2, LGALS9, LYN, ZBTB16, SOCS6, NOD2, LGALS1, CTNNB1, BCL10, CD1D, VSIR, CEBPB, SDC4, IL15, IFNG, JUNB, BATF, CCL2, IL10	GO_BP	Chikungunya_Upregulated
GO:0010720	positive regulation of cell development	41/728	460/18986	0.0891304347826087	2.32449235547062	5.74224781332208	5.13855337997591e-07	2.0972756980692e-05	1.55726957270917e-05	4192/3091/9308/7071/84807/64332/7422/8767/57154/11221/114548/8651/4092/1435/6498/5914/7189/7097/3398/10385/3965/4067/7704/2353/7124/6722/5970/1499/9294/64115/23529/3600/10221/3458/7852/2048/3586/2621/2119/8140/9175	41	MDK, HIF1A, CD83, KLF10, NFKBID, NFKBIZ, VEGFA, RIPK2, SMURF1, DUSP10, NLRP3, SOCS1, SMAD7, CSF1, SKIL, RARA, TRAF6, TLR2, ID2, BTN2A2, LGALS9, LYN, ZBTB16, FOS, TNF, SRF, RELA, CTNNB1, S1PR2, VSIR, CLCF1, IL15, TRIB1, IFNG, CXCR4, EPHB2, IL10, GAS6, ETV5, SLC7A5, MAP3K13	GO_BP	Chikungunya_Upregulated
GO:0032735	positive regulation of interleukin-12 production	11/728	44/18986	0.25	6.51991758241758	7.31965150615386	5.89222791944391e-07	2.38564524002445e-05	1.77138978294019e-05	4192/8767/3659/3663/7189/7097/3965/64127/5970/81622/3458	11	MDK, RIPK2, IRF1, IRF5, TRAF6, TLR2, LGALS9, NOD2, RELA, UNC93B1, IFNG	GO_BP	Chikungunya_Upregulated
GO:0033209	tumor necrosis factor-mediated signaling pathway	18/728	119/18986	0.151260504201681	3.94482408347955	6.43466291860776	6.38507521330256e-07	2.5646718773432e-05	1.90432067765164e-05	7128/4792/8877/9261/7189/6868/84888/4317/92610/7124/5970/3304/10758/10010/114769/4671/2621/9447	18	TNFAIP3, NFKBIA, SPHK1, MAPKAPK2, TRAF6, ADAM17, SPPL2A, MMP8, TIFA, TNF, RELA, HSPA1B, TRAF3IP2, TANK, CARD16, NAIP, GAS6, AIM2	GO_BP	Chikungunya_Upregulated
GO:0001659	temperature homeostasis	23/728	185/18986	0.124324324324324	3.24233739233739	6.11984943749474	6.98467344217517e-07	2.78341986542114e-05	2.06674547770952e-05	3397/5618/9536/7422/10912/1649/7090/6868/2034/7376/50486/7124/64127/8878/8864/55818/1051/2887/5608/3600/8809/7852/3934	23	ID1, PRLR, PTGES, VEGFA, GADD45G, DDIT3, TLE3, ADAM17, EPAS1, NR1H2, G0S2, TNF, NOD2, SQSTM1, PER2, KDM3A, CEBPB, GRB10, MAP2K6, IL15, IL18R1, CXCR4, LCN2	GO_BP	Chikungunya_Upregulated
GO:0072538	T-helper 17 type immune response	12/728	54/18986	0.222222222222222	5.7954822954823	7.04653012572012	7.20009691977687e-07	2.84685082117115e-05	2.11384424371739e-05	80149/969/84807/64332/10865/9021/4092/3956/10758/3726/10538/2048	12	ZC3H12A, CD69, NFKBID, NFKBIZ, ARID5A, SOCS3, SMAD7, LGALS1, TRAF3IP2, JUNB, BATF, EPHB2	GO_BP	Chikungunya_Upregulated
GO:0002720	positive regulation of cytokine production involved in immune response	15/728	85/18986	0.176470588235294	4.60229476405947	6.64646477886694	7.30071341509771e-07	2.86425663517903e-05	2.12676841223165e-05	8013/8767/2865/10865/114548/3663/9261/2867/7189/148022/6398/64127/8915/8809/8140	15	NR4A3, RIPK2, FFAR3, ARID5A, NLRP3, IRF5, MAPKAPK2, FFAR2, TRAF6, TICAM1, SECTM1, NOD2, BCL10, IL18R1, SLC7A5	GO_BP	Chikungunya_Upregulated
GO:0002703	regulation of leukocyte mediated immunity	28/728	258/18986	0.108527131782946	2.83035181872391	5.91075715714725	7.58927211704931e-07	2.95456201418358e-05	2.19382198039401e-05	3383/10865/114548/27342/4092/164/9846/7189/6813/121260/4277/148022/3965/6398/634/4067/5272/196/7124/64127/718/7158/912/23529/8809/2213/441168/3586	28	ICAM1, ARID5A, NLRP3, RABGEF1, SMAD7, AP1G1, GAB2, TRAF6, STXBP2, SLC15A4, MICB, TICAM1, LGALS9, SECTM1, CEACAM1, LYN, SERPINB9, AHR, TNF, NOD2, C3, TP53BP1, CD1D, CLCF1, IL18R1, FCGR2B, CALHM6, IL10	GO_BP	Chikungunya_Upregulated
GO:0022409	positive regulation of cell-cell adhesion	33/728	336/18986	0.0982142857142857	2.56139619309262	5.76617376484593	7.99502996533732e-07	3.08876692019635e-05	2.29347183417069e-05	4192/8013/9308/84807/64332/8767/11221/114548/8651/5329/1326/4092/5914/7189/2526/7525/10385/3965/4067/7704/7124/64127/3956/5970/8915/912/64115/10211/3600/3458/4680/6347/3586	33	MDK, NR4A3, CD83, NFKBID, NFKBIZ, RIPK2, DUSP10, NLRP3, SOCS1, PLAUR, MAP3K8, SMAD7, RARA, TRAF6, FUT4, YES1, BTN2A2, LGALS9, LYN, ZBTB16, TNF, NOD2, LGALS1, RELA, BCL10, CD1D, VSIR, FLOT1, IL15, IFNG, CEACAM6, CCL2, IL10	GO_BP	Chikungunya_Upregulated
GO:0032481	positive regulation of type I interferon production	14/728	75/18986	0.186666666666667	4.86820512820513	6.70235257102634	8.40129041678062e-07	3.22113112116112e-05	2.3917549272653e-05	8767/3659/3663/7189/7097/148022/29110/56829/10010/10211/91947/9636/3665/4939	14	RIPK2, IRF1, IRF5, TRAF6, TLR2, TICAM1, TBK1, ZC3HAV1, TANK, FLOT1, ARRDC4, ISG15, IRF7, OAS2	GO_BP	Chikungunya_Upregulated
GO:0035872	nucleotide-binding domain, leucine rich repeat containing receptor signaling pathway	9/728	29/18986	0.310344827586207	8.09369079196665	7.63362527108586	8.56606070776477e-07	3.2596115219547e-05	2.42032740219392e-05	7128/4792/8767/51296/121260/64127/5970/3304/5608	9	TNFAIP3, NFKBIA, RIPK2, SLC15A3, SLC15A4, NOD2, RELA, HSPA1B, MAP2K6	GO_BP	Chikungunya_Upregulated
GO:0071346	cellular response to type II interferon	16/728	98/18986	0.163265306122449	4.25790535994618	6.45658546372097	9.34606362702999e-07	3.52988268779095e-05	2.62100920255279e-05	55647/2204/3659/7097/3965/6348/23580/7376/7124/2634/3460/3459/3458/6347/5468/2635	16	RAB20, FCAR, IRF1, TLR2, LGALS9, CCL3, CDC42EP4, NR1H2, TNF, GBP2, IFNGR2, IFNGR1, IFNG, CCL2, PPARG, GBP3	GO_BP	Chikungunya_Upregulated
GO:0001818	negative regulation of cytokine production	36/728	388/18986	0.0927835051546392	2.41976322646426	5.64212954386737	9.97201931614144e-07	3.7383992414068e-05	2.7758369558382e-05	7128/80149/9308/602/9314/9683/114548/5966/27342/1649/2864/4092/5971/353514/7538/10461/5914/10385/3965/634/7124/64127/7850/2000/64115/1992/11213/5552/114769/4057/671/3458/2213/2048/3586/2621	36	TNFAIP3, ZC3H12A, CD83, BCL3, KLF4, N4BP1, NLRP3, REL, RABGEF1, DDIT3, FFAR1, SMAD7, RELB, LILRA5, ZFP36, MERTK, RARA, BTN2A2, LGALS9, CEACAM1, TNF, NOD2, IL1R2, ELF4, VSIR, SERPINB1, IRAK3, SRGN, CARD16, LTF, BPI, IFNG, FCGR2B, EPHB2, IL10, GAS6	GO_BP	Chikungunya_Upregulated
GO:2000316	regulation of T-helper 17 type immune response	10/728	38/18986	0.263157894736842	6.86307113938693	7.22403203214889	1.15226443372839e-06	4.2879487493378e-05	3.18388856688109e-05	80149/969/84807/64332/10865/4092/3956/3726/10538/2048	10	ZC3H12A, CD69, NFKBID, NFKBIZ, ARID5A, SMAD7, LGALS1, JUNB, BATF, EPHB2	GO_BP	Chikungunya_Upregulated
GO:1903707	negative regulation of hemopoiesis	18/728	124/18986	0.145161290322581	3.78575859624247	6.21448065831417	1.18593031373437e-06	4.381017020299e-05	3.25299363813422e-05	80149/4192/969/3659/8651/4092/9935/5914/3398/6348/634/4067/3956/1499/2200/4057/10221/2213	18	ZC3H12A, MDK, CD69, IRF1, SOCS1, SMAD7, MAFB, RARA, ID2, CCL3, CEACAM1, LYN, LGALS1, CTNNB1, FBN1, LTF, TRIB1, FCGR2B	GO_BP	Chikungunya_Upregulated
GO:0030316	osteoclast differentiation	17/728	112/18986	0.151785714285714	3.95852138932496	6.27041288354062	1.23904647035839e-06	4.51137711257828e-05	3.34978864004502e-05	7071/1435/56975/9935/9846/7189/22904/6348/537/2353/7124/1499/1051/2200/4057/3458/3726	17	KLF10, CSF1, FAM20C, MAFB, GAB2, TRAF6, SBNO2, CCL3, ATP6AP1, FOS, TNF, CTNNB1, CEBPB, FBN1, LTF, IFNG, JUNB	GO_BP	Chikungunya_Upregulated
GO:1903557	positive regulation of tumor necrosis factor superfamily cytokine production	17/728	112/18986	0.151785714285714	3.95852138932496	6.27041288354062	1.23904647035839e-06	4.51137711257828e-05	3.34978864004502e-05	8767/10865/353514/9261/7097/6868/148022/3965/6348/4317/64127/8915/3459/3458/2213/2048/4939	17	RIPK2, ARID5A, LILRA5, MAPKAPK2, TLR2, ADAM17, TICAM1, LGALS9, CCL3, MMP8, NOD2, BCL10, IFNGR1, IFNG, FCGR2B, EPHB2, OAS2	GO_BP	Chikungunya_Upregulated
GO:2001236	regulation of extrinsic apoptotic signaling pathway	21/728	164/18986	0.128048780487805	3.33946998123827	6.0082902629788	1.30221376161219e-06	4.68265743008935e-05	3.47696773581651e-05	467/7128/3383/9314/4000/85450/6498/4170/2923/50486/51330/7124/10616/5598/2907/5970/8915/3304/162989/3162/2537	21	ATF3, TNFAIP3, ICAM1, KLF4, LMNA, ITPRIP, SKIL, MCL1, PDIA3, G0S2, TNFRSF12A, TNF, RBCK1, MAPK7, GRINA, RELA, BCL10, HSPA1B, DEDD2, HMOX1, IFI6	GO_BP	Chikungunya_Upregulated
GO:0030888	regulation of B cell proliferation	13/728	67/18986	0.194029850746269	5.06023454157782	6.64788997833546	1.30459335633788e-06	4.68265743008935e-05	3.47696773581651e-05	57162/5618/1026/148022/4067/196/1141/23529/8660/2213/2048/3586/952	13	PELI1, PRLR, CDKN1A, TICAM1, LYN, AHR, CHRNB2, CLCF1, IRS2, FCGR2B, EPHB2, IL10, CD38	GO_BP	Chikungunya_Upregulated
GO:0045622	regulation of T-helper cell differentiation	11/728	48/18986	0.229166666666667	5.97659111721612	6.89334336392036	1.50932127224409e-06	5.37934856255447e-05	3.99427497547176e-05	80149/969/84807/64332/8767/114548/4092/5914/3956/3726/10538	11	ZC3H12A, CD69, NFKBID, NFKBIZ, RIPK2, NLRP3, SMAD7, RARA, LGALS1, JUNB, BATF	GO_BP	Chikungunya_Upregulated
GO:0060760	positive regulation of response to cytokine stimulus	13/728	68/18986	0.191176470588235	4.98581932773109	6.57474394199937	1.55699983535093e-06	5.5104728438539e-05	4.09163740316734e-05	3091/8767/100130733/1435/7097/6868/4317/29110/3304/7852/81030/3665/2621	13	HIF1A, RIPK2, LRRC70, CSF1, TLR2, ADAM17, MMP8, TBK1, HSPA1B, CXCR4, ZBP1, IRF7, GAS6	GO_BP	Chikungunya_Upregulated
GO:0045619	regulation of lymphocyte differentiation	25/728	223/18986	0.112107623318386	2.92372985758636	5.77018539054421	1.62873803355066e-06	5.72433554708326e-05	4.25043478053791e-05	80149/4192/969/9308/84807/64332/8767/3659/11221/114548/8651/4092/5914/3398/10385/3965/7704/3956/64115/3600/3458/3726/10538/3586/2621	25	ZC3H12A, MDK, CD69, CD83, NFKBID, NFKBIZ, RIPK2, IRF1, DUSP10, NLRP3, SOCS1, SMAD7, RARA, ID2, BTN2A2, LGALS9, ZBTB16, LGALS1, VSIR, IL15, IFNG, JUNB, BATF, IL10, GAS6	GO_BP	Chikungunya_Upregulated
GO:0002832	negative regulation of response to biotic stimulus	18/728	127/18986	0.141732283464567	3.69633122782729	6.08779697937562	1.69142296114503e-06	5.90364938369311e-05	4.38357892652469e-05	7128/10475/11221/4277/3965/253943/7376/634/5272/196/22978/11213/114769/4057/10221/11274/5468/9636	18	TNFAIP3, TRIM38, DUSP10, MICB, LGALS9, YTHDF3, NR1H2, CEACAM1, SERPINB9, AHR, NT5C2, IRAK3, CARD16, LTF, TRIB1, USP18, PPARG, ISG15	GO_BP	Chikungunya_Upregulated
GO:2000116	regulation of cysteine-type endopeptidase activity	21/728	167/18986	0.125748502994012	3.27947950253339	5.90799398901272	1.7539933801762e-06	6.08010992950121e-05	4.51460444645209e-05	7422/8767/5329/1509/3965/373509/1032/23787/56616/7124/8915/80758/114769/4057/4671/2537/578/27074/5641/2621/9447	21	VEGFA, RIPK2, PLAUR, CTSD, LGALS9, USP50, CDKN2D, MTCH1, DIABLO, TNF, BCL10, PRR7, CARD16, LTF, NAIP, IFI6, BAK1, LAMP3, LGMN, GAS6, AIM2	GO_BP	Chikungunya_Upregulated
GO:0032755	positive regulation of interleukin-6 production	16/728	103/18986	0.155339805825243	4.05121092499733	6.20011486633723	1.85271032933886e-06	6.37861699100952e-05	4.73625196973845e-05	2069/8767/10865/353514/55122/7189/7097/148022/3965/7124/64127/5970/8915/81622/3556/3458	16	EREG, RIPK2, ARID5A, LILRA5, AKIRIN2, TRAF6, TLR2, TICAM1, LGALS9, TNF, NOD2, RELA, BCL10, UNC93B1, IL1RAP, IFNG	GO_BP	Chikungunya_Upregulated
GO:0032479	regulation of type I interferon production	18/728	128/18986	0.140625	3.66745364010989	6.04642177141899	1.89897997219307e-06	6.45015948944237e-05	4.78937372004893e-05	8767/10475/3659/5966/3663/5971/7189/7097/148022/29110/56829/10010/10211/91947/9636/3665/4939/3586	18	RIPK2, TRIM38, IRF1, REL, IRF5, RELB, TRAF6, TLR2, TICAM1, TBK1, ZC3HAV1, TANK, FLOT1, ARRDC4, ISG15, IRF7, OAS2, IL10	GO_BP	Chikungunya_Upregulated
GO:0032606	type I interferon production	18/728	128/18986	0.140625	3.66745364010989	6.04642177141899	1.89897997219307e-06	6.45015948944237e-05	4.78937372004893e-05	8767/10475/3659/5966/3663/5971/7189/7097/148022/29110/56829/10010/10211/91947/9636/3665/4939/3586	18	RIPK2, TRIM38, IRF1, REL, IRF5, RELB, TRAF6, TLR2, TICAM1, TBK1, ZC3HAV1, TANK, FLOT1, ARRDC4, ISG15, IRF7, OAS2, IL10	GO_BP	Chikungunya_Upregulated
GO:0034114	regulation of heterotypic cell-cell adhesion	8/728	24/18986	0.333333333333333	8.69322344322344	7.53036947267065	1.91593971262074e-06	6.46438059038237e-05	4.79993317477616e-05	3557/9314/91663/7124/5598/10211/4680/3586	8	IL1RN, KLF4, MYADM, TNF, MAPK7, FLOT1, CEACAM6, IL10	GO_BP	Chikungunya_Upregulated
GO:0030522	intracellular receptor signaling pathway	35/728	384/18986	0.0911458333333333	2.37705328525641	5.44353383716198	2.11563979993347e-06	7.08956268161933e-05	5.26414350677128e-05	7128/4792/5187/8013/57162/8767/114548/4929/285852/5914/7189/51296/121260/148022/373509/57617/7376/92610/196/7124/64127/2634/29110/8854/5970/3304/7421/55818/56829/5608/81622/10211/5468/3665/811	35	TNFAIP3, NFKBIA, PER1, NR4A3, PELI1, RIPK2, NLRP3, NR4A2, TREML4, RARA, TRAF6, SLC15A3, SLC15A4, TICAM1, USP50, VPS18, NR1H2, TIFA, AHR, TNF, NOD2, GBP2, TBK1, ALDH1A2, RELA, HSPA1B, VDR, KDM3A, ZC3HAV1, MAP2K6, UNC93B1, FLOT1, PPARG, IRF7, CALR	GO_BP	Chikungunya_Upregulated
GO:0051250	negative regulation of lymphocyte activation	21/728	169/18986	0.124260355029586	3.24066909421939	5.84238634793324	2.13008957199854e-06	7.08956268161933e-05	5.26414350677128e-05	7128/80149/4192/57162/969/135/3659/8651/4092/10461/3398/10385/3965/4067/9306/3956/64115/1051/6385/2213/3586	21	TNFAIP3, ZC3H12A, MDK, PELI1, CD69, ADORA2A, IRF1, SOCS1, SMAD7, MERTK, ID2, BTN2A2, LGALS9, LYN, SOCS6, LGALS1, VSIR, CEBPB, SDC4, FCGR2B, IL10	GO_BP	Chikungunya_Upregulated
GO:0002262	myeloid cell homeostasis	22/728	183/18986	0.120218579234973	3.13526091394944	5.79571887013401	2.14325842775688e-06	7.08956268161933e-05	5.26414350677128e-05	3091/7422/2204/91/23210/1435/5142/7538/9935/10461/6868/3398/2034/121260/4067/6722/3304/10758/3162/9636/578/23657	22	HIF1A, VEGFA, FCAR, ACVR1B, JMJD6, CSF1, PDE4B, ZFP36, MAFB, MERTK, ADAM17, ID2, EPAS1, SLC15A4, LYN, SRF, HSPA1B, TRAF3IP2, HMOX1, ISG15, BAK1, SLC7A11	GO_BP	Chikungunya_Upregulated
GO:0038066	p38MAPK cascade	12/728	60/18986	0.2	5.21593406593407	6.53107102260807	2.37888151837274e-06	7.73625745013395e-05	5.74432743622088e-05	4616/80149/5187/7422/8877/11221/10912/9261/7538/3965/1843/5608	12	GADD45B, ZC3H12A, PER1, VEGFA, SPHK1, DUSP10, GADD45G, MAPKAPK2, ZFP36, LGALS9, DUSP1, MAP2K6	GO_BP	Chikungunya_Upregulated
GO:0002449	lymphocyte mediated immunity	35/728	386/18986	0.0906735751295337	2.36473694699083	5.40916860169559	2.38004365226713e-06	7.73625745013395e-05	5.74432743622088e-05	3383/64332/602/10865/2207/114548/4092/164/7189/127544/121260/4277/3965/23207/6398/634/5272/196/7124/64127/718/182/7158/8915/10758/912/23529/81622/8809/10538/2213/441168/713/3665/3586	35	ICAM1, NFKBIZ, BCL3, ARID5A, FCER1G, NLRP3, SMAD7, AP1G1, TRAF6, RNF19B, SLC15A4, MICB, LGALS9, PLEKHM2, SECTM1, CEACAM1, SERPINB9, AHR, TNF, NOD2, C3, JAG1, TP53BP1, BCL10, TRAF3IP2, CD1D, CLCF1, UNC93B1, IL18R1, BATF, FCGR2B, CALHM6, C1QB, IRF7, IL10	GO_BP	Chikungunya_Upregulated
GO:0002761	regulation of myeloid leukocyte differentiation	18/728	130/18986	0.138461538461538	3.61103127641589	5.96490257203795	2.38461996091858e-06	7.73625745013395e-05	5.74432743622088e-05	7071/1435/9935/5914/7189/3398/6348/634/4067/2353/7124/1499/1051/2200/4057/10221/3458/3665	18	KLF10, CSF1, MAFB, RARA, TRAF6, ID2, CCL3, CEACAM1, LYN, FOS, TNF, CTNNB1, CEBPB, FBN1, LTF, TRIB1, IFNG, IRF7	GO_BP	Chikungunya_Upregulated
GO:0002224	toll-like receptor signaling pathway	14/728	82/18986	0.170731707317073	4.45262664165103	6.25639381882098	2.57085215850406e-06	8.28731386891022e-05	6.15349795900737e-05	3656/64332/3659/9261/5581/10318/7189/7097/148022/5970/8915/11213/81622/3665	14	IRAK2, NFKBIZ, IRF1, MAPKAPK2, PRKCE, TNIP1, TRAF6, TLR2, TICAM1, RELA, BCL10, IRAK3, UNC93B1, IRF7	GO_BP	Chikungunya_Upregulated
GO:0032692	negative regulation of interleukin-1 production	11/728	51/18986	0.215686274509804	5.62502693385046	6.60406118956479	2.86473036455102e-06	9.17620276898272e-05	6.8135159236823e-05	7128/80149/114548/2864/634/7850/2000/1992/114769/3586/2621	11	TNFAIP3, ZC3H12A, NLRP3, FFAR1, CEACAM1, IL1R2, ELF4, SERPINB1, CARD16, IL10, GAS6	GO_BP	Chikungunya_Upregulated
GO:0032731	positive regulation of interleukin-1 beta production	12/728	62/18986	0.193548387096774	5.04767812832329	6.37440619029357	3.4231425677908e-06	0.000108959273808737	8.09044618802592e-05	8767/114548/353514/3965/6348/373509/7124/64127/5970/3458/4671/9447	12	RIPK2, NLRP3, LILRA5, LGALS9, CCL3, USP50, TNF, NOD2, RELA, IFNG, NAIP, AIM2	GO_BP	Chikungunya_Upregulated
GO:0032760	positive regulation of tumor necrosis factor production	16/728	108/18986	0.148148148148148	3.86365486365486	5.95935078721624	3.51422598220031e-06	0.000110721339344774	8.22128311361064e-05	8767/10865/353514/9261/7097/6868/148022/3965/6348/4317/64127/3459/3458/2213/2048/4939	16	RIPK2, ARID5A, LILRA5, MAPKAPK2, TLR2, ADAM17, TICAM1, LGALS9, CCL3, MMP8, NOD2, IFNGR1, IFNG, FCGR2B, EPHB2, OAS2	GO_BP	Chikungunya_Upregulated
GO:0050728	negative regulation of inflammatory response	23/728	203/18986	0.113300492610837	2.95483949547989	5.59140607066254	3.52225560847828e-06	0.000110721339344774	8.22128311361064e-05	7128/4192/8870/135/9314/11221/114548/284207/9021/27342/7538/7525/79651/10769/4067/196/64127/5598/2000/2213/5468/3586/3949	23	TNFAIP3, MDK, IER3, ADORA2A, KLF4, DUSP10, NLRP3, METRNL, SOCS3, RABGEF1, ZFP36, YES1, RHBDF2, PLK2, LYN, AHR, NOD2, MAPK7, ELF4, FCGR2B, PPARG, IL10, LDLR	GO_BP	Chikungunya_Upregulated
GO:0045859	regulation of protein kinase activity	37/728	427/18986	0.0866510538641686	2.25983091849602	5.25766974842665	3.57580700623602e-06	0.000111710859620744	8.29475699302313e-05	7128/5618/2069/1026/11221/8754/57826/353514/26524/64061/7189/23533/5770/6868/29950/3937/94056/1032/51429/8812/10519/9618/634/4067/7124/1843/11213/9094/2200/4057/5571/171024/10221/3458/2048/2621/9175	37	TNFAIP3, PRLR, EREG, CDKN1A, DUSP10, ADAM9, RAP2C, LILRA5, LATS2, TSPYL2, TRAF6, PIK3R5, PTPN1, ADAM17, SERTAD1, LCP2, SYAP1, CDKN2D, SNX9, CCNK, CIB1, TRAF4, CEACAM1, LYN, TNF, DUSP1, IRAK3, UNC119, FBN1, LTF, PRKAG1, SYNPO2, TRIB1, IFNG, EPHB2, GAS6, MAP3K13	GO_BP	Chikungunya_Upregulated
GO:0070498	interleukin-1-mediated signaling pathway	9/728	34/18986	0.264705882352941	6.90344214608921	6.87957540492557	3.77663956980067e-06	0.000117261183207124	8.70687973147458e-05	3557/4792/3656/7189/5970/7850/11213/3556/81030	9	IL1RN, NFKBIA, IRAK2, TRAF6, RELA, IL1R2, IRAK3, IL1RAP, ZBP1	GO_BP	Chikungunya_Upregulated
GO:2000273	positive regulation of signaling receptor activity	8/728	26/18986	0.307692307692308	8.02451394759087	7.15695317254391	3.80173172592684e-06	0.000117320513810462	8.71128514862569e-05	3091/6868/8896/3460/3458/6347/2048/3586	8	HIF1A, ADAM17, BUD31, IFNGR2, IFNG, CCL2, EPHB2, IL10	GO_BP	Chikungunya_Upregulated
GO:1903322	positive regulation of protein modification by small protein conjugation or removal	18/728	135/18986	0.133333333333333	3.47728937728938	5.76794110075995	4.12596856314922e-06	0.000126554708473323	9.39694275626331e-05	80149/57162/8767/8877/123879/10318/7189/148022/51256/10616/64127/83932/8915/254170/10010/7321/91947/3309	18	ZC3H12A, PELI1, RIPK2, SPHK1, DCUN1D3, TNIP1, TRAF6, TICAM1, TBC1D7, RBCK1, NOD2, SPRTN, BCL10, FBXO33, TANK, UBE2D1, ARRDC4, HSPA5	GO_BP	Chikungunya_Upregulated
GO:0031331	positive regulation of cellular catabolic process	25/728	235/18986	0.106382978723404	2.77443301379472	5.46544731603298	4.21541970340005e-06	0.000128519512764504	9.54283344396842e-05	80149/3091/1263/83667/152503/8767/10475/10043/8754/23130/5127/5770/148022/10769/51429/3099/7124/10241/64127/29110/8878/3162/8660/3458/11040	25	ZC3H12A, HIF1A, PLK3, SESN2, SH3D19, RIPK2, TRIM38, TOM1, ADAM9, ATG2A, CDK16, PTPN1, TICAM1, PLK2, SNX9, HK2, TNF, CALCOCO2, NOD2, TBK1, SQSTM1, HMOX1, IRS2, IFNG, PIM2	GO_BP	Chikungunya_Upregulated
GO:0045580	regulation of T cell differentiation	22/728	191/18986	0.115183246073298	3.00394108509292	5.55808081227836	4.3618947139858e-06	0.000132188917050791	9.81529412475846e-05	80149/4192/969/9308/84807/64332/8767/3659/11221/114548/8651/4092/5914/10385/3965/7704/3956/64115/3600/3458/3726/10538	22	ZC3H12A, MDK, CD69, CD83, NFKBID, NFKBIZ, RIPK2, IRF1, DUSP10, NLRP3, SOCS1, SMAD7, RARA, BTN2A2, LGALS9, ZBTB16, LGALS1, VSIR, IL15, IFNG, JUNB, BATF	GO_BP	Chikungunya_Upregulated
GO:1901875	positive regulation of post-translational protein modification	18/728	136/18986	0.132352941176471	3.4517210730446	5.729664938304	4.58825138869102e-06	0.000138221073084317	0.000102631938957562	80149/57162/8767/8877/123879/10318/7189/148022/51256/10616/64127/83932/8915/254170/10010/7321/91947/3309	18	ZC3H12A, PELI1, RIPK2, SPHK1, DCUN1D3, TNIP1, TRAF6, TICAM1, TBC1D7, RBCK1, NOD2, SPRTN, BCL10, FBXO33, TANK, UBE2D1, ARRDC4, HSPA5	GO_BP	Chikungunya_Upregulated
GO:0002275	myeloid cell activation involved in immune response	15/728	98/18986	0.153061224489796	3.99178627494954	5.92918505579863	4.6727193883985e-06	0.000139932738607602	0.000103902885185815	8013/2207/27342/5581/9846/22904/6813/148022/3965/6348/4067/7124/284021/3458/3430	15	NR4A3, FCER1G, RABGEF1, PRKCE, GAB2, SBNO2, STXBP2, TICAM1, LGALS9, CCL3, LYN, TNF, MILR1, IFNG, IFI35	GO_BP	Chikungunya_Upregulated
GO:0022408	negative regulation of cell-cell adhesion	23/728	207/18986	0.111111111111111	2.89774114774115	5.48188985299725	4.90250603875861e-06	0.00014369801847554	0.000106698681549866	3557/80149/4192/57162/969/7422/135/3659/9314/8651/4092/91663/10385/3965/634/9306/5598/182/3956/64115/1051/6385/3586	23	IL1RN, ZC3H12A, MDK, PELI1, CD69, VEGFA, ADORA2A, IRF1, KLF4, SOCS1, SMAD7, MYADM, BTN2A2, LGALS9, CEACAM1, SOCS6, MAPK7, JAG1, LGALS1, VSIR, CEBPB, SDC4, IL10	GO_BP	Chikungunya_Upregulated
GO:0050777	negative regulation of immune response	23/728	207/18986	0.111111111111111	2.89774114774115	5.48188985299725	4.90250603875861e-06	0.00014369801847554	0.000106698681549866	7128/80149/969/11221/4092/7525/79651/3965/10769/253943/7376/634/4067/5272/196/64127/3956/11213/2213/11274/5468/9636/3586	23	TNFAIP3, ZC3H12A, CD69, DUSP10, SMAD7, YES1, RHBDF2, LGALS9, PLK2, YTHDF3, NR1H2, CEACAM1, LYN, SERPINB9, AHR, NOD2, LGALS1, IRAK3, FCGR2B, USP18, PPARG, ISG15, IL10	GO_BP	Chikungunya_Upregulated
GO:0032633	interleukin-4 production	9/728	35/18986	0.257142857142857	6.70620094191523	6.74697974725186	4.91202473745671e-06	0.00014369801847554	0.000106698681549866	9308/2207/114548/1649/5914/3965/1051/3556/8140	9	CD83, FCER1G, NLRP3, DDIT3, RARA, LGALS9, CEBPB, IL1RAP, SLC7A5	GO_BP	Chikungunya_Upregulated
GO:0032673	regulation of interleukin-4 production	9/728	35/18986	0.257142857142857	6.70620094191523	6.74697974725186	4.91202473745671e-06	0.00014369801847554	0.000106698681549866	9308/2207/114548/1649/5914/3965/1051/3556/8140	9	CD83, FCER1G, NLRP3, DDIT3, RARA, LGALS9, CEBPB, IL1RAP, SLC7A5	GO_BP	Chikungunya_Upregulated
GO:1903039	positive regulation of leukocyte cell-cell adhesion	28/728	284/18986	0.0985915492957746	2.57123510292524	5.32722090120757	5.02950795280357e-06	0.000146289308903097	0.00010862276703877	4192/8013/9308/84807/64332/8767/11221/114548/8651/1326/5914/7189/2526/7525/10385/3965/4067/7704/7124/64127/3956/5970/8915/912/64115/3600/3458/6347	28	MDK, NR4A3, CD83, NFKBID, NFKBIZ, RIPK2, DUSP10, NLRP3, SOCS1, MAP3K8, RARA, TRAF6, FUT4, YES1, BTN2A2, LGALS9, LYN, ZBTB16, TNF, NOD2, LGALS1, RELA, BCL10, CD1D, VSIR, IL15, IFNG, CCL2	GO_BP	Chikungunya_Upregulated
GO:0032609	type II interferon production	17/728	124/18986	0.137096774193548	3.575438674229	5.74529819247746	5.18546423413669e-06	0.000149111559596396	0.000110718345190598	80149/8767/602/10865/1649/5142/5914/3965/5144/7124/64127/64115/8809/9636/3586/2621/8140	17	ZC3H12A, RIPK2, BCL3, ARID5A, DDIT3, PDE4B, RARA, LGALS9, PDE4D, TNF, NOD2, VSIR, IL18R1, ISG15, IL10, GAS6, SLC7A5	GO_BP	Chikungunya_Upregulated
GO:0032649	regulation of type II interferon production	17/728	124/18986	0.137096774193548	3.575438674229	5.74529819247746	5.18546423413669e-06	0.000149111559596396	0.000110718345190598	80149/8767/602/10865/1649/5142/5914/3965/5144/7124/64127/64115/8809/9636/3586/2621/8140	17	ZC3H12A, RIPK2, BCL3, ARID5A, DDIT3, PDE4B, RARA, LGALS9, PDE4D, TNF, NOD2, VSIR, IL18R1, ISG15, IL10, GAS6, SLC7A5	GO_BP	Chikungunya_Upregulated
GO:0120161	regulation of cold-induced thermogenesis	19/728	151/18986	0.125827814569536	3.2815479222764	5.62056074209221	5.3548570712859e-06	0.000153112608123039	0.00011368920454648	3397/5618/7422/10912/1649/7090/6868/2034/7376/50486/8864/55818/1051/2887/5608/3600/8809/7852/3934	19	ID1, PRLR, VEGFA, GADD45G, DDIT3, TLE3, ADAM17, EPAS1, NR1H2, G0S2, PER2, KDM3A, CEBPB, GRB10, MAP2K6, IL15, IL18R1, CXCR4, LCN2	GO_BP	Chikungunya_Upregulated
GO:0140888	interferon-mediated signaling pathway	16/728	112/18986	0.142857142857143	3.7256671899529	5.77689203998767	5.6980584575049e-06	0.000162010527266474	0.000120296089256608	3659/5770/253943/7376/29110/3460/3459/10010/3458/11274/3429/5468/81030/9636/3665/4939	16	IRF1, PTPN1, YTHDF3, NR1H2, TBK1, IFNGR2, IFNGR1, TANK, IFNG, USP18, IFI27, PPARG, ZBP1, ISG15, IRF7, OAS2	GO_BP	Chikungunya_Upregulated
GO:0030595	leukocyte chemotaxis	25/728	240/18986	0.104166666666667	2.71663232600733	5.34408048227255	6.12972432189923e-06	0.000173310250240961	0.000128686361829934	4192/7422/4814/2207/1435/5142/2867/10488/6868/3965/6348/4067/58191/64127/54210/1843/414062/3680/7852/3627/6347/811/3586/5641/2621	25	MDK, VEGFA, NINJ1, FCER1G, CSF1, PDE4B, FFAR2, CREB3, ADAM17, LGALS9, CCL3, LYN, CXCL16, NOD2, TREM1, DUSP1, CCL3L3, ITGA9, CXCR4, CXCL10, CCL2, CALR, IL10, LGMN, GAS6	GO_BP	Chikungunya_Upregulated
GO:0010883	regulation of lipid storage	11/728	55/18986	0.2	5.21593406593407	6.25219861998982	6.25921353256083e-06	0.000175988220490502	0.000130674808837674	4792/80149/10226/29923/123/1066/10938/7376/7124/718/5468	11	NFKBIA, ZC3H12A, PLIN3, HILPDA, PLIN2, CES1, EHD1, NR1H2, TNF, C3, PPARG	GO_BP	Chikungunya_Upregulated
GO:0106106	cold-induced thermogenesis	19/728	153/18986	0.124183006535948	3.23865187100481	5.55158397729069	6.5043962372148e-06	0.000181871543406321	0.000135043294951188	3397/5618/7422/10912/1649/7090/6868/2034/7376/50486/8864/55818/1051/2887/5608/3600/8809/7852/3934	19	ID1, PRLR, VEGFA, GADD45G, DDIT3, TLE3, ADAM17, EPAS1, NR1H2, G0S2, PER2, KDM3A, CEBPB, GRB10, MAP2K6, IL15, IL18R1, CXCR4, LCN2	GO_BP	Chikungunya_Upregulated
GO:2000319	regulation of T-helper 17 cell differentiation	8/728	28/18986	0.285714285714286	7.45133437990581	6.82144996069844	7.06567529819467e-06	0.00019648012463826	0.000145890461622643	80149/969/84807/64332/4092/3956/3726/10538	8	ZC3H12A, CD69, NFKBID, NFKBIZ, SMAD7, LGALS1, JUNB, BATF	GO_BP	Chikungunya_Upregulated
GO:0098792	xenophagy	6/728	14/18986	0.428571428571429	11.1770015698587	7.60626917453844	7.18150786150359e-06	0.00019860989774355	0.000147471861176691	8767/3964/57674/10241/64127/29110	6	RIPK2, LGALS8, RNF213, CALCOCO2, NOD2, TBK1	GO_BP	Chikungunya_Upregulated
GO:0048872	homeostasis of number of cells	31/728	339/18986	0.0914454277286136	2.38486660831794	5.13745104469695	7.51325390166501e-06	0.000206655315197427	0.000153445746161007	7128/3091/64332/7422/1831/2204/91/23210/1435/5142/6498/7538/9935/10461/6868/3398/2034/121260/3965/10603/4067/6722/64127/8915/3304/10758/3162/9636/578/9447/23657	31	TNFAIP3, HIF1A, NFKBIZ, VEGFA, TSC22D3, FCAR, ACVR1B, JMJD6, CSF1, PDE4B, SKIL, ZFP36, MAFB, MERTK, ADAM17, ID2, EPAS1, SLC15A4, LGALS9, SH2B2, LYN, SRF, NOD2, BCL10, HSPA1B, TRAF3IP2, HMOX1, ISG15, BAK1, AIM2, SLC7A11	GO_BP	Chikungunya_Upregulated
GO:0019058	viral life cycle	30/728	323/18986	0.0928792569659443	2.42226040213656	5.14794669086194	7.74037131305874e-06	0.000211751455218326	0.000157229733073227	3383/80149/10475/9683/5861/6520/57169/25978/128866/10318/3965/8812/57617/7124/3956/5806/3304/56829/440400/4057/7852/6347/3429/4599/9636/3669/4939/27074/3949/2621	30	ICAM1, ZC3H12A, TRIM38, N4BP1, RAB1A, SLC3A2, ZNFX1, CHMP2B, CHMP4B, TNIP1, LGALS9, CCNK, VPS18, TNF, LGALS1, PTX3, HSPA1B, ZC3HAV1, RNASEK, LTF, CXCR4, CCL2, IFI27, MX1, ISG15, ISG20, OAS2, LAMP3, LDLR, GAS6	GO_BP	Chikungunya_Upregulated
GO:0002706	regulation of lymphocyte mediated immunity	22/728	198/18986	0.111111111111111	2.89774114774115	5.36010975707336	7.83856181480663e-06	0.000213284738412561	0.000158368226818674	10865/114548/4092/164/7189/121260/4277/3965/6398/634/5272/196/7124/64127/718/7158/912/23529/8809/2213/441168/3586	22	ARID5A, NLRP3, SMAD7, AP1G1, TRAF6, SLC15A4, MICB, LGALS9, SECTM1, CEACAM1, SERPINB9, AHR, TNF, NOD2, C3, TP53BP1, CD1D, CLCF1, IL18R1, FCGR2B, CALHM6, IL10	GO_BP	Chikungunya_Upregulated
GO:0043549	regulation of kinase activity	38/728	460/18986	0.0826086956521739	2.15440754897277	5.00485653721723	8.06519775778503e-06	0.000218277892257487	0.000162075744414819	7128/5618/2069/1026/11221/8754/57826/353514/26524/64061/7189/23533/5770/6868/29950/3937/94056/1032/51429/8812/10519/9618/634/4067/7124/1843/11213/8660/9094/2200/4057/5571/171024/10221/3458/2048/2621/9175	38	TNFAIP3, PRLR, EREG, CDKN1A, DUSP10, ADAM9, RAP2C, LILRA5, LATS2, TSPYL2, TRAF6, PIK3R5, PTPN1, ADAM17, SERTAD1, LCP2, SYAP1, CDKN2D, SNX9, CCNK, CIB1, TRAF4, CEACAM1, LYN, TNF, DUSP1, IRAK3, IRS2, UNC119, FBN1, LTF, PRKAG1, SYNPO2, TRIB1, IFNG, EPHB2, GAS6, MAP3K13	GO_BP	Chikungunya_Upregulated
GO:2001234	negative regulation of apoptotic signaling pathway	25/728	244/18986	0.102459016393443	2.67209736984327	5.24919732895883	8.1988728856538e-06	0.00022071540252284	0.000163885645026786	7128/3383/8870/3091/9314/5329/4929/4000/10105/85450/4170/5770/10488/1032/10625/7124/5598/2907/5970/1499/3304/3162/2537/578/3586	25	TNFAIP3, ICAM1, IER3, HIF1A, KLF4, PLAUR, NR4A2, LMNA, PPIF, ITPRIP, MCL1, PTPN1, CREB3, CDKN2D, IVNS1ABP, TNF, MAPK7, GRINA, RELA, CTNNB1, HSPA1B, HMOX1, IFI6, BAK1, IL10	GO_BP	Chikungunya_Upregulated
GO:0032495	response to muramyl dipeptide	7/728	21/18986	0.333333333333333	8.69322344322344	7.04345848580917	8.59922601430734e-06	0.000230268163272008	0.000170978762857573	7128/4792/8767/3663/64127/182/5970	7	TNFAIP3, NFKBIA, RIPK2, IRF5, NOD2, JAG1, RELA	GO_BP	Chikungunya_Upregulated
GO:0032944	regulation of mononuclear cell proliferation	25/728	245/18986	0.102040816326531	2.66119084996636	5.22577348725479	8.80692886959522e-06	0.000234588773731691	0.000174186903404182	57162/5618/1026/8767/3659/1435/7189/148022/10385/3965/4067/196/1499/1141/912/64115/1051/23529/8660/6385/3600/2213/2048/3586/952	25	PELI1, PRLR, CDKN1A, RIPK2, IRF1, CSF1, TRAF6, TICAM1, BTN2A2, LGALS9, LYN, AHR, CTNNB1, CHRNB2, CD1D, VSIR, CEBPB, CLCF1, IRS2, SDC4, IL15, FCGR2B, EPHB2, IL10, CD38	GO_BP	Chikungunya_Upregulated
GO:0031400	negative regulation of protein modification process	31/728	342/18986	0.0906432748538012	2.36394672578883	5.08259263170569	8.97019093045101e-06	0.000237686577481741	0.000176487085267071	7128/80149/1026/84919/9683/11221/8651/123879/4092/5581/26524/5770/9373/10519/634/4067/5144/10625/10253/8878/5970/1843/1499/3304/8864/11213/10221/3458/1756/9636/2048	31	TNFAIP3, ZC3H12A, CDKN1A, PPP1R15B, N4BP1, DUSP10, SOCS1, DCUN1D3, SMAD7, PRKCE, LATS2, PTPN1, PLAA, CIB1, CEACAM1, LYN, PDE4D, IVNS1ABP, SPRY2, SQSTM1, RELA, DUSP1, CTNNB1, HSPA1B, PER2, IRAK3, TRIB1, IFNG, DMD, ISG15, EPHB2	GO_BP	Chikungunya_Upregulated
GO:0002444	myeloid leukocyte mediated immunity	16/728	116/18986	0.137931034482759	3.59719590754074	5.60263259301732	9.02423813517885e-06	0.00023787327709448	0.000176625713501033	8013/2204/27342/9846/6813/6868/148022/3965/6348/4067/5272/718/54210/10758/284021/2213	16	NR4A3, FCAR, RABGEF1, GAB2, STXBP2, ADAM17, TICAM1, LGALS9, CCL3, LYN, SERPINB9, C3, TREM1, TRAF3IP2, MILR1, FCGR2B	GO_BP	Chikungunya_Upregulated
GO:0042594	response to starvation	24/728	230/18986	0.104347826086957	2.7213569039656	5.24456075405437	9.08503680530019e-06	0.000238235084308934	0.000176894362666603	467/80149/83667/1026/7071/84879/7378/1649/10226/1119/7538/123/23710/56270/51256/2353/81631/643246/133/79567/5571/2621/8140/3309	24	ATF3, ZC3H12A, SESN2, CDKN1A, KLF10, MFSD2A, UPP1, DDIT3, PLIN3, CHKA, ZFP36, PLIN2, GABARAPL1, WDR45B, TBC1D7, FOS, MAP1LC3B, MAP1LC3B2, ADM, RIPOR1, PRKAG1, GAS6, SLC7A5, HSPA5	GO_BP	Chikungunya_Upregulated
GO:0043372	positive regulation of CD4-positive, alpha-beta T cell differentiation	9/728	38/18986	0.236842105263158	6.17676402544824	6.3784164056083	1.02292283622806e-05	0.000266856313100526	0.000198146203219434	9308/84807/64332/8767/114548/8651/5914/3965/3458	9	CD83, NFKBID, NFKBIZ, RIPK2, NLRP3, SOCS1, RARA, LGALS9, IFNG	GO_BP	Chikungunya_Upregulated
GO:0042100	B cell proliferation	14/728	92/18986	0.152173913043478	3.96864548494983	5.69947278863227	1.03416425695174e-05	0.000268405400227321	0.00019929643170406	57162/5618/1026/64332/148022/4067/196/1141/23529/8660/2213/2048/3586/952	14	PELI1, PRLR, CDKN1A, NFKBIZ, TICAM1, LYN, AHR, CHRNB2, CLCF1, IRS2, FCGR2B, EPHB2, IL10, CD38	GO_BP	Chikungunya_Upregulated
GO:0060326	cell chemotaxis	30/728	328/18986	0.0914634146341463	2.38533570088448	5.05363408299497	1.04655727968135e-05	0.000270236040432005	0.000200655719036649	4192/1839/7422/4814/2207/63916/1435/5142/2867/10488/6868/3965/6348/391/5025/4067/25865/58191/64127/54210/1843/414062/3680/7852/3627/6347/811/3586/5641/2621	30	MDK, HBEGF, VEGFA, NINJ1, FCER1G, ELMO2, CSF1, PDE4B, FFAR2, CREB3, ADAM17, LGALS9, CCL3, RHOG, P2RX4, LYN, PRKD2, CXCL16, NOD2, TREM1, DUSP1, CCL3L3, ITGA9, CXCR4, CXCL10, CCL2, CALR, IL10, LGMN, GAS6	GO_BP	Chikungunya_Upregulated
GO:0061900	glial cell activation	11/728	58/18986	0.189655172413793	4.94614437286851	6.01006255577408	1.07275672491937e-05	0.000275595014457712	0.000204634865506927	135/8877/7097/6348/9839/4317/7124/3460/3459/3458/3949	11	ADORA2A, SPHK1, TLR2, CCL3, ZEB2, MMP8, TNF, IFNGR2, IFNGR1, IFNG, LDLR	GO_BP	Chikungunya_Upregulated
GO:0052548	regulation of endopeptidase activity	25/728	248/18986	0.100806451612903	2.62899902516838	5.15619622467275	1.08853993712738e-05	0.000278237405141499	0.000206596893968355	7422/8767/5329/1509/3965/373509/1032/23787/4067/5272/56616/7124/8915/64115/1992/80758/114769/4057/4671/2537/578/27074/5641/2621/9447	25	VEGFA, RIPK2, PLAUR, CTSD, LGALS9, USP50, CDKN2D, MTCH1, LYN, SERPINB9, DIABLO, TNF, BCL10, VSIR, SERPINB1, PRR7, CARD16, LTF, NAIP, IFI6, BAK1, LAMP3, LGMN, GAS6, AIM2	GO_BP	Chikungunya_Upregulated
GO:0032637	interleukin-8 production	15/728	105/18986	0.142857142857143	3.7256671899529	5.59241470307162	1.11038636298616e-05	0.000280983269153647	0.000208635753466347	602/9314/5861/1649/2867/7097/3965/25865/7124/64127/5970/8915/3304/671/3586	15	BCL3, KLF4, RAB1A, DDIT3, FFAR2, TLR2, LGALS9, PRKD2, TNF, NOD2, RELA, BCL10, HSPA1B, BPI, IL10	GO_BP	Chikungunya_Upregulated
GO:0032677	regulation of interleukin-8 production	15/728	105/18986	0.142857142857143	3.7256671899529	5.59241470307162	1.11038636298616e-05	0.000280983269153647	0.000208635753466347	602/9314/5861/1649/2867/7097/3965/25865/7124/64127/5970/8915/3304/671/3586	15	BCL3, KLF4, RAB1A, DDIT3, FFAR2, TLR2, LGALS9, PRKD2, TNF, NOD2, RELA, BCL10, HSPA1B, BPI, IL10	GO_BP	Chikungunya_Upregulated
GO:0019882	antigen processing and presentation	16/728	118/18986	0.135593220338983	3.53622648537903	5.51836588757009	1.12631264051193e-05	0.000282191498694597	0.000209532888307846	3383/2207/10437/5971/7189/1509/83871/2923/4277/51762/64127/912/81622/2213/811/5641	16	ICAM1, FCER1G, IFI30, RELB, TRAF6, CTSD, RAB34, PDIA3, MICB, RAB8B, NOD2, CD1D, UNC93B1, FCGR2B, CALR, LGMN	GO_BP	Chikungunya_Upregulated
GO:0050731	positive regulation of peptidyl-tyrosine phosphorylation	16/728	118/18986	0.135593220338983	3.53622648537903	5.51836588757009	1.12631264051193e-05	0.000282191498694597	0.000209532888307846	133396/374/1839/7422/8767/30844/353514/5770/6868/7525/253260/64127/5008/9094/3600/3458	16	IL31RA, AREG, HBEGF, VEGFA, RIPK2, EHD4, LILRA5, PTPN1, ADAM17, YES1, RICTOR, NOD2, OSM, UNC119, IL15, IFNG	GO_BP	Chikungunya_Upregulated
GO:1903556	negative regulation of tumor necrosis factor superfamily cytokine production	13/728	81/18986	0.160493827160494	4.18562610229277	5.73711240359342	1.178192202805e-05	0.000293735504354488	0.000218104545709819	7128/80149/602/5914/3965/64127/2000/64115/11213/4057/671/3586/2621	13	TNFAIP3, ZC3H12A, BCL3, RARA, LGALS9, NOD2, ELF4, VSIR, IRAK3, LTF, BPI, IL10, GAS6	GO_BP	Chikungunya_Upregulated
GO:0010721	negative regulation of cell development	27/728	281/18986	0.096085409252669	2.50587579680106	5.07817713690727	1.18473124426824e-05	0.000293917883688311	0.000218239966049412	80149/4192/969/7422/3659/11221/8651/4092/9935/5914/64689/3398/6348/23500/634/4067/2258/7124/3956/1499/2200/4057/10221/2213/2048/51726/3949	27	ZC3H12A, MDK, CD69, VEGFA, IRF1, DUSP10, SOCS1, SMAD7, MAFB, RARA, GORASP1, ID2, CCL3, DAAM2, CEACAM1, LYN, FGF13, TNF, LGALS1, CTNNB1, FBN1, LTF, TRIB1, FCGR2B, EPHB2, DNAJB11, LDLR	GO_BP	Chikungunya_Upregulated
GO:0035966	response to topologically incorrect protein	19/728	160/18986	0.11875	3.09696085164835	5.31882468692376	1.24898184454781e-05	0.000308346200744218	0.000228953282928662	467/23645/84919/3306/80311/1649/55122/5770/10488/30001/9616/23071/27348/57414/3337/4189/578/23753/3309	19	ATF3, PPP1R15A, PPP1R15B, HSPA2, KLHL15, DDIT3, AKIRIN2, PTPN1, CREB3, ERO1A, RNF7, ERP44, TOR1B, RHBDD2, DNAJB1, DNAJB9, BAK1, SDF2L1, HSPA5	GO_BP	Chikungunya_Upregulated
GO:0016032	viral process	37/728	452/18986	0.081858407079646	2.13484027034912	4.8760007711514	1.29764749713974e-05	0.000318805533156515	0.000236719548532901	3383/80149/3725/10475/9683/1105/5861/6520/57169/7538/25978/128866/10318/10488/3965/6348/8812/57617/7124/10241/3956/5806/3304/56829/440400/4057/7852/6347/3429/4599/9636/3669/3665/4939/27074/3949/2621	37	ICAM1, ZC3H12A, JUN, TRIM38, N4BP1, CHD1, RAB1A, SLC3A2, ZNFX1, ZFP36, CHMP2B, CHMP4B, TNIP1, CREB3, LGALS9, CCL3, CCNK, VPS18, TNF, CALCOCO2, LGALS1, PTX3, HSPA1B, ZC3HAV1, RNASEK, LTF, CXCR4, CCL2, IFI27, MX1, ISG15, ISG20, IRF7, OAS2, LAMP3, LDLR, GAS6	GO_BP	Chikungunya_Upregulated
GO:1903321	negative regulation of protein modification by small protein conjugation or removal	14/728	94/18986	0.148936170212766	3.8842062193126	5.59752003061904	1.3328519658756e-05	0.000325872647309006	0.000241967023553313	7128/9683/123879/4092/5581/9373/10625/10253/8878/5970/1499/3304/8864/9636	14	TNFAIP3, N4BP1, DCUN1D3, SMAD7, PRKCE, PLAA, IVNS1ABP, SPRY2, SQSTM1, RELA, CTNNB1, HSPA1B, PER2, ISG15	GO_BP	Chikungunya_Upregulated
GO:0009267	cellular response to starvation	21/728	190/18986	0.110526315789474	2.88248987854251	5.20740218718536	1.35971454019929e-05	0.000330842081151375	0.000245656928568394	467/80149/83667/1026/7071/84879/7378/10226/1119/123/23710/56270/51256/2353/81631/643246/79567/5571/2621/8140/3309	21	ATF3, ZC3H12A, SESN2, CDKN1A, KLF10, MFSD2A, UPP1, PLIN3, CHKA, PLIN2, GABARAPL1, WDR45B, TBC1D7, FOS, MAP1LC3B, MAP1LC3B2, RIPOR1, PRKAG1, GAS6, SLC7A5, HSPA5	GO_BP	Chikungunya_Upregulated
GO:0031329	regulation of cellular catabolic process	38/728	472/18986	0.0805084745762712	2.0996344756938	4.83073936025274	1.44617918280447e-05	0.000350196786802555	0.000260028188497202	80149/3091/1263/83667/152503/8767/10475/84879/10043/8754/23130/9711/84749/1649/5127/4170/128866/5770/148022/90427/10769/4218/51429/3099/29116/7124/10241/64127/29110/8878/3162/8660/3458/27074/3586/3949/11040/8140	38	ZC3H12A, HIF1A, PLK3, SESN2, SH3D19, RIPK2, TRIM38, MFSD2A, TOM1, ADAM9, ATG2A, RUBCN, USP30, DDIT3, CDK16, MCL1, CHMP4B, PTPN1, TICAM1, BMF, PLK2, RAB8A, SNX9, HK2, MYLIP, TNF, CALCOCO2, NOD2, TBK1, SQSTM1, HMOX1, IRS2, IFNG, LAMP3, IL10, LDLR, PIM2, SLC7A5	GO_BP	Chikungunya_Upregulated
GO:0062208	positive regulation of pattern recognition receptor signaling pathway	12/728	71/18986	0.169014084507042	4.4078316050147	5.74445083657794	1.47963111315541e-05	0.000356591098270454	0.000264776093933073	57162/4814/285852/51296/121260/373509/2634/3304/56829/10211/4057/3430	12	PELI1, NINJ1, TREML4, SLC15A3, SLC15A4, USP50, GBP2, HSPA1B, ZC3HAV1, FLOT1, LTF, IFI35	GO_BP	Chikungunya_Upregulated
GO:0060761	negative regulation of response to cytokine stimulus	15/728	108/18986	0.138888888888889	3.62217643467643	5.45682700752036	1.57064520914064e-05	0.000376731535709041	0.000279730775586534	3557/9314/27342/253943/7376/5598/7850/11213/10010/114769/4671/11274/5468/9636/2621	15	IL1RN, KLF4, RABGEF1, YTHDF3, NR1H2, MAPK7, IL1R2, IRAK3, TANK, CARD16, NAIP, USP18, PPARG, ISG15, GAS6	GO_BP	Chikungunya_Upregulated
GO:0070269	pyroptotic inflammatory response	9/728	40/18986	0.225	5.86792582417582	6.15402944932533	1.60197432290572e-05	0.000380638124329852	0.00028263149655416	4814/114548/9839/2634/4671/3429/81030/9447/2635	9	NINJ1, NLRP3, ZEB2, GBP2, NAIP, IFI27, ZBP1, AIM2, GBP3	GO_BP	Chikungunya_Upregulated
GO:0072539	T-helper 17 cell differentiation	9/728	40/18986	0.225	5.86792582417582	6.15402944932533	1.60197432290572e-05	0.000380638124329852	0.00028263149655416	80149/969/84807/64332/9021/4092/3956/3726/10538	9	ZC3H12A, CD69, NFKBID, NFKBIZ, SOCS3, SMAD7, LGALS1, JUNB, BATF	GO_BP	Chikungunya_Upregulated
GO:0050900	leukocyte migration	34/728	404/18986	0.0841584158415842	2.19482374061582	4.84721950377667	1.63398858479384e-05	0.000386430664843068	0.000286932574899854	3383/4192/969/7422/4814/2207/27342/1435/5142/2867/2526/10488/6868/7525/3965/6348/5025/4067/7124/58191/64127/54210/1843/414062/3680/3162/7852/3627/6347/3679/811/3586/5641/2621	34	ICAM1, MDK, CD69, VEGFA, NINJ1, FCER1G, RABGEF1, CSF1, PDE4B, FFAR2, FUT4, CREB3, ADAM17, YES1, LGALS9, CCL3, P2RX4, LYN, TNF, CXCL16, NOD2, TREM1, DUSP1, CCL3L3, ITGA9, HMOX1, CXCR4, CXCL10, CCL2, ITGA7, CALR, IL10, LGMN, GAS6	GO_BP	Chikungunya_Upregulated
GO:0070663	regulation of leukocyte proliferation	26/728	270/18986	0.0962962962962963	2.51137566137566	4.9945018354575	1.64675272321591e-05	0.000387637931730034	0.000287828994951325	7128/57162/5618/1026/8767/3659/1435/7189/148022/10385/3965/4067/196/1499/1141/912/64115/1051/23529/8660/6385/3600/2213/2048/3586/952	26	TNFAIP3, PELI1, PRLR, CDKN1A, RIPK2, IRF1, CSF1, TRAF6, TICAM1, BTN2A2, LGALS9, LYN, AHR, CTNNB1, CHRNB2, CD1D, VSIR, CEBPB, CLCF1, IRS2, SDC4, IL15, FCGR2B, EPHB2, IL10, CD38	GO_BP	Chikungunya_Upregulated
GO:0070227	lymphocyte apoptotic process	13/728	84/18986	0.154761904761905	4.03613945578231	5.5686749493847	1.76735043207806e-05	0.000413808952903668	0.000307261506851381	3091/64332/1831/602/3965/4067/25865/8915/10758/8660/578/3586/840	13	HIF1A, NFKBIZ, TSC22D3, BCL3, LGALS9, LYN, PRKD2, BCL10, TRAF3IP2, IRS2, BAK1, IL10, CASP7	GO_BP	Chikungunya_Upregulated
GO:0001961	positive regulation of cytokine-mediated signaling pathway	11/728	61/18986	0.180327868852459	4.70289137092416	5.78405393618523	1.77428458368101e-05	0.000413808952903668	0.000307261506851381	3091/8767/1435/6868/4317/29110/3304/7852/81030/3665/2621	11	HIF1A, RIPK2, CSF1, ADAM17, MMP8, TBK1, HSPA1B, CXCR4, ZBP1, IRF7, GAS6	GO_BP	Chikungunya_Upregulated
GO:0051770	positive regulation of nitric-oxide synthase biosynthetic process	6/728	16/18986	0.375	9.77987637362637	7.01550786274912	1.79291201082101e-05	0.000416235214989226	0.000309063055462627	7097/64127/5608/3458/10135/6347	6	TLR2, NOD2, MAP2K6, IFNG, NAMPT, CCL2	GO_BP	Chikungunya_Upregulated
GO:0050670	regulation of lymphocyte proliferation	24/728	240/18986	0.1	2.60796703296703	5.00579250829053	1.85646306259349e-05	0.000429020984465098	0.000318556747582733	57162/5618/1026/8767/3659/7189/148022/10385/3965/4067/196/1499/1141/912/64115/1051/23529/8660/6385/3600/2213/2048/3586/952	24	PELI1, PRLR, CDKN1A, RIPK2, IRF1, TRAF6, TICAM1, BTN2A2, LGALS9, LYN, AHR, CTNNB1, CHRNB2, CD1D, VSIR, CEBPB, CLCF1, IRS2, SDC4, IL15, FCGR2B, EPHB2, IL10, CD38	GO_BP	Chikungunya_Upregulated
GO:0032943	mononuclear cell proliferation	28/728	305/18986	0.0918032786885246	2.39419924337957	4.90138809052914	1.91261759363239e-05	0.000439988983698796	0.000326700708577398	57162/5618/1026/64332/8767/3659/1435/7189/148022/10385/3965/4067/196/29110/1499/2000/1141/912/64115/1051/23529/8660/6385/3600/2213/2048/3586/952	28	PELI1, PRLR, CDKN1A, NFKBIZ, RIPK2, IRF1, CSF1, TRAF6, TICAM1, BTN2A2, LGALS9, LYN, AHR, TBK1, CTNNB1, ELF4, CHRNB2, CD1D, VSIR, CEBPB, CLCF1, IRS2, SDC4, IL15, FCGR2B, EPHB2, IL10, CD38	GO_BP	Chikungunya_Upregulated
GO:0032722	positive regulation of chemokine production	12/728	73/18986	0.164383561643836	4.28706909528827	5.61868184383731	1.9810853769477e-05	0.000451633923096051	0.000335347311318317	3091/8767/2865/2867/7097/6868/148022/3965/7124/64127/3162/3458	12	HIF1A, RIPK2, FFAR3, FFAR2, TLR2, ADAM17, TICAM1, LGALS9, TNF, NOD2, HMOX1, IFNG	GO_BP	Chikungunya_Upregulated
GO:0045670	regulation of osteoclast differentiation	12/728	73/18986	0.164383561643836	4.28706909528827	5.61868184383731	1.9810853769477e-05	0.000451633923096051	0.000335347311318317	7071/1435/9935/7189/6348/2353/7124/1499/1051/2200/4057/3458	12	KLF10, CSF1, MAFB, TRAF6, CCL3, FOS, TNF, CTNNB1, CEBPB, FBN1, LTF, IFNG	GO_BP	Chikungunya_Upregulated
GO:0045621	positive regulation of lymphocyte differentiation	17/728	137/18986	0.124087591240876	3.23616347156493	5.24522429646033	1.99050939533571e-05	0.000451747446179105	0.000335431604500755	4192/9308/84807/64332/8767/11221/114548/8651/5914/10385/3965/7704/64115/3600/3458/3586/2621	17	MDK, CD83, NFKBID, NFKBIZ, RIPK2, DUSP10, NLRP3, SOCS1, RARA, BTN2A2, LGALS9, ZBTB16, VSIR, IL15, IFNG, IL10, GAS6	GO_BP	Chikungunya_Upregulated
GO:0051085	chaperone cofactor-dependent protein refolding	8/728	32/18986	0.25	6.51991758241758	6.24024345415782	2.08714137211334e-05	0.000471563503761858	0.000350145427558488	3306/30001/27348/3337/3304/23753/3309/6782	8	HSPA2, ERO1A, TOR1B, DNAJB1, HSPA1B, SDF2L1, HSPA5, HSPA13	GO_BP	Chikungunya_Upregulated
GO:0010508	positive regulation of autophagy	19/728	166/18986	0.114457831325301	2.98502250761287	5.12925226577412	2.11468221361067e-05	0.000475662519248159	0.000353189029360939	80149/3091/1263/83667/8767/10475/10043/23130/5127/148022/10769/3099/10241/64127/29110/8878/3162/3458/11040	19	ZC3H12A, HIF1A, PLK3, SESN2, RIPK2, TRIM38, TOM1, ATG2A, CDK16, TICAM1, PLK2, HK2, CALCOCO2, NOD2, TBK1, SQSTM1, HMOX1, IFNG, PIM2	GO_BP	Chikungunya_Upregulated
GO:1901874	negative regulation of post-translational protein modification	14/728	98/18986	0.142857142857143	3.7256671899529	5.40178464787628	2.16645671880223e-05	0.000485152099728233	0.000360235234565624	7128/9683/123879/4092/5581/9373/10625/10253/8878/5970/1499/3304/8864/9636	14	TNFAIP3, N4BP1, DCUN1D3, SMAD7, PRKCE, PLAA, IVNS1ABP, SPRY2, SQSTM1, RELA, CTNNB1, HSPA1B, PER2, ISG15	GO_BP	Chikungunya_Upregulated
GO:0070661	leukocyte proliferation	30/728	341/18986	0.0879765395894428	2.29439914923786	4.81624535860146	2.21382241408862e-05	0.000493575120603635	0.000366489497718358	7128/57162/5618/1026/64332/8767/3659/1435/7189/148022/10385/3965/4067/196/29110/1499/2000/1141/912/64115/1051/23529/8660/6385/3600/3726/2213/2048/3586/952	30	TNFAIP3, PELI1, PRLR, CDKN1A, NFKBIZ, RIPK2, IRF1, CSF1, TRAF6, TICAM1, BTN2A2, LGALS9, LYN, AHR, TBK1, CTNNB1, ELF4, CHRNB2, CD1D, VSIR, CEBPB, CLCF1, IRS2, SDC4, IL15, JUNB, FCGR2B, EPHB2, IL10, CD38	GO_BP	Chikungunya_Upregulated
GO:0032732	positive regulation of interleukin-1 production	12/728	74/18986	0.162162162162162	4.22913572913573	5.55747885832352	2.28316091841846e-05	0.000506324561687577	0.000375956215273589	8767/114548/353514/3965/6348/373509/7124/64127/5970/3458/4671/9447	12	RIPK2, NLRP3, LILRA5, LGALS9, CCL3, USP50, TNF, NOD2, RELA, IFNG, NAIP, AIM2	GO_BP	Chikungunya_Upregulated
GO:0050871	positive regulation of B cell activation	13/728	86/18986	0.151162790697674	3.94227574750831	5.46067191842406	2.291016096156e-05	0.000506324561687577	0.000375956215273589	57162/5618/1026/55122/148022/64127/7158/1141/23529/8660/2048/3586/952	13	PELI1, PRLR, CDKN1A, AKIRIN2, TICAM1, NOD2, TP53BP1, CHRNB2, CLCF1, IRS2, EPHB2, IL10, CD38	GO_BP	Chikungunya_Upregulated
GO:0050851	antigen receptor-mediated signaling pathway	22/728	212/18986	0.10377358490566	2.70638088326768	4.98895848185874	2.31403484967606e-05	0.00050918827713959	0.000378082581846387	4792/80149/84807/64332/8767/5142/7189/9473/1997/10385/3937/10603/634/4067/5144/25865/10616/5970/8915/8525/2213/952	22	NFKBIA, ZC3H12A, NFKBID, NFKBIZ, RIPK2, PDE4B, TRAF6, THEMIS2, ELF1, BTN2A2, LCP2, SH2B2, CEACAM1, LYN, PDE4D, PRKD2, RBCK1, RELA, BCL10, DGKZ, FCGR2B, CD38	GO_BP	Chikungunya_Upregulated
GO:0002269	leukocyte activation involved in inflammatory response	10/728	52/18986	0.192307692307692	5.01532121724429	5.78955478767798	2.37348612376002e-05	0.000520009232569242	0.000386117359846128	8877/7097/6348/4317/7124/3460/10758/3459/3458/3949	10	SPHK1, TLR2, CCL3, MMP8, TNF, IFNGR2, TRAF3IP2, IFNGR1, IFNG, LDLR	GO_BP	Chikungunya_Upregulated
GO:0034113	heterotypic cell-cell adhesion	11/728	63/18986	0.174603174603175	4.55359323216466	5.64140635143277	2.43744025492313e-05	0.000531719186645084	0.000394812237299254	3557/4814/9314/91663/7124/5598/912/10211/4680/3679/3586	11	IL1RN, NINJ1, KLF4, MYADM, TNF, MAPK7, CD1D, FLOT1, CEACAM6, ITGA7, IL10	GO_BP	Chikungunya_Upregulated
GO:0002688	regulation of leukocyte chemotaxis	16/728	126/18986	0.126984126984127	3.31170416884703	5.19865591464385	2.59804621998578e-05	0.000564322399972019	0.000419020781809317	4192/7422/4814/1435/10488/6868/3965/6348/4067/64127/1843/3627/6347/811/5641/2621	16	MDK, VEGFA, NINJ1, CSF1, CREB3, ADAM17, LGALS9, CCL3, LYN, NOD2, DUSP1, CXCL10, CCL2, CALR, LGMN, GAS6	GO_BP	Chikungunya_Upregulated
GO:0098712	L-glutamate import across plasma membrane	6/728	17/18986	0.352941176470588	9.20458952811894	6.75777129618681	2.68112957641e-05	0.000579880204538933	0.000430572765982173	6506/2055/7124/8864/6507/23657	6	SLC1A2, CLN8, TNF, PER2, SLC1A3, SLC7A11	GO_BP	Chikungunya_Upregulated
GO:1990845	adaptive thermogenesis	19/728	170/18986	0.111764705882353	2.91478668390433	5.00755347887268	2.95772416760881e-05	0.000636980511160349	0.000472970897127143	3397/5618/7422/10912/1649/7090/6868/2034/7376/50486/8864/55818/1051/2887/5608/3600/8809/7852/3934	19	ID1, PRLR, VEGFA, GADD45G, DDIT3, TLE3, ADAM17, EPAS1, NR1H2, G0S2, PER2, KDM3A, CEBPB, GRB10, MAP2K6, IL15, IL18R1, CXCR4, LCN2	GO_BP	Chikungunya_Upregulated
GO:1902893	regulation of miRNA transcription	12/728	76/18986	0.157894736842105	4.11784268363216	5.4382556414015	3.00946083075263e-05	0.000645376324764366	0.000479204958331261	3091/7422/3725/9314/5914/7376/2353/7124/6722/5970/5468/3586	12	HIF1A, VEGFA, JUN, KLF4, RARA, NR1H2, FOS, TNF, SRF, RELA, PPARG, IL10	GO_BP	Chikungunya_Upregulated
GO:0035967	cellular response to topologically incorrect protein	15/728	114/18986	0.131578947368421	3.43153556969346	5.19958255240294	3.0223235533569e-05	0.000645399979052291	0.000479222522117884	467/23645/84919/80311/1649/55122/5770/10488/30001/9616/57414/4189/578/23753/3309	15	ATF3, PPP1R15A, PPP1R15B, KLHL15, DDIT3, AKIRIN2, PTPN1, CREB3, ERO1A, RNF7, RHBDD2, DNAJB9, BAK1, SDF2L1, HSPA5	GO_BP	Chikungunya_Upregulated
GO:0034115	negative regulation of heterotypic cell-cell adhesion	5/728	11/18986	0.454545454545455	11.8543956043956	7.19044030878949	3.11544740732146e-05	0.00065971880035372	0.000489854536187519	3557/9314/91663/5598/3586	5	IL1RN, KLF4, MYADM, MAPK7, IL10	GO_BP	Chikungunya_Upregulated
GO:0070587	regulation of cell-cell adhesion involved in gastrulation	5/728	11/18986	0.454545454545455	11.8543956043956	7.19044030878949	3.11544740732146e-05	0.00065971880035372	0.000489854536187519	3557/9314/91663/5598/3586	5	IL1RN, KLF4, MYADM, MAPK7, IL10	GO_BP	Chikungunya_Upregulated
GO:0032757	positive regulation of interleukin-8 production	11/728	65/18986	0.169230769230769	4.41348267117498	5.50461218246443	3.30466022604221e-05	0.000696870225166652	0.000517440219603978	5861/1649/2867/7097/3965/25865/7124/64127/5970/8915/3304	11	RAB1A, DDIT3, FFAR2, TLR2, LGALS9, PRKD2, TNF, NOD2, RELA, BCL10, HSPA1B	GO_BP	Chikungunya_Upregulated
GO:2000117	negative regulation of cysteine-type endopeptidase activity	10/728	54/18986	0.185185185185185	4.82956857956858	5.62720675454547	3.35046008361734e-05	0.000703596617559641	0.000522434701835069	7422/5329/1032/7124/114769/4057/4671/2537/27074/2621	10	VEGFA, PLAUR, CDKN2D, TNF, CARD16, LTF, NAIP, IFI6, LAMP3, GAS6	GO_BP	Chikungunya_Upregulated
GO:0061614	miRNA transcription	12/728	77/18986	0.155844155844156	4.06436420722135	5.38016818106386	3.44247384940776e-05	0.000719932237679862	0.000534564229768843	3091/7422/3725/9314/5914/7376/2353/7124/6722/5970/5468/3586	12	HIF1A, VEGFA, JUN, KLF4, RARA, NR1H2, FOS, TNF, SRF, RELA, PPARG, IL10	GO_BP	Chikungunya_Upregulated
GO:1990830	cellular response to leukemia inhibitory factor	14/728	103/18986	0.135922330097087	3.54480955937267	5.1710982848809	3.82992361663419e-05	0.000792584570822656	0.000588510054771136	3383/688/5277/9314/9021/4092/22904/10765/8731/3099/10253/5990/9774/55818	14	ICAM1, KLF5, PIGA, KLF4, SOCS3, SMAD7, SBNO2, KDM5B, RNMT, HK2, SPRY2, RFX2, BCLAF1, KDM3A	GO_BP	Chikungunya_Upregulated
GO:1901224	positive regulation of non-canonical NF-kappaB signal transduction	11/728	66/18986	0.166666666666667	4.34661172161172	5.43827441919485	3.83000307247018e-05	0.000792584570822656	0.000588510054771136	8877/114548/7097/3965/7124/10616/64127/5970/8809/3430/811	11	SPHK1, NLRP3, TLR2, LGALS9, TNF, RBCK1, NOD2, RELA, IL18R1, IFI35, CALR	GO_BP	Chikungunya_Upregulated
GO:0019079	viral genome replication	16/728	130/18986	0.123076923076923	3.20980557903635	5.04830221727232	3.83685476885103e-05	0.000792584570822656	0.000588510054771136	80149/10475/9683/57169/10318/8812/7124/56829/4057/6347/3429/4599/9636/3669/4939/2621	16	ZC3H12A, TRIM38, N4BP1, ZNFX1, TNIP1, CCNK, TNF, ZC3HAV1, LTF, CCL2, IFI27, MX1, ISG15, ISG20, OAS2, GAS6	GO_BP	Chikungunya_Upregulated
GO:0016050	vesicle organization	32/728	386/18986	0.0829015544041451	2.16204520867733	4.60579488991474	3.86249527628754e-05	0.000794637747694765	0.000590034580074733	55647/8877/23315/10043/5861/55361/1453/10342/25978/128866/164/83871/8676/9839/4218/373509/57617/537/9296/6804/5990/3267/8878/6272/3638/282991/3753/5552/6385/440400/10802/55300	32	RAB20, SPHK1, SLC9A8, TOM1, RAB1A, PI4K2A, CSNK1D, TFG, CHMP2B, CHMP4B, AP1G1, RAB34, STX11, ZEB2, RAB8A, USP50, VPS18, ATP6AP1, ATP6V1F, STX1A, RFX2, AGFG1, SQSTM1, SORT1, INSIG1, BLOC1S2, KCNE1, SRGN, SDC4, RNASEK, SEC24A, PI4K2B	GO_BP	Chikungunya_Upregulated
GO:0045071	negative regulation of viral genome replication	10/728	55/18986	0.181818181818182	4.74175824175824	5.54899942683835	3.95591313480872e-05	0.000810561796569512	0.000601858508044626	9683/57169/10318/7124/56829/4057/4599/9636/3669/4939	10	N4BP1, ZNFX1, TNIP1, TNF, ZC3HAV1, LTF, MX1, ISG15, ISG20, OAS2	GO_BP	Chikungunya_Upregulated
GO:0018108	peptidyl-tyrosine phosphorylation	21/728	204/18986	0.102941176470588	2.68467194570136	4.8306313817466	3.97270631369433e-05	0.000810720429580928	0.000601976296260135	5618/133396/374/1839/7422/8767/30844/8651/57826/353514/5770/6868/7525/253260/4067/64127/5008/9094/3600/3458/2048	21	PRLR, IL31RA, AREG, HBEGF, VEGFA, RIPK2, EHD4, SOCS1, RAP2C, LILRA5, PTPN1, ADAM17, YES1, RICTOR, LYN, NOD2, OSM, UNC119, IL15, IFNG, EPHB2	GO_BP	Chikungunya_Upregulated
GO:0001783	B cell apoptotic process	7/728	26/18986	0.269230769230769	7.02144970414201	6.13497729307701	4.11402834127324e-05	0.000832843897407354	0.000618403418035598	64332/4067/8915/10758/8660/578/3586	7	NFKBIZ, LYN, BCL10, TRAF3IP2, IRS2, BAK1, IL10	GO_BP	Chikungunya_Upregulated
GO:0034138	toll-like receptor 3 signaling pathway	7/728	26/18986	0.269230769230769	7.02144970414201	6.13497729307701	4.11402834127324e-05	0.000832843897407354	0.000618403418035598	7128/57162/7189/148022/7124/81622/10211	7	TNFAIP3, PELI1, TRAF6, TICAM1, TNF, UNC93B1, FLOT1	GO_BP	Chikungunya_Upregulated
GO:0002685	regulation of leukocyte migration	23/728	236/18986	0.0974576271186441	2.54166278636618	4.75870895267084	4.13758782823541e-05	0.000834276175246988	0.000619466913264852	3383/4192/969/7422/4814/27342/1435/2526/10488/6868/3965/6348/5025/4067/7124/64127/1843/3162/3627/6347/811/5641/2621	23	ICAM1, MDK, CD69, VEGFA, NINJ1, RABGEF1, CSF1, FUT4, CREB3, ADAM17, LGALS9, CCL3, P2RX4, LYN, TNF, NOD2, DUSP1, HMOX1, CXCL10, CCL2, CALR, LGMN, GAS6	GO_BP	Chikungunya_Upregulated
GO:2000630	positive regulation of miRNA metabolic process	11/728	67/18986	0.164179104477612	4.28173691979662	5.37324279108552	4.42569342754876e-05	0.000888826763366043	0.000659971826915167	80149/3091/3725/9314/7376/2353/7124/6722/5970/5468/3586	11	ZC3H12A, HIF1A, JUN, KLF4, NR1H2, FOS, TNF, SRF, RELA, PPARG, IL10	GO_BP	Chikungunya_Upregulated
GO:0032720	negative regulation of tumor necrosis factor production	12/728	79/18986	0.151898734177215	3.961468910836	5.26688457011808	4.47295182631091e-05	0.000894767161777055	0.000664382692736839	7128/80149/602/5914/3965/64127/2000/64115/11213/671/3586/2621	12	TNFAIP3, ZC3H12A, BCL3, RARA, LGALS9, NOD2, ELF4, VSIR, IRAK3, BPI, IL10, GAS6	GO_BP	Chikungunya_Upregulated
GO:0018212	peptidyl-tyrosine modification	21/728	206/18986	0.101941747572816	2.6586071695295	4.77940400960859	4.58744305516336e-05	0.000914057059141015	0.0006787058312032	5618/133396/374/1839/7422/8767/30844/8651/57826/353514/5770/6868/7525/253260/4067/64127/5008/9094/3600/3458/2048	21	PRLR, IL31RA, AREG, HBEGF, VEGFA, RIPK2, EHD4, SOCS1, RAP2C, LILRA5, PTPN1, ADAM17, YES1, RICTOR, LYN, NOD2, OSM, UNC119, IL15, IFNG, EPHB2	GO_BP	Chikungunya_Upregulated
GO:0016236	macroautophagy	31/728	372/18986	0.0833333333333333	2.17330586080586	4.56359656121149	4.60850386768484e-05	0.000914652473504038	0.000679147938395661	3091/83667/8767/57154/10043/3964/5861/23130/9711/84749/25978/128866/57674/7189/1509/9373/23710/56270/23092/64419/3099/5868/10241/64127/81631/29110/8878/643246/3162/2048/11040	31	HIF1A, SESN2, RIPK2, SMURF1, TOM1, LGALS8, RAB1A, ATG2A, RUBCN, USP30, CHMP2B, CHMP4B, RNF213, TRAF6, CTSD, PLAA, GABARAPL1, WDR45B, ARHGAP26, MTMR14, HK2, RAB5A, CALCOCO2, NOD2, MAP1LC3B, TBK1, SQSTM1, MAP1LC3B2, HMOX1, EPHB2, PIM2	GO_BP	Chikungunya_Upregulated
GO:0046638	positive regulation of alpha-beta T cell differentiation	10/728	56/18986	0.178571428571429	4.65708398744113	5.47265448448747	4.65236845788612e-05	0.000916172636784499	0.000680276690340096	9308/84807/64332/8767/114548/8651/5914/3965/7704/3458	10	CD83, NFKBID, NFKBIZ, RIPK2, NLRP3, SOCS1, RARA, LGALS9, ZBTB16, IFNG	GO_BP	Chikungunya_Upregulated
GO:1902895	positive regulation of miRNA transcription	10/728	56/18986	0.178571428571429	4.65708398744113	5.47265448448747	4.65236845788612e-05	0.000916172636784499	0.000680276690340096	3091/3725/9314/7376/2353/7124/6722/5970/5468/3586	10	HIF1A, JUN, KLF4, NR1H2, FOS, TNF, SRF, RELA, PPARG, IL10	GO_BP	Chikungunya_Upregulated
GO:0032602	chemokine production	14/728	105/18986	0.133333333333333	3.47728937728938	5.08280306135087	4.75873955875046e-05	0.000922951230228803	0.000685309932906296	3091/8767/2865/9314/2867/7097/6868/148022/3965/7124/64127/3162/3458/3586	14	HIF1A, RIPK2, FFAR3, KLF4, FFAR2, TLR2, ADAM17, TICAM1, LGALS9, TNF, NOD2, HMOX1, IFNG, IL10	GO_BP	Chikungunya_Upregulated
GO:0032642	regulation of chemokine production	14/728	105/18986	0.133333333333333	3.47728937728938	5.08280306135087	4.75873955875046e-05	0.000922951230228803	0.000685309932906296	3091/8767/2865/9314/2867/7097/6868/148022/3965/7124/64127/3162/3458/3586	14	HIF1A, RIPK2, FFAR3, KLF4, FFAR2, TLR2, ADAM17, TICAM1, LGALS9, TNF, NOD2, HMOX1, IFNG, IL10	GO_BP	Chikungunya_Upregulated
GO:1990823	response to leukemia inhibitory factor	14/728	105/18986	0.133333333333333	3.47728937728938	5.08280306135087	4.75873955875046e-05	0.000922951230228803	0.000685309932906296	3383/688/5277/9314/9021/4092/22904/10765/8731/3099/10253/5990/9774/55818	14	ICAM1, KLF5, PIGA, KLF4, SOCS3, SMAD7, SBNO2, KDM5B, RNMT, HK2, SPRY2, RFX2, BCLAF1, KDM3A	GO_BP	Chikungunya_Upregulated
GO:2000628	regulation of miRNA metabolic process	13/728	92/18986	0.141304347826087	3.68517080745342	5.15523258923896	4.75973663484919e-05	0.000922951230228803	0.000685309932906296	80149/3091/7422/3725/9314/5914/7376/2353/7124/6722/5970/5468/3586	13	ZC3H12A, HIF1A, VEGFA, JUN, KLF4, RARA, NR1H2, FOS, TNF, SRF, RELA, PPARG, IL10	GO_BP	Chikungunya_Upregulated
GO:0045598	regulation of fat cell differentiation	17/728	147/18986	0.115646258503401	3.01601629662854	4.8996851306312	4.9693994617817e-05	0.000956278732930692	0.000710056276908572	80149/688/7422/11221/284207/1649/7538/3398/94056/122953/7704/7124/182/6272/3638/1051/5468	17	ZC3H12A, KLF5, VEGFA, DUSP10, METRNL, DDIT3, ZFP36, ID2, SYAP1, JDP2, ZBTB16, TNF, JAG1, SORT1, INSIG1, CEBPB, PPARG	GO_BP	Chikungunya_Upregulated
GO:0071675	regulation of mononuclear cell migration	17/728	147/18986	0.115646258503401	3.01601629662854	4.8996851306312	4.9693994617817e-05	0.000956278732930692	0.000710056276908572	4192/969/4814/1435/10488/6868/3965/6348/5025/4067/7124/1843/3627/6347/811/5641/2621	17	MDK, CD69, NINJ1, CSF1, CREB3, ADAM17, LGALS9, CCL3, P2RX4, LYN, TNF, DUSP1, CXCL10, CCL2, CALR, LGMN, GAS6	GO_BP	Chikungunya_Upregulated
GO:0050730	regulation of peptidyl-tyrosine phosphorylation	18/728	162/18986	0.111111111111111	2.89774114774115	4.84376331286285	5.14208882965783e-05	0.000985761801776449	0.000731948051111581	133396/374/1839/7422/8767/30844/8651/57826/353514/5770/6868/7525/253260/64127/5008/9094/3600/3458	18	IL31RA, AREG, HBEGF, VEGFA, RIPK2, EHD4, SOCS1, RAP2C, LILRA5, PTPN1, ADAM17, YES1, RICTOR, NOD2, OSM, UNC119, IL15, IFNG	GO_BP	Chikungunya_Upregulated
GO:0070586	cell-cell adhesion involved in gastrulation	5/728	12/18986	0.416666666666667	10.8665293040293	6.82684392308967	5.17216217797869e-05	0.000987785388028307	0.000733450604781884	3557/9314/91663/5598/3586	5	IL1RN, KLF4, MYADM, MAPK7, IL10	GO_BP	Chikungunya_Upregulated
GO:0030890	positive regulation of B cell proliferation	9/728	46/18986	0.195652173913043	5.1025441949355	5.5627121291972	5.25431922334114e-05	0.0009921003557359	0.000736654555471077	57162/5618/1026/148022/1141/23529/8660/2048/952	9	PELI1, PRLR, CDKN1A, TICAM1, CHRNB2, CLCF1, IRS2, EPHB2, CD38	GO_BP	Chikungunya_Upregulated
GO:0097028	dendritic cell differentiation	9/728	46/18986	0.195652173913043	5.1025441949355	5.5627121291972	5.25431922334114e-05	0.0009921003557359	0.000736654555471077	5971/55509/7189/3965/4067/1051/10538/2213/2621	9	RELB, BATF3, TRAF6, LGALS9, LYN, CEBPB, BATF, FCGR2B, GAS6	GO_BP	Chikungunya_Upregulated
GO:1903573	negative regulation of response to endoplasmic reticulum stress	9/728	46/18986	0.195652173913043	5.1025441949355	5.5627121291972	5.25431922334114e-05	0.0009921003557359	0.000736654555471077	23645/84919/5770/10488/7376/6449/2907/4189/3309	9	PPP1R15A, PPP1R15B, PTPN1, CREB3, NR1H2, SGTA, GRINA, DNAJB9, HSPA5	GO_BP	Chikungunya_Upregulated
GO:0008630	intrinsic apoptotic signaling pathway in response to DNA damage	14/728	106/18986	0.132075471698113	3.4444847605225	5.03945603604422	5.2929290102489e-05	0.0009921003557359	0.000736654555471077	54541/8870/3090/1026/602/57600/6498/4170/1032/597/7124/51246/578/675	14	DDIT4, IER3, HIC1, CDKN1A, BCL3, FNIP2, SKIL, MCL1, CDKN2D, BCL2A1, TNF, SHISA5, BAK1, BRCA2	GO_BP	Chikungunya_Upregulated
GO:1901222	regulation of non-canonical NF-kappaB signal transduction	14/728	106/18986	0.132075471698113	3.4444847605225	5.03945603604422	5.2929290102489e-05	0.0009921003557359	0.000736654555471077	80149/8877/602/114548/222487/7097/3965/7124/10616/64127/5970/8809/3430/811	14	ZC3H12A, SPHK1, BCL3, NLRP3, ADGRG3, TLR2, LGALS9, TNF, RBCK1, NOD2, RELA, IL18R1, IFI35, CALR	GO_BP	Chikungunya_Upregulated
GO:0010563	negative regulation of phosphorus metabolic process	27/728	306/18986	0.0882352941176471	2.30114738202973	4.5818741739931	5.34701766753837e-05	0.0009921003557359	0.000736654555471077	7128/54541/80149/8870/1026/84919/11221/8651/4092/5341/26524/5770/1032/10519/634/4067/5144/7124/10253/1843/11213/2887/8660/10221/3458/1756/2048	27	TNFAIP3, DDIT4, ZC3H12A, IER3, CDKN1A, PPP1R15B, DUSP10, SOCS1, SMAD7, PLEK, LATS2, PTPN1, CDKN2D, CIB1, CEACAM1, LYN, PDE4D, TNF, SPRY2, DUSP1, IRAK3, GRB10, IRS2, TRIB1, IFNG, DMD, EPHB2	GO_BP	Chikungunya_Upregulated
GO:0045936	negative regulation of phosphate metabolic process	27/728	306/18986	0.0882352941176471	2.30114738202973	4.5818741739931	5.34701766753837e-05	0.0009921003557359	0.000736654555471077	7128/54541/80149/8870/1026/84919/11221/8651/4092/5341/26524/5770/1032/10519/634/4067/5144/7124/10253/1843/11213/2887/8660/10221/3458/1756/2048	27	TNFAIP3, DDIT4, ZC3H12A, IER3, CDKN1A, PPP1R15B, DUSP10, SOCS1, SMAD7, PLEK, LATS2, PTPN1, CDKN2D, CIB1, CEACAM1, LYN, PDE4D, TNF, SPRY2, DUSP1, IRAK3, GRB10, IRS2, TRIB1, IFNG, DMD, EPHB2	GO_BP	Chikungunya_Upregulated
GO:0010884	positive regulation of lipid storage	7/728	27/18986	0.259259259259259	6.76139601139601	5.98199830227494	5.37118153470928e-05	0.0009921003557359	0.000736654555471077	80149/10226/29923/123/10938/7376/718	7	ZC3H12A, PLIN3, HILPDA, PLIN2, EHD1, NR1H2, C3	GO_BP	Chikungunya_Upregulated
GO:0032753	positive regulation of interleukin-4 production	7/728	27/18986	0.259259259259259	6.76139601139601	5.98199830227494	5.37118153470928e-05	0.0009921003557359	0.000736654555471077	2207/114548/5914/3965/1051/3556/8140	7	FCER1G, NLRP3, RARA, LGALS9, CEBPB, IL1RAP, SLC7A5	GO_BP	Chikungunya_Upregulated
GO:0002281	macrophage activation involved in immune response	6/728	19/18986	0.315789473684211	8.23568536726432	6.30088482825224	5.50370842870973e-05	0.00101288248573454	0.000752085706813157	5581/22904/148022/7124/3458/3430	6	PRKCE, SBNO2, TICAM1, TNF, IFNG, IFI35	GO_BP	Chikungunya_Upregulated
GO:0050868	negative regulation of T cell activation	16/728	134/18986	0.119402985074627	3.11399048712482	4.90366847964782	5.57054908589514e-05	0.00102146916390273	0.00075846148881181	80149/4192/57162/969/135/3659/8651/4092/10385/3965/9306/3956/64115/1051/6385/3586	16	ZC3H12A, MDK, PELI1, CD69, ADORA2A, IRF1, SOCS1, SMAD7, BTN2A2, LGALS9, SOCS6, LGALS1, VSIR, CEBPB, SDC4, IL10	GO_BP	Chikungunya_Upregulated
GO:0031669	cellular response to nutrient levels	24/728	257/18986	0.0933852140077821	2.43545559498867	4.62640254549027	5.64224355258205e-05	0.00103088067218837	0.000765449723834996	467/80149/83667/1026/7071/84879/7378/10226/1119/123/23710/56270/51256/253260/2353/6722/81631/643246/7421/79567/5571/2621/8140/3309	24	ATF3, ZC3H12A, SESN2, CDKN1A, KLF10, MFSD2A, UPP1, PLIN3, CHKA, PLIN2, GABARAPL1, WDR45B, TBC1D7, RICTOR, FOS, SRF, MAP1LC3B, MAP1LC3B2, VDR, RIPOR1, PRKAG1, GAS6, SLC7A5, HSPA5	GO_BP	Chikungunya_Upregulated
GO:0010803	regulation of tumor necrosis factor-mediated signaling pathway	11/728	69/18986	0.159420289855072	4.15762860328078	5.24691284021764	5.85922991284272e-05	0.00106667491326968	0.000792027670914371	7128/8877/9261/6868/84888/4317/3304/10010/114769/4671/2621	11	TNFAIP3, SPHK1, MAPKAPK2, ADAM17, SPPL2A, MMP8, HSPA1B, TANK, CARD16, NAIP, GAS6	GO_BP	Chikungunya_Upregulated
GO:0050852	T cell receptor signaling pathway	17/728	149/18986	0.114093959731544	2.97553285640534	4.83410313131946	5.90211187614607e-05	0.00107063040161919	0.000794964700918373	80149/84807/64332/8767/5142/7189/9473/1997/10385/3937/634/5144/25865/10616/5970/8915/8525	17	ZC3H12A, NFKBID, NFKBIZ, RIPK2, PDE4B, TRAF6, THEMIS2, ELF1, BTN2A2, LCP2, CEACAM1, PDE4D, PRKD2, RBCK1, RELA, BCL10, DGKZ	GO_BP	Chikungunya_Upregulated
GO:0045862	positive regulation of proteolysis	28/728	325/18986	0.0861538461538462	2.24686390532544	4.5272832400947	5.96095588859227e-05	0.00107744277686305	0.000800023027153173	1263/152503/8767/57154/8754/51667/1453/4092/90637/1509/3965/373509/23787/51429/4067/56616/7124/6449/8915/3304/64115/80758/10010/10221/3458/578/5641/9447	28	PLK3, SH3D19, RIPK2, SMURF1, ADAM9, NUB1, CSNK1D, SMAD7, ZFAND2A, CTSD, LGALS9, USP50, MTCH1, SNX9, LYN, DIABLO, TNF, SGTA, BCL10, HSPA1B, VSIR, PRR7, TANK, TRIB1, IFNG, BAK1, LGMN, AIM2	GO_BP	Chikungunya_Upregulated
GO:0043154	negative regulation of cysteine-type endopeptidase activity involved in apoptotic process	9/728	47/18986	0.191489361702128	4.99397942483049	5.47419948193223	6.28000269470557e-05	0.00113107094796815	0.00083984302753695	7422/5329/1032/7124/114769/4671/2537/27074/2621	9	VEGFA, PLAUR, CDKN2D, TNF, CARD16, NAIP, IFI6, LAMP3, GAS6	GO_BP	Chikungunya_Upregulated
GO:0050870	positive regulation of T cell activation	24/728	260/18986	0.0923076923076923	2.40735418427726	4.56259544070063	6.78062994806369e-05	0.00121690667259398	0.000903577787032004	4192/9308/84807/64332/8767/11221/114548/8651/1326/5914/7189/7525/10385/3965/4067/7704/64127/3956/8915/912/64115/3600/3458/6347	24	MDK, CD83, NFKBID, NFKBIZ, RIPK2, DUSP10, NLRP3, SOCS1, MAP3K8, RARA, TRAF6, YES1, BTN2A2, LGALS9, LYN, ZBTB16, NOD2, LGALS1, BCL10, CD1D, VSIR, IL15, IFNG, CCL2	GO_BP	Chikungunya_Upregulated
GO:1902894	negative regulation of miRNA transcription	7/728	28/18986	0.25	6.51991758241758	5.83659741664031	6.92605286967255e-05	0.00123861320047395	0.000919695322474651	3091/7422/5914/7124/6722/5970/5468	7	HIF1A, VEGFA, RARA, TNF, SRF, RELA, PPARG	GO_BP	Chikungunya_Upregulated
GO:0002673	regulation of acute inflammatory response	9/728	48/18986	0.1875	4.88993818681319	5.38816208817434	7.46915624418253e-05	0.0013263649035722	0.000984852734689996	9536/2865/114548/2867/9180/7124/718/5008/2213	9	PTGES, FFAR3, NLRP3, FFAR2, OSMR, TNF, C3, OSM, FCGR2B	GO_BP	Chikungunya_Upregulated
GO:2000516	positive regulation of CD4-positive, alpha-beta T cell activation	9/728	48/18986	0.1875	4.88993818681319	5.38816208817434	7.46915624418253e-05	0.0013263649035722	0.000984852734689996	9308/84807/64332/8767/114548/8651/5914/3965/3458	9	CD83, NFKBID, NFKBIZ, RIPK2, NLRP3, SOCS1, RARA, LGALS9, IFNG	GO_BP	Chikungunya_Upregulated
GO:0002755	MyD88-dependent toll-like receptor signaling pathway	6/728	20/18986	0.3	7.8239010989011	6.0968321333391	7.60835966893626e-05	0.00133701070432245	0.000992757456801991	3656/3659/10318/7189/11213/3665	6	IRAK2, IRF1, TNIP1, TRAF6, IRAK3, IRF7	GO_BP	Chikungunya_Upregulated
GO:0051767	nitric-oxide synthase biosynthetic process	6/728	20/18986	0.3	7.8239010989011	6.0968321333391	7.60835966893626e-05	0.00133701070432245	0.000992757456801991	7097/64127/5608/3458/10135/6347	6	TLR2, NOD2, MAP2K6, IFNG, NAMPT, CCL2	GO_BP	Chikungunya_Upregulated
GO:0051769	regulation of nitric-oxide synthase biosynthetic process	6/728	20/18986	0.3	7.8239010989011	6.0968321333391	7.60835966893626e-05	0.00133701070432245	0.000992757456801991	7097/64127/5608/3458/10135/6347	6	TLR2, NOD2, MAP2K6, IFNG, NAMPT, CCL2	GO_BP	Chikungunya_Upregulated
GO:0045589	regulation of regulatory T cell differentiation	8/728	38/18986	0.210526315789474	5.49045691150954	5.5328007790677	7.9172551467938e-05	0.00138647848781742	0.00102948828534161	4192/3659/11221/8651/10385/3965/64115/3458	8	MDK, IRF1, DUSP10, SOCS1, BTN2A2, LGALS9, VSIR, IFNG	GO_BP	Chikungunya_Upregulated
GO:0002456	T cell mediated immunity	16/728	138/18986	0.115942028985507	3.02372989329511	4.76435202172135	7.95941486518349e-05	0.0013890551252653	0.0010314014906971	3383/64332/10865/114548/4092/7189/4277/6398/634/196/64127/182/912/81622/8809/2213	16	ICAM1, NFKBIZ, ARID5A, NLRP3, SMAD7, TRAF6, MICB, SECTM1, CEACAM1, AHR, NOD2, JAG1, CD1D, UNC93B1, IL18R1, FCGR2B	GO_BP	Chikungunya_Upregulated
GO:0010586	miRNA metabolic process	14/728	110/18986	0.127272727272727	3.31923076923077	4.87112990267609	7.98899720889225e-05	0.00138942662797951	0.0010316773389671	80149/3091/7422/3725/9314/5914/7376/64282/2353/7124/6722/5970/5468/3586	14	ZC3H12A, HIF1A, VEGFA, JUN, KLF4, RARA, NR1H2, TENT4B, FOS, TNF, SRF, RELA, PPARG, IL10	GO_BP	Chikungunya_Upregulated
GO:0015749	monosaccharide transmembrane transport	15/728	124/18986	0.120967741935484	3.15479883020206	4.80693326080404	8.12049556425826e-05	0.00140596969789348	0.0010439609025634	8013/83667/4205/6506/7525/3099/7124/9962/718/6272/144195/2887/6515/8660/200010	15	NR4A3, SESN2, MEF2A, SLC1A2, YES1, HK2, TNF, SLC23A2, C3, SORT1, SLC2A14, GRB10, SLC2A3, IRS2, SLC5A9	GO_BP	Chikungunya_Upregulated
GO:0032494	response to peptidoglycan	5/728	13/18986	0.384615384615385	10.0306424344886	6.50379297630408	8.13967835374015e-05	0.00140596969789348	0.0010439609025634	8767/3663/64127/5970/11213	5	RIPK2, IRF5, NOD2, RELA, IRAK3	GO_BP	Chikungunya_Upregulated
GO:1903038	negative regulation of leukocyte cell-cell adhesion	17/728	153/18986	0.111111111111111	2.89774114774115	4.70616690576198	8.24157261967494e-05	0.00141872785810119	0.00105343409424417	80149/4192/57162/969/135/3659/9314/8651/4092/10385/3965/9306/3956/64115/1051/6385/3586	17	ZC3H12A, MDK, PELI1, CD69, ADORA2A, IRF1, KLF4, SOCS1, SMAD7, BTN2A2, LGALS9, SOCS6, LGALS1, VSIR, CEBPB, SDC4, IL10	GO_BP	Chikungunya_Upregulated
GO:0023061	signal release	37/728	493/18986	0.0750507099391481	1.95729777322069	4.30042336234027	8.28715186059359e-05	0.0014217381547954	0.00105566930035037	3557/3091/415116/9536/8775/135/2865/5208/5861/2864/5127/5581/2867/63908/6813/56729/6868/8676/10765/5025/51762/57617/4067/6804/7124/5868/5936/1141/8864/54972/5008/5608/8660/3458/9381/5468/952	37	IL1RN, HIF1A, PIM3, PTGES, NAPA, ADORA2A, FFAR3, PFKFB2, RAB1A, FFAR1, CDK16, PRKCE, FFAR2, NAPB, STXBP2, RETN, ADAM17, STX11, KDM5B, P2RX4, RAB8B, VPS18, LYN, STX1A, TNF, RAB5A, RBM4, CHRNB2, PER2, TMEM132A, OSM, MAP2K6, IRS2, IFNG, OTOF, PPARG, CD38	GO_BP	Chikungunya_Upregulated
GO:0046651	lymphocyte proliferation	26/728	297/18986	0.0875420875420875	2.28306878306878	4.45019990816765	8.32644988531226e-05	0.00142365415099883	0.0010570919662363	57162/5618/1026/64332/8767/3659/7189/148022/10385/3965/4067/196/1499/2000/1141/912/64115/1051/23529/8660/6385/3600/2213/2048/3586/952	26	PELI1, PRLR, CDKN1A, NFKBIZ, RIPK2, IRF1, TRAF6, TICAM1, BTN2A2, LGALS9, LYN, AHR, CTNNB1, ELF4, CHRNB2, CD1D, VSIR, CEBPB, CLCF1, IRS2, SDC4, IL15, FCGR2B, EPHB2, IL10, CD38	GO_BP	Chikungunya_Upregulated
GO:0002821	positive regulation of adaptive immune response	16/728	139/18986	0.115107913669065	3.00197644082536	4.73031036168804	8.68146798686941e-05	0.00147201243150566	0.00109299896639424	84807/64332/8767/10865/114548/55122/7189/4277/6398/7124/64127/718/7158/912/23529/8809	16	NFKBID, NFKBIZ, RIPK2, ARID5A, NLRP3, AKIRIN2, TRAF6, MICB, SECTM1, TNF, NOD2, C3, TP53BP1, CD1D, CLCF1, IL18R1	GO_BP	Chikungunya_Upregulated
GO:0062207	regulation of pattern recognition receptor signaling pathway	19/728	184/18986	0.103260869565217	2.69300943621596	4.60798073865352	8.75962592672717e-05	0.00147201243150566	0.00109299896639424	7128/57162/4814/3659/285852/51296/121260/373509/4067/64127/2634/8878/3304/56829/11213/10211/4057/3430/3665	19	TNFAIP3, PELI1, NINJ1, IRF1, TREML4, SLC15A3, SLC15A4, USP50, LYN, NOD2, GBP2, SQSTM1, HSPA1B, ZC3HAV1, IRAK3, FLOT1, LTF, IFI35, IRF7	GO_BP	Chikungunya_Upregulated
GO:1903532	positive regulation of secretion by cell	26/728	298/18986	0.087248322147651	2.27540747842761	4.43118689273564	8.79945054632835e-05	0.00147201243150566	0.00109299896639424	3091/9536/135/5208/8754/2864/5581/2867/164/9846/7097/56729/5025/51762/7376/6804/5868/1141/54972/5608/8660/6385/3458/5468/10802/952	26	HIF1A, PTGES, ADORA2A, PFKFB2, ADAM9, FFAR1, PRKCE, FFAR2, AP1G1, GAB2, TLR2, RETN, P2RX4, RAB8B, NR1H2, STX1A, RAB5A, CHRNB2, TMEM132A, MAP2K6, IRS2, SDC4, IFNG, PPARG, SEC24A, CD38	GO_BP	Chikungunya_Upregulated
GO:0001774	microglial cell activation	9/728	49/18986	0.183673469387755	4.79014352993945	5.30447608975033	8.84196362730133e-05	0.00147201243150566	0.00109299896639424	8877/7097/6348/4317/7124/3460/3459/3458/3949	9	SPHK1, TLR2, CCL3, MMP8, TNF, IFNGR2, IFNGR1, IFNG, LDLR	GO_BP	Chikungunya_Upregulated
GO:0002861	regulation of inflammatory response to antigenic stimulus	9/728	49/18986	0.183673469387755	4.79014352993945	5.30447608975033	8.84196362730133e-05	0.00147201243150566	0.00109299896639424	7525/79651/10769/4067/7124/64127/718/2213/3586	9	YES1, RHBDF2, PLK2, LYN, TNF, NOD2, C3, FCGR2B, IL10	GO_BP	Chikungunya_Upregulated
GO:0032620	interleukin-17 production	9/728	49/18986	0.183673469387755	4.79014352993945	5.30447608975033	8.84196362730133e-05	0.00147201243150566	0.00109299896639424	8877/10865/1649/64127/64115/5008/3600/3458/8140	9	SPHK1, ARID5A, DDIT3, NOD2, VSIR, OSM, IL15, IFNG, SLC7A5	GO_BP	Chikungunya_Upregulated
GO:0032660	regulation of interleukin-17 production	9/728	49/18986	0.183673469387755	4.79014352993945	5.30447608975033	8.84196362730133e-05	0.00147201243150566	0.00109299896639424	8877/10865/1649/64127/64115/5008/3600/3458/8140	9	SPHK1, ARID5A, DDIT3, NOD2, VSIR, OSM, IL15, IFNG, SLC7A5	GO_BP	Chikungunya_Upregulated
GO:0042149	cellular response to glucose starvation	9/728	49/18986	0.183673469387755	4.79014352993945	5.30447608975033	8.84196362730133e-05	0.00147201243150566	0.00109299896639424	80149/83667/7378/10226/1119/123/5571/8140/3309	9	ZC3H12A, SESN2, UPP1, PLIN3, CHKA, PLIN2, PRKAG1, SLC7A5, HSPA5	GO_BP	Chikungunya_Upregulated
GO:0021700	developmental maturation	29/728	350/18986	0.0828571428571429	2.16088697017268	4.37715571818094	8.88058302696573e-05	0.00147359444916307	0.00109417364646308	2069/3091/1026/7422/137964/967/4929/1649/57549/56975/8578/9334/164/2034/23787/537/7704/9296/718/8854/1499/124925/3753/4057/3600/5468/675/9985/9175	29	EREG, HIF1A, CDKN1A, VEGFA, GPAT4, CD63, NR4A2, DDIT3, IGSF9, FAM20C, SCARF1, B4GALT5, AP1G1, EPAS1, MTCH1, ATP6AP1, ZBTB16, ATP6V1F, C3, ALDH1A2, CTNNB1, SEZ6, KCNE1, LTF, IL15, PPARG, BRCA2, REC8, MAP3K13	GO_BP	Chikungunya_Upregulated
GO:0030968	endoplasmic reticulum unfolded protein response	12/728	85/18986	0.141176470588235	3.68183581124758	4.94815900131231	9.31847105325709e-05	0.00154120202616125	0.00114437363811929	467/23645/84919/1649/5770/10488/30001/9616/57414/4189/578/3309	12	ATF3, PPP1R15A, PPP1R15B, DDIT3, PTPN1, CREB3, ERO1A, RNF7, RHBDD2, DNAJB9, BAK1, HSPA5	GO_BP	Chikungunya_Upregulated
GO:0014013	regulation of gliogenesis	14/728	112/18986	0.125	3.25995879120879	4.78985035288179	9.7373710799788e-05	0.00160002711155106	0.00118805245234191	4192/11221/7097/3398/23500/4067/7124/5970/1499/23529/7852/3949/2119/8140	14	MDK, DUSP10, TLR2, ID2, DAAM2, LYN, TNF, RELA, CTNNB1, CLCF1, CXCR4, LDLR, ETV5, SLC7A5	GO_BP	Chikungunya_Upregulated
GO:0031398	positive regulation of protein ubiquitination	14/728	112/18986	0.125	3.25995879120879	4.78985035288179	9.7373710799788e-05	0.00160002711155106	0.00118805245234191	57162/8767/8877/7189/148022/51256/10616/64127/83932/8915/254170/7321/91947/3309	14	PELI1, RIPK2, SPHK1, TRAF6, TICAM1, TBC1D7, RBCK1, NOD2, SPRTN, BCL10, FBXO33, UBE2D1, ARRDC4, HSPA5	GO_BP	Chikungunya_Upregulated
GO:0050766	positive regulation of phagocytosis	11/728	73/18986	0.150684931506849	3.92981333734758	5.00801429090239	9.94922305593828e-05	0.00162954750440465	0.00120997194037471	2207/10461/64127/718/5806/3600/3458/2213/6347/811/2621	11	FCER1G, MERTK, NOD2, C3, PTX3, IL15, IFNG, FCGR2B, CCL2, CALR, GAS6	GO_BP	Chikungunya_Upregulated
GO:0045638	negative regulation of myeloid cell differentiation	13/728	99/18986	0.131313131313131	3.42460317460317	4.82971123782715	0.000103147520342539	0.00168396645307609	0.00125037910907594	4792/7538/9935/5914/6348/10519/634/4067/7704/1499/2200/4057/10221	13	NFKBIA, ZFP36, MAFB, RARA, CCL3, CIB1, CEACAM1, LYN, ZBTB16, CTNNB1, FBN1, LTF, TRIB1	GO_BP	Chikungunya_Upregulated
GO:0061082	myeloid leukocyte cytokine production	9/728	50/18986	0.18	4.69434065934066	5.22302624926723	0.00010420342823503	0.00169029984069707	0.00125508177732475	8013/8767/27342/9261/148022/64127/8915/11213/51465	9	NR4A3, RIPK2, RABGEF1, MAPKAPK2, TICAM1, NOD2, BCL10, IRAK3, UBE2J1	GO_BP	Chikungunya_Upregulated
GO:0140894	endolysosomal toll-like receptor signaling pathway	9/728	50/18986	0.18	4.69434065934066	5.22302624926723	0.00010420342823503	0.00169029984069707	0.00125508177732475	7128/57162/285852/7189/121260/148022/7124/81622/10211	9	TNFAIP3, PELI1, TREML4, TRAF6, SLC15A4, TICAM1, TNF, UNC93B1, FLOT1	GO_BP	Chikungunya_Upregulated
GO:0150076	neuroinflammatory response	12/728	86/18986	0.13953488372093	3.63902376693074	4.89785601785841	0.000104580583435978	0.00169099786827312	0.00125560007690077	135/8877/7097/6348/9839/4317/4067/7124/3460/3459/3458/3949	12	ADORA2A, SPHK1, TLR2, CCL3, ZEB2, MMP8, LYN, TNF, IFNGR2, IFNGR1, IFNG, LDLR	GO_BP	Chikungunya_Upregulated
GO:1905954	positive regulation of lipid localization	14/728	113/18986	0.123893805309735	3.23110959836624	4.74989539438756	0.000107298298968566	0.00172941621363029	0.00128412647441428	4792/80149/9536/10226/29923/123/56729/1066/10938/5025/7376/718/5608/5468	14	NFKBIA, ZC3H12A, PTGES, PLIN3, HILPDA, PLIN2, RETN, CES1, EHD1, P2RX4, NR1H2, C3, MAP2K6, PPARG	GO_BP	Chikungunya_Upregulated
GO:0042060	wound healing	34/728	444/18986	0.0765765765765766	1.99709187209187	4.24514727650423	0.00010841273170502	0.00174183122272731	0.00129334486946339	5328/7128/2069/3091/1026/1839/7422/135/2207/5329/5341/5581/10461/25978/128866/221037/6868/2923/2717/634/51330/4067/7124/6722/116844/8525/3162/6385/7852/5468/2048/840/2621/23657	34	PLAU, TNFAIP3, EREG, HIF1A, CDKN1A, HBEGF, VEGFA, ADORA2A, FCER1G, PLAUR, PLEK, PRKCE, MERTK, CHMP2B, CHMP4B, JMJD1C, ADAM17, PDIA3, GLA, CEACAM1, TNFRSF12A, LYN, TNF, SRF, LRG1, DGKZ, HMOX1, SDC4, CXCR4, PPARG, EPHB2, CASP7, GAS6, SLC7A11	GO_BP	Chikungunya_Upregulated
GO:0002064	epithelial cell development	21/728	219/18986	0.0958904109589041	2.50079030558483	4.46055640119465	0.00011104101865691	0.00177832716153823	0.00132044384128193	3383/3091/1026/688/196383/7422/137964/57826/91663/5914/5138/2034/5144/51742/7124/182/56913/9294/3753/7852/9863	21	ICAM1, HIF1A, CDKN1A, KLF5, RILPL2, VEGFA, GPAT4, RAP2C, MYADM, RARA, PDE2A, EPAS1, PDE4D, ARID4B, TNF, JAG1, C1GALT1, S1PR2, KCNE1, CXCR4, MAGI2	GO_BP	Chikungunya_Upregulated
GO:2000629	negative regulation of miRNA metabolic process	7/728	30/18986	0.233333333333333	6.08525641025641	5.56601692128266	0.000111387020392732	0.00177832716153823	0.00132044384128193	3091/7422/5914/7124/6722/5970/5468	7	HIF1A, VEGFA, RARA, TNF, SRF, RELA, PPARG	GO_BP	Chikungunya_Upregulated
GO:0008643	carbohydrate transport	16/728	142/18986	0.112676056338028	2.93855440334314	4.62998950869211	0.000112033716008286	0.00178302715949037	0.00132393368470567	8013/83667/84879/4205/6506/7525/3099/7124/9962/718/6272/144195/2887/6515/8660/200010	16	NR4A3, SESN2, MFSD2A, MEF2A, SLC1A2, YES1, HK2, TNF, SLC23A2, C3, SORT1, SLC2A14, GRB10, SLC2A3, IRS2, SLC5A9	GO_BP	Chikungunya_Upregulated
GO:0050673	epithelial cell proliferation	36/728	482/18986	0.0746887966804979	1.94785919474716	4.20899999850029	0.00011344161791016	0.0017997743832079	0.00133636883662521	7128/4192/8013/374/2069/3091/1026/64332/7422/11221/7538/687/6868/3398/9839/10765/253260/634/25865/7124/64127/182/8854/116844/1499/7421/1296/1051/1992/3162/8660/6347/5468/578/3586/675	36	TNFAIP3, MDK, NR4A3, AREG, EREG, HIF1A, CDKN1A, NFKBIZ, VEGFA, DUSP10, ZFP36, KLF9, ADAM17, ID2, ZEB2, KDM5B, RICTOR, CEACAM1, PRKD2, TNF, NOD2, JAG1, ALDH1A2, LRG1, CTNNB1, VDR, COL8A2, CEBPB, SERPINB1, HMOX1, IRS2, CCL2, PPARG, BAK1, IL10, BRCA2	GO_BP	Chikungunya_Upregulated
GO:0002698	negative regulation of immune effector process	15/728	128/18986	0.1171875	3.05621136675824	4.66089494027497	0.000116809454804462	0.00184707290148098	0.00137148894191643	80149/969/11221/27342/4092/3965/634/5272/196/7124/64127/3956/11213/2213/3586	15	ZC3H12A, CD69, DUSP10, RABGEF1, SMAD7, LGALS9, CEACAM1, SERPINB9, AHR, TNF, NOD2, LGALS1, IRAK3, FCGR2B, IL10	GO_BP	Chikungunya_Upregulated
GO:0008625	extrinsic apoptotic signaling pathway via death domain receptors	12/728	87/18986	0.137931034482759	3.59719590754074	4.84829807662748	0.000117152815920845	0.00184707290148098	0.00137148894191643	467/7128/3383/85450/6498/56616/7124/2907/6272/162989/282991/3162	12	ATF3, TNFAIP3, ICAM1, ITPRIP, SKIL, DIABLO, TNF, GRINA, SORT1, DEDD2, BLOC1S2, HMOX1	GO_BP	Chikungunya_Upregulated
GO:0006986	response to unfolded protein	16/728	143/18986	0.111888111888112	2.91800507185123	4.59713370299941	0.000121756919326588	0.0019137011450679	0.00142096175873135	467/23645/84919/3306/1649/5770/10488/30001/9616/23071/27348/57414/3337/4189/578/3309	16	ATF3, PPP1R15A, PPP1R15B, HSPA2, DDIT3, PTPN1, CREB3, ERO1A, RNF7, ERP44, TOR1B, RHBDD2, DNAJB1, DNAJB9, BAK1, HSPA5	GO_BP	Chikungunya_Upregulated
GO:0043433	negative regulation of DNA-binding transcription factor activity	17/728	158/18986	0.107594936708861	2.80604047850883	4.5519587471891	0.000122862574899557	0.00192510059308563	0.00142942607916382	3397/7128/4792/4794/80149/3656/602/8553/222487/10488/3398/10616/11213/57413/10221/3586/9447	17	ID1, TNFAIP3, NFKBIA, NFKBIE, ZC3H12A, IRAK2, BCL3, BHLHE40, ADGRG3, CREB3, ID2, RBCK1, IRAK3, TMIGD3, TRIB1, IL10, AIM2	GO_BP	Chikungunya_Upregulated
GO:0051047	positive regulation of secretion	27/728	322/18986	0.0838509316770186	2.18680465497236	4.28893241863615	0.000126278077981202	0.00197251034772489	0.001464628779704	3091/9536/135/5208/8754/2864/5581/2867/164/9846/7097/56729/5025/51762/7376/6804/5868/5029/1141/54972/5608/8660/6385/3458/5468/10802/952	27	HIF1A, PTGES, ADORA2A, PFKFB2, ADAM9, FFAR1, PRKCE, FFAR2, AP1G1, GAB2, TLR2, RETN, P2RX4, RAB8B, NR1H2, STX1A, RAB5A, P2RY2, CHRNB2, TMEM132A, MAP2K6, IRS2, SDC4, IFNG, PPARG, SEC24A, CD38	GO_BP	Chikungunya_Upregulated
GO:0018105	peptidyl-serine phosphorylation	17/728	159/18986	0.106918238993711	2.78839242518488	4.52184021163706	0.000132770897018091	0.00206754926094941	0.00153519709264643	8767/4092/57600/9261/5581/22853/10769/253260/5144/25865/7124/10253/29110/5008/3458/1756/9175	17	RIPK2, SMAD7, FNIP2, MAPKAPK2, PRKCE, LMTK2, PLK2, RICTOR, PDE4D, PRKD2, TNF, SPRY2, TBK1, OSM, IFNG, DMD, MAP3K13	GO_BP	Chikungunya_Upregulated
GO:0019886	antigen processing and presentation of exogenous peptide antigen via MHC class II	7/728	31/18986	0.225806451612903	5.88895781637717	5.43975865189508	0.000139151523330347	0.00215295788429831	0.00159861472081552	2207/10437/7189/1509/81622/2213/5641	7	FCER1G, IFI30, TRAF6, CTSD, UNC93B1, FCGR2B, LGMN	GO_BP	Chikungunya_Upregulated
GO:0046685	response to arsenic-containing substance	7/728	31/18986	0.225806451612903	5.88895781637717	5.43975865189508	0.000139151523330347	0.00215295788429831	0.00159861472081552	80149/1026/10105/90637/5936/9446/3162	7	ZC3H12A, CDKN1A, PPIF, ZFAND2A, RBM4, GSTO1, HMOX1	GO_BP	Chikungunya_Upregulated
GO:0097242	amyloid-beta clearance	8/728	41/18986	0.195121951219512	5.08871616188689	5.23330414574382	0.000139754888273537	0.00215295788429831	0.00159861472081552	8685/7124/5868/6722/718/3459/3458/3949	8	MARCO, TNF, RAB5A, SRF, C3, IFNGR1, IFNG, LDLR	GO_BP	Chikungunya_Upregulated
GO:0050764	regulation of phagocytosis	13/728	102/18986	0.127450980392157	3.32387955182073	4.69906111673612	0.000140382553214472	0.00215295788429831	0.00159861472081552	8877/2207/10461/7097/64127/718/5806/3600/3458/2213/6347/811/2621	13	SPHK1, FCER1G, MERTK, TLR2, NOD2, C3, PTX3, IL15, IFNG, FCGR2B, CCL2, CALR, GAS6	GO_BP	Chikungunya_Upregulated
GO:2001237	negative regulation of extrinsic apoptotic signaling pathway	13/728	102/18986	0.127450980392157	3.32387955182073	4.69906111673612	0.000140382553214472	0.00215295788429831	0.00159861472081552	7128/3383/9314/4000/85450/4170/7124/5598/2907/5970/3304/3162/2537	13	TNFAIP3, ICAM1, KLF4, LMNA, ITPRIP, MCL1, TNF, MAPK7, GRINA, RELA, HSPA1B, HMOX1, IFI6	GO_BP	Chikungunya_Upregulated
GO:0042742	defense response to bacterium	28/728	342/18986	0.0818713450292398	2.13517768780927	4.23011078266216	0.000143018971280217	0.00218317153606552	0.00162104896759615	64332/8767/602/2207/5861/57169/55122/57674/7097/6868/26253/7124/10616/64127/2634/54210/29110/133/1051/4057/671/4671/3934/9636/4939/3586/840/2635	28	NFKBIZ, RIPK2, BCL3, FCER1G, RAB1A, ZNFX1, AKIRIN2, RNF213, TLR2, ADAM17, CLEC4E, TNF, RBCK1, NOD2, GBP2, TREM1, TBK1, ADM, CEBPB, LTF, BPI, NAIP, LCN2, ISG15, OAS2, IL10, CASP7, GBP3	GO_BP	Chikungunya_Upregulated
GO:0042326	negative regulation of phosphorylation	23/728	256/18986	0.08984375	2.34309538118132	4.32018493942847	0.00014321536257138	0.00218317153606552	0.00162104896759615	7128/80149/1026/84919/11221/8651/4092/26524/5770/1032/10519/634/4067/5144/10253/1843/11213/2887/8660/10221/3458/1756/2048	23	TNFAIP3, ZC3H12A, CDKN1A, PPP1R15B, DUSP10, SOCS1, SMAD7, LATS2, PTPN1, CDKN2D, CIB1, CEACAM1, LYN, PDE4D, SPRY2, DUSP1, IRAK3, GRB10, IRS2, TRIB1, IFNG, DMD, EPHB2	GO_BP	Chikungunya_Upregulated
GO:0098586	cellular response to virus	12/728	89/18986	0.134831460674157	3.51636004444993	4.75133597842979	0.000146224651332677	0.00222235123241646	0.00165014068360252	80149/3091/114548/3964/3663/3965/3460/3459/3458/3627/2537/811	12	ZC3H12A, HIF1A, NLRP3, LGALS8, IRF5, LGALS9, IFNGR2, IFNGR1, IFNG, CXCL10, IFI6, CALR	GO_BP	Chikungunya_Upregulated
GO:0007033	vacuole organization	22/728	240/18986	0.0916666666666667	2.39063644688645	4.3292165603265	0.000148649539729315	0.00225244107955108	0.0016724830029425	55647/57154/10043/5861/23130/25978/128866/7189/1509/83871/23710/56270/2055/57617/537/9296/5868/81631/643246/440400/8804/2048	22	RAB20, SMURF1, TOM1, RAB1A, ATG2A, CHMP2B, CHMP4B, TRAF6, CTSD, RAB34, GABARAPL1, WDR45B, CLN8, VPS18, ATP6AP1, ATP6V1F, RAB5A, MAP1LC3B, MAP1LC3B2, RNASEK, CREG1, EPHB2	GO_BP	Chikungunya_Upregulated
GO:0001960	negative regulation of cytokine-mediated signaling pathway	13/728	103/18986	0.12621359223301	3.29160887656033	4.65658999415273	0.000155127921232535	0.00234358928166526	0.00174016238428956	3557/27342/253943/7376/7850/11213/10010/114769/4671/11274/5468/9636/2621	13	IL1RN, RABGEF1, YTHDF3, NR1H2, IL1R2, IRAK3, TANK, CARD16, NAIP, USP18, PPARG, ISG15, GAS6	GO_BP	Chikungunya_Upregulated
GO:0006935	chemotaxis	35/728	472/18986	0.0741525423728814	1.93387385919166	4.10254617222866	0.000161610893596386	0.00243426408479556	0.001807490257328	5328/10501/4192/1839/7422/4814/2207/63916/5329/1435/5142/2867/10488/6868/7869/5355/3965/6348/391/5025/4067/25865/58191/64127/54210/1843/414062/3680/7852/3627/6347/811/3586/5641/2621	35	PLAU, SEMA6B, MDK, HBEGF, VEGFA, NINJ1, FCER1G, ELMO2, PLAUR, CSF1, PDE4B, FFAR2, CREB3, ADAM17, SEMA3B, PLP2, LGALS9, CCL3, RHOG, P2RX4, LYN, PRKD2, CXCL16, NOD2, TREM1, DUSP1, CCL3L3, ITGA9, CXCR4, CXCL10, CCL2, CALR, IL10, LGMN, GAS6	GO_BP	Chikungunya_Upregulated
GO:0007259	cell surface receptor signaling pathway via JAK-STAT	15/728	132/18986	0.113636363636364	2.9635989010989	4.52045742863724	0.00016529855662399	0.00248242135036799	0.00184324799983647	5618/133396/602/8651/9021/84444/9306/7124/5008/23529/3600/3458/6347/2048/3586	15	PRLR, IL31RA, BCL3, SOCS1, SOCS3, DOT1L, SOCS6, TNF, OSM, CLCF1, IL15, IFNG, CCL2, EPHB2, IL10	GO_BP	Chikungunya_Upregulated
GO:0045066	regulatory T cell differentiation	8/728	42/18986	0.19047619047619	4.96755625327054	5.13991911521934	0.000166899477156786	0.00249904808843341	0.0018555936887254	4192/3659/11221/8651/10385/3965/64115/3458	8	MDK, IRF1, DUSP10, SOCS1, BTN2A2, LGALS9, VSIR, IFNG	GO_BP	Chikungunya_Upregulated
GO:0032868	response to insulin	24/728	276/18986	0.0869565217391304	2.26779741997133	4.2365457428341	0.000170723965397255	0.00254843840092619	0.0018922669934809	83667/2865/8651/9021/7097/5770/1509/56729/4218/94056/10603/634/4067/2353/5936/6272/5970/79746/133/3638/2887/8660/5468/3586	24	SESN2, FFAR3, SOCS1, SOCS3, TLR2, PTPN1, CTSD, RETN, RAB8A, SYAP1, SH2B2, CEACAM1, LYN, FOS, RBM4, SORT1, RELA, ECHDC3, ADM, INSIG1, GRB10, IRS2, PPARG, IL10	GO_BP	Chikungunya_Upregulated
GO:1904659	D-glucose transmembrane transport	14/728	118/18986	0.11864406779661	3.09419817470665	4.5565929682284	0.000171205108933986	0.00254843840092619	0.0018922669934809	8013/83667/4205/6506/7525/3099/7124/718/6272/144195/2887/6515/8660/200010	14	NR4A3, SESN2, MEF2A, SLC1A2, YES1, HK2, TNF, C3, SORT1, SLC2A14, GRB10, SLC2A3, IRS2, SLC5A9	GO_BP	Chikungunya_Upregulated
GO:0042330	taxis	35/728	474/18986	0.0738396624472574	1.92571405387861	4.07552673258118	0.000175270374237777	0.00260130018773428	0.00193151793804249	5328/10501/4192/1839/7422/4814/2207/63916/5329/1435/5142/2867/10488/6868/7869/5355/3965/6348/391/5025/4067/25865/58191/64127/54210/1843/414062/3680/7852/3627/6347/811/3586/5641/2621	35	PLAU, SEMA6B, MDK, HBEGF, VEGFA, NINJ1, FCER1G, ELMO2, PLAUR, CSF1, PDE4B, FFAR2, CREB3, ADAM17, SEMA3B, PLP2, LGALS9, CCL3, RHOG, P2RX4, LYN, PRKD2, CXCL16, NOD2, TREM1, DUSP1, CCL3L3, ITGA9, CXCR4, CXCL10, CCL2, CALR, IL10, LGMN, GAS6	GO_BP	Chikungunya_Upregulated
GO:0045860	positive regulation of protein kinase activity	22/728	243/18986	0.0905349794238683	2.36112241667797	4.26407819073724	0.000177683659925389	0.00262099084096733	0.00194613864583729	5618/2069/1026/8754/353514/7189/23533/5770/6868/3937/94056/51429/10519/9618/7124/9094/2200/4057/5571/3458/2621/9175	22	PRLR, EREG, CDKN1A, ADAM9, LILRA5, TRAF6, PIK3R5, PTPN1, ADAM17, LCP2, SYAP1, SNX9, CIB1, TRAF4, TNF, UNC119, FBN1, LTF, PRKAG1, IFNG, GAS6, MAP3K13	GO_BP	Chikungunya_Upregulated
GO:0032621	interleukin-18 production	5/728	15/18986	0.333333333333333	8.69322344322344	5.95186747884314	0.000178150730941071	0.00262099084096733	0.00194613864583729	7097/373509/7124/64127/3586	5	TLR2, USP50, TNF, NOD2, IL10	GO_BP	Chikungunya_Upregulated
GO:0032661	regulation of interleukin-18 production	5/728	15/18986	0.333333333333333	8.69322344322344	5.95186747884314	0.000178150730941071	0.00262099084096733	0.00194613864583729	7097/373509/7124/64127/3586	5	TLR2, USP50, TNF, NOD2, IL10	GO_BP	Chikungunya_Upregulated
GO:0002824	positive regulation of adaptive immune response based on somatic recombination of immune receptors built from immunoglobulin superfamily domains	15/728	133/18986	0.112781954887218	2.9413162025944	4.48617545606187	0.000179850161114041	0.00263832366782076	0.00195900861991496	84807/64332/8767/10865/114548/7189/4277/6398/7124/64127/718/7158/912/23529/8809	15	NFKBID, NFKBIZ, RIPK2, ARID5A, NLRP3, TRAF6, MICB, SECTM1, TNF, NOD2, C3, TP53BP1, CD1D, CLCF1, IL18R1	GO_BP	Chikungunya_Upregulated
GO:0010469	regulation of signaling receptor activity	12/728	91/18986	0.131868131868132	3.43907740611037	4.65711776671762	0.000181258609874021	0.00265130007101856	0.00196864386142457	5328/3091/6868/8896/7124/3460/3458/2213/6347/5468/2048/3586	12	PLAU, HIF1A, ADAM17, BUD31, TNF, IFNGR2, IFNG, FCGR2B, CCL2, PPARG, EPHB2, IL10	GO_BP	Chikungunya_Upregulated
GO:0001836	release of cytochrome c from mitochondria	9/728	54/18986	0.166666666666667	4.34661172161172	4.91754506895815	0.000192926536373801	0.00281383631293315	0.00208933030442733	5329/4000/10105/4170/90427/597/2537/3429/578	9	PLAUR, LMNA, PPIF, MCL1, BMF, BCL2A1, IFI6, IFI27, BAK1	GO_BP	Chikungunya_Upregulated
GO:0045428	regulation of nitric oxide biosynthetic process	10/728	66/18986	0.151515151515152	3.9514652014652	4.79615773787522	0.000195270246854042	0.0028398354003687	0.00210863515205363	80149/9314/23564/148022/5025/2717/7124/5806/3458/3586	10	ZC3H12A, KLF4, DDAH2, TICAM1, P2RX4, GLA, TNF, PTX3, IFNG, IL10	GO_BP	Chikungunya_Upregulated
GO:0071900	regulation of protein serine/threonine kinase activity	23/728	262/18986	0.0877862595419847	2.28943670832984	4.19658233529389	0.000201524138733733	0.00292238872817027	0.00216993266559924	7128/1026/11221/8754/26524/7189/23533/5770/6868/29950/94056/1032/8812/10519/4067/7124/1843/11213/4057/171024/10221/3458/9175	23	TNFAIP3, CDKN1A, DUSP10, ADAM9, LATS2, TRAF6, PIK3R5, PTPN1, ADAM17, SERTAD1, SYAP1, CDKN2D, CCNK, CIB1, LYN, TNF, DUSP1, IRAK3, LTF, SYNPO2, TRIB1, IFNG, MAP3K13	GO_BP	Chikungunya_Upregulated
GO:0007162	negative regulation of cell adhesion	26/728	314/18986	0.0828025477707006	2.15946314831665	4.1368592364067	0.000204309815186884	0.00295431992760235	0.00219364222621708	3557/80149/4192/57162/969/7422/135/3659/9314/8651/4092/91663/5770/10385/3965/634/9306/5598/182/3956/1843/64115/1051/6385/2048/3586	26	IL1RN, ZC3H12A, MDK, PELI1, CD69, VEGFA, ADORA2A, IRF1, KLF4, SOCS1, SMAD7, MYADM, PTPN1, BTN2A2, LGALS9, CEACAM1, SOCS6, MAPK7, JAG1, LGALS1, DUSP1, VSIR, CEBPB, SDC4, EPHB2, IL10	GO_BP	Chikungunya_Upregulated
GO:0009261	ribonucleotide catabolic process	15/728	135/18986	0.111111111111111	2.89774114774115	4.41856299268379	0.000212311905477997	0.00306128362855881	0.00227306493494211	54541/8870/51733/5209/3091/5208/7378/5142/5138/5144/3099/22978/226/5571/3458	15	DDIT4, IER3, UPB1, PFKFB3, HIF1A, PFKFB2, UPP1, PDE4B, PDE2A, PDE4D, HK2, NT5C2, ALDOA, PRKAG1, IFNG	GO_BP	Chikungunya_Upregulated
GO:0032922	circadian regulation of gene expression	10/728	67/18986	0.149253731343284	3.89248810890602	4.73591919746054	0.000221763810464316	0.00318848478624972	0.00236751436410768	5187/8204/8553/1453/5971/3398/196/5936/8864/10135	10	PER1, NRIP1, BHLHE40, CSNK1D, RELB, ID2, AHR, RBM4, PER2, NAMPT	GO_BP	Chikungunya_Upregulated
GO:0008645	hexose transmembrane transport	14/728	121/18986	0.115702479338843	3.01748251748252	4.44547783735791	0.000223533683708737	0.00320482711968815	0.00237964887681583	8013/83667/4205/6506/7525/3099/7124/718/6272/144195/2887/6515/8660/200010	14	NR4A3, SESN2, MEF2A, SLC1A2, YES1, HK2, TNF, C3, SORT1, SLC2A14, GRB10, SLC2A3, IRS2, SLC5A9	GO_BP	Chikungunya_Upregulated
GO:0045639	positive regulation of myeloid cell differentiation	13/728	107/18986	0.121495327102804	3.16855807743658	4.49177343538536	0.000228206141914624	0.00326257424923704	0.00242252728705087	3091/7071/91/1435/7189/3398/2353/7124/182/3304/10221/3458/9636	13	HIF1A, KLF10, ACVR1B, CSF1, TRAF6, ID2, FOS, TNF, JAG1, HSPA1B, TRIB1, IFNG, ISG15	GO_BP	Chikungunya_Upregulated
GO:0048511	rhythmic process	25/728	299/18986	0.0836120401337793	2.18057444228013	4.10869182100369	0.000231691312274162	0.0032943221419983	0.00244610073876266	5187/4192/2069/7071/135/8204/4791/1390/8553/1453/5971/687/56729/3398/10765/4783/196/7124/5936/5806/1141/8864/5608/10135/5468	25	PER1, MDK, EREG, KLF10, ADORA2A, NRIP1, NFKB2, CREM, BHLHE40, CSNK1D, RELB, KLF9, RETN, ID2, KDM5B, NFIL3, AHR, TNF, RBM4, PTX3, CHRNB2, PER2, MAP2K6, NAMPT, PPARG	GO_BP	Chikungunya_Upregulated
GO:0045591	positive regulation of regulatory T cell differentiation	6/728	24/18986	0.25	6.51991758241758	5.40306922853119	0.000231728647016676	0.0032943221419983	0.00244610073876266	11221/8651/10385/3965/64115/3458	6	DUSP10, SOCS1, BTN2A2, LGALS9, VSIR, IFNG	GO_BP	Chikungunya_Upregulated
GO:0071674	mononuclear cell migration	21/728	231/18986	0.0909090909090909	2.37087912087912	4.18592079728697	0.000233642867014574	0.00330220896541392	0.00245195686446983	3383/4192/969/4814/1435/2526/10488/6868/3965/6348/5025/4067/7124/58191/1843/7852/3627/6347/811/5641/2621	21	ICAM1, MDK, CD69, NINJ1, CSF1, FUT4, CREB3, ADAM17, LGALS9, CCL3, P2RX4, LYN, TNF, CXCL16, DUSP1, CXCR4, CXCL10, CCL2, CALR, LGMN, GAS6	GO_BP	Chikungunya_Upregulated
GO:0051084	'de novo' post-translational protein folding	8/728	44/18986	0.181818181818182	4.74175824175824	4.96173465292102	0.000234240865161746	0.00330220896541392	0.00245195686446983	3306/30001/27348/3337/3304/23753/3309/6782	8	HSPA2, ERO1A, TOR1B, DNAJB1, HSPA1B, SDF2L1, HSPA5, HSPA13	GO_BP	Chikungunya_Upregulated
GO:1900744	regulation of p38MAPK cascade	8/728	44/18986	0.181818181818182	4.74175824175824	4.96173465292102	0.000234240865161746	0.00330220896541392	0.00245195686446983	4616/80149/5187/7422/8877/11221/10912/1843	8	GADD45B, ZC3H12A, PER1, VEGFA, SPHK1, DUSP10, GADD45G, DUSP1	GO_BP	Chikungunya_Upregulated
GO:0045582	positive regulation of T cell differentiation	14/728	122/18986	0.114754098360656	2.99274905422446	4.40920226834602	0.000243790191456033	0.00342728377488606	0.00254482743712876	4192/9308/84807/64332/8767/11221/114548/8651/5914/10385/3965/7704/64115/3458	14	MDK, CD83, NFKBID, NFKBIZ, RIPK2, DUSP10, NLRP3, SOCS1, RARA, BTN2A2, LGALS9, ZBTB16, VSIR, IFNG	GO_BP	Chikungunya_Upregulated
GO:0071677	positive regulation of mononuclear cell migration	12/728	94/18986	0.127659574468085	3.32931961655366	4.52062446993837	0.000247123043068564	0.00346451446252078	0.00257247197479158	4192/1435/10488/6868/3965/6348/5025/7124/3627/811/5641/2621	12	MDK, CSF1, CREB3, ADAM17, LGALS9, CCL3, P2RX4, TNF, CXCL10, CALR, LGMN, GAS6	GO_BP	Chikungunya_Upregulated
GO:0034219	carbohydrate transmembrane transport	15/728	137/18986	0.109489051094891	2.85543835726317	4.35218197410692	0.000249720237663046	0.00349125448290795	0.00259232698010199	8013/83667/4205/6506/7525/3099/7124/9962/718/6272/144195/2887/6515/8660/200010	15	NR4A3, SESN2, MEF2A, SLC1A2, YES1, HK2, TNF, SLC23A2, C3, SORT1, SLC2A14, GRB10, SLC2A3, IRS2, SLC5A9	GO_BP	Chikungunya_Upregulated
GO:0008637	apoptotic mitochondrial changes	13/728	108/18986	0.12037037037037	3.13921957671958	4.45177944812859	0.000250511699433248	0.00349267137970157	0.00259337905459387	8870/5329/4000/10105/4170/90427/597/3099/282991/2537/3429/578/11040	13	IER3, PLAUR, LMNA, PPIF, MCL1, BMF, BCL2A1, HK2, BLOC1S2, IFI6, IFI27, BAK1, PIM2	GO_BP	Chikungunya_Upregulated
GO:0080164	regulation of nitric oxide metabolic process	10/728	68/18986	0.147058823529412	3.83524563671623	4.67683367993789	0.000251206959693177	0.00349274292034936	0.00259343217497004	80149/9314/23564/148022/5025/2717/7124/5806/3458/3586	10	ZC3H12A, KLF4, DDAH2, TICAM1, P2RX4, GLA, TNF, PTX3, IFNG, IL10	GO_BP	Chikungunya_Upregulated
GO:0034764	positive regulation of transmembrane transport	20/728	216/18986	0.0925925925925926	2.41478428978429	4.17570064762337	0.000256173102708037	0.00353269906049487	0.00262310041617876	8013/3306/4205/6506/5025/2258/51582/718/9446/3460/3753/8660/3458/1756/3627/6347/2048/578/8140/5031	20	NR4A3, HSPA2, MEF2A, SLC1A2, P2RX4, FGF13, AZIN1, C3, GSTO1, IFNGR2, KCNE1, IRS2, IFNG, DMD, CXCL10, CCL2, EPHB2, BAK1, SLC7A5, P2RY6	GO_BP	Chikungunya_Upregulated
GO:0002260	lymphocyte homeostasis	11/728	81/18986	0.135802469135802	3.54168362501696	4.57741247179012	0.000256872802659971	0.00353269906049487	0.00262310041617876	7128/3091/1831/6498/3965/10603/4067/8915/10758/578/9447	11	TNFAIP3, HIF1A, TSC22D3, SKIL, LGALS9, SH2B2, LYN, BCL10, TRAF3IP2, BAK1, AIM2	GO_BP	Chikungunya_Upregulated
GO:0031397	negative regulation of protein ubiquitination	11/728	81/18986	0.135802469135802	3.54168362501696	4.57741247179012	0.000256872802659971	0.00353269906049487	0.00262310041617876	7128/9683/4092/5581/9373/10625/10253/8878/3304/8864/9636	11	TNFAIP3, N4BP1, SMAD7, PRKCE, PLAA, IVNS1ABP, SPRY2, SQSTM1, HSPA1B, PER2, ISG15	GO_BP	Chikungunya_Upregulated
GO:0043299	leukocyte degranulation	11/728	81/18986	0.135802469135802	3.54168362501696	4.57741247179012	0.000256872802659971	0.00353269906049487	0.00262310041617876	8013/27342/164/9846/6813/3965/6348/634/4067/284021/2213	11	NR4A3, RABGEF1, AP1G1, GAB2, STXBP2, LGALS9, CCL3, CEACAM1, LYN, MILR1, FCGR2B	GO_BP	Chikungunya_Upregulated
GO:0002862	negative regulation of inflammatory response to antigenic stimulus	7/728	34/18986	0.205882352941176	5.36934389140271	5.09181423771027	0.000257581547721783	0.00353284610574511	0.00262320960024752	7525/79651/10769/4067/64127/2213/3586	7	YES1, RHBDF2, PLK2, LYN, NOD2, FCGR2B, IL10	GO_BP	Chikungunya_Upregulated
GO:0010506	regulation of autophagy	29/728	373/18986	0.0777479892761394	2.02764192911646	4.00251005841068	0.000264368198488263	0.00361612825013269	0.002685048274831	80149/3091/1263/83667/8767/10475/10043/23130/9711/84749/1649/5127/4170/128866/148022/90427/10769/4218/3099/10241/64127/29110/8878/3162/3458/27074/3586/11040/8140	29	ZC3H12A, HIF1A, PLK3, SESN2, RIPK2, TRIM38, TOM1, ATG2A, RUBCN, USP30, DDIT3, CDK16, MCL1, CHMP4B, TICAM1, BMF, PLK2, RAB8A, HK2, CALCOCO2, NOD2, TBK1, SQSTM1, HMOX1, IFNG, LAMP3, IL10, PIM2, SLC7A5	GO_BP	Chikungunya_Upregulated
GO:0042063	gliogenesis	28/728	355/18986	0.0788732394366197	2.0569880823402	4.01430691238291	0.000265463779599583	0.00362132665378299	0.00268890819455387	4192/374/5209/135/11221/23380/653464/1435/9334/7097/3398/6348/9839/5025/23500/4067/7124/5970/1499/3459/23529/3458/7852/6347/3949/1267/2119/8140	28	MDK, AREG, PFKFB3, ADORA2A, DUSP10, SRGAP2, SRGAP2C, CSF1, B4GALT5, TLR2, ID2, CCL3, ZEB2, P2RX4, DAAM2, LYN, TNF, RELA, CTNNB1, IFNGR1, CLCF1, IFNG, CXCR4, CCL2, LDLR, CNP, ETV5, SLC7A5	GO_BP	Chikungunya_Upregulated
GO:0045185	maintenance of protein location	12/728	95/18986	0.126315789473684	3.29427414690573	4.47634992618446	0.00027317151610752	0.00371645441672086	0.0027595424802033	4792/4794/5756/10488/3099/9168/10616/3638/5552/2200/3586/3309	12	NFKBIA, NFKBIE, TWF1, CREB3, HK2, TMSB10, RBCK1, INSIG1, SRGN, FBN1, IL10, HSPA5	GO_BP	Chikungunya_Upregulated
GO:0032689	negative regulation of type II interferon production	8/728	45/18986	0.177777777777778	4.63638583638584	4.87662264941209	0.000275431147550561	0.00372715785495558	0.00276748999931185	80149/1649/5914/3965/64127/64115/3586/2621	8	ZC3H12A, DDIT3, RARA, LGALS9, NOD2, VSIR, IL10, GAS6	GO_BP	Chikungunya_Upregulated
GO:0050691	regulation of defense response to virus by host	8/728	45/18986	0.177777777777778	4.63638583638584	4.87662264941209	0.000275431147550561	0.00372715785495558	0.00276748999931185	7128/80149/10488/4277/22978/10758/3600/9447	8	TNFAIP3, ZC3H12A, CREB3, MICB, NT5C2, TRAF3IP2, IL15, AIM2	GO_BP	Chikungunya_Upregulated
GO:0002762	negative regulation of myeloid leukocyte differentiation	9/728	57/18986	0.157894736842105	4.11784268363216	4.70730327787977	0.000294627489217554	0.00396139342606325	0.00294141464263268	9935/5914/6348/634/4067/1499/2200/4057/10221	9	MAFB, RARA, CCL3, CEACAM1, LYN, CTNNB1, FBN1, LTF, TRIB1	GO_BP	Chikungunya_Upregulated
GO:2000107	negative regulation of leukocyte apoptotic process	9/728	57/18986	0.157894736842105	4.11784268363216	4.70730327787977	0.000294627489217554	0.00396139342606325	0.00294141464263268	3091/1831/602/10461/64127/8915/8660/3665/2621	9	HIF1A, TSC22D3, BCL3, MERTK, NOD2, BCL10, IRS2, IRF7, GAS6	GO_BP	Chikungunya_Upregulated
GO:0010878	cholesterol storage	6/728	25/18986	0.24	6.25912087912088	5.2540829773754	0.000295088978784004	0.00396139342606325	0.00294141464263268	134429/10577/1066/10938/7376/5468	6	STARD4, NPC2, CES1, EHD1, NR1H2, PPARG	GO_BP	Chikungunya_Upregulated
GO:0002526	acute inflammatory response	13/728	110/18986	0.118181818181818	3.08214285714286	4.37316909883701	0.000300757565151765	0.00402156854115527	0.00298609588118103	3557/133396/9536/2865/114548/2867/9180/9332/7124/718/1051/5008/2213	13	IL1RN, IL31RA, PTGES, FFAR3, NLRP3, FFAR2, OSMR, CD163, TNF, C3, CEBPB, OSM, FCGR2B	GO_BP	Chikungunya_Upregulated
GO:0022411	cellular component disassembly	33/728	450/18986	0.0733333333333333	1.91250915750916	3.9118290457087	0.000301160734459168	0.00402156854115527	0.00298609588118103	54541/1263/8775/1073/3306/10043/9711/2107/285590/10226/5341/1119/123/25978/128866/5756/63908/23710/4317/10519/2258/7124/10241/718/81631/643246/162989/822/143244/11213/64147/10211/713	33	DDIT4, PLK3, NAPA, CFL2, HSPA2, TOM1, RUBCN, ETF1, SH3PXD2B, PLIN3, PLEK, CHKA, PLIN2, CHMP2B, CHMP4B, TWF1, NAPB, GABARAPL1, MMP8, CIB1, FGF13, TNF, CALCOCO2, C3, MAP1LC3B, MAP1LC3B2, DEDD2, CAPG, EIF5AL1, IRAK3, KIF9, FLOT1, C1QB	GO_BP	Chikungunya_Upregulated
GO:0070482	response to oxygen levels	28/728	358/18986	0.0782122905027933	2.03975075204125	3.96581116281674	0.000304410217622549	0.00405426345102032	0.00301037251222299	5328/54541/3091/1263/1026/3778/7422/4929/4000/5581/29923/7097/5770/6868/2034/9839/30001/537/3099/2353/7124/6722/133/1141/7852/5468/8140/952	28	PLAU, DDIT4, HIF1A, PLK3, CDKN1A, KCNMA1, VEGFA, NR4A2, LMNA, PRKCE, HILPDA, TLR2, PTPN1, ADAM17, EPAS1, ZEB2, ERO1A, ATP6AP1, HK2, FOS, TNF, SRF, ADM, CHRNB2, CXCR4, PPARG, SLC7A5, CD38	GO_BP	Chikungunya_Upregulated
GO:0002495	antigen processing and presentation of peptide antigen via MHC class II	7/728	35/18986	0.2	5.21593406593407	4.98489661477976	0.000311431644733494	0.00413689121783783	0.00307172529824167	2207/10437/7189/1509/81622/2213/5641	7	FCER1G, IFI30, TRAF6, CTSD, UNC93B1, FCGR2B, LGMN	GO_BP	Chikungunya_Upregulated
GO:0018209	peptidyl-serine modification	17/728	171/18986	0.0994152046783626	2.5927157637684	4.17761690002571	0.000318653685179929	0.00422174424265869	0.00313473038328009	8767/4092/57600/9261/5581/22853/10769/253260/5144/25865/7124/10253/29110/5008/3458/1756/9175	17	RIPK2, SMAD7, FNIP2, MAPKAPK2, PRKCE, LMTK2, PLK2, RICTOR, PDE4D, PRKD2, TNF, SPRY2, TBK1, OSM, IFNG, DMD, MAP3K13	GO_BP	Chikungunya_Upregulated
GO:0043300	regulation of leukocyte degranulation	8/728	46/18986	0.173913043478261	4.53559483994267	4.79397548583515	0.000322354927617329	0.00425561370694768	0.00315987914470892	27342/164/9846/6813/3965/634/4067/2213	8	RABGEF1, AP1G1, GAB2, STXBP2, LGALS9, CEACAM1, LYN, FCGR2B	GO_BP	Chikungunya_Upregulated
GO:0043254	regulation of protein-containing complex assembly	32/728	433/18986	0.0739030023094688	1.92736593660381	3.89791536005155	0.000322891852097987	0.00425561370694768	0.00315987914470892	7422/8775/57600/23210/5341/5581/91663/5756/63908/148022/90427/373509/81873/23580/51429/57617/253260/7376/23500/55971/9168/6804/7124/2634/81857/3304/822/64147/3458/9636/578/3309	32	VEGFA, NAPA, FNIP2, JMJD6, PLEK, PRKCE, MYADM, TWF1, NAPB, TICAM1, BMF, USP50, ARPC5L, CDC42EP4, SNX9, VPS18, RICTOR, NR1H2, DAAM2, BAIAP2L1, TMSB10, STX1A, TNF, GBP2, MED25, HSPA1B, CAPG, KIF9, IFNG, ISG15, BAK1, HSPA5	GO_BP	Chikungunya_Upregulated
GO:2001238	positive regulation of extrinsic apoptotic signaling pathway	9/728	58/18986	0.155172413793103	4.04684539598333	4.64041091692775	0.000337055989894259	0.00443075419442817	0.00328992449466167	467/6498/2923/50486/51330/7124/10616/8915/162989	9	ATF3, SKIL, PDIA3, G0S2, TNFRSF12A, TNF, RBCK1, BCL10, DEDD2	GO_BP	Chikungunya_Upregulated
GO:1905952	regulation of lipid localization	18/728	188/18986	0.0957446808510638	2.49698971241524	4.11894797743869	0.000341685878366679	0.00445758688369885	0.00330984830849009	4792/80149/9536/10226/29923/123/56729/1066/10938/10765/5025/7376/7124/718/5608/8660/5468/10802	18	NFKBIA, ZC3H12A, PTGES, PLIN3, HILPDA, PLIN2, RETN, CES1, EHD1, KDM5B, P2RX4, NR1H2, TNF, C3, MAP2K6, IRS2, PPARG, SEC24A	GO_BP	Chikungunya_Upregulated
GO:0034134	toll-like receptor 2 signaling pathway	5/728	17/18986	0.294117647058824	7.67049127343245	5.49419983834357	0.000344381835907183	0.00445758688369885	0.00330984830849009	7128/8767/7097/4067/64127	5	TNFAIP3, RIPK2, TLR2, LYN, NOD2	GO_BP	Chikungunya_Upregulated
GO:0043031	negative regulation of macrophage activation	5/728	17/18986	0.294117647058824	7.67049127343245	5.49419983834357	0.000344381835907183	0.00445758688369885	0.00330984830849009	80149/133396/671/2213/3949	5	ZC3H12A, IL31RA, BPI, FCGR2B, LDLR	GO_BP	Chikungunya_Upregulated
GO:0051044	positive regulation of membrane protein ectodomain proteolysis	5/728	17/18986	0.294117647058824	7.67049127343245	5.49419983834357	0.000344381835907183	0.00445758688369885	0.00330984830849009	152503/8754/51429/7124/3458	5	SH3D19, ADAM9, SNX9, TNF, IFNG	GO_BP	Chikungunya_Upregulated
GO:0071243	cellular response to arsenic-containing substance	5/728	17/18986	0.294117647058824	7.67049127343245	5.49419983834357	0.000344381835907183	0.00445758688369885	0.00330984830849009	80149/10105/90637/9446/3162	5	ZC3H12A, PPIF, ZFAND2A, GSTO1, HMOX1	GO_BP	Chikungunya_Upregulated
GO:1900102	negative regulation of endoplasmic reticulum unfolded protein response	5/728	17/18986	0.294117647058824	7.67049127343245	5.49419983834357	0.000344381835907183	0.00445758688369885	0.00330984830849009	23645/84919/5770/4189/3309	5	PPP1R15A, PPP1R15B, PTPN1, DNAJB9, HSPA5	GO_BP	Chikungunya_Upregulated
GO:0050792	regulation of viral process	17/728	173/18986	0.0982658959537572	2.56274217112367	4.12311781610021	0.000365302418912916	0.00471631515846497	0.00350195927905239	10475/9683/57169/7538/10318/3965/7124/3956/5806/56829/4057/7852/4599/9636/3669/4939/27074	17	TRIM38, N4BP1, ZNFX1, ZFP36, TNIP1, LGALS9, TNF, LGALS1, PTX3, ZC3HAV1, LTF, CXCR4, MX1, ISG15, ISG20, OAS2, LAMP3	GO_BP	Chikungunya_Upregulated
GO:0048143	astrocyte activation	6/728	26/18986	0.230769230769231	6.01838546069315	5.11300141361011	0.000371273587395387	0.00477004986272833	0.00354185838245825	135/9839/7124/3459/3458/3949	6	ADORA2A, ZEB2, TNF, IFNGR1, IFNG, LDLR	GO_BP	Chikungunya_Upregulated
GO:0001782	B cell homeostasis	7/728	36/18986	0.194444444444444	5.07104700854701	4.88199296748095	0.000373950508078567	0.00477004986272833	0.00354185838245825	7128/3091/10603/4067/8915/10758/578	7	TNFAIP3, HIF1A, SH2B2, LYN, BCL10, TRAF3IP2, BAK1	GO_BP	Chikungunya_Upregulated
GO:0034143	regulation of toll-like receptor 4 signaling pathway	7/728	36/18986	0.194444444444444	5.07104700854701	4.88199296748095	0.000373950508078567	0.00477004986272833	0.00354185838245825	7128/57162/4814/4067/8878/4057/3430	7	TNFAIP3, PELI1, NINJ1, LYN, SQSTM1, LTF, IFI35	GO_BP	Chikungunya_Upregulated
GO:0042994	cytoplasmic sequestering of transcription factor	4/728	10/18986	0.4	10.4318681318681	5.95716697721609	0.000374176999704238	0.00477004986272833	0.00354185838245825	4792/4794/10488/3586	4	NFKBIA, NFKBIE, CREB3, IL10	GO_BP	Chikungunya_Upregulated
GO:0070432	regulation of nucleotide-binding oligomerization domain containing 2 signaling pathway	4/728	10/18986	0.4	10.4318681318681	5.95716697721609	0.000374176999704238	0.00477004986272833	0.00354185838245825	7128/51296/121260/3304	4	TNFAIP3, SLC15A3, SLC15A4, HSPA1B	GO_BP	Chikungunya_Upregulated
GO:0038093	Fc receptor signaling pathway	9/728	59/18986	0.152542372881356	3.97825479605141	4.57500268840638	0.000384403488828835	0.00487585477935522	0.00362042067041008	8013/2204/2207/5581/7189/7525/26253/4067/2213	9	NR4A3, FCAR, FCER1G, PRKCE, TRAF6, YES1, CLEC4E, LYN, FCGR2B	GO_BP	Chikungunya_Upregulated
GO:0140374	antiviral innate immune response	9/728	59/18986	0.152542372881356	3.97825479605141	4.57500268840638	0.000384403488828835	0.00487585477935522	0.00362042067041008	7189/7124/29110/5970/11274/3627/81030/4599/4939	9	TRAF6, TNF, TBK1, RELA, USP18, CXCL10, ZBP1, MX1, OAS2	GO_BP	Chikungunya_Upregulated
GO:0002437	inflammatory response to antigenic stimulus	11/728	85/18986	0.129411764705882	3.37501616031028	4.38205707546076	0.000393593906832849	0.00495517105094788	0.00367931460432907	3557/133396/7525/79651/10769/4067/7124/64127/718/2213/3586	11	IL1RN, IL31RA, YES1, RHBDF2, PLK2, LYN, TNF, NOD2, C3, FCGR2B, IL10	GO_BP	Chikungunya_Upregulated
GO:0032418	lysosome localization	11/728	85/18986	0.129411764705882	3.37501616031028	4.38205707546076	0.000393593906832849	0.00495517105094788	0.00367931460432907	8013/27342/9846/90809/6813/83871/3965/23207/4067/282991/284021	11	NR4A3, RABGEF1, GAB2, PIP4P1, STXBP2, RAB34, LGALS9, PLEKHM2, LYN, BLOC1S2, MILR1	GO_BP	Chikungunya_Upregulated
GO:0045069	regulation of viral genome replication	11/728	85/18986	0.129411764705882	3.37501616031028	4.38205707546076	0.000393593906832849	0.00495517105094788	0.00367931460432907	10475/9683/57169/10318/7124/56829/4057/4599/9636/3669/4939	11	TRIM38, N4BP1, ZNFX1, TNIP1, TNF, ZC3HAV1, LTF, MX1, ISG15, ISG20, OAS2	GO_BP	Chikungunya_Upregulated
GO:0034620	cellular response to unfolded protein	12/728	99/18986	0.121212121212121	3.16117216117216	4.30496733775856	0.000401950829329167	0.00503532957236365	0.00373883392575594	467/23645/84919/1649/5770/10488/30001/9616/57414/4189/578/3309	12	ATF3, PPP1R15A, PPP1R15B, DDIT3, PTPN1, CREB3, ERO1A, RNF7, RHBDD2, DNAJB9, BAK1, HSPA5	GO_BP	Chikungunya_Upregulated
GO:0048525	negative regulation of viral process	12/728	99/18986	0.121212121212121	3.16117216117216	4.30496733775856	0.000401950829329167	0.00503532957236365	0.00373883392575594	9683/57169/7538/10318/7124/5806/56829/4057/4599/9636/3669/4939	12	N4BP1, ZNFX1, ZFP36, TNIP1, TNF, PTX3, ZC3HAV1, LTF, MX1, ISG15, ISG20, OAS2	GO_BP	Chikungunya_Upregulated
GO:0048002	antigen processing and presentation of peptide antigen	10/728	72/18986	0.138888888888889	3.62217643467643	4.45123840081395	0.00040377554518449	0.00504569884982396	0.00374653332373913	2207/10437/7189/1509/2923/4277/81622/2213/811/5641	10	FCER1G, IFI30, TRAF6, CTSD, PDIA3, MICB, UNC93B1, FCGR2B, CALR, LGMN	GO_BP	Chikungunya_Upregulated
GO:0033674	positive regulation of kinase activity	22/728	258/18986	0.0852713178294574	2.22384785756879	3.95217324308032	0.000411294199259939	0.00512699493215406	0.00380689730712466	5618/2069/1026/8754/353514/7189/23533/5770/6868/3937/94056/51429/10519/9618/7124/9094/2200/4057/5571/3458/2621/9175	22	PRLR, EREG, CDKN1A, ADAM9, LILRA5, TRAF6, PIK3R5, PTPN1, ADAM17, LCP2, SYAP1, SNX9, CIB1, TRAF4, TNF, UNC119, FBN1, LTF, PRKAG1, IFNG, GAS6, MAP3K13	GO_BP	Chikungunya_Upregulated
GO:0071695	anatomical structure maturation	23/728	276/18986	0.0833333333333333	2.17330586080586	3.92078724198047	0.00042546088356949	0.00529055904605698	0.0039283469658427	2069/3091/1026/7422/137964/4929/1649/56975/8578/9334/2034/23787/7704/718/8854/1499/3753/4057/3600/5468/675/9985/9175	23	EREG, HIF1A, CDKN1A, VEGFA, GPAT4, NR4A2, DDIT3, FAM20C, SCARF1, B4GALT5, EPAS1, MTCH1, ZBTB16, C3, ALDH1A2, CTNNB1, KCNE1, LTF, IL15, PPARG, BRCA2, REC8, MAP3K13	GO_BP	Chikungunya_Upregulated
GO:0043281	regulation of cysteine-type endopeptidase activity involved in apoptotic process	15/728	144/18986	0.104166666666667	2.71663232600733	4.128948080168	0.000428889058225489	0.00532011647960588	0.00395029395734003	7422/5329/1509/3965/1032/23787/56616/7124/8915/80758/114769/4671/2537/27074/2621	15	VEGFA, PLAUR, CTSD, LGALS9, CDKN2D, MTCH1, DIABLO, TNF, BCL10, PRR7, CARD16, NAIP, IFI6, LAMP3, GAS6	GO_BP	Chikungunya_Upregulated
GO:0120163	negative regulation of cold-induced thermogenesis	8/728	48/18986	0.166666666666667	4.34661172161172	4.63557145030133	0.000435778037740498	0.00538172578578555	0.00399604011174293	3397/1649/7090/6868/7376/5608/3600/8809	8	ID1, DDIT3, TLE3, ADAM17, NR1H2, MAP2K6, IL15, IL18R1	GO_BP	Chikungunya_Upregulated
GO:1990849	vacuolar localization	11/728	86/18986	0.127906976744186	3.33577178635318	4.33504011729275	0.000435982527597723	0.00538172578578555	0.00399604011174293	8013/27342/9846/90809/6813/83871/3965/23207/4067/282991/284021	11	NR4A3, RABGEF1, GAB2, PIP4P1, STXBP2, RAB34, LGALS9, PLEKHM2, LYN, BLOC1S2, MILR1	GO_BP	Chikungunya_Upregulated
GO:0043616	keratinocyte proliferation	9/728	60/18986	0.15	3.91195054945055	4.51101833077898	0.000437097267273204	0.0053823583203642	0.00399650978144536	4192/374/2069/1026/64332/7538/687/116844/7421	9	MDK, AREG, EREG, CDKN1A, NFKBIZ, ZFP36, KLF9, LRG1, VDR	GO_BP	Chikungunya_Upregulated
GO:0009914	hormone transport	26/728	330/18986	0.0787878787878788	2.0547619047619	3.85963759703907	0.000441075623724987	0.00541816439726253	0.00402309651685796	3557/3091/415116/2865/5208/5861/2864/6520/5127/5581/2867/56729/10765/51762/4067/6804/7124/5936/8864/5008/8660/3458/28231/5468/8140/952	26	IL1RN, HIF1A, PIM3, FFAR3, PFKFB2, RAB1A, FFAR1, SLC3A2, CDK16, PRKCE, FFAR2, RETN, KDM5B, RAB8B, LYN, STX1A, TNF, RBM4, PER2, OSM, IRS2, IFNG, SLCO4A1, PPARG, SLC7A5, CD38	GO_BP	Chikungunya_Upregulated
GO:0097696	cell surface receptor signaling pathway via STAT	16/728	160/18986	0.1	2.60796703296703	4.07851903576634	0.00044305211191745	0.00542926571044604	0.00403133946615342	5618/133396/602/8651/9021/84444/9306/7124/5008/23529/3600/3458/6347/5468/2048/3586	16	PRLR, IL31RA, BCL3, SOCS1, SOCS3, DOT1L, SOCS6, TNF, OSM, CLCF1, IL15, IFNG, CCL2, PPARG, EPHB2, IL10	GO_BP	Chikungunya_Upregulated
GO:0002504	antigen processing and presentation of peptide or polysaccharide antigen via MHC class II	7/728	37/18986	0.189189189189189	4.93399168399168	4.7828365640542	0.000446118720843782	0.00545363972509754	0.00404943766440962	2207/10437/7189/1509/81622/2213/5641	7	FCER1G, IFI30, TRAF6, CTSD, UNC93B1, FCGR2B, LGMN	GO_BP	Chikungunya_Upregulated
GO:0051345	positive regulation of hydrolase activity	26/728	331/18986	0.0785498489425982	2.04855416486836	3.8428340380969	0.000461771869061742	0.00558045333696869	0.00414359933297522	8767/23380/5996/5341/55803/1509/10488/9373/3965/391/373509/51256/23787/51429/7376/4067/56616/7124/8915/64115/80758/10010/3458/578/5641/9447	26	RIPK2, SRGAP2, RGS1, PLEK, ADAP2, CTSD, CREB3, PLAA, LGALS9, RHOG, USP50, TBC1D7, MTCH1, SNX9, NR1H2, LYN, DIABLO, TNF, BCL10, VSIR, PRR7, TANK, IFNG, BAK1, LGMN, AIM2	GO_BP	Chikungunya_Upregulated
GO:0097396	response to interleukin-17	5/728	18/18986	0.277777777777778	7.24435286935287	5.29245663514214	0.000461868911489016	0.00558045333696869	0.00414359933297522	64332/9021/7189/10758/3627	5	NFKBIZ, SOCS3, TRAF6, TRAF3IP2, CXCL10	GO_BP	Chikungunya_Upregulated
GO:0097398	cellular response to interleukin-17	5/728	18/18986	0.277777777777778	7.24435286935287	5.29245663514214	0.000461868911489016	0.00558045333696869	0.00414359933297522	64332/9021/7189/10758/3627	5	NFKBIZ, SOCS3, TRAF6, TRAF3IP2, CXCL10	GO_BP	Chikungunya_Upregulated
GO:0002070	epithelial cell maturation	6/728	27/18986	0.222222222222222	5.7954822954823	4.97910001211907	0.000462005522266327	0.00558045333696869	0.00414359933297522	3091/1026/7422/137964/2034/3753	6	HIF1A, CDKN1A, VEGFA, GPAT4, EPAS1, KCNE1	GO_BP	Chikungunya_Upregulated
GO:0060333	type II interferon-mediated signaling pathway	6/728	27/18986	0.222222222222222	5.7954822954823	4.97910001211907	0.000462005522266327	0.00558045333696869	0.00414359933297522	3659/7376/3460/3459/3458/5468	6	IRF1, NR1H2, IFNGR2, IFNGR1, IFNG, PPARG	GO_BP	Chikungunya_Upregulated
GO:0009166	nucleotide catabolic process	16/728	161/18986	0.0993788819875776	2.59176847996724	4.05013719849936	0.000474869646003633	0.00572217923434378	0.00424883367476935	54541/8870/51733/5209/3091/5208/7378/5142/5138/5144/3099/22978/226/5571/3458/1267	16	DDIT4, IER3, UPB1, PFKFB3, HIF1A, PFKFB2, UPP1, PDE4B, PDE2A, PDE4D, HK2, NT5C2, ALDOA, PRKAG1, IFNG, CNP	GO_BP	Chikungunya_Upregulated
GO:0048469	cell maturation	19/728	210/18986	0.0904761904761905	2.35958922030351	3.95603577795146	0.000483102436931072	0.00580755684871296	0.00431222827814459	2069/3091/1026/7422/137964/4929/56975/8578/9334/2034/23787/718/1499/3753/3600/5468/675/9985/9175	19	EREG, HIF1A, CDKN1A, VEGFA, GPAT4, NR4A2, FAM20C, SCARF1, B4GALT5, EPAS1, MTCH1, C3, CTNNB1, KCNE1, IL15, PPARG, BRCA2, REC8, MAP3K13	GO_BP	Chikungunya_Upregulated
GO:0043030	regulation of macrophage activation	9/728	61/18986	0.147540983606557	3.84782021257431	4.44840100885198	0.00049558796530379	0.00592948154232265	0.00440275982614043	80149/133396/8877/6348/4317/671/2213/3586/3949	9	ZC3H12A, IL31RA, SPHK1, CCL3, MMP8, BPI, FCGR2B, IL10, LDLR	GO_BP	Chikungunya_Upregulated
GO:0070228	regulation of lymphocyte apoptotic process	9/728	61/18986	0.147540983606557	3.84782021257431	4.44840100885198	0.00049558796530379	0.00592948154232265	0.00440275982614043	3091/1831/602/3965/4067/25865/8915/8660/3586	9	HIF1A, TSC22D3, BCL3, LGALS9, LYN, PRKD2, BCL10, IRS2, IL10	GO_BP	Chikungunya_Upregulated
GO:1903900	regulation of viral life cycle	15/728	146/18986	0.102739726027397	2.67941818455517	4.06760918236826	0.000496903231654965	0.0059311963570891	0.00440403311074535	10475/9683/57169/10318/3965/7124/3956/5806/56829/4057/4599/9636/3669/4939/27074	15	TRIM38, N4BP1, ZNFX1, TNIP1, LGALS9, TNF, LGALS1, PTX3, ZC3HAV1, LTF, MX1, ISG15, ISG20, OAS2, LAMP3	GO_BP	Chikungunya_Upregulated
GO:0006458	'de novo' protein folding	8/728	49/18986	0.163265306122449	4.25790535994618	4.55958486743113	0.000503555286807324	0.00595442361339221	0.00442127981776229	3306/30001/27348/3337/3304/23753/3309/6782	8	HSPA2, ERO1A, TOR1B, DNAJB1, HSPA1B, SDF2L1, HSPA5, HSPA13	GO_BP	Chikungunya_Upregulated
GO:0006509	membrane protein ectodomain proteolysis	8/728	49/18986	0.163265306122449	4.25790535994618	4.55958486743113	0.000503555286807324	0.00595442361339221	0.00442127981776229	152503/8754/6868/84888/51429/7124/3458/3586	8	SH3D19, ADAM9, ADAM17, SPPL2A, SNX9, TNF, IFNG, IL10	GO_BP	Chikungunya_Upregulated
GO:0046636	negative regulation of alpha-beta T cell activation	8/728	49/18986	0.163265306122449	4.25790535994618	4.55958486743113	0.000503555286807324	0.00595442361339221	0.00442127981776229	80149/969/135/8651/4092/3965/3956/64115	8	ZC3H12A, CD69, ADORA2A, SOCS1, SMAD7, LGALS9, LGALS1, VSIR	GO_BP	Chikungunya_Upregulated
GO:0061028	establishment of endothelial barrier	8/728	49/18986	0.163265306122449	4.25790535994618	4.55958486743113	0.000503555286807324	0.00595442361339221	0.00442127981776229	3383/7422/57826/91663/5138/5144/7124/9294	8	ICAM1, VEGFA, RAP2C, MYADM, PDE2A, PDE4D, TNF, S1PR2	GO_BP	Chikungunya_Upregulated
GO:0014015	positive regulation of gliogenesis	10/728	74/18986	0.135135135135135	3.52427977427977	4.34439201532363	0.000505074025513142	0.00595846070657812	0.00442427744100581	4192/7097/3398/4067/7124/5970/23529/7852/2119/8140	10	MDK, TLR2, ID2, LYN, TNF, RELA, CLCF1, CXCR4, ETV5, SLC7A5	GO_BP	Chikungunya_Upregulated
GO:0048659	smooth muscle cell proliferation	17/728	178/18986	0.0955056179775281	2.49075503148537	3.99015132024939	0.000508545237952291	0.00598545918436405	0.00444432435615588	7128/8013/2069/1026/1839/3725/9314/1649/3398/7124/1499/3162/10221/3458/5468/3586/5031	17	TNFAIP3, NR4A3, EREG, CDKN1A, HBEGF, JUN, KLF4, DDIT3, ID2, TNF, CTNNB1, HMOX1, TRIB1, IFNG, PPARG, IL10, P2RY6	GO_BP	Chikungunya_Upregulated
GO:1990868	response to chemokine	12/728	102/18986	0.117647058823529	3.06819650937298	4.18205056770243	0.000529281337646185	0.00620067789311885	0.00460412859502164	80149/3091/2859/6348/10519/4067/1843/79567/414062/7852/3627/6347	12	ZC3H12A, HIF1A, GPR35, CCL3, CIB1, LYN, DUSP1, RIPOR1, CCL3L3, CXCR4, CXCL10, CCL2	GO_BP	Chikungunya_Upregulated
GO:1990869	cellular response to chemokine	12/728	102/18986	0.117647058823529	3.06819650937298	4.18205056770243	0.000529281337646185	0.00620067789311885	0.00460412859502164	80149/3091/2859/6348/10519/4067/1843/79567/414062/7852/3627/6347	12	ZC3H12A, HIF1A, GPR35, CCL3, CIB1, LYN, DUSP1, RIPOR1, CCL3L3, CXCR4, CXCL10, CCL2	GO_BP	Chikungunya_Upregulated
GO:1905897	regulation of response to endoplasmic reticulum stress	11/728	88/18986	0.125	3.25995879120879	4.24305169429422	0.000532290285423181	0.00622152686957672	0.00461960938121006	23645/84919/5770/10488/7376/6449/2907/4189/2213/578/3309	11	PPP1R15A, PPP1R15B, PTPN1, CREB3, NR1H2, SGTA, GRINA, DNAJB9, FCGR2B, BAK1, HSPA5	GO_BP	Chikungunya_Upregulated
GO:0010952	positive regulation of peptidase activity	15/728	147/18986	0.102040816326531	2.66119084996636	4.0373245594951	0.000534232507709094	0.00622984037215605	0.00462578232481559	8767/1509/3965/373509/23787/4067/56616/7124/8915/64115/80758/10010/578/5641/9447	15	RIPK2, CTSD, LGALS9, USP50, MTCH1, LYN, DIABLO, TNF, BCL10, VSIR, PRR7, TANK, BAK1, LGMN, AIM2	GO_BP	Chikungunya_Upregulated
GO:0051223	regulation of protein transport	32/728	446/18986	0.0717488789237668	1.87118710885527	3.71764908773498	0.000538770066976788	0.00626831105510235	0.0046543475840463	80149/3091/1263/415116/135/5208/8754/2864/5127/5581/2867/7097/5770/79651/4218/7376/6804/7124/8864/79567/54972/3638/2010/8660/3458/3429/5468/10802/2621/51465/952/23657	32	ZC3H12A, HIF1A, PLK3, PIM3, ADORA2A, PFKFB2, ADAM9, FFAR1, CDK16, PRKCE, FFAR2, TLR2, PTPN1, RHBDF2, RAB8A, NR1H2, STX1A, TNF, PER2, RIPOR1, TMEM132A, INSIG1, EMD, IRS2, IFNG, IFI27, PPARG, SEC24A, GAS6, UBE2J1, CD38, SLC7A11	GO_BP	Chikungunya_Upregulated
GO:0046635	positive regulation of alpha-beta T cell activation	10/728	75/18986	0.133333333333333	3.47728937728938	4.29234393646438	0.000563121216303516	0.0065140653264742	0.00483682509500159	9308/84807/64332/8767/114548/8651/5914/3965/7704/3458	10	CD83, NFKBID, NFKBIZ, RIPK2, NLRP3, SOCS1, RARA, LGALS9, ZBTB16, IFNG	GO_BP	Chikungunya_Upregulated
GO:0002675	positive regulation of acute inflammatory response	6/728	28/18986	0.214285714285714	5.58850078492936	4.85174487258217	0.000569117793239854	0.0065140653264742	0.00483682509500159	2865/2867/9180/7124/718/5008	6	FFAR3, FFAR2, OSMR, TNF, C3, OSM	GO_BP	Chikungunya_Upregulated
GO:0032740	positive regulation of interleukin-17 production	6/728	28/18986	0.214285714285714	5.58850078492936	4.85174487258217	0.000569117793239854	0.0065140653264742	0.00483682509500159	8877/10865/64127/5008/3600/8140	6	SPHK1, ARID5A, NOD2, OSM, IL15, SLC7A5	GO_BP	Chikungunya_Upregulated
GO:0051043	regulation of membrane protein ectodomain proteolysis	6/728	28/18986	0.214285714285714	5.58850078492936	4.85174487258217	0.000569117793239854	0.0065140653264742	0.00483682509500159	152503/8754/51429/7124/3458/3586	6	SH3D19, ADAM9, SNX9, TNF, IFNG, IL10	GO_BP	Chikungunya_Upregulated
GO:0034975	protein folding in endoplasmic reticulum	4/728	11/18986	0.363636363636364	9.48351648351648	5.61986324311363	0.000570189871493394	0.0065140653264742	0.00483682509500159	2923/30001/811/3309	4	PDIA3, ERO1A, CALR, HSPA5	GO_BP	Chikungunya_Upregulated
GO:0097011	cellular response to granulocyte macrophage colony-stimulating factor stimulus	4/728	11/18986	0.363636363636364	9.48351648351648	5.61986324311363	0.000570189871493394	0.0065140653264742	0.00483682509500159	5618/2204/7538/5138	4	PRLR, FCAR, ZFP36, PDE2A	GO_BP	Chikungunya_Upregulated
GO:0097012	response to granulocyte macrophage colony-stimulating factor	4/728	11/18986	0.363636363636364	9.48351648351648	5.61986324311363	0.000570189871493394	0.0065140653264742	0.00483682509500159	5618/2204/7538/5138	4	PRLR, FCAR, ZFP36, PDE2A	GO_BP	Chikungunya_Upregulated
GO:1900222	negative regulation of amyloid-beta clearance	4/728	11/18986	0.363636363636364	9.48351648351648	5.61986324311363	0.000570189871493394	0.0065140653264742	0.00483682509500159	7124/6722/3459/3458	4	TNF, SRF, IFNGR1, IFNG	GO_BP	Chikungunya_Upregulated
GO:0032946	positive regulation of mononuclear cell proliferation	15/728	148/18986	0.101351351351351	2.64320983070983	4.00729094377168	0.000573929663421629	0.00654202258238032	0.0048575839222741	57162/5618/1026/8767/1435/7189/148022/3965/1141/912/23529/8660/3600/2048/952	15	PELI1, PRLR, CDKN1A, RIPK2, CSF1, TRAF6, TICAM1, LGALS9, CHRNB2, CD1D, CLCF1, IRS2, IL15, EPHB2, CD38	GO_BP	Chikungunya_Upregulated
GO:0045732	positive regulation of protein catabolic process	19/728	213/18986	0.0892018779342723	2.32635556931332	3.88711434295112	0.000575486099591946	0.00654502280906705	0.00485981165119632	7128/8870/1263/152503/25976/8754/51667/1453/4092/90637/10769/51429/29116/7124/6449/3304/10221/3458/3949	19	TNFAIP3, IER3, PLK3, SH3D19, TIPARP, ADAM9, NUB1, CSNK1D, SMAD7, ZFAND2A, PLK2, SNX9, MYLIP, TNF, SGTA, HSPA1B, TRIB1, IFNG, LDLR	GO_BP	Chikungunya_Upregulated
GO:0019884	antigen processing and presentation of exogenous antigen	8/728	50/18986	0.16	4.17274725274725	4.48560209018379	0.000579622307487761	0.00657728362824117	0.00488376596113124	2207/10437/7189/1509/912/81622/2213/5641	8	FCER1G, IFI30, TRAF6, CTSD, CD1D, UNC93B1, FCGR2B, LGMN	GO_BP	Chikungunya_Upregulated
GO:0046209	nitric oxide metabolic process	11/728	89/18986	0.123595505617978	3.22333004074577	4.19804313687883	0.000586735438948764	0.00664310527185614	0.00493263986117294	80149/9314/7097/23564/148022/5025/2717/7124/5806/3458/3586	11	ZC3H12A, KLF4, TLR2, DDAH2, TICAM1, P2RX4, GLA, TNF, PTX3, IFNG, IL10	GO_BP	Chikungunya_Upregulated
GO:0060749	mammary gland alveolus development	5/728	19/18986	0.263157894736842	6.86307113938693	5.10560287160385	0.000607165992632559	0.00684380197931711	0.00508166122072028	5618/374/3091/7422/3398	5	PRLR, AREG, HIF1A, VEGFA, ID2	GO_BP	Chikungunya_Upregulated
GO:0061377	mammary gland lobule development	5/728	19/18986	0.263157894736842	6.86307113938693	5.10560287160385	0.000607165992632559	0.00684380197931711	0.00508166122072028	5618/374/3091/7422/3398	5	PRLR, AREG, HIF1A, VEGFA, ID2	GO_BP	Chikungunya_Upregulated
GO:0089718	amino acid import across plasma membrane	8/728	51/18986	0.156862745098039	4.09092867916397	4.4135271905942	0.000664709212749723	0.00744652244336672	0.00552919334078332	6520/6506/2055/7124/8864/6507/8140/23657	8	SLC3A2, SLC1A2, CLN8, TNF, PER2, SLC1A3, SLC7A5, SLC7A11	GO_BP	Chikungunya_Upregulated
GO:0030307	positive regulation of cell growth	16/728	166/18986	0.0963855421686747	2.51370316430557	3.91137397961335	0.000665051994546879	0.00744652244336672	0.00552919334078332	1839/7422/8877/84879/57154/4092/6868/9373/253260/10519/6722/9962/58191/7852/952/9175	16	HBEGF, VEGFA, SPHK1, MFSD2A, SMURF1, SMAD7, ADAM17, PLAA, RICTOR, CIB1, SRF, SLC23A2, CXCL16, CXCR4, CD38, MAP3K13	GO_BP	Chikungunya_Upregulated
GO:0070665	positive regulation of leukocyte proliferation	16/728	166/18986	0.0963855421686747	2.51370316430557	3.91137397961335	0.000665051994546879	0.00744652244336672	0.00552919334078332	57162/5618/1026/8767/1435/7189/148022/3965/4067/1141/912/23529/8660/3600/2048/952	16	PELI1, PRLR, CDKN1A, RIPK2, CSF1, TRAF6, TICAM1, LGALS9, LYN, CHRNB2, CD1D, CLCF1, IRS2, IL15, EPHB2, CD38	GO_BP	Chikungunya_Upregulated
GO:0050920	regulation of chemotaxis	19/728	216/18986	0.087962962962963	2.29404507529508	3.81934185867115	0.000682750536217976	0.00762781559337567	0.00566380716695289	4192/7422/4814/1435/10488/6868/3965/6348/5025/4067/25865/64127/1843/7852/3627/6347/811/5641/2621	19	MDK, VEGFA, NINJ1, CSF1, CREB3, ADAM17, LGALS9, CCL3, P2RX4, LYN, PRKD2, NOD2, DUSP1, CXCR4, CXCL10, CCL2, CALR, LGMN, GAS6	GO_BP	Chikungunya_Upregulated
GO:0090594	inflammatory response to wounding	6/728	29/18986	0.206896551724138	5.3957938613111	4.73037859842852	0.000694549256055258	0.00772278537992358	0.00573432415194151	4192/3091/64332/7124/3162/5468	6	MDK, HIF1A, NFKBIZ, TNF, HMOX1, PPARG	GO_BP	Chikungunya_Upregulated
GO:0032729	positive regulation of type II interferon production	10/728	77/18986	0.12987012987013	3.38697017268446	4.19085333980922	0.000695828913899457	0.00772278537992358	0.00573432415194151	8767/602/10865/5142/3965/5144/7124/8809/9636/8140	10	RIPK2, BCL3, ARID5A, PDE4B, LGALS9, PDE4D, TNF, IL18R1, ISG15, SLC7A5	GO_BP	Chikungunya_Upregulated
GO:0033135	regulation of peptidyl-serine phosphorylation	10/728	77/18986	0.12987012987013	3.38697017268446	4.19085333980922	0.000695828913899457	0.00772278537992358	0.00573432415194151	8767/4092/57600/5144/7124/10253/29110/5008/3458/1756	10	RIPK2, SMAD7, FNIP2, PDE4D, TNF, SPRY2, TBK1, OSM, IFNG, DMD	GO_BP	Chikungunya_Upregulated
GO:0051347	positive regulation of transferase activity	24/728	304/18986	0.0789473684210526	2.05892134181608	3.71649196540941	0.000700446197078574	0.00775702013876294	0.00575974415195326	5618/2069/1026/8754/353514/7189/23533/5770/6868/3937/94056/51429/10519/9618/7124/10616/9094/2200/4057/91947/5571/3458/2621/9175	24	PRLR, EREG, CDKN1A, ADAM9, LILRA5, TRAF6, PIK3R5, PTPN1, ADAM17, LCP2, SYAP1, SNX9, CIB1, TRAF4, TNF, RBCK1, UNC119, FBN1, LTF, ARRDC4, PRKAG1, IFNG, GAS6, MAP3K13	GO_BP	Chikungunya_Upregulated
GO:2001057	reactive nitrogen species metabolic process	11/728	91/18986	0.120879120879121	3.15248762226784	4.1099098877265	0.000709611998245332	0.00784136751772845	0.00582237378472957	80149/9314/7097/23564/148022/5025/2717/7124/5806/3458/3586	11	ZC3H12A, KLF4, TLR2, DDAH2, TICAM1, P2RX4, GLA, TNF, PTX3, IFNG, IL10	GO_BP	Chikungunya_Upregulated
GO:0031334	positive regulation of protein-containing complex assembly	18/728	200/18986	0.09	2.34717032967033	3.82441257158471	0.000716006179175693	0.00789478708672807	0.00586203889383608	7422/57600/5341/5581/90427/373509/23580/51429/253260/7376/55971/7124/2634/81857/3304/3458/9636/578	18	VEGFA, FNIP2, PLEK, PRKCE, BMF, USP50, CDC42EP4, SNX9, RICTOR, NR1H2, BAIAP2L1, TNF, GBP2, MED25, HSPA1B, IFNG, ISG15, BAK1	GO_BP	Chikungunya_Upregulated
GO:0006887	exocytosis	27/728	360/18986	0.075	1.95597527472527	3.65664247757032	0.000737712050043178	0.00811643627232288	0.00602661789165709	8013/8775/27342/5341/5127/56900/164/9846/63908/94120/6813/8676/3965/6348/4218/51762/57617/634/4067/6804/5868/7127/6385/284021/3458/2213/9381	27	NR4A3, NAPA, RABGEF1, PLEK, CDK16, TMEM167B, AP1G1, GAB2, NAPB, SYTL3, STXBP2, STX11, LGALS9, CCL3, RAB8A, RAB8B, VPS18, CEACAM1, LYN, STX1A, RAB5A, TNFAIP2, SDC4, MILR1, IFNG, FCGR2B, OTOF	GO_BP	Chikungunya_Upregulated
GO:0030879	mammary gland development	14/728	136/18986	0.102941176470588	2.68467194570136	3.93707338324691	0.000741455907750197	0.00813993134300162	0.00604406345625803	5618/374/3091/7422/137964/1435/3398/10765/3099/7421/1051/8660/4939/675	14	PRLR, AREG, HIF1A, VEGFA, GPAT4, CSF1, ID2, KDM5B, HK2, VDR, CEBPB, IRS2, OAS2, BRCA2	GO_BP	Chikungunya_Upregulated
GO:0007265	Ras protein signal transduction	13/728	121/18986	0.107438016528926	2.80194805194805	3.9705524382938	0.000757993849656622	0.00824945749551954	0.00612538883703133	1026/153020/5900/6016/27342/1435/10769/373509/10603/10253/8878/23179/2048	13	CDKN1A, RASGEF1B, RALGDS, RIT1, RABGEF1, CSF1, PLK2, USP50, SH2B2, SPRY2, SQSTM1, RGL1, EPHB2	GO_BP	Chikungunya_Upregulated
GO:0002687	positive regulation of leukocyte migration	15/728	152/18986	0.0986842105263158	2.5736516772701	3.88958716973631	0.000758864437326067	0.00824945749551954	0.00612538883703133	3383/4192/7422/1435/2526/10488/6868/3965/6348/5025/7124/3627/811/5641/2621	15	ICAM1, MDK, VEGFA, CSF1, FUT4, CREB3, ADAM17, LGALS9, CCL3, P2RX4, TNF, CXCL10, CALR, LGMN, GAS6	GO_BP	Chikungunya_Upregulated
GO:0009636	response to toxic substance	22/728	270/18986	0.0814814814814815	2.12501017501018	3.71771593759976	0.000759394336624743	0.00824945749551954	0.00612538883703133	83667/1026/9536/5581/7097/1066/6348/4501/10765/4067/2353/8303/196/7124/6722/9446/4494/578/1267/4493/23657/25841	22	SESN2, CDKN1A, PTGES, PRKCE, TLR2, CES1, CCL3, MT1X, KDM5B, LYN, FOS, SNN, AHR, TNF, SRF, GSTO1, MT1F, BAK1, CNP, MT1E, SLC7A11, ABTB2	GO_BP	Chikungunya_Upregulated
GO:0009299	mRNA transcription	8/728	52/18986	0.153846153846154	4.01225697379544	4.343270647802	0.000759582531695734	0.00824945749551954	0.00612538883703133	2069/64332/5914/2034/7376/6884/7421/5468	8	EREG, NFKBIZ, RARA, EPAS1, NR1H2, TAF13, VDR, PPARG	GO_BP	Chikungunya_Upregulated
GO:0036230	granulocyte activation	8/728	52/18986	0.153846153846154	4.01225697379544	4.343270647802	0.000759582531695734	0.00824945749551954	0.00612538883703133	2204/2207/6813/6348/7124/10758/3600/2213	8	FCAR, FCER1G, STXBP2, CCL3, TNF, TRAF3IP2, IL15, FCGR2B	GO_BP	Chikungunya_Upregulated
GO:0034340	response to type I interferon	11/728	92/18986	0.119565217391304	3.11822145246058	4.06675219045235	0.000778640963927646	0.0084263335258377	0.00625672286260061	5770/253943/29110/10010/11274/3429/81030/4599/9636/3665/4939	11	PTPN1, YTHDF3, TBK1, TANK, USP18, IFI27, ZBP1, MX1, ISG15, IRF7, OAS2	GO_BP	Chikungunya_Upregulated
GO:0009301	snRNA transcription	5/728	20/18986	0.25	6.51991758241758	4.93178467889673	0.000784193457946959	0.0084263335258377	0.00625672286260061	8178/10208/1022/6617/22936	5	ELL, USPL1, CDK7, SNAPC1, ELL2	GO_BP	Chikungunya_Upregulated
GO:0036499	PERK-mediated unfolded protein response	5/728	20/18986	0.25	6.51991758241758	4.93178467889673	0.000784193457946959	0.0084263335258377	0.00625672286260061	23645/84919/1649/5770/3309	5	PPP1R15A, PPP1R15B, DDIT3, PTPN1, HSPA5	GO_BP	Chikungunya_Upregulated
GO:0043116	negative regulation of vascular permeability	5/728	20/18986	0.25	6.51991758241758	4.93178467889673	0.000784193457946959	0.0084263335258377	0.00625672286260061	7422/135/5138/634/133	5	VEGFA, ADORA2A, PDE2A, CEACAM1, ADM	GO_BP	Chikungunya_Upregulated
GO:0051220	cytoplasmic sequestering of protein	5/728	20/18986	0.25	6.51991758241758	4.93178467889673	0.000784193457946959	0.0084263335258377	0.00625672286260061	4792/4794/10488/10616/3586	5	NFKBIA, NFKBIE, CREB3, RBCK1, IL10	GO_BP	Chikungunya_Upregulated
GO:0010950	positive regulation of endopeptidase activity	14/728	137/18986	0.102189781021898	2.6650758001123	3.90566081293021	0.000797425821418651	0.00854662041814325	0.00634603831004303	8767/1509/3965/373509/23787/4067/56616/7124/8915/64115/80758/578/5641/9447	14	RIPK2, CTSD, LGALS9, USP50, MTCH1, LYN, DIABLO, TNF, BCL10, VSIR, PRR7, BAK1, LGMN, AIM2	GO_BP	Chikungunya_Upregulated
GO:0001933	negative regulation of protein phosphorylation	20/728	236/18986	0.0847457627118644	2.21014155336189	3.73538979789217	0.000798765354234688	0.00854662041814325	0.00634603831004303	7128/80149/1026/84919/11221/8651/4092/26524/5770/10519/634/4067/5144/10253/1843/11213/10221/3458/1756/2048	20	TNFAIP3, ZC3H12A, CDKN1A, PPP1R15B, DUSP10, SOCS1, SMAD7, LATS2, PTPN1, CIB1, CEACAM1, LYN, PDE4D, SPRY2, DUSP1, IRAK3, TRIB1, IFNG, DMD, EPHB2	GO_BP	Chikungunya_Upregulated
GO:0030100	regulation of endocytosis	24/728	307/18986	0.0781758957654723	2.03880158929019	3.66411732317693	0.000803723668064629	0.00856922247954777	0.00636282079721826	7422/8877/2207/30844/967/9711/27342/10461/7097/5770/51429/7376/64127/718/5806/9094/10211/3600/3458/2213/9863/6347/811/2621	24	VEGFA, SPHK1, FCER1G, EHD4, CD63, RUBCN, RABGEF1, MERTK, TLR2, PTPN1, SNX9, NR1H2, NOD2, C3, PTX3, UNC119, FLOT1, IL15, IFNG, FCGR2B, MAGI2, CCL2, CALR, GAS6	GO_BP	Chikungunya_Upregulated
GO:0002520	immune system development	18/728	202/18986	0.0891089108910891	2.32393101947557	3.77738622021893	0.000804264113373877	0.00856922247954777	0.00636282079721826	7128/64332/602/4791/9935/6868/121260/3965/4067/6722/7158/1499/10758/23529/11213/3600/10538/3586	18	TNFAIP3, NFKBIZ, BCL3, NFKB2, MAFB, ADAM17, SLC15A4, LGALS9, LYN, SRF, TP53BP1, CTNNB1, TRAF3IP2, CLCF1, IRAK3, IL15, BATF, IL10	GO_BP	Chikungunya_Upregulated
GO:2001235	positive regulation of apoptotic signaling pathway	15/728	153/18986	0.0980392156862745	2.55683042447748	3.86074983423328	0.000812289997321487	0.00862498481435472	0.00640422545726273	467/135/1649/6498/4170/2923/50486/51330/7124/10616/8915/5326/9774/162989/5468	15	ATF3, ADORA2A, DDIT3, SKIL, MCL1, PDIA3, G0S2, TNFRSF12A, TNF, RBCK1, BCL10, PLAGL2, BCLAF1, DEDD2, PPARG	GO_BP	Chikungunya_Upregulated
GO:0050878	regulation of body fluid levels	28/728	381/18986	0.073490813648294	1.91661619220674	3.60893919185153	0.000812906096907173	0.00862498481435472	0.00640422545726273	5328/5618/3091/7422/135/2207/137964/5329/5341/5581/10461/221037/2923/2717/7376/634/4067/3099/6722/5029/8525/133/7421/10758/2048/4939/2621/23657	28	PLAU, PRLR, HIF1A, VEGFA, ADORA2A, FCER1G, GPAT4, PLAUR, PLEK, PRKCE, MERTK, JMJD1C, PDIA3, GLA, NR1H2, CEACAM1, LYN, HK2, SRF, P2RY2, DGKZ, ADM, VDR, TRAF3IP2, EPHB2, OAS2, GAS6, SLC7A11	GO_BP	Chikungunya_Upregulated
GO:0002377	immunoglobulin production	12/728	107/18986	0.11214953271028	2.92482284071069	3.98692024607771	0.000816343879895219	0.00864333969905796	0.0064178543299404	64332/7189/121260/7124/7158/10758/4189/23529/10538/2213/2048/3586	12	NFKBIZ, TRAF6, SLC15A4, TNF, TP53BP1, TRAF3IP2, DNAJB9, CLCF1, BATF, FCGR2B, EPHB2, IL10	GO_BP	Chikungunya_Upregulated
GO:0000101	sulfur amino acid transport	4/728	12/18986	0.333333333333333	8.69322344322344	5.3230912404925	0.0008294239963502	0.00874523926151742	0.00649351681353117	6520/6506/8140/23657	4	SLC3A2, SLC1A2, SLC7A5, SLC7A11	GO_BP	Chikungunya_Upregulated
GO:1903897	regulation of PERK-mediated unfolded protein response	4/728	12/18986	0.333333333333333	8.69322344322344	5.3230912404925	0.0008294239963502	0.00874523926151742	0.00649351681353117	23645/84919/5770/3309	4	PPP1R15A, PPP1R15B, PTPN1, HSPA5	GO_BP	Chikungunya_Upregulated
GO:0045672	positive regulation of osteoclast differentiation	6/728	30/18986	0.2	5.21593406593407	4.61450877927664	0.000840339814970888	0.00884191227352945	0.00656529847783361	7071/1435/7189/2353/7124/3458	6	KLF10, CSF1, TRAF6, FOS, TNF, IFNG	GO_BP	Chikungunya_Upregulated
GO:0002478	antigen processing and presentation of exogenous peptide antigen	7/728	41/18986	0.170731707317073	4.45262664165103	4.41914884820947	0.000853006256363881	0.0089226770782024	0.00662526797682642	2207/10437/7189/1509/81622/2213/5641	7	FCER1G, IFI30, TRAF6, CTSD, UNC93B1, FCGR2B, LGMN	GO_BP	Chikungunya_Upregulated
GO:0045824	negative regulation of innate immune response	11/728	93/18986	0.118279569892473	3.0846921895309	4.02417946250327	0.000853149089392099	0.0089226770782024	0.00662526797682642	7128/11221/3965/253943/7376/634/5272/11213/11274/5468/9636	11	TNFAIP3, DUSP10, LGALS9, YTHDF3, NR1H2, CEACAM1, SERPINB9, IRAK3, USP18, PPARG, ISG15	GO_BP	Chikungunya_Upregulated
GO:0046323	D-glucose import	10/728	79/18986	0.126582278481013	3.30122409236333	4.09265875461477	0.000853304822337475	0.0089226770782024	0.00662526797682642	83667/4205/6506/3099/7124/6272/144195/2887/6515/8660	10	SESN2, MEF2A, SLC1A2, HK2, TNF, SORT1, SLC2A14, GRB10, SLC2A3, IRS2	GO_BP	Chikungunya_Upregulated
GO:0002709	regulation of T cell mediated immunity	12/728	108/18986	0.111111111111111	2.89774114774115	3.94925566843271	0.000887072902452966	0.00916144172620511	0.00680255555123332	10865/114548/4092/7189/4277/6398/634/196/64127/912/8809/2213	12	ARID5A, NLRP3, SMAD7, TRAF6, MICB, SECTM1, CEACAM1, AHR, NOD2, CD1D, IL18R1, FCGR2B	GO_BP	Chikungunya_Upregulated
GO:0052547	regulation of peptidase activity	26/728	346/18986	0.0751445086705202	1.95974401321222	3.59761674622334	0.000891866521870976	0.00916144172620511	0.00680255555123332	7422/8767/5329/1509/3965/373509/1032/23787/4067/5272/56616/7124/8915/64115/1992/80758/10010/114769/4057/4671/2537/578/27074/5641/2621/9447	26	VEGFA, RIPK2, PLAUR, CTSD, LGALS9, USP50, CDKN2D, MTCH1, LYN, SERPINB9, DIABLO, TNF, BCL10, VSIR, SERPINB1, PRR7, TANK, CARD16, LTF, NAIP, IFI6, BAK1, LAMP3, LGMN, GAS6, AIM2	GO_BP	Chikungunya_Upregulated
GO:0002931	response to ischemia	9/728	66/18986	0.136363636363636	3.55631868131868	4.15404105655559	0.000892430502078467	0.00916144172620511	0.00680255555123332	10105/1435/5025/10519/3099/8878/5970/8864/5608	9	PPIF, CSF1, P2RX4, CIB1, HK2, SQSTM1, RELA, PER2, MAP2K6	GO_BP	Chikungunya_Upregulated
GO:0032613	interleukin-10 production	9/728	66/18986	0.136363636363636	3.55631868131868	4.15404105655559	0.000892430502078467	0.00916144172620511	0.00680255555123332	9308/602/353514/7097/3965/64127/64115/2213/9636	9	CD83, BCL3, LILRA5, TLR2, LGALS9, NOD2, VSIR, FCGR2B, ISG15	GO_BP	Chikungunya_Upregulated
GO:0032623	interleukin-2 production	9/728	66/18986	0.136363636363636	3.55631868131868	4.15404105655559	0.000892430502078467	0.00916144172620511	0.00680255555123332	7128/9308/8767/5142/7538/7189/5144/25865/64127	9	TNFAIP3, CD83, RIPK2, PDE4B, ZFP36, TRAF6, PDE4D, PRKD2, NOD2	GO_BP	Chikungunya_Upregulated
GO:0032653	regulation of interleukin-10 production	9/728	66/18986	0.136363636363636	3.55631868131868	4.15404105655559	0.000892430502078467	0.00916144172620511	0.00680255555123332	9308/602/353514/7097/3965/64127/64115/2213/9636	9	CD83, BCL3, LILRA5, TLR2, LGALS9, NOD2, VSIR, FCGR2B, ISG15	GO_BP	Chikungunya_Upregulated
GO:0032663	regulation of interleukin-2 production	9/728	66/18986	0.136363636363636	3.55631868131868	4.15404105655559	0.000892430502078467	0.00916144172620511	0.00680255555123332	7128/9308/8767/5142/7538/7189/5144/25865/64127	9	TNFAIP3, CD83, RIPK2, PDE4B, ZFP36, TRAF6, PDE4D, PRKD2, NOD2	GO_BP	Chikungunya_Upregulated
GO:0050688	regulation of defense response to virus	9/728	66/18986	0.136363636363636	3.55631868131868	4.15404105655559	0.000892430502078467	0.00916144172620511	0.00680255555123332	7128/80149/10475/10488/4277/22978/10758/3600/9447	9	TNFAIP3, ZC3H12A, TRIM38, CREB3, MICB, NT5C2, TRAF3IP2, IL15, AIM2	GO_BP	Chikungunya_Upregulated
GO:0070059	intrinsic apoptotic signaling pathway in response to endoplasmic reticulum stress	9/728	66/18986	0.136363636363636	3.55631868131868	4.15404105655559	0.000892430502078467	0.00916144172620511	0.00680255555123332	23645/1649/5770/10488/30001/2907/1051/2213/578	9	PPP1R15A, DDIT3, PTPN1, CREB3, ERO1A, GRINA, CEBPB, FCGR2B, BAK1	GO_BP	Chikungunya_Upregulated
GO:0045685	regulation of glial cell differentiation	10/728	80/18986	0.125	3.25995879120879	4.04473502615811	0.00094237529552049	0.00965457767333846	0.00716871895377829	4192/11221/7097/3398/23500/5970/1499/23529/7852/3949	10	MDK, DUSP10, TLR2, ID2, DAAM2, RELA, CTNNB1, CLCF1, CXCR4, LDLR	GO_BP	Chikungunya_Upregulated
GO:0009612	response to mechanical stimulus	19/728	222/18986	0.0855855855855856	2.23204385704386	3.68709503570105	0.000949766309406568	0.00971064099375078	0.00721034710171493	4792/4192/9033/2354/3659/25861/5138/56729/2353/7124/5970/1499/8915/7852/1756/838/3627/578/6507	19	NFKBIA, MDK, PKD2L1, FOSB, IRF1, WHRN, PDE2A, RETN, FOS, TNF, RELA, CTNNB1, BCL10, CXCR4, DMD, CASP5, CXCL10, BAK1, SLC1A3	GO_BP	Chikungunya_Upregulated
GO:0051222	positive regulation of protein transport	21/728	257/18986	0.0817120622568093	2.13102364561509	3.64523339582972	0.000955940796625727	0.00975406526557017	0.00724259050075095	80149/3091/1263/135/5208/8754/2864/5581/2867/7097/7376/7124/79567/54972/2010/8660/3458/5468/10802/2621/952	21	ZC3H12A, HIF1A, PLK3, ADORA2A, PFKFB2, ADAM9, FFAR1, PRKCE, FFAR2, TLR2, NR1H2, TNF, RIPOR1, TMEM132A, EMD, IRS2, IFNG, PPARG, SEC24A, GAS6, CD38	GO_BP	Chikungunya_Upregulated
GO:0010951	negative regulation of endopeptidase activity	12/728	109/18986	0.110091743119266	2.87115636656921	3.91202148875566	0.000962835938043917	0.00980465328458805	0.00728015312679611	7422/5329/1032/5272/7124/1992/114769/4057/4671/2537/27074/2621	12	VEGFA, PLAUR, CDKN2D, SERPINB9, TNF, SERPINB1, CARD16, LTF, NAIP, IFI6, LAMP3, GAS6	GO_BP	Chikungunya_Upregulated
GO:0002548	monocyte chemotaxis	8/728	54/18986	0.148148148148148	3.86365486365486	4.20788338337083	0.000981935153750652	0.00997906388179126	0.00740965651847353	4814/10488/6348/4067/1843/3627/6347/5641	8	NINJ1, CREB3, CCL3, LYN, DUSP1, CXCL10, CCL2, LGMN	GO_BP	Chikungunya_Upregulated
GO:0032733	positive regulation of interleukin-10 production	7/728	42/18986	0.166666666666667	4.34661172161172	4.33549330143707	0.000990227612205302	0.00998953258341668	0.00741742974090778	9308/602/353514/7097/3965/64127/9636	7	CD83, BCL3, LILRA5, TLR2, LGALS9, NOD2, ISG15	GO_BP	Chikungunya_Upregulated
GO:0045429	positive regulation of nitric oxide biosynthetic process	7/728	42/18986	0.166666666666667	4.34661172161172	4.33549330143707	0.000990227612205302	0.00998953258341668	0.00741742974090778	9314/23564/148022/5025/7124/5806/3458	7	KLF4, DDAH2, TICAM1, P2RX4, TNF, PTX3, IFNG	GO_BP	Chikungunya_Upregulated
GO:0031100	animal organ regeneration	9/728	67/18986	0.134328358208955	3.50323929801542	4.09859560383557	0.000996499471466866	0.00998953258341668	0.00741742974090778	8013/1026/7124/133/1051/578/3586/2621/8140	9	NR4A3, CDKN1A, TNF, ADM, CEBPB, BAK1, IL10, GAS6, SLC7A5	GO_BP	Chikungunya_Upregulated
GO:0032715	negative regulation of interleukin-6 production	9/728	67/18986	0.134328358208955	3.50323929801542	4.09859560383557	0.000996499471466866	0.00998953258341668	0.00741742974090778	7128/80149/27342/7124/2000/11213/671/3586/2621	9	TNFAIP3, ZC3H12A, RABGEF1, TNF, ELF4, IRAK3, BPI, IL10, GAS6	GO_BP	Chikungunya_Upregulated
GO:0001780	neutrophil homeostasis	5/728	21/18986	0.238095238095238	6.20944531658817	4.76945874408501	0.000997042243255573	0.00998953258341668	0.00741742974090778	2204/1435/5142/10461/23657	5	FCAR, CSF1, PDE4B, MERTK, SLC7A11	GO_BP	Chikungunya_Upregulated
GO:0002544	chronic inflammatory response	5/728	21/18986	0.238095238095238	6.20944531658817	4.76945874408501	0.000997042243255573	0.00998953258341668	0.00741742974090778	7128/64332/7124/1051/3586	5	TNFAIP3, NFKBIZ, TNF, CEBPB, IL10	GO_BP	Chikungunya_Upregulated
GO:0001764	neuron migration	17/728	189/18986	0.0899470899470899	2.34579045293331	3.71285905782962	0.00100141508369661	0.00998953258341668	0.00741742974090778	54541/4192/221692/7422/23380/4929/653464/84628/323/9373/9616/2258/6722/84623/1499/7852/2621	17	DDIT4, MDK, PHACTR1, VEGFA, SRGAP2, NR4A2, SRGAP2C, NTNG2, APBB2, PLAA, RNF7, FGF13, SRF, KIRREL3, CTNNB1, CXCR4, GAS6	GO_BP	Chikungunya_Upregulated
GO:2001242	regulation of intrinsic apoptotic signaling pathway	17/728	189/18986	0.0899470899470899	2.34579045293331	3.71285905782962	0.00100141508369661	0.00998953258341668	0.00741742974090778	3091/5329/1649/10105/6498/4170/5770/10488/1032/10625/5598/2907/1499/5326/9774/2213/3586	17	HIF1A, PLAUR, DDIT3, PPIF, SKIL, MCL1, PTPN1, CREB3, CDKN2D, IVNS1ABP, MAPK7, GRINA, CTNNB1, PLAGL2, BCLAF1, FCGR2B, IL10	GO_BP	Chikungunya_Upregulated
GO:0032984	protein-containing complex disassembly	21/728	258/18986	0.0813953488372093	2.12276386404293	3.62574259073583	0.00100420062170877	0.00998953258341668	0.00741742974090778	54541/8775/1073/10043/9711/2107/5341/25978/128866/5756/63908/23710/10519/2258/7124/10241/81631/643246/822/143244/11213	21	DDIT4, NAPA, CFL2, TOM1, RUBCN, ETF1, PLEK, CHMP2B, CHMP4B, TWF1, NAPB, GABARAPL1, CIB1, FGF13, TNF, CALCOCO2, MAP1LC3B, MAP1LC3B2, CAPG, EIF5AL1, IRAK3	GO_BP	Chikungunya_Upregulated
GO:0002431	Fc receptor mediated stimulatory signaling pathway	6/728	31/18986	0.193548387096774	5.04767812832329	4.50369852750115	0.00100862500496462	0.00998953258341668	0.00741742974090778	8013/2207/27342/5581/7525/4067	6	NR4A3, FCER1G, RABGEF1, PRKCE, YES1, LYN	GO_BP	Chikungunya_Upregulated
GO:0032607	interferon-alpha production	6/728	31/18986	0.193548387096774	5.04767812832329	4.50369852750115	0.00100862500496462	0.00998953258341668	0.00741742974090778	8767/3663/29110/56829/3665/3586	6	RIPK2, IRF5, TBK1, ZC3HAV1, IRF7, IL10	GO_BP	Chikungunya_Upregulated
GO:0032647	regulation of interferon-alpha production	6/728	31/18986	0.193548387096774	5.04767812832329	4.50369852750115	0.00100862500496462	0.00998953258341668	0.00741742974090778	8767/3663/29110/56829/3665/3586	6	RIPK2, IRF5, TBK1, ZC3HAV1, IRF7, IL10	GO_BP	Chikungunya_Upregulated
GO:0090025	regulation of monocyte chemotaxis	6/728	31/18986	0.193548387096774	5.04767812832329	4.50369852750115	0.00100862500496462	0.00998953258341668	0.00741742974090778	4814/10488/4067/1843/3627/5641	6	NINJ1, CREB3, LYN, DUSP1, CXCL10, LGMN	GO_BP	Chikungunya_Upregulated
GO:0002690	positive regulation of leukocyte chemotaxis	11/728	95/18986	0.115789473684211	3.01975130133025	3.94072940272387	0.00101993290218856	0.0100425689065687	0.00745681028223051	4192/7422/1435/10488/6868/3965/6348/3627/811/5641/2621	11	MDK, VEGFA, CSF1, CREB3, ADAM17, LGALS9, CCL3, CXCL10, CALR, LGMN, GAS6	GO_BP	Chikungunya_Upregulated
GO:0007589	body fluid secretion	11/728	95/18986	0.115789473684211	3.01975130133025	3.94072940272387	0.00101993290218856	0.0100425689065687	0.00745681028223051	5618/3091/7422/137964/5581/7376/3099/5029/7421/10758/4939	11	PRLR, HIF1A, VEGFA, GPAT4, PRKCE, NR1H2, HK2, P2RY2, VDR, TRAF3IP2, OAS2	GO_BP	Chikungunya_Upregulated
GO:0016239	positive regulation of macroautophagy	11/728	95/18986	0.115789473684211	3.01975130133025	3.94072940272387	0.00101993290218856	0.0100425689065687	0.00745681028223051	3091/83667/8767/10043/23130/3099/10241/64127/29110/3162/11040	11	HIF1A, SESN2, RIPK2, TOM1, ATG2A, HK2, CALCOCO2, NOD2, TBK1, HMOX1, PIM2	GO_BP	Chikungunya_Upregulated
GO:0030278	regulation of ossification	13/728	125/18986	0.104	2.71228571428571	3.83524640342804	0.00102883720849594	0.0101105730333941	0.00750730472014409	4192/3091/55603/4092/1435/56975/338773/6348/7704/7421/5552/4057/9636	13	MDK, HIF1A, TENT5A, SMAD7, CSF1, FAM20C, TMEM119, CCL3, ZBTB16, VDR, SRGN, LTF, ISG15	GO_BP	Chikungunya_Upregulated
GO:0036293	response to decreased oxygen levels	25/728	331/18986	0.0755287009063444	1.96976362006573	3.55407548122659	0.00103348719845164	0.0101365866499297	0.00752662035592073	5328/54541/3091/1263/3778/7422/4929/4000/5581/29923/7097/5770/6868/2034/9839/30001/3099/2353/7124/6722/133/1141/7852/5468/952	25	PLAU, DDIT4, HIF1A, PLK3, KCNMA1, VEGFA, NR4A2, LMNA, PRKCE, HILPDA, TLR2, PTPN1, ADAM17, EPAS1, ZEB2, ERO1A, HK2, FOS, TNF, SRF, ADM, CHRNB2, CXCR4, PPARG, CD38	GO_BP	Chikungunya_Upregulated
GO:0006809	nitric oxide biosynthetic process	10/728	81/18986	0.123456790123457	3.21971238637905	3.99756250588847	0.00103892494240225	0.010150577477795	0.00753700882823824	80149/9314/23564/148022/5025/2717/7124/5806/3458/3586	10	ZC3H12A, KLF4, DDAH2, TICAM1, P2RX4, GLA, TNF, PTX3, IFNG, IL10	GO_BP	Chikungunya_Upregulated
GO:0032088	negative regulation of NF-kappaB transcription factor activity	10/728	81/18986	0.123456790123457	3.21971238637905	3.99756250588847	0.00103892494240225	0.010150577477795	0.00753700882823824	7128/4792/80149/3656/602/10616/11213/57413/3586/9447	10	TNFAIP3, NFKBIA, ZC3H12A, IRAK2, BCL3, RBCK1, IRAK3, TMIGD3, IL10, AIM2	GO_BP	Chikungunya_Upregulated
GO:0048660	regulation of smooth muscle cell proliferation	16/728	174/18986	0.0919540229885057	2.39813060502716	3.69955314656376	0.00110359408150336	0.0107616370837928	0.00799073292965618	7128/8013/2069/1026/1839/3725/9314/3398/7124/1499/3162/10221/3458/5468/3586/5031	16	TNFAIP3, NR4A3, EREG, CDKN1A, HBEGF, JUN, KLF4, ID2, TNF, CTNNB1, HMOX1, TRIB1, IFNG, PPARG, IL10, P2RY6	GO_BP	Chikungunya_Upregulated
GO:0043124	negative regulation of canonical NF-kappaB signal transduction	9/728	68/18986	0.132352941176471	3.4517210730446	4.04419692591739	0.00111018815970354	0.0108051197620377	0.00802301969664296	7128/4792/80149/5187/9314/84270/10318/7088/10010	9	TNFAIP3, NFKBIA, ZC3H12A, PER1, KLF4, CARD19, TNIP1, TLE1, TANK	GO_BP	Chikungunya_Upregulated
GO:0001558	regulation of cell growth	29/728	408/18986	0.071078431372549	1.85370205774618	3.48081802742177	0.00111341850833297	0.0108157602124245	0.00803092044600203	83667/1026/1839/7422/8877/84879/91/57154/123879/4092/29946/64061/10488/6868/9373/8643/1032/253260/10519/634/2258/6722/9962/58191/9792/3304/7852/952/9175	29	SESN2, CDKN1A, HBEGF, VEGFA, SPHK1, MFSD2A, ACVR1B, SMURF1, DCUN1D3, SMAD7, SERTAD3, TSPYL2, CREB3, ADAM17, PLAA, PTCH2, CDKN2D, RICTOR, CIB1, CEACAM1, FGF13, SRF, SLC23A2, CXCL16, SERTAD2, HSPA1B, CXCR4, CD38, MAP3K13	GO_BP	Chikungunya_Upregulated
GO:0007595	lactation	7/728	43/18986	0.162790697674419	4.24552772808587	4.25441215759482	0.00114422618143115	0.0110161401770885	0.00817970661762415	5618/3091/7422/137964/3099/7421/4939	7	PRLR, HIF1A, VEGFA, GPAT4, HK2, VDR, OAS2	GO_BP	Chikungunya_Upregulated
GO:0032691	negative regulation of interleukin-1 beta production	7/728	43/18986	0.162790697674419	4.24552772808587	4.25441215759482	0.00114422618143115	0.0110161401770885	0.00817970661762415	7128/80149/114548/2864/2000/1992/114769	7	TNFAIP3, ZC3H12A, NLRP3, FFAR1, ELF4, SERPINB1, CARD16	GO_BP	Chikungunya_Upregulated
GO:0042092	type 2 immune response	7/728	43/18986	0.162790697674419	4.24552772808587	4.25441215759482	0.00114422618143115	0.0110161401770885	0.00817970661762415	602/114548/5914/64127/10758/10538/3586	7	BCL3, NLRP3, RARA, NOD2, TRAF3IP2, BATF, IL10	GO_BP	Chikungunya_Upregulated
GO:1904407	positive regulation of nitric oxide metabolic process	7/728	43/18986	0.162790697674419	4.24552772808587	4.25441215759482	0.00114422618143115	0.0110161401770885	0.00817970661762415	9314/23564/148022/5025/7124/5806/3458	7	KLF4, DDAH2, TICAM1, P2RX4, TNF, PTX3, IFNG	GO_BP	Chikungunya_Upregulated
GO:0097529	myeloid leukocyte migration	20/728	243/18986	0.0823045267489712	2.1464749242527	3.59163779894581	0.00114492980303271	0.0110161401770885	0.00817970661762415	4192/7422/4814/2207/27342/1435/5142/2526/10488/6348/5025/4067/64127/54210/1843/414062/3680/3627/6347/5641	20	MDK, VEGFA, NINJ1, FCER1G, RABGEF1, CSF1, PDE4B, FUT4, CREB3, CCL3, P2RX4, LYN, NOD2, TREM1, DUSP1, CCL3L3, ITGA9, CXCL10, CCL2, LGMN	GO_BP	Chikungunya_Upregulated
GO:0034145	positive regulation of toll-like receptor 4 signaling pathway	4/728	13/18986	0.307692307692308	8.02451394759087	5.05899605766849	0.00116188053537811	0.0110739687185473	0.00822264547784686	57162/4814/4057/3430	4	PELI1, NINJ1, LTF, IFI35	GO_BP	Chikungunya_Upregulated
GO:0043301	negative regulation of leukocyte degranulation	4/728	13/18986	0.307692307692308	8.02451394759087	5.05899605766849	0.00116188053537811	0.0110739687185473	0.00822264547784686	27342/3965/634/2213	4	RABGEF1, LGALS9, CEACAM1, FCGR2B	GO_BP	Chikungunya_Upregulated
GO:0061795	Golgi lumen acidification	4/728	13/18986	0.307692307692308	8.02451394759087	5.05899605766849	0.00116188053537811	0.0110739687185473	0.00822264547784686	23315/537/9296/440400	4	SLC9A8, ATP6AP1, ATP6V1F, RNASEK	GO_BP	Chikungunya_Upregulated
GO:0097707	ferroptosis	4/728	13/18986	0.307692307692308	8.02451394759087	5.05899605766849	0.00116188053537811	0.0110739687185473	0.00822264547784686	4814/8878/3162/23657	4	NINJ1, SQSTM1, HMOX1, SLC7A11	GO_BP	Chikungunya_Upregulated
GO:2000310	regulation of NMDA receptor activity	4/728	13/18986	0.307692307692308	8.02451394759087	5.05899605766849	0.00116188053537811	0.0110739687185473	0.00822264547784686	3460/3458/6347/2048	4	IFNGR2, IFNG, CCL2, EPHB2	GO_BP	Chikungunya_Upregulated
GO:0034762	regulation of transmembrane transport	33/728	487/18986	0.0677618069815195	1.76720558702078	3.42488899697752	0.00117818912001961	0.0112082991286076	0.00832238852091416	8013/3306/967/2859/10105/4205/5142/5581/6506/1318/7525/5025/4067/5144/3099/2258/7124/51582/718/9446/3460/8864/2887/3753/8660/3458/1756/3627/6347/2048/578/8140/5031	33	NR4A3, HSPA2, CD63, GPR35, PPIF, MEF2A, PDE4B, PRKCE, SLC1A2, SLC31A2, YES1, P2RX4, LYN, PDE4D, HK2, FGF13, TNF, AZIN1, C3, GSTO1, IFNGR2, PER2, GRB10, KCNE1, IRS2, IFNG, DMD, CXCL10, CCL2, EPHB2, BAK1, SLC7A5, P2RY6	GO_BP	Chikungunya_Upregulated
GO:1900101	regulation of endoplasmic reticulum unfolded protein response	6/728	32/18986	0.1875	4.88993818681319	4.39755864918332	0.00120163001672085	0.0114098489955426	0.00847204336860559	23645/84919/5770/4189/578/3309	6	PPP1R15A, PPP1R15B, PTPN1, DNAJB9, BAK1, HSPA5	GO_BP	Chikungunya_Upregulated
GO:0045807	positive regulation of endocytosis	15/728	159/18986	0.0943396226415094	2.46034625751607	3.69239566057053	0.00120439985054336	0.0114147334149811	0.00847567014870843	7422/2207/967/10461/64127/718/5806/10211/3600/3458/2213/9863/6347/811/2621	15	VEGFA, FCER1G, CD63, MERTK, NOD2, C3, PTX3, FLOT1, IL15, IFNG, FCGR2B, MAGI2, CCL2, CALR, GAS6	GO_BP	Chikungunya_Upregulated
GO:0051896	regulation of phosphatidylinositol 3-kinase/protein kinase B signal transduction	22/728	280/18986	0.0785714285714286	2.0491169544741	3.53148076638912	0.00122142008384424	0.0115544056903471	0.00857937963467569	1263/83667/1839/7422/9711/1649/10461/23533/5770/10385/6348/5025/253260/10519/634/7124/10253/5008/8660/9863/2621/9447	22	PLK3, SESN2, HBEGF, VEGFA, RUBCN, DDIT3, MERTK, PIK3R5, PTPN1, BTN2A2, CCL3, P2RX4, RICTOR, CIB1, CEACAM1, TNF, SPRY2, OSM, IRS2, MAGI2, GAS6, AIM2	GO_BP	Chikungunya_Upregulated
GO:0030225	macrophage differentiation	9/728	69/18986	0.130434782608696	3.401696129957	3.9908082443513	0.00123413835680937	0.0116312369158515	0.00863642837167393	133396/7422/8651/1435/7097/3398/3600/10221/3458	9	IL31RA, VEGFA, SOCS1, CSF1, TLR2, ID2, IL15, TRIB1, IFNG	GO_BP	Chikungunya_Upregulated
GO:0061180	mammary gland epithelium development	9/728	69/18986	0.130434782608696	3.401696129957	3.9908082443513	0.00123413835680937	0.0116312369158515	0.00863642837167393	5618/374/3091/1435/3398/10765/7421/1051/675	9	PRLR, AREG, HIF1A, CSF1, ID2, KDM5B, VDR, CEBPB, BRCA2	GO_BP	Chikungunya_Upregulated
GO:0001666	response to hypoxia	24/728	317/18986	0.0757097791798107	1.9744860817416	3.49372834115729	0.00124929497575977	0.0117521967886993	0.00872624352076383	5328/54541/3091/1263/3778/7422/4929/4000/5581/29923/7097/5770/6868/2034/30001/3099/2353/7124/6722/133/1141/7852/5468/952	24	PLAU, DDIT4, HIF1A, PLK3, KCNMA1, VEGFA, NR4A2, LMNA, PRKCE, HILPDA, TLR2, PTPN1, ADAM17, EPAS1, ERO1A, HK2, FOS, TNF, SRF, ADM, CHRNB2, CXCR4, PPARG, CD38	GO_BP	Chikungunya_Upregulated
GO:0002448	mast cell mediated immunity	8/728	56/18986	0.142857142857143	3.7256671899529	4.07883297773353	0.00125352917966974	0.0117701506091068	0.00873957459510004	8013/27342/9846/6813/3965/4067/5272/284021	8	NR4A3, RABGEF1, GAB2, STXBP2, LGALS9, LYN, SERPINB9, MILR1	GO_BP	Chikungunya_Upregulated
GO:0042119	neutrophil activation	7/728	44/18986	0.159090909090909	4.14903846153846	4.17576236851007	0.00131638556559023	0.0123374580508373	0.00916081183071563	2204/2207/6813/7124/10758/3600/2213	7	FCAR, FCER1G, STXBP2, TNF, TRAF3IP2, IL15, FCGR2B	GO_BP	Chikungunya_Upregulated
GO:0070371	ERK1 and ERK2 cascade	24/728	319/18986	0.0752351097178683	1.96210685865858	3.46039580988092	0.00136028535422722	0.0127253311973086	0.00944881547736388	467/3383/7422/8767/11221/1846/8685/10318/5770/10385/3965/6348/10519/634/4067/25865/7124/10253/64127/2887/8820/2048/2621/5031	24	ATF3, ICAM1, VEGFA, RIPK2, DUSP10, DUSP4, MARCO, TNIP1, PTPN1, BTN2A2, LGALS9, CCL3, CIB1, CEACAM1, LYN, PRKD2, TNF, SPRY2, NOD2, GRB10, HESX1, EPHB2, GAS6, P2RY6	GO_BP	Chikungunya_Upregulated
GO:0050854	regulation of antigen receptor-mediated signaling pathway	9/728	70/18986	0.128571428571429	3.35310047095761	3.93839459838129	0.00136901534957268	0.0127684466582429	0.00948082957807948	1997/10385/634/4067/25865/5970/8915/8525/2213	9	ELF1, BTN2A2, CEACAM1, LYN, PRKD2, RELA, BCL10, DGKZ, FCGR2B	GO_BP	Chikungunya_Upregulated
GO:0045055	regulated exocytosis	19/728	229/18986	0.0829694323144105	2.16381544219972	3.53805480866163	0.00136994003861409	0.0127684466582429	0.00948082957807948	8013/8775/27342/5341/164/9846/63908/6813/8676/3965/6348/57617/634/4067/6804/5868/284021/2213/9381	19	NR4A3, NAPA, RABGEF1, PLEK, AP1G1, GAB2, NAPB, STXBP2, STX11, LGALS9, CCL3, VPS18, CEACAM1, LYN, STX1A, RAB5A, MILR1, FCGR2B, OTOF	GO_BP	Chikungunya_Upregulated
GO:0009154	purine ribonucleotide catabolic process	13/728	129/18986	0.10077519379845	2.6281838316722	3.70515500510806	0.00137623354322638	0.0127709923459447	0.00948271980262329	54541/8870/5209/3091/5208/5142/5138/5144/3099/22978/226/5571/3458	13	DDIT4, IER3, PFKFB3, HIF1A, PFKFB2, PDE4B, PDE2A, PDE4D, HK2, NT5C2, ALDOA, PRKAG1, IFNG	GO_BP	Chikungunya_Upregulated
GO:0043244	regulation of protein-containing complex disassembly	13/728	129/18986	0.10077519379845	2.6281838316722	3.70515500510806	0.00137623354322638	0.0127709923459447	0.00948271980262329	1073/10043/9711/2107/5341/5756/10519/2258/7124/10241/822/143244/11213	13	CFL2, TOM1, RUBCN, ETF1, PLEK, TWF1, CIB1, FGF13, TNF, CALCOCO2, CAPG, EIF5AL1, IRAK3	GO_BP	Chikungunya_Upregulated
GO:0043410	positive regulation of MAPK cascade	32/728	472/18986	0.0677966101694915	1.76811324268951	3.37435298420457	0.00137778340661644	0.0127709923459447	0.00948271980262329	4616/3383/80149/7422/8767/8877/10912/8754/353514/5581/8685/7189/23533/5770/3965/6348/10519/9618/4067/25865/7124/10253/64127/1499/5008/60370/5608/2213/4671/2621/9175/5031	32	GADD45B, ICAM1, ZC3H12A, VEGFA, RIPK2, SPHK1, GADD45G, ADAM9, LILRA5, PRKCE, MARCO, TRAF6, PIK3R5, PTPN1, LGALS9, CCL3, CIB1, TRAF4, LYN, PRKD2, TNF, SPRY2, NOD2, CTNNB1, OSM, AVPI1, MAP2K6, FCGR2B, NAIP, GAS6, MAP3K13, P2RY6	GO_BP	Chikungunya_Upregulated
GO:0050671	positive regulation of lymphocyte proliferation	14/728	145/18986	0.096551724137931	2.51803713527851	3.66402822974567	0.00138744302323524	0.012813593322251	0.00951435188810948	57162/5618/1026/8767/7189/148022/3965/1141/912/23529/8660/3600/2048/952	14	PELI1, PRLR, CDKN1A, RIPK2, TRAF6, TICAM1, LGALS9, CHRNB2, CD1D, CLCF1, IRS2, IL15, EPHB2, CD38	GO_BP	Chikungunya_Upregulated
GO:0050921	positive regulation of chemotaxis	14/728	145/18986	0.096551724137931	2.51803713527851	3.66402822974567	0.00138744302323524	0.012813593322251	0.00951435188810948	4192/7422/1435/10488/6868/3965/6348/5025/25865/7852/3627/811/5641/2621	14	MDK, VEGFA, CSF1, CREB3, ADAM17, LGALS9, CCL3, P2RX4, PRKD2, CXCR4, CXCL10, CALR, LGMN, GAS6	GO_BP	Chikungunya_Upregulated
GO:0046942	carboxylic acid transport	26/728	357/18986	0.0728291316526611	1.89935974389756	3.42544635080006	0.0013978724843406	0.0128863982572819	0.00956841102309642	9536/135/84879/6520/123/6506/121260/1066/29015/9120/2055/5025/634/4067/7124/9962/8864/50640/5608/8660/10560/28231/5468/6507/8140/23657	26	PTGES, ADORA2A, MFSD2A, SLC3A2, PLIN2, SLC1A2, SLC15A4, CES1, SLC43A3, SLC16A6, CLN8, P2RX4, CEACAM1, LYN, TNF, SLC23A2, PER2, PNPLA8, MAP2K6, IRS2, SLC19A2, SLCO4A1, PPARG, SLC1A3, SLC7A5, SLC7A11	GO_BP	Chikungunya_Upregulated
GO:0002886	regulation of myeloid leukocyte mediated immunity	8/728	57/18986	0.140350877192982	3.66030460767303	4.0165145809311	0.00141008455770276	0.0129517930064132	0.00961696794536029	27342/9846/6813/148022/3965/4067/718/2213	8	RABGEF1, GAB2, STXBP2, TICAM1, LGALS9, LYN, C3, FCGR2B	GO_BP	Chikungunya_Upregulated
GO:0043331	response to dsRNA	8/728	57/18986	0.140350877192982	3.66030460767303	4.0165145809311	0.00141008455770276	0.0129517930064132	0.00961696794536029	4792/57162/8767/6520/148022/64127/11213/10211	8	NFKBIA, PELI1, RIPK2, SLC3A2, TICAM1, NOD2, IRAK3, FLOT1	GO_BP	Chikungunya_Upregulated
GO:0015813	L-glutamate transmembrane transport	6/728	33/18986	0.181818181818182	4.74175824175824	4.2957411257065	0.00142166322768946	0.0130109178939174	0.00966086936870917	6506/2055/7124/8864/6507/23657	6	SLC1A2, CLN8, TNF, PER2, SLC1A3, SLC7A11	GO_BP	Chikungunya_Upregulated
GO:0033032	regulation of myeloid cell apoptotic process	6/728	33/18986	0.181818181818182	4.74175824175824	4.2957411257065	0.00142166322768946	0.0130109178939174	0.00966086936870917	2204/6868/64127/3665/2621/23657	6	FCAR, ADAM17, NOD2, IRF7, GAS6, SLC7A11	GO_BP	Chikungunya_Upregulated
GO:2001056	positive regulation of cysteine-type endopeptidase activity	12/728	114/18986	0.105263157894737	2.74522845575477	3.73198712023926	0.00142707554905236	0.0130368760898087	0.00968014385353778	8767/1509/3965/373509/23787/56616/7124/8915/80758/578/5641/9447	12	RIPK2, CTSD, LGALS9, USP50, MTCH1, DIABLO, TNF, BCL10, PRR7, BAK1, LGMN, AIM2	GO_BP	Chikungunya_Upregulated
GO:0007032	endosome organization	11/728	99/18986	0.111111111111111	2.89774114774115	3.78022343768997	0.0014345782404353	0.0130582742353293	0.00969603240884899	10043/55361/25978/128866/373509/57617/537/9296/8878/440400/55300	11	TOM1, PI4K2A, CHMP2B, CHMP4B, USP50, VPS18, ATP6AP1, ATP6V1F, SQSTM1, RNASEK, PI4K2B	GO_BP	Chikungunya_Upregulated
GO:0042542	response to hydrogen peroxide	11/728	99/18986	0.111111111111111	2.89774114774115	3.78022343768997	0.0014345782404353	0.0130582742353293	0.00969603240884899	7128/374/8877/84919/9314/8754/10105/5598/5970/3162/578	11	TNFAIP3, AREG, SPHK1, PPP1R15B, KLF4, ADAM9, PPIF, MAPK7, RELA, HMOX1, BAK1	GO_BP	Chikungunya_Upregulated
GO:0015849	organic acid transport	26/728	358/18986	0.0726256983240224	1.89405426975259	3.41009650263578	0.00145423875531123	0.0132134691932318	0.00981126780017211	9536/135/84879/6520/123/6506/121260/1066/29015/9120/2055/5025/634/4067/7124/9962/8864/50640/5608/8660/10560/28231/5468/6507/8140/23657	26	PTGES, ADORA2A, MFSD2A, SLC3A2, PLIN2, SLC1A2, SLC15A4, CES1, SLC43A3, SLC16A6, CLN8, P2RX4, CEACAM1, LYN, TNF, SLC23A2, PER2, PNPLA8, MAP2K6, IRS2, SLC19A2, SLCO4A1, PPARG, SLC1A3, SLC7A5, SLC7A11	GO_BP	Chikungunya_Upregulated
GO:0043277	apoptotic cell clearance	7/728	45/18986	0.155555555555556	4.05683760683761	4.09941193806179	0.00150814032680807	0.0136416876826292	0.0101292286789559	23210/8685/10461/5914/718/6347/2621	7	JMJD6, MARCO, MERTK, RARA, C3, CCL2, GAS6	GO_BP	Chikungunya_Upregulated
GO:0060338	regulation of type I interferon-mediated signaling pathway	7/728	45/18986	0.155555555555556	4.05683760683761	4.09941193806179	0.00150814032680807	0.0136416876826292	0.0101292286789559	5770/253943/29110/11274/81030/9636/3665	7	PTPN1, YTHDF3, TBK1, USP18, ZBP1, ISG15, IRF7	GO_BP	Chikungunya_Upregulated
GO:0060337	type I interferon-mediated signaling pathway	10/728	85/18986	0.117647058823529	3.06819650937298	3.81595514960922	0.00150945368549147	0.0136416876826292	0.0101292286789559	5770/253943/29110/10010/11274/3429/81030/9636/3665/4939	10	PTPN1, YTHDF3, TBK1, TANK, USP18, IFI27, ZBP1, ISG15, IRF7, OAS2	GO_BP	Chikungunya_Upregulated
GO:0045600	positive regulation of fat cell differentiation	9/728	71/18986	0.126760563380282	3.30587370376103	3.88692273031371	0.00151550762152881	0.0136719858690861	0.0101517256944514	80149/688/284207/7538/3398/94056/7704/1051/5468	9	ZC3H12A, KLF5, METRNL, ZFP36, ID2, SYAP1, ZBTB16, CEBPB, PPARG	GO_BP	Chikungunya_Upregulated
GO:0044403	biological process involved in symbiotic interaction	24/728	322/18986	0.0745341614906832	1.94382635997543	3.41084563150475	0.00154263787931567	0.0138843102571309	0.010309380841722	3383/80149/3725/10475/1105/6520/25978/128866/3965/6348/8812/57617/5868/64127/54210/3956/5806/3304/440400/4057/7852/3429/3949/2621	24	ICAM1, ZC3H12A, JUN, TRIM38, CHD1, SLC3A2, CHMP2B, CHMP4B, LGALS9, CCL3, CCNK, VPS18, RAB5A, NOD2, TREM1, LGALS1, PTX3, HSPA1B, RNASEK, LTF, CXCR4, IFI27, LDLR, GAS6	GO_BP	Chikungunya_Upregulated
GO:0010866	regulation of triglyceride biosynthetic process	5/728	23/18986	0.217391304347826	5.66949354992833	4.47429448140207	0.00154727346078281	0.0138843102571309	0.010309380841722	84879/7376/255919/718/3949	5	MFSD2A, NR1H2, CNEP1R1, C3, LDLR	GO_BP	Chikungunya_Upregulated
GO:0010888	negative regulation of lipid storage	5/728	23/18986	0.217391304347826	5.66949354992833	4.47429448140207	0.00154727346078281	0.0138843102571309	0.010309380841722	4792/1066/7376/7124/5468	5	NFKBIA, CES1, NR1H2, TNF, PPARG	GO_BP	Chikungunya_Upregulated
GO:0016052	carbohydrate catabolic process	16/728	180/18986	0.0888888888888889	2.31819291819292	3.54822702866456	0.00157491679479319	0.0139339288831846	0.0103462236739086	54541/8870/5209/3091/5208/23130/2526/23710/56270/3099/2760/2582/226/5571/3458/130589	16	DDIT4, IER3, PFKFB3, HIF1A, PFKFB2, ATG2A, FUT4, GABARAPL1, WDR45B, HK2, GM2A, GALE, ALDOA, PRKAG1, IFNG, GALM	GO_BP	Chikungunya_Upregulated
GO:0002467	germinal center formation	4/728	14/18986	0.285714285714286	7.45133437990581	4.82171349701373	0.00157758175263086	0.0139339288831846	0.0103462236739086	7128/602/4791/6868	4	TNFAIP3, BCL3, NFKB2, ADAM17	GO_BP	Chikungunya_Upregulated
GO:0009214	cyclic nucleotide catabolic process	4/728	14/18986	0.285714285714286	7.45133437990581	4.82171349701373	0.00157758175263086	0.0139339288831846	0.0103462236739086	5142/5138/5144/1267	4	PDE4B, PDE2A, PDE4D, CNP	GO_BP	Chikungunya_Upregulated
GO:0010225	response to UV-C	4/728	14/18986	0.285714285714286	7.45133437990581	4.82171349701373	0.00157758175263086	0.0139339288831846	0.0103462236739086	602/123879/578/675	4	BCL3, DCUN1D3, BAK1, BRCA2	GO_BP	Chikungunya_Upregulated
GO:0010867	positive regulation of triglyceride biosynthetic process	4/728	14/18986	0.285714285714286	7.45133437990581	4.82171349701373	0.00157758175263086	0.0139339288831846	0.0103462236739086	84879/7376/255919/3949	4	MFSD2A, NR1H2, CNEP1R1, LDLR	GO_BP	Chikungunya_Upregulated
GO:0019852	L-ascorbic acid metabolic process	4/728	14/18986	0.285714285714286	7.45133437990581	4.82171349701373	0.00157758175263086	0.0139339288831846	0.0103462236739086	30001/9962/9446/6515	4	ERO1A, SLC23A2, GSTO1, SLC2A3	GO_BP	Chikungunya_Upregulated
GO:0031665	negative regulation of lipopolysaccharide-mediated signaling pathway	4/728	14/18986	0.285714285714286	7.45133437990581	4.82171349701373	0.00157758175263086	0.0139339288831846	0.0103462236739086	7128/114769/4057/10221	4	TNFAIP3, CARD16, LTF, TRIB1	GO_BP	Chikungunya_Upregulated
GO:0034116	positive regulation of heterotypic cell-cell adhesion	4/728	14/18986	0.285714285714286	7.45133437990581	4.82171349701373	0.00157758175263086	0.0139339288831846	0.0103462236739086	7124/10211/4680/3586	4	TNF, FLOT1, CEACAM6, IL10	GO_BP	Chikungunya_Upregulated
GO:2000320	negative regulation of T-helper 17 cell differentiation	4/728	14/18986	0.285714285714286	7.45133437990581	4.82171349701373	0.00157758175263086	0.0139339288831846	0.0103462236739086	80149/969/4092/3956	4	ZC3H12A, CD69, SMAD7, LGALS1	GO_BP	Chikungunya_Upregulated
GO:0031589	cell-substrate adhesion	26/728	361/18986	0.07202216066482	1.87831420656905	3.36433905172458	0.00163524532975165	0.0144180777245176	0.0107057139688491	5328/4192/7422/23380/967/5861/8754/1435/5581/10461/91663/5770/10519/6722/182/123720/1499/10562/25890/3680/6385/1308/4680/3679/811/2621	26	PLAU, MDK, VEGFA, SRGAP2, CD63, RAB1A, ADAM9, CSF1, PRKCE, MERTK, MYADM, PTPN1, CIB1, SRF, JAG1, WHAMM, CTNNB1, OLFM4, ABI3BP, ITGA9, SDC4, COL17A1, CEACAM6, ITGA7, CALR, GAS6	GO_BP	Chikungunya_Upregulated
GO:0071357	cellular response to type I interferon	10/728	86/18986	0.116279069767442	3.03251980577562	3.7722242167271	0.00165069989047749	0.0145290298186202	0.0107880981400543	5770/253943/29110/10010/11274/3429/81030/9636/3665/4939	10	PTPN1, YTHDF3, TBK1, TANK, USP18, IFI27, ZBP1, ISG15, IRF7, OAS2	GO_BP	Chikungunya_Upregulated
GO:0003158	endothelium development	14/728	148/18986	0.0945945945945946	2.46699584199584	3.5775584117831	0.00168693209035078	0.0148111653505521	0.0109975894719103	3383/7422/57826/91663/5138/634/5144/25865/7124/182/1499/9294/7852/3627	14	ICAM1, VEGFA, RAP2C, MYADM, PDE2A, CEACAM1, PDE4D, PRKD2, TNF, JAG1, CTNNB1, S1PR2, CXCR4, CXCL10	GO_BP	Chikungunya_Upregulated
GO:0120162	positive regulation of cold-induced thermogenesis	11/728	101/18986	0.108910891089109	2.84036013491459	3.70296322106414	0.00168860747031586	0.0148111653505521	0.0109975894719103	5618/7422/10912/2034/50486/8864/55818/1051/2887/7852/3934	11	PRLR, VEGFA, GADD45G, EPAS1, G0S2, PER2, KDM3A, CEBPB, GRB10, CXCR4, LCN2	GO_BP	Chikungunya_Upregulated
GO:0002065	columnar/cuboidal epithelial cell differentiation	13/728	132/18986	0.0984848484848485	2.56845238095238	3.61077927522371	0.0016964583414032	0.0148542831588955	0.0110296053156245	133396/3091/1026/688/9314/137964/56975/5914/182/5936/56913/1499/1051	13	IL31RA, HIF1A, CDKN1A, KLF5, KLF4, GPAT4, FAM20C, RARA, JAG1, RBM4, C1GALT1, CTNNB1, CEBPB	GO_BP	Chikungunya_Upregulated
GO:0043010	camera-type eye development	26/728	362/18986	0.0718232044198895	1.87312549329124	3.34918287280082	0.00169973569993422	0.0148572752631556	0.0110318270134809	5187/3091/7422/84879/9314/3985/23210/6498/10461/5914/10765/2055/114789/2353/6722/10253/182/8854/1499/8864/1296/2200/8820/2048/578/23657	26	PER1, HIF1A, VEGFA, MFSD2A, KLF4, LIMK2, JMJD6, SKIL, MERTK, RARA, KDM5B, CLN8, SLC25A25, FOS, SRF, SPRY2, JAG1, ALDH1A2, CTNNB1, PER2, COL8A2, FBN1, HESX1, EPHB2, BAK1, SLC7A11	GO_BP	Chikungunya_Upregulated
GO:0002701	negative regulation of production of molecular mediator of immune response	7/728	46/18986	0.152173913043478	3.96864548494983	4.02523884247311	0.00172097360358589	0.0149911315107542	0.0111312179813418	27342/4092/7124/64127/11213/2213/3586	7	RABGEF1, SMAD7, TNF, NOD2, IRAK3, FCGR2B, IL10	GO_BP	Chikungunya_Upregulated
GO:0045646	regulation of erythrocyte differentiation	7/728	46/18986	0.152173913043478	3.96864548494983	4.02523884247311	0.00172097360358589	0.0149911315107542	0.0111312179813418	3091/91/7538/9935/4067/3304/9636	7	HIF1A, ACVR1B, ZFP36, MAFB, LYN, HSPA1B, ISG15	GO_BP	Chikungunya_Upregulated
GO:0009416	response to light stimulus	24/728	326/18986	0.0736196319018405	1.91997572979168	3.34559787457777	0.00181811199196294	0.0158100769610386	0.0117393015216273	5187/3091/1026/602/9683/123879/8553/6506/3398/90427/1032/2353/83932/5936/5970/1141/8864/3753/9094/578/6507/840/675/23657	24	PER1, HIF1A, CDKN1A, BCL3, N4BP1, DCUN1D3, BHLHE40, SLC1A2, ID2, BMF, CDKN2D, FOS, SPRTN, RBM4, RELA, CHRNB2, PER2, KCNE1, UNC119, BAK1, SLC1A3, CASP7, BRCA2, SLC7A11	GO_BP	Chikungunya_Upregulated
GO:0050767	regulation of neurogenesis	27/728	383/18986	0.0704960835509138	1.83851461854073	3.31026621363969	0.0018280410307343	0.0158691520695476	0.0117831659830666	4192/3091/7422/57154/11221/8553/6498/7097/64689/3398/23500/4067/2258/7124/6722/5970/1499/8864/23529/3458/7852/2048/51726/3949/2119/8140/9175	27	MDK, HIF1A, VEGFA, SMURF1, DUSP10, BHLHE40, SKIL, TLR2, GORASP1, ID2, DAAM2, LYN, FGF13, TNF, SRF, RELA, CTNNB1, PER2, CLCF1, IFNG, CXCR4, EPHB2, DNAJB11, LDLR, ETV5, SLC7A5, MAP3K13	GO_BP	Chikungunya_Upregulated
GO:0072574	hepatocyte proliferation	5/728	24/18986	0.208333333333333	5.43326465201465	4.33941910646146	0.00189346946440548	0.0163809383920618	0.0121631776660865	7128/4192/634/7124/1051	5	TNFAIP3, MDK, CEACAM1, TNF, CEBPB	GO_BP	Chikungunya_Upregulated
GO:0072575	epithelial cell proliferation involved in liver morphogenesis	5/728	24/18986	0.208333333333333	5.43326465201465	4.33941910646146	0.00189346946440548	0.0163809383920618	0.0121631776660865	7128/4192/634/7124/1051	5	TNFAIP3, MDK, CEACAM1, TNF, CEBPB	GO_BP	Chikungunya_Upregulated
GO:0015711	organic anion transport	31/728	462/18986	0.0670995670995671	1.7499345892203	3.25852738842974	0.00190749180945633	0.0164740888185298	0.0122323437394631	9536/135/84879/6520/123/6506/121260/1066/29015/9120/2055/5025/114789/634/4067/7124/9962/8864/50640/144195/5608/6515/8660/10560/441168/28231/5468/6507/10237/8140/23657	31	PTGES, ADORA2A, MFSD2A, SLC3A2, PLIN2, SLC1A2, SLC15A4, CES1, SLC43A3, SLC16A6, CLN8, P2RX4, SLC25A25, CEACAM1, LYN, TNF, SLC23A2, PER2, PNPLA8, SLC2A14, MAP2K6, SLC2A3, IRS2, SLC19A2, CALHM6, SLCO4A1, PPARG, SLC1A3, SLC35B1, SLC7A5, SLC7A11	GO_BP	Chikungunya_Upregulated
GO:0014074	response to purine-containing compound	14/728	150/18986	0.0933333333333333	2.43410256410256	3.52107997959987	0.00191503086895803	0.0164829442649602	0.0122389190873258	5187/374/2354/135/5138/5025/200186/5144/2353/196/5029/5970/3753/5031	14	PER1, AREG, FOSB, ADORA2A, PDE2A, P2RX4, CRTC2, PDE4D, FOS, AHR, P2RY2, RELA, KCNE1, P2RY6	GO_BP	Chikungunya_Upregulated
GO:0050714	positive regulation of protein secretion	14/728	150/18986	0.0933333333333333	2.43410256410256	3.52107997959987	0.00191503086895803	0.0164829442649602	0.0122389190873258	3091/135/5208/8754/2864/5581/2867/7097/7376/54972/8660/5468/10802/952	14	HIF1A, ADORA2A, PFKFB2, ADAM9, FFAR1, PRKCE, FFAR2, TLR2, NR1H2, TMEM132A, IRS2, PPARG, SEC24A, CD38	GO_BP	Chikungunya_Upregulated
GO:0050708	regulation of protein secretion	21/728	272/18986	0.0772058823529412	2.01350395927602	3.36179307376368	0.00193382327175554	0.0166164339191083	0.0123380378521442	3091/415116/135/5208/8754/2864/5127/5581/2867/7097/79651/7376/6804/7124/8864/54972/8660/3458/5468/10802/952	21	HIF1A, PIM3, ADORA2A, PFKFB2, ADAM9, FFAR1, CDK16, PRKCE, FFAR2, TLR2, RHBDF2, NR1H2, STX1A, TNF, PER2, TMEM132A, IRS2, IFNG, PPARG, SEC24A, CD38	GO_BP	Chikungunya_Upregulated
GO:0043523	regulation of neuron apoptotic process	20/728	254/18986	0.078740157480315	2.05351734879294	3.37528822649225	0.00194569707350541	0.0166350291930899	0.0123518452187171	4192/3091/135/4929/1649/4170/6348/2055/7124/2907/1499/1051/23529/2213/4671/838/6347/3586/840/5641	20	MDK, HIF1A, ADORA2A, NR4A2, DDIT3, MCL1, CCL3, CLN8, TNF, GRINA, CTNNB1, CEBPB, CLCF1, FCGR2B, NAIP, CASP5, CCL2, IL10, CASP7, LGMN	GO_BP	Chikungunya_Upregulated
GO:0002719	negative regulation of cytokine production involved in immune response	6/728	35/18986	0.171428571428571	4.47080062794349	4.10385504854372	0.00195242192070646	0.0166350291930899	0.0123518452187171	27342/4092/7124/64127/11213/3586	6	RABGEF1, SMAD7, TNF, NOD2, IRAK3, IL10	GO_BP	Chikungunya_Upregulated
GO:0032743	positive regulation of interleukin-2 production	6/728	35/18986	0.171428571428571	4.47080062794349	4.10385504854372	0.00195242192070646	0.0166350291930899	0.0123518452187171	9308/8767/5142/7189/5144/25865	6	CD83, RIPK2, PDE4B, TRAF6, PDE4D, PRKD2	GO_BP	Chikungunya_Upregulated
GO:0038094	Fc-gamma receptor signaling pathway	6/728	35/18986	0.171428571428571	4.47080062794349	4.10385504854372	0.00195242192070646	0.0166350291930899	0.0123518452187171	2207/5581/7525/26253/4067/2213	6	FCER1G, PRKCE, YES1, CLEC4E, LYN, FCGR2B	GO_BP	Chikungunya_Upregulated
GO:0061081	positive regulation of myeloid leukocyte cytokine production involved in immune response	6/728	35/18986	0.171428571428571	4.47080062794349	4.10385504854372	0.00195242192070646	0.0166350291930899	0.0123518452187171	8013/8767/9261/148022/64127/8915	6	NR4A3, RIPK2, MAPKAPK2, TICAM1, NOD2, BCL10	GO_BP	Chikungunya_Upregulated
GO:0042789	mRNA transcription by RNA polymerase II	7/728	47/18986	0.148936170212766	3.8842062193126	3.95313007708268	0.00195641451647171	0.0166410317106947	0.012356302209295	64332/5914/2034/7376/6884/7421/5468	7	NFKBIZ, RARA, EPAS1, NR1H2, TAF13, VDR, PPARG	GO_BP	Chikungunya_Upregulated
GO:1901292	nucleoside phosphate catabolic process	16/728	184/18986	0.0869565217391304	2.26779741997133	3.45065181963778	0.00197500378100678	0.0167701137177947	0.0124521482071417	54541/8870/51733/5209/3091/5208/7378/5142/5138/5144/3099/22978/226/5571/3458/1267	16	DDIT4, IER3, UPB1, PFKFB3, HIF1A, PFKFB2, UPP1, PDE4B, PDE2A, PDE4D, HK2, NT5C2, ALDOA, PRKAG1, IFNG, CNP	GO_BP	Chikungunya_Upregulated
GO:0070167	regulation of biomineral tissue development	11/728	103/18986	0.106796116504854	2.78520751093567	3.6275734126964	0.00197821732652113	0.0167701137177947	0.0124521482071417	3091/55603/56975/338773/6348/7421/1051/5552/4057/9636/2621	11	HIF1A, TENT5A, FAM20C, TMEM119, CCL3, VDR, CEBPB, SRGN, LTF, ISG15, GAS6	GO_BP	Chikungunya_Upregulated
GO:0046683	response to organophosphorus	13/728	135/18986	0.0962962962962963	2.51137566137566	3.51897758729969	0.00207597918352148	0.017514387204579	0.0130047863060862	5187/374/2354/5138/5025/200186/5144/2353/196/5029/5970/3753/5031	13	PER1, AREG, FOSB, PDE2A, P2RX4, CRTC2, PDE4D, FOS, AHR, P2RY2, RELA, KCNE1, P2RY6	GO_BP	Chikungunya_Upregulated
GO:0070424	regulation of nucleotide-binding domain, leucine rich repeat containing receptor signaling pathway	4/728	15/18986	0.266666666666667	6.95457875457875	4.60676384887866	0.00208646576051805	0.017514387204579	0.0130047863060862	7128/51296/121260/3304	4	TNFAIP3, SLC15A3, SLC15A4, HSPA1B	GO_BP	Chikungunya_Upregulated
GO:1903894	regulation of IRE1-mediated unfolded protein response	4/728	15/18986	0.266666666666667	6.95457875457875	4.60676384887866	0.00208646576051805	0.017514387204579	0.0130047863060862	5770/4189/578/3309	4	PTPN1, DNAJB9, BAK1, HSPA5	GO_BP	Chikungunya_Upregulated
GO:2000317	negative regulation of T-helper 17 type immune response	4/728	15/18986	0.266666666666667	6.95457875457875	4.60676384887866	0.00208646576051805	0.017514387204579	0.0130047863060862	80149/969/4092/3956	4	ZC3H12A, CD69, SMAD7, LGALS1	GO_BP	Chikungunya_Upregulated
GO:2001028	positive regulation of endothelial cell chemotaxis	4/728	15/18986	0.266666666666667	6.95457875457875	4.60676384887866	0.00208646576051805	0.017514387204579	0.0130047863060862	7422/5025/25865/5641	4	VEGFA, P2RX4, PRKD2, LGMN	GO_BP	Chikungunya_Upregulated
GO:0006816	calcium ion transport	30/728	445/18986	0.0674157303370786	1.75818002222497	3.23169342232073	0.00208677642449341	0.017514387204579	0.0130047863060862	9033/135/3306/2859/1649/2864/773/353514/6520/5142/5581/10488/6348/30001/5025/114789/777/4067/5144/9446/1499/7421/1141/7852/1756/3627/6347/578/2621/5031	30	PKD2L1, ADORA2A, HSPA2, GPR35, DDIT3, FFAR1, CACNA1A, LILRA5, SLC3A2, PDE4B, PRKCE, CREB3, CCL3, ERO1A, P2RX4, SLC25A25, CACNA1E, LYN, PDE4D, GSTO1, CTNNB1, VDR, CHRNB2, CXCR4, DMD, CXCL10, CCL2, BAK1, GAS6, P2RY6	GO_BP	Chikungunya_Upregulated
GO:0050678	regulation of epithelial cell proliferation	28/728	406/18986	0.0689655172413793	1.79859795377037	3.24797549574803	0.0020912746244285	0.0175230809176037	0.013011241563628	7128/4192/8013/374/2069/3091/7422/11221/7538/687/6868/10765/253260/634/25865/7124/64127/182/8854/116844/1499/7421/3162/8660/6347/5468/3586/675	28	TNFAIP3, MDK, NR4A3, AREG, EREG, HIF1A, VEGFA, DUSP10, ZFP36, KLF9, ADAM17, KDM5B, RICTOR, CEACAM1, PRKD2, TNF, NOD2, JAG1, ALDH1A2, LRG1, CTNNB1, VDR, HMOX1, IRS2, CCL2, PPARG, IL10, BRCA2	GO_BP	Chikungunya_Upregulated
GO:0000045	autophagosome assembly	12/728	120/18986	0.1	2.60796703296703	3.52835469885577	0.0022135767038443	0.0184849594776723	0.0137254558253081	57154/10043/5861/23130/7189/1509/23710/56270/5868/81631/643246/2048	12	SMURF1, TOM1, RAB1A, ATG2A, TRAF6, CTSD, GABARAPL1, WDR45B, RAB5A, MAP1LC3B, MAP1LC3B2, EPHB2	GO_BP	Chikungunya_Upregulated
GO:0006984	ER-nucleus signaling pathway	7/728	48/18986	0.145833333333333	3.80328525641026	3.88298081242832	0.00221603537869411	0.0184849594776723	0.0137254558253081	23645/84919/1649/5770/10613/3638/3309	7	PPP1R15A, PPP1R15B, DDIT3, PTPN1, ERLIN1, INSIG1, HSPA5	GO_BP	Chikungunya_Upregulated
GO:0002708	positive regulation of lymphocyte mediated immunity	13/728	136/18986	0.0955882352941176	2.49290966386555	3.48892549448263	0.0022170263590095	0.0184849594776723	0.0137254558253081	10865/114548/164/7189/4277/6398/7124/64127/718/7158/912/23529/8809	13	ARID5A, NLRP3, AP1G1, TRAF6, MICB, SECTM1, TNF, NOD2, C3, TP53BP1, CD1D, CLCF1, IL18R1	GO_BP	Chikungunya_Upregulated
GO:0032414	positive regulation of ion transmembrane transporter activity	9/728	75/18986	0.12	3.12956043956044	3.68984177782389	0.00223218895882671	0.0185807702641809	0.0137965972697565	3306/2258/9446/3460/3458/1756/6347/2048/5031	9	HSPA2, FGF13, GSTO1, IFNGR2, IFNG, DMD, CCL2, EPHB2, P2RY6	GO_BP	Chikungunya_Upregulated
GO:0030224	monocyte differentiation	6/728	36/18986	0.166666666666667	4.34661172161172	4.0132513467657	0.00226811620323205	0.0187564315433944	0.0139270293180915	133396/7422/1435/5138/5468/3665	6	IL31RA, VEGFA, CSF1, PDE2A, PPARG, IRF7	GO_BP	Chikungunya_Upregulated
GO:1901099	negative regulation of signal transduction in absence of ligand	6/728	36/18986	0.166666666666667	4.34661172161172	4.0132513467657	0.00226811620323205	0.0187564315433944	0.0139270293180915	9314/4170/7124/5598/3304/2537	6	KLF4, MCL1, TNF, MAPK7, HSPA1B, IFI6	GO_BP	Chikungunya_Upregulated
GO:2000515	negative regulation of CD4-positive, alpha-beta T cell activation	6/728	36/18986	0.166666666666667	4.34661172161172	4.0132513467657	0.00226811620323205	0.0187564315433944	0.0139270293180915	80149/969/4092/3965/3956/64115	6	ZC3H12A, CD69, SMAD7, LGALS9, LGALS1, VSIR	GO_BP	Chikungunya_Upregulated
GO:2001240	negative regulation of extrinsic apoptotic signaling pathway in absence of ligand	6/728	36/18986	0.166666666666667	4.34661172161172	4.0132513467657	0.00226811620323205	0.0187564315433944	0.0139270293180915	9314/4170/7124/5598/3304/2537	6	KLF4, MCL1, TNF, MAPK7, HSPA1B, IFI6	GO_BP	Chikungunya_Upregulated
GO:0032727	positive regulation of interferon-alpha production	5/728	25/18986	0.2	5.21593406593407	4.2118954704962	0.00229306458581085	0.0188702436890873	0.0140115371353782	8767/3663/29110/56829/3665	5	RIPK2, IRF5, TBK1, ZC3HAV1, IRF7	GO_BP	Chikungunya_Upregulated
GO:0035994	response to muscle stretch	5/728	25/18986	0.2	5.21593406593407	4.2118954704962	0.00229306458581085	0.0188702436890873	0.0140115371353782	4792/2353/5970/1499/1756	5	NFKBIA, FOS, RELA, CTNNB1, DMD	GO_BP	Chikungunya_Upregulated
GO:0043153	entrainment of circadian clock by photoperiod	5/728	25/18986	0.2	5.21593406593407	4.2118954704962	0.00229306458581085	0.0188702436890873	0.0140115371353782	5187/8553/3398/5936/8864	5	PER1, BHLHE40, ID2, RBM4, PER2	GO_BP	Chikungunya_Upregulated
GO:0051924	regulation of calcium ion transport	20/728	258/18986	0.0775193798449612	2.02167987051708	3.29931193839134	0.00233580164849721	0.0191907339984487	0.0142495076642773	135/3306/2859/2864/353514/5142/5581/10488/6348/5025/4067/5144/9446/1499/7852/1756/3627/6347/578/5031	20	ADORA2A, HSPA2, GPR35, FFAR1, LILRA5, PDE4B, PRKCE, CREB3, CCL3, P2RX4, LYN, PDE4D, GSTO1, CTNNB1, CXCR4, DMD, CXCL10, CCL2, BAK1, P2RY6	GO_BP	Chikungunya_Upregulated
GO:0002823	negative regulation of adaptive immune response based on somatic recombination of immune receptors built from immunoglobulin superfamily domains	8/728	62/18986	0.129032258064516	3.36511875221553	3.72466069112744	0.00244042640800763	0.0199495316286092	0.0148129302330795	80149/969/4092/634/196/64127/3956/2213	8	ZC3H12A, CD69, SMAD7, CEACAM1, AHR, NOD2, LGALS1, FCGR2B	GO_BP	Chikungunya_Upregulated
GO:0045620	negative regulation of lymphocyte differentiation	8/728	62/18986	0.129032258064516	3.36511875221553	3.72466069112744	0.00244042640800763	0.0199495316286092	0.0148129302330795	80149/4192/969/3659/8651/4092/3398/3956	8	ZC3H12A, MDK, CD69, IRF1, SOCS1, SMAD7, ID2, LGALS1	GO_BP	Chikungunya_Upregulated
GO:0030330	DNA damage response, signal transduction by p53 class mediator	9/728	76/18986	0.118421052631579	3.08838201272412	3.64263255542699	0.00244786784061772	0.0199495316286092	0.0148129302330795	1263/83667/3090/1026/602/10769/387893/10538/675	9	PLK3, SESN2, HIC1, CDKN1A, BCL3, PLK2, KMT5A, BATF, BRCA2	GO_BP	Chikungunya_Upregulated
GO:0050795	regulation of behavior	9/728	76/18986	0.118421052631579	3.08838201272412	3.64263255542699	0.00244786784061772	0.0199495316286092	0.0148129302330795	4192/8013/135/56729/6348/2717/1141/2048/9447	9	MDK, NR4A3, ADORA2A, RETN, CCL3, GLA, CHRNB2, EPHB2, AIM2	GO_BP	Chikungunya_Upregulated
GO:0061077	chaperone-mediated protein folding	9/728	76/18986	0.118421052631579	3.08838201272412	3.64263255542699	0.00244786784061772	0.0199495316286092	0.0148129302330795	3306/30001/27348/3337/3304/23753/3309/6782/2289	9	HSPA2, ERO1A, TOR1B, DNAJB1, HSPA1B, SDF2L1, HSPA5, HSPA13, FKBP5	GO_BP	Chikungunya_Upregulated
GO:0070372	regulation of ERK1 and ERK2 cascade	22/728	296/18986	0.0743243243243243	1.93835387585388	3.24901896240459	0.00245735990512891	0.0199946920898029	0.0148464627877986	467/3383/7422/8767/11221/1846/8685/10318/5770/10385/3965/6348/10519/634/4067/25865/7124/10253/64127/2048/2621/5031	22	ATF3, ICAM1, VEGFA, RIPK2, DUSP10, DUSP4, MARCO, TNIP1, PTPN1, BTN2A2, LGALS9, CCL3, CIB1, CEACAM1, LYN, PRKD2, TNF, SPRY2, NOD2, EPHB2, GAS6, P2RY6	GO_BP	Chikungunya_Upregulated
GO:0042088	T-helper 1 type immune response	7/728	49/18986	0.142857142857143	3.7256671899529	3.81469364511194	0.00250144872734191	0.0202233738164175	0.0150162635893906	64332/8767/602/10865/5971/7189/8809	7	NFKBIZ, RIPK2, BCL3, ARID5A, RELB, TRAF6, IL18R1	GO_BP	Chikungunya_Upregulated
GO:0043330	response to exogenous dsRNA	7/728	49/18986	0.142857142857143	3.7256671899529	3.81469364511194	0.00250144872734191	0.0202233738164175	0.0150162635893906	4792/8767/6520/148022/64127/11213/10211	7	NFKBIA, RIPK2, SLC3A2, TICAM1, NOD2, IRAK3, FLOT1	GO_BP	Chikungunya_Upregulated
GO:0050856	regulation of T cell receptor signaling pathway	7/728	49/18986	0.142857142857143	3.7256671899529	3.81469364511194	0.00250144872734191	0.0202233738164175	0.0150162635893906	1997/10385/634/25865/5970/8915/8525	7	ELF1, BTN2A2, CEACAM1, PRKD2, RELA, BCL10, DGKZ	GO_BP	Chikungunya_Upregulated
GO:1902041	regulation of extrinsic apoptotic signaling pathway via death domain receptors	7/728	49/18986	0.142857142857143	3.7256671899529	3.81469364511194	0.00250144872734191	0.0202233738164175	0.0150162635893906	467/7128/3383/85450/6498/2907/3162	7	ATF3, TNFAIP3, ICAM1, ITPRIP, SKIL, GRINA, HMOX1	GO_BP	Chikungunya_Upregulated
GO:0006195	purine nucleotide catabolic process	13/728	138/18986	0.0942028985507246	2.45678053830228	3.42961544713055	0.00252278461604713	0.0203259819794806	0.015092452223244	54541/8870/5209/3091/5208/5142/5138/5144/3099/22978/226/5571/3458	13	DDIT4, IER3, PFKFB3, HIF1A, PFKFB2, PDE4B, PDE2A, PDE4D, HK2, NT5C2, ALDOA, PRKAG1, IFNG	GO_BP	Chikungunya_Upregulated
GO:0051591	response to cAMP	10/728	91/18986	0.10989010989011	2.86589783842531	3.56270200873538	0.0025261890268906	0.0203259819794806	0.015092452223244	5187/374/2354/5138/200186/5144/2353/196/5970/3753	10	PER1, AREG, FOSB, PDE2A, CRTC2, PDE4D, FOS, AHR, RELA, KCNE1	GO_BP	Chikungunya_Upregulated
GO:0051851	modulation by host of symbiont process	10/728	91/18986	0.10989010989011	2.86589783842531	3.56270200873538	0.0025261890268906	0.0203259819794806	0.015092452223244	80149/3725/1105/6348/8812/5868/64127/5806/4057/3429	10	ZC3H12A, JUN, CHD1, CCL3, CCNK, RAB5A, NOD2, PTX3, LTF, IFI27	GO_BP	Chikungunya_Upregulated
GO:0007623	circadian rhythm	17/728	206/18986	0.0825242718446602	2.15220580390483	3.32016956169265	0.00253136017276217	0.0203352600545228	0.0150993413813884	5187/7071/135/8204/8553/1453/5971/687/3398/4783/196/7124/5936/1141/8864/10135/5468	17	PER1, KLF10, ADORA2A, NRIP1, BHLHE40, CSNK1D, RELB, KLF9, ID2, NFIL3, AHR, TNF, RBM4, CHRNB2, PER2, NAMPT, PPARG	GO_BP	Chikungunya_Upregulated
GO:0051651	maintenance of location in cell	18/728	224/18986	0.0803571428571429	2.09568779434851	3.293939787787	0.00256841465283617	0.0206002322630806	0.0152960885989242	1649/5581/5756/6348/30001/4067/5144/3099/2760/9168/9446/3638/5552/1756/3627/811/3309/5031	18	DDIT3, PRKCE, TWF1, CCL3, ERO1A, LYN, PDE4D, HK2, GM2A, TMSB10, GSTO1, INSIG1, SRGN, DMD, CXCL10, CALR, HSPA5, P2RY6	GO_BP	Chikungunya_Upregulated
GO:0046434	organophosphate catabolic process	19/728	242/18986	0.0785123966942149	2.04757742257742	3.27496802507785	0.00257417624793816	0.0206137753019225	0.0153061445788461	54541/8870/51733/5209/3091/5208/7378/5142/5138/5144/3099/22978/50640/6610/226/5571/3458/3949/1267	19	DDIT4, IER3, UPB1, PFKFB3, HIF1A, PFKFB2, UPP1, PDE4B, PDE2A, PDE4D, HK2, NT5C2, PNPLA8, SMPD2, ALDOA, PRKAG1, IFNG, LDLR, CNP	GO_BP	Chikungunya_Upregulated
GO:0030856	regulation of epithelial cell differentiation	15/728	172/18986	0.0872093023255814	2.27438985433171	3.35251205321318	0.0026176086729656	0.0208954534603768	0.0155152963016556	5618/23764/7422/7538/8643/634/4097/7124/10253/182/1499/7421/9294/1051/3458	15	PRLR, MAFF, VEGFA, ZFP36, PTCH2, CEACAM1, MAFG, TNF, SPRY2, JAG1, CTNNB1, VDR, S1PR2, CEBPB, IFNG	GO_BP	Chikungunya_Upregulated
GO:0048284	organelle fusion	15/728	172/18986	0.0872093023255814	2.27438985433171	3.35251205321318	0.0026176086729656	0.0208954534603768	0.0155152963016556	55647/8877/10043/84749/4170/25978/128866/83871/8676/4218/10493/57617/597/6804/578	15	RAB20, SPHK1, TOM1, USP30, MCL1, CHMP2B, CHMP4B, RAB34, STX11, RAB8A, VAT1, VPS18, BCL2A1, STX1A, BAK1	GO_BP	Chikungunya_Upregulated
GO:0042176	regulation of protein catabolic process	26/728	374/18986	0.0695187165775401	1.81302521008403	3.1709374885874	0.00266079340347025	0.021114738507182	0.0156781198786676	7128/8870/1263/152503/9683/25976/8754/51667/1453/4092/90637/10769/51429/29116/7124/51582/6449/5970/3304/54972/11213/10221/3458/27074/3586/3949	26	TNFAIP3, IER3, PLK3, SH3D19, N4BP1, TIPARP, ADAM9, NUB1, CSNK1D, SMAD7, ZFAND2A, PLK2, SNX9, MYLIP, TNF, AZIN1, SGTA, RELA, HSPA1B, TMEM132A, IRAK3, TRIB1, IFNG, LAMP3, IL10, LDLR	GO_BP	Chikungunya_Upregulated
GO:0001763	morphogenesis of a branching structure	17/728	207/18986	0.0821256038647343	2.14180867441737	3.29827352576674	0.00266241290050708	0.021114738507182	0.0156781198786676	57471/4192/374/7422/64412/9021/1435/10765/2258/7124/6722/10253/1499/133/7421/3586/9175	17	ERMN, MDK, AREG, VEGFA, GZF1, SOCS3, CSF1, KDM5B, FGF13, TNF, SRF, SPRY2, CTNNB1, ADM, VDR, IL10, MAP3K13	GO_BP	Chikungunya_Upregulated
GO:0002637	regulation of immunoglobulin production	9/728	77/18986	0.116883116883117	3.04827315541601	3.5961959191819	0.00267975534562456	0.021114738507182	0.0156781198786676	7189/121260/7124/7158/4189/23529/2213/2048/3586	9	TRAF6, SLC15A4, TNF, TP53BP1, DNAJB9, CLCF1, FCGR2B, EPHB2, IL10	GO_BP	Chikungunya_Upregulated
GO:0045669	positive regulation of osteoblast differentiation	9/728	77/18986	0.116883116883117	3.04827315541601	3.5961959191819	0.00267975534562456	0.021114738507182	0.0156781198786676	7422/55603/56975/3727/338773/182/1499/1051/4057	9	VEGFA, TENT5A, FAM20C, JUND, TMEM119, JAG1, CTNNB1, CEBPB, LTF	GO_BP	Chikungunya_Upregulated
GO:0030183	B cell differentiation	13/728	139/18986	0.0935251798561151	2.43910585817061	3.40034838255333	0.00268813933866965	0.021114738507182	0.0156781198786676	64332/602/222487/6868/3398/1316/3956/10758/4189/23529/2213/578/3586	13	NFKBIZ, BCL3, ADGRG3, ADAM17, ID2, KLF6, LGALS1, TRAF3IP2, DNAJB9, CLCF1, FCGR2B, BAK1, IL10	GO_BP	Chikungunya_Upregulated
GO:0043491	phosphatidylinositol 3-kinase/protein kinase B signal transduction	23/728	317/18986	0.0725552050473186	1.8922158283357	3.19877295765433	0.00269193919860658	0.021114738507182	0.0156781198786676	1263/83667/1839/7422/9711/1649/10461/9846/23533/5770/10385/6348/5025/253260/10519/634/7124/10253/5008/8660/9863/2621/9447	23	PLK3, SESN2, HBEGF, VEGFA, RUBCN, DDIT3, MERTK, GAB2, PIK3R5, PTPN1, BTN2A2, CCL3, P2RX4, RICTOR, CIB1, CEACAM1, TNF, SPRY2, OSM, IRS2, MAGI2, GAS6, AIM2	GO_BP	Chikungunya_Upregulated
GO:0002756	MyD88-independent toll-like receptor signaling pathway	4/728	16/18986	0.25	6.51991758241758	4.41065722946882	0.00269829476873571	0.021114738507182	0.0156781198786676	5581/7189/148022/3665	4	PRKCE, TRAF6, TICAM1, IRF7	GO_BP	Chikungunya_Upregulated
GO:0016045	detection of bacterium	4/728	16/18986	0.25	6.51991758241758	4.41065722946882	0.00269829476873571	0.021114738507182	0.0156781198786676	7097/64127/912/4671	4	TLR2, NOD2, CD1D, NAIP	GO_BP	Chikungunya_Upregulated
GO:0030242	autophagy of peroxisome	4/728	16/18986	0.25	6.51991758241758	4.41065722946882	0.00269829476873571	0.021114738507182	0.0156781198786676	23130/84749/56270/8878	4	ATG2A, USP30, WDR45B, SQSTM1	GO_BP	Chikungunya_Upregulated
GO:0034616	response to laminar fluid shear stress	4/728	16/18986	0.25	6.51991758241758	4.41065722946882	0.00269829476873571	0.021114738507182	0.0156781198786676	9314/8754/4092/5598	4	KLF4, ADAM9, SMAD7, MAPK7	GO_BP	Chikungunya_Upregulated
GO:0042795	snRNA transcription by RNA polymerase II	4/728	16/18986	0.25	6.51991758241758	4.41065722946882	0.00269829476873571	0.021114738507182	0.0156781198786676	8178/1022/6617/22936	4	ELL, CDK7, SNAPC1, ELL2	GO_BP	Chikungunya_Upregulated
GO:0002712	regulation of B cell mediated immunity	8/728	63/18986	0.126984126984127	3.31170416884703	3.66988052057472	0.00270348756227108	0.021114738507182	0.0156781198786676	121260/7124/64127/718/7158/23529/2213/3586	8	SLC15A4, TNF, NOD2, C3, TP53BP1, CLCF1, FCGR2B, IL10	GO_BP	Chikungunya_Upregulated
GO:0002889	regulation of immunoglobulin mediated immune response	8/728	63/18986	0.126984126984127	3.31170416884703	3.66988052057472	0.00270348756227108	0.021114738507182	0.0156781198786676	121260/7124/64127/718/7158/23529/2213/3586	8	SLC15A4, TNF, NOD2, C3, TP53BP1, CLCF1, FCGR2B, IL10	GO_BP	Chikungunya_Upregulated
GO:0097352	autophagosome maturation	8/728	63/18986	0.126984126984127	3.31170416884703	3.66988052057472	0.00270348756227108	0.021114738507182	0.0156781198786676	10043/9711/25978/128866/23710/10241/81631/643246	8	TOM1, RUBCN, CHMP2B, CHMP4B, GABARAPL1, CALCOCO2, MAP1LC3B, MAP1LC3B2	GO_BP	Chikungunya_Upregulated
GO:0033598	mammary gland epithelial cell proliferation	5/728	26/18986	0.192307692307692	5.01532121724429	4.09102553414322	0.00275063387114786	0.0212858685349837	0.0158051873812938	374/3398/10765/1051/675	5	AREG, ID2, KDM5B, CEBPB, BRCA2	GO_BP	Chikungunya_Upregulated
GO:0045624	positive regulation of T-helper cell differentiation	5/728	26/18986	0.192307692307692	5.01532121724429	4.09102553414322	0.00275063387114786	0.0212858685349837	0.0158051873812938	84807/64332/8767/114548/5914	5	NFKBID, NFKBIZ, RIPK2, NLRP3, RARA	GO_BP	Chikungunya_Upregulated
GO:0046716	muscle cell cellular homeostasis	5/728	26/18986	0.192307692307692	5.01532121724429	4.09102553414322	0.00275063387114786	0.0212858685349837	0.0158051873812938	3091/1073/6722/226/1756	5	HIF1A, CFL2, SRF, ALDOA, DMD	GO_BP	Chikungunya_Upregulated
GO:0072576	liver morphogenesis	5/728	26/18986	0.192307692307692	5.01532121724429	4.09102553414322	0.00275063387114786	0.0212858685349837	0.0158051873812938	7128/4192/634/7124/1051	5	TNFAIP3, MDK, CEACAM1, TNF, CEBPB	GO_BP	Chikungunya_Upregulated
GO:1904996	positive regulation of leukocyte adhesion to vascular endothelial cell	5/728	26/18986	0.192307692307692	5.01532121724429	4.09102553414322	0.00275063387114786	0.0212858685349837	0.0158051873812938	4192/7189/2526/7124/5970	5	MDK, TRAF6, FUT4, TNF, RELA	GO_BP	Chikungunya_Upregulated
GO:2000042	negative regulation of double-strand break repair via homologous recombination	5/728	26/18986	0.192307692307692	5.01532121724429	4.09102553414322	0.00275063387114786	0.0212858685349837	0.0158051873812938	80311/7158/92797/387893/116028	5	KLHL15, TP53BP1, HELB, KMT5A, RMI2	GO_BP	Chikungunya_Upregulated
GO:0005996	monosaccharide metabolic process	20/728	262/18986	0.0763358778625954	1.99081452898247	3.22469084602541	0.00278984951369546	0.0215563792195614	0.0160060470291568	467/5209/83667/5208/2526/23275/30001/200186/3099/7124/9962/9446/8864/2582/6515/8660/2200/226/5571/130589	20	ATF3, PFKFB3, SESN2, PFKFB2, FUT4, POFUT2, ERO1A, CRTC2, HK2, TNF, SLC23A2, GSTO1, PER2, GALE, SLC2A3, IRS2, FBN1, ALDOA, PRKAG1, GALM	GO_BP	Chikungunya_Upregulated
GO:0043114	regulation of vascular permeability	7/728	50/18986	0.14	3.65115384615385	3.74817793110034	0.0028143041910391	0.0217121852299526	0.0161217361392965	7422/135/5138/7525/9839/634/133	7	VEGFA, ADORA2A, PDE2A, YES1, ZEB2, CEACAM1, ADM	GO_BP	Chikungunya_Upregulated
GO:0150063	visual system development	28/728	415/18986	0.0674698795180723	1.7595922150139	3.12414582708987	0.00285697781224413	0.0220078610468304	0.016341281406251	5187/3091/7422/84879/9314/285590/3985/23210/6498/10461/5914/10765/2055/114789/2353/6722/10253/718/182/8854/1499/8864/1296/2200/8820/2048/578/23657	28	PER1, HIF1A, VEGFA, MFSD2A, KLF4, SH3PXD2B, LIMK2, JMJD6, SKIL, MERTK, RARA, KDM5B, CLN8, SLC25A25, FOS, SRF, SPRY2, C3, JAG1, ALDH1A2, CTNNB1, PER2, COL8A2, FBN1, HESX1, EPHB2, BAK1, SLC7A11	GO_BP	Chikungunya_Upregulated
GO:0046879	hormone secretion	23/728	319/18986	0.0721003134796238	1.88035240621448	3.16635075435441	0.0029120519019254	0.0223980162243837	0.0166309795070768	3557/3091/415116/2865/5208/5861/2864/5127/5581/2867/56729/10765/51762/4067/6804/7124/5936/8864/5008/8660/3458/5468/952	23	IL1RN, HIF1A, PIM3, FFAR3, PFKFB2, RAB1A, FFAR1, CDK16, PRKCE, FFAR2, RETN, KDM5B, RAB8B, LYN, STX1A, TNF, RBM4, PER2, OSM, IRS2, IFNG, PPARG, CD38	GO_BP	Chikungunya_Upregulated
GO:0010827	regulation of D-glucose transmembrane transport	9/728	78/18986	0.115384615384615	3.00919273034658	3.55050796847115	0.00292868871615949	0.0224577175643685	0.0166753089580373	8013/4205/6506/7525/3099/7124/718/2887/8660	9	NR4A3, MEF2A, SLC1A2, YES1, HK2, TNF, C3, GRB10, IRS2	GO_BP	Chikungunya_Upregulated
GO:0032890	regulation of organic acid transport	9/728	78/18986	0.115384615384615	3.00919273034658	3.55050796847115	0.00292868871615949	0.0224577175643685	0.0166753089580373	9536/135/1066/5025/7124/8864/5608/8660/8140	9	PTGES, ADORA2A, CES1, P2RX4, TNF, PER2, MAP2K6, IRS2, SLC7A5	GO_BP	Chikungunya_Upregulated
GO:0002763	positive regulation of myeloid leukocyte differentiation	8/728	64/18986	0.125	3.25995879120879	3.61619113424944	0.00298817101441609	0.022844612543746	0.0169625862958585	7071/1435/7189/3398/2353/7124/10221/3458	8	KLF10, CSF1, TRAF6, ID2, FOS, TNF, TRIB1, IFNG	GO_BP	Chikungunya_Upregulated
GO:0033619	membrane protein proteolysis	8/728	64/18986	0.125	3.25995879120879	3.61619113424944	0.00298817101441609	0.022844612543746	0.0169625862958585	152503/8754/6868/84888/51429/7124/3458/3586	8	SH3D19, ADAM9, ADAM17, SPPL2A, SNX9, TNF, IFNG, IL10	GO_BP	Chikungunya_Upregulated
GO:0010934	macrophage cytokine production	6/728	38/18986	0.157894736842105	4.11784268363216	3.8415695259865	0.00301297025423502	0.0229302894085465	0.0170262030987242	8767/9261/148022/64127/11213/51465	6	RIPK2, MAPKAPK2, TICAM1, NOD2, IRAK3, UBE2J1	GO_BP	Chikungunya_Upregulated
GO:0010935	regulation of macrophage cytokine production	6/728	38/18986	0.157894736842105	4.11784268363216	3.8415695259865	0.00301297025423502	0.0229302894085465	0.0170262030987242	8767/9261/148022/64127/11213/51465	6	RIPK2, MAPKAPK2, TICAM1, NOD2, IRAK3, UBE2J1	GO_BP	Chikungunya_Upregulated
GO:0043243	positive regulation of protein-containing complex disassembly	6/728	38/18986	0.157894736842105	4.11784268363216	3.8415695259865	0.00301297025423502	0.0229302894085465	0.0170262030987242	1073/10043/5341/7124/10241/143244	6	CFL2, TOM1, PLEK, TNF, CALCOCO2, EIF5AL1	GO_BP	Chikungunya_Upregulated
GO:0002705	positive regulation of leukocyte mediated immunity	14/728	158/18986	0.0886075949367089	2.31085686465433	3.30389403913185	0.00309831321071328	0.0235443891282581	0.0174821845459877	10865/114548/164/7189/4277/148022/6398/7124/64127/718/7158/912/23529/8809	14	ARID5A, NLRP3, AP1G1, TRAF6, MICB, TICAM1, SECTM1, TNF, NOD2, C3, TP53BP1, CD1D, CLCF1, IL18R1	GO_BP	Chikungunya_Upregulated
GO:0045446	endothelial cell differentiation	12/728	125/18986	0.096	2.50364835164835	3.36793204811938	0.00311216893784739	0.0236142233799785	0.017534037888606	3383/7422/57826/91663/5138/634/5144/7124/182/1499/9294/7852	12	ICAM1, VEGFA, RAP2C, MYADM, PDE2A, CEACAM1, PDE4D, TNF, JAG1, CTNNB1, S1PR2, CXCR4	GO_BP	Chikungunya_Upregulated
GO:0048545	response to steroid hormone	24/728	340/18986	0.0705882352941176	1.84091790562379	3.12424157670924	0.00313739006835702	0.0237699567903516	0.0176496730917658	3557/54541/5187/8013/374/2354/1026/3725/8754/7538/687/7097/3727/57617/2353/7124/5970/133/3304/55818/3726/811/3586/952	24	IL1RN, DDIT4, PER1, NR4A3, AREG, FOSB, CDKN1A, JUN, ADAM9, ZFP36, KLF9, TLR2, JUND, VPS18, FOS, TNF, RELA, ADM, HSPA1B, KDM3A, JUNB, CALR, IL10, CD38	GO_BP	Chikungunya_Upregulated
GO:0018107	peptidyl-threonine phosphorylation	9/728	79/18986	0.113924050632911	2.971101683127	3.50554584686312	0.00319552378822232	0.0241381281973032	0.0179230477988275	8767/8877/91/4092/22853/25865/10253/29110/9294	9	RIPK2, SPHK1, ACVR1B, SMAD7, LMTK2, PRKD2, SPRY2, TBK1, S1PR2	GO_BP	Chikungunya_Upregulated
GO:0070373	negative regulation of ERK1 and ERK2 cascade	9/728	79/18986	0.113924050632911	2.971101683127	3.50554584686312	0.00319552378822232	0.0241381281973032	0.0179230477988275	467/11221/1846/10318/5770/10385/4067/10253/2048	9	ATF3, DUSP10, DUSP4, TNIP1, PTPN1, BTN2A2, LYN, SPRY2, EPHB2	GO_BP	Chikungunya_Upregulated
GO:0045765	regulation of angiogenesis	25/728	360/18986	0.0694444444444444	1.81108821733822	3.1024438675237	0.00322550447477903	0.0243201110335986	0.018058173730997	7128/80149/4192/3091/7422/4814/8877/9314/10769/634/3099/25865/7124/10253/718/5598/116844/5970/1499/133/3162/7852/3627/5468/3586	25	TNFAIP3, ZC3H12A, MDK, HIF1A, VEGFA, NINJ1, SPHK1, KLF4, PLK2, CEACAM1, HK2, PRKD2, TNF, SPRY2, C3, MAPK7, LRG1, RELA, CTNNB1, ADM, HMOX1, CXCR4, CXCL10, PPARG, IL10	GO_BP	Chikungunya_Upregulated
GO:0050769	positive regulation of neurogenesis	19/728	247/18986	0.0769230769230769	2.00612848689772	3.17814059425985	0.0032292263613077	0.0243201110335986	0.018058173730997	4192/3091/7422/57154/6498/7097/3398/4067/7124/6722/5970/1499/23529/3458/7852/2048/2119/8140/9175	19	MDK, HIF1A, VEGFA, SMURF1, SKIL, TLR2, ID2, LYN, TNF, SRF, RELA, CTNNB1, CLCF1, IFNG, CXCR4, EPHB2, ETV5, SLC7A5, MAP3K13	GO_BP	Chikungunya_Upregulated
GO:0045786	negative regulation of cell cycle	28/728	419/18986	0.0668257756563246	1.74279419864145	3.07007535214378	0.00326726188264616	0.0244872792394965	0.0181822995008273	7128/8870/1263/1026/9314/9587/123879/323/26524/64061/10488/9819/10385/10769/1032/4067/84444/7124/7159/7158/1843/1499/8525/91147/6347/9700/3586/675	28	TNFAIP3, IER3, PLK3, CDKN1A, KLF4, MAD2L1BP, DCUN1D3, APBB2, LATS2, TSPYL2, CREB3, TSC22D2, BTN2A2, PLK2, CDKN2D, LYN, DOT1L, TNF, TP53BP2, TP53BP1, DUSP1, CTNNB1, DGKZ, TMEM67, CCL2, ESPL1, IL10, BRCA2	GO_BP	Chikungunya_Upregulated
GO:0032925	regulation of activin receptor signaling pathway	5/728	27/18986	0.185185185185185	4.82956857956858	3.9762017219632	0.00327077667771185	0.0244872792394965	0.0181822995008273	91/57154/4092/23144/9863	5	ACVR1B, SMURF1, SMAD7, ZC3H3, MAGI2	GO_BP	Chikungunya_Upregulated
GO:0071276	cellular response to cadmium ion	5/728	27/18986	0.185185185185185	4.82956857956858	3.9762017219632	0.00327077667771185	0.0244872792394965	0.0181822995008273	4501/4494/3162/8820/4493	5	MT1X, MT1F, HMOX1, HESX1, MT1E	GO_BP	Chikungunya_Upregulated
GO:1902993	positive regulation of amyloid precursor protein catabolic process	5/728	27/18986	0.185185185185185	4.82956857956858	3.9762017219632	0.00327077667771185	0.0244872792394965	0.0181822995008273	4067/7124/5970/3459/3458	5	LYN, TNF, RELA, IFNGR1, IFNG	GO_BP	Chikungunya_Upregulated
GO:0097192	extrinsic apoptotic signaling pathway in absence of ligand	8/728	65/18986	0.123076923076923	3.20980557903635	3.56355191545596	0.00329565281369584	0.0246370736929315	0.0182935249084881	9314/4170/597/7124/5598/3304/2537/578	8	KLF4, MCL1, BCL2A1, TNF, MAPK7, HSPA1B, IFI6, BAK1	GO_BP	Chikungunya_Upregulated
GO:0097306	cellular response to alcohol	11/728	110/18986	0.1	2.60796703296703	3.37724749115887	0.00332539771296564	0.024822769653863	0.0184314079107085	9314/5581/687/1066/57476/109/2353/196/9962/1499/5031	11	KLF4, PRKCE, KLF9, CES1, GRAMD1B, ADCY3, FOS, AHR, SLC23A2, CTNNB1, P2RY6	GO_BP	Chikungunya_Upregulated
GO:0036005	response to macrophage colony-stimulating factor	4/728	17/18986	0.235294117647059	6.13639301874596	4.23062838050033	0.00342257567114448	0.0253983218059563	0.0188587670103192	1435/7097/5138/7124	4	CSF1, TLR2, PDE2A, TNF	GO_BP	Chikungunya_Upregulated
GO:0060644	mammary gland epithelial cell differentiation	4/728	17/18986	0.235294117647059	6.13639301874596	4.23062838050033	0.00342257567114448	0.0253983218059563	0.0188587670103192	5618/3091/3398/1051	4	PRLR, HIF1A, ID2, CEBPB	GO_BP	Chikungunya_Upregulated
GO:1901334	lactone metabolic process	4/728	17/18986	0.235294117647059	6.13639301874596	4.23062838050033	0.00342257567114448	0.0253983218059563	0.0188587670103192	30001/9962/9446/6515	4	ERO1A, SLC23A2, GSTO1, SLC2A3	GO_BP	Chikungunya_Upregulated
GO:2000345	regulation of hepatocyte proliferation	4/728	17/18986	0.235294117647059	6.13639301874596	4.23062838050033	0.00342257567114448	0.0253983218059563	0.0188587670103192	7128/4192/634/7124	4	TNFAIP3, MDK, CEACAM1, TNF	GO_BP	Chikungunya_Upregulated
GO:1903522	regulation of blood circulation	20/728	267/18986	0.0749063670411985	1.95353335802774	3.13324668166156	0.00345943179947989	0.0256342376825296	0.0190339393143919	80149/1839/4092/4205/1889/5142/5770/2034/5025/5144/2258/7124/9446/133/8864/3680/3753/57413/1756/952	20	ZC3H12A, HBEGF, SMAD7, MEF2A, ECE1, PDE4B, PTPN1, EPAS1, P2RX4, PDE4D, FGF13, TNF, GSTO1, ADM, PER2, ITGA9, KCNE1, TMIGD3, DMD, CD38	GO_BP	Chikungunya_Upregulated
GO:1902475	L-alpha-amino acid transmembrane transport	9/728	80/18986	0.1125	2.93396291208791	3.46128768375849	0.00348113416053664	0.0257573391615145	0.019125344649301	6520/6506/121260/2055/7124/8864/6507/8140/23657	9	SLC3A2, SLC1A2, SLC15A4, CLN8, TNF, PER2, SLC1A3, SLC7A5, SLC7A11	GO_BP	Chikungunya_Upregulated
GO:2001222	regulation of neuron migration	7/728	52/18986	0.134615384615385	3.51072485207101	3.62012857786401	0.00352910562698611	0.0260513054031151	0.0193436205220772	4192/221692/23380/653464/84628/9373/9616	7	MDK, PHACTR1, SRGAP2, SRGAP2C, NTNG2, PLAA, RNF7	GO_BP	Chikungunya_Upregulated
GO:0071692	protein localization to extracellular region	26/728	382/18986	0.0680628272251309	1.77505609573672	3.05566712207137	0.00353115896197134	0.0260513054031151	0.0193436205220772	3557/3091/415116/135/5208/8754/2864/5341/5127/5581/2867/164/7097/79651/7376/6804/7124/5936/8864/54972/8660/2200/3458/5468/10802/952	26	IL1RN, HIF1A, PIM3, ADORA2A, PFKFB2, ADAM9, FFAR1, PLEK, CDK16, PRKCE, FFAR2, AP1G1, TLR2, RHBDF2, NR1H2, STX1A, TNF, RBM4, PER2, TMEM132A, IRS2, FBN1, IFNG, PPARG, SEC24A, CD38	GO_BP	Chikungunya_Upregulated
GO:1905037	autophagosome organization	12/728	127/18986	0.094488188976378	2.46422081855153	3.30592880589812	0.00354551968467938	0.0261191777644284	0.0193940171214363	57154/10043/5861/23130/7189/1509/23710/56270/5868/81631/643246/2048	12	SMURF1, TOM1, RAB1A, ATG2A, TRAF6, CTSD, GABARAPL1, WDR45B, RAB5A, MAP1LC3B, MAP1LC3B2, EPHB2	GO_BP	Chikungunya_Upregulated
GO:0048880	sensory system development	28/728	422/18986	0.0663507109004739	1.73040466642362	3.02990054892256	0.0036068529719249	0.0265323879228371	0.0197008340112789	5187/3091/7422/84879/9314/285590/3985/23210/6498/10461/5914/10765/2055/114789/2353/6722/10253/718/182/8854/1499/8864/1296/2200/8820/2048/578/23657	28	PER1, HIF1A, VEGFA, MFSD2A, KLF4, SH3PXD2B, LIMK2, JMJD6, SKIL, MERTK, RARA, KDM5B, CLN8, SLC25A25, FOS, SRF, SPRY2, C3, JAG1, ALDH1A2, CTNNB1, PER2, COL8A2, FBN1, HESX1, EPHB2, BAK1, SLC7A11	GO_BP	Chikungunya_Upregulated
GO:0009314	response to radiation	29/728	442/18986	0.0656108597285068	1.7111095917657	3.02058005931938	0.00362078475325112	0.0265657218568644	0.0197255851306703	5187/3091/1263/1026/602/9683/123879/8553/6506/3398/90427/1032/2353/7124/83932/5936/7158/5970/1141/8864/3753/10010/9094/3627/578/6507/840/675/23657	29	PER1, HIF1A, PLK3, CDKN1A, BCL3, N4BP1, DCUN1D3, BHLHE40, SLC1A2, ID2, BMF, CDKN2D, FOS, TNF, SPRTN, RBM4, TP53BP1, RELA, CHRNB2, PER2, KCNE1, TANK, UNC119, CXCL10, BAK1, SLC1A3, CASP7, BRCA2, SLC7A11	GO_BP	Chikungunya_Upregulated
GO:0001885	endothelial cell development	8/728	66/18986	0.121212121212121	3.16117216117216	3.51192437523597	0.00362713175322927	0.0265657218568644	0.0197255851306703	3383/7422/57826/91663/5138/5144/7124/9294	8	ICAM1, VEGFA, RAP2C, MYADM, PDE2A, PDE4D, TNF, S1PR2	GO_BP	Chikungunya_Upregulated
GO:0070534	protein K63-linked ubiquitination	8/728	66/18986	0.121212121212121	3.16117216117216	3.51192437523597	0.00362713175322927	0.0265657218568644	0.0197255851306703	57162/8767/57674/7189/9373/64127/10758/91947	8	PELI1, RIPK2, RNF213, TRAF6, PLAA, NOD2, TRAF3IP2, ARRDC4	GO_BP	Chikungunya_Upregulated
GO:0030282	bone mineralization	12/728	128/18986	0.09375	2.44496909340659	3.27536810913094	0.00377974148013821	0.0276434561141322	0.0205258245879121	3091/7071/55603/56975/7286/22904/338773/6348/7421/5552/4057/9636	12	HIF1A, KLF10, TENT5A, FAM20C, TUFT1, SBNO2, TMEM119, CCL3, VDR, SRGN, LTF, ISG15	GO_BP	Chikungunya_Upregulated
GO:2001243	negative regulation of intrinsic apoptotic signaling pathway	11/728	112/18986	0.0982142857142857	2.56139619309262	3.30928782222296	0.00382208496964476	0.0279128023540723	0.0207258196121087	3091/5329/10105/5770/10488/1032/10625/5598/2907/1499/3586	11	HIF1A, PLAUR, PPIF, PTPN1, CREB3, CDKN2D, IVNS1ABP, MAPK7, GRINA, CTNNB1, IL10	GO_BP	Chikungunya_Upregulated
GO:0002726	positive regulation of T cell cytokine production	5/728	28/18986	0.178571428571429	4.65708398744113	3.86689232852404	0.00385809382651011	0.0280140787029665	0.0208010193470378	10865/114548/7189/6398/8809	5	ARID5A, NLRP3, TRAF6, SECTM1, IL18R1	GO_BP	Chikungunya_Upregulated
GO:0009648	photoperiodism	5/728	28/18986	0.178571428571429	4.65708398744113	3.86689232852404	0.00385809382651011	0.0280140787029665	0.0208010193470378	5187/8553/3398/5936/8864	5	PER1, BHLHE40, ID2, RBM4, PER2	GO_BP	Chikungunya_Upregulated
GO:0031664	regulation of lipopolysaccharide-mediated signaling pathway	5/728	28/18986	0.178571428571429	4.65708398744113	3.86689232852404	0.00385809382651011	0.0280140787029665	0.0208010193470378	7128/7189/114769/4057/10221	5	TNFAIP3, TRAF6, CARD16, LTF, TRIB1	GO_BP	Chikungunya_Upregulated
GO:0043304	regulation of mast cell degranulation	5/728	28/18986	0.178571428571429	4.65708398744113	3.86689232852404	0.00385809382651011	0.0280140787029665	0.0208010193470378	27342/9846/6813/3965/4067	5	RABGEF1, GAB2, STXBP2, LGALS9, LYN	GO_BP	Chikungunya_Upregulated
GO:0001894	tissue homeostasis	20/728	270/18986	0.0740740740740741	1.93182743182743	3.0793229886709	0.00392199179882151	0.0282047247458409	0.020942577885097	7128/64332/7422/84879/143689/10804/323/25861/1435/128866/7189/338773/9839/2055/5025/6722/64127/1499/1756/952	20	TNFAIP3, NFKBIZ, VEGFA, MFSD2A, PIWIL4, GJB6, APBB2, WHRN, CSF1, CHMP4B, TRAF6, TMEM119, ZEB2, CLN8, P2RX4, SRF, NOD2, CTNNB1, DMD, CD38	GO_BP	Chikungunya_Upregulated
GO:0015833	peptide transport	20/728	270/18986	0.0740740740740741	1.93182743182743	3.0793229886709	0.00392199179882151	0.0282047247458409	0.020942577885097	3557/3091/415116/2865/5208/5861/2864/5127/5581/2867/51296/121260/51762/6804/7124/5936/8864/8660/3458/952	20	IL1RN, HIF1A, PIM3, FFAR3, PFKFB2, RAB1A, FFAR1, CDK16, PRKCE, FFAR2, SLC15A3, SLC15A4, RAB8B, STX1A, TNF, RBM4, PER2, IRS2, IFNG, CD38	GO_BP	Chikungunya_Upregulated
GO:0060249	anatomical structure homeostasis	20/728	270/18986	0.0740740740740741	1.93182743182743	3.0793229886709	0.00392199179882151	0.0282047247458409	0.020942577885097	7128/64332/7422/84879/143689/10804/323/25861/1435/128866/7189/338773/9839/2055/5025/6722/64127/1499/1756/952	20	TNFAIP3, NFKBIZ, VEGFA, MFSD2A, PIWIL4, GJB6, APBB2, WHRN, CSF1, CHMP4B, TRAF6, TMEM119, ZEB2, CLN8, P2RX4, SRF, NOD2, CTNNB1, DMD, CD38	GO_BP	Chikungunya_Upregulated
GO:0002369	T cell cytokine production	6/728	40/18986	0.15	3.91195054945055	3.68128646235726	0.00392671919888631	0.0282047247458409	0.020942577885097	10865/114548/4092/7189/6398/8809	6	ARID5A, NLRP3, SMAD7, TRAF6, SECTM1, IL18R1	GO_BP	Chikungunya_Upregulated
GO:0002724	regulation of T cell cytokine production	6/728	40/18986	0.15	3.91195054945055	3.68128646235726	0.00392671919888631	0.0282047247458409	0.020942577885097	10865/114548/4092/7189/6398/8809	6	ARID5A, NLRP3, SMAD7, TRAF6, SECTM1, IL18R1	GO_BP	Chikungunya_Upregulated
GO:0033028	myeloid cell apoptotic process	6/728	40/18986	0.15	3.91195054945055	3.68128646235726	0.00392671919888631	0.0282047247458409	0.020942577885097	2204/6868/64127/3665/2621/23657	6	FCAR, ADAM17, NOD2, IRF7, GAS6, SLC7A11	GO_BP	Chikungunya_Upregulated
GO:0043270	positive regulation of monoatomic ion transport	17/728	215/18986	0.0790697674418605	2.06211346792742	3.12745327542281	0.00392816290439706	0.0282047247458409	0.020942577885097	3306/2864/353514/10488/6348/5025/2258/9446/3460/3753/3458/1756/3627/6347/2048/578/5031	17	HSPA2, FFAR1, LILRA5, CREB3, CCL3, P2RX4, FGF13, GSTO1, IFNGR2, KCNE1, IFNG, DMD, CXCL10, CCL2, EPHB2, BAK1, P2RY6	GO_BP	Chikungunya_Upregulated
GO:0043303	mast cell degranulation	7/728	53/18986	0.132075471698113	3.4444847605225	3.55844240112116	0.00393450615897326	0.0282047247458409	0.020942577885097	8013/27342/9846/6813/3965/4067/284021	7	NR4A3, RABGEF1, GAB2, STXBP2, LGALS9, LYN, MILR1	GO_BP	Chikungunya_Upregulated
GO:0045581	negative regulation of T cell differentiation	7/728	53/18986	0.132075471698113	3.4444847605225	3.55844240112116	0.00393450615897326	0.0282047247458409	0.020942577885097	80149/4192/969/3659/8651/4092/3956	7	ZC3H12A, MDK, CD69, IRF1, SOCS1, SMAD7, LGALS1	GO_BP	Chikungunya_Upregulated
GO:0006979	response to oxidative stress	27/728	405/18986	0.0666666666666667	1.73864468864469	3.00035703856035	0.0039540984078224	0.0283050806817386	0.021017094194783	7128/80149/374/3091/1263/83667/8877/84919/9314/8754/4929/10105/2034/4277/54033/30001/2353/9962/5598/5970/3304/50640/3162/578/2119/952/23657	27	TNFAIP3, ZC3H12A, AREG, HIF1A, PLK3, SESN2, SPHK1, PPP1R15B, KLF4, ADAM9, NR4A2, PPIF, EPAS1, MICB, RBM11, ERO1A, FOS, SLC23A2, MAPK7, RELA, HSPA1B, PNPLA8, HMOX1, BAK1, ETV5, CD38, SLC7A11	GO_BP	Chikungunya_Upregulated
GO:0002820	negative regulation of adaptive immune response	8/728	67/18986	0.119402985074627	3.11399048712482	3.46127201021059	0.00398382765584112	0.0284374495997347	0.0211153807903686	80149/969/4092/634/196/64127/3956/2213	8	ZC3H12A, CD69, SMAD7, CEACAM1, AHR, NOD2, LGALS1, FCGR2B	GO_BP	Chikungunya_Upregulated
GO:0038034	signal transduction in absence of ligand	8/728	67/18986	0.119402985074627	3.11399048712482	3.46127201021059	0.00398382765584112	0.0284374495997347	0.0211153807903686	9314/4170/597/7124/5598/3304/2537/578	8	KLF4, MCL1, BCL2A1, TNF, MAPK7, HSPA1B, IFI6, BAK1	GO_BP	Chikungunya_Upregulated
GO:0071621	granulocyte chemotaxis	12/728	129/18986	0.0930232558139535	2.4260158446205	3.24509409888475	0.00402625511469329	0.0286872123787969	0.0213008346992595	4192/7422/2207/1435/5142/6348/64127/54210/414062/3680/3627/6347	12	MDK, VEGFA, FCER1G, CSF1, PDE4B, CCL3, NOD2, TREM1, CCL3L3, ITGA9, CXCL10, CCL2	GO_BP	Chikungunya_Upregulated
GO:0010631	epithelial cell migration	10/728	97/18986	0.103092783505155	2.68862580718251	3.32934802296518	0.00403015372482208	0.0286872123787969	0.0213008346992595	3091/1839/11221/8754/5581/9839/23500/116844/8660/3458	10	HIF1A, HBEGF, DUSP10, ADAM9, PRKCE, ZEB2, DAAM2, LRG1, IRS2, IFNG	GO_BP	Chikungunya_Upregulated
GO:0043434	response to peptide hormone	29/728	446/18986	0.0650224215246637	1.69576331740009	2.96905663079734	0.00410832294030355	0.0291784028063356	0.0216655535142042	8013/374/2069/83667/2865/8651/9021/4929/7097/5770/1509/56729/4218/94056/10603/634/4067/2353/5936/6272/5970/79746/133/3638/2887/8660/2200/5468/3586	29	NR4A3, AREG, EREG, SESN2, FFAR3, SOCS1, SOCS3, NR4A2, TLR2, PTPN1, CTSD, RETN, RAB8A, SYAP1, SH2B2, CEACAM1, LYN, FOS, RBM4, SORT1, RELA, ECHDC3, ADM, INSIG1, GRB10, IRS2, FBN1, PPARG, IL10	GO_BP	Chikungunya_Upregulated
GO:0030500	regulation of bone mineralization	9/728	82/18986	0.109756097560976	2.86240284106138	3.37480035704038	0.00411225867539146	0.0291784028063356	0.0216655535142042	3091/55603/56975/338773/6348/7421/5552/4057/9636	9	HIF1A, TENT5A, FAM20C, TMEM119, CCL3, VDR, SRGN, LTF, ISG15	GO_BP	Chikungunya_Upregulated
GO:0050679	positive regulation of epithelial cell proliferation	17/728	216/18986	0.0787037037037037	2.05256664631665	3.10662428076672	0.00411645516769879	0.0291784028063356	0.0216655535142042	7128/4192/8013/374/3091/7422/6868/10765/253260/25865/7124/64127/116844/1499/3162/8660/3586	17	TNFAIP3, MDK, NR4A3, AREG, HIF1A, VEGFA, ADAM17, KDM5B, RICTOR, PRKD2, TNF, NOD2, LRG1, CTNNB1, HMOX1, IRS2, IL10	GO_BP	Chikungunya_Upregulated
GO:0009895	negative regulation of catabolic process	25/728	367/18986	0.0681198910081744	1.77654430038626	2.99961475791504	0.00413335014138547	0.0292571819098628	0.0217240485899833	54541/8870/55603/84879/10865/9683/9711/84749/9261/10140/7538/4170/90427/64282/7124/51582/6449/5970/10758/54972/11213/3162/27074/3586/8140	25	DDIT4, IER3, TENT5A, MFSD2A, ARID5A, N4BP1, RUBCN, USP30, MAPKAPK2, TOB1, ZFP36, MCL1, BMF, TENT4B, TNF, AZIN1, SGTA, RELA, TRAF3IP2, TMEM132A, IRAK3, HMOX1, LAMP3, IL10, SLC7A5	GO_BP	Chikungunya_Upregulated
GO:0003159	morphogenesis of an endothelium	4/728	18/18986	0.222222222222222	5.7954822954823	4.0644535349685	0.0042684918881889	0.0298794432173223	0.0221860901810212	25865/1499/7852/3627	4	PRKD2, CTNNB1, CXCR4, CXCL10	GO_BP	Chikungunya_Upregulated
GO:0006991	response to sterol depletion	4/728	18/18986	0.222222222222222	5.7954822954823	4.0644535349685	0.0042684918881889	0.0298794432173223	0.0221860901810212	90809/10613/4067/3638	4	PIP4P1, ERLIN1, LYN, INSIG1	GO_BP	Chikungunya_Upregulated
GO:0030730	sequestering of triglyceride	4/728	18/18986	0.222222222222222	5.7954822954823	4.0644535349685	0.0042684918881889	0.0298794432173223	0.0221860901810212	10226/123/7124/5468	4	PLIN3, PLIN2, TNF, PPARG	GO_BP	Chikungunya_Upregulated
GO:0044793	negative regulation by host of viral process	4/728	18/18986	0.222222222222222	5.7954822954823	4.0644535349685	0.0042684918881889	0.0298794432173223	0.0221860901810212	80149/8812/5806/4057	4	ZC3H12A, CCNK, PTX3, LTF	GO_BP	Chikungunya_Upregulated
GO:0045064	T-helper 2 cell differentiation	4/728	18/18986	0.222222222222222	5.7954822954823	4.0644535349685	0.0042684918881889	0.0298794432173223	0.0221860901810212	602/114548/5914/10538	4	BCL3, NLRP3, RARA, BATF	GO_BP	Chikungunya_Upregulated
GO:0060576	intestinal epithelial cell development	4/728	18/18986	0.222222222222222	5.7954822954823	4.0644535349685	0.0042684918881889	0.0298794432173223	0.0221860901810212	3091/1026/688/56913	4	HIF1A, CDKN1A, KLF5, C1GALT1	GO_BP	Chikungunya_Upregulated
GO:0061154	endothelial tube morphogenesis	4/728	18/18986	0.222222222222222	5.7954822954823	4.0644535349685	0.0042684918881889	0.0298794432173223	0.0221860901810212	25865/1499/7852/3627	4	PRKD2, CTNNB1, CXCR4, CXCL10	GO_BP	Chikungunya_Upregulated
GO:1901163	regulation of trophoblast cell migration	4/728	18/18986	0.222222222222222	5.7954822954823	4.0644535349685	0.0042684918881889	0.0298794432173223	0.0221860901810212	7422/91/253943/811	4	VEGFA, ACVR1B, YTHDF3, CALR	GO_BP	Chikungunya_Upregulated
GO:0033138	positive regulation of peptidyl-serine phosphorylation	7/728	54/18986	0.12962962962963	3.38069800569801	3.4982216977835	0.00437425077677238	0.0304932275223761	0.0226418374265295	8767/57600/7124/10253/29110/5008/3458	7	RIPK2, FNIP2, TNF, SPRY2, TBK1, OSM, IFNG	GO_BP	Chikungunya_Upregulated
GO:0050873	brown fat cell differentiation	7/728	54/18986	0.12962962962963	3.38069800569801	3.4982216977835	0.00437425077677238	0.0304932275223761	0.0226418374265295	3914/11221/284207/30001/10603/116844/1051	7	LAMB3, DUSP10, METRNL, ERO1A, SH2B2, LRG1, CEBPB	GO_BP	Chikungunya_Upregulated
GO:0070169	positive regulation of biomineral tissue development	7/728	54/18986	0.12962962962963	3.38069800569801	3.4982216977835	0.00437425077677238	0.0304932275223761	0.0226418374265295	55603/56975/338773/7421/1051/4057/9636	7	TENT5A, FAM20C, TMEM119, VDR, CEBPB, LTF, ISG15	GO_BP	Chikungunya_Upregulated
GO:1901342	regulation of vasculature development	25/728	369/18986	0.0677506775067751	1.7669153339885	2.97064081706051	0.00442901983494065	0.0308325576129775	0.0228937968735801	7128/80149/4192/3091/7422/4814/8877/9314/10769/634/3099/25865/7124/10253/718/5598/116844/5970/1499/133/3162/7852/3627/5468/3586	25	TNFAIP3, ZC3H12A, MDK, HIF1A, VEGFA, NINJ1, SPHK1, KLF4, PLK2, CEACAM1, HK2, PRKD2, TNF, SPRY2, C3, MAPK7, LRG1, RELA, CTNNB1, ADM, HMOX1, CXCR4, CXCL10, PPARG, IL10	GO_BP	Chikungunya_Upregulated
GO:1904994	regulation of leukocyte adhesion to vascular endothelial cell	6/728	41/18986	0.146341463414634	3.81653712141517	3.60499355067512	0.00445364141760444	0.0309613725473847	0.0229894445645574	4192/9314/7189/2526/7124/5970	6	MDK, KLF4, TRAF6, FUT4, TNF, RELA	GO_BP	Chikungunya_Upregulated
GO:0001773	myeloid dendritic cell activation	5/728	29/18986	0.172413793103448	4.49649488442592	3.76262970754274	0.00451716561202154	0.0313169522773164	0.0232534696970683	5971/55509/7189/10538/3586	5	RELB, BATF3, TRAF6, BATF, IL10	GO_BP	Chikungunya_Upregulated
GO:0046639	negative regulation of alpha-beta T cell differentiation	5/728	29/18986	0.172413793103448	4.49649488442592	3.76262970754274	0.00451716561202154	0.0313169522773164	0.0232534696970683	80149/969/8651/4092/3956	5	ZC3H12A, CD69, SOCS1, SMAD7, LGALS1	GO_BP	Chikungunya_Upregulated
GO:0016049	cell growth	31/728	490/18986	0.063265306122449	1.64993832697914	2.9105540507887	0.00458421401663211	0.0317383134585159	0.0235663388859913	83667/1026/1839/7422/8877/84879/91/57154/123879/4092/29946/64061/10488/6868/9373/8643/55909/1032/253260/10519/634/2258/6722/9962/58191/9792/1499/3304/7852/952/9175	31	SESN2, CDKN1A, HBEGF, VEGFA, SPHK1, MFSD2A, ACVR1B, SMURF1, DCUN1D3, SMAD7, SERTAD3, TSPYL2, CREB3, ADAM17, PLAA, PTCH2, BIN3, CDKN2D, RICTOR, CIB1, CEACAM1, FGF13, SRF, SLC23A2, CXCL16, SERTAD2, CTNNB1, HSPA1B, CXCR4, CD38, MAP3K13	GO_BP	Chikungunya_Upregulated
GO:0048732	gland development	29/728	450/18986	0.0644444444444444	1.68068986568987	2.91804456515654	0.00465016607968931	0.0321509433460486	0.0238727249129865	123872/7128/4192/51733/5618/374/3091/7422/137964/1435/9935/5914/3398/10765/634/3099/7124/6722/8854/5970/1499/7421/1051/8660/8820/4939/3586/675/8140	29	DNAAF1, TNFAIP3, MDK, UPB1, PRLR, AREG, HIF1A, VEGFA, GPAT4, CSF1, MAFB, RARA, ID2, KDM5B, CEACAM1, HK2, TNF, SRF, ALDH1A2, RELA, CTNNB1, VDR, CEBPB, IRS2, HESX1, OAS2, IL10, BRCA2, SLC7A5	GO_BP	Chikungunya_Upregulated
GO:0070664	negative regulation of leukocyte proliferation	10/728	99/18986	0.101010101010101	2.63431013431013	3.25547953762137	0.0046643870204075	0.0322052697275339	0.0239130633486821	7128/57162/10385/3965/4067/64115/1051/6385/2213/3586	10	TNFAIP3, PELI1, BTN2A2, LGALS9, LYN, VSIR, CEBPB, SDC4, FCGR2B, IL10	GO_BP	Chikungunya_Upregulated
GO:0000422	autophagy of mitochondrion	11/728	115/18986	0.0956521739130435	2.49457716196847	3.2100677136662	0.00467637715517644	0.0322440664609645	0.0239418707069839	3091/23130/84749/23710/56270/23092/3099/64127/81631/8878/643246	11	HIF1A, ATG2A, USP30, GABARAPL1, WDR45B, ARHGAP26, HK2, NOD2, MAP1LC3B, SQSTM1, MAP1LC3B2	GO_BP	Chikungunya_Upregulated
GO:0072331	signal transduction by p53 class mediator	15/728	183/18986	0.0819672131147541	2.13767789587462	3.08798854799391	0.0046952864250781	0.0323304008126806	0.0240059757071662	54541/1263/83667/3090/1026/602/90809/10769/7159/51246/387893/4291/5608/10538/675	15	DDIT4, PLK3, SESN2, HIC1, CDKN1A, BCL3, PIP4P1, PLK2, TP53BP2, SHISA5, KMT5A, MLF1, MAP2K6, BATF, BRCA2	GO_BP	Chikungunya_Upregulated
GO:0009306	protein secretion	25/728	371/18986	0.0673854447439353	1.75739018394005	2.9418430279983	0.00474219414888236	0.032609027972138	0.0242128620015875	3557/3091/415116/135/5208/8754/2864/5341/5127/5581/2867/164/7097/79651/7376/6804/7124/5936/8864/54972/8660/3458/5468/10802/952	25	IL1RN, HIF1A, PIM3, ADORA2A, PFKFB2, ADAM9, FFAR1, PLEK, CDK16, PRKCE, FFAR2, AP1G1, TLR2, RHBDF2, NR1H2, STX1A, TNF, RBM4, PER2, TMEM132A, IRS2, IFNG, PPARG, SEC24A, CD38	GO_BP	Chikungunya_Upregulated
GO:0000082	G1/S transition of mitotic cell cycle	19/728	256/18986	0.07421875	1.93560053228022	3.00944176081013	0.00475778152247183	0.0326718212825372	0.0242594873030414	1263/1026/91/9314/123879/26524/6868/3398/54619/10385/10769/9275/1032/25799/8462/8525/1022/6347/11040	19	PLK3, CDKN1A, ACVR1B, KLF4, DCUN1D3, LATS2, ADAM17, ID2, CCNJ, BTN2A2, PLK2, BCL7B, CDKN2D, ZNF324, KLF11, DGKZ, CDK7, CCL2, PIM2	GO_BP	Chikungunya_Upregulated
GO:0034605	cellular response to heat	8/728	69/18986	0.115942028985507	3.02372989329511	3.36275594641813	0.00477784401250865	0.032720796410428	0.0242958523248428	51278/1026/9261/4067/3337/3304/3162/3627	8	IER5, CDKN1A, MAPKAPK2, LYN, DNAJB1, HSPA1B, HMOX1, CXCL10	GO_BP	Chikungunya_Upregulated
GO:0045576	mast cell activation	8/728	69/18986	0.115942028985507	3.02372989329511	3.36275594641813	0.00477784401250865	0.032720796410428	0.0242958523248428	8013/27342/9846/6813/3965/3937/4067/284021	8	NR4A3, RABGEF1, GAB2, STXBP2, LGALS9, LCP2, LYN, MILR1	GO_BP	Chikungunya_Upregulated
GO:0001654	eye development	27/728	411/18986	0.0656934306569343	1.71326301435791	2.91911089186749	0.00480793887638247	0.0328824035856374	0.024415848917049	5187/3091/7422/84879/9314/285590/3985/23210/6498/10461/5914/10765/2055/114789/2353/6722/10253/182/8854/1499/8864/1296/2200/8820/2048/578/23657	27	PER1, HIF1A, VEGFA, MFSD2A, KLF4, SH3PXD2B, LIMK2, JMJD6, SKIL, MERTK, RARA, KDM5B, CLN8, SLC25A25, FOS, SRF, SPRY2, JAG1, ALDH1A2, CTNNB1, PER2, COL8A2, FBN1, HESX1, EPHB2, BAK1, SLC7A11	GO_BP	Chikungunya_Upregulated
GO:0032411	positive regulation of transporter activity	9/728	84/18986	0.107142857142857	2.79425039246468	3.29088876152008	0.00482937160340845	0.0329844125301622	0.0244915926190328	3306/2258/9446/3460/3458/1756/6347/2048/5031	9	HSPA2, FGF13, GSTO1, IFNGR2, IFNG, DMD, CCL2, EPHB2, P2RY6	GO_BP	Chikungunya_Upregulated
GO:0045834	positive regulation of lipid metabolic process	12/728	132/18986	0.0909090909090909	2.37087912087912	3.15594019851694	0.0048441407947447	0.0330369750902056	0.024530621381677	84879/134429/5581/1066/7376/7124/255919/133/8660/3458/5468/3949	12	MFSD2A, STARD4, PRKCE, CES1, NR1H2, TNF, CNEP1R1, ADM, IRS2, IFNG, PPARG, LDLR	GO_BP	Chikungunya_Upregulated
GO:0045778	positive regulation of ossification	7/728	55/18986	0.127272727272727	3.31923076923077	3.43940184738395	0.00485012299783102	0.0330369750902056	0.024530621381677	55603/56975/338773/7704/7421/4057/9636	7	TENT5A, FAM20C, TMEM119, ZBTB16, VDR, LTF, ISG15	GO_BP	Chikungunya_Upregulated
GO:0007369	gastrulation	16/728	202/18986	0.0792079207920792	2.06571646175607	3.04065893017028	0.00497212075759147	0.0338224504760355	0.025113852722979	3557/8013/3914/9314/1846/91663/23275/2114/4317/1844/6722/5598/1843/1499/3679/3586	16	IL1RN, NR4A3, LAMB3, KLF4, DUSP4, MYADM, POFUT2, ETS2, MMP8, DUSP2, SRF, MAPK7, DUSP1, CTNNB1, ITGA7, IL10	GO_BP	Chikungunya_Upregulated
GO:0003018	vascular process in circulatory system	20/728	276/18986	0.072463768115942	1.88983118330944	2.97351173941961	0.00500201720153427	0.0339801463851879	0.0252309451211266	55640/3778/7422/135/84879/1889/6506/5138/7525/9839/634/7124/5029/133/8864/3680/6515/6507/8140/952	20	FLVCR2, KCNMA1, VEGFA, ADORA2A, MFSD2A, ECE1, SLC1A2, PDE2A, YES1, ZEB2, CEACAM1, TNF, P2RY2, ADM, PER2, ITGA9, SLC2A3, SLC1A3, SLC7A5, CD38	GO_BP	Chikungunya_Upregulated
GO:0090132	epithelium migration	10/728	100/18986	0.1	2.60796703296703	3.21922652029259	0.00500961210599437	0.033986121807557	0.0252353819929447	3091/1839/11221/8754/5581/9839/23500/116844/8660/3458	10	HIF1A, HBEGF, DUSP10, ADAM9, PRKCE, ZEB2, DAAM2, LRG1, IRS2, IFNG	GO_BP	Chikungunya_Upregulated
GO:0034101	erythrocyte homeostasis	13/728	150/18986	0.0866666666666667	2.2602380952381	3.09419928375121	0.00516325604661149	0.0349777082029154	0.025971654922453	3091/7422/91/23210/7538/9935/3398/2034/4067/6722/3304/3162/9636	13	HIF1A, VEGFA, ACVR1B, JMJD6, ZFP36, MAFB, ID2, EPAS1, LYN, SRF, HSPA1B, HMOX1, ISG15	GO_BP	Chikungunya_Upregulated
GO:0048662	negative regulation of smooth muscle cell proliferation	8/728	70/18986	0.114285714285714	2.98053375196232	3.31482804364316	0.00521769287224233	0.0349777082029154	0.025971654922453	7128/1026/9314/3162/10221/3458/5468/3586	8	TNFAIP3, CDKN1A, KLF4, HMOX1, TRIB1, IFNG, PPARG, IL10	GO_BP	Chikungunya_Upregulated
GO:0072577	endothelial cell apoptotic process	8/728	70/18986	0.114285714285714	2.98053375196232	3.31482804364316	0.00521769287224233	0.0349777082029154	0.025971654922453	7128/3383/5770/7124/5598/6347/3586/2621	8	TNFAIP3, ICAM1, PTPN1, TNF, MAPK7, CCL2, IL10, GAS6	GO_BP	Chikungunya_Upregulated
GO:0010885	regulation of cholesterol storage	4/728	19/18986	0.210526315789474	5.49045691150954	3.91032091495547	0.00524484546033725	0.0349777082029154	0.025971654922453	1066/10938/7376/5468	4	CES1, EHD1, NR1H2, PPARG	GO_BP	Chikungunya_Upregulated
GO:0032695	negative regulation of interleukin-12 production	4/728	19/18986	0.210526315789474	5.49045691150954	3.91032091495547	0.00524484546033725	0.0349777082029154	0.025971654922453	353514/64127/11213/3586	4	LILRA5, NOD2, IRAK3, IL10	GO_BP	Chikungunya_Upregulated
GO:0033003	regulation of mast cell activation	4/728	19/18986	0.210526315789474	5.49045691150954	3.91032091495547	0.00524484546033725	0.0349777082029154	0.025971654922453	8013/27342/4067/284021	4	NR4A3, RABGEF1, LYN, MILR1	GO_BP	Chikungunya_Upregulated
GO:0036035	osteoclast development	4/728	19/18986	0.210526315789474	5.49045691150954	3.91032091495547	0.00524484546033725	0.0349777082029154	0.025971654922453	56975/537/2200/4057	4	FAM20C, ATP6AP1, FBN1, LTF	GO_BP	Chikungunya_Upregulated
GO:0061098	positive regulation of protein tyrosine kinase activity	4/728	19/18986	0.210526315789474	5.49045691150954	3.91032091495547	0.00524484546033725	0.0349777082029154	0.025971654922453	353514/5770/6868/9094	4	LILRA5, PTPN1, ADAM17, UNC119	GO_BP	Chikungunya_Upregulated
GO:0061450	trophoblast cell migration	4/728	19/18986	0.210526315789474	5.49045691150954	3.91032091495547	0.00524484546033725	0.0349777082029154	0.025971654922453	7422/91/253943/811	4	VEGFA, ACVR1B, YTHDF3, CALR	GO_BP	Chikungunya_Upregulated
GO:0098543	detection of other organism	4/728	19/18986	0.210526315789474	5.49045691150954	3.91032091495547	0.00524484546033725	0.0349777082029154	0.025971654922453	7097/64127/912/4671	4	TLR2, NOD2, CD1D, NAIP	GO_BP	Chikungunya_Upregulated
GO:0098751	bone cell development	4/728	19/18986	0.210526315789474	5.49045691150954	3.91032091495547	0.00524484546033725	0.0349777082029154	0.025971654922453	56975/537/2200/4057	4	FAM20C, ATP6AP1, FBN1, LTF	GO_BP	Chikungunya_Upregulated
GO:0035592	establishment of protein localization to extracellular region	25/728	374/18986	0.0668449197860963	1.74329347123465	2.89897177077276	0.00524649928414585	0.0349777082029154	0.025971654922453	3557/3091/415116/135/5208/8754/2864/5341/5127/5581/2867/164/7097/79651/7376/6804/7124/5936/8864/54972/8660/3458/5468/10802/952	25	IL1RN, HIF1A, PIM3, ADORA2A, PFKFB2, ADAM9, FFAR1, PLEK, CDK16, PRKCE, FFAR2, AP1G1, TLR2, RHBDF2, NR1H2, STX1A, TNF, RBM4, PER2, TMEM132A, IRS2, IFNG, PPARG, SEC24A, CD38	GO_BP	Chikungunya_Upregulated
GO:0009649	entrainment of circadian clock	5/728	30/18986	0.166666666666667	4.34661172161172	3.66300063727062	0.00525253077143167	0.0349777082029154	0.025971654922453	5187/8553/3398/5936/8864	5	PER1, BHLHE40, ID2, RBM4, PER2	GO_BP	Chikungunya_Upregulated
GO:1900745	positive regulation of p38MAPK cascade	5/728	30/18986	0.166666666666667	4.34661172161172	3.66300063727062	0.00525253077143167	0.0349777082029154	0.025971654922453	4616/80149/7422/8877/10912	5	GADD45B, ZC3H12A, VEGFA, SPHK1, GADD45G	GO_BP	Chikungunya_Upregulated
GO:0051963	regulation of synapse assembly	14/728	168/18986	0.0833333333333333	2.17330586080586	3.05016643617727	0.00535746392460487	0.0356257346752669	0.0264528276689031	647135/23380/653464/84628/1108/7087/7097/5770/391/1499/1141/9294/3556/2048	14	SRGAP2B, SRGAP2, SRGAP2C, NTNG2, CHD4, ICAM5, TLR2, PTPN1, RHOG, CTNNB1, CHRNB2, S1PR2, IL1RAP, EPHB2	GO_BP	Chikungunya_Upregulated
GO:0002279	mast cell activation involved in immune response	7/728	56/18986	0.125	3.25995879120879	3.38192222435656	0.0053639221147112	0.0356257346752669	0.0264528276689031	8013/27342/9846/6813/3965/4067/284021	7	NR4A3, RABGEF1, GAB2, STXBP2, LGALS9, LYN, MILR1	GO_BP	Chikungunya_Upregulated
GO:0051384	response to glucocorticoid	12/728	134/18986	0.0895522388059701	2.33549286534361	3.09784471995751	0.00545940849792592	0.0361751308667675	0.0268607654393993	3557/54541/374/2354/1026/8754/7538/687/2353/7124/133/3586	12	IL1RN, DDIT4, AREG, FOSB, CDKN1A, ADAM9, ZFP36, KLF9, FOS, TNF, ADM, IL10	GO_BP	Chikungunya_Upregulated
GO:0031099	regeneration	16/728	204/18986	0.0784313725490196	2.04546433958199	2.9977663367447	0.0054609365702846	0.0361751308667675	0.0268607654393993	4192/8013/1026/688/4814/9314/11221/8578/55909/7124/133/1051/578/3586/2621/8140	16	MDK, NR4A3, CDKN1A, KLF5, NINJ1, KLF4, DUSP10, SCARF1, BIN3, TNF, ADM, CEBPB, BAK1, IL10, GAS6, SLC7A5	GO_BP	Chikungunya_Upregulated
GO:0002246	wound healing involved in inflammatory response	3/728	10/18986	0.3	7.8239010989011	4.30997525769167	0.00550457735152635	0.0362271339090701	0.0268993787488181	3091/3162/5468	3	HIF1A, HMOX1, PPARG	GO_BP	Chikungunya_Upregulated
GO:0002317	plasma cell differentiation	3/728	10/18986	0.3	7.8239010989011	4.30997525769167	0.00550457735152635	0.0362271339090701	0.0268993787488181	64332/3956/3586	3	NFKBIZ, LGALS1, IL10	GO_BP	Chikungunya_Upregulated
GO:0019835	cytolysis	3/728	10/18986	0.3	7.8239010989011	4.30997525769167	0.00550457735152635	0.0362271339090701	0.0268993787488181	4814/2634/2635	3	NINJ1, GBP2, GBP3	GO_BP	Chikungunya_Upregulated
GO:0030853	negative regulation of granulocyte differentiation	3/728	10/18986	0.3	7.8239010989011	4.30997525769167	0.00550457735152635	0.0362271339090701	0.0268993787488181	5914/634/10221	3	RARA, CEACAM1, TRIB1	GO_BP	Chikungunya_Upregulated
GO:2000508	regulation of dendritic cell chemotaxis	3/728	10/18986	0.3	7.8239010989011	4.30997525769167	0.00550457735152635	0.0362271339090701	0.0268993787488181	3965/811/2621	3	LGALS9, CALR, GAS6	GO_BP	Chikungunya_Upregulated
GO:0001667	ameboidal-type cell migration	18/728	241/18986	0.0746887966804979	1.94785919474716	2.95701832060102	0.00553661433374219	0.03639065602996	0.0270207972268758	10501/3091/1839/7422/91/11221/23380/8754/5581/7869/9839/253943/23500/116844/8660/6385/3458/811	18	SEMA6B, HIF1A, HBEGF, VEGFA, ACVR1B, DUSP10, SRGAP2, ADAM9, PRKCE, SEMA3B, ZEB2, YTHDF3, DAAM2, LRG1, IRS2, SDC4, IFNG, CALR	GO_BP	Chikungunya_Upregulated
GO:0001503	ossification	29/728	456/18986	0.0635964912280702	1.65857552535184	2.84246213242573	0.00557487078791191	0.0365945798412739	0.0271722147762243	4192/374/3091/7071/7422/55603/4092/1435/56975/10140/7286/7189/22904/3727/338773/6348/7704/7124/182/6272/1499/7421/1051/5608/5552/4057/3726/5468/9636	29	MDK, AREG, HIF1A, KLF10, VEGFA, TENT5A, SMAD7, CSF1, FAM20C, TOB1, TUFT1, TRAF6, SBNO2, JUND, TMEM119, CCL3, ZBTB16, TNF, JAG1, SORT1, CTNNB1, VDR, CEBPB, MAP2K6, SRGN, LTF, JUNB, PPARG, ISG15	GO_BP	Chikungunya_Upregulated
GO:0051938	L-glutamate import	6/728	43/18986	0.13953488372093	3.63902376693074	3.45937417235795	0.00566114476055221	0.0371127637735165	0.0275569768137052	6506/2055/7124/8864/6507/23657	6	SLC1A2, CLN8, TNF, PER2, SLC1A3, SLC7A11	GO_BP	Chikungunya_Upregulated
GO:0002704	negative regulation of leukocyte mediated immunity	8/728	71/18986	0.112676056338028	2.93855440334314	3.2677466948923	0.00568781163423771	0.0372393462883274	0.0276509668880352	27342/4092/3965/634/5272/196/64127/2213	8	RABGEF1, SMAD7, LGALS9, CEACAM1, SERPINB9, AHR, NOD2, FCGR2B	GO_BP	Chikungunya_Upregulated
GO:0046883	regulation of hormone secretion	19/728	261/18986	0.0727969348659004	1.89852006231317	2.91864657174689	0.0058372981863585	0.0381686900790186	0.0283410234262204	3091/415116/2865/5208/2864/5127/5581/2867/56729/10765/51762/6804/7124/8864/5008/8660/3458/5468/952	19	HIF1A, PIM3, FFAR3, PFKFB2, FFAR1, CDK16, PRKCE, FFAR2, RETN, KDM5B, RAB8B, STX1A, TNF, PER2, OSM, IRS2, IFNG, PPARG, CD38	GO_BP	Chikungunya_Upregulated
GO:0098739	import across plasma membrane	16/728	206/18986	0.0776699029126214	2.02560546249867	2.95536094971367	0.00598805992985438	0.0391039629741845	0.0290354824442514	8645/773/6520/6506/51296/121260/2055/777/7124/8864/6515/8660/3458/6507/8140/23657	16	KCNK5, CACNA1A, SLC3A2, SLC1A2, SLC15A3, SLC15A4, CLN8, CACNA1E, TNF, PER2, SLC2A3, IRS2, IFNG, SLC1A3, SLC7A5, SLC7A11	GO_BP	Chikungunya_Upregulated
GO:0021537	telencephalon development	20/728	281/18986	0.0711743772241993	1.85620429392671	2.88732781227831	0.00607957196932234	0.039645314028027	0.0294374465375173	10501/4192/221692/3091/84879/23380/653464/55122/6506/5914/3398/317762/2353/2258/6722/84623/1499/7852/2048/23657	20	SEMA6B, MDK, PHACTR1, HIF1A, MFSD2A, SRGAP2, SRGAP2C, AKIRIN2, SLC1A2, RARA, ID2, CCDC85C, FOS, FGF13, SRF, KIRREL3, CTNNB1, CXCR4, EPHB2, SLC7A11	GO_BP	Chikungunya_Upregulated
GO:0008064	regulation of actin polymerization or depolymerization	13/728	153/18986	0.0849673202614379	2.21591970121382	3.01533276270458	0.00608662497525725	0.039645314028027	0.0294374465375173	1073/5341/5581/91663/5756/81873/23580/51429/253260/23500/55971/9168/822	13	CFL2, PLEK, PRKCE, MYADM, TWF1, ARPC5L, CDC42EP4, SNX9, RICTOR, DAAM2, BAIAP2L1, TMSB10, CAPG	GO_BP	Chikungunya_Upregulated
GO:0002009	morphogenesis of an epithelium	31/728	500/18986	0.062	1.61693956043956	2.79158294612189	0.00610736326766593	0.0397292615651122	0.0294997792796203	123872/4192/374/3091/1839/7422/9314/64412/9021/1435/5914/7189/6868/10765/634/25865/7124/6722/10253/182/8854/116844/1499/8915/133/7421/6385/7852/8820/3627/3586	31	DNAAF1, MDK, AREG, HIF1A, HBEGF, VEGFA, KLF4, GZF1, SOCS3, CSF1, RARA, TRAF6, ADAM17, KDM5B, CEACAM1, PRKD2, TNF, SRF, SPRY2, JAG1, ALDH1A2, LRG1, CTNNB1, BCL10, ADM, VDR, SDC4, CXCR4, HESX1, CXCL10, IL10	GO_BP	Chikungunya_Upregulated
GO:0046626	regulation of insulin receptor signaling pathway	8/728	72/18986	0.111111111111111	2.89774114774115	3.22148355843664	0.00618949727732016	0.0402118687041301	0.029858124829448	2865/8651/9021/5770/1509/5936/5970/2887	8	FFAR3, SOCS1, SOCS3, PTPN1, CTSD, RBM4, RELA, GRB10	GO_BP	Chikungunya_Upregulated
GO:0045766	positive regulation of angiogenesis	15/728	189/18986	0.0793650793650794	2.06981510552939	2.95147933031487	0.00629952282192555	0.0407959478083538	0.0302918153632677	80149/4192/3091/7422/4814/8877/9314/3099/25865/718/116844/133/3162/7852/3586	15	ZC3H12A, MDK, HIF1A, VEGFA, NINJ1, SPHK1, KLF4, HK2, PRKD2, C3, LRG1, ADM, HMOX1, CXCR4, IL10	GO_BP	Chikungunya_Upregulated
GO:0014002	astrocyte development	6/728	44/18986	0.136363636363636	3.55631868131868	3.38979008409912	0.00634715937028305	0.0407959478083538	0.0302918153632677	135/9839/7124/3459/3458/3949	6	ADORA2A, ZEB2, TNF, IFNGR1, IFNG, LDLR	GO_BP	Chikungunya_Upregulated
GO:0019432	triglyceride biosynthetic process	6/728	44/18986	0.136363636363636	3.55631868131868	3.38979008409912	0.00634715937028305	0.0407959478083538	0.0302918153632677	84879/137964/7376/255919/718/3949	6	MFSD2A, GPAT4, NR1H2, CNEP1R1, C3, LDLR	GO_BP	Chikungunya_Upregulated
GO:0030501	positive regulation of bone mineralization	6/728	44/18986	0.136363636363636	3.55631868131868	3.38979008409912	0.00634715937028305	0.0407959478083538	0.0302918153632677	55603/56975/338773/7421/4057/9636	6	TENT5A, FAM20C, TMEM119, VDR, LTF, ISG15	GO_BP	Chikungunya_Upregulated
GO:0002523	leukocyte migration involved in inflammatory response	4/728	20/18986	0.2	5.21593406593407	3.76673722445436	0.00636000846093483	0.0407959478083538	0.0302918153632677	4192/4814/2867/7124	4	MDK, NINJ1, FFAR2, TNF	GO_BP	Chikungunya_Upregulated
GO:0002902	regulation of B cell apoptotic process	4/728	20/18986	0.2	5.21593406593407	3.76673722445436	0.00636000846093483	0.0407959478083538	0.0302918153632677	4067/8915/8660/3586	4	LYN, BCL10, IRS2, IL10	GO_BP	Chikungunya_Upregulated
GO:0043011	myeloid dendritic cell differentiation	4/728	20/18986	0.2	5.21593406593407	3.76673722445436	0.00636000846093483	0.0407959478083538	0.0302918153632677	5971/55509/7189/10538	4	RELB, BATF3, TRAF6, BATF	GO_BP	Chikungunya_Upregulated
GO:0045623	negative regulation of T-helper cell differentiation	4/728	20/18986	0.2	5.21593406593407	3.76673722445436	0.00636000846093483	0.0407959478083538	0.0302918153632677	80149/969/4092/3956	4	ZC3H12A, CD69, SMAD7, LGALS1	GO_BP	Chikungunya_Upregulated
GO:1900221	regulation of amyloid-beta clearance	4/728	20/18986	0.2	5.21593406593407	3.76673722445436	0.00636000846093483	0.0407959478083538	0.0302918153632677	7124/6722/3459/3458	4	TNF, SRF, IFNGR1, IFNG	GO_BP	Chikungunya_Upregulated
GO:1903978	regulation of microglial cell activation	4/728	20/18986	0.2	5.21593406593407	3.76673722445436	0.00636000846093483	0.0407959478083538	0.0302918153632677	8877/6348/4317/3949	4	SPHK1, CCL3, MMP8, LDLR	GO_BP	Chikungunya_Upregulated
GO:0015908	fatty acid transport	11/728	120/18986	0.0916666666666667	2.39063644688645	3.05146718880055	0.00643007912250074	0.0411411257129915	0.0305481169303715	9536/84879/123/29015/5025/4067/50640/5608/8660/28231/5468	11	PTGES, MFSD2A, PLIN2, SLC43A3, P2RX4, LYN, PNPLA8, MAP2K6, IRS2, SLCO4A1, PPARG	GO_BP	Chikungunya_Upregulated
GO:0051928	positive regulation of calcium ion transport	11/728	120/18986	0.0916666666666667	2.39063644688645	3.05146718880055	0.00643007912250074	0.0411411257129915	0.0305481169303715	3306/2864/353514/10488/6348/5025/9446/3627/6347/578/5031	11	HSPA2, FFAR1, LILRA5, CREB3, CCL3, P2RX4, GSTO1, CXCL10, CCL2, BAK1, P2RY6	GO_BP	Chikungunya_Upregulated
GO:0061756	leukocyte adhesion to vascular endothelial cell	7/728	58/18986	0.120689655172414	3.14754641909814	3.27075927808142	0.00651255411208417	0.0416162075268409	0.0309008747742431	4192/9314/7189/2526/7124/116844/5970	7	MDK, KLF4, TRAF6, FUT4, TNF, LRG1, RELA	GO_BP	Chikungunya_Upregulated
GO:0051260	protein homooligomerization	16/728	208/18986	0.0769230769230769	2.00612848689772	2.91343165535178	0.00655561331205564	0.0418385359045568	0.0310659580859343	51733/9033/4814/8767/30844/114548/23210/6506/10938/200186/92610/8854/7158/8915/226/7083	16	UPB1, PKD2L1, NINJ1, RIPK2, EHD4, NLRP3, JMJD6, SLC1A2, EHD1, CRTC2, TIFA, ALDH1A2, TP53BP1, BCL10, ALDOA, TK1	GO_BP	Chikungunya_Upregulated
GO:0043409	negative regulation of MAPK cascade	14/728	172/18986	0.0813953488372093	2.12276386404293	2.95363257508827	0.00656903462912275	0.0418630021618193	0.0310841247761926	467/5187/11221/1846/10318/5770/10385/4067/1844/10253/1843/11213/5468/2048	14	ATF3, PER1, DUSP10, DUSP4, TNIP1, PTPN1, BTN2A2, LYN, DUSP2, SPRY2, DUSP1, IRAK3, PPARG, EPHB2	GO_BP	Chikungunya_Upregulated
GO:0001906	cell killing	19/728	264/18986	0.071969696969697	1.87694597069597	2.8651216672193	0.00657599026252645	0.0418630021618193	0.0310841247761926	3383/4814/164/6813/127544/4277/3965/23207/634/5272/718/2634/54210/912/4057/3458/2213/3627/2635	19	ICAM1, NINJ1, AP1G1, STXBP2, RNF19B, MICB, LGALS9, PLEKHM2, CEACAM1, SERPINB9, C3, GBP2, TREM1, CD1D, LTF, IFNG, FCGR2B, CXCL10, GBP3	GO_BP	Chikungunya_Upregulated
GO:0051348	negative regulation of transferase activity	15/728	190/18986	0.0789473684210526	2.05892134181608	2.9292212267827	0.00660531393866779	0.0419968515623086	0.0311835106599365	7128/1026/11221/4092/7538/26524/5770/634/4067/1843/11213/8660/10221/3458/2048	15	TNFAIP3, CDKN1A, DUSP10, SMAD7, ZFP36, LATS2, PTPN1, CEACAM1, LYN, DUSP1, IRAK3, IRS2, TRIB1, IFNG, EPHB2	GO_BP	Chikungunya_Upregulated
GO:0051898	negative regulation of phosphatidylinositol 3-kinase/protein kinase B signal transduction	8/728	73/18986	0.10958904109589	2.85804606352552	3.17601163209763	0.00672405624340751	0.0426981789810356	0.0317042604357985	1263/9711/1649/5770/10385/10519/9863/9447	8	PLK3, RUBCN, DDIT3, PTPN1, BTN2A2, CIB1, MAGI2, AIM2	GO_BP	Chikungunya_Upregulated
GO:0072523	purine-containing compound catabolic process	13/728	155/18986	0.0838709677419355	2.18732718894009	2.96376632637125	0.00677206213268545	0.0429491308941367	0.0318905973007348	54541/8870/5209/3091/5208/5142/5138/5144/3099/22978/226/5571/3458	13	DDIT4, IER3, PFKFB3, HIF1A, PFKFB2, PDE4B, PDE2A, PDE4D, HK2, NT5C2, ALDOA, PRKAG1, IFNG	GO_BP	Chikungunya_Upregulated
GO:0051960	regulation of nervous system development	29/728	463/18986	0.0626349892008639	1.63349986946099	2.75566075292182	0.00684330629228929	0.0433466497437749	0.0321857630768365	4192/3091/7422/57154/11221/8553/6498/5914/7097/64689/3398/23500/4067/2258/7124/6722/5970/1499/8864/23529/3556/3458/7852/2048/51726/3949/2119/8140/9175	29	MDK, HIF1A, VEGFA, SMURF1, DUSP10, BHLHE40, SKIL, RARA, TLR2, GORASP1, ID2, DAAM2, LYN, FGF13, TNF, SRF, RELA, CTNNB1, PER2, CLCF1, IL1RAP, IFNG, CXCR4, EPHB2, DNAJB11, LDLR, ETV5, SLC7A5, MAP3K13	GO_BP	Chikungunya_Upregulated
GO:0016064	immunoglobulin mediated immune response	16/728	209/18986	0.076555023923445	1.99652978600347	2.89264216932997	0.00685522873480969	0.0433678907835898	0.0322015349779876	64332/602/2207/121260/7124/64127/718/7158/8915/10758/23529/10538/2213/713/3665/3586	16	NFKBIZ, BCL3, FCER1G, SLC15A4, TNF, NOD2, C3, TP53BP1, BCL10, TRAF3IP2, CLCF1, BATF, FCGR2B, C1QB, IRF7, IL10	GO_BP	Chikungunya_Upregulated
GO:0001562	response to protozoan	5/728	32/18986	0.15625	4.07494848901099	3.47621624669607	0.00696996954742473	0.043819895502505	0.0325371576126921	8870/602/2634/10538/3586	5	IER3, BCL3, GBP2, BATF, IL10	GO_BP	Chikungunya_Upregulated
GO:0002313	mature B cell differentiation involved in immune response	5/728	32/18986	0.15625	4.07494848901099	3.47621624669607	0.00696996954742473	0.043819895502505	0.0325371576126921	64332/602/3956/2213/3586	5	NFKBIZ, BCL3, LGALS1, FCGR2B, IL10	GO_BP	Chikungunya_Upregulated
GO:0002710	negative regulation of T cell mediated immunity	5/728	32/18986	0.15625	4.07494848901099	3.47621624669607	0.00696996954742473	0.043819895502505	0.0325371576126921	4092/634/196/64127/2213	5	SMAD7, CEACAM1, AHR, NOD2, FCGR2B	GO_BP	Chikungunya_Upregulated
GO:0045940	positive regulation of steroid metabolic process	5/728	32/18986	0.15625	4.07494848901099	3.47621624669607	0.00696996954742473	0.043819895502505	0.0325371576126921	134429/1066/7124/133/3458	5	STARD4, CES1, TNF, ADM, IFNG	GO_BP	Chikungunya_Upregulated
GO:1902042	negative regulation of extrinsic apoptotic signaling pathway via death domain receptors	5/728	32/18986	0.15625	4.07494848901099	3.47621624669607	0.00696996954742473	0.043819895502505	0.0325371576126921	7128/3383/85450/2907/3162	5	TNFAIP3, ICAM1, ITPRIP, GRINA, HMOX1	GO_BP	Chikungunya_Upregulated
GO:0090130	tissue migration	10/728	105/18986	0.0952380952380952	2.48377812663527	3.04435649446788	0.00704663959251281	0.0441474435999064	0.0327803686917846	3091/1839/11221/8754/5581/9839/23500/116844/8660/3458	10	HIF1A, HBEGF, DUSP10, ADAM9, PRKCE, ZEB2, DAAM2, LRG1, IRS2, IFNG	GO_BP	Chikungunya_Upregulated
GO:0018210	peptidyl-threonine modification	9/728	89/18986	0.101123595505618	2.63727003333745	3.09145745377692	0.0070482383775389	0.0441474435999064	0.0327803686917846	8767/8877/91/4092/22853/25865/10253/29110/9294	9	RIPK2, SPHK1, ACVR1B, SMAD7, LMTK2, PRKD2, SPRY2, TBK1, S1PR2	GO_BP	Chikungunya_Upregulated
GO:0033627	cell adhesion mediated by integrin	9/728	89/18986	0.101123595505618	2.63727003333745	3.09145745377692	0.0070482383775389	0.0441474435999064	0.0327803686917846	5328/3383/8754/6868/10519/4067/3680/2200/3679	9	PLAU, ICAM1, ADAM9, ADAM17, CIB1, LYN, ITGA9, FBN1, ITGA7	GO_BP	Chikungunya_Upregulated
GO:0071402	cellular response to lipoprotein particle stimulus	6/728	45/18986	0.133333333333333	3.47728937728938	3.3222012267115	0.00709162383850995	0.0442548806987655	0.0328601429080155	2207/6868/148022/1066/5468/3949	6	FCER1G, ADAM17, TICAM1, CES1, PPARG, LDLR	GO_BP	Chikungunya_Upregulated
GO:1904646	cellular response to amyloid-beta	6/728	45/18986	0.133333333333333	3.47728937728938	3.3222012267115	0.00709162383850995	0.0442548806987655	0.0328601429080155	3383/773/7124/2213/2048/5641	6	ICAM1, CACNA1A, TNF, FCGR2B, EPHB2, LGMN	GO_BP	Chikungunya_Upregulated
GO:2001239	regulation of extrinsic apoptotic signaling pathway in absence of ligand	6/728	45/18986	0.133333333333333	3.47728937728938	3.3222012267115	0.00709162383850995	0.0442548806987655	0.0328601429080155	9314/4170/7124/5598/3304/2537	6	KLF4, MCL1, TNF, MAPK7, HSPA1B, IFI6	GO_BP	Chikungunya_Upregulated
GO:0030832	regulation of actin filament length	13/728	156/18986	0.0833333333333333	2.17330586080586	2.93827722071754	0.00713701406844897	0.0443521596492565	0.032932374493879	1073/5341/5581/91663/5756/81873/23580/51429/253260/23500/55971/9168/822	13	CFL2, PLEK, PRKCE, MYADM, TWF1, ARPC5L, CDC42EP4, SNX9, RICTOR, DAAM2, BAIAP2L1, TMSB10, CAPG	GO_BP	Chikungunya_Upregulated
GO:0045667	regulation of osteoblast differentiation	13/728	156/18986	0.0833333333333333	2.17330586080586	2.93827722071754	0.00713701406844897	0.0443521596492565	0.032932374493879	374/7422/55603/56975/10140/3727/338773/7124/182/1499/1051/4057/5468	13	AREG, VEGFA, TENT5A, FAM20C, TOB1, JUND, TMEM119, TNF, JAG1, CTNNB1, CEBPB, LTF, PPARG	GO_BP	Chikungunya_Upregulated
GO:0097530	granulocyte migration	13/728	156/18986	0.0833333333333333	2.17330586080586	2.93827722071754	0.00713701406844897	0.0443521596492565	0.032932374493879	4192/7422/2207/1435/5142/2526/6348/64127/54210/414062/3680/3627/6347	13	MDK, VEGFA, FCER1G, CSF1, PDE4B, FUT4, CCL3, NOD2, TREM1, CCL3L3, ITGA9, CXCL10, CCL2	GO_BP	Chikungunya_Upregulated
GO:0002381	immunoglobulin production involved in immunoglobulin-mediated immune response	7/728	59/18986	0.11864406779661	3.09419817470665	3.21697199717136	0.00715102989009944	0.0443521596492565	0.032932374493879	64332/121260/7158/10758/23529/10538/3586	7	NFKBIZ, SLC15A4, TP53BP1, TRAF3IP2, CLCF1, BATF, IL10	GO_BP	Chikungunya_Upregulated
GO:0016073	snRNA metabolic process	7/728	59/18986	0.11864406779661	3.09419817470665	3.21697199717136	0.00715102989009944	0.0443521596492565	0.032932374493879	8178/10179/10208/79650/1022/6617/22936	7	ELL, RBM7, USPL1, USB1, CDK7, SNAPC1, ELL2	GO_BP	Chikungunya_Upregulated
GO:1904018	positive regulation of vasculature development	15/728	192/18986	0.078125	2.03747424450549	2.88511225953238	0.00725261912944169	0.0446325139265496	0.0331405432081828	80149/4192/3091/7422/4814/8877/9314/3099/25865/718/116844/133/3162/7852/3586	15	ZC3H12A, MDK, HIF1A, VEGFA, NINJ1, SPHK1, KLF4, HK2, PRKD2, C3, LRG1, ADM, HMOX1, CXCR4, IL10	GO_BP	Chikungunya_Upregulated
GO:0030218	erythrocyte differentiation	12/728	139/18986	0.0863309352517986	2.25148233061902	2.95702772284175	0.00727125028368535	0.0446325139265496	0.0331405432081828	3091/7422/91/23210/7538/9935/3398/2034/4067/6722/3304/9636	12	HIF1A, VEGFA, ACVR1B, JMJD6, ZFP36, MAFB, ID2, EPAS1, LYN, SRF, HSPA1B, ISG15	GO_BP	Chikungunya_Upregulated
GO:0043112	receptor metabolic process	8/728	74/18986	0.108108108108108	2.81942381942382	3.13130517232374	0.00729280235415705	0.0446325139265496	0.0331405432081828	57154/1889/22853/5770/1509/29116/3949/5641	8	SMURF1, ECE1, LMTK2, PTPN1, CTSD, MYLIP, LDLR, LGMN	GO_BP	Chikungunya_Upregulated
GO:0043086	negative regulation of catalytic activity	30/728	486/18986	0.0617283950617284	1.60985619318953	2.7195941478027	0.00733936587329037	0.0446325139265496	0.0331405432081828	7128/1026/7422/11221/5329/4092/7538/26524/5770/2717/1032/634/4067/5272/7124/6272/5806/1843/1992/11213/8660/114769/4057/10221/3458/4671/2537/2048/27074/2621	30	TNFAIP3, CDKN1A, VEGFA, DUSP10, PLAUR, SMAD7, ZFP36, LATS2, PTPN1, GLA, CDKN2D, CEACAM1, LYN, SERPINB9, TNF, SORT1, PTX3, DUSP1, SERPINB1, IRAK3, IRS2, CARD16, LTF, TRIB1, IFNG, NAIP, IFI6, EPHB2, LAMP3, GAS6	GO_BP	Chikungunya_Upregulated
GO:0000425	pexophagy	3/728	11/18986	0.272727272727273	7.11263736263736	4.04928617743777	0.00735497265653871	0.0446325139265496	0.0331405432081828	23130/84749/8878	3	ATG2A, USP30, SQSTM1	GO_BP	Chikungunya_Upregulated
GO:0002158	osteoclast proliferation	3/728	11/18986	0.272727272727273	7.11263736263736	4.04928617743777	0.00735497265653871	0.0446325139265496	0.0331405432081828	7128/1435/3726	3	TNFAIP3, CSF1, JUNB	GO_BP	Chikungunya_Upregulated
GO:0002887	negative regulation of myeloid leukocyte mediated immunity	3/728	11/18986	0.272727272727273	7.11263736263736	4.04928617743777	0.00735497265653871	0.0446325139265496	0.0331405432081828	27342/3965/2213	3	RABGEF1, LGALS9, FCGR2B	GO_BP	Chikungunya_Upregulated
GO:0006983	ER overload response	3/728	11/18986	0.272727272727273	7.11263736263736	4.04928617743777	0.00735497265653871	0.0446325139265496	0.0331405432081828	84919/1649/3309	3	PPP1R15B, DDIT3, HSPA5	GO_BP	Chikungunya_Upregulated
GO:0010807	regulation of synaptic vesicle priming	3/728	11/18986	0.272727272727273	7.11263736263736	4.04928617743777	0.00735497265653871	0.0446325139265496	0.0331405432081828	8775/63908/6804	3	NAPA, NAPB, STX1A	GO_BP	Chikungunya_Upregulated
GO:0010887	negative regulation of cholesterol storage	3/728	11/18986	0.272727272727273	7.11263736263736	4.04928617743777	0.00735497265653871	0.0446325139265496	0.0331405432081828	1066/7376/5468	3	CES1, NR1H2, PPARG	GO_BP	Chikungunya_Upregulated
GO:0032754	positive regulation of interleukin-5 production	3/728	11/18986	0.272727272727273	7.11263736263736	4.04928617743777	0.00735497265653871	0.0446325139265496	0.0331405432081828	5914/5144/3556	3	RARA, PDE4D, IL1RAP	GO_BP	Chikungunya_Upregulated
GO:0034154	toll-like receptor 7 signaling pathway	3/728	11/18986	0.272727272727273	7.11263736263736	4.04928617743777	0.00735497265653871	0.0446325139265496	0.0331405432081828	285852/121260/81622	3	TREML4, SLC15A4, UNC93B1	GO_BP	Chikungunya_Upregulated
GO:0038196	type III interferon-mediated signaling pathway	3/728	11/18986	0.272727272727273	7.11263736263736	4.04928617743777	0.00735497265653871	0.0446325139265496	0.0331405432081828	3460/3459/3458	3	IFNGR2, IFNGR1, IFNG	GO_BP	Chikungunya_Upregulated
GO:0070391	response to lipoteichoic acid	3/728	11/18986	0.272727272727273	7.11263736263736	4.04928617743777	0.00735497265653871	0.0446325139265496	0.0331405432081828	8767/7097/5970	3	RIPK2, TLR2, RELA	GO_BP	Chikungunya_Upregulated
GO:0071223	cellular response to lipoteichoic acid	3/728	11/18986	0.272727272727273	7.11263736263736	4.04928617743777	0.00735497265653871	0.0446325139265496	0.0331405432081828	8767/7097/5970	3	RIPK2, TLR2, RELA	GO_BP	Chikungunya_Upregulated
GO:0071358	cellular response to type III interferon	3/728	11/18986	0.272727272727273	7.11263736263736	4.04928617743777	0.00735497265653871	0.0446325139265496	0.0331405432081828	3460/3459/3458	3	IFNGR2, IFNGR1, IFNG	GO_BP	Chikungunya_Upregulated
GO:0090085	regulation of protein deubiquitination	3/728	11/18986	0.272727272727273	7.11263736263736	4.04928617743777	0.00735497265653871	0.0446325139265496	0.0331405432081828	80149/10318/10010	3	ZC3H12A, TNIP1, TANK	GO_BP	Chikungunya_Upregulated
GO:2000347	positive regulation of hepatocyte proliferation	3/728	11/18986	0.272727272727273	7.11263736263736	4.04928617743777	0.00735497265653871	0.0446325139265496	0.0331405432081828	7128/4192/7124	3	TNFAIP3, MDK, TNF	GO_BP	Chikungunya_Upregulated
GO:0022604	regulation of cell morphogenesis	18/728	248/18986	0.0725806451612903	1.89287929812123	2.826190068214	0.00738442170762375	0.0447325232554417	0.0332148021551653	57471/152503/7422/84879/57154/84628/9373/6348/391/23580/9962/23268/226/7852/6347/2048/3679/9175	18	ERMN, SH3D19, VEGFA, MFSD2A, SMURF1, NTNG2, PLAA, CCL3, RHOG, CDC42EP4, SLC23A2, DNMBP, ALDOA, CXCR4, CCL2, EPHB2, ITGA7, MAP3K13	GO_BP	Chikungunya_Upregulated
GO:0010001	glial cell differentiation	19/728	267/18986	0.0711610486891386	1.85585669012635	2.8122876999949	0.00738913049625554	0.0447325232554417	0.0332148021551653	4192/5209/135/11221/9334/7097/3398/9839/23500/4067/7124/5970/1499/3459/23529/3458/7852/3949/1267	19	MDK, PFKFB3, ADORA2A, DUSP10, B4GALT5, TLR2, ID2, ZEB2, DAAM2, LYN, TNF, RELA, CTNNB1, IFNGR1, CLCF1, IFNG, CXCR4, LDLR, CNP	GO_BP	Chikungunya_Upregulated
GO:0071560	cellular response to transforming growth factor beta stimulus	21/728	306/18986	0.0686274509803922	1.78978129713424	2.78114422579643	0.00751171292255455	0.0453715263336797	0.0336892748492053	3397/64332/3725/57154/8754/4092/6498/26524/5138/6868/7525/9839/30001/51742/2353/10253/5598/116844/2200/5468/3309	21	ID1, NFKBIZ, JUN, SMURF1, ADAM9, SMAD7, SKIL, LATS2, PDE2A, ADAM17, YES1, ZEB2, ERO1A, ARID4B, FOS, SPRY2, MAPK7, LRG1, FBN1, PPARG, HSPA5	GO_BP	Chikungunya_Upregulated
GO:0034767	positive regulation of monoatomic ion transmembrane transport	13/728	157/18986	0.0828025477707006	2.15946314831665	2.91298023138279	0.00751736614896153	0.0453715263336797	0.0336892748492053	3306/5025/2258/9446/3460/3753/3458/1756/3627/6347/2048/578/5031	13	HSPA2, P2RX4, FGF13, GSTO1, IFNGR2, KCNE1, IFNG, DMD, CXCL10, CCL2, EPHB2, BAK1, P2RY6	GO_BP	Chikungunya_Upregulated
GO:0009408	response to heat	10/728	106/18986	0.0943396226415094	2.46034625751607	3.01059384006179	0.00752157885673923	0.0453715263336797	0.0336892748492053	51278/1026/3306/9261/4277/4067/3337/3304/3162/3627	10	IER5, CDKN1A, HSPA2, MAPKAPK2, MICB, LYN, DNAJB1, HSPA1B, HMOX1, CXCL10	GO_BP	Chikungunya_Upregulated
GO:0050672	negative regulation of lymphocyte proliferation	9/728	90/18986	0.1	2.60796703296703	3.05321821096829	0.0075728687330889	0.0455961574234563	0.0338560679711185	57162/10385/3965/4067/64115/1051/6385/2213/3586	9	PELI1, BTN2A2, LGALS9, LYN, VSIR, CEBPB, SDC4, FCGR2B, IL10	GO_BP	Chikungunya_Upregulated
GO:0044843	cell cycle G1/S phase transition	20/728	287/18986	0.0696864111498258	1.81739862924532	2.78618565360752	0.00761642957727372	0.0455961574234563	0.0338560679711185	1263/1026/91/9314/123879/26524/6868/3398/54619/10385/10769/9275/1032/25799/8462/8525/1022/4291/6347/11040	20	PLK3, CDKN1A, ACVR1B, KLF4, DCUN1D3, LATS2, ADAM17, ID2, CCNJ, BTN2A2, PLK2, BCL7B, CDKN2D, ZNF324, KLF11, DGKZ, CDK7, MLF1, CCL2, PIM2	GO_BP	Chikungunya_Upregulated
GO:0032616	interleukin-13 production	4/728	21/18986	0.19047619047619	4.96755625327054	3.63245887322292	0.00762188286509466	0.0455961574234563	0.0338560679711185	353514/5914/3965/3556	4	LILRA5, RARA, LGALS9, IL1RAP	GO_BP	Chikungunya_Upregulated
GO:0032656	regulation of interleukin-13 production	4/728	21/18986	0.19047619047619	4.96755625327054	3.63245887322292	0.00762188286509466	0.0455961574234563	0.0338560679711185	353514/5914/3965/3556	4	LILRA5, RARA, LGALS9, IL1RAP	GO_BP	Chikungunya_Upregulated
GO:0036498	IRE1-mediated unfolded protein response	4/728	21/18986	0.19047619047619	4.96755625327054	3.63245887322292	0.00762188286509466	0.0455961574234563	0.0338560679711185	5770/4189/578/3309	4	PTPN1, DNAJB9, BAK1, HSPA5	GO_BP	Chikungunya_Upregulated
GO:1902004	positive regulation of amyloid-beta formation	4/728	21/18986	0.19047619047619	4.96755625327054	3.63245887322292	0.00762188286509466	0.0455961574234563	0.0338560679711185	7124/5970/3459/3458	4	TNF, RELA, IFNGR1, IFNG	GO_BP	Chikungunya_Upregulated
GO:1903376	regulation of oxidative stress-induced neuron intrinsic apoptotic signaling pathway	4/728	21/18986	0.19047619047619	4.96755625327054	3.63245887322292	0.00762188286509466	0.0455961574234563	0.0338560679711185	3091/4170/1499/3586	4	HIF1A, MCL1, CTNNB1, IL10	GO_BP	Chikungunya_Upregulated
GO:0043405	regulation of MAP kinase activity	11/728	123/18986	0.0894308943089431	2.33232824086483	2.96007555165457	0.00770679805436721	0.0460497106884917	0.0341928404325992	11221/8754/7189/23533/5770/4067/7124/1843/11213/10221/9175	11	DUSP10, ADAM9, TRAF6, PIK3R5, PTPN1, LYN, TNF, DUSP1, IRAK3, TRIB1, MAP3K13	GO_BP	Chikungunya_Upregulated
GO:0051402	neuron apoptotic process	21/728	307/18986	0.0684039087947883	1.78395139062892	2.76519587623544	0.00778292313128046	0.0464497334521349	0.0344898654154311	4192/3091/135/4929/1649/4170/6348/2055/56616/7124/2907/1499/1051/23529/2213/4671/838/6347/3586/840/5641	21	MDK, HIF1A, ADORA2A, NR4A2, DDIT3, MCL1, CCL3, CLN8, DIABLO, TNF, GRINA, CTNNB1, CEBPB, CLCF1, FCGR2B, NAIP, CASP5, CCL2, IL10, CASP7, LGMN	GO_BP	Chikungunya_Upregulated
GO:0019724	B cell mediated immunity	16/728	212/18986	0.0754716981132075	1.96827700601285	2.83095868531178	0.00782075526905844	0.0466205446604296	0.0346166961881329	64332/602/2207/121260/7124/64127/718/7158/8915/10758/23529/10538/2213/713/3665/3586	16	NFKBIZ, BCL3, FCER1G, SLC15A4, TNF, NOD2, C3, TP53BP1, BCL10, TRAF3IP2, CLCF1, BATF, FCGR2B, C1QB, IRF7, IL10	GO_BP	Chikungunya_Upregulated
GO:0002707	negative regulation of lymphocyte mediated immunity	7/728	60/18986	0.116666666666667	3.04262820512821	3.16431653622625	0.00783471059666538	0.0466487886232041	0.0346376679010469	4092/3965/634/5272/196/64127/2213	7	SMAD7, LGALS9, CEACAM1, SERPINB9, AHR, NOD2, FCGR2B	GO_BP	Chikungunya_Upregulated
GO:1904951	positive regulation of establishment of protein localization	22/728	327/18986	0.0672782874617737	1.75459555734785	2.7484530777455	0.0078957844791115	0.0467460086228555	0.0347098557147213	80149/3091/1263/135/5208/8754/2864/5581/2867/7097/7376/10519/7124/79567/54972/2010/8660/3458/5468/10802/2621/952	22	ZC3H12A, HIF1A, PLK3, ADORA2A, PFKFB2, ADAM9, FFAR1, PRKCE, FFAR2, TLR2, NR1H2, CIB1, TNF, RIPOR1, TMEM132A, EMD, IRS2, IFNG, PPARG, SEC24A, GAS6, CD38	GO_BP	Chikungunya_Upregulated
GO:0045601	regulation of endothelial cell differentiation	6/728	46/18986	0.130434782608696	3.401696129957	3.25650219911106	0.00789722137374856	0.0467460086228555	0.0347098557147213	7422/634/7124/182/1499/9294	6	VEGFA, CEACAM1, TNF, JAG1, CTNNB1, S1PR2	GO_BP	Chikungunya_Upregulated
GO:0045687	positive regulation of glial cell differentiation	6/728	46/18986	0.130434782608696	3.401696129957	3.25650219911106	0.00789722137374856	0.0467460086228555	0.0347098557147213	4192/7097/3398/5970/23529/7852	6	MDK, TLR2, ID2, RELA, CLCF1, CXCR4	GO_BP	Chikungunya_Upregulated
GO:0046633	alpha-beta T cell proliferation	6/728	46/18986	0.130434782608696	3.401696129957	3.25650219911106	0.00789722137374856	0.0467460086228555	0.0347098557147213	8767/3659/3965/2000/64115/3600	6	RIPK2, IRF1, LGALS9, ELF4, VSIR, IL15	GO_BP	Chikungunya_Upregulated
GO:0048713	regulation of oligodendrocyte differentiation	6/728	46/18986	0.130434782608696	3.401696129957	3.25650219911106	0.00789722137374856	0.0467460086228555	0.0347098557147213	4192/11221/7097/23500/1499/7852	6	MDK, DUSP10, TLR2, DAAM2, CTNNB1, CXCR4	GO_BP	Chikungunya_Upregulated
GO:0006457	protein folding	17/728	231/18986	0.0735930735930736	1.91928309785453	2.80699164448283	0.00794867778081922	0.0469025584586465	0.0348260971302464	3306/80273/10105/23275/2923/548645/30001/23071/27348/3337/3304/811/51726/23753/3309/6782/2289	17	HSPA2, GRPEL1, PPIF, POFUT2, PDIA3, DNAJC25, ERO1A, ERP44, TOR1B, DNAJB1, HSPA1B, CALR, DNAJB11, SDF2L1, HSPA5, HSPA13, FKBP5	GO_BP	Chikungunya_Upregulated
GO:0042770	signal transduction in response to DNA damage	15/728	194/18986	0.077319587628866	2.01646935538688	2.84153521186819	0.00794968792448295	0.0469025584586465	0.0348260971302464	8870/1263/83667/3090/1026/602/10769/4067/84444/7158/8525/387893/5608/10538/675	15	IER3, PLK3, SESN2, HIC1, CDKN1A, BCL3, PLK2, LYN, DOT1L, TP53BP1, DGKZ, KMT5A, MAP2K6, BATF, BRCA2	GO_BP	Chikungunya_Upregulated
GO:0008053	mitochondrial fusion	5/728	33/18986	0.151515151515152	3.9514652014652	3.38844191095253	0.00796073853309175	0.0469025584586465	0.0348260971302464	84749/4170/10493/597/578	5	USP30, MCL1, VAT1, BCL2A1, BAK1	GO_BP	Chikungunya_Upregulated
GO:0050869	negative regulation of B cell activation	5/728	33/18986	0.151515151515152	3.9514652014652	3.38844191095253	0.00796073853309175	0.0469025584586465	0.0348260971302464	7128/3398/4067/2213/3586	5	TNFAIP3, ID2, LYN, FCGR2B, IL10	GO_BP	Chikungunya_Upregulated
GO:0009266	response to temperature stimulus	14/728	176/18986	0.0795454545454545	2.07451923076923	2.85970027844224	0.00799016829838436	0.046996730673883	0.0348960219024246	4792/51278/1026/3306/284207/9261/4277/30001/4067/3337/3304/3162/7852/3627	14	NFKBIA, IER5, CDKN1A, HSPA2, METRNL, MAPKAPK2, MICB, ERO1A, LYN, DNAJB1, HSPA1B, HMOX1, CXCR4, CXCL10	GO_BP	Chikungunya_Upregulated
GO:0030072	peptide hormone secretion	18/728	250/18986	0.072	1.87773626373626	2.78958755016158	0.00799529442999669	0.046996730673883	0.0348960219024246	3557/3091/415116/2865/5208/5861/2864/5127/5581/2867/51762/6804/7124/5936/8864/8660/3458/952	18	IL1RN, HIF1A, PIM3, FFAR3, PFKFB2, RAB1A, FFAR1, CDK16, PRKCE, FFAR2, RAB8B, STX1A, TNF, RBM4, PER2, IRS2, IFNG, CD38	GO_BP	Chikungunya_Upregulated
GO:0002532	production of molecular mediator involved in inflammatory response	10/728	107/18986	0.0934579439252336	2.43735236725891	2.97721386746242	0.00802084703622844	0.0470922353252345	0.0349669360353346	80149/5187/3091/11221/148022/4067/7124/64127/7850/2048	10	ZC3H12A, PER1, HIF1A, DUSP10, TICAM1, LYN, TNF, NOD2, IL1R2, EPHB2	GO_BP	Chikungunya_Upregulated
GO:0008016	regulation of heart contraction	16/728	213/18986	0.0751173708920188	1.95903626889542	2.81062161797514	0.00816576471963502	0.0477939800784224	0.0354879956904643	80149/1839/4092/4205/5142/5770/2034/5025/5144/2258/7124/9446/133/3753/57413/1756	16	ZC3H12A, HBEGF, SMAD7, MEF2A, PDE4B, PTPN1, EPAS1, P2RX4, PDE4D, FGF13, TNF, GSTO1, ADM, KCNE1, TMIGD3, DMD	GO_BP	Chikungunya_Upregulated
GO:0032869	cellular response to insulin stimulus	16/728	213/18986	0.0751173708920188	1.95903626889542	2.81062161797514	0.00816576471963502	0.0477939800784224	0.0354879956904643	2865/8651/9021/5770/1509/4218/94056/10603/634/5936/5970/79746/3638/2887/8660/5468	16	FFAR3, SOCS1, SOCS3, PTPN1, CTSD, RAB8A, SYAP1, SH2B2, CEACAM1, RBM4, RELA, ECHDC3, INSIG1, GRB10, IRS2, PPARG	GO_BP	Chikungunya_Upregulated
GO:0042886	amide transport	22/728	328/18986	0.0670731707317073	1.74924618064862	2.73321190860973	0.00816870040858236	0.0477939800784224	0.0354879956904643	3557/3091/415116/2865/5208/5861/2864/5127/5581/2867/51296/121260/51762/6804/7124/5936/8864/8660/10560/3458/952/23657	22	IL1RN, HIF1A, PIM3, FFAR3, PFKFB2, RAB1A, FFAR1, CDK16, PRKCE, FFAR2, SLC15A3, SLC15A4, RAB8B, STX1A, TNF, RBM4, PER2, IRS2, SLC19A2, IFNG, CD38, SLC7A11	GO_BP	Chikungunya_Upregulated
GO:0010959	regulation of metal ion transport	26/728	408/18986	0.0637254901960784	1.66193977591036	2.69894149153073	0.00817816135082455	0.0477940815202345	0.035488071013059	5187/135/3306/967/2859/2864/353514/5142/5581/1318/10488/6348/5025/4067/5144/2258/9446/1499/3753/3458/7852/1756/3627/6347/578/5031	26	PER1, ADORA2A, HSPA2, CD63, GPR35, FFAR1, LILRA5, PDE4B, PRKCE, SLC31A2, CREB3, CCL3, P2RX4, LYN, PDE4D, FGF13, GSTO1, CTNNB1, KCNE1, IFNG, CXCR4, DMD, CXCL10, CCL2, BAK1, P2RY6	GO_BP	Chikungunya_Upregulated
GO:0021543	pallium development	15/728	195/18986	0.0769230769230769	2.00612848689772	2.81994211699854	0.00831769548921805	0.0485534681325635	0.0360519309130194	10501/4192/221692/3091/84879/23380/653464/55122/5914/317762/2353/2258/6722/84623/1499	15	SEMA6B, MDK, PHACTR1, HIF1A, MFSD2A, SRGAP2, SRGAP2C, AKIRIN2, RARA, CCDC85C, FOS, FGF13, SRF, KIRREL3, CTNNB1	GO_BP	Chikungunya_Upregulated
GO:0001706	endoderm formation	7/728	61/18986	0.114754098360656	2.99274905422446	3.11274808151872	0.00856541657803333	0.049884434178857	0.0370402000891272	3914/1846/4317/1844/1843/1499/3679	7	LAMB3, DUSP4, MMP8, DUSP2, DUSP1, CTNNB1, ITGA7	GO_BP	Chikungunya_Upregulated
GO:0070231	T cell apoptotic process	7/728	61/18986	0.114754098360656	2.99274905422446	3.11274808151872	0.00856541657803333	0.049884434178857	0.0370402000891272	3091/1831/602/3965/25865/8915/578	7	HIF1A, TSC22D3, BCL3, LGALS9, PRKD2, BCL10, BAK1	GO_BP	Chikungunya_Upregulated
