# Supplementary material for: Integrative Transcriptomic Analysis Reveals Distinct and Shared Host Responses in Dengue and Chikungunya Infections
Source: Int J Mol Sci. 2026 Jun 19;27(12):5552. doi: 10.3390/ijms27125552 (PMC13299182; doi:10.3390/ijms27125552)
Supplement: Supplementary file 1 [file ijms-27-05552-s001.zip › Table S4 VirusLevel_Enrichment/VirusLevel_Chikungunya_Upregulated_KEGG.csv]

category	subcategory	ID	Description	GeneRatio	BgRatio	RichFactor	FoldEnrichment	zScore	pvalue	p.adjust	qvalue	geneID	Count	GeneSymbols	Analysis	Gene_Set
Environmental Information Processing	Signal transduction	hsa04668	TNF signaling pathway	25/420	119/9397	0.210084033613445	4.70038015206082	8.78664693847914	6.04802584101249e-11	1.77811959725767e-08	1.40059545791868e-08	7128/4792/3383/3725/3659/602/9021/1326/1435/10488/6868/79651/2353/7124/64127/182/5970/1051/5608/3600/8809/3726/3627/6347/840	25	TNFAIP3, NFKBIA, ICAM1, JUN, IRF1, BCL3, SOCS3, MAP3K8, CSF1, CREB3, ADAM17, RHBDF2, FOS, TNF, NOD2, JAG1, RELA, CEBPB, MAP2K6, IL15, IL18R1, JUNB, CXCL10, CCL2, CASP7	KEGG	Chikungunya_Upregulated
Organismal Systems	Development and regeneration	hsa04380	Osteoclast differentiation	25/420	142/9397	0.176056338028169	3.93905097250168	7.63297105496623	3.08425606728669e-09	3.49168974637075e-07	2.75034638095798e-07	4792/2354/3725/8651/4791/9021/5971/353514/10379/1435/9846/7189/3727/3937/2353/7124/8878/5970/3460/3459/5608/3458/3726/2213/5468	25	NFKBIA, FOSB, JUN, SOCS1, NFKB2, SOCS3, RELB, LILRA5, IRF9, CSF1, GAB2, TRAF6, JUND, LCP2, FOS, TNF, SQSTM1, RELA, IFNGR2, IFNGR1, MAP2K6, IFNG, JUNB, FCGR2B, PPARG	KEGG	Chikungunya_Upregulated
Organismal Systems	Immune system	hsa04621	NOD-like receptor signaling pathway	29/420	187/9397	0.155080213903743	3.46973516679399	7.37856505283919	3.56294872078648e-09	3.49168974637075e-07	2.75034638095798e-07	7128/4792/3725/8767/114548/4793/10379/7189/148022/23710/7124/10616/64127/2634/81631/29110/7158/5970/643246/10010/114769/10135/4671/838/6347/3665/4939/9447/2635	29	TNFAIP3, NFKBIA, JUN, RIPK2, NLRP3, NFKBIB, IRF9, TRAF6, TICAM1, GABARAPL1, TNF, RBCK1, NOD2, GBP2, MAP1LC3B, TBK1, TP53BP1, RELA, MAP1LC3B2, TANK, CARD16, NAMPT, NAIP, CASP5, CCL2, IRF7, OAS2, AIM2, GBP3	KEGG	Chikungunya_Upregulated
Human Diseases	Infectious disease: parasitic	hsa05142	Chagas disease	19/420	103/9397	0.184466019417476	4.12720758206195	6.90246996153501	1.15335003289182e-07	8.10303138777022e-06	6.38262407916022e-06	4792/2769/3725/7189/7097/148022/6348/2353/7124/718/5970/3460/414062/3459/3458/6347/713/811/3586	19	NFKBIA, GNA15, JUN, TRAF6, TLR2, TICAM1, CCL3, FOS, TNF, C3, RELA, IFNGR2, CCL3L3, IFNGR1, IFNG, CCL2, C1QB, CALR, IL10	KEGG	Chikungunya_Upregulated
Organismal Systems	Immune system	hsa04657	IL-17 signaling pathway	18/420	94/9397	0.191489361702128	4.28434650455927	6.92200522383462	1.37806656254596e-07	8.10303138777022e-06	6.38262407916022e-06	7128/4792/2354/3725/7189/3727/9618/2353/7124/5598/29110/5970/10758/1051/3458/3934/3627/6347	18	TNFAIP3, NFKBIA, FOSB, JUN, TRAF6, JUND, TRAF4, FOS, TNF, MAPK7, TBK1, RELA, TRAF3IP2, CEBPB, IFNG, LCN2, CXCL10, CCL2	KEGG	Chikungunya_Upregulated
Human Diseases	Infectious disease: viral	hsa05169	Epstein-Barr virus infection	26/420	205/9397	0.126829268292683	2.83765389082462	5.75395124674847	1.37252733426901e-06	6.72538393791815e-05	5.29747392174004e-05	7128/4616/4792/3383/4794/1026/3725/10912/4791/4793/5971/10379/7189/7097/2923/4067/7124/29110/5970/5608/3627/9636/3665/4939/578/811	26	TNFAIP3, GADD45B, NFKBIA, ICAM1, NFKBIE, CDKN1A, JUN, GADD45G, NFKB2, NFKBIB, RELB, IRF9, TRAF6, TLR2, PDIA3, LYN, TNF, TBK1, RELA, MAP2K6, CXCL10, ISG15, IRF7, OAS2, BAK1, CALR	KEGG	Chikungunya_Upregulated
Human Diseases	Cancer: overview	hsa05235	PD-L1 expression and PD-1 checkpoint pathway in cancer	16/420	90/9397	0.177777777777778	3.97756613756614	6.1391515045687	1.94655467170981e-06	7.2676213559397e-05	5.72458538598903e-05	4792/4794/3091/3725/4793/55509/7189/7097/148022/2353/5970/3460/3459/5608/3458/10538	16	NFKBIA, NFKBIE, HIF1A, JUN, NFKBIB, BATF3, TRAF6, TLR2, TICAM1, FOS, RELA, IFNGR2, IFNGR1, MAP2K6, IFNG, BATF	KEGG	Chikungunya_Upregulated
Human Diseases	Infectious disease: viral	hsa05167	Kaposi sarcoma-associated herpesvirus infection	25/420	196/9397	0.127551020408163	2.85380223517979	5.67289125369949	1.97758404243257e-06	7.2676213559397e-05	5.72458538598903e-05	4792/3383/3091/1026/7422/3725/10379/9261/7538/2787/23533/4277/148022/4067/2353/718/81631/29110/5970/1499/643246/3459/5608/3665/578	25	NFKBIA, ICAM1, HIF1A, CDKN1A, VEGFA, JUN, IRF9, MAPKAPK2, ZFP36, GNG5, PIK3R5, MICB, TICAM1, LYN, FOS, C3, MAP1LC3B, TBK1, RELA, CTNNB1, MAP1LC3B2, IFNGR1, MAP2K6, IRF7, BAK1	KEGG	Chikungunya_Upregulated
Human Diseases	Cardiovascular disease	hsa05417	Lipid and atherosclerosis	26/420	216/9397	0.12037037037037	2.69314373897707	5.44510485819389	3.69503106072945e-06	0.000120704347983829	9.50768226152608e-05	4792/3383/3725/3306/114548/1649/7189/7097/148022/6348/30001/4067/2353/7124/29110/5970/3304/414062/5608/10010/6347/5468/3665/840/3949/3309	26	NFKBIA, ICAM1, JUN, HSPA2, NLRP3, DDIT3, TRAF6, TLR2, TICAM1, CCL3, ERO1A, LYN, FOS, TNF, TBK1, RELA, HSPA1B, CCL3L3, MAP2K6, TANK, CCL2, PPARG, IRF7, CASP7, LDLR, HSPA5	KEGG	Chikungunya_Upregulated
Human Diseases	Infectious disease: bacterial	hsa05152	Tuberculosis	23/420	181/9397	0.12707182320442	2.84308076821889	5.41555484611713	5.43951689273492e-06	0.00015218580835312	0.000119874249329346	3656/1263/8767/8877/2207/7189/7097/1509/26253/537/7124/5868/64127/718/5970/8915/3460/7421/1051/3459/3458/2213/3586	23	IRAK2, PLK3, RIPK2, SPHK1, FCER1G, TRAF6, TLR2, CTSD, CLEC4E, ATP6AP1, TNF, RAB5A, NOD2, C3, RELA, BCL10, IFNGR2, VDR, CEBPB, IFNGR1, IFNG, FCGR2B, IL10	KEGG	Chikungunya_Upregulated
Organismal Systems	Immune system	hsa04620	Toll-like receptor signaling pathway	17/420	109/9397	0.155963302752294	3.48949322848405	5.65449248976664	6.03497791444617e-06	0.00015218580835312	0.000119874249329346	4792/3725/1326/3663/10379/7189/7097/148022/6348/2353/7124/29110/5970/414062/5608/3627/3665	17	NFKBIA, JUN, MAP3K8, IRF5, IRF9, TRAF6, TLR2, TICAM1, CCL3, FOS, TNF, TBK1, RELA, CCL3L3, MAP2K6, CXCL10, IRF7	KEGG	Chikungunya_Upregulated
Cellular Processes	Transport and catabolism	hsa04148	Efferocytosis	21/420	157/9397	0.133757961783439	2.99267515923567	5.44604071908032	6.21166564706613e-06	0.00015218580835312	0.000119874249329346	3091/8877/8754/9261/1846/8578/10461/6868/57617/7376/1844/5868/5029/1051/5468/713/811/3586/840/2621/5031	21	HIF1A, SPHK1, ADAM9, MAPKAPK2, DUSP4, SCARF1, MERTK, ADAM17, VPS18, NR1H2, DUSP2, RAB5A, P2RY2, CEBPB, PPARG, C1QB, CALR, IL10, CASP7, GAS6, P2RY6	KEGG	Chikungunya_Upregulated
Human Diseases	Infectious disease: viral	hsa05164	Influenza A	22/420	173/9397	0.127167630057803	2.84522433250757	5.29838013777502	8.60188556185272e-06	0.000184435014949299	0.000145276417074278	4792/3383/29107/114548/4793/9021/10379/148022/7124/10241/29110/5970/3337/3460/3459/3458/3627/6347/4599/3665/4939/578	22	NFKBIA, ICAM1, NXT1, NLRP3, NFKBIB, SOCS3, IRF9, TICAM1, TNF, CALCOCO2, TBK1, RELA, DNAJB1, IFNGR2, IFNGR1, IFNG, CXCL10, CCL2, MX1, IRF7, OAS2, BAK1	KEGG	Chikungunya_Upregulated
Human Diseases	Infectious disease: parasitic	hsa05145	Toxoplasmosis	17/420	112/9397	0.151785714285714	3.39602465986395	5.51746869132309	8.78261975949044e-06	0.000184435014949299	0.000145276417074278	4792/3914/8651/4793/10105/7189/7097/23533/7124/5970/3304/3460/3459/5608/3458/3586/3949	17	NFKBIA, LAMB3, SOCS1, NFKBIB, PPIF, TRAF6, TLR2, PIK3R5, TNF, RELA, HSPA1B, IFNGR2, IFNGR1, MAP2K6, IFNG, IL10, LDLR	KEGG	Chikungunya_Upregulated
Organismal Systems	Immune system	hsa04625	C-type lectin receptor signaling pathway	16/420	105/9397	0.152380952380952	3.40934240362812	5.36993600054191	1.53240044966378e-05	0.000300350488134101	0.000236581122053355	4792/1263/3725/3659/602/2207/114548/4791/5971/10379/9261/26253/7124/5970/8915/3586	16	NFKBIA, PLK3, JUN, IRF1, BCL3, FCER1G, NLRP3, NFKB2, RELB, IRF9, MAPKAPK2, CLEC4E, TNF, RELA, BCL10, IL10	KEGG	Chikungunya_Upregulated
Environmental Information Processing	Signal transduction	hsa04010	MAPK signaling pathway	30/420	300/9397	0.1	2.23738095238095	4.71135135046409	2.83901731614464e-05	0.000521669431841578	0.000410910401020935	4616/374/2069/7422/3725/11221/10912/4791/1649/1326/773/5971/1435/9261/1846/7189/3727/777/5778/2353/1844/7124/6722/5598/5970/1843/3304/5608/3556/9175	30	GADD45B, AREG, EREG, VEGFA, JUN, DUSP10, GADD45G, NFKB2, DDIT3, MAP3K8, CACNA1A, RELB, CSF1, MAPKAPK2, DUSP4, TRAF6, JUND, CACNA1E, PTPN7, FOS, DUSP2, TNF, SRF, MAPK7, RELA, DUSP1, HSPA1B, MAP2K6, IL1RAP, MAP3K13	KEGG	Chikungunya_Upregulated
Human Diseases	Cancer: overview	hsa05202	Transcriptional misregulation in cancer	23/420	201/9397	0.114427860696517	2.56018715944089	4.83621704479676	3.07747830649792e-05	0.000532222718888463	0.000419223051039964	5328/4616/8013/1026/64332/10912/5966/1649/5914/221037/3398/597/7704/84444/5970/2120/7850/8864/1051/4291/5468/578/2119	23	PLAU, GADD45B, NR4A3, CDKN1A, NFKBIZ, GADD45G, REL, DDIT3, RARA, JMJD1C, ID2, BCL2A1, ZBTB16, DOT1L, RELA, ETV6, IL1R2, PER2, CEBPB, MLF1, PPARG, BAK1, ETV5	KEGG	Chikungunya_Upregulated
Human Diseases	Infectious disease: bacterial	hsa05133	Pertussis	13/420	78/9397	0.166666666666667	3.72896825396825	5.234698412975	3.66361256533883e-05	0.000566895839057693	0.000446534495498362	3725/1073/3659/114548/7189/148022/2353/7124/718/5970/713/3586/840	13	JUN, CFL2, IRF1, NLRP3, TRAF6, TICAM1, FOS, TNF, C3, RELA, C1QB, IL10, CASP7	KEGG	Chikungunya_Upregulated
Human Diseases	Infectious disease: parasitic	hsa05140	Leishmaniasis	13/420	78/9397	0.166666666666667	3.72896825396825	5.234698412975	3.66361256533883e-05	0.000566895839057693	0.000446534495498362	4792/3725/4793/7189/7097/2353/7124/718/5970/3460/3459/3458/3586	13	NFKBIA, JUN, NFKBIB, TRAF6, TLR2, FOS, TNF, C3, RELA, IFNGR2, IFNGR1, IFNG, IL10	KEGG	Chikungunya_Upregulated
Human Diseases	Cardiovascular disease	hsa05418	Fluid shear stress and atherosclerosis	18/420	142/9397	0.126760563380282	2.83611670020121	4.76855480129579	5.90282845757413e-05	0.000838342656219087	0.000660348672997491	3383/7422/3725/4205/2353/7124/5598/8878/9446/5970/1843/1499/7850/3162/5608/6385/3458/6347	18	ICAM1, VEGFA, JUN, MEF2A, FOS, TNF, MAPK7, SQSTM1, GSTO1, RELA, DUSP1, CTNNB1, IL1R2, HMOX1, MAP2K6, SDC4, IFNG, CCL2	KEGG	Chikungunya_Upregulated
Environmental Information Processing	Signal transduction	hsa04064	NF-kappa B signaling pathway	15/420	105/9397	0.142857142857143	3.19625850340136	4.89501516519677	6.1166011346598e-05	0.000838342656219087	0.000660348672997491	5328/7128/4616/4792/3383/10912/4791/5971/7189/148022/597/4067/7124/5970/8915	15	PLAU, TNFAIP3, GADD45B, NFKBIA, ICAM1, GADD45G, NFKB2, RELB, TRAF6, TICAM1, BCL2A1, LYN, TNF, RELA, BCL10	KEGG	Chikungunya_Upregulated
Cellular Processes	Transport and catabolism	hsa04140	Autophagy - animal	20/420	169/9397	0.118343195266272	2.64778810932657	4.67542893927173	6.27331239347616e-05	0.000838342656219087	0.000660348672997491	54541/3091/5861/23130/9711/7189/1509/64689/4218/23710/56270/57617/64419/10241/81631/29110/8878/643246/8660/10010	20	DDIT4, HIF1A, RAB1A, ATG2A, RUBCN, TRAF6, CTSD, GORASP1, RAB8A, GABARAPL1, WDR45B, VPS18, MTMR14, CALCOCO2, MAP1LC3B, TBK1, SQSTM1, MAP1LC3B2, IRS2, TANK	KEGG	Chikungunya_Upregulated
Human Diseases	Immune disease	hsa05323	Rheumatoid arthritis	14/420	95/9397	0.147368421052632	3.29719298245614	4.86745172180531	7.5853027608256e-05	0.000969599570296838	0.000763737577749031	3383/7422/3725/1435/7097/6348/537/2353/9296/7124/414062/3600/3458/6347	14	ICAM1, VEGFA, JUN, CSF1, TLR2, CCL3, ATP6AP1, FOS, ATP6V1F, TNF, CCL3L3, IL15, IFNG, CCL2	KEGG	Chikungunya_Upregulated
Human Diseases	Infectious disease: viral	hsa05168	Herpes simplex virus 1 infection	20/420	180/9397	0.111111111111111	2.48597883597884	4.35396185130944	0.000151488311681102	0.0018557318180935	0.00146172932323871	4792/9021/10379/7189/7097/2923/148022/7124/718/29110/5970/3460/56829/3459/3458/6347/3665/4939/578/811	20	NFKBIA, SOCS3, IRF9, TRAF6, TLR2, PDIA3, TICAM1, TNF, C3, TBK1, RELA, IFNGR2, ZC3HAV1, IFNGR1, IFNG, CCL2, IRF7, OAS2, BAK1, CALR	KEGG	Chikungunya_Upregulated
Human Diseases	Infectious disease: bacterial	hsa05134	Legionellosis	10/420	56/9397	0.178571428571429	3.9953231292517	4.86263357203817	0.000160374237083462	0.00188600102810152	0.00148557188035207	4792/4791/5861/7097/7124/718/5970/3304/4671/840	10	NFKBIA, NFKB2, RAB1A, TLR2, TNF, C3, RELA, HSPA1B, NAIP, CASP7	KEGG	Chikungunya_Upregulated
Cellular Processes	Transport and catabolism	hsa04137	Mitophagy - animal	14/420	105/9397	0.133333333333333	2.9831746031746	4.42009432985162	0.000226568726745665	0.0025619694485856	0.0020180210479371	3091/3725/57154/84134/27342/84749/23710/5868/10241/81631/29110/8878/5970/643246	14	HIF1A, JUN, SMURF1, TOMM40L, RABGEF1, USP30, GABARAPL1, RAB5A, CALCOCO2, MAP1LC3B, TBK1, SQSTM1, RELA, MAP1LC3B2	KEGG	Chikungunya_Upregulated
Human Diseases	Infectious disease: bacterial	hsa05132	Salmonella infection	24/420	248/9397	0.0967741935483871	2.16520737327189	4.02228451840986	0.000294680686290529	0.00320874525071909	0.00252747567188758	4792/3725/8767/127829/114548/63916/7189/7097/391/23207/81873/51429/57617/2353/7124/5868/5970/1499/84617/5608/4671/838/578/840	24	NFKBIA, JUN, RIPK2, ARL8A, NLRP3, ELMO2, TRAF6, TLR2, RHOG, PLEKHM2, ARPC5L, SNX9, VPS18, FOS, TNF, RAB5A, RELA, CTNNB1, TUBB6, MAP2K6, NAIP, CASP5, BAK1, CASP7	KEGG	Chikungunya_Upregulated
Organismal Systems	Immune system	hsa04622	RIG-I-like receptor signaling pathway	11/420	72/9397	0.152777777777778	3.4182208994709	4.45521159201103	0.000320689616416598	0.00336724097237428	0.00265232013577638	4792/4793/57169/7189/7124/29110/5970/10010/3627/9636/3665	11	NFKBIA, NFKBIB, ZNFX1, TRAF6, TNF, TBK1, RELA, TANK, CXCL10, ISG15, IRF7	KEGG	Chikungunya_Upregulated
Human Diseases	Infectious disease: viral	hsa05162	Measles	16/420	136/9397	0.117647058823529	2.63221288515406	4.14713192247205	0.000359182547101325	0.00364136789130309	0.00286824538520114	7128/4792/3725/4793/10379/7189/7097/2353/29110/5970/3304/2213/4599/3665/4939/578	16	TNFAIP3, NFKBIA, JUN, NFKBIB, IRF9, TRAF6, TLR2, FOS, TBK1, RELA, HSPA1B, FCGR2B, MX1, IRF7, OAS2, BAK1	KEGG	Chikungunya_Upregulated
Cellular Processes	Cell growth and death	hsa04210	Apoptosis	16/420	137/9397	0.116788321167883	2.61299965241571	4.1135767124331	0.000390388141373613	0.00375617525080355	0.00295867724732109	4616/4792/3725/10912/1649/4000/4170/1509/597/2353/56616/7124/5970/578/840/4001	16	GADD45B, NFKBIA, JUN, GADD45G, DDIT3, LMNA, MCL1, CTSD, BCL2A1, FOS, DIABLO, TNF, RELA, BAK1, CASP7, LMNB1	KEGG	Chikungunya_Upregulated
Human Diseases	Infectious disease: bacterial	hsa05131	Shigellosis	24/420	253/9397	0.0948616600790514	2.12241671372106	3.91450465301798	0.000396059295152756	0.00375617525080355	0.00295867724732109	4792/3725/8767/114548/4793/63916/5581/10318/7189/81873/92610/3099/7124/10241/10616/718/81631/29110/8878/5970/8915/643246/7321/4671	24	NFKBIA, JUN, RIPK2, NLRP3, NFKBIB, ELMO2, PRKCE, TNIP1, TRAF6, ARPC5L, TIFA, HK2, TNF, CALCOCO2, RBCK1, C3, MAP1LC3B, TBK1, SQSTM1, RELA, BCL10, MAP1LC3B2, UBE2D1, NAIP	KEGG	Chikungunya_Upregulated
Human Diseases	Infectious disease: bacterial	hsa05135	Yersinia infection	16/420	138/9397	0.115942028985507	2.59406487232574	4.0803181705955	0.000423901643634284	0.00389459635088999	0.00306770926314285	4792/3725/114548/63916/7189/148022/3937/391/81873/2353/7124/29110/5970/5608/6347/3586	16	NFKBIA, JUN, NLRP3, ELMO2, TRAF6, TICAM1, LCP2, RHOG, ARPC5L, FOS, TNF, TBK1, RELA, MAP2K6, CCL2, IL10	KEGG	Chikungunya_Upregulated
Human Diseases	Infectious disease: viral	hsa05160	Hepatitis C	17/420	156/9397	0.108974358974359	2.43817155067155	3.91781607809401	0.000586152921697146	0.00522208966602912	0.0041133538364712	4792/1026/9021/10379/7189/148022/7124/29110/5970/1499/3458/3627/4599/3665/4939/578/3949	17	NFKBIA, CDKN1A, SOCS3, IRF9, TRAF6, TICAM1, TNF, TBK1, RELA, CTNNB1, IFNG, CXCL10, MX1, IRF7, OAS2, BAK1, LDLR	KEGG	Chikungunya_Upregulated
Human Diseases	Immune disease	hsa05321	Inflammatory bowel disease	10/420	66/9397	0.151515151515152	3.38997113997114	4.2143545185408	0.00063776982458027	0.00551483318901762	0.00434394307763651	3725/7097/7124/64127/5970/3460/3459/8809/3458/3586	10	JUN, TLR2, TNF, NOD2, RELA, IFNGR2, IFNGR1, IL18R1, IFNG, IL10	KEGG	Chikungunya_Upregulated
Human Diseases	Endocrine and metabolic disease	hsa04930	Type II diabetes mellitus	8/420	47/9397	0.170212765957447	3.80830800405268	4.17463392391838	0.00100904606927458	0.00847598698190649	0.0066763950448243	8651/9021/773/5581/777/3099/7124/8660	8	SOCS1, SOCS3, CACNA1A, PRKCE, CACNA1E, HK2, TNF, IRS2	KEGG	Chikungunya_Upregulated
Human Diseases	Cancer: specific types	hsa05216	Thyroid cancer	7/420	37/9397	0.189189189189189	4.23288288288288	4.26170560878163	0.0010882444420182	0.008786675473003	0.00692111924117673	4616/1026/10912/10342/1499/5468/578	7	GADD45B, CDKN1A, GADD45G, TFG, CTNNB1, PPARG, BAK1	KEGG	Chikungunya_Upregulated
Organismal Systems	Immune system	hsa04659	Th17 cell differentiation	13/420	109/9397	0.119266055045872	2.66843599825251	3.78959007151827	0.00110580609694255	0.008786675473003	0.00692111924117673	4792/4794/3091/3725/4793/5914/2353/196/5970/3460/3459/3556/3458	13	NFKBIA, NFKBIE, HIF1A, JUN, NFKBIB, RARA, FOS, AHR, RELA, IFNGR2, IFNGR1, IL1RAP, IFNG	KEGG	Chikungunya_Upregulated
Environmental Information Processing	Signaling molecules and interaction	hsa04060	Cytokine-cytokine receptor interaction	25/420	298/9397	0.0838926174496644	1.87699744327261	3.32766932584991	0.00179686466380141	0.0139020581883583	0.010950421773859	3557/5618/133396/91/1435/6348/9180/51330/7124/58191/84957/3460/7850/414062/5008/3459/23529/3600/8809/3556/3458/7852/3627/6347/3586	25	IL1RN, PRLR, IL31RA, ACVR1B, CSF1, CCL3, OSMR, TNFRSF12A, TNF, CXCL16, RELT, IFNGR2, IL1R2, CCL3L3, OSM, IFNGR1, CLCF1, IL15, IL18R1, IL1RAP, IFNG, CXCR4, CXCL10, CCL2, IL10	KEGG	Chikungunya_Upregulated
Cellular Processes	Cell growth and death	hsa04216	Ferroptosis	7/420	42/9397	0.166666666666667	3.72896825396825	3.83382044889121	0.00235285993548643	0.0177369441290515	0.013971098132443	6303/6520/112483/81631/643246/3162/23657	7	SAT1, SLC3A2, SAT2, MAP1LC3B, MAP1LC3B2, HMOX1, SLC7A11	KEGG	Chikungunya_Upregulated
Organismal Systems	Nervous system	hsa04722	Neurotrophin signaling pathway	13/420	120/9397	0.108333333333333	2.42382936507936	3.39527790271461	0.00265871401586488	0.0195415480166069	0.0153925548286914	4792/4794/3656/3725/8767/4793/9261/7189/10603/5598/6272/5970/11213	13	NFKBIA, NFKBIE, IRAK2, JUN, RIPK2, NFKBIB, MAPKAPK2, TRAF6, SH2B2, MAPK7, SORT1, RELA, IRAK3	KEGG	Chikungunya_Upregulated
Cellular Processes	Transport and catabolism	hsa04145	Phagocytosis	22/420	259/9397	0.0849420849420849	1.90047802904946	3.17854206062927	0.00284908618233622	0.0204300326245573	0.0160923994894472	2204/967/9711/27342/8685/7097/1509/23710/4317/57617/537/9296/5868/718/81631/643246/84617/4057/671/2213/3934/811	22	FCAR, CD63, RUBCN, RABGEF1, MARCO, TLR2, CTSD, GABARAPL1, MMP8, VPS18, ATP6AP1, ATP6V1F, RAB5A, C3, MAP1LC3B, MAP1LC3B2, TUBB6, LTF, BPI, FCGR2B, LCN2, CALR	KEGG	Chikungunya_Upregulated
Environmental Information Processing	Signal transduction	hsa04630	JAK-STAT signaling pathway	16/420	168/9397	0.0952380952380952	2.13083900226757	3.19895870071739	0.00343234533337431	0.0240264173336201	0.0189252123644699	5618/133396/1026/8651/9021/10379/4170/9180/9306/3460/5008/3459/23529/3600/3458/3586	16	PRLR, IL31RA, CDKN1A, SOCS1, SOCS3, IRF9, MCL1, OSMR, SOCS6, IFNGR2, OSM, IFNGR1, CLCF1, IL15, IFNG, IL10	KEGG	Chikungunya_Upregulated
Organismal Systems	Environmental adaptation	hsa04710	Circadian rhythm	6/420	34/9397	0.176470588235294	3.94831932773109	3.72509199836863	0.00356455690949732	0.0241404407877272	0.0190150267572502	5187/8553/1453/4783/8864/5571	6	PER1, BHLHE40, CSNK1D, NFIL3, PER2, PRKAG1	KEGG	Chikungunya_Upregulated
Environmental Information Processing	Signal transduction	hsa04066	HIF-1 signaling pathway	12/420	110/9397	0.109090909090909	2.44077922077922	3.28765769176851	0.00361285508387754	0.0241404407877272	0.0190150267572502	5209/3091/1026/7422/2034/3099/5970/3460/3459/3162/226/3458	12	PFKFB3, HIF1A, CDKN1A, VEGFA, EPAS1, HK2, RELA, IFNGR2, IFNGR1, HMOX1, ALDOA, IFNG	KEGG	Chikungunya_Upregulated
Organismal Systems	Immune system	hsa04623	Cytosolic DNA-sensing pathway	10/420	83/9397	0.120481927710843	2.6956397016638	3.35610115779579	0.00374700134554909	0.0244804087909207	0.019282813942007	4792/114548/4793/29110/5970/3627/81030/3665/840/9447	10	NFKBIA, NLRP3, NFKBIB, TBK1, RELA, CXCL10, ZBP1, IRF7, CASP7, AIM2	KEGG	Chikungunya_Upregulated
Human Diseases	Infectious disease: viral	hsa05171	Coronavirus disease	20/420	239/9397	0.0836820083682008	1.87228531579996	2.95452540771987	0.00513554222144025	0.0322366191474565	0.0253922528193356	4792/1839/3725/114548/4793/10379/7189/7097/6868/2353/7124/718/29110/5970/3627/6347/4599/9636/713/4939	20	NFKBIA, HBEGF, JUN, NLRP3, NFKBIB, IRF9, TRAF6, TLR2, ADAM17, FOS, TNF, C3, TBK1, RELA, CXCL10, CCL2, MX1, ISG15, C1QB, OAS2	KEGG	Chikungunya_Upregulated
Organismal Systems	Endocrine system	hsa04928	Parathyroid hormone synthesis, secretion and action	12/420	115/9397	0.104347826086957	2.33465838509317	3.11479016036421	0.00518673486569749	0.0322366191474565	0.0253922528193356	1026/1839/4929/4205/5142/9935/3727/10488/109/5144/2353/7421	12	CDKN1A, HBEGF, NR4A2, MEF2A, PDE4B, MAFB, JUND, CREB3, ADCY3, PDE4D, FOS, VDR	KEGG	Chikungunya_Upregulated
Human Diseases	Cancer: specific types	hsa05210	Colorectal cancer	10/420	87/9397	0.114942528735632	2.57170224411604	3.18555857931431	0.00526312149346228	0.0322366191474565	0.0253922528193356	4616/374/2069/1026/3725/5900/10912/2353/1499/578	10	GADD45B, AREG, EREG, CDKN1A, JUN, RALGDS, GADD45G, FOS, CTNNB1, BAK1	KEGG	Chikungunya_Upregulated
Human Diseases	Infectious disease: viral	hsa05166	Human T-cell leukemia virus 1 infection	19/420	224/9397	0.0848214285714286	1.89777848639456	2.94149451704154	0.00545662090399004	0.0327397254239402	0.0257885413292762	4792/3383/1026/3725/4791/5971/7538/10488/2114/109/200186/2353/7124/6722/5970/7850/3600/9700/811	19	NFKBIA, ICAM1, CDKN1A, JUN, NFKB2, RELB, ZFP36, CREB3, ETS2, ADCY3, CRTC2, FOS, TNF, SRF, RELA, IL1R2, IL15, ESPL1, CALR	KEGG	Chikungunya_Upregulated
Human Diseases	Infectious disease: parasitic	hsa05146	Amoebiasis	11/420	103/9397	0.106796116504854	2.38943596856218	3.0668063391408	0.00614217820359254	0.0361160078371242	0.0284479832587444	2769/3914/7097/5272/7124/5868/5970/7850/912/3458/3586	11	GNA15, LAMB3, TLR2, SERPINB9, TNF, RAB5A, RELA, IL1R2, CD1D, IFNG, IL10	KEGG	Chikungunya_Upregulated
Organismal Systems	Immune system	hsa04662	B cell receptor signaling pathway	10/420	91/9397	0.10989010989011	2.45866038723182	3.02429323310041	0.00722231853258087	0.0414871153444197	0.0326787159891598	4792/4794/3725/4793/353514/4067/2353/5970/8915/2213	10	NFKBIA, NFKBIE, JUN, NFKBIB, LILRA5, LYN, FOS, RELA, BCL10, FCGR2B	KEGG	Chikungunya_Upregulated
Human Diseases	Infectious disease: viral	hsa05170	Human immunodeficiency virus 1 infection	18/420	214/9397	0.0841121495327103	1.88190921228304	2.82272786431439	0.0073378571357477	0.0414871153444197	0.0326787159891598	4792/3725/1073/3985/164/7189/2787/7097/2923/9616/2353/7124/29110/5970/5608/7852/578/811	18	NFKBIA, JUN, CFL2, LIMK2, AP1G1, TRAF6, GNG5, TLR2, PDIA3, RNF7, FOS, TNF, TBK1, RELA, MAP2K6, CXCR4, BAK1, CALR	KEGG	Chikungunya_Upregulated
Organismal Systems	Immune system	hsa04660	T cell receptor signaling pathway	12/420	122/9397	0.0983606557377049	2.20070257611241	2.88728021761582	0.00825867238250197	0.0456926858674527	0.0359913744749001	4792/4794/3725/4793/1326/3937/2353/7124/5970/8915/3458/3586	12	NFKBIA, NFKBIE, JUN, NFKBIB, MAP3K8, LCP2, FOS, TNF, RELA, BCL10, IFNG, IL10	KEGG	Chikungunya_Upregulated
Organismal Systems	Immune system	hsa04658	Th1 and Th2 cell differentiation	10/420	93/9397	0.10752688172043	2.4057859703021	2.94683870099954	0.00839253413891989	0.0456926858674527	0.0359913744749001	4792/4794/3725/4793/2353/182/5970/3460/3459/3458	10	NFKBIA, NFKBIE, JUN, NFKBIB, FOS, JAG1, RELA, IFNGR2, IFNGR1, IFNG	KEGG	Chikungunya_Upregulated
Human Diseases	Endocrine and metabolic disease	hsa04931	Insulin resistance	11/420	109/9397	0.100917431192661	2.25790738313674	2.85713886239408	0.00931671795912115	0.0498020923633021	0.039228286143668	4792/9021/5581/5770/10488/7376/200186/7124/5970/8660/5571	11	NFKBIA, SOCS3, PRKCE, PTPN1, CREB3, NR1H2, CRTC2, TNF, RELA, IRS2, PRKAG1	KEGG	Chikungunya_Upregulated
