# Supplementary material for: Integrative Transcriptomic Analysis Reveals Distinct and Shared Host Responses in Dengue and Chikungunya Infections
Source: Int J Mol Sci. 2026 Jun 19;27(12):5552. doi: 10.3390/ijms27125552 (PMC13299182; doi:10.3390/ijms27125552)
Supplement: Supplementary file 1 [file ijms-27-05552-s001.zip › Table S4 VirusLevel_Enrichment/VirusLevel_Combined_Enrichment_Results.csv]

ID	Description	GeneRatio	BgRatio	RichFactor	FoldEnrichment	zScore	pvalue	p.adjust	qvalue	geneID	Count	GeneSymbols	Analysis	Gene_Set	category	subcategory
GO:0007059	chromosome segregation	93/596	429/18986	0.216783216783217	6.90578213732576	22.2735658431054	1.43155849804211e-51	5.78349633209014e-48	5.09634825302992e-48	699/9787/701/983/157570/157313/24137/259266/991/64151/9928/113130/9133/11004/9319/7153/5347/221150/11130/4288/22974/9212/3833/7272/83540/4751/11065/10615/891/220134/6491/4605/1062/81624/3832/9493/23397/1063/57082/83903/10403/6790/51203/55143/9232/56992/147841/11339/81620/11144/29128/79019/81930/84057/57405/898/79682/387103/7283/2491/9134/29127/672/7150/4085/9055/151246/151648/55839/26271/1894/100…	93	BUB1, DLGAP5, BUB1B, CDK1, ESCO2, CDCA2, KIF4A, ASPM, CDC20, NCAPG, KIF14, CDCA5, CCNB2, KIF2C, TRIP13, TOP2A, PLK1, SKA3, ZWINT, MKI67, TPX2, AURKB, KIFC1, TTK, NUF2, NEK2, UBE2C, SPAG5, CCNB1, SKA1, STIL, MYBL2, CENPE, DIAPH3, KIF11, KIF23, NCAPH, CENPF, KNL1, HASPIN, NDC80, AURKA, NUSAP1, CDCA8, PTTG1, KIF15, SPC24, OIP5, CDT1, DMC1, UHRF1, CENPM, KIF18A, MND1, SPC25, CCNE1, CENPU, CENPW, TUBG…	GO_BP	Dengue_Upregulated	NA	NA
GO:0000280	nuclear division	90/596	451/18986	0.199556541019956	6.35701424128335	20.7277586260142	1.11118090481037e-46	2.24458542771695e-43	1.97790201056246e-43	699/9787/701/983/157313/995/24137/259266/991/64151/9928/113130/9133/11004/9319/54443/7153/5347/221150/11130/4288/22974/9212/3833/7272/83540/4751/11065/9088/10615/891/220134/4605/1062/3832/9493/23397/1063/8438/57082/83903/10403/6790/51203/55143/9232/3479/56992/147841/5888/81620/11144/29128/146956/1111/81930/84057/57405/898/7283/2491/1164/9134/29127/10635/4085/9055/151648/286151/26271/10051/90417/9…	90	BUB1, DLGAP5, BUB1B, CDK1, CDCA2, CDC25C, KIF4A, ASPM, CDC20, NCAPG, KIF14, CDCA5, CCNB2, KIF2C, TRIP13, ANLN, TOP2A, PLK1, SKA3, ZWINT, MKI67, TPX2, AURKB, KIFC1, TTK, NUF2, NEK2, UBE2C, PKMYT1, SPAG5, CCNB1, SKA1, MYBL2, CENPE, KIF11, KIF23, NCAPH, CENPF, RAD54L, KNL1, HASPIN, NDC80, AURKA, NUSAP1, CDCA8, PTTG1, IGF1, KIF15, SPC24, RAD51, CDT1, DMC1, UHRF1, EME1, CHEK1, KIF18A, MND1, SPC25, CCN…	GO_BP	Dengue_Upregulated	NA	NA
GO:0006260	DNA replication	73/596	283/18986	0.257950530035336	8.21719591149477	22.0213348765472	4.9566115980829e-46	6.67490361875164e-43	5.88184576305837e-43	79733/983/157570/9156/890/90381/993/8318/51514/10721/9768/144455/9837/79075/51659/5888/81620/146956/5427/1111/51053/898/389643/84296/9401/29980/9134/4173/2237/4171/23594/672/7150/1763/5111/4175/11169/6240/26271/5984/10293/5983/374393/80119/64785/54962/10036/348654/10535/4176/378708/8208/5932/1017/8914/6119/641/4174/5557/8317/4172/353497/5985/4678/84515/1663/4796/79915/580/5558/116028/7083/675	73	E2F8, CDK1, ESCO2, EXO1, CCNA2, TICRR, CDC25A, CDC45, DTL, POLQ, PCLAF, E2F7, GINS1, DSCC1, GINS2, RAD51, CDT1, EME1, POLE2, CHEK1, GMNN, CCNE1, NUGGC, GINS4, RECQL4, DONSON, CCNE2, MCM4, FEN1, MCM2, ORC6, BRCA1, TOP1, DNA2, PCNA, MCM6, WDHD1, RRM1, FBXO5, RFC4, TRAIP, RFC3, FAM111B, PIF1, GINS3, TIPIN, CHAF1A, GEN1, RNASEH2A, MCM7, CENPS, CHAF1B, RBBP8, CDK2, TIMELESS, RPA3, BLM, MCM5, PRIM1, CD…	GO_BP	Dengue_Upregulated	NA	NA
GO:0006261	DNA-templated DNA replication	57/596	169/18986	0.337278106508876	10.7442317620428	22.9062148951984	3.13693385547386e-43	3.1683031940286e-40	2.79187113137173e-40	79733/9156/90381/8318/10721/144455/9837/79075/51659/5888/81620/146956/5427/51053/898/389643/84296/9401/29980/9134/4173/2237/4171/23594/672/1763/5111/4175/11169/6240/26271/5984/10293/5983/64785/54962/348654/4176/378708/5932/1017/8914/641/4174/5557/8317/4172/353497/5985/84515/1663/4796/79915/580/5558/7083/675	57	E2F8, EXO1, TICRR, CDC45, POLQ, E2F7, GINS1, DSCC1, GINS2, RAD51, CDT1, EME1, POLE2, GMNN, CCNE1, NUGGC, GINS4, RECQL4, DONSON, CCNE2, MCM4, FEN1, MCM2, ORC6, BRCA1, DNA2, PCNA, MCM6, WDHD1, RRM1, FBXO5, RFC4, TRAIP, RFC3, GINS3, TIPIN, GEN1, MCM7, CENPS, RBBP8, CDK2, TIMELESS, BLM, MCM5, PRIM1, CDC7, MCM3, POLN, RFC5, MCM8, DDX11, TONSL, ATAD5, BARD1, PRIM2, TK1, BRCA2	GO_BP	Dengue_Upregulated	NA	NA
GO:0098813	nuclear chromosome segregation	74/596	324/18986	0.228395061728395	7.27568564089817	20.5112514868399	1.21996047166108e-42	9.85728061102153e-40	8.68611855822689e-40	699/9787/701/983/24137/259266/991/64151/9928/113130/9133/11004/9319/7153/5347/221150/11130/22974/9212/3833/7272/83540/4751/11065/10615/891/220134/4605/1062/3832/9493/23397/1063/57082/83903/10403/6790/51203/55143/9232/56992/147841/81620/11144/29128/81930/84057/57405/898/7283/2491/9134/29127/4085/9055/151648/26271/1894/10051/90417/9735/54892/10592/54908/79980/83990/348654/55055/55706/29893/7517/970…	74	BUB1, DLGAP5, BUB1B, CDK1, KIF4A, ASPM, CDC20, NCAPG, KIF14, CDCA5, CCNB2, KIF2C, TRIP13, TOP2A, PLK1, SKA3, ZWINT, TPX2, AURKB, KIFC1, TTK, NUF2, NEK2, UBE2C, SPAG5, CCNB1, SKA1, MYBL2, CENPE, KIF11, KIF23, NCAPH, CENPF, KNL1, HASPIN, NDC80, AURKA, NUSAP1, CDCA8, PTTG1, KIF15, SPC24, CDT1, DMC1, UHRF1, KIF18A, MND1, SPC25, CCNE1, TUBG1, CENPI, CCNE2, RACGAP1, MAD2L1, PRC1, SGO1, FBXO5, ECT2, SMC…	GO_BP	Dengue_Upregulated	NA	NA
GO:0140014	mitotic nuclear division	67/596	282/18986	0.23758865248227	7.56855395306773	20.0062017799383	8.63220252326556e-40	5.81234969899881e-37	5.12177349713756e-37	699/9787/701/983/157313/995/24137/991/64151/9928/113130/11004/9319/54443/5347/221150/11130/4288/22974/9212/3833/7272/83540/4751/11065/9088/10615/891/220134/4605/1062/3832/9493/23397/1063/57082/83903/10403/6790/51203/55143/3479/56992/147841/81620/29128/1111/81930/57405/7283/2491/29127/4085/9055/286151/26271/10051/90417/9735/54892/10592/54908/348654/55055/9585/7517/9700	67	BUB1, DLGAP5, BUB1B, CDK1, CDCA2, CDC25C, KIF4A, CDC20, NCAPG, KIF14, CDCA5, KIF2C, TRIP13, ANLN, PLK1, SKA3, ZWINT, MKI67, TPX2, AURKB, KIFC1, TTK, NUF2, NEK2, UBE2C, PKMYT1, SPAG5, CCNB1, SKA1, MYBL2, CENPE, KIF11, KIF23, NCAPH, CENPF, KNL1, HASPIN, NDC80, AURKA, NUSAP1, CDCA8, IGF1, KIF15, SPC24, CDT1, UHRF1, CHEK1, KIF18A, SPC25, TUBG1, CENPI, RACGAP1, MAD2L1, PRC1, FBXO43, FBXO5, SMC4, KNSTR…	GO_BP	Dengue_Upregulated	NA	NA
GO:0000070	mitotic sister chromatid segregation	57/596	194/18986	0.293814432989691	9.35966581332595	21.0688506929285	1.88493826603644e-39	1.08787865639818e-36	9.58625746727106e-37	699/9787/701/983/24137/991/64151/9928/113130/11004/9319/5347/221150/11130/22974/9212/3833/7272/83540/4751/11065/10615/891/220134/4605/1062/3832/9493/23397/1063/57082/83903/10403/51203/55143/56992/147841/81620/29128/81930/57405/7283/2491/29127/4085/9055/26271/10051/90417/9735/54892/10592/54908/348654/55055/7517/9700	57	BUB1, DLGAP5, BUB1B, CDK1, KIF4A, CDC20, NCAPG, KIF14, CDCA5, KIF2C, TRIP13, PLK1, SKA3, ZWINT, TPX2, AURKB, KIFC1, TTK, NUF2, NEK2, UBE2C, SPAG5, CCNB1, SKA1, MYBL2, CENPE, KIF11, KIF23, NCAPH, CENPF, KNL1, HASPIN, NDC80, NUSAP1, CDCA8, KIF15, SPC24, CDT1, UHRF1, KIF18A, SPC25, TUBG1, CENPI, RACGAP1, MAD2L1, PRC1, FBXO5, SMC4, KNSTRN, KNTC1, NCAPG2, SMC2, SPDL1, GEN1, ZWILCH, XRCC3, ESPL1	GO_BP	Dengue_Upregulated	NA	NA
GO:0000819	sister chromatid segregation	59/596	235/18986	0.251063829787234	7.99781522204769	19.4321901233508	1.50757751012424e-36	7.6132664261274e-34	6.70871992005286e-34	699/9787/701/983/24137/991/64151/9928/113130/11004/9319/7153/5347/221150/11130/22974/9212/3833/7272/83540/4751/11065/10615/891/220134/4605/1062/3832/9493/23397/1063/57082/83903/10403/51203/55143/56992/147841/81620/29128/81930/57405/7283/2491/29127/4085/9055/26271/10051/90417/9735/54892/10592/54908/348654/55055/7517/9700/116028	59	BUB1, DLGAP5, BUB1B, CDK1, KIF4A, CDC20, NCAPG, KIF14, CDCA5, KIF2C, TRIP13, TOP2A, PLK1, SKA3, ZWINT, TPX2, AURKB, KIFC1, TTK, NUF2, NEK2, UBE2C, SPAG5, CCNB1, SKA1, MYBL2, CENPE, KIF11, KIF23, NCAPH, CENPF, KNL1, HASPIN, NDC80, NUSAP1, CDCA8, KIF15, SPC24, CDT1, UHRF1, KIF18A, SPC25, TUBG1, CENPI, RACGAP1, MAD2L1, PRC1, FBXO5, SMC4, KNSTRN, KNTC1, NCAPG2, SMC2, SPDL1, GEN1, ZWILCH, XRCC3, ESPL1…	GO_BP	Dengue_Upregulated	NA	NA
GO:1901987	regulation of cell cycle phase transition	78/596	479/18986	0.162839248434238	5.18735901136316	16.7100407036361	6.88626460913081e-34	3.09116766898761e-31	2.7239002231673e-31	699/6241/9787/701/983/995/991/9928/113130/9319/51512/54443/5347/221150/11130/90381/993/9212/7272/83540/11065/8318/9088/891/51514/220134/6491/1062/144455/1063/57082/83903/10403/6790/55143/63967/147841/5888/81620/146956/1111/57405/898/4582/29980/9134/4921/672/4085/2146/1763/6240/26271/9735/1029/54908/54962/79968/25896/83990/348654/55055/8444/163786/5932/1017/8914/1031/51065/641/8317/7517/79915/580/…	78	BUB1, RRM2, DLGAP5, BUB1B, CDK1, CDC25C, CDC20, KIF14, CDCA5, TRIP13, GTSE1, ANLN, PLK1, SKA3, ZWINT, TICRR, CDC25A, AURKB, TTK, NUF2, UBE2C, CDC45, PKMYT1, CCNB1, DTL, SKA1, STIL, CENPE, E2F7, CENPF, KNL1, HASPIN, NDC80, AURKA, CDCA8, CLSPN, SPC24, RAD51, CDT1, EME1, CHEK1, SPC25, CCNE1, MUC1, DONSON, CCNE2, DDR2, BRCA1, MAD2L1, EZH2, DNA2, RRM1, FBXO5, KNTC1, CDKN2A, SPDL1, TIPIN, WDR76, INTS7,…	GO_BP	Dengue_Upregulated	NA	NA
GO:0044772	mitotic cell cycle phase transition	75/596	467/18986	0.160599571734475	5.11601253179656	16.2130203866167	3.54815423248852e-32	1.43345430992536e-29	1.26314290676591e-29	699/6241/9787/701/983/995/991/9833/9928/890/113130/9133/9319/51512/2305/54443/5347/221150/11130/90381/993/9212/7272/83540/11065/9088/891/51514/220134/6491/1062/144455/1063/57082/83903/10403/6790/55143/63967/147841/1111/57405/898/128239/4582/1164/29980/9134/899/4921/672/4085/2146/6240/26271/9735/1029/54908/1163/348654/55055/163786/5932/1017/1031/51065/641/8317/7517/79915/580/5889/6347/9700/11040	75	BUB1, RRM2, DLGAP5, BUB1B, CDK1, CDC25C, CDC20, MELK, KIF14, CCNA2, CDCA5, CCNB2, TRIP13, GTSE1, FOXM1, ANLN, PLK1, SKA3, ZWINT, TICRR, CDC25A, AURKB, TTK, NUF2, UBE2C, PKMYT1, CCNB1, DTL, SKA1, STIL, CENPE, E2F7, CENPF, KNL1, HASPIN, NDC80, AURKA, CDCA8, CLSPN, SPC24, CHEK1, SPC25, CCNE1, IQGAP3, MUC1, CKS2, DONSON, CCNE2, CCNF, DDR2, BRCA1, MAD2L1, EZH2, RRM1, FBXO5, KNTC1, CDKN2A, SPDL1, CKS1B…	GO_BP	Dengue_Upregulated	NA	NA
GO:0000075	cell cycle checkpoint signaling	51/596	203/18986	0.251231527093596	8.00315733791781	18.0591368615171	1.04369400016944e-31	3.83320341880413e-29	3.37777330963929e-29	699/701/983/991/9319/51512/5347/221150/11130/90381/9212/7272/83540/8318/891/51514/220134/144455/1063/57082/83903/10403/55143/63967/147841/5888/81620/146956/1111/57405/4582/29980/672/4085/1763/9735/54908/54962/79968/25896/83990/348654/55055/5932/1017/8914/51065/641/7517/580/675	51	BUB1, BUB1B, CDK1, CDC20, TRIP13, GTSE1, PLK1, SKA3, ZWINT, TICRR, AURKB, TTK, NUF2, CDC45, CCNB1, DTL, SKA1, E2F7, CENPF, KNL1, HASPIN, NDC80, CDCA8, CLSPN, SPC24, RAD51, CDT1, EME1, CHEK1, SPC25, MUC1, DONSON, BRCA1, MAD2L1, DNA2, KNTC1, SPDL1, TIPIN, WDR76, INTS7, BRIP1, GEN1, ZWILCH, RBBP8, CDK2, TIMELESS, RPS27L, BLM, XRCC3, BARD1, BRCA2	GO_BP	Dengue_Upregulated	NA	NA
GO:1901990	regulation of mitotic cell cycle phase transition	66/596	368/18986	0.179347826086957	5.71325138605194	16.4367354891871	2.7103455150347e-31	9.12482990061684e-29	8.04069169460295e-29	699/6241/9787/701/983/995/991/9928/113130/9319/51512/54443/5347/221150/11130/90381/993/9212/7272/83540/11065/9088/891/51514/220134/6491/1062/144455/1063/57082/83903/10403/6790/55143/63967/147841/1111/57405/898/4582/29980/9134/4921/672/4085/2146/6240/26271/9735/1029/54908/348654/55055/163786/5932/1017/1031/51065/641/8317/7517/79915/580/5889/6347/9700	66	BUB1, RRM2, DLGAP5, BUB1B, CDK1, CDC25C, CDC20, KIF14, CDCA5, TRIP13, GTSE1, ANLN, PLK1, SKA3, ZWINT, TICRR, CDC25A, AURKB, TTK, NUF2, UBE2C, PKMYT1, CCNB1, DTL, SKA1, STIL, CENPE, E2F7, CENPF, KNL1, HASPIN, NDC80, AURKA, CDCA8, CLSPN, SPC24, CHEK1, SPC25, CCNE1, MUC1, DONSON, CCNE2, DDR2, BRCA1, MAD2L1, EZH2, RRM1, FBXO5, KNTC1, CDKN2A, SPDL1, GEN1, ZWILCH, SASS6, RBBP8, CDK2, CDKN2C, RPS27L, BL…	GO_BP	Dengue_Upregulated	NA	NA
GO:1905818	regulation of chromosome separation	34/596	77/18986	0.441558441558442	14.0661553211889	20.6821871712919	7.11615003691314e-31	2.21148047300993e-28	1.94873031780083e-28	699/9787/701/991/64151/9319/5347/221150/11130/9212/7272/83540/11065/891/220134/23397/1063/57082/83903/10403/55143/147841/57405/4085/26271/10051/9735/54892/10592/54908/348654/55055/7517/9700	34	BUB1, DLGAP5, BUB1B, CDC20, NCAPG, TRIP13, PLK1, SKA3, ZWINT, AURKB, TTK, NUF2, UBE2C, CCNB1, SKA1, NCAPH, CENPF, KNL1, HASPIN, NDC80, CDCA8, SPC24, SPC25, MAD2L1, FBXO5, SMC4, KNTC1, NCAPG2, SMC2, SPDL1, GEN1, ZWILCH, XRCC3, ESPL1	GO_BP	Dengue_Upregulated	NA	NA
GO:0007088	regulation of mitotic nuclear division	40/596	121/18986	0.330578512396694	10.5308114704088	18.933535801685	3.30427033585874e-30	9.53518011204949e-28	8.40228742546935e-28	699/9787/701/157313/995/991/9319/5347/221150/11130/4288/9212/7272/83540/4751/11065/9088/891/220134/1063/57082/83903/10403/6790/51203/55143/3479/147841/1111/57405/4085/286151/26271/9735/54908/348654/55055/9585/7517/9700	40	BUB1, DLGAP5, BUB1B, CDCA2, CDC25C, CDC20, TRIP13, PLK1, SKA3, ZWINT, MKI67, AURKB, TTK, NUF2, NEK2, UBE2C, PKMYT1, CCNB1, SKA1, CENPF, KNL1, HASPIN, NDC80, AURKA, NUSAP1, CDCA8, IGF1, SPC24, CHEK1, SPC25, MAD2L1, FBXO43, FBXO5, KNTC1, SPDL1, GEN1, ZWILCH, KIF20B, XRCC3, ESPL1	GO_BP	Dengue_Upregulated	NA	NA
GO:0051783	regulation of nuclear division	43/596	151/18986	0.28476821192053	9.07149206631406	17.9265638203726	2.4087736162662e-29	6.48763027314364e-27	5.71682271593846e-27	699/9787/701/157313/995/991/9319/5347/221150/11130/4288/9212/7272/83540/4751/11065/9088/891/220134/1063/57082/83903/10403/6790/51203/55143/3479/147841/1111/57405/10635/4085/286151/26271/9735/54908/143471/348654/55055/9585/7517/9700/811	43	BUB1, DLGAP5, BUB1B, CDCA2, CDC25C, CDC20, TRIP13, PLK1, SKA3, ZWINT, MKI67, AURKB, TTK, NUF2, NEK2, UBE2C, PKMYT1, CCNB1, SKA1, CENPF, KNL1, HASPIN, NDC80, AURKA, NUSAP1, CDCA8, IGF1, SPC24, CHEK1, SPC25, RAD51AP1, MAD2L1, FBXO43, FBXO5, KNTC1, SPDL1, PSMA8, GEN1, ZWILCH, KIF20B, XRCC3, ESPL1, CALR	GO_BP	Dengue_Upregulated	NA	NA
GO:0051304	chromosome separation	34/596	84/18986	0.404761904761905	12.8939757110898	19.6675551606714	2.62915767831666e-29	6.63862313774956e-27	5.84987583425456e-27	699/9787/701/991/64151/9319/5347/221150/11130/9212/7272/83540/11065/891/220134/23397/1063/57082/83903/10403/55143/147841/57405/4085/26271/10051/9735/54892/10592/54908/348654/55055/7517/9700	34	BUB1, DLGAP5, BUB1B, CDC20, NCAPG, TRIP13, PLK1, SKA3, ZWINT, AURKB, TTK, NUF2, UBE2C, CCNB1, SKA1, NCAPH, CENPF, KNL1, HASPIN, NDC80, CDCA8, SPC24, SPC25, MAD2L1, FBXO5, SMC4, KNTC1, NCAPG2, SMC2, SPDL1, GEN1, ZWILCH, XRCC3, ESPL1	GO_BP	Dengue_Upregulated	NA	NA
GO:0010948	negative regulation of cell cycle process	60/596	329/18986	0.182370820668693	5.80955100875135	15.8423332385145	6.51739155293099e-29	1.54883893375537e-26	1.36481846637849e-26	699/79733/701/983/991/9319/51512/5347/221150/11130/90381/9212/7272/83540/4751/8318/9088/891/51514/220134/144455/1063/57082/83903/10403/55143/63967/147841/5888/81620/146956/1111/57405/4582/29980/899/672/4085/2146/1763/286151/26271/9735/54908/54962/79968/25896/83990/348654/55055/5932/1017/8914/51065/641/7517/580/6347/9700/675	60	BUB1, E2F8, BUB1B, CDK1, CDC20, TRIP13, GTSE1, PLK1, SKA3, ZWINT, TICRR, AURKB, TTK, NUF2, NEK2, CDC45, PKMYT1, CCNB1, DTL, SKA1, E2F7, CENPF, KNL1, HASPIN, NDC80, CDCA8, CLSPN, SPC24, RAD51, CDT1, EME1, CHEK1, SPC25, MUC1, DONSON, CCNF, BRCA1, MAD2L1, EZH2, DNA2, FBXO43, FBXO5, KNTC1, SPDL1, TIPIN, WDR76, INTS7, BRIP1, GEN1, ZWILCH, RBBP8, CDK2, TIMELESS, RPS27L, BLM, XRCC3, BARD1, CCL2, ESPL1, …	GO_BP	Dengue_Upregulated	NA	NA
GO:0051983	regulation of chromosome segregation	40/596	135/18986	0.296296296296296	9.43872731792195	17.7139007573637	4.09924447509229e-28	8.97423076550946e-26	7.90798552604299e-26	699/9787/701/983/157313/991/64151/11004/9319/5347/221150/11130/4288/9212/7272/83540/11065/891/220134/1062/23397/1063/57082/83903/10403/55143/147841/57405/4085/26271/10051/9735/54892/10592/54908/348654/55055/7517/9700/116028	40	BUB1, DLGAP5, BUB1B, CDK1, CDCA2, CDC20, NCAPG, KIF2C, TRIP13, PLK1, SKA3, ZWINT, MKI67, AURKB, TTK, NUF2, UBE2C, CCNB1, SKA1, CENPE, NCAPH, CENPF, KNL1, HASPIN, NDC80, CDCA8, SPC24, SPC25, MAD2L1, FBXO5, SMC4, KNTC1, NCAPG2, SMC2, SPDL1, GEN1, ZWILCH, XRCC3, ESPL1, RMI2	GO_BP	Dengue_Upregulated	NA	NA
GO:0007093	mitotic cell cycle checkpoint signaling	42/596	152/18986	0.276315789473684	8.80223419286471	17.3862955899178	4.22055407288811e-28	8.97423076550946e-26	7.90798552604299e-26	699/701/983/991/9319/51512/5347/221150/11130/90381/9212/7272/83540/891/51514/220134/144455/1063/57082/83903/10403/55143/63967/147841/146956/1111/57405/4582/29980/672/4085/9735/54908/54962/348654/55055/5932/1017/51065/641/7517/580	42	BUB1, BUB1B, CDK1, CDC20, TRIP13, GTSE1, PLK1, SKA3, ZWINT, TICRR, AURKB, TTK, NUF2, CCNB1, DTL, SKA1, E2F7, CENPF, KNL1, HASPIN, NDC80, CDCA8, CLSPN, SPC24, EME1, CHEK1, SPC25, MUC1, DONSON, BRCA1, MAD2L1, KNTC1, SPDL1, TIPIN, GEN1, ZWILCH, RBBP8, CDK2, RPS27L, BLM, XRCC3, BARD1	GO_BP	Dengue_Upregulated	NA	NA
GO:0090068	positive regulation of cell cycle process	54/596	274/18986	0.197080291970803	6.27813158281487	15.8428370704269	7.791618837814e-28	1.57390700523843e-25	1.38690815313089e-25	699/6241/9787/79733/983/995/991/64151/9928/113130/221150/993/9212/11065/10615/891/51514/220134/6491/144455/9493/23397/57082/10403/6790/51203/55143/3479/898/11113/9134/29127/10733/10635/2237/4921/4085/2146/6240/26271/1894/10051/54892/10592/348654/8444/163786/9585/8317/7517/1663/79915/5889/9700	54	BUB1, RRM2, DLGAP5, E2F8, CDK1, CDC25C, CDC20, NCAPG, KIF14, CDCA5, SKA3, CDC25A, AURKB, UBE2C, SPAG5, CCNB1, DTL, SKA1, STIL, E2F7, KIF23, NCAPH, KNL1, NDC80, AURKA, NUSAP1, CDCA8, IGF1, CCNE1, CIT, CCNE2, RACGAP1, PLK4, RAD51AP1, FEN1, DDR2, MAD2L1, EZH2, RRM1, FBXO5, ECT2, SMC4, NCAPG2, SMC2, GEN1, DYRK3, SASS6, KIF20B, CDC7, XRCC3, DDX11, ATAD5, RAD51C, ESPL1	GO_BP	Dengue_Upregulated	NA	NA
GO:1901988	negative regulation of cell cycle phase transition	55/596	287/18986	0.191637630662021	6.10475177139116	15.6871464884473	1.08314163990651e-27	2.08375820248682e-25	1.83618297050818e-25	699/701/983/991/9319/51512/5347/221150/11130/90381/9212/7272/83540/8318/9088/891/51514/220134/144455/1063/57082/83903/10403/55143/63967/147841/5888/81620/146956/1111/57405/4582/29980/672/4085/2146/1763/26271/9735/54908/54962/79968/25896/83990/348654/55055/5932/1017/8914/51065/641/7517/580/6347/675	55	BUB1, BUB1B, CDK1, CDC20, TRIP13, GTSE1, PLK1, SKA3, ZWINT, TICRR, AURKB, TTK, NUF2, CDC45, PKMYT1, CCNB1, DTL, SKA1, E2F7, CENPF, KNL1, HASPIN, NDC80, CDCA8, CLSPN, SPC24, RAD51, CDT1, EME1, CHEK1, SPC25, MUC1, DONSON, BRCA1, MAD2L1, EZH2, DNA2, FBXO5, KNTC1, SPDL1, TIPIN, WDR76, INTS7, BRIP1, GEN1, ZWILCH, RBBP8, CDK2, TIMELESS, RPS27L, BLM, XRCC3, BARD1, CCL2, BRCA2	GO_BP	Dengue_Upregulated	NA	NA
GO:0010965	regulation of mitotic sister chromatid separation	29/596	62/18986	0.467741935483871	14.9002489716389	19.7355630022609	2.0335823055016e-27	3.73439659737567e-25	3.29070591253896e-25	699/9787/701/991/9319/5347/221150/11130/9212/7272/83540/11065/891/220134/1063/57082/83903/10403/55143/147841/57405/4085/26271/9735/54908/348654/55055/7517/9700	29	BUB1, DLGAP5, BUB1B, CDC20, TRIP13, PLK1, SKA3, ZWINT, AURKB, TTK, NUF2, UBE2C, CCNB1, SKA1, CENPF, KNL1, HASPIN, NDC80, CDCA8, SPC24, SPC25, MAD2L1, FBXO5, KNTC1, SPDL1, GEN1, ZWILCH, XRCC3, ESPL1	GO_BP	Dengue_Upregulated	NA	NA
GO:0051306	mitotic sister chromatid separation	29/596	65/18986	0.446153846153846	14.2125451729479	19.2091738285883	1.13919669859449e-26	2.00102376622684e-24	1.76327836825929e-24	699/9787/701/991/9319/5347/221150/11130/9212/7272/83540/11065/891/220134/1063/57082/83903/10403/55143/147841/57405/4085/26271/9735/54908/348654/55055/7517/9700	29	BUB1, DLGAP5, BUB1B, CDC20, TRIP13, PLK1, SKA3, ZWINT, AURKB, TTK, NUF2, UBE2C, CCNB1, SKA1, CENPF, KNL1, HASPIN, NDC80, CDCA8, SPC24, SPC25, MAD2L1, FBXO5, KNTC1, SPDL1, GEN1, ZWILCH, XRCC3, ESPL1	GO_BP	Dengue_Upregulated	NA	NA
GO:0045787	positive regulation of cell cycle	60/596	365/18986	0.164383561643836	5.2365541969293	14.7127977422256	2.15486365945893e-26	3.62735382675587e-24	3.19638109486408e-24	699/6241/9787/79733/983/995/991/64151/9928/113130/221150/993/9212/11065/10615/891/51514/220134/6491/144455/9493/23397/57082/10403/6790/51203/55143/3479/1111/898/11113/9134/29127/10733/10635/2237/4921/4085/2146/6240/26271/1894/10051/54892/10592/348654/8444/163786/9585/440/8317/7517/1663/79915/5889/9700/811/3586/675/5641	60	BUB1, RRM2, DLGAP5, E2F8, CDK1, CDC25C, CDC20, NCAPG, KIF14, CDCA5, SKA3, CDC25A, AURKB, UBE2C, SPAG5, CCNB1, DTL, SKA1, STIL, E2F7, KIF23, NCAPH, KNL1, NDC80, AURKA, NUSAP1, CDCA8, IGF1, CHEK1, CCNE1, CIT, CCNE2, RACGAP1, PLK4, RAD51AP1, FEN1, DDR2, MAD2L1, EZH2, RRM1, FBXO5, ECT2, SMC4, NCAPG2, SMC2, GEN1, DYRK3, SASS6, KIF20B, ASNS, CDC7, XRCC3, DDX11, ATAD5, RAD51C, ESPL1, CALR, IL10, BRCA2, …	GO_BP	Dengue_Upregulated	NA	NA
GO:0045786	negative regulation of cell cycle	64/596	419/18986	0.152744630071599	4.86578782976406	14.4049489414586	2.94630133743433e-26	4.76122296129387e-24	4.19553310450648e-24	699/79733/701/983/991/9319/51512/5347/221150/11130/90381/9212/7272/83540/4751/8318/9088/891/51514/220134/144455/1063/57082/83903/10403/55143/63967/147841/5888/81620/146956/1111/51053/57405/4582/29980/899/672/4085/2146/1763/836/286151/26271/9735/1029/54908/54962/79968/25896/83990/348654/55055/5932/1017/8914/51065/641/7517/580/6347/9700/3586/675	64	BUB1, E2F8, BUB1B, CDK1, CDC20, TRIP13, GTSE1, PLK1, SKA3, ZWINT, TICRR, AURKB, TTK, NUF2, NEK2, CDC45, PKMYT1, CCNB1, DTL, SKA1, E2F7, CENPF, KNL1, HASPIN, NDC80, CDCA8, CLSPN, SPC24, RAD51, CDT1, EME1, CHEK1, GMNN, SPC25, MUC1, DONSON, CCNF, BRCA1, MAD2L1, EZH2, DNA2, CASP3, FBXO43, FBXO5, KNTC1, CDKN2A, SPDL1, TIPIN, WDR76, INTS7, BRIP1, GEN1, ZWILCH, RBBP8, CDK2, TIMELESS, RPS27L, BLM, XRCC3,…	GO_BP	Dengue_Upregulated	NA	NA
GO:0033046	negative regulation of sister chromatid segregation	26/596	51/18986	0.509803921568627	16.2401631793657	19.6191241951492	5.75020074138343e-26	8.01062448109968e-24	7.05886711700863e-24	699/701/991/9319/5347/221150/11130/9212/7272/83540/891/220134/1063/57082/83903/10403/55143/147841/57405/4085/26271/9735/54908/348654/55055/7517	26	BUB1, BUB1B, CDC20, TRIP13, PLK1, SKA3, ZWINT, AURKB, TTK, NUF2, CCNB1, SKA1, CENPF, KNL1, HASPIN, NDC80, CDCA8, SPC24, SPC25, MAD2L1, FBXO5, KNTC1, SPDL1, GEN1, ZWILCH, XRCC3	GO_BP	Dengue_Upregulated	NA	NA
GO:0033048	negative regulation of mitotic sister chromatid segregation	26/596	51/18986	0.509803921568627	16.2401631793657	19.6191241951492	5.75020074138343e-26	8.01062448109968e-24	7.05886711700863e-24	699/701/991/9319/5347/221150/11130/9212/7272/83540/891/220134/1063/57082/83903/10403/55143/147841/57405/4085/26271/9735/54908/348654/55055/7517	26	BUB1, BUB1B, CDC20, TRIP13, PLK1, SKA3, ZWINT, AURKB, TTK, NUF2, CCNB1, SKA1, CENPF, KNL1, HASPIN, NDC80, CDCA8, SPC24, SPC25, MAD2L1, FBXO5, KNTC1, SPDL1, GEN1, ZWILCH, XRCC3	GO_BP	Dengue_Upregulated	NA	NA
GO:0045841	negative regulation of mitotic metaphase/anaphase transition	26/596	51/18986	0.509803921568627	16.2401631793657	19.6191241951492	5.75020074138343e-26	8.01062448109968e-24	7.05886711700863e-24	699/701/991/9319/5347/221150/11130/9212/7272/83540/891/220134/1063/57082/83903/10403/55143/147841/57405/4085/26271/9735/54908/348654/55055/7517	26	BUB1, BUB1B, CDC20, TRIP13, PLK1, SKA3, ZWINT, AURKB, TTK, NUF2, CCNB1, SKA1, CENPF, KNL1, HASPIN, NDC80, CDCA8, SPC24, SPC25, MAD2L1, FBXO5, KNTC1, SPDL1, GEN1, ZWILCH, XRCC3	GO_BP	Dengue_Upregulated	NA	NA
GO:2000816	negative regulation of mitotic sister chromatid separation	26/596	51/18986	0.509803921568627	16.2401631793657	19.6191241951492	5.75020074138343e-26	8.01062448109968e-24	7.05886711700863e-24	699/701/991/9319/5347/221150/11130/9212/7272/83540/891/220134/1063/57082/83903/10403/55143/147841/57405/4085/26271/9735/54908/348654/55055/7517	26	BUB1, BUB1B, CDC20, TRIP13, PLK1, SKA3, ZWINT, AURKB, TTK, NUF2, CCNB1, SKA1, CENPF, KNL1, HASPIN, NDC80, CDCA8, SPC24, SPC25, MAD2L1, FBXO5, KNTC1, SPDL1, GEN1, ZWILCH, XRCC3	GO_BP	Dengue_Upregulated	NA	NA
GO:0033047	regulation of mitotic sister chromatid segregation	27/596	58/18986	0.46551724137931	14.8293797732006	18.9889915931861	1.53480086349004e-25	2.06686516283326e-23	1.82129702467485e-23	699/701/983/991/9319/5347/221150/11130/9212/7272/83540/891/220134/1063/57082/83903/10403/55143/147841/57405/4085/26271/9735/54908/348654/55055/7517	27	BUB1, BUB1B, CDK1, CDC20, TRIP13, PLK1, SKA3, ZWINT, AURKB, TTK, NUF2, CCNB1, SKA1, CENPF, KNL1, HASPIN, NDC80, CDCA8, SPC24, SPC25, MAD2L1, FBXO5, KNTC1, SPDL1, GEN1, ZWILCH, XRCC3	GO_BP	Dengue_Upregulated	NA	NA
GO:1902100	negative regulation of metaphase/anaphase transition of cell cycle	26/596	53/18986	0.490566037735849	15.6273268329745	19.1968843584721	2.12864218080958e-25	2.68741075327209e-23	2.36811442615065e-23	699/701/991/9319/5347/221150/11130/9212/7272/83540/891/220134/1063/57082/83903/10403/55143/147841/57405/4085/26271/9735/54908/348654/55055/7517	26	BUB1, BUB1B, CDC20, TRIP13, PLK1, SKA3, ZWINT, AURKB, TTK, NUF2, CCNB1, SKA1, CENPF, KNL1, HASPIN, NDC80, CDCA8, SPC24, SPC25, MAD2L1, FBXO5, KNTC1, SPDL1, GEN1, ZWILCH, XRCC3	GO_BP	Dengue_Upregulated	NA	NA
GO:1905819	negative regulation of chromosome separation	26/596	53/18986	0.490566037735849	15.6273268329745	19.1968843584721	2.12864218080958e-25	2.68741075327209e-23	2.36811442615065e-23	699/701/991/9319/5347/221150/11130/9212/7272/83540/891/220134/1063/57082/83903/10403/55143/147841/57405/4085/26271/9735/54908/348654/55055/7517	26	BUB1, BUB1B, CDC20, TRIP13, PLK1, SKA3, ZWINT, AURKB, TTK, NUF2, CCNB1, SKA1, CENPF, KNL1, HASPIN, NDC80, CDCA8, SPC24, SPC25, MAD2L1, FBXO5, KNTC1, SPDL1, GEN1, ZWILCH, XRCC3	GO_BP	Dengue_Upregulated	NA	NA
GO:0045839	negative regulation of mitotic nuclear division	27/596	59/18986	0.457627118644068	14.5780343533159	18.8044044649654	2.74786480870837e-25	3.36405267490357e-23	2.96436324818236e-23	699/701/991/9319/5347/221150/11130/9212/7272/83540/891/220134/1063/57082/83903/10403/55143/147841/1111/57405/4085/26271/9735/54908/348654/55055/7517	27	BUB1, BUB1B, CDC20, TRIP13, PLK1, SKA3, ZWINT, AURKB, TTK, NUF2, CCNB1, SKA1, CENPF, KNL1, HASPIN, NDC80, CDCA8, SPC24, CHEK1, SPC25, MAD2L1, FBXO5, KNTC1, SPDL1, GEN1, ZWILCH, XRCC3	GO_BP	Dengue_Upregulated	NA	NA
GO:0051985	negative regulation of chromosome segregation	26/596	54/18986	0.481481481481481	15.3379318916232	18.9942745456953	3.98636466609987e-25	4.73673919148338e-23	4.17395829744575e-23	699/701/991/9319/5347/221150/11130/9212/7272/83540/891/220134/1063/57082/83903/10403/55143/147841/57405/4085/26271/9735/54908/348654/55055/7517	26	BUB1, BUB1B, CDC20, TRIP13, PLK1, SKA3, ZWINT, AURKB, TTK, NUF2, CCNB1, SKA1, CENPF, KNL1, HASPIN, NDC80, CDCA8, SPC24, SPC25, MAD2L1, FBXO5, KNTC1, SPDL1, GEN1, ZWILCH, XRCC3	GO_BP	Dengue_Upregulated	NA	NA
GO:0007094	mitotic spindle assembly checkpoint signaling	25/596	49/18986	0.510204081632653	16.2529105601972	19.245656939357	5.01171268430174e-25	5.47224844448082e-23	4.8220803124633e-23	699/701/991/9319/5347/221150/11130/9212/7272/83540/891/220134/1063/57082/83903/10403/55143/147841/57405/4085/9735/54908/348654/55055/7517	25	BUB1, BUB1B, CDC20, TRIP13, PLK1, SKA3, ZWINT, AURKB, TTK, NUF2, CCNB1, SKA1, CENPF, KNL1, HASPIN, NDC80, CDCA8, SPC24, SPC25, MAD2L1, KNTC1, SPDL1, GEN1, ZWILCH, XRCC3	GO_BP	Dengue_Upregulated	NA	NA
GO:0071173	spindle assembly checkpoint signaling	25/596	49/18986	0.510204081632653	16.2529105601972	19.245656939357	5.01171268430174e-25	5.47224844448082e-23	4.8220803124633e-23	699/701/991/9319/5347/221150/11130/9212/7272/83540/891/220134/1063/57082/83903/10403/55143/147841/57405/4085/9735/54908/348654/55055/7517	25	BUB1, BUB1B, CDC20, TRIP13, PLK1, SKA3, ZWINT, AURKB, TTK, NUF2, CCNB1, SKA1, CENPF, KNL1, HASPIN, NDC80, CDCA8, SPC24, SPC25, MAD2L1, KNTC1, SPDL1, GEN1, ZWILCH, XRCC3	GO_BP	Dengue_Upregulated	NA	NA
GO:0071174	mitotic spindle checkpoint signaling	25/596	49/18986	0.510204081632653	16.2529105601972	19.245656939357	5.01171268430174e-25	5.47224844448082e-23	4.8220803124633e-23	699/701/991/9319/5347/221150/11130/9212/7272/83540/891/220134/1063/57082/83903/10403/55143/147841/57405/4085/9735/54908/348654/55055/7517	25	BUB1, BUB1B, CDC20, TRIP13, PLK1, SKA3, ZWINT, AURKB, TTK, NUF2, CCNB1, SKA1, CENPF, KNL1, HASPIN, NDC80, CDCA8, SPC24, SPC25, MAD2L1, KNTC1, SPDL1, GEN1, ZWILCH, XRCC3	GO_BP	Dengue_Upregulated	NA	NA
GO:0051784	negative regulation of nuclear division	28/596	67/18986	0.417910447761194	13.3128318140839	18.1753936620668	8.1380841479682e-25	8.65206840994514e-23	7.62409988599126e-23	699/701/991/9319/5347/221150/11130/9212/7272/83540/891/220134/1063/57082/83903/10403/55143/147841/1111/57405/4085/286151/26271/9735/54908/348654/55055/7517	28	BUB1, BUB1B, CDC20, TRIP13, PLK1, SKA3, ZWINT, AURKB, TTK, NUF2, CCNB1, SKA1, CENPF, KNL1, HASPIN, NDC80, CDCA8, SPC24, CHEK1, SPC25, MAD2L1, FBXO43, FBXO5, KNTC1, SPDL1, GEN1, ZWILCH, XRCC3	GO_BP	Dengue_Upregulated	NA	NA
GO:0031577	spindle checkpoint signaling	25/596	50/18986	0.5	15.9278523489933	19.0272391386374	9.7331475087399e-25	1.00825425475152e-22	8.88461670028565e-23	699/701/991/9319/5347/221150/11130/9212/7272/83540/891/220134/1063/57082/83903/10403/55143/147841/57405/4085/9735/54908/348654/55055/7517	25	BUB1, BUB1B, CDC20, TRIP13, PLK1, SKA3, ZWINT, AURKB, TTK, NUF2, CCNB1, SKA1, CENPF, KNL1, HASPIN, NDC80, CDCA8, SPC24, SPC25, MAD2L1, KNTC1, SPDL1, GEN1, ZWILCH, XRCC3	GO_BP	Dengue_Upregulated	NA	NA
GO:0044786	cell cycle DNA replication	24/596	45/18986	0.533333333333333	16.9897091722595	19.3322737183033	1.08331682309958e-24	1.09414999133057e-22	9.64151972558624e-23	79733/8318/144455/9837/5888/81620/51053/389643/29980/4173/2237/4171/1763/5111/4175/26271/64785/54962/641/8317/4172/79915/7083/675	24	E2F8, CDC45, E2F7, GINS1, RAD51, CDT1, GMNN, NUGGC, DONSON, MCM4, FEN1, MCM2, DNA2, PCNA, MCM6, FBXO5, GINS3, TIPIN, BLM, CDC7, MCM3, ATAD5, TK1, BRCA2	GO_BP	Dengue_Upregulated	NA	NA
GO:1901991	negative regulation of mitotic cell cycle phase transition	44/596	205/18986	0.214634146341463	6.83732198395809	15.1275567079216	1.89192361398666e-24	1.86423692695271e-22	1.6427434306811e-22	699/701/983/991/9319/51512/5347/221150/11130/90381/9212/7272/83540/9088/891/51514/220134/144455/1063/57082/83903/10403/55143/63967/147841/1111/57405/4582/29980/672/4085/2146/26271/9735/54908/348654/55055/5932/1017/51065/641/7517/580/6347	44	BUB1, BUB1B, CDK1, CDC20, TRIP13, GTSE1, PLK1, SKA3, ZWINT, TICRR, AURKB, TTK, NUF2, PKMYT1, CCNB1, DTL, SKA1, E2F7, CENPF, KNL1, HASPIN, NDC80, CDCA8, CLSPN, SPC24, CHEK1, SPC25, MUC1, DONSON, BRCA1, MAD2L1, EZH2, FBXO5, KNTC1, SPDL1, GEN1, ZWILCH, RBBP8, CDK2, RPS27L, BLM, XRCC3, BARD1, CCL2	GO_BP	Dengue_Upregulated	NA	NA
GO:1903046	meiotic cell cycle process	45/596	222/18986	0.202702702702703	6.45723743878106	14.7239451514716	6.91481796043171e-24	6.65139632384384e-22	5.86113141408021e-22	995/259266/991/9133/9319/7153/5347/221150/11130/993/7272/83540/9088/220134/23397/8438/57082/10403/6790/9232/5888/11144/146956/81930/84057/898/7283/1164/9134/10635/151648/286151/26271/10051/10592/83990/143471/378708/55706/29893/5889/9700/811/675/9985	45	CDC25C, ASPM, CDC20, CCNB2, TRIP13, TOP2A, PLK1, SKA3, ZWINT, CDC25A, TTK, NUF2, PKMYT1, SKA1, NCAPH, RAD54L, KNL1, NDC80, AURKA, PTTG1, RAD51, DMC1, EME1, KIF18A, MND1, CCNE1, TUBG1, CKS2, CCNE2, RAD51AP1, SGO1, FBXO43, FBXO5, SMC4, SMC2, BRIP1, PSMA8, CENPS, NDC1, PSMC3IP, RAD51C, ESPL1, CALR, BRCA2, REC8	GO_BP	Dengue_Upregulated	NA	NA
GO:0051321	meiotic cell cycle	51/596	295/18986	0.172881355932203	5.50725742236378	14.0457413862533	1.36970175828909e-23	1.28688258220649e-21	1.13398564174631e-21	995/259266/991/9156/9133/9319/7153/5347/221150/11130/993/7272/83540/4751/9088/220134/23397/8438/57082/10403/6790/9232/5888/11144/146956/81930/84057/898/7516/7283/1164/9134/10635/151246/151648/286151/26271/10051/10592/83990/143471/378708/5932/1017/55706/29893/5889/9700/811/675/9985	51	CDC25C, ASPM, CDC20, EXO1, CCNB2, TRIP13, TOP2A, PLK1, SKA3, ZWINT, CDC25A, TTK, NUF2, NEK2, PKMYT1, SKA1, NCAPH, RAD54L, KNL1, NDC80, AURKA, PTTG1, RAD51, DMC1, EME1, KIF18A, MND1, CCNE1, XRCC2, TUBG1, CKS2, CCNE2, RAD51AP1, SGO2, SGO1, FBXO43, FBXO5, SMC4, SMC2, BRIP1, PSMA8, CENPS, RBBP8, CDK2, NDC1, PSMC3IP, RAD51C, ESPL1, CALR, BRCA2, REC8	GO_BP	Dengue_Upregulated	NA	NA
GO:0045930	negative regulation of mitotic cell cycle	47/596	256/18986	0.18359375	5.84850828439597	14.0603717037479	5.75709503346412e-23	5.2860599852716e-21	4.65801325434824e-21	699/701/983/991/9319/51512/5347/221150/11130/90381/9212/7272/83540/9088/891/51514/220134/144455/1063/57082/83903/10403/55143/63967/147841/146956/1111/57405/4582/29980/672/4085/2146/26271/9735/54908/54962/348654/55055/5932/1017/51065/641/7517/580/6347/3586	47	BUB1, BUB1B, CDK1, CDC20, TRIP13, GTSE1, PLK1, SKA3, ZWINT, TICRR, AURKB, TTK, NUF2, PKMYT1, CCNB1, DTL, SKA1, E2F7, CENPF, KNL1, HASPIN, NDC80, CDCA8, CLSPN, SPC24, EME1, CHEK1, SPC25, MUC1, DONSON, BRCA1, MAD2L1, EZH2, FBXO5, KNTC1, SPDL1, TIPIN, GEN1, ZWILCH, RBBP8, CDK2, RPS27L, BLM, XRCC3, BARD1, CCL2, IL10	GO_BP	Dengue_Upregulated	NA	NA
GO:0033045	regulation of sister chromatid segregation	32/596	108/18986	0.296296296296296	9.43872731792195	15.8324602573068	1.0015413980753e-22	8.99161610716489e-21	7.92330528255124e-21	699/9787/701/983/991/9319/5347/221150/11130/9212/7272/83540/11065/891/220134/1062/1063/57082/83903/10403/55143/147841/57405/4085/26271/9735/54908/348654/55055/7517/9700/116028	32	BUB1, DLGAP5, BUB1B, CDK1, CDC20, TRIP13, PLK1, SKA3, ZWINT, AURKB, TTK, NUF2, UBE2C, CCNB1, SKA1, CENPE, CENPF, KNL1, HASPIN, NDC80, CDCA8, SPC24, SPC25, MAD2L1, FBXO5, KNTC1, SPDL1, GEN1, ZWILCH, XRCC3, ESPL1, RMI2	GO_BP	Dengue_Upregulated	NA	NA
GO:0030071	regulation of mitotic metaphase/anaphase transition	30/596	93/18986	0.32258064516129	10.2760337735441	16.1432472767773	1.35404365484961e-22	1.18920355773748e-20	1.04791204592709e-20	699/9787/701/991/9319/5347/221150/11130/9212/7272/83540/11065/891/220134/1062/1063/57082/83903/10403/55143/147841/57405/4085/26271/9735/54908/348654/55055/7517/9700	30	BUB1, DLGAP5, BUB1B, CDC20, TRIP13, PLK1, SKA3, ZWINT, AURKB, TTK, NUF2, UBE2C, CCNB1, SKA1, CENPE, CENPF, KNL1, HASPIN, NDC80, CDCA8, SPC24, SPC25, MAD2L1, FBXO5, KNTC1, SPDL1, GEN1, ZWILCH, XRCC3, ESPL1	GO_BP	Dengue_Upregulated	NA	NA
GO:0051310	metaphase chromosome alignment	31/596	103/18986	0.300970873786408	9.58763927803479	15.7323817263804	2.77912226511576e-22	2.38886254278035e-20	2.10503729017279e-20	983/9928/113130/11004/221150/11130/9212/3833/7272/83540/4751/10615/891/220134/1062/1063/57082/10403/55143/147841/81620/81930/57405/29127/151648/1894/90417/9735/54908/79980/55055	31	CDK1, KIF14, CDCA5, KIF2C, SKA3, ZWINT, AURKB, KIFC1, TTK, NUF2, NEK2, SPAG5, CCNB1, SKA1, CENPE, CENPF, KNL1, NDC80, CDCA8, SPC24, CDT1, KIF18A, SPC25, RACGAP1, SGO1, ECT2, KNSTRN, KNTC1, SPDL1, DSN1, ZWILCH	GO_BP	Dengue_Upregulated	NA	NA
GO:1902099	regulation of metaphase/anaphase transition of cell cycle	30/596	96/18986	0.3125	9.95490771812081	15.8350091360706	3.87142744078588e-22	3.25845142932812e-20	2.87130868524953e-20	699/9787/701/991/9319/5347/221150/11130/9212/7272/83540/11065/891/220134/1062/1063/57082/83903/10403/55143/147841/57405/4085/26271/9735/54908/348654/55055/7517/9700	30	BUB1, DLGAP5, BUB1B, CDC20, TRIP13, PLK1, SKA3, ZWINT, AURKB, TTK, NUF2, UBE2C, CCNB1, SKA1, CENPE, CENPF, KNL1, HASPIN, NDC80, CDCA8, SPC24, SPC25, MAD2L1, FBXO5, KNTC1, SPDL1, GEN1, ZWILCH, XRCC3, ESPL1	GO_BP	Dengue_Upregulated	NA	NA
GO:0140013	meiotic nuclear division	41/596	200/18986	0.205	6.53041946308725	14.1544655941944	4.68539020689699e-22	3.86305641548242e-20	3.40407941562312e-20	259266/991/9133/9319/7153/5347/221150/11130/7272/83540/220134/23397/8438/57082/10403/6790/9232/5888/11144/146956/81930/84057/898/1164/9134/10635/151648/286151/26271/10051/10592/83990/143471/378708/55706/29893/5889/9700/811/675/9985	41	ASPM, CDC20, CCNB2, TRIP13, TOP2A, PLK1, SKA3, ZWINT, TTK, NUF2, SKA1, NCAPH, RAD54L, KNL1, NDC80, AURKA, PTTG1, RAD51, DMC1, EME1, KIF18A, MND1, CCNE1, CKS2, CCNE2, RAD51AP1, SGO1, FBXO43, FBXO5, SMC4, SMC2, BRIP1, PSMA8, CENPS, NDC1, PSMC3IP, RAD51C, ESPL1, CALR, BRCA2, REC8	GO_BP	Dengue_Upregulated	NA	NA
GO:0007091	metaphase/anaphase transition of mitotic cell cycle	30/596	97/18986	0.309278350515464	9.852279803501	15.7352657671278	5.44275334939046e-22	4.39774470630749e-20	3.87524038476601e-20	699/9787/701/991/9319/5347/221150/11130/9212/7272/83540/11065/891/220134/1062/1063/57082/83903/10403/55143/147841/57405/4085/26271/9735/54908/348654/55055/7517/9700	30	BUB1, DLGAP5, BUB1B, CDC20, TRIP13, PLK1, SKA3, ZWINT, AURKB, TTK, NUF2, UBE2C, CCNB1, SKA1, CENPE, CENPF, KNL1, HASPIN, NDC80, CDCA8, SPC24, SPC25, MAD2L1, FBXO5, KNTC1, SPDL1, GEN1, ZWILCH, XRCC3, ESPL1	GO_BP	Dengue_Upregulated	NA	NA
GO:0090329	regulation of DNA-templated DNA replication	23/596	50/18986	0.46	14.6536241610738	17.4030909435777	8.60598474142874e-22	6.81728987360237e-20	6.00731483911496e-20	79733/90381/144455/79075/81620/51053/389643/4173/4171/5111/4175/26271/5984/5983/54962/4176/1017/8914/641/4174/8317/4172/5985	23	E2F8, TICRR, E2F7, DSCC1, CDT1, GMNN, NUGGC, MCM4, MCM2, PCNA, MCM6, FBXO5, RFC4, RFC3, TIPIN, MCM7, CDK2, TIMELESS, BLM, MCM5, CDC7, MCM3, RFC5	GO_BP	Dengue_Upregulated	NA	NA
GO:0006310	DNA recombination	53/596	352/18986	0.150568181818182	4.79645553691275	12.9429767207818	1.38429168399324e-21	1.07548815448705e-19	9.47707383656907e-20	9156/9319/7153/5347/8318/10721/8438/51659/5888/11144/29128/146956/1111/84057/55010/84296/9401/7516/4173/10635/2237/4171/672/4175/80119/79000/83990/3329/348654/4176/378708/5932/8914/6119/641/4174/10213/8317/4172/29893/7517/353497/55345/84515/4796/79915/580/5889/116028/3586/675/3149/9985	53	EXO1, TRIP13, TOP2A, PLK1, CDC45, POLQ, RAD54L, GINS2, RAD51, DMC1, UHRF1, EME1, CHEK1, MND1, PARPBP, GINS4, RECQL4, XRCC2, MCM4, RAD51AP1, FEN1, MCM2, BRCA1, MCM6, PIF1, AUNIP, BRIP1, HSPD1, GEN1, MCM7, CENPS, RBBP8, TIMELESS, RPA3, BLM, MCM5, PSMD14, CDC7, MCM3, PSMC3IP, XRCC3, POLN, ZGRF1, MCM8, TONSL, ATAD5, BARD1, RAD51C, RMI2, IL10, BRCA2, HMGB3, REC8	GO_BP	Dengue_Upregulated	NA	NA
GO:0044784	metaphase/anaphase transition of cell cycle	30/596	100/18986	0.3	9.55671140939597	15.4445215208526	1.47222588801732e-21	1.12222501652641e-19	9.88891351196538e-20	699/9787/701/991/9319/5347/221150/11130/9212/7272/83540/11065/891/220134/1062/1063/57082/83903/10403/55143/147841/57405/4085/26271/9735/54908/348654/55055/7517/9700	30	BUB1, DLGAP5, BUB1B, CDC20, TRIP13, PLK1, SKA3, ZWINT, AURKB, TTK, NUF2, UBE2C, CCNB1, SKA1, CENPE, CENPF, KNL1, HASPIN, NDC80, CDCA8, SPC24, SPC25, MAD2L1, FBXO5, KNTC1, SPDL1, GEN1, ZWILCH, XRCC3, ESPL1	GO_BP	Dengue_Upregulated	NA	NA
GO:2001251	negative regulation of chromosome organization	30/596	101/18986	0.297029702970297	9.46209050435245	15.3503196748582	2.03370173877075e-21	1.52151018974701e-19	1.34073670185627e-19	699/701/991/9319/7153/5347/221150/11130/9212/7272/83540/891/220134/1063/57082/83903/10403/55143/147841/57405/4171/4085/26271/9735/80119/54908/348654/55055/7517/9700	30	BUB1, BUB1B, CDC20, TRIP13, TOP2A, PLK1, SKA3, ZWINT, AURKB, TTK, NUF2, CCNB1, SKA1, CENPF, KNL1, HASPIN, NDC80, CDCA8, SPC24, SPC25, MCM2, MAD2L1, FBXO5, KNTC1, PIF1, SPDL1, GEN1, ZWILCH, XRCC3, ESPL1	GO_BP	Dengue_Upregulated	NA	NA
GO:0033260	nuclear DNA replication	21/596	41/18986	0.51219512195122	16.3163365526273	17.674091143189	2.87057895073726e-21	2.10857072017792e-19	1.85804746629539e-19	8318/9837/5888/81620/51053/389643/29980/4173/2237/4171/1763/5111/4175/64785/54962/641/8317/4172/79915/7083/675	21	CDC45, GINS1, RAD51, CDT1, GMNN, NUGGC, DONSON, MCM4, FEN1, MCM2, DNA2, PCNA, MCM6, GINS3, TIPIN, BLM, CDC7, MCM3, ATAD5, TK1, BRCA2	GO_BP	Dengue_Upregulated	NA	NA
GO:0033044	regulation of chromosome organization	45/596	258/18986	0.174418604651163	5.55622756360231	13.2649960709425	4.28123146011226e-21	3.08860269622384e-19	2.72163999964279e-19	699/9787/701/983/991/64151/9319/7153/5347/221150/11130/9212/7272/83540/4751/11065/891/220134/1062/23397/1063/57082/83903/10403/55143/147841/57405/2237/4171/4085/26271/10051/9735/54892/80119/10592/54908/348654/55055/26354/1017/7517/1663/9700/116028	45	BUB1, DLGAP5, BUB1B, CDK1, CDC20, NCAPG, TRIP13, TOP2A, PLK1, SKA3, ZWINT, AURKB, TTK, NUF2, NEK2, UBE2C, CCNB1, SKA1, CENPE, NCAPH, CENPF, KNL1, HASPIN, NDC80, CDCA8, SPC24, SPC25, FEN1, MCM2, MAD2L1, FBXO5, SMC4, KNTC1, NCAPG2, PIF1, SMC2, SPDL1, GEN1, ZWILCH, GNL3, CDK2, XRCC3, DDX11, ESPL1, RMI2	GO_BP	Dengue_Upregulated	NA	NA
GO:0008608	attachment of spindle microtubules to kinetochore	23/596	54/18986	0.425925925925926	13.5681705195128	16.6497709146054	7.69062867805387e-21	5.45090172970835e-19	4.80326984103013e-19	983/11004/221150/9212/83540/4751/10615/891/220134/1062/57082/10403/55143/147841/81620/57405/29127/151648/1894/90417/9735/79980/55055	23	CDK1, KIF2C, SKA3, AURKB, NUF2, NEK2, SPAG5, CCNB1, SKA1, CENPE, KNL1, NDC80, CDCA8, SPC24, CDT1, SPC25, RACGAP1, SGO1, ECT2, KNSTRN, KNTC1, DSN1, ZWILCH	GO_BP	Dengue_Upregulated	NA	NA
GO:0050000	chromosome localization	32/596	123/18986	0.260162601626016	8.2876630108583	14.597316399457	8.2485558123755e-21	5.74554577275811e-19	5.06290667104427e-19	9787/983/9928/113130/11004/221150/11130/9212/3833/7272/83540/4751/10615/891/220134/1062/1063/57082/10403/55143/147841/81620/81930/57405/29127/151648/1894/90417/9735/54908/79980/55055	32	DLGAP5, CDK1, KIF14, CDCA5, KIF2C, SKA3, ZWINT, AURKB, KIFC1, TTK, NUF2, NEK2, SPAG5, CCNB1, SKA1, CENPE, CENPF, KNL1, NDC80, CDCA8, SPC24, CDT1, KIF18A, SPC25, RACGAP1, SGO1, ECT2, KNSTRN, KNTC1, SPDL1, DSN1, ZWILCH	GO_BP	Dengue_Upregulated	NA	NA
GO:0007051	spindle organization	40/596	204/18986	0.196078431372549	6.24621660744835	13.5621314524587	8.48314069622762e-21	5.80879464623044e-19	5.11864082687633e-19	9787/24137/259266/991/9133/5347/221150/22974/9212/3833/7272/83540/4751/10615/891/220134/6491/4605/1062/3832/9493/10403/6790/55143/56992/29128/284403/57405/7283/29127/9055/3925/26271/90417/79000/55726/163786/64946/203068/9700	40	DLGAP5, KIF4A, ASPM, CDC20, CCNB2, PLK1, SKA3, TPX2, AURKB, KIFC1, TTK, NUF2, NEK2, SPAG5, CCNB1, SKA1, STIL, MYBL2, CENPE, KIF11, KIF23, NDC80, AURKA, CDCA8, KIF15, UHRF1, WDR62, SPC25, TUBG1, RACGAP1, PRC1, STMN1, FBXO5, KNSTRN, AUNIP, INTS13, SASS6, CENPH, TUBB, ESPL1	GO_BP	Dengue_Upregulated	NA	NA
GO:0000725	recombinational repair	39/596	194/18986	0.201030927835052	6.40398187227565	13.6196457797121	1.02790542639922e-20	6.92122987108811e-19	6.09890552996873e-19	5347/8318/10721/8438/51659/5888/11144/29128/1111/55010/84296/9401/7516/4173/10635/2237/4171/672/4175/79000/348654/4176/5932/8914/6119/641/4174/10213/8317/4172/7517/353497/55345/84515/4796/5889/116028/675/9985	39	PLK1, CDC45, POLQ, RAD54L, GINS2, RAD51, DMC1, UHRF1, CHEK1, PARPBP, GINS4, RECQL4, XRCC2, MCM4, RAD51AP1, FEN1, MCM2, BRCA1, MCM6, AUNIP, GEN1, MCM7, RBBP8, TIMELESS, RPA3, BLM, MCM5, PSMD14, CDC7, MCM3, XRCC3, POLN, ZGRF1, MCM8, TONSL, RAD51C, RMI2, BRCA2, REC8	GO_BP	Dengue_Upregulated	NA	NA
GO:0051303	establishment of chromosome localization	31/596	115/18986	0.269565217391304	8.58718996206595	14.6916301424464	1.0664849831202e-20	7.06327759312392e-19	6.22407629493097e-19	983/9928/113130/11004/221150/11130/9212/3833/7272/83540/4751/10615/891/220134/1062/1063/57082/10403/55143/147841/81620/81930/57405/29127/151648/1894/90417/9735/54908/79980/55055	31	CDK1, KIF14, CDCA5, KIF2C, SKA3, ZWINT, AURKB, KIFC1, TTK, NUF2, NEK2, SPAG5, CCNB1, SKA1, CENPE, CENPF, KNL1, NDC80, CDCA8, SPC24, CDT1, KIF18A, SPC25, RACGAP1, SGO1, ECT2, KNSTRN, KNTC1, SPDL1, DSN1, ZWILCH	GO_BP	Dengue_Upregulated	NA	NA
GO:0032392	DNA geometric change	27/596	83/18986	0.325301204819277	10.3626991186221	15.3890677651756	1.42933278714311e-20	9.31371687106156e-19	8.20713664875722e-19	7153/8318/10721/9837/79075/51659/5888/84296/9401/4173/4171/1763/4175/5984/5983/80119/64785/83990/4176/641/4174/4172/55345/5985/84515/1663/3149	27	TOP2A, CDC45, POLQ, GINS1, DSCC1, GINS2, RAD51, GINS4, RECQL4, MCM4, MCM2, DNA2, MCM6, RFC4, RFC3, PIF1, GINS3, BRIP1, MCM7, BLM, MCM5, MCM3, ZGRF1, RFC5, MCM8, DDX11, HMGB3	GO_BP	Dengue_Upregulated	NA	NA
GO:0071103	DNA conformation change	28/596	91/18986	0.307692307692308	9.80175529168818	15.1514467582695	1.53363380016901e-20	9.83473103600448e-19	8.66624814063761e-19	7153/8318/10721/9837/79075/51659/5888/84296/9401/4173/4171/7150/1763/4175/5984/5983/80119/64785/83990/4176/641/4174/4172/55345/5985/84515/1663/3149	28	TOP2A, CDC45, POLQ, GINS1, DSCC1, GINS2, RAD51, GINS4, RECQL4, MCM4, MCM2, TOP1, DNA2, MCM6, RFC4, RFC3, PIF1, GINS3, BRIP1, MCM7, BLM, MCM5, MCM3, ZGRF1, RFC5, MCM8, DDX11, HMGB3	GO_BP	Dengue_Upregulated	NA	NA
GO:0032508	DNA duplex unwinding	26/596	77/18986	0.337662337662338	10.7564717162033	15.4433472743665	2.50689156745092e-20	1.5824753019534e-18	1.39445843439458e-18	7153/8318/10721/9837/79075/51659/5888/84296/9401/4173/4171/1763/4175/5984/5983/80119/64785/83990/4176/641/4174/4172/55345/5985/84515/1663	26	TOP2A, CDC45, POLQ, GINS1, DSCC1, GINS2, RAD51, GINS4, RECQL4, MCM4, MCM2, DNA2, MCM6, RFC4, RFC3, PIF1, GINS3, BRIP1, MCM7, BLM, MCM5, MCM3, ZGRF1, RFC5, MCM8, DDX11	GO_BP	Dengue_Upregulated	NA	NA
GO:0000724	double-strand break repair via homologous recombination	38/596	188/18986	0.202127659574468	6.43891903469941	13.4919046045872	2.66641371894476e-20	1.65727868069798e-18	1.46037428299129e-18	5347/8318/10721/8438/51659/5888/11144/29128/1111/55010/84296/9401/7516/4173/10635/2237/4171/672/4175/79000/348654/4176/5932/8914/6119/641/4174/10213/8317/4172/7517/353497/84515/4796/5889/116028/675/9985	38	PLK1, CDC45, POLQ, RAD54L, GINS2, RAD51, DMC1, UHRF1, CHEK1, PARPBP, GINS4, RECQL4, XRCC2, MCM4, RAD51AP1, FEN1, MCM2, BRCA1, MCM6, AUNIP, GEN1, MCM7, RBBP8, TIMELESS, RPA3, BLM, MCM5, PSMD14, CDC7, MCM3, XRCC3, POLN, MCM8, TONSL, RAD51C, RMI2, BRCA2, REC8	GO_BP	Dengue_Upregulated	NA	NA
GO:1902850	microtubule cytoskeleton organization involved in mitosis	36/596	167/18986	0.215568862275449	6.86709801872765	13.7094765883879	2.79881417579966e-20	1.71321352579252e-18	1.50966340391618e-18	9787/983/24137/991/1058/5347/22974/9212/3833/7272/83540/4751/891/6491/4605/1062/3832/9493/10403/6790/51203/55143/56992/29128/284403/57405/7283/29127/4085/9055/3925/54908/55726/163786/64946/9700	36	DLGAP5, CDK1, KIF4A, CDC20, CENPA, PLK1, TPX2, AURKB, KIFC1, TTK, NUF2, NEK2, CCNB1, STIL, MYBL2, CENPE, KIF11, KIF23, NDC80, AURKA, NUSAP1, CDCA8, KIF15, UHRF1, WDR62, SPC25, TUBG1, RACGAP1, MAD2L1, PRC1, STMN1, SPDL1, INTS13, SASS6, CENPH, ESPL1	GO_BP	Dengue_Upregulated	NA	NA
GO:0006302	double-strand break repair	49/596	323/18986	0.151702786377709	4.83259916471004	12.5066644995755	3.58104545791904e-20	2.15931696268551e-18	1.90276445226743e-18	157570/113130/9319/2305/5347/8318/10721/8438/51659/5888/11144/29128/146956/1111/55010/84296/9401/7516/4173/10635/2237/4171/672/1763/4175/79000/83990/348654/4176/5932/8914/6119/2271/641/4174/10213/8317/10038/4172/7517/353497/55345/84515/1663/4796/5889/116028/675/9985	49	ESCO2, CDCA5, TRIP13, FOXM1, PLK1, CDC45, POLQ, RAD54L, GINS2, RAD51, DMC1, UHRF1, EME1, CHEK1, PARPBP, GINS4, RECQL4, XRCC2, MCM4, RAD51AP1, FEN1, MCM2, BRCA1, DNA2, MCM6, AUNIP, BRIP1, GEN1, MCM7, RBBP8, TIMELESS, RPA3, FH, BLM, MCM5, PSMD14, CDC7, PARP2, MCM3, XRCC3, POLN, ZGRF1, MCM8, DDX11, TONSL, RAD51C, RMI2, BRCA2, REC8	GO_BP	Dengue_Upregulated	NA	NA
GO:0061982	meiosis I cell cycle process	32/596	140/18986	0.228571428571429	7.28130393096836	13.4289420088152	5.66621809554517e-19	3.36640016264743e-17	2.9664318264913e-17	995/991/9133/9319/7153/5347/11130/993/9088/8438/57082/10403/6790/9232/5888/11144/146956/84057/898/1164/9134/10635/26271/83990/143471/378708/55706/29893/5889/9700/675/9985	32	CDC25C, CDC20, CCNB2, TRIP13, TOP2A, PLK1, ZWINT, CDC25A, PKMYT1, RAD54L, KNL1, NDC80, AURKA, PTTG1, RAD51, DMC1, EME1, MND1, CCNE1, CKS2, CCNE2, RAD51AP1, FBXO5, BRIP1, PSMA8, CENPS, NDC1, PSMC3IP, RAD51C, ESPL1, BRCA2, REC8	GO_BP	Dengue_Upregulated	NA	NA
GO:0045132	meiotic chromosome segregation	27/596	97/18986	0.278350515463918	8.8670518231509	13.9839853674857	1.37076281878324e-18	8.02591563461488e-17	7.07234149980916e-17	259266/9133/9319/5347/221150/11130/7272/83540/220134/23397/57082/10403/6790/9232/11144/84057/898/9134/151648/26271/10051/10592/83990/55706/29893/9700/9985	27	ASPM, CCNB2, TRIP13, PLK1, SKA3, ZWINT, TTK, NUF2, SKA1, NCAPH, KNL1, NDC80, AURKA, PTTG1, DMC1, MND1, CCNE1, CCNE2, SGO1, FBXO5, SMC4, SMC2, BRIP1, NDC1, PSMC3IP, ESPL1, REC8	GO_BP	Dengue_Upregulated	NA	NA
GO:0007052	mitotic spindle organization	30/596	134/18986	0.223880597014925	7.1318741861164	12.8234382559369	1.34728783856007e-17	7.77577552540382e-16	6.85192100753406e-16	9787/24137/991/5347/22974/9212/3833/7272/83540/4751/891/6491/4605/1062/3832/9493/10403/6790/55143/56992/29128/284403/57405/7283/29127/9055/3925/55726/163786/64946	30	DLGAP5, KIF4A, CDC20, PLK1, TPX2, AURKB, KIFC1, TTK, NUF2, NEK2, CCNB1, STIL, MYBL2, CENPE, KIF11, KIF23, NDC80, AURKA, CDCA8, KIF15, UHRF1, WDR62, SPC25, TUBG1, RACGAP1, PRC1, STMN1, INTS13, SASS6, CENPH	GO_BP	Dengue_Upregulated	NA	NA
GO:0006275	regulation of DNA replication	29/596	127/18986	0.228346456692913	7.27413729324103	12.7712708111953	2.65810244966196e-17	1.51249773192033e-15	1.33279503109811e-15	79733/983/157570/890/90381/993/144455/79075/81620/51053/389643/4173/4171/1763/5111/4175/26271/5984/5983/54962/4176/1017/8914/641/4174/8317/4172/5985/79915	29	E2F8, CDK1, ESCO2, CCNA2, TICRR, CDC25A, E2F7, DSCC1, CDT1, GMNN, NUGGC, MCM4, MCM2, DNA2, PCNA, MCM6, FBXO5, RFC4, RFC3, TIPIN, MCM7, CDK2, TIMELESS, BLM, MCM5, CDC7, MCM3, RFC5, ATAD5	GO_BP	Dengue_Upregulated	NA	NA
GO:0006268	DNA unwinding involved in DNA replication	14/596	21/18986	0.666666666666667	21.2371364653244	16.7039757222678	7.37665543604134e-17	4.13912332800098e-15	3.64734629893155e-15	8318/9837/51659/5888/84296/9401/4173/4171/4175/64785/4176/641/4174/4172	14	CDC45, GINS1, GINS2, RAD51, GINS4, RECQL4, MCM4, MCM2, MCM6, GINS3, MCM7, BLM, MCM5, MCM3	GO_BP	Dengue_Upregulated	NA	NA
GO:0044839	cell cycle G2/M phase transition	31/596	158/18986	0.19620253164557	6.25016990909863	11.9299156543304	2.10326809361797e-16	1.16400042441323e-14	1.02570334428493e-14	983/995/9833/9928/890/9133/2305/5347/90381/993/9212/9088/891/51514/1063/10403/6790/63967/1111/29980/672/6240/26271/8444/5932/1017/641/8317/79915/580/5889	31	CDK1, CDC25C, MELK, KIF14, CCNA2, CCNB2, FOXM1, PLK1, TICRR, CDC25A, AURKB, PKMYT1, CCNB1, DTL, CENPF, NDC80, AURKA, CLSPN, CHEK1, DONSON, BRCA1, RRM1, FBXO5, DYRK3, RBBP8, CDK2, BLM, CDC7, ATAD5, BARD1, RAD51C	GO_BP	Dengue_Upregulated	NA	NA
GO:0006270	DNA replication initiation	17/596	38/18986	0.447368421052632	14.2512363122572	14.7198734125477	3.47815869448741e-16	1.89888663861204e-14	1.67327634491556e-14	90381/8318/81620/51053/898/9134/4173/4171/23594/4175/64785/4176/1017/4174/5557/4172/5558	17	TICRR, CDC45, CDT1, GMNN, CCNE1, CCNE2, MCM4, MCM2, ORC6, MCM6, GINS3, MCM7, CDK2, MCM5, PRIM1, MCM3, PRIM2	GO_BP	Dengue_Upregulated	NA	NA
GO:0045005	DNA-templated DNA replication maintenance of fidelity	20/596	59/18986	0.338983050847458	10.7985439654192	13.5701368179623	5.62339314370096e-16	3.02913444007358e-14	2.66923727887672e-14	9156/10721/5888/146956/29980/672/1763/5111/10293/54962/348654/378708/5932/8914/641/84515/1663/4796/580/675	20	EXO1, POLQ, RAD51, EME1, DONSON, BRCA1, DNA2, PCNA, TRAIP, TIPIN, GEN1, CENPS, RBBP8, TIMELESS, BLM, MCM8, DDX11, TONSL, BARD1, BRCA2	GO_BP	Dengue_Upregulated	NA	NA
GO:0007127	meiosis I	28/596	132/18986	0.212121212121212	6.7572706935123	11.949216493862	7.31976927847044e-16	3.89103524802902e-14	3.42873403044142e-14	9133/9319/7153/5347/11130/8438/57082/10403/6790/9232/5888/11144/146956/84057/898/1164/9134/10635/26271/83990/143471/378708/55706/29893/5889/9700/675/9985	28	CCNB2, TRIP13, TOP2A, PLK1, ZWINT, RAD54L, KNL1, NDC80, AURKA, PTTG1, RAD51, DMC1, EME1, MND1, CCNE1, CKS2, CCNE2, RAD51AP1, FBXO5, BRIP1, PSMA8, CENPS, NDC1, PSMC3IP, RAD51C, ESPL1, BRCA2, REC8	GO_BP	Dengue_Upregulated	NA	NA
GO:0010639	negative regulation of organelle organization	46/596	371/18986	0.123989218328841	3.94976392481774	10.3295228450699	1.56713239621672e-15	8.22235698794226e-14	7.24544328640457e-14	699/701/85477/991/9319/7153/5347/221150/11130/22974/9212/7272/83540/4233/891/220134/81624/1063/57082/83903/10403/55143/3479/147841/1111/57405/347240/4171/899/672/4085/3925/286151/291/26271/9735/80119/54908/348654/55055/23256/8996/7517/5468/9700/578	46	BUB1, BUB1B, SCIN, CDC20, TRIP13, TOP2A, PLK1, SKA3, ZWINT, TPX2, AURKB, TTK, NUF2, MET, CCNB1, SKA1, DIAPH3, CENPF, KNL1, HASPIN, NDC80, CDCA8, IGF1, SPC24, CHEK1, SPC25, KIF24, MCM2, CCNF, BRCA1, MAD2L1, STMN1, FBXO43, SLC25A4, FBXO5, KNTC1, PIF1, SPDL1, GEN1, ZWILCH, SCFD1, NOL3, XRCC3, PPARG, ESPL1, BAK1	GO_BP	Dengue_Upregulated	NA	NA
GO:1902749	regulation of cell cycle G2/M phase transition	26/596	120/18986	0.216666666666667	6.90206935123043	11.6759595634554	4.65606301231877e-15	2.41160186791895e-13	2.12507491331472e-13	983/995/9928/5347/90381/993/9212/9088/891/51514/1063/6790/63967/1111/29980/672/6240/26271/8444/5932/1017/641/8317/79915/580/5889	26	CDK1, CDC25C, KIF14, PLK1, TICRR, CDC25A, AURKB, PKMYT1, CCNB1, DTL, CENPF, AURKA, CLSPN, CHEK1, DONSON, BRCA1, RRM1, FBXO5, DYRK3, RBBP8, CDK2, BLM, CDC7, ATAD5, BARD1, RAD51C	GO_BP	Dengue_Upregulated	NA	NA
GO:0031297	replication fork processing	18/596	51/18986	0.352941176470588	11.243189893407	13.1863689586566	7.23714458227343e-15	3.70102077371957e-13	3.26129553327764e-13	9156/10721/5888/146956/29980/672/1763/5111/10293/54962/348654/378708/5932/641/1663/4796/580/675	18	EXO1, POLQ, RAD51, EME1, DONSON, BRCA1, DNA2, PCNA, TRAIP, TIPIN, GEN1, CENPS, RBBP8, BLM, DDX11, TONSL, BARD1, BRCA2	GO_BP	Dengue_Upregulated	NA	NA
GO:0010389	regulation of G2/M transition of mitotic cell cycle	24/596	107/18986	0.224299065420561	7.14520479207176	11.4756243181977	2.32598893936246e-14	1.17462441437804e-12	1.03506507801629e-12	983/995/9928/5347/90381/993/9212/9088/891/51514/1063/6790/63967/1111/29980/672/6240/26271/5932/1017/641/8317/580/5889	24	CDK1, CDC25C, KIF14, PLK1, TICRR, CDC25A, AURKB, PKMYT1, CCNB1, DTL, CENPF, AURKA, CLSPN, CHEK1, DONSON, BRCA1, RRM1, FBXO5, RBBP8, CDK2, BLM, CDC7, BARD1, RAD51C	GO_BP	Dengue_Upregulated	NA	NA
GO:0000086	G2/M transition of mitotic cell cycle	27/596	141/18986	0.191489361702128	6.10002855918892	10.9426286066185	3.49522700337061e-14	1.74329840661941e-12	1.53617384345671e-12	983/995/9833/9928/890/2305/5347/90381/993/9212/9088/891/51514/1063/6790/63967/1111/29980/672/6240/26271/5932/1017/641/8317/580/5889	27	CDK1, CDC25C, MELK, KIF14, CCNA2, FOXM1, PLK1, TICRR, CDC25A, AURKB, PKMYT1, CCNB1, DTL, CENPF, AURKA, CLSPN, CHEK1, DONSON, BRCA1, RRM1, FBXO5, RBBP8, CDK2, BLM, CDC7, BARD1, RAD51C	GO_BP	Dengue_Upregulated	NA	NA
GO:0000727	double-strand break repair via break-induced replication	10/596	12/18986	0.833333333333333	26.5464205816555	15.9359808341968	5.38274772843651e-14	2.65198790522969e-12	2.33690023332122e-12	8318/51659/84296/4173/4171/4175/4176/4174/8317/4172	10	CDC45, GINS2, GINS4, MCM4, MCM2, MCM6, MCM7, MCM5, CDC7, MCM3	GO_BP	Dengue_Upregulated	NA	NA
GO:0051225	spindle assembly	26/596	134/18986	0.194029850746269	6.18095762796754	10.8348097551143	7.54553068238375e-14	3.67276433214824e-12	3.23639629268508e-12	24137/259266/991/9133/5347/221150/22974/9212/3833/4751/10615/220134/6491/4605/3832/9493/10403/6790/55143/56992/29128/29127/9055/26271/163786/203068	26	KIF4A, ASPM, CDC20, CCNB2, PLK1, SKA3, TPX2, AURKB, KIFC1, NEK2, SPAG5, SKA1, STIL, MYBL2, KIF11, KIF23, NDC80, AURKA, CDCA8, KIF15, UHRF1, RACGAP1, PRC1, FBXO5, SASS6, TUBB	GO_BP	Dengue_Upregulated	NA	NA
GO:0045931	positive regulation of mitotic cell cycle	26/596	136/18986	0.191176470588235	6.09006119226214	10.7244331475499	1.08946636912494e-13	5.23981444198186e-12	4.61726223105333e-12	6241/9787/983/995/991/113130/221150/993/11065/891/51514/220134/6491/6790/898/9134/4921/6240/26271/163786/440/8317/5889/9700/675/5641	26	RRM2, DLGAP5, CDK1, CDC25C, CDC20, CDCA5, SKA3, CDC25A, UBE2C, CCNB1, DTL, SKA1, STIL, AURKA, CCNE1, CCNE2, DDR2, RRM1, FBXO5, SASS6, ASNS, CDC7, RAD51C, ESPL1, BRCA2, LGMN	GO_BP	Dengue_Upregulated	NA	NA
GO:1901989	positive regulation of cell cycle phase transition	25/596	125/18986	0.2	6.37114093959732	10.846178897576	1.10492586639362e-13	5.25164764732967e-12	4.62768951101328e-12	6241/9787/983/995/991/113130/221150/993/11065/891/51514/220134/6491/898/9134/4921/2146/6240/26271/8444/163786/8317/79915/5889/9700	25	RRM2, DLGAP5, CDK1, CDC25C, CDC20, CDCA5, SKA3, CDC25A, UBE2C, CCNB1, DTL, SKA1, STIL, CCNE1, CCNE2, DDR2, EZH2, RRM1, FBXO5, DYRK3, SASS6, CDC7, ATAD5, RAD51C, ESPL1	GO_BP	Dengue_Upregulated	NA	NA
GO:0031570	DNA integrity checkpoint signaling	26/596	140/18986	0.185714285714286	5.91605944391179	10.5101548833989	2.22522211835935e-13	1.045336902113e-11	9.21138458297592e-12	983/51512/5347/90381/8318/51514/144455/63967/5888/81620/146956/1111/4582/29980/672/1763/54962/79968/25896/83990/1017/8914/51065/641/580/675	26	CDK1, GTSE1, PLK1, TICRR, CDC45, DTL, E2F7, CLSPN, RAD51, CDT1, EME1, CHEK1, MUC1, DONSON, BRCA1, DNA2, TIPIN, WDR76, INTS7, BRIP1, CDK2, TIMELESS, RPS27L, BLM, BARD1, BRCA2	GO_BP	Dengue_Upregulated	NA	NA
GO:1901976	regulation of cell cycle checkpoint	16/596	48/18986	0.333333333333333	10.6185682326622	12.0116192900772	6.47497830210291e-13	3.00677153339031e-11	2.64953135120533e-11	221150/11130/9212/891/220134/57082/10403/55143/5888/672/4085/79968/348654/7517/580/675	16	SKA3, ZWINT, AURKB, CCNB1, SKA1, KNL1, NDC80, CDCA8, RAD51, BRCA1, MAD2L1, WDR76, GEN1, XRCC3, BARD1, BRCA2	GO_BP	Dengue_Upregulated	NA	NA
GO:1901992	positive regulation of mitotic cell cycle phase transition	22/596	105/18986	0.20952380952381	6.67452860338766	10.4966208166561	1.23970824718301e-12	5.69138786206745e-11	5.01518336360399e-11	6241/9787/983/995/991/113130/221150/993/11065/891/51514/220134/6491/898/9134/4921/6240/26271/163786/8317/5889/9700	22	RRM2, DLGAP5, CDK1, CDC25C, CDC20, CDCA5, SKA3, CDC25A, UBE2C, CCNB1, DTL, SKA1, STIL, CCNE1, CCNE2, DDR2, RRM1, FBXO5, SASS6, CDC7, RAD51C, ESPL1	GO_BP	Dengue_Upregulated	NA	NA
GO:0140694	non-membrane-bounded organelle assembly	44/596	425/18986	0.103529411764706	3.29800236873273	8.62545110548781	3.82599400466733e-12	1.73674334593888e-10	1.53039760186693e-10	9787/24137/259266/991/1058/9133/54443/5347/221150/22974/9212/3833/4751/10615/220134/6491/4605/1062/81624/3832/9493/1063/10403/6790/55143/56992/29128/284403/387103/29127/10733/672/9055/26271/9735/163786/1017/51065/1965/4629/51154/64946/6713/203068	44	DLGAP5, KIF4A, ASPM, CDC20, CENPA, CCNB2, ANLN, PLK1, SKA3, TPX2, AURKB, KIFC1, NEK2, SPAG5, SKA1, STIL, MYBL2, CENPE, DIAPH3, KIF11, KIF23, CENPF, NDC80, AURKA, CDCA8, KIF15, UHRF1, WDR62, CENPW, RACGAP1, PLK4, BRCA1, PRC1, FBXO5, KNTC1, SASS6, CDK2, RPS27L, EIF2S1, MYH11, MRTO4, CENPH, SQLE, TUBB	GO_BP	Dengue_Upregulated	NA	NA
GO:1905820	positive regulation of chromosome separation	13/596	32/18986	0.40625	12.941380033557	12.1707302515695	5.07305930203109e-12	2.27723995335618e-10	2.00667679058119e-10	9787/991/64151/221150/9212/11065/220134/23397/55143/10051/54892/10592/9700	13	DLGAP5, CDC20, NCAPG, SKA3, AURKB, UBE2C, SKA1, NCAPH, CDCA8, SMC4, NCAPG2, SMC2, ESPL1	GO_BP	Dengue_Upregulated	NA	NA
GO:0030174	regulation of DNA-templated DNA replication initiation	10/596	16/18986	0.625	19.9098154362416	13.6223232594979	5.82842875440719e-12	2.58756617228627e-10	2.2801325676582e-10	90381/81620/51053/4173/4171/4175/4176/1017/4174/4172	10	TICRR, CDT1, GMNN, MCM4, MCM2, MCM6, MCM7, CDK2, MCM5, MCM3	GO_BP	Dengue_Upregulated	NA	NA
GO:0007080	mitotic metaphase chromosome alignment	17/596	63/18986	0.26984126984127	8.5959838073932	10.8716853953017	5.89855815979342e-12	2.59023640930059e-10	2.28248554878963e-10	983/9928/113130/11004/221150/9212/3833/7272/83540/891/220134/1062/10403/55143/81620/81930/54908	17	CDK1, KIF14, CDCA5, KIF2C, SKA3, AURKB, KIFC1, TTK, NUF2, CCNB1, SKA1, CENPE, NDC80, CDCA8, CDT1, KIF18A, SPDL1	GO_BP	Dengue_Upregulated	NA	NA
GO:0051383	kinetochore organization	11/596	21/18986	0.523809523809524	16.6863215084692	12.9476783485709	7.06147335548271e-12	3.06756476947851e-10	2.70310162855037e-10	9787/1058/83540/1062/1063/10403/387103/10051/9735/10592/64946	11	DLGAP5, CENPA, NUF2, CENPE, CENPF, NDC80, CENPW, SMC4, KNTC1, SMC2, CENPH	GO_BP	Dengue_Upregulated	NA	NA
GO:1902969	mitotic DNA replication	10/596	17/18986	0.588235294117647	18.738649822345	13.1722622568259	1.37578438096737e-11	5.91294563734914e-10	5.21041744281261e-10	8318/9837/5888/4173/4171/4175/64785/4172/7083/675	10	CDC45, GINS1, RAD51, MCM4, MCM2, MCM6, GINS3, MCM3, TK1, BRCA2	GO_BP	Dengue_Upregulated	NA	NA
GO:0035825	homologous recombination	17/596	68/18986	0.25	7.96392617449664	10.3563941383061	2.26216575570163e-11	9.62015752951009e-10	8.47716851610295e-10	9319/7153/8438/5888/11144/29128/146956/84057/10635/672/83990/378708/5932/29893/580/5889/9985	17	TRIP13, TOP2A, RAD54L, RAD51, DMC1, UHRF1, EME1, MND1, RAD51AP1, BRCA1, BRIP1, CENPS, RBBP8, PSMC3IP, BARD1, RAD51C, REC8	GO_BP	Dengue_Upregulated	NA	NA
GO:0051988	regulation of attachment of spindle microtubules to kinetochore	11/596	23/18986	0.478260869565217	15.2353370294718	12.2974683996026	2.55630937350888e-11	1.07578019468499e-09	9.47964726009544e-10	983/9212/4751/10615/891/55143/29127/1894/90417/9735/55055	11	CDK1, AURKB, NEK2, SPAG5, CCNB1, CDCA8, RACGAP1, ECT2, KNSTRN, KNTC1, ZWILCH	GO_BP	Dengue_Upregulated	NA	NA
GO:0034508	centromere complex assembly	12/596	30/18986	0.4	12.7422818791946	11.5871690990841	4.23422864095734e-11	1.7635344030379e-09	1.554005563073e-09	9787/1058/1062/1063/11339/387103/2491/55839/9735/401541/64946/4678	12	DLGAP5, CENPA, CENPE, CENPF, OIP5, CENPW, CENPI, CENPN, KNTC1, CENPP, CENPH, NASP	GO_BP	Dengue_Upregulated	NA	NA
GO:0090231	regulation of spindle checkpoint	11/596	25/18986	0.44	14.0165100671141	11.7238839210695	7.95871706109064e-11	3.28094050273533e-09	2.89112578953905e-09	221150/11130/9212/891/220134/57082/10403/55143/4085/348654/7517	11	SKA3, ZWINT, AURKB, CCNB1, SKA1, KNL1, NDC80, CDCA8, MAD2L1, GEN1, XRCC3	GO_BP	Dengue_Upregulated	NA	NA
GO:0044771	meiotic cell cycle phase transition	9/596	15/18986	0.6	19.1134228187919	12.6339341339671	1.17939483395468e-10	4.81288396886558e-09	4.24105617058452e-09	995/991/9133/11130/993/7272/9088/57082/10403	9	CDC25C, CDC20, CCNB2, ZWINT, CDC25A, TTK, PKMYT1, KNL1, NDC80	GO_BP	Dengue_Upregulated	NA	NA
GO:0000077	DNA damage checkpoint signaling	22/596	131/18986	0.16793893129771	5.3498130027153	8.9935371426017	1.23757162881039e-10	4.99978938039398e-09	4.405754998565e-09	983/51512/5347/90381/51514/144455/63967/5888/146956/1111/4582/29980/672/54962/79968/25896/83990/1017/51065/641/580/675	22	CDK1, GTSE1, PLK1, TICRR, DTL, E2F7, CLSPN, RAD51, EME1, CHEK1, MUC1, DONSON, BRCA1, TIPIN, WDR76, INTS7, BRIP1, CDK2, RPS27L, BLM, BARD1, BRCA2	GO_BP	Dengue_Upregulated	NA	NA
GO:0007062	sister chromatid cohesion	15/596	59/18986	0.254237288135593	8.09890797406438	9.83137421296001	2.64590781887619e-10	1.05836312755048e-08	9.32617013386064e-09	699/701/157570/991/113130/5347/79075/83903/2237/151246/151648/1663/5889/9700/9985	15	BUB1, BUB1B, ESCO2, CDC20, CDCA5, PLK1, DSCC1, HASPIN, FEN1, SGO2, SGO1, DDX11, RAD51C, ESPL1, REC8	GO_BP	Dengue_Upregulated	NA	NA
GO:0051656	establishment of organelle localization	44/596	488/18986	0.0901639344262295	2.87223566949059	7.54302599713013	3.59705777411879e-10	1.4247170007294e-08	1.25544369371205e-08	6382/7345/983/1058/9928/113130/11004/5347/221150/11130/9212/3833/7272/83540/4751/10615/891/220134/1062/1063/57082/10403/51203/55143/147841/81620/81930/57405/29127/4085/10497/151648/1894/90417/9735/54908/79980/51566/22820/55055/51128/54732/9700/4001	44	SDC1, UCHL1, CDK1, CENPA, KIF14, CDCA5, KIF2C, PLK1, SKA3, ZWINT, AURKB, KIFC1, TTK, NUF2, NEK2, SPAG5, CCNB1, SKA1, CENPE, CENPF, KNL1, NDC80, NUSAP1, CDCA8, SPC24, CDT1, KIF18A, SPC25, RACGAP1, MAD2L1, UNC13B, SGO1, ECT2, KNSTRN, KNTC1, SPDL1, DSN1, ARMCX3, COPG1, ZWILCH, SAR1B, TMED9, ESPL1, LMNB1	GO_BP	Dengue_Upregulated	NA	NA
GO:0042770	signal transduction in response to DNA damage	26/596	194/18986	0.134020618556701	4.26932124818377	8.23966445350018	4.52518982713706e-10	1.77492882540133e-08	1.56404619268038e-08	983/51512/2305/5347/90381/51514/144455/63967/5888/146956/1111/4582/29980/672/1029/54962/79968/25896/83990/8444/1017/51065/641/79915/580/675	26	CDK1, GTSE1, FOXM1, PLK1, TICRR, DTL, E2F7, CLSPN, RAD51, EME1, CHEK1, MUC1, DONSON, BRCA1, CDKN2A, TIPIN, WDR76, INTS7, BRIP1, DYRK3, CDK2, RPS27L, BLM, ATAD5, BARD1, BRCA2	GO_BP	Dengue_Upregulated	NA	NA
GO:0007098	centrosome cycle	22/596	143/18986	0.153846153846154	4.90087764584409	8.42932675512082	7.06419438567367e-10	2.74416781905016e-08	2.41812807817291e-08	983/5347/4751/9768/6491/3832/10403/6790/56992/1111/284403/7516/10733/899/672/151648/348654/163786/1017/6566/7517/675	22	CDK1, PLK1, NEK2, PCLAF, STIL, KIF11, NDC80, AURKA, KIF15, CHEK1, WDR62, XRCC2, PLK4, CCNF, BRCA1, SGO1, GEN1, SASS6, CDK2, SLC16A1, XRCC3, BRCA2	GO_BP	Dengue_Upregulated	NA	NA
GO:0051984	positive regulation of chromosome segregation	11/596	30/18986	0.366666666666667	11.6804250559284	10.5393391545482	8.45439441929985e-10	3.25292890037823e-08	2.86644229835309e-08	983/64151/221150/9212/891/220134/23397/55143/10051/54892/10592	11	CDK1, NCAPG, SKA3, AURKB, CCNB1, SKA1, NCAPH, CDCA8, SMC4, NCAPG2, SMC2	GO_BP	Dengue_Upregulated	NA	NA
GO:0090266	regulation of mitotic cell cycle spindle assembly checkpoint	10/596	24/18986	0.416666666666667	13.2732102908277	10.830768950632	1.13714609983207e-09	4.2935235918893e-08	3.78340197701136e-08	221150/9212/891/220134/57082/10403/55143/4085/348654/7517	10	SKA3, AURKB, CCNB1, SKA1, KNL1, NDC80, CDCA8, MAD2L1, GEN1, XRCC3	GO_BP	Dengue_Upregulated	NA	NA
GO:1903504	regulation of mitotic spindle checkpoint	10/596	24/18986	0.416666666666667	13.2732102908277	10.830768950632	1.13714609983207e-09	4.2935235918893e-08	3.78340197701136e-08	221150/9212/891/220134/57082/10403/55143/4085/348654/7517	10	SKA3, AURKB, CCNB1, SKA1, KNL1, NDC80, CDCA8, MAD2L1, GEN1, XRCC3	GO_BP	Dengue_Upregulated	NA	NA
GO:1902751	positive regulation of cell cycle G2/M phase transition	11/596	31/18986	0.354838709677419	11.3036371508985	10.3358708694676	1.27351149374662e-09	4.76387632845957e-08	4.19787122012774e-08	983/995/993/891/51514/6240/26271/8444/8317/79915/5889	11	CDK1, CDC25C, CDC25A, CCNB1, DTL, RRM1, FBXO5, DYRK3, CDC7, ATAD5, RAD51C	GO_BP	Dengue_Upregulated	NA	NA
GO:0051315	attachment of mitotic spindle microtubules to kinetochore	10/596	26/18986	0.384615384615385	12.2521941146102	10.3357569743115	2.9097629862972e-09	1.07848096005878e-07	9.50344608368626e-08	983/11004/221150/9212/83540/220134/1062/10403/55143/81620	10	CDK1, KIF2C, SKA3, AURKB, NUF2, SKA1, CENPE, NDC80, CDCA8, CDT1	GO_BP	Dengue_Upregulated	NA	NA
GO:0031055	chromatin remodeling at centromere	7/596	10/18986	0.7	22.2989932885906	12.1281429404401	3.20729029792037e-09	1.16733809041426e-07	1.0286444559096e-07	1058/11339/387103/2491/55839/401541/4678	7	CENPA, OIP5, CENPW, CENPI, CENPN, CENPP, NASP	GO_BP	Dengue_Upregulated	NA	NA
GO:0034080	CENP-A containing chromatin assembly	7/596	10/18986	0.7	22.2989932885906	12.1281429404401	3.20729029792037e-09	1.16733809041426e-07	1.0286444559096e-07	1058/11339/387103/2491/55839/401541/4678	7	CENPA, OIP5, CENPW, CENPI, CENPN, CENPP, NASP	GO_BP	Dengue_Upregulated	NA	NA
GO:0031023	microtubule organizing center organization	22/596	156/18986	0.141025641025641	4.49247117535708	7.88510599299266	3.79885886028455e-09	1.37030266031693e-07	1.20749442344759e-07	983/5347/4751/9768/6491/3832/10403/6790/56992/1111/284403/7516/10733/899/672/151648/348654/163786/1017/6566/7517/675	22	CDK1, PLK1, NEK2, PCLAF, STIL, KIF11, NDC80, AURKA, KIF15, CHEK1, WDR62, XRCC2, PLK4, CCNF, BRCA1, SGO1, GEN1, SASS6, CDK2, SLC16A1, XRCC3, BRCA2	GO_BP	Dengue_Upregulated	NA	NA
GO:0006271	DNA strand elongation involved in DNA replication	8/596	15/18986	0.533333333333333	16.9897091722595	11.1526647682533	4.7685054110826e-09	1.70484618236936e-07	1.50229020030567e-07	9837/4173/1763/5111/5984/5983/4176/4172	8	GINS1, MCM4, DNA2, PCNA, RFC4, RFC3, MCM7, MCM3	GO_BP	Dengue_Upregulated	NA	NA
GO:0000281	mitotic cytokinesis	17/596	94/18986	0.180851063829787	5.76113808367842	8.330542828721	4.96561805200728e-09	1.75974534474644e-07	1.55066668992508e-07	24137/1058/55165/54443/5347/10112/9212/9493/51203/55143/11113/128239/29127/3925/1894/9585/9700	17	KIF4A, CENPA, CEP55, ANLN, PLK1, KIF20A, AURKB, KIF23, NUSAP1, CDCA8, CIT, IQGAP3, RACGAP1, STMN1, ECT2, KIF20B, ESPL1	GO_BP	Dengue_Upregulated	NA	NA
GO:0000212	meiotic spindle organization	9/596	22/18986	0.409090909090909	13.0318791946309	10.1652343615696	9.6236409622898e-09	3.38082691196964e-07	2.9791445065871e-07	259266/9133/221150/220134/10403/6790/7283/26271/9700	9	ASPM, CCNB2, SKA3, SKA1, NDC80, AURKA, TUBG1, FBXO5, ESPL1	GO_BP	Dengue_Upregulated	NA	NA
GO:0044773	mitotic DNA damage checkpoint signaling	16/596	87/18986	0.183908045977011	5.85852040422742	8.17677054353115	1.09322614546232e-08	3.80744278247221e-07	3.35507334297056e-07	983/51512/5347/90381/51514/144455/63967/146956/1111/4582/29980/672/54962/1017/51065/641	16	CDK1, GTSE1, PLK1, TICRR, DTL, E2F7, CLSPN, EME1, CHEK1, MUC1, DONSON, BRCA1, TIPIN, CDK2, RPS27L, BLM	GO_BP	Dengue_Upregulated	NA	NA
GO:0090307	mitotic spindle assembly	15/596	76/18986	0.197368421052632	6.28731013776051	8.31444726805401	1.15044136786435e-08	3.97246421040339e-07	3.50048826461289e-07	24137/991/5347/22974/9212/3833/4751/4605/3832/9493/55143/56992/29128/29127/9055	15	KIF4A, CDC20, PLK1, TPX2, AURKB, KIFC1, NEK2, MYBL2, KIF11, KIF23, CDCA8, KIF15, UHRF1, RACGAP1, PRC1	GO_BP	Dengue_Upregulated	NA	NA
GO:0045143	homologous chromosome segregation	14/596	68/18986	0.205882352941176	6.55852743782077	8.26635715718534	2.00340577879107e-08	6.85911809009825e-07	6.04417336652222e-07	9319/5347/11130/57082/9232/11144/84057/898/9134/83990/55706/29893/9700/9985	14	TRIP13, PLK1, ZWINT, KNL1, PTTG1, DMC1, MND1, CCNE1, CCNE2, BRIP1, NDC1, PSMC3IP, ESPL1, REC8	GO_BP	Dengue_Upregulated	NA	NA
GO:0044774	mitotic DNA integrity checkpoint signaling	16/596	91/18986	0.175824175824176	5.60100302382182	7.92022159669726	2.14013912364863e-08	7.26568240297517e-07	6.40243300856228e-07	983/51512/5347/90381/51514/144455/63967/146956/1111/4582/29980/672/54962/1017/51065/641	16	CDK1, GTSE1, PLK1, TICRR, DTL, E2F7, CLSPN, EME1, CHEK1, MUC1, DONSON, BRCA1, TIPIN, CDK2, RPS27L, BLM	GO_BP	Dengue_Upregulated	NA	NA
GO:0051445	regulation of meiotic cell cycle	14/596	70/18986	0.2	6.37114093959732	8.10472870141098	2.96528457667516e-08	9.98312474147305e-07	8.79701091080299e-07	995/259266/991/9319/11130/993/7272/9088/57082/10635/286151/26271/143471/811	14	CDC25C, ASPM, CDC20, TRIP13, ZWINT, CDC25A, TTK, PKMYT1, KNL1, RAD51AP1, FBXO43, FBXO5, PSMA8, CALR	GO_BP	Dengue_Upregulated	NA	NA
GO:0007131	reciprocal meiotic recombination	13/596	60/18986	0.216666666666667	6.90206935123043	8.24305279845239	3.36492833303295e-08	1.11428774306993e-06	9.81897120130927e-07	9319/7153/8438/5888/11144/146956/84057/10635/83990/378708/29893/5889/9985	13	TRIP13, TOP2A, RAD54L, RAD51, DMC1, EME1, MND1, RAD51AP1, BRIP1, CENPS, PSMC3IP, RAD51C, REC8	GO_BP	Dengue_Upregulated	NA	NA
GO:0140527	reciprocal homologous recombination	13/596	60/18986	0.216666666666667	6.90206935123043	8.24305279845239	3.36492833303295e-08	1.11428774306993e-06	9.81897120130927e-07	9319/7153/8438/5888/11144/146956/84057/10635/83990/378708/29893/5889/9985	13	TRIP13, TOP2A, RAD54L, RAD51, DMC1, EME1, MND1, RAD51AP1, BRIP1, CENPS, PSMC3IP, RAD51C, REC8	GO_BP	Dengue_Upregulated	NA	NA
GO:0007143	female meiotic nuclear division	11/596	41/18986	0.268292682926829	8.54665247994762	8.70836334121218	3.57175727616148e-08	1.17316255249532e-06	1.03377690269389e-06	9133/9319/7153/5347/221150/7272/220134/23397/10403/6790/26271	11	CCNB2, TRIP13, TOP2A, PLK1, SKA3, TTK, SKA1, NCAPH, NDC80, AURKA, FBXO5	GO_BP	Dengue_Upregulated	NA	NA
GO:0000910	cytokinesis	23/596	192/18986	0.119791666666667	3.81604795861298	7.06022620610782	3.96381122843787e-08	1.29143527120073e-06	1.13799741719668e-06	79733/24137/1058/55165/9928/54443/5347/10112/9212/144455/9493/6790/51203/55143/11113/128239/29127/9055/3925/1894/9585/9700/675	23	E2F8, KIF4A, CENPA, CEP55, KIF14, ANLN, PLK1, KIF20A, AURKB, E2F7, KIF23, AURKA, NUSAP1, CDCA8, CIT, IQGAP3, RACGAP1, PRC1, STMN1, ECT2, KIF20B, ESPL1, BRCA2	GO_BP	Dengue_Upregulated	NA	NA
GO:0000082	G1/S transition of mitotic cell cycle	27/596	256/18986	0.10546875	3.35978135486577	6.84321878870834	4.05612060973741e-08	1.31093818106713e-06	1.15518314965321e-06	6241/983/9928/890/9133/51512/993/891/6491/144455/898/128239/4582/9134/899/4921/2146/6240/1029/163786/5932/1017/1031/51065/8317/6347/11040	27	RRM2, CDK1, KIF14, CCNA2, CCNB2, GTSE1, CDC25A, CCNB1, STIL, E2F7, CCNE1, IQGAP3, MUC1, CCNE2, CCNF, DDR2, EZH2, RRM1, CDKN2A, SASS6, RBBP8, CDK2, CDKN2C, RPS27L, CDC7, CCL2, PIM2	GO_BP	Dengue_Upregulated	NA	NA
GO:0090232	positive regulation of spindle checkpoint	7/596	13/18986	0.538461538461538	17.1530717604543	10.488088932031	4.22341172355377e-08	1.35417328279026e-06	1.19328140760726e-06	9212/57082/10403/55143/4085/348654/7517	7	AURKB, KNL1, NDC80, CDCA8, MAD2L1, GEN1, XRCC3	GO_BP	Dengue_Upregulated	NA	NA
GO:0034502	protein localization to chromosome	18/596	126/18986	0.142857142857143	4.55081495685523	7.19913031325782	8.11703408064346e-08	2.56332189297793e-06	2.25876879678253e-06	701/983/157570/1058/5347/9212/7272/57082/83903/2146/9735/54908/55055/26354/7443/84515/4796/675	18	BUB1B, CDK1, ESCO2, CENPA, PLK1, AURKB, TTK, KNL1, HASPIN, EZH2, KNTC1, SPDL1, ZWILCH, GNL3, VRK1, MCM8, TONSL, BRCA2	GO_BP	Dengue_Upregulated	NA	NA
GO:0000076	DNA replication checkpoint signaling	8/596	20/18986	0.4	12.7422818791946	9.45838945362442	8.12141589854393e-08	2.56332189297793e-06	2.25876879678253e-06	90381/8318/63967/81620/29980/1763/54962/8914	8	TICRR, CDC45, CLSPN, CDT1, DONSON, DNA2, TIPIN, TIMELESS	GO_BP	Dengue_Upregulated	NA	NA
GO:0051231	spindle elongation	7/596	14/18986	0.5	15.9278523489933	10.0587116065945	8.21800308880923e-08	2.57370019215421e-06	2.26791403071014e-06	24137/9212/3832/9493/55143/29127/9055	7	KIF4A, AURKB, KIF11, KIF23, CDCA8, RACGAP1, PRC1	GO_BP	Dengue_Upregulated	NA	NA
GO:0070192	chromosome organization involved in meiotic cell cycle	13/596	66/18986	0.196969696969697	6.27460850111857	7.72750328081137	1.12053498229727e-07	3.48120213445029e-06	3.06759396006016e-06	9319/23397/5888/11144/84057/898/9134/10051/10592/83990/55706/29893/9985	13	TRIP13, NCAPH, RAD51, DMC1, MND1, CCNE1, CCNE2, SMC4, SMC2, BRIP1, NDC1, PSMC3IP, REC8	GO_BP	Dengue_Upregulated	NA	NA
GO:0010971	positive regulation of G2/M transition of mitotic cell cycle	9/596	28/18986	0.321428571428571	10.2393336529243	8.8076687531674	1.12880564260641e-07	3.48120213445029e-06	3.06759396006016e-06	983/995/993/891/51514/6240/26271/8317/5889	9	CDK1, CDC25C, CDC25A, CCNB1, DTL, RRM1, FBXO5, CDC7, RAD51C	GO_BP	Dengue_Upregulated	NA	NA
GO:1901970	positive regulation of mitotic sister chromatid separation	8/596	21/18986	0.380952380952381	12.1355065516139	9.19138097487408	1.27592692418712e-07	3.90510967705754e-06	3.44113625008041e-06	9787/991/221150/9212/11065/220134/55143/9700	8	DLGAP5, CDC20, SKA3, AURKB, UBE2C, SKA1, CDCA8, ESPL1	GO_BP	Dengue_Upregulated	NA	NA
GO:0034501	protein localization to kinetochore	7/596	15/18986	0.466666666666667	14.8659955257271	9.67139540253951	1.49915115680476e-07	4.48634864703055e-06	3.95331712461108e-06	983/9212/7272/57082/9735/54908/55055	7	CDK1, AURKB, TTK, KNL1, KNTC1, SPDL1, ZWILCH	GO_BP	Dengue_Upregulated	NA	NA
GO:0090306	meiotic spindle assembly	7/596	15/18986	0.466666666666667	14.8659955257271	9.67139540253951	1.49915115680476e-07	4.48634864703055e-06	3.95331712461108e-06	259266/9133/221150/220134/10403/6790/26271	7	ASPM, CCNB2, SKA3, SKA1, NDC80, AURKA, FBXO5	GO_BP	Dengue_Upregulated	NA	NA
GO:1903083	protein localization to condensed chromosome	7/596	15/18986	0.466666666666667	14.8659955257271	9.67139540253951	1.49915115680476e-07	4.48634864703055e-06	3.95331712461108e-06	983/9212/7272/57082/9735/54908/55055	7	CDK1, AURKB, TTK, KNL1, KNTC1, SPDL1, ZWILCH	GO_BP	Dengue_Upregulated	NA	NA
GO:0065004	protein-DNA complex assembly	25/596	242/18986	0.103305785123967	3.29087858450275	6.45678289185814	1.92367145378941e-07	5.71443578919797e-06	5.03549292315464e-06	9787/1058/8318/1062/1063/5888/11339/81620/11144/51053/387103/2491/4171/55839/29028/9735/10036/8208/5706/55723/401541/64946/8520/4678/5889	25	DLGAP5, CENPA, CDC45, CENPE, CENPF, RAD51, OIP5, CDT1, DMC1, GMNN, CENPW, CENPI, MCM2, CENPN, ATAD2, KNTC1, CHAF1A, CHAF1B, PSMC6, ASF1B, CENPP, CENPH, HAT1, NASP, RAD51C	GO_BP	Dengue_Upregulated	NA	NA
GO:0034976	response to endoplasmic reticulum stress	27/596	277/18986	0.0974729241877256	3.10506868897342	6.35357900434619	2.05634342633791e-07	6.06396163679209e-06	5.34349094727224e-06	168620/857/79094/9601/7873/91319/7494/10130/4121/27248/55829/11153/55757/192683/746/10952/10525/5706/55741/7466/6400/1965/578/811/23753/51465/3309	27	BHLHA15, CAV1, CHAC1, PDIA4, MANF, DERL3, XBP1, PDIA6, MAN1A1, ERLEC1, SELENOS, FICD, UGGT2, SCAMP5, TMEM258, SEC61B, HYOU1, PSMC6, EDEM2, WFS1, SEL1L, EIF2S1, BAK1, CALR, SDF2L1, UBE2J1, HSPA5	GO_BP	Dengue_Upregulated	NA	NA
GO:0032465	regulation of cytokinesis	15/596	95/18986	0.157894736842105	5.02984811020841	7.08860165822919	2.57819625115146e-07	7.54776293815356e-06	6.65099902470957e-06	79733/9928/5347/10112/9212/144455/9493/6790/55143/11113/29127/9055/1894/9585/675	15	E2F8, KIF14, PLK1, KIF20A, AURKB, E2F7, KIF23, AURKA, CDCA8, CIT, RACGAP1, PRC1, ECT2, KIF20B, BRCA2	GO_BP	Dengue_Upregulated	NA	NA
GO:0010972	negative regulation of G2/M transition of mitotic cell cycle	13/596	71/18986	0.183098591549296	5.83273466301163	7.34440332884452	2.75752746519743e-07	8.01468414345153e-06	7.06244444323947e-06	983/5347/90381/9212/9088/51514/63967/1111/29980/672/5932/641/580	13	CDK1, PLK1, TICRR, AURKB, PKMYT1, DTL, CLSPN, CHEK1, DONSON, BRCA1, RBBP8, BLM, BARD1	GO_BP	Dengue_Upregulated	NA	NA
GO:0061640	cytoskeleton-dependent cytokinesis	17/596	123/18986	0.138211382113821	4.40282097451847	6.81590989343847	3.02116503812606e-07	8.71821911002092e-06	7.68239109694912e-06	24137/1058/55165/54443/5347/10112/9212/9493/51203/55143/11113/128239/29127/3925/1894/9585/9700	17	KIF4A, CENPA, CEP55, ANLN, PLK1, KIF20A, AURKB, KIF23, NUSAP1, CDCA8, CIT, IQGAP3, RACGAP1, STMN1, ECT2, KIF20B, ESPL1	GO_BP	Dengue_Upregulated	NA	NA
GO:0051256	mitotic spindle midzone assembly	6/596	11/18986	0.545454545454545	17.3758389261745	9.78017383741436	3.76979519669828e-07	1.08013990033057e-05	9.51806446825948e-06	24137/9212/9493/55143/29127/9055	6	KIF4A, AURKB, KIF23, CDCA8, RACGAP1, PRC1	GO_BP	Dengue_Upregulated	NA	NA
GO:1902750	negative regulation of cell cycle G2/M phase transition	13/596	73/18986	0.178082191780822	5.67293371334008	7.20125857321193	3.86549515061693e-07	1.09976059214735e-05	9.69095967337767e-06	983/5347/90381/9212/9088/51514/63967/1111/29980/672/5932/641/580	13	CDK1, PLK1, TICRR, AURKB, PKMYT1, DTL, CLSPN, CHEK1, DONSON, BRCA1, RBBP8, BLM, BARD1	GO_BP	Dengue_Upregulated	NA	NA
GO:0071459	protein localization to chromosome, centromeric region	10/596	41/18986	0.24390243902439	7.76968407267965	7.8117905610145	4.01467681427609e-07	1.13421638669059e-05	9.99458004113488e-06	701/983/1058/9212/7272/57082/83903/9735/54908/55055	10	BUB1B, CDK1, CENPA, AURKB, TTK, KNL1, HASPIN, KNTC1, SPDL1, ZWILCH	GO_BP	Dengue_Upregulated	NA	NA
GO:0044843	cell cycle G1/S phase transition	27/596	287/18986	0.0940766550522648	2.99687814231929	6.13650209471487	4.18692346335013e-07	1.17466463832879e-05	1.03510052288378e-05	6241/983/9928/890/9133/51512/993/891/6491/144455/898/128239/4582/9134/899/4921/2146/6240/1029/163786/5932/1017/1031/51065/8317/6347/11040	27	RRM2, CDK1, KIF14, CCNA2, CCNB2, GTSE1, CDC25A, CCNB1, STIL, E2F7, CCNE1, IQGAP3, MUC1, CCNE2, CCNF, DDR2, EZH2, RRM1, CDKN2A, SASS6, RBBP8, CDK2, CDKN2C, RPS27L, CDC7, CCL2, PIM2	GO_BP	Dengue_Upregulated	NA	NA
GO:0051382	kinetochore assembly	7/596	17/18986	0.411764705882353	13.1170548756415	8.99781134420077	4.28886661276741e-07	1.1949669734883e-05	1.05299069941048e-05	9787/1058/1062/1063/387103/9735/64946	7	DLGAP5, CENPA, CENPE, CENPF, CENPW, KNTC1, CENPH	GO_BP	Dengue_Upregulated	NA	NA
GO:0006487	protein N-linked glycosylation	13/596	74/18986	0.175675675675676	5.59627244694359	7.13165720821465	4.5564463049933e-07	1.26082486795705e-05	1.11102389354631e-05	91319/3703/55757/9761/746/5238/6185/4247/29880/199857/2673/58505/51465	13	DERL3, STT3A, UGGT2, MLEC, TMEM258, PGM3, RPN2, MGAT2, ALG5, ALG14, GFPT1, OSTC, UBE2J1	GO_BP	Dengue_Upregulated	NA	NA
GO:0036503	ERAD pathway	16/596	113/18986	0.141592920353982	4.51054225812199	6.73799249628525	4.81017329402371e-07	1.32197959917386e-05	1.1649127161037e-05	857/91319/7494/4121/27248/55829/55757/10952/5706/55741/7466/6400/811/23753/51465/3309	16	CAV1, DERL3, XBP1, MAN1A1, ERLEC1, SELENOS, UGGT2, SEC61B, PSMC6, EDEM2, WFS1, SEL1L, CALR, SDF2L1, UBE2J1, HSPA5	GO_BP	Dengue_Upregulated	NA	NA
GO:0036297	interstrand cross-link repair	10/596	42/18986	0.238095238095238	7.58469159475871	7.69062804824538	5.12229199060869e-07	1.3982472731121e-05	1.2321188842275e-05	5888/10635/55247/55215/378708/55120/2189/7517/353497/84515	10	RAD51, RAD51AP1, NEIL3, FANCI, CENPS, FANCL, FANCG, XRCC3, POLN, MCM8	GO_BP	Dengue_Upregulated	NA	NA
GO:0045740	positive regulation of DNA replication	10/596	43/18986	0.232558139534884	7.40830341813641	7.57339276685828	6.48837763873716e-07	1.7592648094294e-05	1.55024324791304e-05	79733/983/993/144455/81620/1763/5111/1017/8317/79915	10	E2F8, CDK1, CDC25A, E2F7, CDT1, DNA2, PCNA, CDK2, CDC7, ATAD5	GO_BP	Dengue_Upregulated	NA	NA
GO:0000022	mitotic spindle elongation	6/596	12/18986	0.5	15.9278523489933	9.31206656403761	7.33923392086835e-07	1.93794150590249e-05	1.70769102995368e-05	24137/9212/9493/55143/29127/9055	6	KIF4A, AURKB, KIF23, CDCA8, RACGAP1, PRC1	GO_BP	Dengue_Upregulated	NA	NA
GO:0007056	spindle assembly involved in female meiosis	6/596	12/18986	0.5	15.9278523489933	9.31206656403761	7.33923392086835e-07	1.93794150590249e-05	1.70769102995368e-05	9133/221150/220134/10403/6790/26271	6	CCNB2, SKA3, SKA1, NDC80, AURKA, FBXO5	GO_BP	Dengue_Upregulated	NA	NA
GO:0090267	positive regulation of mitotic cell cycle spindle assembly checkpoint	6/596	12/18986	0.5	15.9278523489933	9.31206656403761	7.33923392086835e-07	1.93794150590249e-05	1.70769102995368e-05	9212/10403/55143/4085/348654/7517	6	AURKB, NDC80, CDCA8, MAD2L1, GEN1, XRCC3	GO_BP	Dengue_Upregulated	NA	NA
GO:1901993	regulation of meiotic cell cycle phase transition	6/596	12/18986	0.5	15.9278523489933	9.31206656403761	7.33923392086835e-07	1.93794150590249e-05	1.70769102995368e-05	995/11130/993/7272/9088/57082	6	CDC25C, ZWINT, CDC25A, TTK, PKMYT1, KNL1	GO_BP	Dengue_Upregulated	NA	NA
GO:0071824	protein-DNA complex organization	25/596	262/18986	0.0954198473282443	3.03966647881551	5.98477811885888	8.61967454096429e-07	2.26126526918804e-05	1.99260008869045e-05	9787/1058/8318/1062/1063/5888/11339/81620/11144/51053/387103/2491/4171/55839/29028/9735/10036/8208/5706/55723/401541/64946/8520/4678/5889	25	DLGAP5, CENPA, CDC45, CENPE, CENPF, RAD51, OIP5, CDT1, DMC1, GMNN, CENPW, CENPI, MCM2, CENPN, ATAD2, KNTC1, CHAF1A, CHAF1B, PSMC6, ASF1B, CENPP, CENPH, HAT1, NASP, RAD51C	GO_BP	Dengue_Upregulated	NA	NA
GO:0044818	mitotic G2/M transition checkpoint	11/596	55/18986	0.2	6.37114093959732	7.18122743647855	9.07799449293382e-07	2.36613533880339e-05	2.08501034805448e-05	983/5347/90381/51514/63967/1111/29980/672/5932/641/580	11	CDK1, PLK1, TICRR, DTL, CLSPN, CHEK1, DONSON, BRCA1, RBBP8, BLM, BARD1	GO_BP	Dengue_Upregulated	NA	NA
GO:0007076	mitotic chromosome condensation	7/596	19/18986	0.368421052631579	11.7363122571529	8.42888596907645	1.05192710009247e-06	2.70686973526981e-05	2.38526144989122e-05	64151/113130/5347/23397/51203/10051/10592	7	NCAPG, CDCA5, PLK1, NCAPH, NUSAP1, SMC4, SMC2	GO_BP	Dengue_Upregulated	NA	NA
GO:1901978	positive regulation of cell cycle checkpoint	7/596	19/18986	0.368421052631579	11.7363122571529	8.42888596907645	1.05192710009247e-06	2.70686973526981e-05	2.38526144989122e-05	9212/57082/10403/55143/4085/348654/7517	7	AURKB, KNL1, NDC80, CDCA8, MAD2L1, GEN1, XRCC3	GO_BP	Dengue_Upregulated	NA	NA
GO:0030261	chromosome condensation	10/596	47/18986	0.212765957446809	6.77780951020991	7.13955580181636	1.56496137817783e-06	3.96304154342992e-05	3.49218512242835e-05	983/64151/113130/7153/5347/23397/51203/10051/54892/10592	10	CDK1, NCAPG, CDCA5, TOP2A, PLK1, NCAPH, NUSAP1, SMC4, NCAPG2, SMC2	GO_BP	Dengue_Upregulated	NA	NA
GO:0051447	negative regulation of meiotic cell cycle	7/596	20/18986	0.35	11.1494966442953	8.17540346992448	1.5746186837655e-06	3.96304154342992e-05	3.49218512242835e-05	9319/11130/7272/9088/57082/286151/26271	7	TRIP13, ZWINT, TTK, PKMYT1, KNL1, FBXO43, FBXO5	GO_BP	Dengue_Upregulated	NA	NA
GO:0007095	mitotic G2 DNA damage checkpoint signaling	9/596	37/18986	0.243243243243243	7.74868492653728	7.3971501284708	1.57933091210945e-06	3.96304154342992e-05	3.49218512242835e-05	983/5347/90381/51514/63967/1111/29980/672/641	9	CDK1, PLK1, TICRR, DTL, CLSPN, CHEK1, DONSON, BRCA1, BLM	GO_BP	Dengue_Upregulated	NA	NA
GO:0040020	regulation of meiotic nuclear division	9/596	37/18986	0.243243243243243	7.74868492653728	7.3971501284708	1.57933091210945e-06	3.96304154342992e-05	3.49218512242835e-05	991/9319/11130/57082/10635/286151/26271/143471/811	9	CDC20, TRIP13, ZWINT, KNL1, RAD51AP1, FBXO43, FBXO5, PSMA8, CALR	GO_BP	Dengue_Upregulated	NA	NA
GO:0051255	spindle midzone assembly	6/596	14/18986	0.428571428571429	13.6524448705657	8.5254925555275	2.26026482526284e-06	5.63670981114932e-05	4.96700171477514e-05	24137/9212/9493/55143/29127/9055	6	KIF4A, AURKB, KIF23, CDCA8, RACGAP1, PRC1	GO_BP	Dengue_Upregulated	NA	NA
GO:0051054	positive regulation of DNA metabolic process	26/596	295/18986	0.088135593220339	2.80762143100899	5.63300046237123	2.33970642112266e-06	5.79902695787457e-05	5.11003365594888e-05	79733/983/890/2305/993/9212/4751/144455/79075/5888/81620/10635/672/1763/5111/5984/5983/26354/1017/8914/2271/8317/5985/1663/79915/5558	26	E2F8, CDK1, CCNA2, FOXM1, CDC25A, AURKB, NEK2, E2F7, DSCC1, RAD51, CDT1, RAD51AP1, BRCA1, DNA2, PCNA, RFC4, RFC3, GNL3, CDK2, TIMELESS, FH, CDC7, RFC5, DDX11, ATAD5, PRIM2	GO_BP	Dengue_Upregulated	NA	NA
GO:0032200	telomere organization	20/596	193/18986	0.103626943005181	3.30110929512814	5.7843612800876	3.04389649433978e-06	7.49837916898335e-05	6.60748263405464e-05	9156/9212/4751/5888/898/9401/9134/2237/2146/1763/5111/80119/26354/1017/6119/641/8520/7517/5889/675	20	EXO1, AURKB, NEK2, RAD51, CCNE1, RECQL4, CCNE2, FEN1, EZH2, DNA2, PCNA, PIF1, GNL3, CDK2, RPA3, BLM, HAT1, XRCC3, RAD51C, BRCA2	GO_BP	Dengue_Upregulated	NA	NA
GO:2001252	positive regulation of chromosome organization	15/596	116/18986	0.129310344827586	4.1192721592224	6.06643962185079	3.50439660328623e-06	8.57132756701351e-05	7.55295201449705e-05	699/983/64151/221150/9212/4751/220134/23397/2237/10051/54892/10592/26354/1017/1663	15	BUB1, CDK1, NCAPG, SKA3, AURKB, NEK2, SKA1, NCAPH, FEN1, SMC4, NCAPG2, SMC2, GNL3, CDK2, DDX11	GO_BP	Dengue_Upregulated	NA	NA
GO:0000723	telomere maintenance	18/596	162/18986	0.111111111111111	3.53952274422073	5.84374454675454	3.52188211911941e-06	8.57132756701351e-05	7.55295201449705e-05	9156/9212/4751/5888/898/9401/9134/2237/1763/5111/80119/26354/1017/6119/641/7517/5889/675	18	EXO1, AURKB, NEK2, RAD51, CCNE1, RECQL4, CCNE2, FEN1, DNA2, PCNA, PIF1, GNL3, CDK2, RPA3, BLM, XRCC3, RAD51C, BRCA2	GO_BP	Dengue_Upregulated	NA	NA
GO:2000242	negative regulation of reproductive process	12/596	76/18986	0.157894736842105	5.02984811020841	6.33705206193686	4.06433332343321e-06	9.83227941716778e-05	8.66408780324685e-05	9319/11130/7272/9088/57082/3479/10549/286151/26271/55840/100/811	12	TRIP13, ZWINT, TTK, PKMYT1, KNL1, IGF1, PRDX4, FBXO43, FBXO5, EAF2, ADA, CALR	GO_BP	Dengue_Upregulated	NA	NA
GO:0051653	spindle localization	11/596	66/18986	0.166666666666667	5.3092841163311	6.31326612009878	5.96139117000934e-06	0.000143357263850225	0.000126324717650198	259266/1058/5347/221150/10615/220134/10403/51203/4085/54908/9700	11	ASPM, CENPA, PLK1, SKA3, SPAG5, SKA1, NDC80, NUSAP1, MAD2L1, SPDL1, ESPL1	GO_BP	Dengue_Upregulated	NA	NA
GO:0018279	protein N-linked glycosylation via asparagine	9/596	43/18986	0.209302325581395	6.66747307632277	6.69787255720625	6.05178932432994e-06	0.000144669993315343	0.000127481479258075	91319/3703/55757/6185/4247/29880/199857/58505/51465	9	DERL3, STT3A, UGGT2, RPN2, MGAT2, ALG5, ALG14, OSTC, UBE2J1	GO_BP	Dengue_Upregulated	NA	NA
GO:0051307	meiotic chromosome separation	5/596	10/18986	0.5	15.9278523489933	8.50026687314644	6.62802703154126e-06	0.000156591983669162	0.00013798699551045	11130/7272/23397/57082/9700	5	ZWINT, TTK, NCAPH, KNL1, ESPL1	GO_BP	Dengue_Upregulated	NA	NA
GO:2000104	negative regulation of DNA-templated DNA replication	5/596	10/18986	0.5	15.9278523489933	8.50026687314644	6.62802703154126e-06	0.000156591983669162	0.00013798699551045	81620/51053/26271/54962/8914	5	CDT1, GMNN, FBXO5, TIPIN, TIMELESS	GO_BP	Dengue_Upregulated	NA	NA
GO:0045842	positive regulation of mitotic metaphase/anaphase transition	6/596	17/18986	0.352941176470588	11.243189893407	7.60632770665906	8.59351621352483e-06	0.000201847706410699	0.000177865800698537	9787/991/221150/11065/220134/9700	6	DLGAP5, CDC20, SKA3, UBE2C, SKA1, ESPL1	GO_BP	Dengue_Upregulated	NA	NA
GO:2000241	regulation of reproductive process	20/596	207/18986	0.0966183574879227	3.07784586453977	5.41127787525081	8.81885200669563e-06	0.000205943133566765	0.000181474642449922	995/259266/991/9319/11130/993/7272/9088/57082/6790/3479/10549/10635/286151/26271/55840/143471/55726/100/811	20	CDC25C, ASPM, CDC20, TRIP13, ZWINT, CDC25A, TTK, PKMYT1, KNL1, AURKA, IGF1, PRDX4, RAD51AP1, FBXO43, FBXO5, EAF2, PSMA8, INTS13, ADA, CALR	GO_BP	Dengue_Upregulated	NA	NA
GO:0051302	regulation of cell division	19/596	190/18986	0.1	3.18557046979866	5.45062698993182	8.990156044174e-06	0.000208736956427948	0.000183936525961261	79733/259266/9928/5347/10112/9212/144455/9493/6790/55143/11113/29127/9055/64762/1894/346389/9585/641/675	19	E2F8, ASPM, KIF14, PLK1, KIF20A, AURKB, E2F7, KIF23, AURKA, CDCA8, CIT, RACGAP1, PRC1, GAREM1, ECT2, MACC1, KIF20B, BLM, BRCA2	GO_BP	Dengue_Upregulated	NA	NA
GO:0045047	protein targeting to ER	9/596	46/18986	0.195652173913043	6.23263787569303	6.39657026610817	1.08716371956327e-05	0.00025097951011632	0.000221160162379728	6729/4121/9697/23480/58477/9789/6747/10952/3309	9	SRP54, MAN1A1, TRAM2, SEC61G, SRPRB, SPCS2, SSR3, SEC61B, HSPA5	GO_BP	Dengue_Upregulated	NA	NA
GO:0035966	response to topologically incorrect protein	17/596	160/18986	0.10625	3.38466862416107	5.45313899722189	1.19174113826911e-05	0.000273558761284501	0.000241056730240798	168620/857/79094/7873/91319/7494/27248/55829/11153/3329/55741/7466/1965/3336/578/23753/3309	17	BHLHA15, CAV1, CHAC1, MANF, DERL3, XBP1, ERLEC1, SELENOS, FICD, HSPD1, EDEM2, WFS1, EIF2S1, HSPE1, BAK1, SDF2L1, HSPA5	GO_BP	Dengue_Upregulated	NA	NA
GO:1902101	positive regulation of metaphase/anaphase transition of cell cycle	6/596	18/18986	0.333333333333333	10.6185682326622	7.34976542227927	1.2548857205163e-05	0.000286425893270386	0.000252395094069945	9787/991/221150/11065/220134/9700	6	DLGAP5, CDC20, SKA3, UBE2C, SKA1, ESPL1	GO_BP	Dengue_Upregulated	NA	NA
GO:0045840	positive regulation of mitotic nuclear division	9/596	47/18986	0.191489361702128	6.10002855918892	6.30203166526055	1.30758498892404e-05	0.000296777716587255	0.000261516997784809	9787/991/221150/11065/220134/6790/51203/3479/9700	9	DLGAP5, CDC20, SKA3, UBE2C, SKA1, AURKA, NUSAP1, IGF1, ESPL1	GO_BP	Dengue_Upregulated	NA	NA
GO:0035967	cellular response to topologically incorrect protein	14/596	114/18986	0.12280701754386	3.91210408571765	5.61420053677098	1.34999738406148e-05	0.000304692147017228	0.000268491099846865	168620/857/91319/7494/27248/55829/11153/3329/55741/7466/1965/578/23753/3309	14	BHLHA15, CAV1, DERL3, XBP1, ERLEC1, SELENOS, FICD, HSPD1, EDEM2, WFS1, EIF2S1, BAK1, SDF2L1, HSPA5	GO_BP	Dengue_Upregulated	NA	NA
GO:0097193	intrinsic apoptotic signaling pathway	26/596	327/18986	0.0795107033639144	2.53286948669006	5.03352742515317	1.49347510863959e-05	0.000335202191050219	0.000295376188153163	9833/5831/122509/1870/7161/857/79094/3070/4582/672/836/7494/220042/55829/10525/51065/7466/23612/5163/8996/79915/2537/3429/578/3586/675	26	MELK, PYCR1, IFI27L1, E2F2, TP73, CAV1, CHAC1, HELLS, MUC1, BRCA1, CASP3, XBP1, DDIAS, SELENOS, HYOU1, RPS27L, WFS1, PHLDA3, PDK1, NOL3, ATAD5, IFI6, IFI27, BAK1, IL10, BRCA2	GO_BP	Dengue_Upregulated	NA	NA
GO:0022616	DNA strand elongation	8/596	37/18986	0.216216216216216	6.8877199346998	6.45345704318001	1.55314795800696e-05	0.000346669488969509	0.000305481034834518	9837/4173/1763/5111/5984/5983/4176/4172	8	GINS1, MCM4, DNA2, PCNA, RFC4, RFC3, MCM7, MCM3	GO_BP	Dengue_Upregulated	NA	NA
GO:0051293	establishment of spindle localization	10/596	61/18986	0.163934426229508	5.22224667180108	5.94604431265578	1.83632299765742e-05	0.000407623346732746	0.000359192850091231	1058/5347/221150/10615/220134/10403/51203/4085/54908/9700	10	CENPA, PLK1, SKA3, SPAG5, SKA1, NDC80, NUSAP1, MAD2L1, SPDL1, ESPL1	GO_BP	Dengue_Upregulated	NA	NA
GO:0045835	negative regulation of meiotic nuclear division	5/596	12/18986	0.416666666666667	13.2732102908277	7.65608799649783	1.97681689338251e-05	0.00043641203547898	0.000384561100570587	9319/11130/57082/286151/26271	5	TRIP13, ZWINT, KNL1, FBXO43, FBXO5	GO_BP	Dengue_Upregulated	NA	NA
GO:0072599	establishment of protein localization to endoplasmic reticulum	9/596	50/18986	0.18	5.73402684563758	6.03405357815924	2.21091960123265e-05	0.000483511703049892	0.000426064768034064	6729/4121/9697/23480/58477/9789/6747/10952/3309	9	SRP54, MAN1A1, TRAM2, SEC61G, SRPRB, SPCS2, SSR3, SEC61B, HSPA5	GO_BP	Dengue_Upregulated	NA	NA
GO:0033157	regulation of intracellular protein transport	16/596	151/18986	0.105960264900662	3.37543890839593	5.27578505224277	2.21410062040173e-05	0.000483511703049892	0.000426064768034064	983/91319/7494/1894/1029/27248/9912/7531/7295/55741/9585/999/580/3429/2621/51465	16	CDK1, DERL3, XBP1, ECT2, CDKN2A, ERLEC1, ARHGAP44, YWHAE, TXN, EDEM2, KIF20B, CDH1, BARD1, IFI27, GAS6, UBE2J1	GO_BP	Dengue_Upregulated	NA	NA
GO:0051298	centrosome duplication	11/596	76/18986	0.144736842105263	4.61069410102437	5.67792032656448	2.39390909476638e-05	0.00051996735176646	0.000458189052546683	6491/10403/284403/10733/899/672/348654/163786/1017/7517/675	11	STIL, NDC80, WDR62, PLK4, CCNF, BRCA1, GEN1, SASS6, CDK2, XRCC3, BRCA2	GO_BP	Dengue_Upregulated	NA	NA
GO:0030970	retrograde protein transport, ER to cytosol	7/596	29/18986	0.241379310344828	7.68930803054848	6.4898245323239	2.47893969956591e-05	0.000532708318417355	0.00046941624098163	91319/27248/55829/10952/55741/6400/51465	7	DERL3, ERLEC1, SELENOS, SEC61B, EDEM2, SEL1L, UBE2J1	GO_BP	Dengue_Upregulated	NA	NA
GO:1903513	endoplasmic reticulum to cytosol transport	7/596	29/18986	0.241379310344828	7.68930803054848	6.4898245323239	2.47893969956591e-05	0.000532708318417355	0.00046941624098163	91319/27248/55829/10952/55741/6400/51465	7	DERL3, ERLEC1, SELENOS, SEC61B, EDEM2, SEL1L, UBE2J1	GO_BP	Dengue_Upregulated	NA	NA
GO:0007292	female gamete generation	17/596	170/18986	0.1	3.18557046979866	5.15303614297638	2.638108821186e-05	0.000563913208338171	0.000496913619228685	259266/9133/9319/7153/5347/221150/7272/220134/23397/10403/6790/3479/11144/26271/84515/675/9985	17	ASPM, CCNB2, TRIP13, TOP2A, PLK1, SKA3, TTK, SKA1, NCAPH, NDC80, AURKA, IGF1, DMC1, FBXO5, MCM8, BRCA2, REC8	GO_BP	Dengue_Upregulated	NA	NA
GO:0051785	positive regulation of nuclear division	10/596	64/18986	0.15625	4.9774538590604	5.73784991441541	2.83478664199524e-05	0.000602765159666356	0.000531149497131739	9787/991/221150/11065/220134/6790/51203/3479/10635/9700	10	DLGAP5, CDC20, SKA3, UBE2C, SKA1, AURKA, NUSAP1, IGF1, RAD51AP1, ESPL1	GO_BP	Dengue_Upregulated	NA	NA
GO:0007144	female meiosis I	5/596	13/18986	0.384615384615385	12.2521941146102	7.30597958732704	3.12940245715983e-05	0.000658478433694047	0.000580243372265051	9133/9319/10403/6790/26271	5	CCNB2, TRIP13, NDC80, AURKA, FBXO5	GO_BP	Dengue_Upregulated	NA	NA
GO:0060623	regulation of chromosome condensation	5/596	13/18986	0.384615384615385	12.2521941146102	7.30597958732704	3.12940245715983e-05	0.000658478433694047	0.000580243372265051	64151/23397/10051/54892/10592	5	NCAPG, NCAPH, SMC4, NCAPG2, SMC2	GO_BP	Dengue_Upregulated	NA	NA
GO:1904666	regulation of ubiquitin protein ligase activity	6/596	21/18986	0.285714285714286	9.10162991371045	6.68718272574285	3.38462413945101e-05	0.000708491270641558	0.000624314089971274	991/5347/11065/4085/26271/1029	6	CDC20, PLK1, UBE2C, MAD2L1, FBXO5, CDKN2A	GO_BP	Dengue_Upregulated	NA	NA
GO:0071897	DNA biosynthetic process	17/596	175/18986	0.0971428571428571	3.09455417066155	5.01120587798174	3.8289824567821e-05	0.000797375728113386	0.000702638017842488	890/51514/10721/9768/7298/1063/79075/5427/1111/5111/6240/5984/5983/80119/353497/5985/7083	17	CCNA2, DTL, POLQ, PCLAF, TYMS, CENPF, DSCC1, POLE2, CHEK1, PCNA, RRM1, RFC4, RFC3, PIF1, POLN, RFC5, TK1	GO_BP	Dengue_Upregulated	NA	NA
GO:0007064	mitotic sister chromatid cohesion	7/596	31/18986	0.225806451612903	7.19322364148084	6.21259841419181	3.9548209913668e-05	0.000819357784878046	0.000722008345090555	699/157570/991/113130/79075/83903/151648	7	BUB1, ESCO2, CDC20, CDCA5, DSCC1, HASPIN, SGO1	GO_BP	Dengue_Upregulated	NA	NA
GO:0007129	homologous chromosome pairing at meiosis	9/596	54/18986	0.166666666666667	5.3092841163311	5.70875396951901	4.19717879412266e-05	0.000865132771849772	0.000762344719748809	9319/11144/84057/898/9134/83990/55706/29893/9985	9	TRIP13, DMC1, MND1, CCNE1, CCNE2, BRIP1, NDC1, PSMC3IP, REC8	GO_BP	Dengue_Upregulated	NA	NA
GO:0031100	animal organ regeneration	10/596	67/18986	0.149253731343284	4.75458279074426	5.5422685283934	4.26567392140136e-05	0.000874787951393984	0.000770852749248164	983/890/7298/6790/2146/5111/578/3586/2621/8140	10	CDK1, CCNA2, TYMS, AURKA, EZH2, PCNA, BAK1, IL10, GAS6, SLC7A5	GO_BP	Dengue_Upregulated	NA	NA
GO:0007005	mitochondrion organization	31/596	452/18986	0.0685840707964602	2.18479390627784	4.5894962133925	4.29904017494348e-05	0.000877177894281396	0.000772958738525191	168620/122509/6790/3479/1763/113115/6240/291/1029/80119/51103/26521/51566/3329/140823/84883/55572/638/4709/81892/79568/84300/8996/2189/79135/2537/3429/5468/578/1267/11040	31	BHLHA15, IFI27L1, AURKA, IGF1, DNA2, MTFR2, RRM1, SLC25A4, CDKN2A, PIF1, NDUFAF1, TIMM8B, ARMCX3, HSPD1, ROMO1, AIFM2, FOXRED1, BIK, NDUFB3, SLIRP, MAIP1, UQCC2, NOL3, FANCG, APOO, IFI6, IFI27, PPARG, BAK1, CNP, PIM2	GO_BP	Dengue_Upregulated	NA	NA
GO:0006986	response to unfolded protein	15/596	143/18986	0.104895104895105	3.34150748580279	5.0597156561475	4.46862543237778e-05	0.000902662337340311	0.000795415326963245	168620/79094/7873/91319/7494/27248/55829/11153/3329/55741/7466/1965/3336/578/3309	15	BHLHA15, CHAC1, MANF, DERL3, XBP1, ERLEC1, SELENOS, FICD, HSPD1, EDEM2, WFS1, EIF2S1, HSPE1, BAK1, HSPA5	GO_BP	Dengue_Upregulated	NA	NA
GO:0010212	response to ionizing radiation	15/596	143/18986	0.104895104895105	3.34150748580279	5.0597156561475	4.46862543237778e-05	0.000902662337340311	0.000795415326963245	90381/8438/5888/7516/10635/672/836/6240/1894/25896/641/580/3627/578/675	15	TICRR, RAD54L, RAD51, XRCC2, RAD51AP1, BRCA1, CASP3, RRM1, ECT2, INTS7, BLM, BARD1, CXCL10, BAK1, BRCA2	GO_BP	Dengue_Upregulated	NA	NA
GO:0051177	meiotic sister chromatid cohesion	5/596	14/18986	0.357142857142857	11.3770373921381	6.9922735044605	4.74238910973401e-05	0.000948477821946802	0.000835787387656093	699/701/151246/5889/9985	5	BUB1, BUB1B, SGO2, RAD51C, REC8	GO_BP	Dengue_Upregulated	NA	NA
GO:2000105	positive regulation of DNA-templated DNA replication	5/596	14/18986	0.357142857142857	11.3770373921381	6.9922735044605	4.74238910973401e-05	0.000948477821946802	0.000835787387656093	79733/144455/81620/1017/8317	5	E2F8, E2F7, CDT1, CDK2, CDC7	GO_BP	Dengue_Upregulated	NA	NA
GO:0070972	protein localization to endoplasmic reticulum	11/596	83/18986	0.132530120481928	4.22184038166087	5.29560112247364	5.53456809554864e-05	0.00110146084266091	0.000970594207889319	6729/4121/9697/23480/58477/9789/7531/6747/11014/10952/3309	11	SRP54, MAN1A1, TRAM2, SEC61G, SRPRB, SPCS2, YWHAE, SSR3, KDELR2, SEC61B, HSPA5	GO_BP	Dengue_Upregulated	NA	NA
GO:0046605	regulation of centrosome cycle	9/596	56/18986	0.160714285714286	5.11966682646213	5.55799775312312	5.65506152101106e-05	0.00111992394827866	0.000986863677196048	6491/6790/284403/10733/899/672/348654/163786/7517	9	STIL, AURKA, WDR62, PLK4, CCNF, BRCA1, GEN1, SASS6, XRCC3	GO_BP	Dengue_Upregulated	NA	NA
GO:0001832	blastocyst growth	6/596	23/18986	0.260869565217391	8.31018383425737	6.31504224388577	5.96810470972592e-05	0.00117615331840452	0.00103641233007923	9837/3479/1111/84296/54892/675	6	GINS1, IGF1, CHEK1, GINS4, NCAPG2, BRCA2	GO_BP	Dengue_Upregulated	NA	NA
GO:0001889	liver development	15/596	147/18986	0.102040816326531	3.25058211203945	4.9313085045888	6.15500478159793e-05	0.00120709802512891	0.00106368043798489	79733/4233/144455/7298/6790/2146/5111/7494/445/38/25807/34/100/3586/8140	15	E2F8, MET, E2F7, TYMS, AURKA, EZH2, PCNA, XBP1, ASS1, ACAT1, RHBDD3, ACADM, ADA, IL10, SLC7A5	GO_BP	Dengue_Upregulated	NA	NA
GO:0034620	cellular response to unfolded protein	12/596	99/18986	0.121212121212121	3.86129753914989	5.13850394723329	6.28947085598303e-05	0.00122751025401794	0.00108166745156037	168620/91319/7494/27248/55829/11153/3329/55741/7466/1965/578/3309	12	BHLHA15, DERL3, XBP1, ERLEC1, SELENOS, FICD, HSPD1, EDEM2, WFS1, EIF2S1, BAK1, HSPA5	GO_BP	Dengue_Upregulated	NA	NA
GO:0009314	response to radiation	30/596	442/18986	0.0678733031674208	2.16215190257827	4.45051110354407	6.87873545366111e-05	0.0013332433690188	0.00117483821626409	90381/993/9212/51514/9768/8438/5888/7516/10635/2237/672/5111/836/6240/1894/8704/54962/25896/7295/641/1965/85461/2189/580/3627/578/6507/840/675/23657	30	TICRR, CDC25A, AURKB, DTL, PCLAF, RAD54L, RAD51, XRCC2, RAD51AP1, FEN1, BRCA1, PCNA, CASP3, RRM1, ECT2, B4GALT2, TIPIN, INTS7, TXN, BLM, EIF2S1, TANC1, FANCG, BARD1, CXCL10, BAK1, SLC1A3, CASP7, BRCA2, SLC7A11	GO_BP	Dengue_Upregulated	NA	NA
GO:0030968	endoplasmic reticulum unfolded protein response	11/596	85/18986	0.129411764705882	4.12250296091591	5.1940663926743	6.91306112404226e-05	0.0013332433690188	0.00117483821626409	168620/91319/7494/27248/55829/11153/55741/7466/1965/578/3309	11	BHLHA15, DERL3, XBP1, ERLEC1, SELENOS, FICD, EDEM2, WFS1, EIF2S1, BAK1, HSPA5	GO_BP	Dengue_Upregulated	NA	NA
GO:0001833	inner cell mass cell proliferation	5/596	15/18986	0.333333333333333	10.6185682326622	6.70885667111189	6.93022543301849e-05	0.0013332433690188	0.00117483821626409	9837/1111/84296/54892/675	5	GINS1, CHEK1, GINS4, NCAPG2, BRCA2	GO_BP	Dengue_Upregulated	NA	NA
GO:0009112	nucleobase metabolic process	7/596	34/18986	0.205882352941176	6.55852743782077	5.83995168871797	7.45605423611091e-05	0.00142760469734067	0.00125798829765663	7298/6240/1503/10606/100/2618/5471	7	TYMS, RRM1, CTPS1, PAICS, ADA, GART, PPAT	GO_BP	Dengue_Upregulated	NA	NA
GO:0061008	hepaticobiliary system development	15/596	150/18986	0.1	3.18557046979866	4.83786414744195	7.76281827302189e-05	0.00147932951995323	0.00130356759679047	79733/4233/144455/7298/6790/2146/5111/7494/445/38/25807/34/100/3586/8140	15	E2F8, MET, E2F7, TYMS, AURKA, EZH2, PCNA, XBP1, ASS1, ACAT1, RHBDD3, ACADM, ADA, IL10, SLC7A5	GO_BP	Dengue_Upregulated	NA	NA
GO:0051294	establishment of spindle orientation	8/596	46/18986	0.173913043478261	5.54012255617158	5.55001390067487	8.18712773604804e-05	0.00155286366448986	0.00136836501128315	1058/5347/221150/10615/220134/10403/4085/54908	8	CENPA, PLK1, SKA3, SPAG5, SKA1, NDC80, MAD2L1, SPDL1	GO_BP	Dengue_Upregulated	NA	NA
GO:0006486	protein glycosylation	19/596	223/18986	0.0852017937219731	2.71416318054594	4.63544060410152	8.3262991451326e-05	0.00156456969982957	0.00137868023054289	29925/91319/29071/4121/3703/8704/29926/27090/55757/9761/746/5238/6185/4247/29880/199857/2673/58505/51465	19	GMPPB, DERL3, C1GALT1C1, MAN1A1, STT3A, B4GALT2, GMPPA, ST6GALNAC4, UGGT2, MLEC, TMEM258, PGM3, RPN2, MGAT2, ALG5, ALG14, GFPT1, OSTC, UBE2J1	GO_BP	Dengue_Upregulated	NA	NA
GO:0043413	macromolecule glycosylation	19/596	223/18986	0.0852017937219731	2.71416318054594	4.63544060410152	8.3262991451326e-05	0.00156456969982957	0.00137868023054289	29925/91319/29071/4121/3703/8704/29926/27090/55757/9761/746/5238/6185/4247/29880/199857/2673/58505/51465	19	GMPPB, DERL3, C1GALT1C1, MAN1A1, STT3A, B4GALT2, GMPPA, ST6GALNAC4, UGGT2, MLEC, TMEM258, PGM3, RPN2, MGAT2, ALG5, ALG14, GFPT1, OSTC, UBE2J1	GO_BP	Dengue_Upregulated	NA	NA
GO:1901293	nucleoside phosphate biosynthetic process	24/596	321/18986	0.0747663551401869	2.38173493069059	4.49470115871711	8.3660299425386e-05	0.00156475745221555	0.00137884567571469	6241/7298/83401/29925/6675/4830/6240/1503/10606/38/29926/4522/5238/100/2618/4709/11001/5163/2673/1841/102157402/5471/7083/4729	24	RRM2, TYMS, ELOVL3, GMPPB, UAP1, NME1, RRM1, CTPS1, PAICS, ACAT1, GMPPA, MTHFD1, PGM3, ADA, GART, NDUFB3, SLC27A2, PDK1, GFPT1, DTYMK, AK6, PPAT, TK1, NDUFV2	GO_BP	Dengue_Upregulated	NA	NA
GO:0000731	DNA synthesis involved in DNA repair	8/596	47/18986	0.170212765957447	5.42224760816793	5.46450752870474	9.59831599186838e-05	0.00178696758558287	0.00157465460511758	51514/10721/9768/5427/5111/6240/5983/353497	8	DTL, POLQ, PCLAF, POLE2, PCNA, RRM1, RFC3, POLN	GO_BP	Dengue_Upregulated	NA	NA
GO:0051299	centrosome separation	5/596	16/18986	0.3125	9.95490771812081	6.45096976787095	9.82069689103106e-05	0.00181998235962227	0.00160374683174636	4751/3832/6790/56992/1111	5	NEK2, KIF11, AURKA, KIF15, CHEK1	GO_BP	Dengue_Upregulated	NA	NA
GO:0006312	mitotic recombination	6/596	25/18986	0.24	7.64536912751678	5.98543971171677	9.92506276293683e-05	0.00183092482019474	0.00161338919799338	5888/11144/348654/7517/5889/675	6	RAD51, DMC1, GEN1, XRCC3, RAD51C, BRCA2	GO_BP	Dengue_Upregulated	NA	NA
GO:0006301	postreplication repair	7/596	36/18986	0.194444444444444	6.19416480238628	5.61564873260252	0.00010957099747753	0.00201212195367827	0.00177305795918184	51514/10721/9768/5427/672/5111/353497	7	DTL, POLQ, PCLAF, POLE2, BRCA1, PCNA, POLN	GO_BP	Dengue_Upregulated	NA	NA
GO:2000045	regulation of G1/S transition of mitotic cell cycle	17/596	191/18986	0.0890052356020942	2.83532450191504	4.58929470508778	0.000114357154626685	0.00209051088095841	0.00184213335054751	6241/9928/51512/6491/144455/898/4582/9134/4921/2146/6240/1029/163786/1017/1031/51065/6347	17	RRM2, KIF14, GTSE1, STIL, E2F7, CCNE1, MUC1, CCNE2, DDR2, EZH2, RRM1, CDKN2A, SASS6, CDK2, CDKN2C, RPS27L, CCL2	GO_BP	Dengue_Upregulated	NA	NA
GO:0019985	translesion synthesis	6/596	26/18986	0.230769230769231	7.35131646876613	5.83403226246091	0.000125624050840813	0.00228613137566164	0.0020145118062761	51514/10721/9768/5427/5111/353497	6	DTL, POLQ, PCLAF, POLE2, PCNA, POLN	GO_BP	Dengue_Upregulated	NA	NA
GO:0032506	cytokinetic process	8/596	49/18986	0.163265306122449	5.20093137926311	5.30060697805811	0.000130275542992637	0.00236014885062893	0.00207973512580173	55165/54443/10112/9212/128239/29127/1894/9585	8	CEP55, ANLN, KIF20A, AURKB, IQGAP3, RACGAP1, ECT2, KIF20B	GO_BP	Dengue_Upregulated	NA	NA
GO:0006457	protein folding	19/596	231/18986	0.0822510822510823	2.62016618728028	4.46009989513333	0.000132657309480858	0.00239256933170833	0.00210830366853506	81567/10549/9601/10954/3998/10130/5479/2286/3329/10525/51645/7466/3336/811/51726/23753/3309/6782/2289	19	TXNDC5, PRDX4, PDIA4, PDIA5, LMAN1, PDIA6, PPIB, FKBP2, HSPD1, HYOU1, PPIL1, WFS1, HSPE1, CALR, DNAJB11, SDF2L1, HSPA5, HSPA13, FKBP5	GO_BP	Dengue_Upregulated	NA	NA
GO:0046112	nucleobase biosynthetic process	5/596	17/18986	0.294117647058824	9.36932491117252	6.21484406911735	0.000135545907533972	0.00242303303733294	0.00213514792398646	1503/10606/100/2618/5471	5	CTPS1, PAICS, ADA, GART, PPAT	GO_BP	Dengue_Upregulated	NA	NA
GO:0051782	negative regulation of cell division	5/596	17/18986	0.294117647058824	9.36932491117252	6.21484406911735	0.000135545907533972	0.00242303303733294	0.00213514792398646	79733/259266/9212/144455/641	5	E2F8, ASPM, AURKB, E2F7, BLM	GO_BP	Dengue_Upregulated	NA	NA
GO:0042100	B cell proliferation	11/596	92/18986	0.119565217391304	3.80883425736796	4.86178374680676	0.00014292609750293	0.00254370675732087	0.00224148417229264	51237/23495/836/1503/1029/3329/100/79915/2048/3586/952	11	MZB1, TNFRSF13B, CASP3, CTPS1, CDKN2A, HSPD1, ADA, ATAD5, EPHB2, IL10, CD38	GO_BP	Dengue_Upregulated	NA	NA
GO:0008637	apoptotic mitochondrial changes	12/596	108/18986	0.111111111111111	3.53952274422073	4.76456832951708	0.000146947509403176	0.00260380674556506	0.00229444356787416	122509/3479/291/1029/3329/84883/638/8996/2537/3429/578/11040	12	IFI27L1, IGF1, SLC25A4, CDKN2A, HSPD1, AIFM2, BIK, NOL3, IFI6, IFI27, BAK1, PIM2	GO_BP	Dengue_Upregulated	NA	NA
GO:0006760	folic acid-containing compound metabolic process	6/596	27/18986	0.222222222222222	7.07904548844146	5.69045676402217	0.00015726076571486	0.00277438206763333	0.00244475251504323	160428/8836/7298/1719/4522/10797	6	ALDH1L2, GGH, TYMS, DHFR, MTHFD1, MTHFD2	GO_BP	Dengue_Upregulated	NA	NA
GO:0048144	fibroblast proliferation	12/596	109/18986	0.110091743119266	3.50705005849394	4.72549526887472	0.000160508056776388	0.00281935891033307	0.00248438557445191	79733/983/890/891/3479/857/1164/2335/4921/5052/1163/2621	12	E2F8, CDK1, CCNA2, CCNB1, IGF1, CAV1, CKS2, FN1, DDR2, PRDX1, CKS1B, GAS6	GO_BP	Dengue_Upregulated	NA	NA
GO:0044837	actomyosin contractile ring organization	4/596	10/18986	0.4	12.7422818791946	6.68632883949961	0.000173604206064865	0.00301858830687056	0.00265994415159881	54443/128239/29127/1894	4	ANLN, IQGAP3, RACGAP1, ECT2	GO_BP	Dengue_Upregulated	NA	NA
GO:0110025	DNA strand resection involved in replication fork processing	4/596	10/18986	0.4	12.7422818791946	6.68632883949961	0.000173604206064865	0.00301858830687056	0.00265994415159881	9156/672/5932/580	4	EXO1, BRCA1, RBBP8, BARD1	GO_BP	Dengue_Upregulated	NA	NA
GO:0032467	positive regulation of cytokinesis	8/596	51/18986	0.156862745098039	4.99697328595868	5.14542491304091	0.000174091850371495	0.00301858830687056	0.00265994415159881	9928/9212/9493/55143/11113/29127/1894/9585	8	KIF14, AURKB, KIF23, CDCA8, CIT, RACGAP1, ECT2, KIF20B	GO_BP	Dengue_Upregulated	NA	NA
GO:0046653	tetrahydrofolate metabolic process	5/596	18/18986	0.277777777777778	8.84880686055183	5.99745075092801	0.000182852465352744	0.00315694000010721	0.00278185801989645	160428/7298/1719/4522/10797	5	ALDH1L2, TYMS, DHFR, MTHFD1, MTHFD2	GO_BP	Dengue_Upregulated	NA	NA
GO:0071312	cellular response to alkaloid	7/596	39/18986	0.179487179487179	5.7176905868181	5.30920012450673	0.000186085630824737	0.0031990891426891	0.00281899934355772	890/5888/1111/836/641/6507/840	7	CCNA2, RAD51, CHEK1, CASP3, BLM, SLC1A3, CASP7	GO_BP	Dengue_Upregulated	NA	NA
GO:0030888	regulation of B cell proliferation	9/596	67/18986	0.134328358208955	4.27912451166984	4.84042824318932	0.000235022088434719	0.00402325947998417	0.00354524845265932	51237/23495/836/1029/100/79915/2048/3586/952	9	MZB1, TNFRSF13B, CASP3, CDKN2A, ADA, ATAD5, EPHB2, IL10, CD38	GO_BP	Dengue_Upregulated	NA	NA
GO:0070085	glycosylation	19/596	242/18986	0.0785123966942149	2.50106772422209	4.23072111583833	0.000241881352907687	0.00412320956011415	0.00363332327574415	29925/91319/29071/4121/3703/8704/29926/27090/55757/9761/746/5238/6185/4247/29880/199857/2673/58505/51465	19	GMPPB, DERL3, C1GALT1C1, MAN1A1, STT3A, B4GALT2, GMPPA, ST6GALNAC4, UGGT2, MLEC, TMEM258, PGM3, RPN2, MGAT2, ALG5, ALG14, GFPT1, OSTC, UBE2J1	GO_BP	Dengue_Upregulated	NA	NA
GO:0040001	establishment of mitotic spindle localization	7/596	41/18986	0.170731707317073	5.43877885087576	5.12207222042146	0.000257627636202872	0.00437317500109076	0.00385358985244632	1058/5347/10403/51203/4085/54908/9700	7	CENPA, PLK1, NDC80, NUSAP1, MAD2L1, SPDL1, ESPL1	GO_BP	Dengue_Upregulated	NA	NA
GO:0072711	cellular response to hydroxyurea	4/596	11/18986	0.363636363636364	11.5838926174497	6.32103858262396	0.000266042476221109	0.00449711968172921	0.00396280843241485	5888/8914/641/1663	4	RAD51, TIMELESS, BLM, DDX11	GO_BP	Dengue_Upregulated	NA	NA
GO:1903322	positive regulation of protein modification by small protein conjugation or removal	13/596	135/18986	0.0962962962962963	3.06758637832463	4.34011178855564	0.000332865943946147	0.00560324338976013	0.00493751150186784	991/55765/5347/11065/857/55215/1029/378708/54602/26354/150684/7466/3309	13	CDC20, INAVA, PLK1, UBE2C, CAV1, FANCI, CDKN2A, CENPS, NDFIP2, GNL3, COMMD1, WFS1, HSPA5	GO_BP	Dengue_Upregulated	NA	NA
GO:0001824	blastocyst development	12/596	118/18986	0.101694915254237	3.23956318962575	4.39317958214461	0.000338630856662855	0.00567663344779226	0.00500218194904467	6241/4751/9837/3479/1111/84296/54892/5932/100/55723/4678/675	12	RRM2, NEK2, GINS1, IGF1, CHEK1, GINS4, NCAPG2, RBBP8, ADA, ASF1B, NASP, BRCA2	GO_BP	Dengue_Upregulated	NA	NA
GO:0097421	liver regeneration	6/596	31/18986	0.193548387096774	6.16562026412643	5.18178030037287	0.000351593074761234	0.00586957033898919	0.0051721956452479	7298/6790/2146/5111/3586/8140	6	TYMS, AURKA, EZH2, PCNA, IL10, SLC7A5	GO_BP	Dengue_Upregulated	NA	NA
GO:1901875	positive regulation of post-translational protein modification	13/596	136/18986	0.0955882352941176	3.04503059613107	4.30874857580145	0.000357726725638213	0.00594739082954067	0.00524077013692197	991/55765/5347/11065/857/55215/1029/378708/54602/26354/150684/7466/3309	13	CDC20, INAVA, PLK1, UBE2C, CAV1, FANCI, CDKN2A, CENPS, NDFIP2, GNL3, COMMD1, WFS1, HSPA5	GO_BP	Dengue_Upregulated	NA	NA
GO:0009636	response to toxic substance	20/596	270/18986	0.0740740740740741	2.35968182948049	4.05088788533924	0.000360204394868293	0.00596403998060616	0.00525544117102919	6382/983/7298/10549/445/84817/5052/1719/55829/83990/10058/23256/84883/7295/999/578/1267/4493/23657/25841	20	SDC1, CDK1, TYMS, PRDX4, ASS1, TXNDC17, PRDX1, DHFR, SELENOS, BRIP1, ABCB6, SCFD1, AIFM2, TXN, CDH1, BAK1, CNP, MT1E, SLC7A11, ABTB2	GO_BP	Dengue_Upregulated	NA	NA
GO:0034599	cellular response to oxidative stress	19/596	251/18986	0.0756972111553785	2.41138800502687	4.05222918576045	0.000383143061285886	0.00631795088814277	0.00556730325786838	983/4233/5831/4921/2146/5111/7494/83959/1894/5052/1719/55829/140823/84883/7295/1965/51022/2119/23657	19	CDK1, MET, PYCR1, DDR2, EZH2, PCNA, XBP1, SLC4A11, ECT2, PRDX1, DHFR, SELENOS, ROMO1, AIFM2, TXN, EIF2S1, GLRX2, ETV5, SLC7A11	GO_BP	Dengue_Upregulated	NA	NA
GO:0033313	meiotic cell cycle checkpoint signaling	4/596	12/18986	0.333333333333333	10.6185682326622	6.00010942895803	0.000389179629864753	0.00636552916863806	0.00560922867335433	9319/11130/7272/57082	4	TRIP13, ZWINT, TTK, KNL1	GO_BP	Dengue_Upregulated	NA	NA
GO:0072710	response to hydroxyurea	4/596	12/18986	0.333333333333333	10.6185682326622	6.00010942895803	0.000389179629864753	0.00636552916863806	0.00560922867335433	5888/8914/641/1663	4	RAD51, TIMELESS, BLM, DDX11	GO_BP	Dengue_Upregulated	NA	NA
GO:0051053	negative regulation of DNA metabolic process	13/596	138/18986	0.0942028985507246	3.00089971792627	4.24687810204133	0.000412214334034702	0.00671510447379111	0.00591727027888524	5347/10721/81620/1111/51053/55010/26271/80119/79000/54962/8914/641/116028	13	PLK1, POLQ, CDT1, CHEK1, GMNN, PARPBP, FBXO5, PIF1, AUNIP, TIPIN, TIMELESS, BLM, RMI2	GO_BP	Dengue_Upregulated	NA	NA
GO:0009069	serine family amino acid metabolic process	6/596	32/18986	0.1875	5.97294463087248	5.06845670167578	0.000421362008587408	0.00683655628390815	0.00602429217096857	26227/2731/29968/4522/2653/5723	6	PHGDH, GLDC, PSAT1, MTHFD1, GCSH, PSPH	GO_BP	Dengue_Upregulated	NA	NA
GO:0001701	in utero embryonic development	26/596	403/18986	0.0645161290322581	2.05520675470881	3.85451498339696	0.000450641646790188	0.00728236901212944	0.00641713705029228	6241/79733/9133/4751/891/6491/144455/81624/9837/3479/1111/84296/7516/10733/54892/9871/8894/5932/27077/100/55723/5723/4678/79805/3586/675	26	RRM2, E2F8, CCNB2, NEK2, CCNB1, STIL, E2F7, DIAPH3, GINS1, IGF1, CHEK1, GINS4, XRCC2, PLK4, NCAPG2, SEC24D, EIF2S2, RBBP8, B9D1, ADA, ASF1B, PSPH, NASP, VASH2, IL10, BRCA2	GO_BP	Dengue_Upregulated	NA	NA
GO:0006284	base-excision repair	7/596	45/18986	0.155555555555556	4.95533184190902	4.78217314591098	0.000466601592944828	0.00751024077887293	0.00661793494375931	10721/2237/55247/1763/5111/6119/10038	7	POLQ, FEN1, NEIL3, DNA2, PCNA, RPA3, PARP2	GO_BP	Dengue_Upregulated	NA	NA
GO:0006979	response to oxidative stress	26/596	405/18986	0.0641975308641975	2.04505758554976	3.82710835059153	0.000485486670842815	0.00778319900874989	0.00685846249285881	6382/983/4233/5831/10549/4921/2146/5111/836/7494/83959/1894/5052/475/1719/55829/140823/5693/84883/7295/1965/51022/578/2119/952/23657	26	SDC1, CDK1, MET, PYCR1, PRDX4, DDR2, EZH2, PCNA, CASP3, XBP1, SLC4A11, ECT2, PRDX1, ATOX1, DHFR, SELENOS, ROMO1, PSMB5, AIFM2, TXN, EIF2S1, GLRX2, BAK1, ETV5, CD38, SLC7A11	GO_BP	Dengue_Upregulated	NA	NA
GO:0042558	pteridine-containing compound metabolic process	6/596	33/18986	0.181818181818182	5.79194630872483	4.95983807250061	0.000501477169317837	0.00800777772349432	0.00705635858802965	160428/8836/7298/1719/4522/10797	6	ALDH1L2, GGH, TYMS, DHFR, MTHFD1, MTHFD2	GO_BP	Dengue_Upregulated	NA	NA
GO:2000001	regulation of DNA damage checkpoint	5/596	22/18986	0.227272727272727	7.23993288590604	5.27185979510211	0.000506487287294779	0.00805593953020043	0.00709879819987958	5888/672/79968/580/675	5	RAD51, BRCA1, WDR76, BARD1, BRCA2	GO_BP	Dengue_Upregulated	NA	NA
GO:0042398	cellular modified amino acid biosynthetic process	7/596	46/18986	0.152173913043478	4.84760723665013	4.70345753524158	0.000535655752152275	0.00848646760272624	0.00747817442220431	494143/79094/501/1719/4522/34/23657	7	CHAC2, CHAC1, ALDH7A1, DHFR, MTHFD1, ACADM, SLC7A11	GO_BP	Dengue_Upregulated	NA	NA
GO:0006167	AMP biosynthetic process	4/596	13/18986	0.307692307692308	9.80175529168818	5.71492491497505	0.000548239898883932	0.00861824588128828	0.00759429587559066	10606/100/2618/5471	4	PAICS, ADA, GART, PPAT	GO_BP	Dengue_Upregulated	NA	NA
GO:1903490	positive regulation of mitotic cytokinesis	4/596	13/18986	0.307692307692308	9.80175529168818	5.71492491497505	0.000548239898883932	0.00861824588128828	0.00759429587559066	9212/55143/1894/9585	4	AURKB, CDCA8, ECT2, KIF20B	GO_BP	Dengue_Upregulated	NA	NA
GO:0009101	glycoprotein biosynthetic process	22/596	322/18986	0.0683229813664596	2.17647671849598	3.83306757943441	0.000568237913732802	0.0088979890367462	0.00784080222049913	3479/81618/29925/79586/91319/29071/4121/3703/8704/29926/27090/55757/9761/746/5238/6185/4247/29880/199857/2673/58505/51465	22	IGF1, ITM2C, GMPPB, CHPF, DERL3, C1GALT1C1, MAN1A1, STT3A, B4GALT2, GMPPA, ST6GALNAC4, UGGT2, MLEC, TMEM258, PGM3, RPN2, MGAT2, ALG5, ALG14, GFPT1, OSTC, UBE2J1	GO_BP	Dengue_Upregulated	NA	NA
GO:1902806	regulation of cell cycle G1/S phase transition	17/596	220/18986	0.0772727272727273	2.46157718120805	3.92540801060054	0.000605222089673272	0.00944052989297305	0.00831888277697625	6241/9928/51512/6491/144455/898/4582/9134/4921/2146/6240/1029/163786/1017/1031/51065/6347	17	RRM2, KIF14, GTSE1, STIL, E2F7, CCNE1, MUC1, CCNE2, DDR2, EZH2, RRM1, CDKN2A, SASS6, CDK2, CDKN2C, RPS27L, CCL2	GO_BP	Dengue_Upregulated	NA	NA
GO:0010824	regulation of centrosome duplication	7/596	47/18986	0.148936170212766	4.74446665714694	4.62698339214892	0.000612598455793154	0.00948236690193234	0.00835574905219781	6491/10733/899/672/348654/163786/7517	7	STIL, PLK4, CCNF, BRCA1, GEN1, SASS6, XRCC3	GO_BP	Dengue_Upregulated	NA	NA
GO:0032527	protein exit from endoplasmic reticulum	7/596	47/18986	0.148936170212766	4.74446665714694	4.62698339214892	0.000612598455793154	0.00948236690193234	0.00835574905219781	91319/27248/55829/10952/55741/6400/51465	7	DERL3, ERLEC1, SELENOS, SEC61B, EDEM2, SEL1L, UBE2J1	GO_BP	Dengue_Upregulated	NA	NA
GO:0009147	pyrimidine nucleoside triphosphate metabolic process	5/596	23/18986	0.217391304347826	6.92515319521447	5.11855701274239	0.000630600131794091	0.0097237577574356	0.00856845980605711	7298/4830/1503/57089/1841	5	TYMS, NME1, CTPS1, ENTPD7, DTYMK	GO_BP	Dengue_Upregulated	NA	NA
GO:0072331	signal transduction by p53 class mediator	15/596	183/18986	0.0819672131147541	2.61112333590054	3.94256013232101	0.000680344719917365	0.0104509226937877	0.00920922890838714	51512/2305/9212/144455/6790/1870/7161/1111/4582/1029/8444/51065/23612/79915/675	15	GTSE1, FOXM1, AURKB, E2F7, AURKA, E2F2, TP73, CHEK1, MUC1, CDKN2A, DYRK3, RPS27L, PHLDA3, ATAD5, BRCA2	GO_BP	Dengue_Upregulated	NA	NA
GO:0006611	protein export from nucleus	8/596	62/18986	0.129032258064516	4.11041350941762	4.41616275387889	0.000683462313560274	0.0104590444953921	0.0092163857434643	1029/7531/7295/1434/580/3429/811/2621	8	CDKN2A, YWHAE, TXN, CSE1L, BARD1, IFI27, CALR, GAS6	GO_BP	Dengue_Upregulated	NA	NA
GO:0006298	mismatch repair	6/596	35/18986	0.171428571428571	5.46097794822627	4.7553840717666	0.000696875237077249	0.0106240602180833	0.009361795637717	9156/7161/5111/10535/6119/84515	6	EXO1, TP73, PCNA, RNASEH2A, RPA3, MCM8	GO_BP	Dengue_Upregulated	NA	NA
GO:0000722	telomere maintenance via recombination	4/596	14/18986	0.285714285714286	9.10162991371045	5.45905445339351	0.000748566301998566	0.0110776844691363	0.0097615239381498	5888/7517/5889/675	4	RAD51, XRCC3, RAD51C, BRCA2	GO_BP	Dengue_Upregulated	NA	NA
GO:0006177	GMP biosynthetic process	4/596	14/18986	0.285714285714286	9.10162991371045	5.45905445339351	0.000748566301998566	0.0110776844691363	0.0097615239381498	10606/100/2618/5471	4	PAICS, ADA, GART, PPAT	GO_BP	Dengue_Upregulated	NA	NA
GO:0007100	mitotic centrosome separation	4/596	14/18986	0.285714285714286	9.10162991371045	5.45905445339351	0.000748566301998566	0.0110776844691363	0.0097615239381498	4751/3832/6790/1111	4	NEK2, KIF11, AURKA, CHEK1	GO_BP	Dengue_Upregulated	NA	NA
GO:0009263	deoxyribonucleotide biosynthetic process	4/596	14/18986	0.285714285714286	9.10162991371045	5.45905445339351	0.000748566301998566	0.0110776844691363	0.0097615239381498	6241/7298/6240/1841	4	RRM2, TYMS, RRM1, DTYMK	GO_BP	Dengue_Upregulated	NA	NA
GO:0009265	2'-deoxyribonucleotide biosynthetic process	4/596	14/18986	0.285714285714286	9.10162991371045	5.45905445339351	0.000748566301998566	0.0110776844691363	0.0097615239381498	6241/7298/6240/1841	4	RRM2, TYMS, RRM1, DTYMK	GO_BP	Dengue_Upregulated	NA	NA
GO:0033262	regulation of nuclear cell cycle DNA replication	4/596	14/18986	0.285714285714286	9.10162991371045	5.45905445339351	0.000748566301998566	0.0110776844691363	0.0097615239381498	81620/389643/54962/8317	4	CDT1, NUGGC, TIPIN, CDC7	GO_BP	Dengue_Upregulated	NA	NA
GO:0046385	deoxyribose phosphate biosynthetic process	4/596	14/18986	0.285714285714286	9.10162991371045	5.45905445339351	0.000748566301998566	0.0110776844691363	0.0097615239381498	6241/7298/6240/1841	4	RRM2, TYMS, RRM1, DTYMK	GO_BP	Dengue_Upregulated	NA	NA
GO:1904152	regulation of retrograde protein transport, ER to cytosol	4/596	14/18986	0.285714285714286	9.10162991371045	5.45905445339351	0.000748566301998566	0.0110776844691363	0.0097615239381498	91319/27248/55741/51465	4	DERL3, ERLEC1, EDEM2, UBE2J1	GO_BP	Dengue_Upregulated	NA	NA
GO:0008156	negative regulation of DNA replication	5/596	24/18986	0.208333333333333	6.63660514541387	4.97414829122136	0.000776159565040138	0.0114441045356283	0.0100844089472368	81620/51053/26271/54962/8914	5	CDT1, GMNN, FBXO5, TIPIN, TIMELESS	GO_BP	Dengue_Upregulated	NA	NA
GO:0031398	positive regulation of protein ubiquitination	11/596	112/18986	0.0982142857142857	3.12868528283797	4.06748593200421	0.000794692847534632	0.0116324605218837	0.0102503860044322	991/55765/5347/11065/857/55215/378708/54602/150684/7466/3309	11	CDC20, INAVA, PLK1, UBE2C, CAV1, FANCI, CENPS, NDFIP2, COMMD1, WFS1, HSPA5	GO_BP	Dengue_Upregulated	NA	NA
GO:2001243	negative regulation of intrinsic apoptotic signaling pathway	11/596	112/18986	0.0982142857142857	3.12868528283797	4.06748593200421	0.000794692847534632	0.0116324605218837	0.0102503860044322	5831/3070/4582/7494/220042/55829/10525/7466/8996/79915/3586	11	PYCR1, HELLS, MUC1, XBP1, DDIAS, SELENOS, HYOU1, WFS1, NOL3, ATAD5, IL10	GO_BP	Dengue_Upregulated	NA	NA
GO:0001556	oocyte maturation	6/596	36/18986	0.166666666666667	5.3092841163311	4.6589638193962	0.000814336084997193	0.0118342366308945	0.0104281887143525	9319/6790/11144/26271/675/9985	6	TRIP13, AURKA, DMC1, FBXO5, BRCA2, REC8	GO_BP	Dengue_Upregulated	NA	NA
GO:0046825	regulation of protein export from nucleus	6/596	36/18986	0.166666666666667	5.3092841163311	4.6589638193962	0.000814336084997193	0.0118342366308945	0.0104281887143525	1029/7531/7295/580/3429/2621	6	CDKN2A, YWHAE, TXN, BARD1, IFI27, GAS6	GO_BP	Dengue_Upregulated	NA	NA
GO:0032886	regulation of microtubule-based process	19/596	269/18986	0.0706319702602231	2.25003118684664	3.71720432777921	0.000890623229882253	0.0128964797445316	0.0113642247253793	5347/221150/22974/9212/10615/4233/220134/6491/81624/6790/284403/81930/10733/899/672/3925/348654/163786/7517	19	PLK1, SKA3, TPX2, AURKB, SPAG5, MET, SKA1, STIL, DIAPH3, AURKA, WDR62, KIF18A, PLK4, CCNF, BRCA1, STMN1, GEN1, SASS6, XRCC3	GO_BP	Dengue_Upregulated	NA	NA
GO:0051223	regulation of protein transport	27/596	446/18986	0.0605381165919283	1.92848436512475	3.57210918812828	0.000929056828112048	0.0134049628056167	0.0118122939574246	983/3479/91319/10497/7494/1894/1029/27248/9912/25807/7531/23256/54602/7295/6566/55741/9585/999/84300/580/3429/5468/10802/2621/51465/952/23657	27	CDK1, IGF1, DERL3, UNC13B, XBP1, ECT2, CDKN2A, ERLEC1, ARHGAP44, RHBDD3, YWHAE, SCFD1, NDFIP2, TXN, SLC16A1, EDEM2, KIF20B, CDH1, UQCC2, BARD1, IFI27, PPARG, SEC24A, GAS6, UBE2J1, CD38, SLC7A11	GO_BP	Dengue_Upregulated	NA	NA
GO:1901605	alpha-amino acid metabolic process	16/596	209/18986	0.076555023923445	2.43871423525256	3.76506212503472	0.000956955380527097	0.0137583620545533	0.0121237051767846	5831/26227/2731/29968/1503/26275/445/38/4522/2271/440/2653/2673/5723/5471/23657	16	PYCR1, PHGDH, GLDC, PSAT1, CTPS1, HIBCH, ASS1, ACAT1, MTHFD1, FH, ASNS, GCSH, GFPT1, PSPH, PPAT, SLC7A11	GO_BP	Dengue_Upregulated	NA	NA
GO:0001325	formation of extrachromosomal circular DNA	4/596	15/18986	0.266666666666667	8.49485458612975	5.22758730539808	0.000995571410241617	0.0141126613943022	0.0124359095454742	9156/1763/641/7517	4	EXO1, DNA2, BLM, XRCC3	GO_BP	Dengue_Upregulated	NA	NA
GO:0090235	regulation of metaphase plate congression	4/596	15/18986	0.266666666666667	8.49485458612975	5.22758730539808	0.000995571410241617	0.0141126613943022	0.0124359095454742	983/9212/10615/55143	4	CDK1, AURKB, SPAG5, CDCA8	GO_BP	Dengue_Upregulated	NA	NA
GO:0090656	t-circle formation	4/596	15/18986	0.266666666666667	8.49485458612975	5.22758730539808	0.000995571410241617	0.0141126613943022	0.0124359095454742	9156/1763/641/7517	4	EXO1, DNA2, BLM, XRCC3	GO_BP	Dengue_Upregulated	NA	NA
GO:0090737	telomere maintenance via telomere trimming	4/596	15/18986	0.266666666666667	8.49485458612975	5.22758730539808	0.000995571410241617	0.0141126613943022	0.0124359095454742	9156/1763/641/7517	4	EXO1, DNA2, BLM, XRCC3	GO_BP	Dengue_Upregulated	NA	NA
GO:0007019	microtubule depolymerization	7/596	51/18986	0.137254901960784	4.37235162521384	4.34133050847934	0.0010122040465387	0.0142982669511061	0.0125994629569153	11004/22974/9212/81624/81930/347240/3925	7	KIF2C, TPX2, AURKB, DIAPH3, KIF18A, KIF24, STMN1	GO_BP	Dengue_Upregulated	NA	NA
GO:0051781	positive regulation of cell division	10/596	99/18986	0.101010101010101	3.21774794929157	3.98277579855924	0.00109441361642615	0.0154056829629326	0.0135753047891188	9928/9212/9493/55143/11113/29127/64762/1894/346389/9585	10	KIF14, AURKB, KIF23, CDCA8, CIT, RACGAP1, GAREM1, ECT2, MACC1, KIF20B	GO_BP	Dengue_Upregulated	NA	NA
GO:1902412	regulation of mitotic cytokinesis	4/596	16/18986	0.25	7.96392617449664	5.01669906954557	0.00129469289068538	0.0181543046914159	0.0159973575993664	9212/55143/1894/9585	4	AURKB, CDCA8, ECT2, KIF20B	GO_BP	Dengue_Upregulated	NA	NA
GO:0062197	cellular response to chemical stress	21/596	321/18986	0.0654205607476635	2.08401806435426	3.52624598372729	0.00129866189500475	0.0181543046914159	0.0159973575993664	983/4233/5831/857/4921/2146/5111/836/7494/83959/1894/5052/1719/55829/140823/84883/7295/1965/51022/2119/23657	21	CDK1, MET, PYCR1, CAV1, DDR2, EZH2, PCNA, CASP3, XBP1, SLC4A11, ECT2, PRDX1, DHFR, SELENOS, ROMO1, AIFM2, TXN, EIF2S1, GLRX2, ETV5, SLC7A11	GO_BP	Dengue_Upregulated	NA	NA
GO:0006614	SRP-dependent cotranslational protein targeting to membrane	5/596	27/18986	0.185185185185185	5.89920457370122	4.58603441243437	0.00136404741539003	0.0189372905779235	0.0166873154597544	6729/9697/58477/6747/10952	5	SRP54, TRAM2, SRPRB, SSR3, SEC61B	GO_BP	Dengue_Upregulated	NA	NA
GO:0044346	fibroblast apoptotic process	5/596	27/18986	0.185185185185185	5.89920457370122	4.58603441243437	0.00136404741539003	0.0189372905779235	0.0166873154597544	7516/836/578/840/2621	5	XRCC2, CASP3, BAK1, CASP7, GAS6	GO_BP	Dengue_Upregulated	NA	NA
GO:0001836	release of cytochrome c from mitochondria	7/596	54/18986	0.12962962962963	4.12944320159085	4.14575154879239	0.00142803348077999	0.0197577235012026	0.01741027120403	122509/3479/638/8996/2537/3429/578	7	IFI27L1, IGF1, BIK, NOL3, IFI6, IFI27, BAK1	GO_BP	Dengue_Upregulated	NA	NA
GO:0051347	positive regulation of transferase activity	20/596	304/18986	0.0657894736842105	2.09577004592017	3.46722558161171	0.00156765865981228	0.0216154982445106	0.0190473202352618	991/9928/5347/22974/11065/1062/79075/3479/63967/4921/2146/5111/1894/5984/5983/2321/5985/5558/2621/9175	20	CDC20, KIF14, PLK1, TPX2, UBE2C, CENPE, DSCC1, IGF1, CLSPN, DDR2, EZH2, PCNA, ECT2, RFC4, RFC3, FLT1, RFC5, PRIM2, GAS6, MAP3K13	GO_BP	Dengue_Upregulated	NA	NA
GO:0071887	leukocyte apoptotic process	11/596	122/18986	0.0901639344262295	2.87223566949059	3.7347462729372	0.00160546370999662	0.0220614741101577	0.0194403088693469	9212/836/1029/55829/100/3665/578/3586/840/2621/23657	11	AURKB, CASP3, CDKN2A, SELENOS, ADA, IRF7, BAK1, IL10, CASP7, GAS6, SLC7A11	GO_BP	Dengue_Upregulated	NA	NA
GO:0006541	glutamine metabolic process	5/596	28/18986	0.178571428571429	5.68851869606903	4.46946946276136	0.00161821438417203	0.0220864395677533	0.0194623081339608	26227/1503/440/2673/5471	5	PHGDH, CTPS1, ASNS, GFPT1, PPAT	GO_BP	Dengue_Upregulated	NA	NA
GO:0007141	male meiosis I	5/596	28/18986	0.178571428571429	5.68851869606903	4.46946946276136	0.00161821438417203	0.0220864395677533	0.0194623081339608	9319/11144/5889/675/9985	5	TRIP13, DMC1, RAD51C, BRCA2, REC8	GO_BP	Dengue_Upregulated	NA	NA
GO:0051438	regulation of ubiquitin-protein transferase activity	6/596	41/18986	0.146341463414634	4.66181044360779	4.22549944022377	0.00164654219806322	0.0223126024868854	0.0196616002112158	991/5347/11065/4085/26271/1029	6	CDC20, PLK1, UBE2C, MAD2L1, FBXO5, CDKN2A	GO_BP	Dengue_Upregulated	NA	NA
GO:0007063	regulation of sister chromatid cohesion	4/596	17/18986	0.235294117647059	7.49545992893802	4.82336043157564	0.00165135350088582	0.0223126024868854	0.0196616002112158	699/2237/1663/9700	4	BUB1, FEN1, DDX11, ESPL1	GO_BP	Dengue_Upregulated	NA	NA
GO:0009070	serine family amino acid biosynthetic process	4/596	17/18986	0.235294117647059	7.49545992893802	4.82336043157564	0.00165135350088582	0.0223126024868854	0.0196616002112158	26227/29968/4522/5723	4	PHGDH, PSAT1, MTHFD1, PSPH	GO_BP	Dengue_Upregulated	NA	NA
GO:1902808	positive regulation of cell cycle G1/S phase transition	8/596	71/18986	0.112676056338028	3.58937517723792	3.93512514082088	0.00168156456600545	0.0226450694888734	0.0199545661832647	6241/6491/898/9134/4921/2146/6240/163786	8	RRM2, STIL, CCNE1, CCNE2, DDR2, EZH2, RRM1, SASS6	GO_BP	Dengue_Upregulated	NA	NA
GO:0031109	microtubule polymerization or depolymerization	12/596	142/18986	0.0845070422535211	2.69203138292844	3.64337273721233	0.0017539541966075	0.0233435456886964	0.0205700551118216	11004/221150/22974/9212/4233/220134/81624/81930/7283/347240/3925/26271	12	KIF2C, SKA3, TPX2, AURKB, MET, SKA1, DIAPH3, KIF18A, TUBG1, KIF24, STMN1, FBXO5	GO_BP	Dengue_Upregulated	NA	NA
GO:0010232	vascular transport	9/596	88/18986	0.102272727272727	3.25796979865772	3.82198614600854	0.00175654403202072	0.0233435456886964	0.0205700551118216	11309/6536/92745/2171/6509/23446/6566/6507/8140	9	SLCO2B1, SLC6A9, SLC38A5, FABP5, SLC1A4, SLC44A1, SLC16A1, SLC1A3, SLC7A5	GO_BP	Dengue_Upregulated	NA	NA
GO:0150104	transport across blood-brain barrier	9/596	88/18986	0.102272727272727	3.25796979865772	3.82198614600854	0.00175654403202072	0.0233435456886964	0.0205700551118216	11309/6536/92745/2171/6509/23446/6566/6507/8140	9	SLCO2B1, SLC6A9, SLC38A5, FABP5, SLC1A4, SLC44A1, SLC16A1, SLC1A3, SLC7A5	GO_BP	Dengue_Upregulated	NA	NA
GO:1905897	regulation of response to endoplasmic reticulum stress	9/596	88/18986	0.102272727272727	3.25796979865772	3.82198614600854	0.00175654403202072	0.0233435456886964	0.0205700551118216	857/7873/7494/55829/11153/10525/7466/578/3309	9	CAV1, MANF, XBP1, SELENOS, FICD, HYOU1, WFS1, BAK1, HSPA5	GO_BP	Dengue_Upregulated	NA	NA
GO:1900087	positive regulation of G1/S transition of mitotic cell cycle	7/596	56/18986	0.125	3.98196308724832	4.0230787675263	0.00177198368802109	0.0234715216380498	0.0206828259978855	6241/6491/898/9134/4921/6240/163786	7	RRM2, STIL, CCNE1, CCNE2, DDR2, RRM1, SASS6	GO_BP	Dengue_Upregulated	NA	NA
GO:0009124	nucleoside monophosphate biosynthetic process	6/596	42/18986	0.142857142857143	4.55081495685523	4.14719455092728	0.00187081884786481	0.0246192447732046	0.0216941859882694	7298/10606/100/2618/5471/7083	6	TYMS, PAICS, ADA, GART, PPAT, TK1	GO_BP	Dengue_Upregulated	NA	NA
GO:0045454	cell redox homeostasis	6/596	42/18986	0.142857142857143	4.55081495685523	4.14719455092728	0.00187081884786481	0.0246192447732046	0.0216941859882694	10549/5052/55829/7295/51022/388962	6	PRDX4, PRDX1, SELENOS, TXN, GLRX2, BOLA3	GO_BP	Dengue_Upregulated	NA	NA
GO:0009226	nucleotide-sugar biosynthetic process	5/596	29/18986	0.172413793103448	5.4923628789632	4.35839502185491	0.00190549849474392	0.0249942010349527	0.0220245929911959	29925/6675/29926/5238/2673	5	GMPPB, UAP1, GMPPA, PGM3, GFPT1	GO_BP	Dengue_Upregulated	NA	NA
GO:0006575	cellular modified amino acid metabolic process	14/596	183/18986	0.0765027322404372	2.4370484468405	3.51658360876535	0.00195656191737097	0.0255809389843971	0.0225416195011024	160428/8836/7298/494143/79094/445/501/1719/25974/4522/34/51022/10797/23657	14	ALDH1L2, GGH, TYMS, CHAC2, CHAC1, ASS1, ALDH7A1, DHFR, MMACHC, MTHFD1, ACADM, GLRX2, MTHFD2, SLC7A11	GO_BP	Dengue_Upregulated	NA	NA
GO:0006520	amino acid metabolic process	19/596	289/18986	0.0657439446366782	2.0943196860268	3.37477431658058	0.0020461868168942	0.026666434645976	0.0234981453811076	5831/26227/2731/29968/84842/1503/26275/445/38/55157/4522/2271/440/2653/2673/5723/5471/6507/23657	19	PYCR1, PHGDH, GLDC, PSAT1, HPDL, CTPS1, HIBCH, ASS1, ACAT1, DARS2, MTHFD1, FH, ASNS, GCSH, GFPT1, PSPH, PPAT, SLC1A3, SLC7A11	GO_BP	Dengue_Upregulated	NA	NA
GO:0009148	pyrimidine nucleoside triphosphate biosynthetic process	4/596	18/18986	0.222222222222222	7.07904548844146	4.64513607957675	0.00207092522532384	0.0268158266356036	0.0236297878274131	7298/4830/1503/1841	4	TYMS, NME1, CTPS1, DTYMK	GO_BP	Dengue_Upregulated	NA	NA
GO:0030889	negative regulation of B cell proliferation	4/596	18/18986	0.222222222222222	7.07904548844146	4.64513607957675	0.00207092522532384	0.0268158266356036	0.0236297878274131	23495/836/1029/3586	4	TNFRSF13B, CASP3, CDKN2A, IL10	GO_BP	Dengue_Upregulated	NA	NA
GO:2000779	regulation of double-strand break repair	12/596	145/18986	0.0827586206896552	2.63633418190234	3.56075091793438	0.00209279186855336	0.0270123934471424	0.0238030001662938	2305/5347/10721/5888/1111/55010/10635/79000/8914/2271/1663/116028	12	FOXM1, PLK1, POLQ, RAD51, CHEK1, PARPBP, RAD51AP1, AUNIP, TIMELESS, FH, DDX11, RMI2	GO_BP	Dengue_Upregulated	NA	NA
GO:0007099	centriole replication	6/596	43/18986	0.13953488372093	4.44498205088185	4.07131192825018	0.00211747427107411	0.0272439364813356	0.0240070331370185	6491/284403/10733/672/163786/1017	6	STIL, WDR62, PLK4, BRCA1, SASS6, CDK2	GO_BP	Dengue_Upregulated	NA	NA
GO:0031396	regulation of protein ubiquitination	15/596	205/18986	0.0731707317073171	2.3309052218039	3.44907206952728	0.00212656950609593	0.0272740977924684	0.0240336109260365	991/55765/5347/11065/857/4085/55215/26271/1029/378708/54602/150684/7466/9636/3309	15	CDC20, INAVA, PLK1, UBE2C, CAV1, MAD2L1, FANCI, FBXO5, CDKN2A, CENPS, NDFIP2, COMMD1, WFS1, ISG15, HSPA5	GO_BP	Dengue_Upregulated	NA	NA
GO:0015804	neutral amino acid transport	7/596	58/18986	0.120689655172414	3.84465401527424	3.90596773444916	0.00217698457051356	0.0276259435608235	0.0243436532367653	6536/92745/6509/118980/6507/8140/23657	7	SLC6A9, SLC38A5, SLC1A4, SFXN2, SLC1A3, SLC7A5, SLC7A11	GO_BP	Dengue_Upregulated	NA	NA
GO:0170038	proteinogenic amino acid biosynthetic process	7/596	58/18986	0.120689655172414	3.84465401527424	3.90596773444916	0.00217698457051356	0.0276259435608235	0.0243436532367653	5831/26227/29968/445/4522/440/5723	7	PYCR1, PHGDH, PSAT1, ASS1, MTHFD1, ASNS, PSPH	GO_BP	Dengue_Upregulated	NA	NA
GO:0008652	amino acid biosynthetic process	8/596	74/18986	0.108108108108108	3.4438599673499	3.79193612937541	0.00219503165421395	0.0276259435608235	0.0243436532367653	5831/26227/29968/445/4522/440/5723/6507	8	PYCR1, PHGDH, PSAT1, ASS1, MTHFD1, ASNS, PSPH, SLC1A3	GO_BP	Dengue_Upregulated	NA	NA
GO:0009064	glutamine family amino acid metabolic process	8/596	74/18986	0.108108108108108	3.4438599673499	3.79193612937541	0.00219503165421395	0.0276259435608235	0.0243436532367653	5831/26227/1503/445/440/2673/5471/23657	8	PYCR1, PHGDH, CTPS1, ASS1, ASNS, GFPT1, PPAT, SLC7A11	GO_BP	Dengue_Upregulated	NA	NA
GO:0071806	protein transmembrane transport	8/596	74/18986	0.108108108108108	3.4438599673499	3.79193612937541	0.00219503165421395	0.0276259435608235	0.0243436532367653	6729/9697/23480/10440/3329/140823/10952/3309	8	SRP54, TRAM2, SEC61G, TIMM17A, HSPD1, ROMO1, SEC61B, HSPA5	GO_BP	Dengue_Upregulated	NA	NA
GO:0072527	pyrimidine-containing compound metabolic process	8/596	74/18986	0.108108108108108	3.4438599673499	3.79193612937541	0.00219503165421395	0.0276259435608235	0.0243436532367653	7298/4830/6240/1503/57089/2079/1841/7083	8	TYMS, NME1, RRM1, CTPS1, ENTPD7, ERH, DTYMK, TK1	GO_BP	Dengue_Upregulated	NA	NA
GO:0071479	cellular response to ionizing radiation	8/596	75/18986	0.106666666666667	3.3979418344519	3.74584320734137	0.0023910962355973	0.0300000894155686	0.0264357223562932	5888/10635/672/1894/25896/641/580/675	8	RAD51, RAD51AP1, BRCA1, ECT2, INTS7, BLM, BARD1, BRCA2	GO_BP	Dengue_Upregulated	NA	NA
GO:0170034	L-amino acid biosynthetic process	7/596	59/18986	0.11864406779661	3.77949038789671	3.8493540449564	0.00240452873826014	0.0300752201317987	0.0265019266507929	5831/26227/29968/445/4522/440/5723	7	PYCR1, PHGDH, PSAT1, ASS1, MTHFD1, ASNS, PSPH	GO_BP	Dengue_Upregulated	NA	NA
GO:0032386	regulation of intracellular transport	18/596	272/18986	0.0661764705882353	2.10809810501382	3.31372845907823	0.00247014842968943	0.0308006162220534	0.0271411370669579	983/10615/91319/7494/1894/1029/27248/9912/7531/23256/7295/55741/9585/999/580/3429/2621/51465	18	CDK1, SPAG5, DERL3, XBP1, ECT2, CDKN2A, ERLEC1, ARHGAP44, YWHAE, SCFD1, TXN, EDEM2, KIF20B, CDH1, BARD1, IFI27, GAS6, UBE2J1	GO_BP	Dengue_Upregulated	NA	NA
GO:0006144	purine nucleobase metabolic process	4/596	19/18986	0.210526315789474	6.70646414694454	4.48004253501226	0.00255869726296238	0.0316120395791071	0.0278561536885201	10606/100/2618/5471	4	PAICS, ADA, GART, PPAT	GO_BP	Dengue_Upregulated	NA	NA
GO:0007096	regulation of exit from mitosis	4/596	19/18986	0.210526315789474	6.70646414694454	4.48004253501226	0.00255869726296238	0.0316120395791071	0.0278561536885201	113130/54443/11065/9735	4	CDCA5, ANLN, UBE2C, KNTC1	GO_BP	Dengue_Upregulated	NA	NA
GO:0009168	purine ribonucleoside monophosphate biosynthetic process	4/596	19/18986	0.210526315789474	6.70646414694454	4.48004253501226	0.00255869726296238	0.0316120395791071	0.0278561536885201	10606/100/2618/5471	4	PAICS, ADA, GART, PPAT	GO_BP	Dengue_Upregulated	NA	NA
GO:0065002	intracellular protein transmembrane transport	5/596	31/18986	0.161290322580645	5.13801688677203	4.15096218655394	0.00258927520788327	0.0317417080867025	0.0279704160367972	6729/9697/23480/10952/3309	5	SRP54, TRAM2, SEC61G, SEC61B, HSPA5	GO_BP	Dengue_Upregulated	NA	NA
GO:0009123	nucleoside monophosphate metabolic process	8/596	76/18986	0.105263157894737	3.35323207347227	3.70052512044733	0.00260062014274716	0.0317417080867025	0.0279704160367972	7298/10606/100/2618/1841/102157402/5471/7083	8	TYMS, PAICS, ADA, GART, DTYMK, AK6, PPAT, TK1	GO_BP	Dengue_Upregulated	NA	NA
GO:0030330	DNA damage response, signal transduction by p53 class mediator	8/596	76/18986	0.105263157894737	3.35323207347227	3.70052512044733	0.00260062014274716	0.0317417080867025	0.0279704160367972	51512/2305/144455/4582/1029/8444/51065/675	8	GTSE1, FOXM1, E2F7, MUC1, CDKN2A, DYRK3, RPS27L, BRCA2	GO_BP	Dengue_Upregulated	NA	NA
GO:0061077	chaperone-mediated protein folding	8/596	76/18986	0.105263157894737	3.35323207347227	3.70052512044733	0.00260062014274716	0.0317417080867025	0.0279704160367972	9601/5479/2286/3336/23753/3309/6782/2289	8	PDIA4, PPIB, FKBP2, HSPE1, SDF2L1, HSPA5, HSPA13, FKBP5	GO_BP	Dengue_Upregulated	NA	NA
GO:0071168	protein localization to chromatin	7/596	61/18986	0.114754098360656	3.65557267026076	3.73975136940839	0.00291415366590245	0.0354613879826684	0.0312481537669058	157570/1058/5347/2146/7443/84515/4796	7	ESCO2, CENPA, PLK1, EZH2, VRK1, MCM8, TONSL	GO_BP	Dengue_Upregulated	NA	NA
GO:0006613	cotranslational protein targeting to membrane	5/596	32/18986	0.15625	4.9774538590604	4.05384619454812	0.00299074061516029	0.0358533889769957	0.0315935803856695	6729/9697/58477/6747/10952	5	SRP54, TRAM2, SRPRB, SSR3, SEC61B	GO_BP	Dengue_Upregulated	NA	NA
GO:0051642	centrosome localization	5/596	32/18986	0.15625	4.9774538590604	4.05384619454812	0.00299074061516029	0.0358533889769957	0.0315935803856695	9787/259266/6790/4085/55726	5	DLGAP5, ASPM, AURKA, MAD2L1, INTS13	GO_BP	Dengue_Upregulated	NA	NA
GO:0061842	microtubule organizing center localization	5/596	32/18986	0.15625	4.9774538590604	4.05384619454812	0.00299074061516029	0.0358533889769957	0.0315935803856695	9787/259266/6790/4085/55726	5	DLGAP5, ASPM, AURKA, MAD2L1, INTS13	GO_BP	Dengue_Upregulated	NA	NA
GO:0090317	negative regulation of intracellular protein transport	5/596	32/18986	0.15625	4.9774538590604	4.05384619454812	0.00299074061516029	0.0358533889769957	0.0315935803856695	91319/27248/7295/580/51465	5	DERL3, ERLEC1, TXN, BARD1, UBE2J1	GO_BP	Dengue_Upregulated	NA	NA
GO:1900101	regulation of endoplasmic reticulum unfolded protein response	5/596	32/18986	0.15625	4.9774538590604	4.05384619454812	0.00299074061516029	0.0358533889769957	0.0315935803856695	7494/11153/7466/578/3309	5	XBP1, FICD, WFS1, BAK1, HSPA5	GO_BP	Dengue_Upregulated	NA	NA
GO:0009225	nucleotide-sugar metabolic process	6/596	46/18986	0.130434782608696	4.15509191712868	3.85690116980828	0.00300564695038658	0.0359254842590585	0.0316571098916456	29925/6675/29926/55757/5238/2673	6	GMPPB, UAP1, GMPPA, UGGT2, PGM3, GFPT1	GO_BP	Dengue_Upregulated	NA	NA
GO:1902236	negative regulation of endoplasmic reticulum stress-induced intrinsic apoptotic signaling pathway	4/596	20/18986	0.2	6.37114093959732	4.32644551882466	0.00311984759195666	0.0365658397638772	0.0322213835543076	7494/55829/10525/7466	4	XBP1, SELENOS, HYOU1, WFS1	GO_BP	Dengue_Upregulated	NA	NA
GO:0006048	UDP-N-acetylglucosamine biosynthetic process	3/596	10/18986	0.3	9.55671140939597	4.87239080585278	0.00313162885106473	0.0365658397638772	0.0322213835543076	6675/5238/2673	3	UAP1, PGM3, GFPT1	GO_BP	Dengue_Upregulated	NA	NA
GO:0032329	serine transport	3/596	10/18986	0.3	9.55671140939597	4.87239080585278	0.00313162885106473	0.0365658397638772	0.0322213835543076	92745/6509/118980	3	SLC38A5, SLC1A4, SFXN2	GO_BP	Dengue_Upregulated	NA	NA
GO:0035561	regulation of chromatin binding	3/596	10/18986	0.3	9.55671140939597	4.87239080585278	0.00313162885106473	0.0365658397638772	0.0322213835543076	81620/51053/1663	3	CDT1, GMNN, DDX11	GO_BP	Dengue_Upregulated	NA	NA
GO:0036093	germ cell proliferation	3/596	10/18986	0.3	9.55671140939597	4.87239080585278	0.00313162885106473	0.0365658397638772	0.0322213835543076	7345/10549/8894	3	UCHL1, PRDX4, EIF2S2	GO_BP	Dengue_Upregulated	NA	NA
GO:0070862	negative regulation of protein exit from endoplasmic reticulum	3/596	10/18986	0.3	9.55671140939597	4.87239080585278	0.00313162885106473	0.0365658397638772	0.0322213835543076	91319/27248/51465	3	DERL3, ERLEC1, UBE2J1	GO_BP	Dengue_Upregulated	NA	NA
GO:1902423	regulation of attachment of mitotic spindle microtubules to kinetochore	3/596	10/18986	0.3	9.55671140939597	4.87239080585278	0.00313162885106473	0.0365658397638772	0.0322213835543076	983/9212/55143	3	CDK1, AURKB, CDCA8	GO_BP	Dengue_Upregulated	NA	NA
GO:1904667	negative regulation of ubiquitin protein ligase activity	3/596	10/18986	0.3	9.55671140939597	4.87239080585278	0.00313162885106473	0.0365658397638772	0.0322213835543076	4085/26271/1029	3	MAD2L1, FBXO5, CDKN2A	GO_BP	Dengue_Upregulated	NA	NA
GO:0009100	glycoprotein metabolic process	23/596	392/18986	0.0586734693877551	1.86908471442268	3.13008619946173	0.00319095776732668	0.0371512085878956	0.0327372036071555	3479/81618/29925/79586/91319/29071/4121/3703/8704/29926/27090/55757/9761/746/5238/6185/4247/29880/199857/55741/2673/58505/51465	23	IGF1, ITM2C, GMPPB, CHPF, DERL3, C1GALT1C1, MAN1A1, STT3A, B4GALT2, GMPPA, ST6GALNAC4, UGGT2, MLEC, TMEM258, PGM3, RPN2, MGAT2, ALG5, ALG14, EDEM2, GFPT1, OSTC, UBE2J1	GO_BP	Dengue_Upregulated	NA	NA
GO:0042771	intrinsic apoptotic signaling pathway in response to DNA damage by p53 class mediator	6/596	47/18986	0.127659574468085	4.06668570612595	3.78945925559311	0.00335584916910756	0.0388470792068612	0.0342315846476301	7161/4582/51065/23612/79915/675	6	TP73, MUC1, RPS27L, PHLDA3, ATAD5, BRCA2	GO_BP	Dengue_Upregulated	NA	NA
GO:0051205	protein insertion into membrane	6/596	47/18986	0.127659574468085	4.06668570612595	3.78945925559311	0.00335584916910756	0.0388470792068612	0.0342315846476301	9697/283820/9694/23420/79568/64108	6	TRAM2, NOMO2, EMC2, NOMO1, MAIP1, RTP4	GO_BP	Dengue_Upregulated	NA	NA
GO:0170039	proteinogenic amino acid metabolic process	13/596	174/18986	0.0747126436781609	2.38002391421739	3.29216290696651	0.00342605350697893	0.0393156313226374	0.0346444672050963	5831/26227/2731/29968/1503/445/4522/440/2653/2673/5723/5471/23657	13	PYCR1, PHGDH, GLDC, PSAT1, CTPS1, ASS1, MTHFD1, ASNS, GCSH, GFPT1, PSPH, PPAT, SLC7A11	GO_BP	Dengue_Upregulated	NA	NA
GO:0031571	mitotic G1 DNA damage checkpoint signaling	5/596	33/18986	0.151515151515152	4.82662192393736	3.96069235434748	0.003435251944775	0.0393156313226374	0.0346444672050963	51512/144455/4582/1017/51065	5	GTSE1, E2F7, MUC1, CDK2, RPS27L	GO_BP	Dengue_Upregulated	NA	NA
GO:0033032	regulation of myeloid cell apoptotic process	5/596	33/18986	0.151515151515152	4.82662192393736	3.96069235434748	0.003435251944775	0.0393156313226374	0.0346444672050963	1029/55829/3665/2621/23657	5	CDKN2A, SELENOS, IRF7, GAS6, SLC7A11	GO_BP	Dengue_Upregulated	NA	NA
GO:0044819	mitotic G1/S transition checkpoint signaling	5/596	33/18986	0.151515151515152	4.82662192393736	3.96069235434748	0.003435251944775	0.0393156313226374	0.0346444672050963	51512/144455/4582/1017/51065	5	GTSE1, E2F7, MUC1, CDK2, RPS27L	GO_BP	Dengue_Upregulated	NA	NA
GO:0098534	centriole assembly	6/596	48/18986	0.125	3.98196308724832	3.72386039945745	0.00373553362475544	0.0426315136836497	0.0375663833449982	6491/284403/10733/672/163786/1017	6	STIL, WDR62, PLK4, BRCA1, SASS6, CDK2	GO_BP	Dengue_Upregulated	NA	NA
GO:0009127	purine nucleoside monophosphate biosynthetic process	4/596	21/18986	0.19047619047619	6.06775327580697	4.18298447661161	0.00375941785359767	0.0426630565408275	0.0375941785359767	10606/100/2618/5471	4	PAICS, ADA, GART, PPAT	GO_BP	Dengue_Upregulated	NA	NA
GO:0036498	IRE1-mediated unfolded protein response	4/596	21/18986	0.19047619047619	6.06775327580697	4.18298447661161	0.00375941785359767	0.0426630565408275	0.0375941785359767	7494/11153/578/3309	4	XBP1, FICD, BAK1, HSPA5	GO_BP	Dengue_Upregulated	NA	NA
GO:0048599	oocyte development	7/596	64/18986	0.109375	3.48421770134228	3.58371682742872	0.00382872280921799	0.043327843555296	0.0381799809546668	9319/6790/3479/11144/26271/675/9985	7	TRIP13, AURKA, IGF1, DMC1, FBXO5, BRCA2, REC8	GO_BP	Dengue_Upregulated	NA	NA
GO:1902410	mitotic cytokinetic process	5/596	34/18986	0.147058823529412	4.68466245558626	3.87121426862885	0.00392530240013868	0.0442967086496097	0.0390337333645076	55165/10112/128239/1894/9585	5	CEP55, KIF20A, IQGAP3, ECT2, KIF20B	GO_BP	Dengue_Upregulated	NA	NA
GO:0009411	response to UV	12/596	157/18986	0.0764331210191083	2.43483093233018	3.24993365429912	0.00402409147369528	0.045285040539635	0.0399046396834407	993/9212/51514/9768/2237/5111/836/54962/1965/578/840/675	12	CDC25A, AURKB, DTL, PCLAF, FEN1, PCNA, CASP3, TIPIN, EIF2S1, BAK1, CASP7, BRCA2	GO_BP	Dengue_Upregulated	NA	NA
GO:0046822	regulation of nucleocytoplasmic transport	10/596	118/18986	0.0847457627118644	2.69963599135479	3.33404575003117	0.00403955618369902	0.0453327971726223	0.0399467222610237	983/7494/1894/1029/7531/7295/999/580/3429/2621	10	CDK1, XBP1, ECT2, CDKN2A, YWHAE, TXN, CDH1, BARD1, IFI27, GAS6	GO_BP	Dengue_Upregulated	NA	NA
GO:0042149	cellular response to glucose starvation	6/596	49/18986	0.122448979591837	3.90069853444734	3.66001286496412	0.00414616319300005	0.0455580265849586	0.0401451917431813	168620/7494/7532/440/8140/3309	6	BHLHA15, XBP1, YWHAG, ASNS, SLC7A5, HSPA5	GO_BP	Dengue_Upregulated	NA	NA
GO:0010569	regulation of double-strand break repair via homologous recombination	8/596	82/18986	0.0975609756097561	3.10787362907186	3.44359610903569	0.00417591191020956	0.0455580265849586	0.0401451917431813	5347/10721/5888/1111/55010/10635/8914/116028	8	PLK1, POLQ, RAD51, CHEK1, PARPBP, RAD51AP1, TIMELESS, RMI2	GO_BP	Dengue_Upregulated	NA	NA
GO:1901607	alpha-amino acid biosynthetic process	7/596	65/18986	0.107692307692308	3.43061435209086	3.53376983680412	0.00417737940360648	0.0455580265849586	0.0401451917431813	5831/26227/29968/445/4522/440/5723	7	PYCR1, PHGDH, PSAT1, ASS1, MTHFD1, ASNS, PSPH	GO_BP	Dengue_Upregulated	NA	NA
GO:0006188	IMP biosynthetic process	3/596	11/18986	0.272727272727273	8.68791946308725	4.59147095522875	0.00420622374163108	0.0455580265849586	0.0401451917431813	10606/2618/5471	3	PAICS, GART, PPAT	GO_BP	Dengue_Upregulated	NA	NA
GO:0006983	ER overload response	3/596	11/18986	0.272727272727273	8.68791946308725	4.59147095522875	0.00420622374163108	0.0455580265849586	0.0401451917431813	55829/7466/3309	3	SELENOS, WFS1, HSPA5	GO_BP	Dengue_Upregulated	NA	NA
GO:0009120	deoxyribonucleoside metabolic process	3/596	11/18986	0.272727272727273	8.68791946308725	4.59147095522875	0.00420622374163108	0.0455580265849586	0.0401451917431813	100/1841/7083	3	ADA, DTYMK, TK1	GO_BP	Dengue_Upregulated	NA	NA
GO:0033314	mitotic DNA replication checkpoint signaling	3/596	11/18986	0.272727272727273	8.68791946308725	4.59147095522875	0.00420622374163108	0.0455580265849586	0.0401451917431813	90381/63967/29980	3	TICRR, CLSPN, DONSON	GO_BP	Dengue_Upregulated	NA	NA
GO:0051987	positive regulation of attachment of spindle microtubules to kinetochore	3/596	11/18986	0.272727272727273	8.68791946308725	4.59147095522875	0.00420622374163108	0.0455580265849586	0.0401451917431813	9212/891/55143	3	AURKB, CCNB1, CDCA8	GO_BP	Dengue_Upregulated	NA	NA
GO:0070601	centromeric sister chromatid cohesion	3/596	11/18986	0.272727272727273	8.68791946308725	4.59147095522875	0.00420622374163108	0.0455580265849586	0.0401451917431813	699/701/151648	3	BUB1, BUB1B, SGO1	GO_BP	Dengue_Upregulated	NA	NA
GO:0090657	telomeric loop disassembly	3/596	11/18986	0.272727272727273	8.68791946308725	4.59147095522875	0.00420622374163108	0.0455580265849586	0.0401451917431813	9401/641/7517	3	RECQL4, BLM, XRCC3	GO_BP	Dengue_Upregulated	NA	NA
GO:1904668	positive regulation of ubiquitin protein ligase activity	3/596	11/18986	0.272727272727273	8.68791946308725	4.59147095522875	0.00420622374163108	0.0455580265849586	0.0401451917431813	991/5347/11065	3	CDC20, PLK1, UBE2C	GO_BP	Dengue_Upregulated	NA	NA
GO:1990918	double-strand break repair involved in meiotic recombination	3/596	11/18986	0.272727272727273	8.68791946308725	4.59147095522875	0.00420622374163108	0.0455580265849586	0.0401451917431813	5888/11144/83990	3	RAD51, DMC1, BRIP1	GO_BP	Dengue_Upregulated	NA	NA
GO:2000109	regulation of macrophage apoptotic process	3/596	11/18986	0.272727272727273	8.68791946308725	4.59147095522875	0.00420622374163108	0.0455580265849586	0.0401451917431813	1029/55829/3665	3	CDKN2A, SELENOS, IRF7	GO_BP	Dengue_Upregulated	NA	NA
GO:0000302	response to reactive oxygen species	14/596	200/18986	0.07	2.22989932885906	3.14778433188508	0.00438120675767747	0.0473264045481737	0.0417034653939352	6382/983/4233/4921/2146/5111/836/1894/5052/1719/140823/7295/51022/578	14	SDC1, CDK1, MET, DDR2, EZH2, PCNA, CASP3, ECT2, PRDX1, DHFR, ROMO1, TXN, GLRX2, BAK1	GO_BP	Dengue_Upregulated	NA	NA
GO:0048732	gland development	25/596	450/18986	0.0555555555555556	1.76976137211037	2.97503395053508	0.00439482245329479	0.0473468872301626	0.0417215144899452	79733/9133/4233/144455/7298/6790/857/128239/2146/5111/7494/4830/6729/55840/445/38/25807/34/100/999/8820/4939/3586/675/8140	25	E2F8, CCNB2, MET, E2F7, TYMS, AURKA, CAV1, IQGAP3, EZH2, PCNA, XBP1, NME1, SRP54, EAF2, ASS1, ACAT1, RHBDD3, ACADM, ADA, CDH1, HESX1, OAS2, IL10, BRCA2, SLC7A5	GO_BP	Dengue_Upregulated	NA	NA
GO:0000729	DNA double-strand break processing	4/596	22/18986	0.181818181818182	5.79194630872483	4.04851615348524	0.0044822913127761	0.0481607896372751	0.0424387156209652	1763/83990/5932/641	4	DNA2, BRIP1, RBBP8, BLM	GO_BP	Dengue_Upregulated	NA	NA
GO:2001234	negative regulation of apoptotic signaling pathway	16/596	244/18986	0.0655737704918033	2.08889866872043	3.08185342279872	0.00456968777712123	0.0489695984603973	0.0431514283462907	5831/3479/3070/4582/672/7494/220042/291/55829/10525/7466/8996/79915/2537/578/3586	16	PYCR1, IGF1, HELLS, MUC1, BRCA1, XBP1, DDIAS, SLC25A4, SELENOS, HYOU1, WFS1, NOL3, ATAD5, IFI6, BAK1, IL10	GO_BP	Dengue_Upregulated	NA	NA
hsa04110	Cell cycle	45/347	158/9397	0.284810126582278	7.71285521467917	16.6623131396405	3.45728404842778e-28	9.54210397366066e-26	8.37026664356198e-26	699/701/983/157570/995/991/890/113130/9133/9319/5347/90381/993/9212/7272/8318/9088/891/57082/10403/9232/1870/81620/1111/898/9134/4173/4171/23594/4085/5111/4175/151648/26271/1029/7531/4176/1017/1031/7532/4174/8317/4172/1663/9700	45	BUB1, BUB1B, CDK1, ESCO2, CDC25C, CDC20, CCNA2, CDCA5, CCNB2, TRIP13, PLK1, TICRR, CDC25A, AURKB, TTK, CDC45, PKMYT1, CCNB1, KNL1, NDC80, PTTG1, E2F2, CDT1, CHEK1, CCNE1, CCNE2, MCM4, MCM2, ORC6, MAD2L1, PCNA, MCM6, SGO1, FBXO5, CDKN2A, YWHAE, MCM7, CDK2, CDKN2C, YWHAG, MCM5, CDC7, MCM3, DDX11, ESPL1	KEGG	Dengue_Upregulated	Cellular Processes	Cell growth and death
hsa03030	DNA replication	17/347	36/9397	0.472222222222222	12.7881043868076	13.8754172775692	1.36036714597848e-15	1.8773066614503e-13	1.64676022934237e-13	5427/4173/2237/4171/1763/5111/4175/5984/5983/10535/4176/6119/4174/5557/4172/5985/5558	17	POLE2, MCM4, FEN1, MCM2, DNA2, PCNA, MCM6, RFC4, RFC3, RNASEH2A, MCM7, RPA3, MCM5, PRIM1, MCM3, RFC5, PRIM2	KEGG	Dengue_Upregulated	Genetic Information Processing	Replication and repair
hsa04141	Protein processing in endoplasmic reticulum	31/347	175/9397	0.177142857142857	4.79715109098394	9.92833209566595	2.05362503471557e-13	1.88933503193833e-11	1.65731143152485e-11	81567/9601/3998/91319/7494/10130/9871/4121/23480/27248/3703/55829/6747/55757/746/10952/10525/6185/51128/55741/6748/7466/6400/1965/58505/578/811/51726/10802/51465/3309	31	TXNDC5, PDIA4, LMAN1, DERL3, XBP1, PDIA6, SEC24D, MAN1A1, SEC61G, ERLEC1, STT3A, SELENOS, SSR3, UGGT2, TMEM258, SEC61B, HYOU1, RPN2, SAR1B, EDEM2, SSR4, WFS1, SEL1L, EIF2S1, OSTC, BAK1, CALR, DNAJB11, SEC24A, UBE2J1, HSPA5	KEGG	Dengue_Upregulated	Genetic Information Processing	Folding, sorting and degradation
hsa03460	Fanconi anemia pathway	15/347	54/9397	0.277777777777778	7.52241434518092	9.41182929866472	5.59664682016331e-10	3.86168630591268e-08	3.38744412799358e-08	5888/146956/29089/672/55215/83990/378708/6119/641/55120/2189/353497/5889/116028/675	15	RAD51, EME1, UBE2T, BRCA1, FANCI, BRIP1, CENPS, RPA3, BLM, FANCL, FANCG, POLN, RAD51C, RMI2, BRCA2	KEGG	Dengue_Upregulated	Genetic Information Processing	Replication and repair
hsa03440	Homologous recombination	13/347	41/9397	0.317073170731707	8.58656076474309	9.53243196494057	1.31219138960847e-09	7.24329647063874e-08	6.35376883389363e-08	8438/5888/146956/7516/672/83990/5932/6119/641/7517/580/5889/675	13	RAD54L, RAD51, EME1, XRCC2, BRCA1, BRIP1, RBBP8, RPA3, BLM, XRCC3, BARD1, RAD51C, BRCA2	KEGG	Dengue_Upregulated	Genetic Information Processing	Replication and repair
hsa04114	Oocyte meiosis	22/347	138/9397	0.159420289855072	4.31721171114731	7.68674798986087	5.67259483722196e-09	2.6093936251221e-07	2.2889417764229e-07	699/983/995/991/9133/5347/9088/891/6790/9232/3479/898/9134/4085/151648/286151/26271/7531/1017/7532/9700/9985	22	BUB1, CDK1, CDC25C, CDC20, CCNB2, PLK1, PKMYT1, CCNB1, AURKA, PTTG1, IGF1, CCNE1, CCNE2, MAD2L1, SGO1, FBXO43, FBXO5, YWHAE, CDK2, YWHAG, ESPL1, REC8	KEGG	Dengue_Upregulated	Cellular Processes	Cell growth and death
hsa04115	p53 signaling pathway	14/347	75/9397	0.186666666666667	5.05506243996158	6.90375832798126	4.8945866515513e-07	1.92986559404023e-05	1.69286455617564e-05	6241/983/9133/51512/891/3479/7161/1111/898/9134/836/1029/1017/84883	14	RRM2, CDK1, CCNB2, GTSE1, CCNB1, IGF1, TP73, CHEK1, CCNE1, CCNE2, CASP3, CDKN2A, CDK2, AIFM2	KEGG	Dengue_Upregulated	Cellular Processes	Cell growth and death
hsa00670	One carbon pool by folate	9/347	39/9397	0.230769230769231	6.24939037907338	6.43223060149926	9.13979706904951e-06	0.000315322998882208	0.000276599121826498	160428/7298/2731/501/1719/4522/2618/2653/10797	9	ALDH1L2, TYMS, GLDC, ALDH7A1, DHFR, MTHFD1, GART, GCSH, MTHFD2	KEGG	Dengue_Upregulated	Metabolism	Metabolism of cofactors and vitamins
hsa03060	Protein export	8/347	31/9397	0.258064516129032	6.98856558520033	6.53940947526217	1.19428761513424e-05	0.000366248201974501	0.000321270352609212	90701/6729/23480/58477/29100/9789/10952/3309	8	SEC11C, SRP54, SEC61G, SRPRB, TMEM208, SPCS2, SEC61B, HSPA5	KEGG	Dengue_Upregulated	Genetic Information Processing	Folding, sorting and degradation
hsa03050	Proteasome	9/347	46/9397	0.195652173913043	5.29839619095351	5.72226915886688	3.78114719474406e-05	0.00104359662574936	0.000915435636622246	5684/5701/143471/5693/5718/5706/10213/5686/51371	9	PSMA3, PSMC2, PSMA8, PSMB5, PSMD12, PSMC6, PSMD14, PSMA5, POMP	KEGG	Dengue_Upregulated	Genetic Information Processing	Folding, sorting and degradation
hsa03430	Mismatch repair	6/347	23/9397	0.260869565217391	7.06452825460469	5.70177951089338	0.000143763686566664	0.00360716159021812	0.00316417683352467	9156/5111/5984/5983/6119/5985	6	EXO1, PCNA, RFC4, RFC3, RPA3, RFC5	KEGG	Dengue_Upregulated	Genetic Information Processing	Replication and repair
hsa03410	Base excision repair	8/347	44/9397	0.181818181818182	4.92376211684569	5.10817177131309	0.00017636077409804	0.00397176531719371	0.00348400466420501	5427/2237/55247/5111/5984/5983/10038/5985	8	POLE2, FEN1, NEIL3, PCNA, RFC4, RFC3, PARP2, RFC5	KEGG	Dengue_Upregulated	Genetic Information Processing	Replication and repair
hsa04914	Progesterone-mediated oocyte maturation	13/347	110/9397	0.118181818181818	3.2004453759497	4.54549478373765	0.000197276261317225	0.00397176531719371	0.00348400466420501	699/983/995/890/9133/5347/993/9088/891/6790/3479/4085/1017	13	BUB1, CDK1, CDC25C, CCNA2, CCNB2, PLK1, CDC25A, PKMYT1, CCNB1, AURKA, IGF1, MAD2L1, CDK2	KEGG	Dengue_Upregulated	Organismal Systems	Endocrine system
hsa00513	Various types of N-glycan biosynthesis	8/347	45/9397	0.177777777777778	4.81434518091579	5.02210688848799	0.000207698972628432	0.00397176531719371	0.00348400466420501	4121/3703/8704/746/6185/4247/199857/58505	8	MAN1A1, STT3A, B4GALT2, TMEM258, RPN2, MGAT2, ALG14, OSTC	KEGG	Dengue_Upregulated	Metabolism	Glycan biosynthesis and metabolism
hsa00510	N-Glycan biosynthesis	9/347	57/9397	0.157894736842105	4.27589868041863	4.85742834381364	0.000215856810717049	0.00397176531719371	0.00348400466420501	4121/3703/8704/746/6185/4247/29880/199857/58505	9	MAN1A1, STT3A, B4GALT2, TMEM258, RPN2, MGAT2, ALG5, ALG14, OSTC	KEGG	Dengue_Upregulated	Metabolism	Glycan biosynthesis and metabolism
hsa04814	Motor proteins	18/347	194/9397	0.0927835051546392	2.51264149261713	4.16854136066563	0.000292496724889987	0.00504556850435227	0.00442593728451954	24137/9928/11004/10112/3833/1062/3832/9493/56992/81930/7283/347240/140465/4642/9585/4629/10376/203068	18	KIF4A, KIF14, KIF2C, KIF20A, KIFC1, CENPE, KIF11, KIF23, KIF15, KIF18A, TUBG1, KIF24, MYL6B, MYO1D, KIF20B, MYH11, TUBA1B, TUBB	KEGG	Dengue_Upregulated	Cellular Processes	Cell motility
hsa05012	Parkinson disease	22/347	268/9397	0.082089552238806	2.22304185126242	3.97748970045201	0.000371682381439686	0.00603437278102079	0.00529330945703578	100532726/7345/836/7494/291/5684/5701/23516/143471/5693/5718/7295/5706/10213/4709/1965/10376/5686/203068/4729/51465/3309	22	NDUFC2-KCTD14, UCHL1, CASP3, XBP1, SLC25A4, PSMA3, PSMC2, SLC39A14, PSMA8, PSMB5, PSMD12, TXN, PSMC6, PSMD14, NDUFB3, EIF2S1, TUBA1B, PSMA5, TUBB, NDUFV2, UBE2J1, HSPA5	KEGG	Dengue_Upregulated	Human Diseases	Neurodegenerative disease
hsa01232	Nucleotide metabolism	10/347	85/9397	0.117647058823529	3.18596372266486	3.96408429781409	0.00110242377338164	0.0169038311918518	0.0148279220981156	6241/7298/4830/6240/1503/654364/100/1841/102157402/7083	10	RRM2, TYMS, NME1, RRM1, CTPS1, NME1-NME2, ADA, DTYMK, AK6, TK1	KEGG	Dengue_Upregulated	Metabolism	Global and overview maps
hsa05020	Prion disease	21/347	275/9397	0.0763636363636364	2.06798008907519	3.51962521837712	0.00127920532166612	0.0185821404620973	0.016300123212366	100532726/857/714/836/291/5684/3915/5701/143471/5693/5718/5706/10213/4709/1965/10376/5686/203068/713/4729/3309	21	NDUFC2-KCTD14, CAV1, C1QC, CASP3, SLC25A4, PSMA3, LAMC1, PSMC2, PSMA8, PSMB5, PSMD12, PSMC6, PSMD14, NDUFB3, EIF2S1, TUBA1B, PSMA5, TUBB, C1QB, NDUFV2, HSPA5	KEGG	Dengue_Upregulated	Human Diseases	Neurodegenerative disease
hsa00240	Pyrimidine metabolism	8/347	59/9397	0.135593220338983	3.67195818883407	4.03125880749207	0.00136359695036438	0.0188176379150284	0.0165066999254635	6241/7298/4830/6240/1503/654364/1841/7083	8	RRM2, TYMS, NME1, RRM1, CTPS1, NME1-NME2, DTYMK, TK1	KEGG	Dengue_Upregulated	Metabolism	Nucleotide metabolism
hsa04218	Cellular senescence	14/347	157/9397	0.089171974522293	2.41483874520457	3.50052139880396	0.00197746826940244	0.0259895829692892	0.0227978797976221	983/890/9133/2305/993/891/4605/1870/1111/898/9134/291/1029/1017	14	CDK1, CCNA2, CCNB2, FOXM1, CDC25A, CCNB1, MYBL2, E2F2, CHEK1, CCNE1, CCNE2, SLC25A4, CDKN2A, CDK2	KEGG	Dengue_Upregulated	Cellular Processes	Cell growth and death
hsa05222	Small cell lung cancer	10/347	93/9397	0.10752688172043	2.91190232716681	3.62814200613455	0.00219437451196316	0.0275294256955378	0.0241486190311735	1870/898/1164/9134/2335/836/3915/1163/1017/578	10	E2F2, CCNE1, CKS2, CCNE2, FN1, CASP3, LAMC1, CKS1B, CDK2, BAK1	KEGG	Dengue_Upregulated	Human Diseases	Cancer: specific types
hsa01200	Carbon metabolism	11/347	116/9397	0.0948275862068965	2.5679966212859	3.32727489098597	0.00365287426050294	0.0419349667301327	0.0367850585352041	26227/2731/29968/26275/38/3418/2271/84693/2653/3419/5723	11	PHGDH, GLDC, PSAT1, HIBCH, ACAT1, IDH2, FH, MCEE, GCSH, IDH3A, PSPH	KEGG	Dengue_Upregulated	Metabolism	Global and overview maps
hsa00260	Glycine, serine and threonine metabolism	6/347	41/9397	0.146341463414634	3.96302804526604	3.72301285491198	0.00365852536036232	0.0419349667301327	0.0367850585352041	26227/2731/29968/501/2653/5723	6	PHGDH, GLDC, PSAT1, ALDH7A1, GCSH, PSPH	KEGG	Dengue_Upregulated	Metabolism	Amino acid metabolism
hsa05169	Epstein-Barr virus infection	16/347	205/9397	0.0780487804878049	2.11361495747522	3.1565954781318	0.0037984571313526	0.0419349667301327	0.0367850585352041	890/1870/898/9134/836/5701/1017/5718/5706/10213/3627/9636/3665/4939/578/811	16	CCNA2, E2F2, CCNE1, CCNE2, CASP3, PSMC2, CDK2, PSMD12, PSMC6, PSMD14, CXCL10, ISG15, IRF7, OAS2, BAK1, CALR	KEGG	Dengue_Upregulated	Human Diseases	Infectious disease: viral
hsa01240	Biosynthesis of cofactors	13/347	154/9397	0.0844155844155844	2.28603241139264	3.15077760419726	0.00453961773022855	0.0481897882131954	0.0422717440466626	8836/29925/29968/4830/1503/1719/29926/3145/51805/654364/4522/102157402/10797	13	GGH, GMPPB, PSAT1, NME1, CTPS1, DHFR, GMPPA, HMBS, COQ3, NME1-NME2, MTHFD1, AK6, MTHFD2	KEGG	Dengue_Upregulated	Metabolism	Global and overview maps
GO:0002237	response to molecule of bacterial origin	55/728	375/18986	0.146666666666667	3.82501831501832	11.0330715875609	8.25498881850467e-18	3.29661354738868e-14	2.4478021535535e-14	7128/4792/80149/57162/3656/64332/8767/2204/10865/11221/114548/4791/4793/8754/10804/3663/5142/9261/7538/5581/55122/10318/5914/7189/22904/7097/6868/9373/148022/3965/4317/4067/2353/196/7124/64127/2634/5970/8915/133/1051/11213/114769/4057/671/10221/2213/3627/6347/2048/3586/840/1267/8140/2635	55	TNFAIP3, NFKBIA, ZC3H12A, PELI1, IRAK2, NFKBIZ, RIPK2, FCAR, ARID5A, DUSP10, NLRP3, NFKB2, NFKBIB, ADAM9, GJB6, IRF5, PDE4B, MAPKAPK2, ZFP36, PRKCE, AKIRIN2, TNIP1, RARA, TRAF6, SBNO2, TLR2, ADAM17, PLAA, TICAM1, LGALS9, MMP8, LYN, FOS, AHR, TNF, NOD2, GBP2, RELA, BCL10, ADM, CEBPB, IRAK3, CARD16, LTF, BPI, TRIB1, FCGR2B, CXCL10, CCL2, EPHB2, IL10, CASP7, CNP, SLC7A5, GBP3	GO_BP	Chikungunya_Upregulated	NA	NA
GO:0045088	regulation of innate immune response	62/728	470/18986	0.131914893617021	3.44029693710545	10.6970101221169	1.30275184642904e-17	3.29661354738868e-14	2.4478021535535e-14	7128/4792/57162/2069/3656/64332/342510/4814/8767/3659/9683/11221/114548/285852/9261/57169/5581/55122/2867/164/10318/7189/7097/5770/51296/121260/148022/3965/26253/373509/253943/7376/92610/634/4067/5272/7124/64127/2634/29110/8878/5970/8915/3304/912/56829/11213/5608/81622/10211/4057/57413/2213/441168/4671/11274/5468/81030/9636/3430/3665/9447	62	TNFAIP3, NFKBIA, PELI1, EREG, IRAK2, NFKBIZ, CD300E, NINJ1, RIPK2, IRF1, N4BP1, DUSP10, NLRP3, TREML4, MAPKAPK2, ZNFX1, PRKCE, AKIRIN2, FFAR2, AP1G1, TNIP1, TRAF6, TLR2, PTPN1, SLC15A3, SLC15A4, TICAM1, LGALS9, CLEC4E, USP50, YTHDF3, NR1H2, TIFA, CEACAM1, LYN, SERPINB9, TNF, NOD2, GBP2, TBK1, SQSTM1, RELA, BCL10, HSPA1B, CD1D, ZC3HAV1, IRAK3, MAP2K6, UNC93B1, FLOT1, LTF, TMIGD3, FCGR2B, CALHM6, N…	GO_BP	Chikungunya_Upregulated	NA	NA
GO:0071216	cellular response to biotic stimulus	45/728	269/18986	0.16728624535316	4.36277012949875	11.0917376788363	5.57369584796882e-17	7.9578858224065e-14	5.90889097972966e-14	7128/4792/80149/3656/64332/8767/2204/84919/10865/114548/4793/8754/1649/5142/7538/5581/10318/5914/7189/22904/7097/9373/148022/4317/4067/196/7124/64127/2634/5970/8915/11213/114769/4057/671/10221/2213/3627/6347/2048/3586/840/8140/2635/3309	45	TNFAIP3, NFKBIA, ZC3H12A, IRAK2, NFKBIZ, RIPK2, FCAR, PPP1R15B, ARID5A, NLRP3, NFKBIB, ADAM9, DDIT3, PDE4B, ZFP36, PRKCE, TNIP1, RARA, TRAF6, SBNO2, TLR2, PLAA, TICAM1, MMP8, LYN, AHR, TNF, NOD2, GBP2, RELA, BCL10, IRAK3, CARD16, LTF, BPI, TRIB1, FCGR2B, CXCL10, CCL2, EPHB2, IL10, CASP7, SLC7A5, GBP3, HSPA5	GO_BP	Chikungunya_Upregulated	NA	NA
GO:0032496	response to lipopolysaccharide	52/728	354/18986	0.146892655367232	3.83091202582728	10.7360037766219	6.28957583276546e-17	7.9578858224065e-14	5.90889097972966e-14	7128/4792/80149/57162/3656/64332/8767/2204/10865/11221/114548/4791/4793/8754/10804/5142/9261/7538/5581/55122/10318/5914/7189/22904/7097/6868/9373/148022/3965/4317/4067/2353/7124/64127/2634/5970/8915/133/1051/11213/114769/4057/671/10221/3627/6347/2048/3586/840/1267/8140/2635	52	TNFAIP3, NFKBIA, ZC3H12A, PELI1, IRAK2, NFKBIZ, RIPK2, FCAR, ARID5A, DUSP10, NLRP3, NFKB2, NFKBIB, ADAM9, GJB6, PDE4B, MAPKAPK2, ZFP36, PRKCE, AKIRIN2, TNIP1, RARA, TRAF6, SBNO2, TLR2, ADAM17, PLAA, TICAM1, LGALS9, MMP8, LYN, FOS, TNF, NOD2, GBP2, RELA, BCL10, ADM, CEBPB, IRAK3, CARD16, LTF, BPI, TRIB1, CXCL10, CCL2, EPHB2, IL10, CASP7, CNP, SLC7A5, GBP3	GO_BP	Chikungunya_Upregulated	NA	NA
GO:0071219	cellular response to molecule of bacterial origin	42/728	242/18986	0.173553719008264	4.52622377622378	11.0237867555309	1.60278102765609e-16	1.6223349561935e-13	1.20461647762784e-13	7128/4792/80149/3656/64332/8767/2204/10865/114548/4793/8754/5142/7538/5581/10318/5914/7189/22904/7097/9373/148022/4317/4067/196/7124/64127/2634/5970/8915/11213/114769/4057/671/10221/2213/3627/6347/2048/3586/840/8140/2635	42	TNFAIP3, NFKBIA, ZC3H12A, IRAK2, NFKBIZ, RIPK2, FCAR, ARID5A, NLRP3, NFKBIB, ADAM9, PDE4B, ZFP36, PRKCE, TNIP1, RARA, TRAF6, SBNO2, TLR2, PLAA, TICAM1, MMP8, LYN, AHR, TNF, NOD2, GBP2, RELA, BCL10, IRAK3, CARD16, LTF, BPI, TRIB1, FCGR2B, CXCL10, CCL2, EPHB2, IL10, CASP7, SLC7A5, GBP3	GO_BP	Chikungunya_Upregulated	NA	NA
GO:0050727	regulation of inflammatory response	57/728	438/18986	0.13013698630137	3.39392970043655	10.1214863449867	5.23236220019526e-16	4.20926117380296e-13	3.12546145248528e-13	7128/4792/4192/8870/9536/64332/135/4814/8877/2865/9314/11221/114548/284207/9021/27342/1326/353514/7538/2867/10318/22904/7097/5138/7525/79651/6348/10769/4317/9180/253260/4067/196/7124/64127/718/2634/5598/3956/5970/2000/1051/5008/114769/3600/3458/2213/4671/838/11274/5468/81030/3430/3586/3949/9447/2635	57	TNFAIP3, NFKBIA, MDK, IER3, PTGES, NFKBIZ, ADORA2A, NINJ1, SPHK1, FFAR3, KLF4, DUSP10, NLRP3, METRNL, SOCS3, RABGEF1, MAP3K8, LILRA5, ZFP36, FFAR2, TNIP1, SBNO2, TLR2, PDE2A, YES1, RHBDF2, CCL3, PLK2, MMP8, OSMR, RICTOR, LYN, AHR, TNF, NOD2, C3, GBP2, MAPK7, LGALS1, RELA, ELF4, CEBPB, OSM, CARD16, IL15, IFNG, FCGR2B, NAIP, CASP5, USP18, PPARG, ZBP1, IFI35, IL10, LDLR, AIM2, GBP3	GO_BP	Chikungunya_Upregulated	NA	NA
GO:0071222	cellular response to lipopolysaccharide	40/728	228/18986	0.175438596491228	4.57538075959129	10.8452819106187	5.82193799972747e-16	4.20926117380296e-13	3.12546145248528e-13	7128/4792/80149/3656/64332/8767/2204/10865/114548/4793/8754/5142/7538/5581/10318/5914/7189/22904/7097/9373/148022/4317/4067/7124/64127/2634/5970/8915/11213/114769/4057/671/10221/3627/6347/2048/3586/840/8140/2635	40	TNFAIP3, NFKBIA, ZC3H12A, IRAK2, NFKBIZ, RIPK2, FCAR, ARID5A, NLRP3, NFKBIB, ADAM9, PDE4B, ZFP36, PRKCE, TNIP1, RARA, TRAF6, SBNO2, TLR2, PLAA, TICAM1, MMP8, LYN, TNF, NOD2, GBP2, RELA, BCL10, IRAK3, CARD16, LTF, BPI, TRIB1, CXCL10, CCL2, EPHB2, IL10, CASP7, SLC7A5, GBP3	GO_BP	Chikungunya_Upregulated	NA	NA
GO:0007249	canonical NF-kappaB signal transduction	47/728	327/18986	0.143730886850153	3.74845414524314	10.0106569419592	4.81137999425545e-15	3.04379926886586e-12	2.26008244467e-12	7128/4792/80149/5187/57162/3656/7422/8767/10475/602/9314/5966/4791/4793/84270/10342/5971/5581/10318/7189/7097/148022/3965/10769/6398/9618/92610/7088/7124/10616/64127/29110/8878/3956/5970/8915/51246/10758/56829/11213/3162/10010/114769/10211/4057/147699/11040	47	TNFAIP3, NFKBIA, ZC3H12A, PER1, PELI1, IRAK2, VEGFA, RIPK2, TRIM38, BCL3, KLF4, REL, NFKB2, NFKBIB, CARD19, TFG, RELB, PRKCE, TNIP1, TRAF6, TLR2, TICAM1, LGALS9, PLK2, SECTM1, TRAF4, TIFA, TLE1, TNF, RBCK1, NOD2, TBK1, SQSTM1, LGALS1, RELA, BCL10, SHISA5, TRAF3IP2, ZC3HAV1, IRAK3, HMOX1, TANK, CARD16, FLOT1, LTF, PPM1N, PIM2	GO_BP	Chikungunya_Upregulated	NA	NA
GO:0002221	pattern recognition receptor signaling pathway	41/728	278/18986	0.147482014388489	3.84628231480749	9.54621212885879	1.15671892347574e-13	6.50461607967859e-11	4.8298088383724e-11	7128/4792/57162/3656/64332/4814/8767/3659/114548/285852/9261/5581/2867/10318/7189/7097/51296/121260/148022/26253/373509/92610/4067/7124/64127/2634/29110/8878/5970/8915/3304/56829/11213/5608/81622/10211/4057/4671/3430/3665/9447	41	TNFAIP3, NFKBIA, PELI1, IRAK2, NFKBIZ, NINJ1, RIPK2, IRF1, NLRP3, TREML4, MAPKAPK2, PRKCE, FFAR2, TNIP1, TRAF6, TLR2, SLC15A3, SLC15A4, TICAM1, CLEC4E, USP50, TIFA, LYN, TNF, NOD2, GBP2, TBK1, SQSTM1, RELA, BCL10, HSPA1B, ZC3HAV1, IRAK3, MAP2K6, UNC93B1, FLOT1, LTF, NAIP, IFI35, IRF7, AIM2	GO_BP	Chikungunya_Upregulated	NA	NA
GO:0009615	response to virus	52/728	425/18986	0.122352941176471	3.1909243697479	9.12148513564381	1.29572108823819e-13	6.5576444275735e-11	4.86918345790563e-11	7128/54541/80149/3091/10475/3659/602/114548/3964/3663/10379/57169/55509/10577/7189/7097/10488/4277/148022/3965/10625/7124/2634/29110/5970/3460/22978/10758/56829/3459/11213/10010/81622/3600/3458/7852/11274/3627/2537/3429/10561/81030/4599/9636/3669/3665/4939/811/9447/11040/2635/64108	52	TNFAIP3, DDIT4, ZC3H12A, HIF1A, TRIM38, IRF1, BCL3, NLRP3, LGALS8, IRF5, IRF9, ZNFX1, BATF3, NPC2, TRAF6, TLR2, CREB3, MICB, TICAM1, LGALS9, IVNS1ABP, TNF, GBP2, TBK1, RELA, IFNGR2, NT5C2, TRAF3IP2, ZC3HAV1, IFNGR1, IRAK3, TANK, UNC93B1, IL15, IFNG, CXCR4, USP18, CXCL10, IFI6, IFI27, IFI44, ZBP1, MX1, ISG15, ISG20, IRF7, OAS2, CALR, AIM2, PIM2, GBP3, RTP4	GO_BP	Chikungunya_Upregulated	NA	NA
GO:0043122	regulation of canonical NF-kappaB signal transduction	43/728	305/18986	0.140983606557377	3.67680598090434	9.41046627141926	1.42553286137093e-13	6.55874710127114e-11	4.87000221540115e-11	7128/4792/80149/5187/57162/3656/7422/8767/10475/9314/5966/4793/84270/10342/5581/10318/7189/148022/3965/10769/6398/9618/92610/7088/7124/10616/64127/29110/8878/3956/5970/8915/51246/10758/56829/11213/3162/10010/114769/10211/4057/147699/11040	43	TNFAIP3, NFKBIA, ZC3H12A, PER1, PELI1, IRAK2, VEGFA, RIPK2, TRIM38, KLF4, REL, NFKBIB, CARD19, TFG, PRKCE, TNIP1, TRAF6, TICAM1, LGALS9, PLK2, SECTM1, TRAF4, TIFA, TLE1, TNF, RBCK1, NOD2, TBK1, SQSTM1, LGALS1, RELA, BCL10, SHISA5, TRAF3IP2, ZC3HAV1, IRAK3, HMOX1, TANK, CARD16, FLOT1, LTF, PPM1N, PIM2	GO_BP	Chikungunya_Upregulated	NA	NA
GO:0002697	regulation of immune effector process	50/728	410/18986	0.121951219512195	3.18044760117931	8.91262985942202	4.41938446965656e-13	1.86387540007765e-10	1.38396513655034e-10	3383/80149/8013/969/84807/64332/8767/2865/10865/11221/114548/27342/4092/3663/9261/2867/164/5914/9846/7189/6813/121260/4277/148022/3965/6398/634/4067/5272/196/7124/64127/718/3956/7158/8915/912/4189/23529/11213/8809/3458/3726/10538/2213/441168/2048/3586/51465/8140	50	ICAM1, ZC3H12A, NR4A3, CD69, NFKBID, NFKBIZ, RIPK2, FFAR3, ARID5A, DUSP10, NLRP3, RABGEF1, SMAD7, IRF5, MAPKAPK2, FFAR2, AP1G1, RARA, GAB2, TRAF6, STXBP2, SLC15A4, MICB, TICAM1, LGALS9, SECTM1, CEACAM1, LYN, SERPINB9, AHR, TNF, NOD2, C3, LGALS1, TP53BP1, BCL10, CD1D, DNAJB9, CLCF1, IRAK3, IL18R1, IFNG, JUNB, BATF, FCGR2B, CALHM6, EPHB2, IL10, UBE2J1, SLC7A5	GO_BP	Chikungunya_Upregulated	NA	NA
GO:0002218	activation of innate immune response	43/728	317/18986	0.135646687697161	3.5376208964537	9.09788062771341	5.48717188096463e-13	2.136198222274e-10	1.58617033320192e-10	7128/4792/57162/3656/64332/4814/8767/3659/114548/285852/9261/57169/5581/2867/10318/7189/7097/51296/121260/148022/26253/373509/92610/4067/7124/64127/2634/29110/8878/5970/8915/3304/56829/11213/5608/81622/10211/4057/4671/81030/3430/3665/9447	43	TNFAIP3, NFKBIA, PELI1, IRAK2, NFKBIZ, NINJ1, RIPK2, IRF1, NLRP3, TREML4, MAPKAPK2, ZNFX1, PRKCE, FFAR2, TNIP1, TRAF6, TLR2, SLC15A3, SLC15A4, TICAM1, CLEC4E, USP50, TIFA, LYN, TNF, NOD2, GBP2, TBK1, SQSTM1, RELA, BCL10, HSPA1B, ZC3HAV1, IRAK3, MAP2K6, UNC93B1, FLOT1, LTF, NAIP, ZBP1, IFI35, IRF7, AIM2	GO_BP	Chikungunya_Upregulated	NA	NA
GO:0050729	positive regulation of inflammatory response	30/728	162/18986	0.185185185185185	4.82956857956858	9.77452789696098	6.22565498519593e-13	2.25057427714833e-10	1.67109686444733e-10	4792/4192/64332/4814/2865/114548/1326/353514/2867/10318/7097/5138/6348/4317/9180/7124/718/2634/3956/1051/5008/3600/3458/4671/838/81030/3430/3949/9447/2635	30	NFKBIA, MDK, NFKBIZ, NINJ1, FFAR3, NLRP3, MAP3K8, LILRA5, FFAR2, TNIP1, TLR2, PDE2A, CCL3, MMP8, OSMR, TNF, C3, GBP2, LGALS1, CEBPB, OSM, IL15, IFNG, NAIP, CASP5, ZBP1, IFI35, LDLR, AIM2, GBP3	GO_BP	Chikungunya_Upregulated	NA	NA
GO:0002758	innate immune response-activating signaling pathway	41/728	297/18986	0.138047138047138	3.60022385022385	9.01862479407013	1.07573887253272e-12	3.42421422384251e-10	2.54254823347118e-10	7128/4792/57162/3656/64332/4814/8767/3659/114548/285852/9261/5581/2867/10318/7189/7097/51296/121260/148022/26253/373509/92610/4067/7124/64127/2634/29110/8878/5970/8915/3304/56829/11213/5608/81622/10211/4057/4671/3430/3665/9447	41	TNFAIP3, NFKBIA, PELI1, IRAK2, NFKBIZ, NINJ1, RIPK2, IRF1, NLRP3, TREML4, MAPKAPK2, PRKCE, FFAR2, TNIP1, TRAF6, TLR2, SLC15A3, SLC15A4, TICAM1, CLEC4E, USP50, TIFA, LYN, TNF, NOD2, GBP2, TBK1, SQSTM1, RELA, BCL10, HSPA1B, ZC3HAV1, IRAK3, MAP2K6, UNC93B1, FLOT1, LTF, NAIP, IFI35, IRF7, AIM2	GO_BP	Chikungunya_Upregulated	NA	NA
GO:0060759	regulation of response to cytokine stimulus	33/728	199/18986	0.165829145728643	4.32476945165387	9.41464058776323	1.09941085208655e-12	3.42421422384251e-10	2.54254823347118e-10	7128/3557/3656/3091/8767/8877/100130733/9314/27342/1435/9261/7097/5770/6868/84888/4317/253943/7376/5598/29110/3304/7850/11213/10010/114769/7852/4671/11274/5468/81030/9636/3665/2621	33	TNFAIP3, IL1RN, IRAK2, HIF1A, RIPK2, SPHK1, LRRC70, KLF4, RABGEF1, CSF1, MAPKAPK2, TLR2, PTPN1, ADAM17, SPPL2A, MMP8, YTHDF3, NR1H2, MAPK7, TBK1, HSPA1B, IL1R2, IRAK3, TANK, CARD16, CXCR4, NAIP, USP18, PPARG, ZBP1, ISG15, IRF7, GAS6	GO_BP	Chikungunya_Upregulated	NA	NA
GO:0002274	myeloid leukocyte activation	37/728	247/18986	0.149797570850202	3.90667126395871	9.18154098453122	1.1502003913322e-12	3.42421422384251e-10	2.54254823347118e-10	80149/8013/133396/8877/2204/2207/8754/27342/5971/23210/1435/5581/55509/9846/7189/22904/7097/6813/148022/3965/6348/3937/4317/4067/7124/3460/10758/3459/284021/3600/671/3458/10538/2213/3430/3586/3949	37	ZC3H12A, NR4A3, IL31RA, SPHK1, FCAR, FCER1G, ADAM9, RABGEF1, RELB, JMJD6, CSF1, PRKCE, BATF3, GAB2, TRAF6, SBNO2, TLR2, STXBP2, TICAM1, LGALS9, CCL3, LCP2, MMP8, LYN, TNF, IFNGR2, TRAF3IP2, IFNGR1, MILR1, IL15, BPI, IFNG, BATF, FCGR2B, IFI35, IL10, LDLR	GO_BP	Chikungunya_Upregulated	NA	NA
GO:0045089	positive regulation of innate immune response	47/728	387/18986	0.121447028423773	3.16729846381009	8.60149215310958	2.64228593101641e-12	7.42922727604113e-10	5.51635132966583e-10	7128/4792/57162/2069/3656/64332/4814/8767/3659/114548/285852/9261/57169/5581/55122/2867/164/10318/7189/7097/51296/121260/148022/26253/373509/92610/4067/7124/64127/2634/29110/8878/5970/8915/3304/912/56829/11213/5608/81622/10211/4057/4671/81030/3430/3665/9447	47	TNFAIP3, NFKBIA, PELI1, EREG, IRAK2, NFKBIZ, NINJ1, RIPK2, IRF1, NLRP3, TREML4, MAPKAPK2, ZNFX1, PRKCE, AKIRIN2, FFAR2, AP1G1, TNIP1, TRAF6, TLR2, SLC15A3, SLC15A4, TICAM1, CLEC4E, USP50, TIFA, LYN, TNF, NOD2, GBP2, TBK1, SQSTM1, RELA, BCL10, HSPA1B, CD1D, ZC3HAV1, IRAK3, MAP2K6, UNC93B1, FLOT1, LTF, NAIP, ZBP1, IFI35, IRF7, AIM2	GO_BP	Chikungunya_Upregulated	NA	NA
GO:1903706	regulation of hemopoiesis	49/728	433/18986	0.113163972286374	2.95127909042459	8.20163911364668	1.21094947782329e-11	3.22558700382298e-09	2.39506351015465e-09	4792/80149/4192/969/3091/9308/7071/84807/64332/8767/91/3659/11221/114548/8651/4092/1435/7538/9935/5914/7189/3398/10385/3965/6348/10519/634/4067/7704/2353/7124/182/3956/1499/3304/64115/1051/2200/4057/3600/10221/3458/3726/10538/2213/9636/3665/3586/2621	49	NFKBIA, ZC3H12A, MDK, CD69, HIF1A, CD83, KLF10, NFKBID, NFKBIZ, RIPK2, ACVR1B, IRF1, DUSP10, NLRP3, SOCS1, SMAD7, CSF1, ZFP36, MAFB, RARA, TRAF6, ID2, BTN2A2, LGALS9, CCL3, CIB1, CEACAM1, LYN, ZBTB16, FOS, TNF, JAG1, LGALS1, CTNNB1, HSPA1B, VSIR, CEBPB, FBN1, LTF, IL15, TRIB1, IFNG, JUNB, BATF, FCGR2B, ISG15, IRF7, IL10, GAS6	GO_BP	Chikungunya_Upregulated	NA	NA
GO:0002366	leukocyte activation involved in immune response	40/728	315/18986	0.126984126984127	3.31170416884703	8.26129504019921	2.92396690308161e-11	7.399098248248e-09	5.49397991789544e-09	3383/80149/4192/8013/969/84807/64332/8767/602/2207/114548/9021/27342/4092/5971/5581/164/5914/9846/22904/6813/121260/148022/3965/6348/26253/634/4067/7124/3956/7158/23529/284021/8809/3458/3726/10538/2213/3430/3586	40	ICAM1, ZC3H12A, MDK, NR4A3, CD69, NFKBID, NFKBIZ, RIPK2, BCL3, FCER1G, NLRP3, SOCS3, RABGEF1, SMAD7, RELB, PRKCE, AP1G1, RARA, GAB2, SBNO2, STXBP2, SLC15A4, TICAM1, LGALS9, CCL3, CLEC4E, CEACAM1, LYN, TNF, LGALS1, TP53BP1, CLCF1, MILR1, IL18R1, IFNG, JUNB, BATF, FCGR2B, IFI35, IL10	GO_BP	Chikungunya_Upregulated	NA	NA
GO:0002833	positive regulation of response to biotic stimulus	47/728	416/18986	0.112980769230769	2.94650121513102	8.01566912090852	3.40670601490763e-11	8.2101614959274e-09	6.09621076351893e-09	7128/4792/57162/2069/3656/64332/4814/8767/3659/114548/285852/9261/57169/5581/55122/2867/164/10318/7189/7097/51296/121260/148022/26253/373509/92610/4067/7124/64127/2634/29110/8878/5970/8915/3304/912/56829/11213/5608/81622/10211/4057/4671/81030/3430/3665/9447	47	TNFAIP3, NFKBIA, PELI1, EREG, IRAK2, NFKBIZ, NINJ1, RIPK2, IRF1, NLRP3, TREML4, MAPKAPK2, ZNFX1, PRKCE, AKIRIN2, FFAR2, AP1G1, TNIP1, TRAF6, TLR2, SLC15A3, SLC15A4, TICAM1, CLEC4E, USP50, TIFA, LYN, TNF, NOD2, GBP2, TBK1, SQSTM1, RELA, BCL10, HSPA1B, CD1D, ZC3HAV1, IRAK3, MAP2K6, UNC93B1, FLOT1, LTF, NAIP, ZBP1, IFI35, IRF7, AIM2	GO_BP	Chikungunya_Upregulated	NA	NA
GO:0002263	cell activation involved in immune response	40/728	319/18986	0.125391849529781	3.2701780977643	8.16511669830508	4.33349037396742e-11	9.96899762847688e-09	7.40218212204005e-09	3383/80149/4192/8013/969/84807/64332/8767/602/2207/114548/9021/27342/4092/5971/5581/164/5914/9846/22904/6813/121260/148022/3965/6348/26253/634/4067/7124/3956/7158/23529/284021/8809/3458/3726/10538/2213/3430/3586	40	ICAM1, ZC3H12A, MDK, NR4A3, CD69, NFKBID, NFKBIZ, RIPK2, BCL3, FCER1G, NLRP3, SOCS3, RABGEF1, SMAD7, RELB, PRKCE, AP1G1, RARA, GAB2, SBNO2, STXBP2, SLC15A4, TICAM1, LGALS9, CCL3, CLEC4E, CEACAM1, LYN, TNF, LGALS1, TP53BP1, CLCF1, MILR1, IL18R1, IFNG, JUNB, BATF, FCGR2B, IFI35, IL10	GO_BP	Chikungunya_Upregulated	NA	NA
GO:0002429	immune response-activating cell surface receptor signaling pathway	41/728	336/18986	0.12202380952381	3.18234072475144	8.05929711413747	5.83953524716998e-11	1.24800279693921e-08	9.26667287528568e-09	7128/4792/80149/8013/57162/3656/84807/64332/4814/8767/2207/27342/5142/5581/2867/7189/7097/9473/1997/7525/4277/148022/10385/3937/10603/634/4067/5144/25865/10616/64127/718/29110/8878/5970/8915/8525/4057/2213/3430/952	41	TNFAIP3, NFKBIA, ZC3H12A, NR4A3, PELI1, IRAK2, NFKBID, NFKBIZ, NINJ1, RIPK2, FCER1G, RABGEF1, PDE4B, PRKCE, FFAR2, TRAF6, TLR2, THEMIS2, ELF1, YES1, MICB, TICAM1, BTN2A2, LCP2, SH2B2, CEACAM1, LYN, PDE4D, PRKD2, RBCK1, NOD2, C3, TBK1, SQSTM1, RELA, BCL10, DGKZ, LTF, FCGR2B, IFI35, CD38	GO_BP	Chikungunya_Upregulated	NA	NA
GO:0071706	tumor necrosis factor superfamily cytokine production	30/728	193/18986	0.155440414507772	4.05383476627	8.51472295172831	6.27874528885470e-11	1.24800279693921e-08	9.26667287528568e-09	7128/80149/8767/602/10865/353514/9261/7538/5914/7097/6868/148022/3965/6348/4317/64127/8915/2000/64115/3459/11213/4057/671/3458/2213/2048/4939/3586/2621/51465	30	TNFAIP3, ZC3H12A, RIPK2, BCL3, ARID5A, LILRA5, MAPKAPK2, ZFP36, RARA, TLR2, ADAM17, TICAM1, LGALS9, CCL3, MMP8, NOD2, BCL10, ELF4, VSIR, IFNGR1, IRAK3, LTF, BPI, IFNG, FCGR2B, EPHB2, OAS2, IL10, GAS6, UBE2J1	GO_BP	Chikungunya_Upregulated	NA	NA
GO:1903555	regulation of tumor necrosis factor superfamily cytokine production	30/728	193/18986	0.155440414507772	4.05383476627	8.51472295172831	6.27874528885470e-11	1.24800279693921e-08	9.26667287528568e-09	7128/80149/8767/602/10865/353514/9261/7538/5914/7097/6868/148022/3965/6348/4317/64127/8915/2000/64115/3459/11213/4057/671/3458/2213/2048/4939/3586/2621/51465	30	TNFAIP3, ZC3H12A, RIPK2, BCL3, ARID5A, LILRA5, MAPKAPK2, ZFP36, RARA, TLR2, ADAM17, TICAM1, LGALS9, CCL3, MMP8, NOD2, BCL10, ELF4, VSIR, IFNGR1, IRAK3, LTF, BPI, IFNG, FCGR2B, EPHB2, OAS2, IL10, GAS6, UBE2J1	GO_BP	Chikungunya_Upregulated	NA	NA
GO:1902105	regulation of leukocyte differentiation	41/728	337/18986	0.121661721068249	3.17289757720025	8.03657164355769	6.41139551875508e-11	1.24800279693921e-08	9.26667287528568e-09	80149/4192/969/9308/7071/84807/64332/8767/3659/11221/114548/8651/4092/1435/9935/5914/7189/3398/10385/3965/6348/634/4067/7704/2353/7124/3956/1499/64115/1051/2200/4057/3600/10221/3458/3726/10538/2213/3665/3586/2621	41	ZC3H12A, MDK, CD69, CD83, KLF10, NFKBID, NFKBIZ, RIPK2, IRF1, DUSP10, NLRP3, SOCS1, SMAD7, CSF1, MAFB, RARA, TRAF6, ID2, BTN2A2, LGALS9, CCL3, CEACAM1, LYN, ZBTB16, FOS, TNF, LGALS1, CTNNB1, VSIR, CEBPB, FBN1, LTF, IL15, TRIB1, IFNG, JUNB, BATF, FCGR2B, IRF7, IL10, GAS6	GO_BP	Chikungunya_Upregulated	NA	NA
GO:0030098	lymphocyte differentiation	47/728	426/18986	0.110328638497653	2.87733451994015	7.82531571902253	7.73374129680225e-11	1.44964684085615e-08	1.07639206353154e-08	80149/4192/969/9308/84807/64332/8767/3659/602/2207/11221/114548/8651/9021/4092/5971/23210/9935/10461/5914/222487/6868/3398/10385/3965/1316/26253/4783/7704/6722/3956/1499/10758/912/64115/4189/23529/80758/3600/8809/3458/3726/10538/2213/578/3586/2621	47	ZC3H12A, MDK, CD69, CD83, NFKBID, NFKBIZ, RIPK2, IRF1, BCL3, FCER1G, DUSP10, NLRP3, SOCS1, SOCS3, SMAD7, RELB, JMJD6, MAFB, MERTK, RARA, ADGRG3, ADAM17, ID2, BTN2A2, LGALS9, KLF6, CLEC4E, NFIL3, ZBTB16, SRF, LGALS1, CTNNB1, TRAF3IP2, CD1D, VSIR, DNAJB9, CLCF1, PRR7, IL15, IL18R1, IFNG, JUNB, BATF, FCGR2B, BAK1, IL10, GAS6	GO_BP	Chikungunya_Upregulated	NA	NA
GO:0002768	immune response-regulating cell surface receptor signaling pathway	43/728	369/18986	0.116531165311653	3.03909437446023	7.89841682667517	8.85455600473001e-11	1.60046099785495e-08	1.18837462168745e-08	7128/4792/80149/8013/57162/3656/84807/64332/4814/8767/2204/2207/27342/5142/5581/2867/7189/7097/9473/1997/7525/4277/148022/10385/3937/26253/10603/634/4067/5144/25865/10616/64127/718/29110/8878/5970/8915/8525/4057/2213/3430/952	43	TNFAIP3, NFKBIA, ZC3H12A, NR4A3, PELI1, IRAK2, NFKBID, NFKBIZ, NINJ1, RIPK2, FCAR, FCER1G, RABGEF1, PDE4B, PRKCE, FFAR2, TRAF6, TLR2, THEMIS2, ELF1, YES1, MICB, TICAM1, BTN2A2, LCP2, CLEC4E, SH2B2, CEACAM1, LYN, PDE4D, PRKD2, RBCK1, NOD2, C3, TBK1, SQSTM1, RELA, BCL10, DGKZ, LTF, FCGR2B, IFI35, CD38	GO_BP	Chikungunya_Upregulated	NA	NA
GO:0002819	regulation of adaptive immune response	32/728	221/18986	0.144796380090498	3.77624185768982	8.28940844731502	9.67800148066418e-11	1.68897812047039e-08	1.25410037335648e-08	7128/80149/969/84807/64332/8767/3659/10865/11221/114548/4092/55122/7189/121260/4277/6398/634/196/7124/64127/718/3956/7158/912/23529/8809/3726/10538/2213/2048/3665/3586	32	TNFAIP3, ZC3H12A, CD69, NFKBID, NFKBIZ, RIPK2, IRF1, ARID5A, DUSP10, NLRP3, SMAD7, AKIRIN2, TRAF6, SLC15A4, MICB, SECTM1, CEACAM1, AHR, TNF, NOD2, C3, LGALS1, TP53BP1, CD1D, CLCF1, IL18R1, JUNB, BATF, FCGR2B, EPHB2, IRF7, IL10	GO_BP	Chikungunya_Upregulated	NA	NA
GO:0001959	regulation of cytokine-mediated signaling pathway	29/728	187/18986	0.155080213903743	4.04444085326438	8.3542094519126	1.38636299622371e-10	2.3387943746294e-08	1.73660206895391e-08	7128/3557/3656/3091/8767/8877/27342/1435/9261/5770/6868/84888/4317/253943/7376/29110/3304/7850/11213/10010/114769/7852/4671/11274/5468/81030/9636/3665/2621	29	TNFAIP3, IL1RN, IRAK2, HIF1A, RIPK2, SPHK1, RABGEF1, CSF1, MAPKAPK2, PTPN1, ADAM17, SPPL2A, MMP8, YTHDF3, NR1H2, TBK1, HSPA1B, IL1R2, IRAK3, TANK, CARD16, CXCR4, NAIP, USP18, PPARG, ZBP1, ISG15, IRF7, GAS6	GO_BP	Chikungunya_Upregulated	NA	NA
GO:0032640	tumor necrosis factor production	29/728	188/18986	0.154255319148936	4.02292787000234	8.31754723016784	1.58078928006649e-10	2.50011704575515e-08	1.85638741113071e-08	7128/80149/8767/602/10865/353514/9261/7538/5914/7097/6868/148022/3965/6348/4317/64127/2000/64115/3459/11213/4057/671/3458/2213/2048/4939/3586/2621/51465	29	TNFAIP3, ZC3H12A, RIPK2, BCL3, ARID5A, LILRA5, MAPKAPK2, ZFP36, RARA, TLR2, ADAM17, TICAM1, LGALS9, CCL3, MMP8, NOD2, ELF4, VSIR, IFNGR1, IRAK3, LTF, BPI, IFNG, FCGR2B, EPHB2, OAS2, IL10, GAS6, UBE2J1	GO_BP	Chikungunya_Upregulated	NA	NA
GO:0032680	regulation of tumor necrosis factor production	29/728	188/18986	0.154255319148936	4.02292787000234	8.31754723016784	1.58078928006649e-10	2.50011704575515e-08	1.85638741113071e-08	7128/80149/8767/602/10865/353514/9261/7538/5914/7097/6868/148022/3965/6348/4317/64127/2000/64115/3459/11213/4057/671/3458/2213/2048/4939/3586/2621/51465	29	TNFAIP3, ZC3H12A, RIPK2, BCL3, ARID5A, LILRA5, MAPKAPK2, ZFP36, RARA, TLR2, ADAM17, TICAM1, LGALS9, CCL3, MMP8, NOD2, ELF4, VSIR, IFNGR1, IRAK3, LTF, BPI, IFNG, FCGR2B, EPHB2, OAS2, IL10, GAS6, UBE2J1	GO_BP	Chikungunya_Upregulated	NA	NA
GO:0051092	positive regulation of NF-kappaB transcription factor activity	23/728	122/18986	0.188524590163934	4.91665916051162	8.66608990141356	2.14858631819695e-10	3.29515010799842e-08	2.44671552024342e-08	3656/8767/10475/8877/114548/7189/7097/3965/10519/25865/7124/10616/64127/5970/8915/3304/11213/114769/4057/8809/3556/9447/9175	23	IRAK2, RIPK2, TRIM38, SPHK1, NLRP3, TRAF6, TLR2, LGALS9, CIB1, PRKD2, TNF, RBCK1, NOD2, RELA, BCL10, HSPA1B, IRAK3, CARD16, LTF, IL18R1, IL1RAP, AIM2, MAP3K13	GO_BP	Chikungunya_Upregulated	NA	NA
GO:0002440	production of molecular mediator of immune response	32/728	230/18986	0.139130434782609	3.62847587195413	8.00833422125978	2.75861052644648e-10	4.10627290421931e-08	3.0489905818619e-08	8013/64332/8767/2865/10865/114548/27342/4092/3663/9261/2867/7189/121260/148022/6398/7124/64127/54210/7158/8915/10758/4189/23529/11213/8809/10538/2213/441168/2048/3586/51465/8140	32	NR4A3, NFKBIZ, RIPK2, FFAR3, ARID5A, NLRP3, RABGEF1, SMAD7, IRF5, MAPKAPK2, FFAR2, TRAF6, SLC15A4, TICAM1, SECTM1, TNF, NOD2, TREM1, TP53BP1, BCL10, TRAF3IP2, DNAJB9, CLCF1, IRAK3, IL18R1, BATF, FCGR2B, CALHM6, EPHB2, IL10, UBE2J1, SLC7A5	GO_BP	Chikungunya_Upregulated	NA	NA
GO:0002573	myeloid leukocyte differentiation	33/728	247/18986	0.133603238866397	3.48432842461183	7.84745200891536	4.2620960358252e-10	6.16299086780324e-08	4.57614521741232e-08	133396/7071/7422/8651/5971/1435/56975/55509/9935/5914/9846/7189/22904/7097/5138/3398/6348/634/537/4067/2353/7124/1499/1051/2200/4057/3600/10221/3458/3726/10538/5468/3665	33	IL31RA, KLF10, VEGFA, SOCS1, RELB, CSF1, FAM20C, BATF3, MAFB, RARA, GAB2, TRAF6, SBNO2, TLR2, PDE2A, ID2, CCL3, CEACAM1, ATP6AP1, LYN, FOS, TNF, CTNNB1, CEBPB, FBN1, LTF, IL15, TRIB1, IFNG, JUNB, BATF, PPARG, IRF7	GO_BP	Chikungunya_Upregulated	NA	NA
GO:0051235	maintenance of location	40/728	345/18986	0.115942028985507	3.02372989329511	7.57481237824569	4.7316696714713e-10	6.48482161266558e-08	4.81511104674885e-08	4792/4794/80149/8204/1649/10226/134429/5581/29923/123/10577/57674/2867/5756/10488/1066/10938/6348/30001/2717/7376/4067/5144/3099/2760/9168/7124/10616/718/9446/3638/5552/2200/1756/3627/5468/811/3586/3309/5031	40	NFKBIA, NFKBIE, ZC3H12A, NRIP1, DDIT3, PLIN3, STARD4, PRKCE, HILPDA, PLIN2, NPC2, RNF213, FFAR2, TWF1, CREB3, CES1, EHD1, CCL3, ERO1A, GLA, NR1H2, LYN, PDE4D, HK2, GM2A, TMSB10, TNF, RBCK1, C3, GSTO1, INSIG1, SRGN, FBN1, DMD, CXCL10, PPARG, CALR, IL10, HSPA5, P2RY6	GO_BP	Chikungunya_Upregulated	NA	NA
GO:1903320	regulation of protein modification by small protein conjugation or removal	33/728	248/18986	0.133064516129032	3.47027871322226	7.81906040348276	4.74092866367568e-10	6.48482161266558e-08	4.81511104674885e-08	7128/80149/57162/3091/8767/8877/9683/123879/4092/5581/10318/7189/9373/2034/148022/51256/10625/10616/10253/64127/83932/8878/5970/1499/8915/3304/8864/254170/10010/7321/91947/9636/3309	33	TNFAIP3, ZC3H12A, PELI1, HIF1A, RIPK2, SPHK1, N4BP1, DCUN1D3, SMAD7, PRKCE, TNIP1, TRAF6, PLAA, EPAS1, TICAM1, TBC1D7, IVNS1ABP, RBCK1, SPRY2, NOD2, SPRTN, SQSTM1, RELA, CTNNB1, BCL10, HSPA1B, PER2, FBXO33, TANK, UBE2D1, ARRDC4, ISG15, HSPA5	GO_BP	Chikungunya_Upregulated	NA	NA
GO:0002367	cytokine production involved in immune response	23/728	127/18986	0.181102362204724	4.72308990222376	8.40602045727354	4.95669485028459e-10	6.60153490455008e-08	4.90177302368864e-08	8013/8767/2865/10865/114548/27342/4092/3663/9261/2867/7189/148022/6398/7124/64127/54210/8915/11213/8809/441168/3586/51465/8140	23	NR4A3, RIPK2, FFAR3, ARID5A, NLRP3, RABGEF1, SMAD7, IRF5, MAPKAPK2, FFAR2, TRAF6, TICAM1, SECTM1, TNF, NOD2, TREM1, BCL10, IRAK3, IL18R1, CALHM6, IL10, UBE2J1, SLC7A5	GO_BP	Chikungunya_Upregulated	NA	NA
GO:0050867	positive regulation of cell activation	43/728	391/18986	0.10997442455243	2.86809673702257	7.45305005945562	5.57883191492572e-10	7.23960726190746e-08	5.37555463867337e-08	4192/8013/57162/5618/9308/1026/84807/64332/8767/11221/114548/8651/1326/353514/5341/55122/5914/7189/7525/148022/10385/3965/6348/4317/4067/7704/7124/64127/3956/7158/8915/1141/912/64115/23529/8660/3600/3458/6347/2048/3586/2621/952	43	MDK, NR4A3, PELI1, PRLR, CD83, CDKN1A, NFKBID, NFKBIZ, RIPK2, DUSP10, NLRP3, SOCS1, MAP3K8, LILRA5, PLEK, AKIRIN2, RARA, TRAF6, YES1, TICAM1, BTN2A2, LGALS9, CCL3, MMP8, LYN, ZBTB16, TNF, NOD2, LGALS1, TP53BP1, BCL10, CHRNB2, CD1D, VSIR, CLCF1, IRS2, IL15, IFNG, CCL2, EPHB2, IL10, GAS6, CD38	GO_BP	Chikungunya_Upregulated	NA	NA
GO:0051090	regulation of DNA-binding transcription factor activity	41/728	363/18986	0.112947658402204	2.9456376956377	7.47368607533361	6.34538832483304e-10	8.02850257799501e-08	5.96132534727736e-08	3397/7128/4792/4794/80149/3656/8767/10475/8877/602/114548/8553/1649/7189/222487/7097/10488/3398/3965/10519/200186/8896/25865/7124/6722/10616/64127/7158/5970/8915/3304/11213/114769/4057/8809/57413/10221/3556/3586/9447/9175	41	ID1, TNFAIP3, NFKBIA, NFKBIE, ZC3H12A, IRAK2, RIPK2, TRIM38, SPHK1, BCL3, NLRP3, BHLHE40, DDIT3, TRAF6, ADGRG3, TLR2, CREB3, ID2, LGALS9, CIB1, CRTC2, BUD31, PRKD2, TNF, SRF, RBCK1, NOD2, TP53BP1, RELA, BCL10, HSPA1B, IRAK3, CARD16, LTF, IL18R1, TMIGD3, TRIB1, IL1RAP, IL10, AIM2, MAP3K13	GO_BP	Chikungunya_Upregulated	NA	NA
GO:0051607	defense response to virus	38/728	320/18986	0.11875	3.09696085164835	7.55412331564674	6.53019310283877e-10	8.06080665694317e-08	5.9853117784684e-08	7128/54541/80149/10475/3659/3663/10379/57169/7189/7097/10488/4277/148022/7124/2634/29110/5970/3460/22978/10758/56829/10010/81622/3600/3458/11274/3627/2537/3429/81030/4599/9636/3669/3665/4939/9447/2635/64108	38	TNFAIP3, DDIT4, ZC3H12A, TRIM38, IRF1, IRF5, IRF9, ZNFX1, TRAF6, TLR2, CREB3, MICB, TICAM1, TNF, GBP2, TBK1, RELA, IFNGR2, NT5C2, TRAF3IP2, ZC3HAV1, TANK, UNC93B1, IL15, IFNG, USP18, CXCL10, IFI6, IFI27, ZBP1, MX1, ISG15, ISG20, IRF7, OAS2, AIM2, GBP3, RTP4	GO_BP	Chikungunya_Upregulated	NA	NA
GO:0002752	cell surface pattern recognition receptor signaling pathway	18/728	79/18986	0.227848101265823	5.942203366254	8.78956201662801	7.99989817482914e-10	9.0144572419249e-08	6.69341660243386e-08	7128/4792/57162/3656/4814/8767/5581/2867/7189/7097/148022/4067/64127/29110/8878/5970/4057/3430	18	TNFAIP3, NFKBIA, PELI1, IRAK2, NINJ1, RIPK2, PRKCE, FFAR2, TRAF6, TLR2, TICAM1, LYN, NOD2, TBK1, SQSTM1, RELA, LTF, IFI35	GO_BP	Chikungunya_Upregulated	NA	NA
GO:1901873	regulation of post-translational protein modification	33/728	253/18986	0.130434782608696	3.401696129957	7.67925415386771	8.00011330391357e-10	9.0144572419249e-08	6.69341660243386e-08	7128/80149/57162/3091/8767/8877/9683/123879/4092/5581/10318/7189/9373/2034/148022/51256/10625/10616/10253/64127/83932/8878/5970/1499/8915/3304/8864/254170/10010/7321/91947/9636/3309	33	TNFAIP3, ZC3H12A, PELI1, HIF1A, RIPK2, SPHK1, N4BP1, DCUN1D3, SMAD7, PRKCE, TNIP1, TRAF6, PLAA, EPAS1, TICAM1, TBC1D7, IVNS1ABP, RBCK1, SPRY2, NOD2, SPRTN, SQSTM1, RELA, CTNNB1, BCL10, HSPA1B, PER2, FBXO33, TANK, UBE2D1, ARRDC4, ISG15, HSPA5	GO_BP	Chikungunya_Upregulated	NA	NA
GO:0032612	interleukin-1 production	23/728	130/18986	0.176923076923077	4.61409551986475	8.25640345895202	8.0152257634187e-10	9.0144572419249e-08	6.69341660243386e-08	7128/80149/8767/8877/114548/2864/353514/3965/6348/373509/634/7124/64127/5970/7850/2000/1992/114769/3458/4671/3586/2621/9447	23	TNFAIP3, ZC3H12A, RIPK2, SPHK1, NLRP3, FFAR1, LILRA5, LGALS9, CCL3, USP50, CEACAM1, TNF, NOD2, RELA, IL1R2, ELF4, SERPINB1, CARD16, IFNG, NAIP, IL10, GAS6, AIM2	GO_BP	Chikungunya_Upregulated	NA	NA
GO:0032652	regulation of interleukin-1 production	23/728	130/18986	0.176923076923077	4.61409551986475	8.25640345895202	8.0152257634187e-10	9.0144572419249e-08	6.69341660243386e-08	7128/80149/8767/8877/114548/2864/353514/3965/6348/373509/634/7124/64127/5970/7850/2000/1992/114769/3458/4671/3586/2621/9447	23	TNFAIP3, ZC3H12A, RIPK2, SPHK1, NLRP3, FFAR1, LILRA5, LGALS9, CCL3, USP50, CEACAM1, TNF, NOD2, RELA, IL1R2, ELF4, SERPINB1, CARD16, IFNG, NAIP, IL10, GAS6, AIM2	GO_BP	Chikungunya_Upregulated	NA	NA
GO:0002696	positive regulation of leukocyte activation	41/728	371/18986	0.110512129380054	2.88211990166168	7.31050048966376	1.22266678801028e-09	1.34519926393914e-07	9.98837627733798e-08	4192/8013/57162/5618/9308/1026/84807/64332/8767/11221/114548/8651/1326/55122/5914/7189/7525/148022/10385/3965/6348/4317/4067/7704/7124/64127/3956/7158/8915/1141/912/64115/23529/8660/3600/3458/6347/2048/3586/2621/952	41	MDK, NR4A3, PELI1, PRLR, CD83, CDKN1A, NFKBID, NFKBIZ, RIPK2, DUSP10, NLRP3, SOCS1, MAP3K8, AKIRIN2, RARA, TRAF6, YES1, TICAM1, BTN2A2, LGALS9, CCL3, MMP8, LYN, ZBTB16, TNF, NOD2, LGALS1, TP53BP1, BCL10, CHRNB2, CD1D, VSIR, CLCF1, IRS2, IL15, IFNG, CCL2, EPHB2, IL10, GAS6, CD38	GO_BP	Chikungunya_Upregulated	NA	NA
GO:0042327	positive regulation of phosphorylation	48/728	479/18986	0.100208768267223	2.61341164055152	7.14149800558838	1.28560821788839e-09	1.38122719229006e-07	1.02558909233156e-07	5618/133396/374/2069/1026/1839/7422/8767/8877/30844/8754/5329/3985/1453/57600/57826/353514/7189/23533/5770/6868/338773/7525/3937/94056/51429/253260/10519/9618/4067/7124/10253/64127/718/29110/8915/9294/5008/2887/9094/10211/2200/4057/3600/5571/3458/2621/9175	48	PRLR, IL31RA, AREG, EREG, CDKN1A, HBEGF, VEGFA, RIPK2, SPHK1, EHD4, ADAM9, PLAUR, LIMK2, CSNK1D, FNIP2, RAP2C, LILRA5, TRAF6, PIK3R5, PTPN1, ADAM17, TMEM119, YES1, LCP2, SYAP1, SNX9, RICTOR, CIB1, TRAF4, LYN, TNF, SPRY2, NOD2, C3, TBK1, BCL10, S1PR2, OSM, GRB10, UNC119, FLOT1, FBN1, LTF, IL15, PRKAG1, IFNG, GAS6, MAP3K13	GO_BP	Chikungunya_Upregulated	NA	NA
GO:0140895	cell surface toll-like receptor signaling pathway	17/728	72/18986	0.236111111111111	6.15769993894994	8.75538034913455	1.30999615154956e-09	1.38122719229006e-07	1.02558909233156e-07	7128/4792/57162/3656/4814/8767/5581/7189/7097/148022/4067/64127/29110/8878/5970/4057/3430	17	TNFAIP3, NFKBIA, PELI1, IRAK2, NINJ1, RIPK2, PRKCE, TRAF6, TLR2, TICAM1, LYN, NOD2, TBK1, SQSTM1, RELA, LTF, IFI35	GO_BP	Chikungunya_Upregulated	NA	NA
GO:0002292	T cell differentiation involved in immune response	19/728	92/18986	0.206521739130435	5.38601887243192	8.42067378559879	1.60852357513602e-09	1.66137506403335e-07	1.23360454634492e-07	80149/969/84807/64332/8767/602/2207/114548/9021/4092/5971/5914/3965/26253/3956/8809/3458/3726/10538	19	ZC3H12A, CD69, NFKBID, NFKBIZ, RIPK2, BCL3, FCER1G, NLRP3, SOCS3, SMAD7, RELB, RARA, LGALS9, CLEC4E, LGALS1, IL18R1, IFNG, JUNB, BATF	GO_BP	Chikungunya_Upregulated	NA	NA
GO:0051091	positive regulation of DNA-binding transcription factor activity	29/728	208/18986	0.139423076923077	3.63610788250211	7.63333933172371	1.8064296660043e-09	1.82846810792955e-07	1.3576745068706e-07	3656/8767/10475/8877/114548/1649/7189/7097/3965/10519/200186/8896/25865/7124/6722/10616/64127/7158/5970/8915/3304/11213/114769/4057/8809/3556/3586/9447/9175	29	IRAK2, RIPK2, TRIM38, SPHK1, NLRP3, DDIT3, TRAF6, TLR2, LGALS9, CIB1, CRTC2, BUD31, PRKD2, TNF, SRF, RBCK1, NOD2, TP53BP1, RELA, BCL10, HSPA1B, IRAK3, CARD16, LTF, IL18R1, IL1RAP, IL10, AIM2, MAP3K13	GO_BP	Chikungunya_Upregulated	NA	NA
GO:0002700	regulation of production of molecular mediator of immune response	28/728	196/18986	0.142857142857143	3.7256671899529	7.65917268060577	1.97019256715695e-09	1.95297444187983e-07	1.45012297497083e-07	8013/8767/2865/10865/114548/27342/4092/3663/9261/2867/7189/121260/148022/6398/7124/64127/7158/8915/4189/23529/11213/8809/2213/441168/2048/3586/51465/8140	28	NR4A3, RIPK2, FFAR3, ARID5A, NLRP3, RABGEF1, SMAD7, IRF5, MAPKAPK2, FFAR2, TRAF6, SLC15A4, TICAM1, SECTM1, TNF, NOD2, TP53BP1, BCL10, DNAJB9, CLCF1, IRAK3, IL18R1, FCGR2B, CALHM6, EPHB2, IL10, UBE2J1, SLC7A5	GO_BP	Chikungunya_Upregulated	NA	NA
GO:0002286	T cell activation involved in immune response	23/728	136/18986	0.169117647058824	4.41053248222366	7.97040438212537	2.00661274407728e-09	1.95297444187983e-07	1.45012297497083e-07	3383/80149/4192/969/84807/64332/8767/602/2207/114548/9021/4092/5971/5914/3965/26253/634/3956/8809/3458/3726/10538/2213	23	ICAM1, ZC3H12A, MDK, CD69, NFKBID, NFKBIZ, RIPK2, BCL3, FCER1G, NLRP3, SOCS3, SMAD7, RELB, RARA, LGALS9, CLEC4E, CEACAM1, LGALS1, IL18R1, IFNG, JUNB, BATF, FCGR2B	GO_BP	Chikungunya_Upregulated	NA	NA
GO:0001934	positive regulation of protein phosphorylation	46/728	455/18986	0.101098901098901	2.63662601135129	7.05586249381895	2.16218243693448e-09	2.05933973711387e-07	1.52910135535863e-07	5618/133396/374/2069/1026/1839/7422/8767/8877/30844/8754/5329/3985/1453/57600/57826/353514/7189/23533/5770/6868/338773/7525/3937/94056/51429/253260/10519/9618/4067/7124/10253/64127/718/29110/9294/5008/9094/10211/2200/4057/3600/5571/3458/2621/9175	46	PRLR, IL31RA, AREG, EREG, CDKN1A, HBEGF, VEGFA, RIPK2, SPHK1, EHD4, ADAM9, PLAUR, LIMK2, CSNK1D, FNIP2, RAP2C, LILRA5, TRAF6, PIK3R5, PTPN1, ADAM17, TMEM119, YES1, LCP2, SYAP1, SNX9, RICTOR, CIB1, TRAF4, LYN, TNF, SPRY2, NOD2, C3, TBK1, S1PR2, OSM, UNC119, FLOT1, FBN1, LTF, IL15, PRKAG1, IFNG, GAS6, MAP3K13	GO_BP	Chikungunya_Upregulated	NA	NA
GO:0097191	extrinsic apoptotic signaling pathway	31/728	236/18986	0.13135593220339	3.42571940771093	7.48756003208062	2.19728009887668e-09	2.05933973711387e-07	1.52910135535863e-07	467/7128/3383/64332/91/9314/4000/85450/6498/4170/2923/597/10519/50486/51330/56616/7124/10616/5598/2907/6272/5970/8915/3304/162989/282991/3162/3458/2537/3429/578	31	ATF3, TNFAIP3, ICAM1, NFKBIZ, ACVR1B, KLF4, LMNA, ITPRIP, SKIL, MCL1, PDIA3, BCL2A1, CIB1, G0S2, TNFRSF12A, DIABLO, TNF, RBCK1, MAPK7, GRINA, SORT1, RELA, BCL10, HSPA1B, DEDD2, BLOC1S2, HMOX1, IFNG, IFI6, IFI27, BAK1	GO_BP	Chikungunya_Upregulated	NA	NA
GO:0043123	positive regulation of canonical NF-kappaB signal transduction	30/728	223/18986	0.134529147982063	3.50847582910363	7.52411806914904	2.25442026788648e-09	2.07447654104972e-07	1.54034073805832e-07	57162/3656/7422/8767/10475/5966/10342/5581/7189/148022/3965/10769/6398/92610/7124/10616/64127/29110/3956/5970/8915/51246/10758/56829/11213/3162/114769/10211/4057/11040	30	PELI1, IRAK2, VEGFA, RIPK2, TRIM38, REL, TFG, PRKCE, TRAF6, TICAM1, LGALS9, PLK2, SECTM1, TIFA, TNF, RBCK1, NOD2, TBK1, LGALS1, RELA, BCL10, SHISA5, TRAF3IP2, ZC3HAV1, IRAK3, HMOX1, CARD16, FLOT1, LTF, PIM2	GO_BP	Chikungunya_Upregulated	NA	NA
GO:0002718	regulation of cytokine production involved in immune response	22/728	126/18986	0.174603174603175	4.55359323216466	7.99146738738855	2.41933973646732e-09	2.18647828683234e-07	1.62350429683991e-07	8013/8767/2865/10865/114548/27342/4092/3663/9261/2867/7189/148022/6398/7124/64127/8915/11213/8809/441168/3586/51465/8140	22	NR4A3, RIPK2, FFAR3, ARID5A, NLRP3, RABGEF1, SMAD7, IRF5, MAPKAPK2, FFAR2, TRAF6, TICAM1, SECTM1, TNF, NOD2, BCL10, IRAK3, IL18R1, CALHM6, IL10, UBE2J1, SLC7A5	GO_BP	Chikungunya_Upregulated	NA	NA
GO:0031663	lipopolysaccharide-mediated signaling pathway	15/728	58/18986	0.258620689655172	6.74474232663888	8.74936583346675	3.1617753445593e-09	2.80732368751134e-07	2.08449454849062e-07	7128/4792/3656/8767/5581/7189/7097/148022/4067/8915/11213/114769/4057/671/10221	15	TNFAIP3, NFKBIA, IRAK2, RIPK2, PRKCE, TRAF6, TLR2, TICAM1, LYN, BCL10, IRAK3, CARD16, LTF, BPI, TRIB1	GO_BP	Chikungunya_Upregulated	NA	NA
GO:0032635	interleukin-6 production	26/728	177/18986	0.146892655367232	3.83091202582728	7.55569715424859	4.0822845693493e-09	3.50176986533505e-07	2.60013486397449e-07	7128/80149/2069/8767/10865/27342/353514/9261/55122/7189/7097/148022/3965/7124/64127/5970/8915/2000/1051/11213/81622/671/3556/3458/3586/2621	26	TNFAIP3, ZC3H12A, EREG, RIPK2, ARID5A, RABGEF1, LILRA5, MAPKAPK2, AKIRIN2, TRAF6, TLR2, TICAM1, LGALS9, TNF, NOD2, RELA, BCL10, ELF4, CEBPB, IRAK3, UNC93B1, BPI, IL1RAP, IFNG, IL10, GAS6	GO_BP	Chikungunya_Upregulated	NA	NA
GO:0032675	regulation of interleukin-6 production	26/728	177/18986	0.146892655367232	3.83091202582728	7.55569715424859	4.0822845693493e-09	3.50176986533505e-07	2.60013486397449e-07	7128/80149/2069/8767/10865/27342/353514/9261/55122/7189/7097/148022/3965/7124/64127/5970/8915/2000/1051/11213/81622/671/3556/3458/3586/2621	26	TNFAIP3, ZC3H12A, EREG, RIPK2, ARID5A, RABGEF1, LILRA5, MAPKAPK2, AKIRIN2, TRAF6, TLR2, TICAM1, LGALS9, TNF, NOD2, RELA, BCL10, ELF4, CEBPB, IRAK3, UNC93B1, BPI, IL1RAP, IFNG, IL10, GAS6	GO_BP	Chikungunya_Upregulated	NA	NA
GO:0030099	myeloid cell differentiation	45/728	451/18986	0.0997782705099778	2.60218440096489	6.87620576083713	4.88610960192996e-09	4.12143344922792e-07	3.06024759278771e-07	4792/133396/3091/7071/7422/91/8651/5971/23210/1435/56975/7538/55509/9935/5914/9846/7189/22904/7097/5138/3398/2034/6348/10519/634/537/4067/7704/2353/7124/6722/182/1499/3304/1051/2200/4057/3600/10221/3458/3726/10538/5468/9636/3665	45	NFKBIA, IL31RA, HIF1A, KLF10, VEGFA, ACVR1B, SOCS1, RELB, JMJD6, CSF1, FAM20C, ZFP36, BATF3, MAFB, RARA, GAB2, TRAF6, SBNO2, TLR2, PDE2A, ID2, EPAS1, CCL3, CIB1, CEACAM1, ATP6AP1, LYN, ZBTB16, FOS, TNF, SRF, JAG1, CTNNB1, HSPA1B, CEBPB, FBN1, LTF, IL15, TRIB1, IFNG, JUNB, BATF, PPARG, ISG15, IRF7	GO_BP	Chikungunya_Upregulated	NA	NA
GO:0032608	interferon-beta production	15/728	60/18986	0.25	6.51991758241758	8.55112371443716	5.26332221471488e-09	4.29639898849549e-07	3.19016304015826e-07	8767/10475/3659/5966/3663/5971/7097/148022/29110/56829/10211/91947/9636/3665/4939	15	RIPK2, TRIM38, IRF1, REL, IRF5, RELB, TLR2, TICAM1, TBK1, ZC3HAV1, FLOT1, ARRDC4, ISG15, IRF7, OAS2	GO_BP	Chikungunya_Upregulated	NA	NA
GO:0032648	regulation of interferon-beta production	15/728	60/18986	0.25	6.51991758241758	8.55112371443716	5.26332221471488e-09	4.29639898849549e-07	3.19016304015826e-07	8767/10475/3659/5966/3663/5971/7097/148022/29110/56829/10211/91947/9636/3665/4939	15	RIPK2, TRIM38, IRF1, REL, IRF5, RELB, TLR2, TICAM1, TBK1, ZC3HAV1, FLOT1, ARRDC4, ISG15, IRF7, OAS2	GO_BP	Chikungunya_Upregulated	NA	NA
GO:0002822	regulation of adaptive immune response based on somatic recombination of immune receptors built from immunoglobulin superfamily domains	28/728	206/18986	0.135922330097087	3.54480955937267	7.33306429346148	6.12200979078354e-09	4.91801453192945e-07	3.65172513836211e-07	7128/80149/969/84807/64332/8767/10865/114548/4092/7189/121260/4277/6398/634/196/7124/64127/718/3956/7158/912/23529/8809/3726/10538/2213/2048/3586	28	TNFAIP3, ZC3H12A, CD69, NFKBID, NFKBIZ, RIPK2, ARID5A, NLRP3, SMAD7, TRAF6, SLC15A4, MICB, SECTM1, CEACAM1, AHR, TNF, NOD2, C3, LGALS1, TP53BP1, CD1D, CLCF1, IL18R1, JUNB, BATF, FCGR2B, EPHB2, IL10	GO_BP	Chikungunya_Upregulated	NA	NA
GO:0046632	alpha-beta T cell differentiation	22/728	133/18986	0.165413533834586	4.31393043047178	7.65814107995946	6.88108135710894e-09	5.44143011692631e-07	4.04037178369719e-07	80149/969/9308/84807/64332/8767/3659/602/114548/8651/9021/4092/5971/5914/3965/7704/3956/80758/8809/3458/3726/10538	22	ZC3H12A, CD69, CD83, NFKBID, NFKBIZ, RIPK2, IRF1, BCL3, NLRP3, SOCS1, SOCS3, SMAD7, RELB, RARA, LGALS9, ZBTB16, LGALS1, PRR7, IL18R1, IFNG, JUNB, BATF	GO_BP	Chikungunya_Upregulated	NA	NA
GO:0030217	T cell differentiation	36/728	320/18986	0.1125	2.93396291208791	6.9669370862672	7.90846234887616e-09	6.1576504534865e-07	4.57217985190087e-07	80149/4192/969/9308/84807/64332/8767/3659/602/2207/11221/114548/8651/9021/4092/5971/23210/9935/5914/6868/10385/3965/26253/7704/6722/3956/1499/10758/912/64115/80758/3600/8809/3458/3726/10538	36	ZC3H12A, MDK, CD69, CD83, NFKBID, NFKBIZ, RIPK2, IRF1, BCL3, FCER1G, DUSP10, NLRP3, SOCS1, SOCS3, SMAD7, RELB, JMJD6, MAFB, RARA, ADAM17, BTN2A2, LGALS9, CLEC4E, ZBTB16, SRF, LGALS1, CTNNB1, TRAF3IP2, CD1D, VSIR, PRR7, IL15, IL18R1, IFNG, JUNB, BATF	GO_BP	Chikungunya_Upregulated	NA	NA
GO:0046631	alpha-beta T cell activation	27/728	196/18986	0.137755102040816	3.59260764745459	7.28527302897052	8.52677210046261e-09	6.47568857000021e-07	4.80832957807397e-07	80149/969/9308/84807/64332/135/8767/3659/602/114548/8651/9021/4092/5971/5914/3965/7704/3956/2000/64115/1051/80758/3600/8809/3458/3726/10538	27	ZC3H12A, CD69, CD83, NFKBID, NFKBIZ, ADORA2A, RIPK2, IRF1, BCL3, NLRP3, SOCS1, SOCS3, SMAD7, RELB, RARA, LGALS9, ZBTB16, LGALS1, ELF4, VSIR, CEBPB, PRR7, IL15, IL18R1, IFNG, JUNB, BATF	GO_BP	Chikungunya_Upregulated	NA	NA
GO:0043370	regulation of CD4-positive, alpha-beta T cell differentiation	15/728	62/18986	0.241935483870968	6.30959766040411	8.36171531466817	8.5728341076865e-09	6.47568857000021e-07	4.80832957807397e-07	80149/969/9308/84807/64332/8767/114548/8651/4092/5914/3965/3956/3458/3726/10538	15	ZC3H12A, CD69, CD83, NFKBID, NFKBIZ, RIPK2, NLRP3, SOCS1, SMAD7, RARA, LGALS9, LGALS1, IFNG, JUNB, BATF	GO_BP	Chikungunya_Upregulated	NA	NA
GO:0051251	positive regulation of lymphocyte activation	37/728	336/18986	0.110119047619048	2.87186845892203	6.9127354394917	8.73662712441087e-09	6.50236321715344e-07	4.82813604243759e-07	4192/57162/5618/9308/1026/84807/64332/8767/11221/114548/8651/1326/55122/5914/7189/7525/148022/10385/3965/4067/7704/64127/3956/7158/8915/1141/912/64115/23529/8660/3600/3458/6347/2048/3586/2621/952	37	MDK, PELI1, PRLR, CD83, CDKN1A, NFKBID, NFKBIZ, RIPK2, DUSP10, NLRP3, SOCS1, MAP3K8, AKIRIN2, RARA, TRAF6, YES1, TICAM1, BTN2A2, LGALS9, LYN, ZBTB16, NOD2, LGALS1, TP53BP1, BCL10, CHRNB2, CD1D, VSIR, CLCF1, IRS2, IL15, IFNG, CCL2, EPHB2, IL10, GAS6, CD38	GO_BP	Chikungunya_Upregulated	NA	NA
GO:0043367	CD4-positive, alpha-beta T cell differentiation	19/728	102/18986	0.186274509803922	4.85797780650722	7.80112441093828	9.82792091964863e-09	7.2085663441075e-07	5.35250613015189e-07	80149/969/9308/84807/64332/8767/602/114548/8651/9021/4092/5971/5914/3965/3956/8809/3458/3726/10538	19	ZC3H12A, CD69, CD83, NFKBID, NFKBIZ, RIPK2, BCL3, NLRP3, SOCS1, SOCS3, SMAD7, RELB, RARA, LGALS9, LGALS1, IL18R1, IFNG, JUNB, BATF	GO_BP	Chikungunya_Upregulated	NA	NA
GO:0002460	adaptive immune response based on somatic recombination of immune receptors built from immunoglobulin superfamily domains	41/728	400/18986	0.1025	2.67316620879121	6.75336936269908	1.10893868235133e-08	8.01762667340013e-07	5.95324976841241e-07	7128/3383/80149/969/84807/64332/8767/602/10865/2207/114548/4791/9021/4092/5971/7189/6868/121260/4277/6398/634/196/7124/64127/718/182/3956/7158/8915/10758/912/23529/81622/8809/3726/10538/2213/2048/713/3665/3586	41	TNFAIP3, ICAM1, ZC3H12A, CD69, NFKBID, NFKBIZ, RIPK2, BCL3, ARID5A, FCER1G, NLRP3, NFKB2, SOCS3, SMAD7, RELB, TRAF6, ADAM17, SLC15A4, MICB, SECTM1, CEACAM1, AHR, TNF, NOD2, C3, JAG1, LGALS1, TP53BP1, BCL10, TRAF3IP2, CD1D, CLCF1, UNC93B1, IL18R1, JUNB, BATF, FCGR2B, EPHB2, C1QB, IRF7, IL10	GO_BP	Chikungunya_Upregulated	NA	NA
GO:0002294	CD4-positive, alpha-beta T cell differentiation involved in immune response	17/728	83/18986	0.204819277108434	5.34161922414934	7.91534410245922	1.32684594094065e-08	9.35492647267354e-07	6.94622188405548e-07	80149/969/84807/64332/8767/602/114548/9021/4092/5971/5914/3965/3956/8809/3458/3726/10538	17	ZC3H12A, CD69, NFKBID, NFKBIZ, RIPK2, BCL3, NLRP3, SOCS3, SMAD7, RELB, RARA, LGALS9, LGALS1, IL18R1, IFNG, JUNB, BATF	GO_BP	Chikungunya_Upregulated	NA	NA
GO:0031348	negative regulation of defense response	34/728	297/18986	0.114478114478114	2.98555148555149	6.88669318064898	1.33087276434004e-08	9.35492647267354e-07	6.94622188405548e-07	7128/4192/8870/135/10475/9314/11221/114548/284207/9021/27342/7538/7525/79651/4277/3965/10769/253943/7376/634/4067/5272/196/64127/5598/22978/2000/11213/2213/11274/5468/9636/3586/3949	34	TNFAIP3, MDK, IER3, ADORA2A, TRIM38, KLF4, DUSP10, NLRP3, METRNL, SOCS3, RABGEF1, ZFP36, YES1, RHBDF2, MICB, LGALS9, PLK2, YTHDF3, NR1H2, CEACAM1, LYN, SERPINB9, AHR, NOD2, MAPK7, NT5C2, ELF4, IRAK3, FCGR2B, USP18, PPARG, ISG15, IL10, LDLR	GO_BP	Chikungunya_Upregulated	NA	NA
GO:0034142	toll-like receptor 4 signaling pathway	15/728	64/18986	0.234375	6.11242273351648	8.18045790719447	1.36840324224137e-08	9.48697097121038e-07	7.04426759163907e-07	7128/4792/57162/3656/4814/8767/5581/7189/148022/4067/29110/8878/5970/4057/3430	15	TNFAIP3, NFKBIA, PELI1, IRAK2, NINJ1, RIPK2, PRKCE, TRAF6, TICAM1, LYN, TBK1, SQSTM1, RELA, LTF, IFI35	GO_BP	Chikungunya_Upregulated	NA	NA
GO:0002443	leukocyte mediated immunity	46/728	485/18986	0.0948453608247423	2.47353574260791	6.56414750212781	1.59553273517987e-08	1.06875480903735e-06	7.9357203553767e-07	3383/8013/64332/2204/602/10865/2207/114548/27342/4092/164/9846/7189/6813/6868/127544/121260/4277/148022/3965/6348/23207/6398/634/4067/5272/196/7124/64127/718/54210/182/7158/8915/10758/912/23529/81622/284021/8809/10538/2213/441168/713/3665/3586	46	ICAM1, NR4A3, NFKBIZ, FCAR, BCL3, ARID5A, FCER1G, NLRP3, RABGEF1, SMAD7, AP1G1, GAB2, TRAF6, STXBP2, ADAM17, RNF19B, SLC15A4, MICB, TICAM1, LGALS9, CCL3, PLEKHM2, SECTM1, CEACAM1, LYN, SERPINB9, AHR, TNF, NOD2, C3, TREM1, JAG1, TP53BP1, BCL10, TRAF3IP2, CD1D, CLCF1, UNC93B1, MILR1, IL18R1, BATF, FCGR2B, CALHM6, C1QB, IRF7, IL10	GO_BP	Chikungunya_Upregulated	NA	NA
GO:0002287	alpha-beta T cell activation involved in immune response	17/728	84/18986	0.202380952380952	5.27802851909995	7.84646113724931	1.60492719792212e-08	1.06875480903735e-06	7.9357203553767e-07	80149/969/84807/64332/8767/602/114548/9021/4092/5971/5914/3965/3956/8809/3458/3726/10538	17	ZC3H12A, CD69, NFKBID, NFKBIZ, RIPK2, BCL3, NLRP3, SOCS3, SMAD7, RELB, RARA, LGALS9, LGALS1, IL18R1, IFNG, JUNB, BATF	GO_BP	Chikungunya_Upregulated	NA	NA
GO:0002293	alpha-beta T cell differentiation involved in immune response	17/728	84/18986	0.202380952380952	5.27802851909995	7.84646113724931	1.60492719792212e-08	1.06875480903735e-06	7.9357203553767e-07	80149/969/84807/64332/8767/602/114548/9021/4092/5971/5914/3965/3956/8809/3458/3726/10538	17	ZC3H12A, CD69, NFKBID, NFKBIZ, RIPK2, BCL3, NLRP3, SOCS3, SMAD7, RELB, RARA, LGALS9, LGALS1, IL18R1, IFNG, JUNB, BATF	GO_BP	Chikungunya_Upregulated	NA	NA
GO:0034612	response to tumor necrosis factor	30/728	243/18986	0.123456790123457	3.21971238637905	6.95383975790295	1.71039546160924e-08	1.1241962897668e-06	8.3473845494805e-07	7128/4792/80149/8877/2204/8754/51667/9261/7538/7189/6868/84888/6348/4317/10519/92610/2353/7124/58191/2634/5970/3304/10758/10010/114769/4671/6347/2621/9447/2635	30	TNFAIP3, NFKBIA, ZC3H12A, SPHK1, FCAR, ADAM9, NUB1, MAPKAPK2, ZFP36, TRAF6, ADAM17, SPPL2A, CCL3, MMP8, CIB1, TIFA, FOS, TNF, CXCL16, GBP2, RELA, HSPA1B, TRAF3IP2, TANK, CARD16, NAIP, CCL2, GAS6, AIM2, GBP3	GO_BP	Chikungunya_Upregulated	NA	NA
GO:0140467	integrated stress response signaling	13/728	48/18986	0.270833333333333	7.06324404761905	8.39852463966637	1.94260899152225e-08	1.26045437257617e-06	9.35912833972257e-07	23645/3725/84919/1649/55509/9935/5770/10488/2353/1051/3726/10538/3309	13	PPP1R15A, JUN, PPP1R15B, DDIT3, BATF3, MAFB, PTPN1, CREB3, FOS, CEBPB, JUNB, BATF, HSPA5	GO_BP	Chikungunya_Upregulated	NA	NA
GO:0035710	CD4-positive, alpha-beta T cell activation	21/728	129/18986	0.162790697674419	4.24552772808587	7.38564225489454	2.02356780321063e-08	1.29636413317076e-06	9.62576556623846e-07	80149/969/9308/84807/64332/8767/602/114548/8651/9021/4092/5971/5914/3965/3956/64115/1051/8809/3458/3726/10538	21	ZC3H12A, CD69, CD83, NFKBID, NFKBIZ, RIPK2, BCL3, NLRP3, SOCS1, SOCS3, SMAD7, RELB, RARA, LGALS9, LGALS1, VSIR, CEBPB, IL18R1, IFNG, JUNB, BATF	GO_BP	Chikungunya_Upregulated	NA	NA
GO:0019915	lipid storage	18/728	97/18986	0.185567010309278	4.83952645292852	7.5701317312619	2.55580895367781e-08	1.61686863932042e-06	1.20055762692497e-06	4792/80149/8204/10226/134429/29923/123/10577/57674/2867/1066/10938/2717/7376/2760/7124/718/5468	18	NFKBIA, ZC3H12A, NRIP1, PLIN3, STARD4, HILPDA, PLIN2, NPC2, RNF213, FFAR2, CES1, EHD1, GLA, NR1H2, GM2A, TNF, C3, PPARG	GO_BP	Chikungunya_Upregulated	NA	NA
GO:0032728	positive regulation of interferon-beta production	12/728	41/18986	0.292682926829268	7.63307424283034	8.48992533588123	2.62085112020325e-08	1.63754660732699e-06	1.21591143588377e-06	8767/3659/3663/7097/148022/29110/56829/10211/91947/9636/3665/4939	12	RIPK2, IRF1, IRF5, TLR2, TICAM1, TBK1, ZC3HAV1, FLOT1, ARRDC4, ISG15, IRF7, OAS2	GO_BP	Chikungunya_Upregulated	NA	NA
GO:0007159	leukocyte cell-cell adhesion	42/728	430/18986	0.0976744186046512	2.54731663685152	6.48060617111741	2.95927036150753e-08	1.82644723165727e-06	1.35617396541487e-06	3383/80149/4192/8013/57162/969/9308/84807/64332/135/8767/3659/9314/11221/114548/8651/1326/4092/10318/5914/7189/2526/7525/10385/3965/4067/7704/9306/7124/64127/3956/116844/5970/8915/912/64115/1051/6385/3600/3458/6347/3586	42	ICAM1, ZC3H12A, MDK, NR4A3, PELI1, CD69, CD83, NFKBID, NFKBIZ, ADORA2A, RIPK2, IRF1, KLF4, DUSP10, NLRP3, SOCS1, MAP3K8, SMAD7, TNIP1, RARA, TRAF6, FUT4, YES1, BTN2A2, LGALS9, LYN, ZBTB16, SOCS6, TNF, NOD2, LGALS1, LRG1, RELA, BCL10, CD1D, VSIR, CEBPB, SDC4, IL15, IFNG, CCL2, IL10	GO_BP	Chikungunya_Upregulated	NA	NA
GO:0002695	negative regulation of leukocyte activation	26/728	196/18986	0.13265306122449	3.45954810495627	6.91137337733527	3.53597963488715e-08	2.11549050304949e-06	1.5707944333628e-06	7128/80149/4192/57162/133396/969/135/3659/8651/27342/4092/10461/3398/10385/3965/4067/9306/3956/64115/1051/6385/284021/671/2213/3586/3949	26	TNFAIP3, ZC3H12A, MDK, PELI1, IL31RA, CD69, ADORA2A, IRF1, SOCS1, RABGEF1, SMAD7, MERTK, ID2, BTN2A2, LGALS9, LYN, SOCS6, LGALS1, VSIR, CEBPB, SDC4, MILR1, BPI, FCGR2B, IL10, LDLR	GO_BP	Chikungunya_Upregulated	NA	NA
GO:0032611	interleukin-1 beta production	19/728	110/18986	0.172727272727273	4.50467032967033	7.36093392187146	3.55298740879681e-08	2.11549050304949e-06	1.5707944333628e-06	7128/80149/8767/8877/114548/2864/353514/3965/6348/373509/7124/64127/5970/2000/1992/114769/3458/4671/9447	19	TNFAIP3, ZC3H12A, RIPK2, SPHK1, NLRP3, FFAR1, LILRA5, LGALS9, CCL3, USP50, TNF, NOD2, RELA, ELF4, SERPINB1, CARD16, IFNG, NAIP, AIM2	GO_BP	Chikungunya_Upregulated	NA	NA
GO:0032651	regulation of interleukin-1 beta production	19/728	110/18986	0.172727272727273	4.50467032967033	7.36093392187146	3.55298740879681e-08	2.11549050304949e-06	1.5707944333628e-06	7128/80149/8767/8877/114548/2864/353514/3965/6348/373509/7124/64127/5970/2000/1992/114769/3458/4671/9447	19	TNFAIP3, ZC3H12A, RIPK2, SPHK1, NLRP3, FFAR1, LILRA5, LGALS9, CCL3, USP50, TNF, NOD2, RELA, ELF4, SERPINB1, CARD16, IFNG, NAIP, AIM2	GO_BP	Chikungunya_Upregulated	NA	NA
GO:0071887	leukocyte apoptotic process	20/728	122/18986	0.163934426229508	4.27535579174923	7.24712735705771	3.8855868467503e-08	2.28662267807014e-06	1.69786353034254e-06	3091/64332/1831/2204/602/10461/6868/3965/4067/25865/64127/8915/10758/8660/3665/578/3586/840/2621/23657	20	HIF1A, NFKBIZ, TSC22D3, FCAR, BCL3, MERTK, ADAM17, LGALS9, LYN, PRKD2, NOD2, BCL10, TRAF3IP2, IRS2, IRF7, BAK1, IL10, CASP7, GAS6, SLC7A11	GO_BP	Chikungunya_Upregulated	NA	NA
GO:0038061	non-canonical NF-kappaB signal transduction	21/728	134/18986	0.156716417910448	4.08711251435132	7.16094817926071	4.01892695649556e-08	2.33790681917518e-06	1.73594304109972e-06	4792/80149/8877/602/114548/5966/4791/5971/7189/222487/7097/3965/9618/7124/10616/64127/5970/8915/8809/3430/811	21	NFKBIA, ZC3H12A, SPHK1, BCL3, NLRP3, REL, NFKB2, RELB, TRAF6, ADGRG3, TLR2, LGALS9, TRAF4, TNF, RBCK1, NOD2, RELA, BCL10, IL18R1, IFI35, CALR	GO_BP	Chikungunya_Upregulated	NA	NA
GO:0002220	innate immune response activating cell surface receptor signaling pathway	18/728	100/18986	0.18	4.69434065934066	7.39624580710449	4.19007277886175e-08	2.40976799247947e-06	1.78930141393977e-06	7128/4792/57162/3656/4814/8767/5581/2867/7189/7097/148022/4067/64127/29110/8878/5970/4057/3430	18	TNFAIP3, NFKBIA, PELI1, IRAK2, NINJ1, RIPK2, PRKCE, FFAR2, TRAF6, TLR2, TICAM1, LYN, NOD2, TBK1, SQSTM1, RELA, LTF, IFI35	GO_BP	Chikungunya_Upregulated	NA	NA
GO:0097193	intrinsic apoptotic signaling pathway	35/728	327/18986	0.107033639143731	2.7914020230534	6.52479908713665	4.53282786449527e-08	2.57760020474276e-06	1.91392022190989e-06	54541/8870/3091/3090/1026/23645/602/5329/1649/57600/10105/6498/4170/5770/10488/30001/1032/597/10625/56616/7124/5598/7159/2907/1499/51246/5326/9774/1051/2213/2537/3429/578/3586/675	35	DDIT4, IER3, HIF1A, HIC1, CDKN1A, PPP1R15A, BCL3, PLAUR, DDIT3, FNIP2, PPIF, SKIL, MCL1, PTPN1, CREB3, ERO1A, CDKN2D, BCL2A1, IVNS1ABP, DIABLO, TNF, MAPK7, TP53BP2, GRINA, CTNNB1, SHISA5, PLAGL2, BCLAF1, CEBPB, FCGR2B, IFI6, IFI27, BAK1, IL10, BRCA2	GO_BP	Chikungunya_Upregulated	NA	NA
GO:0032102	negative regulation of response to external stimulus	42/728	437/18986	0.0961098398169336	2.50651293786305	6.36205944397383	4.67929309813472e-08	2.63132248551776e-06	1.95381010062467e-06	5328/7128/4192/8870/135/10475/9314/11221/114548/284207/9021/5329/27342/7538/7525/79651/4277/3965/10769/253943/7376/634/4067/5272/196/7124/64127/5598/1843/22978/2000/11213/114769/4057/10221/2213/11274/6347/5468/9636/3586/3949	42	PLAU, TNFAIP3, MDK, IER3, ADORA2A, TRIM38, KLF4, DUSP10, NLRP3, METRNL, SOCS3, PLAUR, RABGEF1, ZFP36, YES1, RHBDF2, MICB, LGALS9, PLK2, YTHDF3, NR1H2, CEACAM1, LYN, SERPINB9, AHR, TNF, NOD2, MAPK7, DUSP1, NT5C2, ELF4, IRAK3, CARD16, LTF, TRIB1, FCGR2B, USP18, CCL2, PPARG, ISG15, IL10, LDLR	GO_BP	Chikungunya_Upregulated	NA	NA
GO:0042116	macrophage activation	19/728	112/18986	0.169642857142857	4.42422978806907	7.2574545706465	4.80428851941977e-08	2.67192353810807e-06	1.98395720235148e-06	80149/133396/8877/23210/5581/22904/7097/148022/6348/4317/7124/3460/3459/671/3458/2213/3430/3586/3949	19	ZC3H12A, IL31RA, SPHK1, JMJD6, PRKCE, SBNO2, TLR2, TICAM1, CCL3, MMP8, TNF, IFNGR2, IFNGR1, BPI, IFNG, FCGR2B, IFI35, IL10, LDLR	GO_BP	Chikungunya_Upregulated	NA	NA
GO:0046637	regulation of alpha-beta T cell differentiation	16/728	80/18986	0.2	5.21593406593407	7.54541908055583	5.05498030551389e-08	2.78078862241367e-06	2.06479172662295e-06	80149/969/9308/84807/64332/8767/114548/8651/4092/5914/3965/7704/3956/3458/3726/10538	16	ZC3H12A, CD69, CD83, NFKBID, NFKBIZ, RIPK2, NLRP3, SOCS1, SMAD7, RARA, LGALS9, ZBTB16, LGALS1, IFNG, JUNB, BATF	GO_BP	Chikungunya_Upregulated	NA	NA
GO:0002285	lymphocyte activation involved in immune response	28/728	227/18986	0.123348017621145	3.21687563537784	6.70955637404823	5.21544414889592e-08	2.83821105780239e-06	2.10742904488494e-06	3383/80149/4192/969/84807/64332/8767/602/2207/114548/9021/4092/5971/164/5914/121260/3965/26253/634/3956/7158/23529/8809/3458/3726/10538/2213/3586	28	ICAM1, ZC3H12A, MDK, CD69, NFKBID, NFKBIZ, RIPK2, BCL3, FCER1G, NLRP3, SOCS3, SMAD7, RELB, AP1G1, RARA, SLC15A4, LGALS9, CLEC4E, CEACAM1, LGALS1, TP53BP1, CLCF1, IL18R1, IFNG, JUNB, BATF, FCGR2B, IL10	GO_BP	Chikungunya_Upregulated	NA	NA
GO:1903037	regulation of leukocyte cell-cell adhesion	39/728	392/18986	0.0994897959183673	2.5946610787172	6.3704396184064	5.67988627898182e-08	3.05807494233266e-06	2.2706824206008e-06	80149/4192/8013/57162/969/9308/84807/64332/135/8767/3659/9314/11221/114548/8651/1326/4092/5914/7189/2526/7525/10385/3965/4067/7704/9306/7124/64127/3956/5970/8915/912/64115/1051/6385/3600/3458/6347/3586	39	ZC3H12A, MDK, NR4A3, PELI1, CD69, CD83, NFKBID, NFKBIZ, ADORA2A, RIPK2, IRF1, KLF4, DUSP10, NLRP3, SOCS1, MAP3K8, SMAD7, RARA, TRAF6, FUT4, YES1, BTN2A2, LGALS9, LYN, ZBTB16, SOCS6, TNF, NOD2, LGALS1, RELA, BCL10, CD1D, VSIR, CEBPB, SDC4, IL15, IFNG, CCL2, IL10	GO_BP	Chikungunya_Upregulated	NA	NA
GO:0002699	positive regulation of immune effector process	31/728	272/18986	0.113970588235294	2.97231536845507	6.54217093506605	6.44214143758935e-08	3.43196608585681e-06	2.54830414761152e-06	8013/84807/64332/8767/2865/10865/114548/3663/9261/2867/164/5914/9846/7189/4277/148022/3965/6398/7124/64127/718/7158/8915/912/4189/23529/8809/3458/2048/3586/8140	31	NR4A3, NFKBID, NFKBIZ, RIPK2, FFAR3, ARID5A, NLRP3, IRF5, MAPKAPK2, FFAR2, AP1G1, RARA, GAB2, TRAF6, MICB, TICAM1, LGALS9, SECTM1, TNF, NOD2, C3, TP53BP1, BCL10, CD1D, DNAJB9, CLCF1, IL18R1, IFNG, EPHB2, IL10, SLC7A5	GO_BP	Chikungunya_Upregulated	NA	NA
GO:0070555	response to interleukin-1	19/728	116/18986	0.163793103448276	4.27167014020462	7.05759843063532	8.59843043611184e-08	4.53298504553771e-06	3.36583296676746e-06	3557/4792/80149/3656/3091/8767/7189/3965/6348/2634/5970/7850/11213/10010/3556/6347/81030/2635/952	19	IL1RN, NFKBIA, ZC3H12A, IRAK2, HIF1A, RIPK2, TRAF6, LGALS9, CCL3, GBP2, RELA, IL1R2, IRAK3, TANK, IL1RAP, CCL2, ZBP1, GBP3, CD38	GO_BP	Chikungunya_Upregulated	NA	NA
GO:0031396	regulation of protein ubiquitination	26/728	205/18986	0.126829268292683	3.30766550522648	6.63337915235598	8.88176370073513e-08	4.63408310200212e-06	3.44090031596576e-06	7128/57162/8767/8877/9683/4092/5581/7189/9373/148022/51256/10625/10616/10253/64127/83932/8878/1499/8915/3304/8864/254170/7321/91947/9636/3309	26	TNFAIP3, PELI1, RIPK2, SPHK1, N4BP1, SMAD7, PRKCE, TRAF6, PLAA, TICAM1, TBC1D7, IVNS1ABP, RBCK1, SPRY2, NOD2, SPRTN, SQSTM1, CTNNB1, BCL10, HSPA1B, PER2, FBXO33, UBE2D1, ARRDC4, ISG15, HSPA5	GO_BP	Chikungunya_Upregulated	NA	NA
GO:0045637	regulation of myeloid cell differentiation	27/728	219/18986	0.123287671232877	3.2153018214662	6.5841834689015	9.10524395122002e-08	4.65471107445702e-06	3.45621700221749e-06	4792/3091/7071/91/1435/7538/9935/5914/7189/3398/6348/10519/634/4067/7704/2353/7124/182/1499/3304/1051/2200/4057/10221/3458/9636/3665	27	NFKBIA, HIF1A, KLF10, ACVR1B, CSF1, ZFP36, MAFB, RARA, TRAF6, ID2, CCL3, CIB1, CEACAM1, LYN, ZBTB16, FOS, TNF, JAG1, CTNNB1, HSPA1B, CEBPB, FBN1, LTF, TRIB1, IFNG, ISG15, IRF7	GO_BP	Chikungunya_Upregulated	NA	NA
GO:0050866	negative regulation of cell activation	27/728	219/18986	0.123287671232877	3.2153018214662	6.5841834689015	9.10524395122002e-08	4.65471107445702e-06	3.45621700221749e-06	7128/80149/4192/57162/133396/969/135/3659/8651/27342/4092/10461/3398/10385/3965/634/4067/9306/3956/64115/1051/6385/284021/671/2213/3586/3949	27	TNFAIP3, ZC3H12A, MDK, PELI1, IL31RA, CD69, ADORA2A, IRF1, SOCS1, RABGEF1, SMAD7, MERTK, ID2, BTN2A2, LGALS9, CEACAM1, LYN, SOCS6, LGALS1, VSIR, CEBPB, SDC4, MILR1, BPI, FCGR2B, IL10, LDLR	GO_BP	Chikungunya_Upregulated	NA	NA
GO:0034976	response to endoplasmic reticulum stress	31/728	277/18986	0.111913357400722	2.9186634664974	6.4232938775135	9.77136376445848e-08	4.94528720119244e-06	3.67197564622282e-06	467/83667/23645/3725/4082/84919/1649/5770/10488/2923/10613/27125/30001/9616/7376/23071/64127/57414/6449/2907/4189/1051/51439/91147/10211/2213/578/811/23753/51465/3309	31	ATF3, SESN2, PPP1R15A, JUN, MARCKS, PPP1R15B, DDIT3, PTPN1, CREB3, PDIA3, ERLIN1, AFF4, ERO1A, RNF7, NR1H2, ERP44, NOD2, RHBDD2, SGTA, GRINA, DNAJB9, CEBPB, FAM8A1, TMEM67, FLOT1, FCGR2B, BAK1, CALR, SDF2L1, UBE2J1, HSPA5	GO_BP	Chikungunya_Upregulated	NA	NA
GO:2000514	regulation of CD4-positive, alpha-beta T cell activation	16/728	84/18986	0.19047619047619	4.96755625327054	7.27701459028316	1.03813729233643e-07	5.20199290744026e-06	3.86258481880255e-06	80149/969/9308/84807/64332/8767/114548/8651/4092/5914/3965/3956/64115/3458/3726/10538	16	ZC3H12A, CD69, CD83, NFKBID, NFKBIZ, RIPK2, NLRP3, SOCS1, SMAD7, RARA, LGALS9, LGALS1, VSIR, IFNG, JUNB, BATF	GO_BP	Chikungunya_Upregulated	NA	NA
GO:0071356	cellular response to tumor necrosis factor	27/728	221/18986	0.122171945701357	3.18620406742579	6.52765118927852	1.09972189716251e-07	5.45656129562692e-06	4.05160698954609e-06	7128/4792/80149/8877/2204/9261/7538/7189/6868/84888/6348/4317/10519/92610/2353/7124/2634/5970/3304/10758/10010/114769/4671/6347/2621/9447/2635	27	TNFAIP3, NFKBIA, ZC3H12A, SPHK1, FCAR, MAPKAPK2, ZFP36, TRAF6, ADAM17, SPPL2A, CCL3, MMP8, CIB1, TIFA, FOS, TNF, GBP2, RELA, HSPA1B, TRAF3IP2, TANK, CARD16, NAIP, CCL2, GAS6, AIM2, GBP3	GO_BP	Chikungunya_Upregulated	NA	NA
GO:2001233	regulation of apoptotic signaling pathway	39/728	403/18986	0.0967741935483871	2.52383906416164	6.17416314930179	1.18437329295924e-07	5.81952741326865e-06	4.32111666414357e-06	467/7128/3383/8870/3091/135/9314/5329/4929/1649/4000/10105/85450/6498/4170/5770/10488/2923/1032/50486/51330/10625/7124/10616/5598/2907/5970/1499/8915/5326/3304/9774/162989/3162/2213/2537/5468/578/3586	39	ATF3, TNFAIP3, ICAM1, IER3, HIF1A, ADORA2A, KLF4, PLAUR, NR4A2, DDIT3, LMNA, PPIF, ITPRIP, SKIL, MCL1, PTPN1, CREB3, PDIA3, CDKN2D, G0S2, TNFRSF12A, IVNS1ABP, TNF, RBCK1, MAPK7, GRINA, RELA, CTNNB1, BCL10, PLAGL2, HSPA1B, BCLAF1, DEDD2, HMOX1, FCGR2B, IFI6, PPARG, BAK1, IL10	GO_BP	Chikungunya_Upregulated	NA	NA
GO:0045444	fat cell differentiation	29/728	251/18986	0.115537848605578	3.01318900223283	6.41119446711927	1.27277270305469e-07	6.19375254823055e-06	4.59898638654376e-06	80149/8013/688/7422/3914/9314/11221/8651/284207/4929/1649/7538/9935/2867/56729/3398/94056/30001/10603/122953/7704/7124/182/6272/116844/8864/3638/1051/5468	29	ZC3H12A, NR4A3, KLF5, VEGFA, LAMB3, KLF4, DUSP10, SOCS1, METRNL, NR4A2, DDIT3, ZFP36, MAFB, FFAR2, RETN, ID2, SYAP1, ERO1A, SH2B2, JDP2, ZBTB16, TNF, JAG1, SORT1, LRG1, PER2, INSIG1, CEBPB, PPARG	GO_BP	Chikungunya_Upregulated	NA	NA
GO:0032615	interleukin-12 production	14/728	65/18986	0.215384615384615	5.61715976331361	7.44567244947289	1.30328935091704e-07	6.22259189150105e-06	4.62040018150329e-06	4192/8767/3659/3663/353514/7189/7097/3965/64127/5970/11213/81622/3458/3586	14	MDK, RIPK2, IRF1, IRF5, LILRA5, TRAF6, TLR2, LGALS9, NOD2, RELA, IRAK3, UNC93B1, IFNG, IL10	GO_BP	Chikungunya_Upregulated	NA	NA
GO:0032655	regulation of interleukin-12 production	14/728	65/18986	0.215384615384615	5.61715976331361	7.44567244947289	1.30328935091704e-07	6.22259189150105e-06	4.62040018150329e-06	4192/8767/3659/3663/353514/7189/7097/3965/64127/5970/11213/81622/3458/3586	14	MDK, RIPK2, IRF1, IRF5, LILRA5, TRAF6, TLR2, LGALS9, NOD2, RELA, IRAK3, UNC93B1, IFNG, IL10	GO_BP	Chikungunya_Upregulated	NA	NA
GO:0006909	phagocytosis	28/728	239/18986	0.117154811715481	3.05535886707435	6.38506188329284	1.56411424448774e-07	7.39811419752567e-06	5.49324924035538e-06	55647/135/8877/2207/63916/9711/23210/5581/7087/8685/10461/5914/7097/83871/7525/4067/5868/64127/718/5806/3600/3458/2213/6347/811/3949/2621/5031	28	RAB20, ADORA2A, SPHK1, FCER1G, ELMO2, RUBCN, JMJD6, PRKCE, ICAM5, MARCO, MERTK, RARA, TLR2, RAB34, YES1, LYN, RAB5A, NOD2, C3, PTX3, IL15, IFNG, FCGR2B, CCL2, CALR, LDLR, GAS6, P2RY6	GO_BP	Chikungunya_Upregulated	NA	NA
GO:0050864	regulation of B cell activation	20/728	133/18986	0.150375939849624	3.92175493679253	6.75186518741729	1.69713053999313e-07	7.90457446090086e-06	5.86930621687332e-06	7128/57162/5618/1026/55122/9473/3398/121260/148022/4067/196/64127/7158/1141/23529/8660/2213/2048/3586/952	20	TNFAIP3, PELI1, PRLR, CDKN1A, AKIRIN2, THEMIS2, ID2, SLC15A4, TICAM1, LYN, AHR, NOD2, TP53BP1, CHRNB2, CLCF1, IRS2, FCGR2B, EPHB2, IL10, CD38	GO_BP	Chikungunya_Upregulated	NA	NA
GO:0034341	response to type II interferon	19/728	121/18986	0.15702479338843	4.09515484515485	6.82010483267845	1.71466146064242e-07	7.90457446090086e-06	5.86930621687332e-06	55647/2204/3659/51667/7097/3965/6348/23580/7376/7124/10241/58191/2634/3460/3459/3458/6347/5468/2635	19	RAB20, FCAR, IRF1, NUB1, TLR2, LGALS9, CCL3, CDC42EP4, NR1H2, TNF, CALCOCO2, CXCL16, GBP2, IFNGR2, IFNGR1, IFNG, CCL2, PPARG, GBP3	GO_BP	Chikungunya_Upregulated	NA	NA
GO:0042113	B cell activation	31/728	284/18986	0.109154929577465	2.84672457823866	6.2612588998623	1.71804621754415e-07	7.90457446090086e-06	5.86930621687332e-06	7128/57162/5618/1026/64332/602/55122/222487/9473/6868/3398/121260/148022/1316/4067/196/64127/718/3956/7158/1141/10758/4189/23529/8660/10538/2213/2048/578/3586/952	31	TNFAIP3, PELI1, PRLR, CDKN1A, NFKBIZ, BCL3, AKIRIN2, ADGRG3, THEMIS2, ADAM17, ID2, SLC15A4, TICAM1, KLF6, LYN, AHR, NOD2, C3, LGALS1, TP53BP1, CHRNB2, TRAF3IP2, DNAJB9, CLCF1, IRS2, BATF, FCGR2B, EPHB2, BAK1, IL10, CD38	GO_BP	Chikungunya_Upregulated	NA	NA
GO:0046634	regulation of alpha-beta T cell activation	19/728	122/18986	0.155737704918033	4.06158800216177	6.77413984227243	1.9592823610636e-07	8.93326849490349e-06	6.63313231768331e-06	80149/969/9308/84807/64332/135/8767/3659/114548/8651/4092/5914/3965/7704/3956/64115/3458/3726/10538	19	ZC3H12A, CD69, CD83, NFKBID, NFKBIZ, ADORA2A, RIPK2, IRF1, NLRP3, SOCS1, SMAD7, RARA, LGALS9, ZBTB16, LGALS1, VSIR, IFNG, JUNB, BATF	GO_BP	Chikungunya_Upregulated	NA	NA
GO:0071347	cellular response to interleukin-1	16/728	88/18986	0.181818181818182	4.74175824175824	7.0251164353487	2.03979166511881e-07	9.21730858675561e-06	6.84403782375389e-06	3557/4792/80149/3656/3091/7189/6348/2634/5970/7850/11213/10010/3556/6347/81030/2635	16	IL1RN, NFKBIA, ZC3H12A, IRAK2, HIF1A, TRAF6, CCL3, GBP2, RELA, IL1R2, IRAK3, TANK, IL1RAP, CCL2, ZBP1, GBP3	GO_BP	Chikungunya_Upregulated	NA	NA
GO:0070431	nucleotide-binding oligomerization domain containing 2 signaling pathway	8/728	19/18986	0.421052631578947	10.9809138230191	8.69144874154901	2.33522291811195e-07	1.04589054766058e-05	7.76594859586368e-06	7128/4792/8767/51296/121260/64127/5970/3304	8	TNFAIP3, NFKBIA, RIPK2, SLC15A3, SLC15A4, NOD2, RELA, HSPA1B	GO_BP	Chikungunya_Upregulated	NA	NA
GO:0045785	positive regulation of cell adhesion	44/728	499/18986	0.0881763527054108	2.29961020942985	5.87454933807386	2.65225200481629e-07	1.17746029792765e-05	8.74288056989304e-06	4192/8013/9308/84807/64332/7422/8767/11221/114548/8651/8754/5329/1326/4092/1435/5581/91663/5914/7189/2526/7525/10385/3965/10519/4067/7704/25865/7124/64127/3956/5970/8915/10562/25890/912/64115/6385/10211/3600/3458/4680/6347/811/3586	44	MDK, NR4A3, CD83, NFKBID, NFKBIZ, VEGFA, RIPK2, DUSP10, NLRP3, SOCS1, ADAM9, PLAUR, MAP3K8, SMAD7, CSF1, PRKCE, MYADM, RARA, TRAF6, FUT4, YES1, BTN2A2, LGALS9, CIB1, LYN, ZBTB16, PRKD2, TNF, NOD2, LGALS1, RELA, BCL10, OLFM4, ABI3BP, CD1D, VSIR, SDC4, FLOT1, IL15, IFNG, CEACAM6, CCL2, CALR, IL10	GO_BP	Chikungunya_Upregulated	NA	NA
GO:0001776	leukocyte homeostasis	18/728	113/18986	0.15929203539823	4.15428376932802	6.71527654199227	2.89148424040582e-07	1.27250449919077e-05	9.4486029640721e-06	7128/3091/1831/2204/1435/5142/6498/10461/6868/121260/3965/10603/4067/8915/10758/578/9447/23657	18	TNFAIP3, HIF1A, TSC22D3, FCAR, CSF1, PDE4B, SKIL, MERTK, ADAM17, SLC15A4, LGALS9, SH2B2, LYN, BCL10, TRAF3IP2, BAK1, AIM2, SLC7A11	GO_BP	Chikungunya_Upregulated	NA	NA
GO:0002753	cytoplasmic pattern recognition receptor signaling pathway	23/728	178/18986	0.129213483146067	3.36984504259785	6.34312152284767	3.49210166264555e-07	1.52357987195251e-05	1.13128883263563e-05	7128/4792/57162/8767/114548/285852/7189/51296/121260/148022/373509/92610/7124/64127/2634/29110/5970/3304/56829/5608/81622/10211/3665	23	TNFAIP3, NFKBIA, PELI1, RIPK2, NLRP3, TREML4, TRAF6, SLC15A3, SLC15A4, TICAM1, USP50, TIFA, TNF, NOD2, GBP2, TBK1, RELA, HSPA1B, ZC3HAV1, MAP2K6, UNC93B1, FLOT1, IRF7	GO_BP	Chikungunya_Upregulated	NA	NA
GO:0042093	T-helper cell differentiation	15/728	81/18986	0.185185185185185	4.82956857956858	6.89681233539671	3.81176066921688e-07	1.64883083306894e-05	1.22429020144888e-05	80149/969/84807/64332/8767/602/114548/9021/4092/5971/5914/3956/8809/3726/10538	15	ZC3H12A, CD69, NFKBID, NFKBIZ, RIPK2, BCL3, NLRP3, SOCS3, SMAD7, RELB, RARA, LGALS1, IL18R1, JUNB, BATF	GO_BP	Chikungunya_Upregulated	NA	NA
GO:0002702	positive regulation of production of molecular mediator of immune response	20/728	140/18986	0.142857142857143	3.7256671899529	6.46355784564042	3.98299422961897e-07	1.7082994742459e-05	1.26844686884386e-05	8013/8767/2865/10865/114548/3663/9261/2867/7189/148022/6398/64127/7158/8915/4189/23529/8809/2048/3586/8140	20	NR4A3, RIPK2, FFAR3, ARID5A, NLRP3, IRF5, MAPKAPK2, FFAR2, TRAF6, TICAM1, SECTM1, NOD2, TP53BP1, BCL10, DNAJB9, CLCF1, IL18R1, EPHB2, IL10, SLC7A5	GO_BP	Chikungunya_Upregulated	NA	NA
GO:2000106	regulation of leukocyte apoptotic process	16/728	93/18986	0.172043010752688	4.48682500295404	6.73078243238774	4.48838571443874e-07	1.90888404208189e-05	1.41738496245434e-05	3091/1831/2204/602/10461/6868/3965/4067/25865/64127/8915/8660/3665/3586/2621/23657	16	HIF1A, TSC22D3, FCAR, BCL3, MERTK, ADAM17, LGALS9, LYN, PRKD2, NOD2, BCL10, IRS2, IRF7, IL10, GAS6, SLC7A11	GO_BP	Chikungunya_Upregulated	NA	NA
GO:1902107	positive regulation of leukocyte differentiation	24/728	195/18986	0.123076923076923	3.20980557903635	6.19356663075621	4.84335034068106e-07	2.02580132844519e-05	1.50419840941552e-05	4192/9308/7071/84807/64332/8767/11221/114548/8651/1435/5914/7189/3398/10385/3965/7704/2353/7124/64115/3600/10221/3458/3586/2621	24	MDK, CD83, KLF10, NFKBID, NFKBIZ, RIPK2, DUSP10, NLRP3, SOCS1, CSF1, RARA, TRAF6, ID2, BTN2A2, LGALS9, ZBTB16, FOS, TNF, VSIR, IL15, TRIB1, IFNG, IL10, GAS6	GO_BP	Chikungunya_Upregulated	NA	NA
GO:1903708	positive regulation of hemopoiesis	24/728	195/18986	0.123076923076923	3.20980557903635	6.19356663075621	4.84335034068106e-07	2.02580132844519e-05	1.50419840941552e-05	4192/9308/7071/84807/64332/8767/11221/114548/8651/1435/5914/7189/3398/10385/3965/7704/2353/7124/64115/3600/10221/3458/3586/2621	24	MDK, CD83, KLF10, NFKBID, NFKBIZ, RIPK2, DUSP10, NLRP3, SOCS1, CSF1, RARA, TRAF6, ID2, BTN2A2, LGALS9, ZBTB16, FOS, TNF, VSIR, IL15, TRIB1, IFNG, IL10, GAS6	GO_BP	Chikungunya_Upregulated	NA	NA
GO:1902106	negative regulation of leukocyte differentiation	18/728	117/18986	0.153846153846154	4.01225697379544	6.52611761045346	4.93386370505649e-07	2.03391439798394e-05	1.51022252743948e-05	80149/4192/969/3659/8651/4092/9935/5914/3398/6348/634/4067/3956/1499/2200/4057/10221/2213	18	ZC3H12A, MDK, CD69, IRF1, SOCS1, SMAD7, MAFB, RARA, ID2, CCL3, CEACAM1, LYN, LGALS1, CTNNB1, FBN1, LTF, TRIB1, FCGR2B	GO_BP	Chikungunya_Upregulated	NA	NA
GO:0050863	regulation of T cell activation	37/728	393/18986	0.094147582697201	2.45533791907838	5.82143127390767	4.94312331460235e-07	2.03391439798394e-05	1.51022252743948e-05	80149/4192/57162/969/9308/84807/64332/135/8767/3659/11221/114548/8651/1326/4092/5914/7189/7525/10385/3965/4067/7704/9306/64127/3956/1499/8915/912/64115/1051/6385/3600/3458/3726/10538/6347/3586	37	ZC3H12A, MDK, PELI1, CD69, CD83, NFKBID, NFKBIZ, ADORA2A, RIPK2, IRF1, DUSP10, NLRP3, SOCS1, MAP3K8, SMAD7, RARA, TRAF6, YES1, BTN2A2, LGALS9, LYN, ZBTB16, SOCS6, NOD2, LGALS1, CTNNB1, BCL10, CD1D, VSIR, CEBPB, SDC4, IL15, IFNG, JUNB, BATF, CCL2, IL10	GO_BP	Chikungunya_Upregulated	NA	NA
GO:0010720	positive regulation of cell development	41/728	460/18986	0.0891304347826087	2.32449235547062	5.74224781332208	5.13855337997591e-07	2.0972756980692e-05	1.55726957270917e-05	4192/3091/9308/7071/84807/64332/7422/8767/57154/11221/114548/8651/4092/1435/6498/5914/7189/7097/3398/10385/3965/4067/7704/2353/7124/6722/5970/1499/9294/64115/23529/3600/10221/3458/7852/2048/3586/2621/2119/8140/9175	41	MDK, HIF1A, CD83, KLF10, NFKBID, NFKBIZ, VEGFA, RIPK2, SMURF1, DUSP10, NLRP3, SOCS1, SMAD7, CSF1, SKIL, RARA, TRAF6, TLR2, ID2, BTN2A2, LGALS9, LYN, ZBTB16, FOS, TNF, SRF, RELA, CTNNB1, S1PR2, VSIR, CLCF1, IL15, TRIB1, IFNG, CXCR4, EPHB2, IL10, GAS6, ETV5, SLC7A5, MAP3K13	GO_BP	Chikungunya_Upregulated	NA	NA
GO:0032735	positive regulation of interleukin-12 production	11/728	44/18986	0.25	6.51991758241758	7.31965150615386	5.89222791944391e-07	2.38564524002445e-05	1.77138978294019e-05	4192/8767/3659/3663/7189/7097/3965/64127/5970/81622/3458	11	MDK, RIPK2, IRF1, IRF5, TRAF6, TLR2, LGALS9, NOD2, RELA, UNC93B1, IFNG	GO_BP	Chikungunya_Upregulated	NA	NA
GO:0033209	tumor necrosis factor-mediated signaling pathway	18/728	119/18986	0.151260504201681	3.94482408347955	6.43466291860776	6.38507521330256e-07	2.5646718773432e-05	1.90432067765164e-05	7128/4792/8877/9261/7189/6868/84888/4317/92610/7124/5970/3304/10758/10010/114769/4671/2621/9447	18	TNFAIP3, NFKBIA, SPHK1, MAPKAPK2, TRAF6, ADAM17, SPPL2A, MMP8, TIFA, TNF, RELA, HSPA1B, TRAF3IP2, TANK, CARD16, NAIP, GAS6, AIM2	GO_BP	Chikungunya_Upregulated	NA	NA
GO:0001659	temperature homeostasis	23/728	185/18986	0.124324324324324	3.24233739233739	6.11984943749474	6.98467344217517e-07	2.78341986542114e-05	2.06674547770952e-05	3397/5618/9536/7422/10912/1649/7090/6868/2034/7376/50486/7124/64127/8878/8864/55818/1051/2887/5608/3600/8809/7852/3934	23	ID1, PRLR, PTGES, VEGFA, GADD45G, DDIT3, TLE3, ADAM17, EPAS1, NR1H2, G0S2, TNF, NOD2, SQSTM1, PER2, KDM3A, CEBPB, GRB10, MAP2K6, IL15, IL18R1, CXCR4, LCN2	GO_BP	Chikungunya_Upregulated	NA	NA
GO:0072538	T-helper 17 type immune response	12/728	54/18986	0.222222222222222	5.7954822954823	7.04653012572012	7.20009691977687e-07	2.84685082117115e-05	2.11384424371739e-05	80149/969/84807/64332/10865/9021/4092/3956/10758/3726/10538/2048	12	ZC3H12A, CD69, NFKBID, NFKBIZ, ARID5A, SOCS3, SMAD7, LGALS1, TRAF3IP2, JUNB, BATF, EPHB2	GO_BP	Chikungunya_Upregulated	NA	NA
GO:0002720	positive regulation of cytokine production involved in immune response	15/728	85/18986	0.176470588235294	4.60229476405947	6.64646477886694	7.30071341509771e-07	2.86425663517903e-05	2.12676841223165e-05	8013/8767/2865/10865/114548/3663/9261/2867/7189/148022/6398/64127/8915/8809/8140	15	NR4A3, RIPK2, FFAR3, ARID5A, NLRP3, IRF5, MAPKAPK2, FFAR2, TRAF6, TICAM1, SECTM1, NOD2, BCL10, IL18R1, SLC7A5	GO_BP	Chikungunya_Upregulated	NA	NA
GO:0002703	regulation of leukocyte mediated immunity	28/728	258/18986	0.108527131782946	2.83035181872391	5.91075715714725	7.58927211704931e-07	2.95456201418358e-05	2.19382198039401e-05	3383/10865/114548/27342/4092/164/9846/7189/6813/121260/4277/148022/3965/6398/634/4067/5272/196/7124/64127/718/7158/912/23529/8809/2213/441168/3586	28	ICAM1, ARID5A, NLRP3, RABGEF1, SMAD7, AP1G1, GAB2, TRAF6, STXBP2, SLC15A4, MICB, TICAM1, LGALS9, SECTM1, CEACAM1, LYN, SERPINB9, AHR, TNF, NOD2, C3, TP53BP1, CD1D, CLCF1, IL18R1, FCGR2B, CALHM6, IL10	GO_BP	Chikungunya_Upregulated	NA	NA
GO:0022409	positive regulation of cell-cell adhesion	33/728	336/18986	0.0982142857142857	2.56139619309262	5.76617376484593	7.99502996533732e-07	3.08876692019635e-05	2.29347183417069e-05	4192/8013/9308/84807/64332/8767/11221/114548/8651/5329/1326/4092/5914/7189/2526/7525/10385/3965/4067/7704/7124/64127/3956/5970/8915/912/64115/10211/3600/3458/4680/6347/3586	33	MDK, NR4A3, CD83, NFKBID, NFKBIZ, RIPK2, DUSP10, NLRP3, SOCS1, PLAUR, MAP3K8, SMAD7, RARA, TRAF6, FUT4, YES1, BTN2A2, LGALS9, LYN, ZBTB16, TNF, NOD2, LGALS1, RELA, BCL10, CD1D, VSIR, FLOT1, IL15, IFNG, CEACAM6, CCL2, IL10	GO_BP	Chikungunya_Upregulated	NA	NA
GO:0032481	positive regulation of type I interferon production	14/728	75/18986	0.186666666666667	4.86820512820513	6.70235257102634	8.40129041678062e-07	3.22113112116112e-05	2.3917549272653e-05	8767/3659/3663/7189/7097/148022/29110/56829/10010/10211/91947/9636/3665/4939	14	RIPK2, IRF1, IRF5, TRAF6, TLR2, TICAM1, TBK1, ZC3HAV1, TANK, FLOT1, ARRDC4, ISG15, IRF7, OAS2	GO_BP	Chikungunya_Upregulated	NA	NA
GO:0035872	nucleotide-binding domain, leucine rich repeat containing receptor signaling pathway	9/728	29/18986	0.310344827586207	8.09369079196665	7.63362527108586	8.56606070776477e-07	3.2596115219547e-05	2.42032740219392e-05	7128/4792/8767/51296/121260/64127/5970/3304/5608	9	TNFAIP3, NFKBIA, RIPK2, SLC15A3, SLC15A4, NOD2, RELA, HSPA1B, MAP2K6	GO_BP	Chikungunya_Upregulated	NA	NA
GO:0071346	cellular response to type II interferon	16/728	98/18986	0.163265306122449	4.25790535994618	6.45658546372097	9.34606362702999e-07	3.52988268779095e-05	2.62100920255279e-05	55647/2204/3659/7097/3965/6348/23580/7376/7124/2634/3460/3459/3458/6347/5468/2635	16	RAB20, FCAR, IRF1, TLR2, LGALS9, CCL3, CDC42EP4, NR1H2, TNF, GBP2, IFNGR2, IFNGR1, IFNG, CCL2, PPARG, GBP3	GO_BP	Chikungunya_Upregulated	NA	NA
GO:0001818	negative regulation of cytokine production	36/728	388/18986	0.0927835051546392	2.41976322646426	5.64212954386737	9.97201931614144e-07	3.7383992414068e-05	2.7758369558382e-05	7128/80149/9308/602/9314/9683/114548/5966/27342/1649/2864/4092/5971/353514/7538/10461/5914/10385/3965/634/7124/64127/7850/2000/64115/1992/11213/5552/114769/4057/671/3458/2213/2048/3586/2621	36	TNFAIP3, ZC3H12A, CD83, BCL3, KLF4, N4BP1, NLRP3, REL, RABGEF1, DDIT3, FFAR1, SMAD7, RELB, LILRA5, ZFP36, MERTK, RARA, BTN2A2, LGALS9, CEACAM1, TNF, NOD2, IL1R2, ELF4, VSIR, SERPINB1, IRAK3, SRGN, CARD16, LTF, BPI, IFNG, FCGR2B, EPHB2, IL10, GAS6	GO_BP	Chikungunya_Upregulated	NA	NA
GO:2000316	regulation of T-helper 17 type immune response	10/728	38/18986	0.263157894736842	6.86307113938693	7.22403203214889	1.15226443372839e-06	4.2879487493378e-05	3.18388856688109e-05	80149/969/84807/64332/10865/4092/3956/3726/10538/2048	10	ZC3H12A, CD69, NFKBID, NFKBIZ, ARID5A, SMAD7, LGALS1, JUNB, BATF, EPHB2	GO_BP	Chikungunya_Upregulated	NA	NA
GO:1903707	negative regulation of hemopoiesis	18/728	124/18986	0.145161290322581	3.78575859624247	6.21448065831417	1.18593031373437e-06	4.381017020299e-05	3.25299363813422e-05	80149/4192/969/3659/8651/4092/9935/5914/3398/6348/634/4067/3956/1499/2200/4057/10221/2213	18	ZC3H12A, MDK, CD69, IRF1, SOCS1, SMAD7, MAFB, RARA, ID2, CCL3, CEACAM1, LYN, LGALS1, CTNNB1, FBN1, LTF, TRIB1, FCGR2B	GO_BP	Chikungunya_Upregulated	NA	NA
GO:0030316	osteoclast differentiation	17/728	112/18986	0.151785714285714	3.95852138932496	6.27041288354062	1.23904647035839e-06	4.51137711257828e-05	3.34978864004502e-05	7071/1435/56975/9935/9846/7189/22904/6348/537/2353/7124/1499/1051/2200/4057/3458/3726	17	KLF10, CSF1, FAM20C, MAFB, GAB2, TRAF6, SBNO2, CCL3, ATP6AP1, FOS, TNF, CTNNB1, CEBPB, FBN1, LTF, IFNG, JUNB	GO_BP	Chikungunya_Upregulated	NA	NA
GO:1903557	positive regulation of tumor necrosis factor superfamily cytokine production	17/728	112/18986	0.151785714285714	3.95852138932496	6.27041288354062	1.23904647035839e-06	4.51137711257828e-05	3.34978864004502e-05	8767/10865/353514/9261/7097/6868/148022/3965/6348/4317/64127/8915/3459/3458/2213/2048/4939	17	RIPK2, ARID5A, LILRA5, MAPKAPK2, TLR2, ADAM17, TICAM1, LGALS9, CCL3, MMP8, NOD2, BCL10, IFNGR1, IFNG, FCGR2B, EPHB2, OAS2	GO_BP	Chikungunya_Upregulated	NA	NA
GO:2001236	regulation of extrinsic apoptotic signaling pathway	21/728	164/18986	0.128048780487805	3.33946998123827	6.0082902629788	1.30221376161219e-06	4.68265743008935e-05	3.47696773581651e-05	467/7128/3383/9314/4000/85450/6498/4170/2923/50486/51330/7124/10616/5598/2907/5970/8915/3304/162989/3162/2537	21	ATF3, TNFAIP3, ICAM1, KLF4, LMNA, ITPRIP, SKIL, MCL1, PDIA3, G0S2, TNFRSF12A, TNF, RBCK1, MAPK7, GRINA, RELA, BCL10, HSPA1B, DEDD2, HMOX1, IFI6	GO_BP	Chikungunya_Upregulated	NA	NA
GO:0030888	regulation of B cell proliferation	13/728	67/18986	0.194029850746269	5.06023454157782	6.64788997833546	1.30459335633788e-06	4.68265743008935e-05	3.47696773581651e-05	57162/5618/1026/148022/4067/196/1141/23529/8660/2213/2048/3586/952	13	PELI1, PRLR, CDKN1A, TICAM1, LYN, AHR, CHRNB2, CLCF1, IRS2, FCGR2B, EPHB2, IL10, CD38	GO_BP	Chikungunya_Upregulated	NA	NA
GO:0045622	regulation of T-helper cell differentiation	11/728	48/18986	0.229166666666667	5.97659111721612	6.89334336392036	1.50932127224409e-06	5.37934856255447e-05	3.99427497547176e-05	80149/969/84807/64332/8767/114548/4092/5914/3956/3726/10538	11	ZC3H12A, CD69, NFKBID, NFKBIZ, RIPK2, NLRP3, SMAD7, RARA, LGALS1, JUNB, BATF	GO_BP	Chikungunya_Upregulated	NA	NA
GO:0060760	positive regulation of response to cytokine stimulus	13/728	68/18986	0.191176470588235	4.98581932773109	6.57474394199937	1.55699983535093e-06	5.5104728438539e-05	4.09163740316734e-05	3091/8767/100130733/1435/7097/6868/4317/29110/3304/7852/81030/3665/2621	13	HIF1A, RIPK2, LRRC70, CSF1, TLR2, ADAM17, MMP8, TBK1, HSPA1B, CXCR4, ZBP1, IRF7, GAS6	GO_BP	Chikungunya_Upregulated	NA	NA
GO:0045619	regulation of lymphocyte differentiation	25/728	223/18986	0.112107623318386	2.92372985758636	5.77018539054421	1.62873803355066e-06	5.72433554708326e-05	4.25043478053791e-05	80149/4192/969/9308/84807/64332/8767/3659/11221/114548/8651/4092/5914/3398/10385/3965/7704/3956/64115/3600/3458/3726/10538/3586/2621	25	ZC3H12A, MDK, CD69, CD83, NFKBID, NFKBIZ, RIPK2, IRF1, DUSP10, NLRP3, SOCS1, SMAD7, RARA, ID2, BTN2A2, LGALS9, ZBTB16, LGALS1, VSIR, IL15, IFNG, JUNB, BATF, IL10, GAS6	GO_BP	Chikungunya_Upregulated	NA	NA
GO:0002832	negative regulation of response to biotic stimulus	18/728	127/18986	0.141732283464567	3.69633122782729	6.08779697937562	1.69142296114503e-06	5.90364938369311e-05	4.38357892652469e-05	7128/10475/11221/4277/3965/253943/7376/634/5272/196/22978/11213/114769/4057/10221/11274/5468/9636	18	TNFAIP3, TRIM38, DUSP10, MICB, LGALS9, YTHDF3, NR1H2, CEACAM1, SERPINB9, AHR, NT5C2, IRAK3, CARD16, LTF, TRIB1, USP18, PPARG, ISG15	GO_BP	Chikungunya_Upregulated	NA	NA
GO:2000116	regulation of cysteine-type endopeptidase activity	21/728	167/18986	0.125748502994012	3.27947950253339	5.90799398901272	1.7539933801762e-06	6.08010992950121e-05	4.51460444645209e-05	7422/8767/5329/1509/3965/373509/1032/23787/56616/7124/8915/80758/114769/4057/4671/2537/578/27074/5641/2621/9447	21	VEGFA, RIPK2, PLAUR, CTSD, LGALS9, USP50, CDKN2D, MTCH1, DIABLO, TNF, BCL10, PRR7, CARD16, LTF, NAIP, IFI6, BAK1, LAMP3, LGMN, GAS6, AIM2	GO_BP	Chikungunya_Upregulated	NA	NA
GO:0032755	positive regulation of interleukin-6 production	16/728	103/18986	0.155339805825243	4.05121092499733	6.20011486633723	1.85271032933886e-06	6.37861699100952e-05	4.73625196973845e-05	2069/8767/10865/353514/55122/7189/7097/148022/3965/7124/64127/5970/8915/81622/3556/3458	16	EREG, RIPK2, ARID5A, LILRA5, AKIRIN2, TRAF6, TLR2, TICAM1, LGALS9, TNF, NOD2, RELA, BCL10, UNC93B1, IL1RAP, IFNG	GO_BP	Chikungunya_Upregulated	NA	NA
GO:0032479	regulation of type I interferon production	18/728	128/18986	0.140625	3.66745364010989	6.04642177141899	1.89897997219307e-06	6.45015948944237e-05	4.78937372004893e-05	8767/10475/3659/5966/3663/5971/7189/7097/148022/29110/56829/10010/10211/91947/9636/3665/4939/3586	18	RIPK2, TRIM38, IRF1, REL, IRF5, RELB, TRAF6, TLR2, TICAM1, TBK1, ZC3HAV1, TANK, FLOT1, ARRDC4, ISG15, IRF7, OAS2, IL10	GO_BP	Chikungunya_Upregulated	NA	NA
GO:0032606	type I interferon production	18/728	128/18986	0.140625	3.66745364010989	6.04642177141899	1.89897997219307e-06	6.45015948944237e-05	4.78937372004893e-05	8767/10475/3659/5966/3663/5971/7189/7097/148022/29110/56829/10010/10211/91947/9636/3665/4939/3586	18	RIPK2, TRIM38, IRF1, REL, IRF5, RELB, TRAF6, TLR2, TICAM1, TBK1, ZC3HAV1, TANK, FLOT1, ARRDC4, ISG15, IRF7, OAS2, IL10	GO_BP	Chikungunya_Upregulated	NA	NA
GO:0034114	regulation of heterotypic cell-cell adhesion	8/728	24/18986	0.333333333333333	8.69322344322344	7.53036947267065	1.91593971262074e-06	6.46438059038237e-05	4.79993317477616e-05	3557/9314/91663/7124/5598/10211/4680/3586	8	IL1RN, KLF4, MYADM, TNF, MAPK7, FLOT1, CEACAM6, IL10	GO_BP	Chikungunya_Upregulated	NA	NA
GO:0030522	intracellular receptor signaling pathway	35/728	384/18986	0.0911458333333333	2.37705328525641	5.44353383716198	2.11563979993347e-06	7.08956268161933e-05	5.26414350677128e-05	7128/4792/5187/8013/57162/8767/114548/4929/285852/5914/7189/51296/121260/148022/373509/57617/7376/92610/196/7124/64127/2634/29110/8854/5970/3304/7421/55818/56829/5608/81622/10211/5468/3665/811	35	TNFAIP3, NFKBIA, PER1, NR4A3, PELI1, RIPK2, NLRP3, NR4A2, TREML4, RARA, TRAF6, SLC15A3, SLC15A4, TICAM1, USP50, VPS18, NR1H2, TIFA, AHR, TNF, NOD2, GBP2, TBK1, ALDH1A2, RELA, HSPA1B, VDR, KDM3A, ZC3HAV1, MAP2K6, UNC93B1, FLOT1, PPARG, IRF7, CALR	GO_BP	Chikungunya_Upregulated	NA	NA
GO:0051250	negative regulation of lymphocyte activation	21/728	169/18986	0.124260355029586	3.24066909421939	5.84238634793324	2.13008957199854e-06	7.08956268161933e-05	5.26414350677128e-05	7128/80149/4192/57162/969/135/3659/8651/4092/10461/3398/10385/3965/4067/9306/3956/64115/1051/6385/2213/3586	21	TNFAIP3, ZC3H12A, MDK, PELI1, CD69, ADORA2A, IRF1, SOCS1, SMAD7, MERTK, ID2, BTN2A2, LGALS9, LYN, SOCS6, LGALS1, VSIR, CEBPB, SDC4, FCGR2B, IL10	GO_BP	Chikungunya_Upregulated	NA	NA
GO:0002262	myeloid cell homeostasis	22/728	183/18986	0.120218579234973	3.13526091394944	5.79571887013401	2.14325842775688e-06	7.08956268161933e-05	5.26414350677128e-05	3091/7422/2204/91/23210/1435/5142/7538/9935/10461/6868/3398/2034/121260/4067/6722/3304/10758/3162/9636/578/23657	22	HIF1A, VEGFA, FCAR, ACVR1B, JMJD6, CSF1, PDE4B, ZFP36, MAFB, MERTK, ADAM17, ID2, EPAS1, SLC15A4, LYN, SRF, HSPA1B, TRAF3IP2, HMOX1, ISG15, BAK1, SLC7A11	GO_BP	Chikungunya_Upregulated	NA	NA
GO:0038066	p38MAPK cascade	12/728	60/18986	0.2	5.21593406593407	6.53107102260807	2.37888151837274e-06	7.73625745013395e-05	5.74432743622088e-05	4616/80149/5187/7422/8877/11221/10912/9261/7538/3965/1843/5608	12	GADD45B, ZC3H12A, PER1, VEGFA, SPHK1, DUSP10, GADD45G, MAPKAPK2, ZFP36, LGALS9, DUSP1, MAP2K6	GO_BP	Chikungunya_Upregulated	NA	NA
GO:0002449	lymphocyte mediated immunity	35/728	386/18986	0.0906735751295337	2.36473694699083	5.40916860169559	2.38004365226713e-06	7.73625745013395e-05	5.74432743622088e-05	3383/64332/602/10865/2207/114548/4092/164/7189/127544/121260/4277/3965/23207/6398/634/5272/196/7124/64127/718/182/7158/8915/10758/912/23529/81622/8809/10538/2213/441168/713/3665/3586	35	ICAM1, NFKBIZ, BCL3, ARID5A, FCER1G, NLRP3, SMAD7, AP1G1, TRAF6, RNF19B, SLC15A4, MICB, LGALS9, PLEKHM2, SECTM1, CEACAM1, SERPINB9, AHR, TNF, NOD2, C3, JAG1, TP53BP1, BCL10, TRAF3IP2, CD1D, CLCF1, UNC93B1, IL18R1, BATF, FCGR2B, CALHM6, C1QB, IRF7, IL10	GO_BP	Chikungunya_Upregulated	NA	NA
GO:0002761	regulation of myeloid leukocyte differentiation	18/728	130/18986	0.138461538461538	3.61103127641589	5.96490257203795	2.38461996091858e-06	7.73625745013395e-05	5.74432743622088e-05	7071/1435/9935/5914/7189/3398/6348/634/4067/2353/7124/1499/1051/2200/4057/10221/3458/3665	18	KLF10, CSF1, MAFB, RARA, TRAF6, ID2, CCL3, CEACAM1, LYN, FOS, TNF, CTNNB1, CEBPB, FBN1, LTF, TRIB1, IFNG, IRF7	GO_BP	Chikungunya_Upregulated	NA	NA
GO:0002224	toll-like receptor signaling pathway	14/728	82/18986	0.170731707317073	4.45262664165103	6.25639381882098	2.57085215850406e-06	8.28731386891022e-05	6.15349795900737e-05	3656/64332/3659/9261/5581/10318/7189/7097/148022/5970/8915/11213/81622/3665	14	IRAK2, NFKBIZ, IRF1, MAPKAPK2, PRKCE, TNIP1, TRAF6, TLR2, TICAM1, RELA, BCL10, IRAK3, UNC93B1, IRF7	GO_BP	Chikungunya_Upregulated	NA	NA
GO:0032692	negative regulation of interleukin-1 production	11/728	51/18986	0.215686274509804	5.62502693385046	6.60406118956479	2.86473036455102e-06	9.17620276898272e-05	6.8135159236823e-05	7128/80149/114548/2864/634/7850/2000/1992/114769/3586/2621	11	TNFAIP3, ZC3H12A, NLRP3, FFAR1, CEACAM1, IL1R2, ELF4, SERPINB1, CARD16, IL10, GAS6	GO_BP	Chikungunya_Upregulated	NA	NA
GO:0032731	positive regulation of interleukin-1 beta production	12/728	62/18986	0.193548387096774	5.04767812832329	6.37440619029357	3.4231425677908e-06	0.000108959273808737	8.09044618802592e-05	8767/114548/353514/3965/6348/373509/7124/64127/5970/3458/4671/9447	12	RIPK2, NLRP3, LILRA5, LGALS9, CCL3, USP50, TNF, NOD2, RELA, IFNG, NAIP, AIM2	GO_BP	Chikungunya_Upregulated	NA	NA
GO:0032760	positive regulation of tumor necrosis factor production	16/728	108/18986	0.148148148148148	3.86365486365486	5.95935078721624	3.51422598220031e-06	0.000110721339344774	8.22128311361064e-05	8767/10865/353514/9261/7097/6868/148022/3965/6348/4317/64127/3459/3458/2213/2048/4939	16	RIPK2, ARID5A, LILRA5, MAPKAPK2, TLR2, ADAM17, TICAM1, LGALS9, CCL3, MMP8, NOD2, IFNGR1, IFNG, FCGR2B, EPHB2, OAS2	GO_BP	Chikungunya_Upregulated	NA	NA
GO:0050728	negative regulation of inflammatory response	23/728	203/18986	0.113300492610837	2.95483949547989	5.59140607066254	3.52225560847828e-06	0.000110721339344774	8.22128311361064e-05	7128/4192/8870/135/9314/11221/114548/284207/9021/27342/7538/7525/79651/10769/4067/196/64127/5598/2000/2213/5468/3586/3949	23	TNFAIP3, MDK, IER3, ADORA2A, KLF4, DUSP10, NLRP3, METRNL, SOCS3, RABGEF1, ZFP36, YES1, RHBDF2, PLK2, LYN, AHR, NOD2, MAPK7, ELF4, FCGR2B, PPARG, IL10, LDLR	GO_BP	Chikungunya_Upregulated	NA	NA
GO:0045859	regulation of protein kinase activity	37/728	427/18986	0.0866510538641686	2.25983091849602	5.25766974842665	3.57580700623602e-06	0.000111710859620744	8.29475699302313e-05	7128/5618/2069/1026/11221/8754/57826/353514/26524/64061/7189/23533/5770/6868/29950/3937/94056/1032/51429/8812/10519/9618/634/4067/7124/1843/11213/9094/2200/4057/5571/171024/10221/3458/2048/2621/9175	37	TNFAIP3, PRLR, EREG, CDKN1A, DUSP10, ADAM9, RAP2C, LILRA5, LATS2, TSPYL2, TRAF6, PIK3R5, PTPN1, ADAM17, SERTAD1, LCP2, SYAP1, CDKN2D, SNX9, CCNK, CIB1, TRAF4, CEACAM1, LYN, TNF, DUSP1, IRAK3, UNC119, FBN1, LTF, PRKAG1, SYNPO2, TRIB1, IFNG, EPHB2, GAS6, MAP3K13	GO_BP	Chikungunya_Upregulated	NA	NA
GO:0070498	interleukin-1-mediated signaling pathway	9/728	34/18986	0.264705882352941	6.90344214608921	6.87957540492557	3.77663956980067e-06	0.000117261183207124	8.70687973147458e-05	3557/4792/3656/7189/5970/7850/11213/3556/81030	9	IL1RN, NFKBIA, IRAK2, TRAF6, RELA, IL1R2, IRAK3, IL1RAP, ZBP1	GO_BP	Chikungunya_Upregulated	NA	NA
GO:2000273	positive regulation of signaling receptor activity	8/728	26/18986	0.307692307692308	8.02451394759087	7.15695317254391	3.80173172592684e-06	0.000117320513810462	8.71128514862569e-05	3091/6868/8896/3460/3458/6347/2048/3586	8	HIF1A, ADAM17, BUD31, IFNGR2, IFNG, CCL2, EPHB2, IL10	GO_BP	Chikungunya_Upregulated	NA	NA
GO:1903322	positive regulation of protein modification by small protein conjugation or removal	18/728	135/18986	0.133333333333333	3.47728937728938	5.76794110075995	4.12596856314922e-06	0.000126554708473323	9.39694275626331e-05	80149/57162/8767/8877/123879/10318/7189/148022/51256/10616/64127/83932/8915/254170/10010/7321/91947/3309	18	ZC3H12A, PELI1, RIPK2, SPHK1, DCUN1D3, TNIP1, TRAF6, TICAM1, TBC1D7, RBCK1, NOD2, SPRTN, BCL10, FBXO33, TANK, UBE2D1, ARRDC4, HSPA5	GO_BP	Chikungunya_Upregulated	NA	NA
GO:0031331	positive regulation of cellular catabolic process	25/728	235/18986	0.106382978723404	2.77443301379472	5.46544731603298	4.21541970340005e-06	0.000128519512764504	9.54283344396842e-05	80149/3091/1263/83667/152503/8767/10475/10043/8754/23130/5127/5770/148022/10769/51429/3099/7124/10241/64127/29110/8878/3162/8660/3458/11040	25	ZC3H12A, HIF1A, PLK3, SESN2, SH3D19, RIPK2, TRIM38, TOM1, ADAM9, ATG2A, CDK16, PTPN1, TICAM1, PLK2, SNX9, HK2, TNF, CALCOCO2, NOD2, TBK1, SQSTM1, HMOX1, IRS2, IFNG, PIM2	GO_BP	Chikungunya_Upregulated	NA	NA
GO:0045580	regulation of T cell differentiation	22/728	191/18986	0.115183246073298	3.00394108509292	5.55808081227836	4.3618947139858e-06	0.000132188917050791	9.81529412475846e-05	80149/4192/969/9308/84807/64332/8767/3659/11221/114548/8651/4092/5914/10385/3965/7704/3956/64115/3600/3458/3726/10538	22	ZC3H12A, MDK, CD69, CD83, NFKBID, NFKBIZ, RIPK2, IRF1, DUSP10, NLRP3, SOCS1, SMAD7, RARA, BTN2A2, LGALS9, ZBTB16, LGALS1, VSIR, IL15, IFNG, JUNB, BATF	GO_BP	Chikungunya_Upregulated	NA	NA
GO:1901875	positive regulation of post-translational protein modification	18/728	136/18986	0.132352941176471	3.4517210730446	5.729664938304	4.58825138869102e-06	0.000138221073084317	0.000102631938957562	80149/57162/8767/8877/123879/10318/7189/148022/51256/10616/64127/83932/8915/254170/10010/7321/91947/3309	18	ZC3H12A, PELI1, RIPK2, SPHK1, DCUN1D3, TNIP1, TRAF6, TICAM1, TBC1D7, RBCK1, NOD2, SPRTN, BCL10, FBXO33, TANK, UBE2D1, ARRDC4, HSPA5	GO_BP	Chikungunya_Upregulated	NA	NA
GO:0002275	myeloid cell activation involved in immune response	15/728	98/18986	0.153061224489796	3.99178627494954	5.92918505579863	4.6727193883985e-06	0.000139932738607602	0.000103902885185815	8013/2207/27342/5581/9846/22904/6813/148022/3965/6348/4067/7124/284021/3458/3430	15	NR4A3, FCER1G, RABGEF1, PRKCE, GAB2, SBNO2, STXBP2, TICAM1, LGALS9, CCL3, LYN, TNF, MILR1, IFNG, IFI35	GO_BP	Chikungunya_Upregulated	NA	NA
GO:0022408	negative regulation of cell-cell adhesion	23/728	207/18986	0.111111111111111	2.89774114774115	5.48188985299725	4.90250603875861e-06	0.00014369801847554	0.000106698681549866	3557/80149/4192/57162/969/7422/135/3659/9314/8651/4092/91663/10385/3965/634/9306/5598/182/3956/64115/1051/6385/3586	23	IL1RN, ZC3H12A, MDK, PELI1, CD69, VEGFA, ADORA2A, IRF1, KLF4, SOCS1, SMAD7, MYADM, BTN2A2, LGALS9, CEACAM1, SOCS6, MAPK7, JAG1, LGALS1, VSIR, CEBPB, SDC4, IL10	GO_BP	Chikungunya_Upregulated	NA	NA
GO:0050777	negative regulation of immune response	23/728	207/18986	0.111111111111111	2.89774114774115	5.48188985299725	4.90250603875861e-06	0.00014369801847554	0.000106698681549866	7128/80149/969/11221/4092/7525/79651/3965/10769/253943/7376/634/4067/5272/196/64127/3956/11213/2213/11274/5468/9636/3586	23	TNFAIP3, ZC3H12A, CD69, DUSP10, SMAD7, YES1, RHBDF2, LGALS9, PLK2, YTHDF3, NR1H2, CEACAM1, LYN, SERPINB9, AHR, NOD2, LGALS1, IRAK3, FCGR2B, USP18, PPARG, ISG15, IL10	GO_BP	Chikungunya_Upregulated	NA	NA
GO:0032633	interleukin-4 production	9/728	35/18986	0.257142857142857	6.70620094191523	6.74697974725186	4.91202473745671e-06	0.00014369801847554	0.000106698681549866	9308/2207/114548/1649/5914/3965/1051/3556/8140	9	CD83, FCER1G, NLRP3, DDIT3, RARA, LGALS9, CEBPB, IL1RAP, SLC7A5	GO_BP	Chikungunya_Upregulated	NA	NA
GO:0032673	regulation of interleukin-4 production	9/728	35/18986	0.257142857142857	6.70620094191523	6.74697974725186	4.91202473745671e-06	0.00014369801847554	0.000106698681549866	9308/2207/114548/1649/5914/3965/1051/3556/8140	9	CD83, FCER1G, NLRP3, DDIT3, RARA, LGALS9, CEBPB, IL1RAP, SLC7A5	GO_BP	Chikungunya_Upregulated	NA	NA
GO:1903039	positive regulation of leukocyte cell-cell adhesion	28/728	284/18986	0.0985915492957746	2.57123510292524	5.32722090120757	5.02950795280357e-06	0.000146289308903097	0.00010862276703877	4192/8013/9308/84807/64332/8767/11221/114548/8651/1326/5914/7189/2526/7525/10385/3965/4067/7704/7124/64127/3956/5970/8915/912/64115/3600/3458/6347	28	MDK, NR4A3, CD83, NFKBID, NFKBIZ, RIPK2, DUSP10, NLRP3, SOCS1, MAP3K8, RARA, TRAF6, FUT4, YES1, BTN2A2, LGALS9, LYN, ZBTB16, TNF, NOD2, LGALS1, RELA, BCL10, CD1D, VSIR, IL15, IFNG, CCL2	GO_BP	Chikungunya_Upregulated	NA	NA
GO:0032609	type II interferon production	17/728	124/18986	0.137096774193548	3.575438674229	5.74529819247746	5.18546423413669e-06	0.000149111559596396	0.000110718345190598	80149/8767/602/10865/1649/5142/5914/3965/5144/7124/64127/64115/8809/9636/3586/2621/8140	17	ZC3H12A, RIPK2, BCL3, ARID5A, DDIT3, PDE4B, RARA, LGALS9, PDE4D, TNF, NOD2, VSIR, IL18R1, ISG15, IL10, GAS6, SLC7A5	GO_BP	Chikungunya_Upregulated	NA	NA
GO:0032649	regulation of type II interferon production	17/728	124/18986	0.137096774193548	3.575438674229	5.74529819247746	5.18546423413669e-06	0.000149111559596396	0.000110718345190598	80149/8767/602/10865/1649/5142/5914/3965/5144/7124/64127/64115/8809/9636/3586/2621/8140	17	ZC3H12A, RIPK2, BCL3, ARID5A, DDIT3, PDE4B, RARA, LGALS9, PDE4D, TNF, NOD2, VSIR, IL18R1, ISG15, IL10, GAS6, SLC7A5	GO_BP	Chikungunya_Upregulated	NA	NA
GO:0120161	regulation of cold-induced thermogenesis	19/728	151/18986	0.125827814569536	3.2815479222764	5.62056074209221	5.3548570712859e-06	0.000153112608123039	0.00011368920454648	3397/5618/7422/10912/1649/7090/6868/2034/7376/50486/8864/55818/1051/2887/5608/3600/8809/7852/3934	19	ID1, PRLR, VEGFA, GADD45G, DDIT3, TLE3, ADAM17, EPAS1, NR1H2, G0S2, PER2, KDM3A, CEBPB, GRB10, MAP2K6, IL15, IL18R1, CXCR4, LCN2	GO_BP	Chikungunya_Upregulated	NA	NA
GO:0140888	interferon-mediated signaling pathway	16/728	112/18986	0.142857142857143	3.7256671899529	5.77689203998767	5.6980584575049e-06	0.000162010527266474	0.000120296089256608	3659/5770/253943/7376/29110/3460/3459/10010/3458/11274/3429/5468/81030/9636/3665/4939	16	IRF1, PTPN1, YTHDF3, NR1H2, TBK1, IFNGR2, IFNGR1, TANK, IFNG, USP18, IFI27, PPARG, ZBP1, ISG15, IRF7, OAS2	GO_BP	Chikungunya_Upregulated	NA	NA
GO:0030595	leukocyte chemotaxis	25/728	240/18986	0.104166666666667	2.71663232600733	5.34408048227255	6.12972432189923e-06	0.000173310250240961	0.000128686361829934	4192/7422/4814/2207/1435/5142/2867/10488/6868/3965/6348/4067/58191/64127/54210/1843/414062/3680/7852/3627/6347/811/3586/5641/2621	25	MDK, VEGFA, NINJ1, FCER1G, CSF1, PDE4B, FFAR2, CREB3, ADAM17, LGALS9, CCL3, LYN, CXCL16, NOD2, TREM1, DUSP1, CCL3L3, ITGA9, CXCR4, CXCL10, CCL2, CALR, IL10, LGMN, GAS6	GO_BP	Chikungunya_Upregulated	NA	NA
GO:0010883	regulation of lipid storage	11/728	55/18986	0.2	5.21593406593407	6.25219861998982	6.25921353256083e-06	0.000175988220490502	0.000130674808837674	4792/80149/10226/29923/123/1066/10938/7376/7124/718/5468	11	NFKBIA, ZC3H12A, PLIN3, HILPDA, PLIN2, CES1, EHD1, NR1H2, TNF, C3, PPARG	GO_BP	Chikungunya_Upregulated	NA	NA
GO:0106106	cold-induced thermogenesis	19/728	153/18986	0.124183006535948	3.23865187100481	5.55158397729069	6.5043962372148e-06	0.000181871543406321	0.000135043294951188	3397/5618/7422/10912/1649/7090/6868/2034/7376/50486/8864/55818/1051/2887/5608/3600/8809/7852/3934	19	ID1, PRLR, VEGFA, GADD45G, DDIT3, TLE3, ADAM17, EPAS1, NR1H2, G0S2, PER2, KDM3A, CEBPB, GRB10, MAP2K6, IL15, IL18R1, CXCR4, LCN2	GO_BP	Chikungunya_Upregulated	NA	NA
GO:2000319	regulation of T-helper 17 cell differentiation	8/728	28/18986	0.285714285714286	7.45133437990581	6.82144996069844	7.06567529819467e-06	0.00019648012463826	0.000145890461622643	80149/969/84807/64332/4092/3956/3726/10538	8	ZC3H12A, CD69, NFKBID, NFKBIZ, SMAD7, LGALS1, JUNB, BATF	GO_BP	Chikungunya_Upregulated	NA	NA
GO:0098792	xenophagy	6/728	14/18986	0.428571428571429	11.1770015698587	7.60626917453844	7.18150786150359e-06	0.00019860989774355	0.000147471861176691	8767/3964/57674/10241/64127/29110	6	RIPK2, LGALS8, RNF213, CALCOCO2, NOD2, TBK1	GO_BP	Chikungunya_Upregulated	NA	NA
GO:0048872	homeostasis of number of cells	31/728	339/18986	0.0914454277286136	2.38486660831794	5.13745104469695	7.51325390166501e-06	0.000206655315197427	0.000153445746161007	7128/3091/64332/7422/1831/2204/91/23210/1435/5142/6498/7538/9935/10461/6868/3398/2034/121260/3965/10603/4067/6722/64127/8915/3304/10758/3162/9636/578/9447/23657	31	TNFAIP3, HIF1A, NFKBIZ, VEGFA, TSC22D3, FCAR, ACVR1B, JMJD6, CSF1, PDE4B, SKIL, ZFP36, MAFB, MERTK, ADAM17, ID2, EPAS1, SLC15A4, LGALS9, SH2B2, LYN, SRF, NOD2, BCL10, HSPA1B, TRAF3IP2, HMOX1, ISG15, BAK1, AIM2, SLC7A11	GO_BP	Chikungunya_Upregulated	NA	NA
GO:0019058	viral life cycle	30/728	323/18986	0.0928792569659443	2.42226040213656	5.14794669086194	7.74037131305874e-06	0.000211751455218326	0.000157229733073227	3383/80149/10475/9683/5861/6520/57169/25978/128866/10318/3965/8812/57617/7124/3956/5806/3304/56829/440400/4057/7852/6347/3429/4599/9636/3669/4939/27074/3949/2621	30	ICAM1, ZC3H12A, TRIM38, N4BP1, RAB1A, SLC3A2, ZNFX1, CHMP2B, CHMP4B, TNIP1, LGALS9, CCNK, VPS18, TNF, LGALS1, PTX3, HSPA1B, ZC3HAV1, RNASEK, LTF, CXCR4, CCL2, IFI27, MX1, ISG15, ISG20, OAS2, LAMP3, LDLR, GAS6	GO_BP	Chikungunya_Upregulated	NA	NA
GO:0002706	regulation of lymphocyte mediated immunity	22/728	198/18986	0.111111111111111	2.89774114774115	5.36010975707336	7.83856181480663e-06	0.000213284738412561	0.000158368226818674	10865/114548/4092/164/7189/121260/4277/3965/6398/634/5272/196/7124/64127/718/7158/912/23529/8809/2213/441168/3586	22	ARID5A, NLRP3, SMAD7, AP1G1, TRAF6, SLC15A4, MICB, LGALS9, SECTM1, CEACAM1, SERPINB9, AHR, TNF, NOD2, C3, TP53BP1, CD1D, CLCF1, IL18R1, FCGR2B, CALHM6, IL10	GO_BP	Chikungunya_Upregulated	NA	NA
GO:0043549	regulation of kinase activity	38/728	460/18986	0.0826086956521739	2.15440754897277	5.00485653721723	8.06519775778503e-06	0.000218277892257487	0.000162075744414819	7128/5618/2069/1026/11221/8754/57826/353514/26524/64061/7189/23533/5770/6868/29950/3937/94056/1032/51429/8812/10519/9618/634/4067/7124/1843/11213/8660/9094/2200/4057/5571/171024/10221/3458/2048/2621/9175	38	TNFAIP3, PRLR, EREG, CDKN1A, DUSP10, ADAM9, RAP2C, LILRA5, LATS2, TSPYL2, TRAF6, PIK3R5, PTPN1, ADAM17, SERTAD1, LCP2, SYAP1, CDKN2D, SNX9, CCNK, CIB1, TRAF4, CEACAM1, LYN, TNF, DUSP1, IRAK3, IRS2, UNC119, FBN1, LTF, PRKAG1, SYNPO2, TRIB1, IFNG, EPHB2, GAS6, MAP3K13	GO_BP	Chikungunya_Upregulated	NA	NA
GO:2001234	negative regulation of apoptotic signaling pathway	25/728	244/18986	0.102459016393443	2.67209736984327	5.24919732895883	8.1988728856538e-06	0.00022071540252284	0.000163885645026786	7128/3383/8870/3091/9314/5329/4929/4000/10105/85450/4170/5770/10488/1032/10625/7124/5598/2907/5970/1499/3304/3162/2537/578/3586	25	TNFAIP3, ICAM1, IER3, HIF1A, KLF4, PLAUR, NR4A2, LMNA, PPIF, ITPRIP, MCL1, PTPN1, CREB3, CDKN2D, IVNS1ABP, TNF, MAPK7, GRINA, RELA, CTNNB1, HSPA1B, HMOX1, IFI6, BAK1, IL10	GO_BP	Chikungunya_Upregulated	NA	NA
GO:0032495	response to muramyl dipeptide	7/728	21/18986	0.333333333333333	8.69322344322344	7.04345848580917	8.59922601430734e-06	0.000230268163272008	0.000170978762857573	7128/4792/8767/3663/64127/182/5970	7	TNFAIP3, NFKBIA, RIPK2, IRF5, NOD2, JAG1, RELA	GO_BP	Chikungunya_Upregulated	NA	NA
GO:0032944	regulation of mononuclear cell proliferation	25/728	245/18986	0.102040816326531	2.66119084996636	5.22577348725479	8.80692886959522e-06	0.000234588773731691	0.000174186903404182	57162/5618/1026/8767/3659/1435/7189/148022/10385/3965/4067/196/1499/1141/912/64115/1051/23529/8660/6385/3600/2213/2048/3586/952	25	PELI1, PRLR, CDKN1A, RIPK2, IRF1, CSF1, TRAF6, TICAM1, BTN2A2, LGALS9, LYN, AHR, CTNNB1, CHRNB2, CD1D, VSIR, CEBPB, CLCF1, IRS2, SDC4, IL15, FCGR2B, EPHB2, IL10, CD38	GO_BP	Chikungunya_Upregulated	NA	NA
GO:0031400	negative regulation of protein modification process	31/728	342/18986	0.0906432748538012	2.36394672578883	5.08259263170569	8.97019093045101e-06	0.000237686577481741	0.000176487085267071	7128/80149/1026/84919/9683/11221/8651/123879/4092/5581/26524/5770/9373/10519/634/4067/5144/10625/10253/8878/5970/1843/1499/3304/8864/11213/10221/3458/1756/9636/2048	31	TNFAIP3, ZC3H12A, CDKN1A, PPP1R15B, N4BP1, DUSP10, SOCS1, DCUN1D3, SMAD7, PRKCE, LATS2, PTPN1, PLAA, CIB1, CEACAM1, LYN, PDE4D, IVNS1ABP, SPRY2, SQSTM1, RELA, DUSP1, CTNNB1, HSPA1B, PER2, IRAK3, TRIB1, IFNG, DMD, ISG15, EPHB2	GO_BP	Chikungunya_Upregulated	NA	NA
GO:0002444	myeloid leukocyte mediated immunity	16/728	116/18986	0.137931034482759	3.59719590754074	5.60263259301732	9.02423813517885e-06	0.00023787327709448	0.000176625713501033	8013/2204/27342/9846/6813/6868/148022/3965/6348/4067/5272/718/54210/10758/284021/2213	16	NR4A3, FCAR, RABGEF1, GAB2, STXBP2, ADAM17, TICAM1, LGALS9, CCL3, LYN, SERPINB9, C3, TREM1, TRAF3IP2, MILR1, FCGR2B	GO_BP	Chikungunya_Upregulated	NA	NA
GO:0042594	response to starvation	24/728	230/18986	0.104347826086957	2.7213569039656	5.24456075405437	9.08503680530019e-06	0.000238235084308934	0.000176894362666603	467/80149/83667/1026/7071/84879/7378/1649/10226/1119/7538/123/23710/56270/51256/2353/81631/643246/133/79567/5571/2621/8140/3309	24	ATF3, ZC3H12A, SESN2, CDKN1A, KLF10, MFSD2A, UPP1, DDIT3, PLIN3, CHKA, ZFP36, PLIN2, GABARAPL1, WDR45B, TBC1D7, FOS, MAP1LC3B, MAP1LC3B2, ADM, RIPOR1, PRKAG1, GAS6, SLC7A5, HSPA5	GO_BP	Chikungunya_Upregulated	NA	NA
GO:0043372	positive regulation of CD4-positive, alpha-beta T cell differentiation	9/728	38/18986	0.236842105263158	6.17676402544824	6.3784164056083	1.02292283622806e-05	0.000266856313100526	0.000198146203219434	9308/84807/64332/8767/114548/8651/5914/3965/3458	9	CD83, NFKBID, NFKBIZ, RIPK2, NLRP3, SOCS1, RARA, LGALS9, IFNG	GO_BP	Chikungunya_Upregulated	NA	NA
GO:0042100	B cell proliferation	14/728	92/18986	0.152173913043478	3.96864548494983	5.69947278863227	1.03416425695174e-05	0.000268405400227321	0.00019929643170406	57162/5618/1026/64332/148022/4067/196/1141/23529/8660/2213/2048/3586/952	14	PELI1, PRLR, CDKN1A, NFKBIZ, TICAM1, LYN, AHR, CHRNB2, CLCF1, IRS2, FCGR2B, EPHB2, IL10, CD38	GO_BP	Chikungunya_Upregulated	NA	NA
GO:0060326	cell chemotaxis	30/728	328/18986	0.0914634146341463	2.38533570088448	5.05363408299497	1.04655727968135e-05	0.000270236040432005	0.000200655719036649	4192/1839/7422/4814/2207/63916/1435/5142/2867/10488/6868/3965/6348/391/5025/4067/25865/58191/64127/54210/1843/414062/3680/7852/3627/6347/811/3586/5641/2621	30	MDK, HBEGF, VEGFA, NINJ1, FCER1G, ELMO2, CSF1, PDE4B, FFAR2, CREB3, ADAM17, LGALS9, CCL3, RHOG, P2RX4, LYN, PRKD2, CXCL16, NOD2, TREM1, DUSP1, CCL3L3, ITGA9, CXCR4, CXCL10, CCL2, CALR, IL10, LGMN, GAS6	GO_BP	Chikungunya_Upregulated	NA	NA
GO:0061900	glial cell activation	11/728	58/18986	0.189655172413793	4.94614437286851	6.01006255577408	1.07275672491937e-05	0.000275595014457712	0.000204634865506927	135/8877/7097/6348/9839/4317/7124/3460/3459/3458/3949	11	ADORA2A, SPHK1, TLR2, CCL3, ZEB2, MMP8, TNF, IFNGR2, IFNGR1, IFNG, LDLR	GO_BP	Chikungunya_Upregulated	NA	NA
GO:0052548	regulation of endopeptidase activity	25/728	248/18986	0.100806451612903	2.62899902516838	5.15619622467275	1.08853993712738e-05	0.000278237405141499	0.000206596893968355	7422/8767/5329/1509/3965/373509/1032/23787/4067/5272/56616/7124/8915/64115/1992/80758/114769/4057/4671/2537/578/27074/5641/2621/9447	25	VEGFA, RIPK2, PLAUR, CTSD, LGALS9, USP50, CDKN2D, MTCH1, LYN, SERPINB9, DIABLO, TNF, BCL10, VSIR, SERPINB1, PRR7, CARD16, LTF, NAIP, IFI6, BAK1, LAMP3, LGMN, GAS6, AIM2	GO_BP	Chikungunya_Upregulated	NA	NA
GO:0032637	interleukin-8 production	15/728	105/18986	0.142857142857143	3.7256671899529	5.59241470307162	1.11038636298616e-05	0.000280983269153647	0.000208635753466347	602/9314/5861/1649/2867/7097/3965/25865/7124/64127/5970/8915/3304/671/3586	15	BCL3, KLF4, RAB1A, DDIT3, FFAR2, TLR2, LGALS9, PRKD2, TNF, NOD2, RELA, BCL10, HSPA1B, BPI, IL10	GO_BP	Chikungunya_Upregulated	NA	NA
GO:0032677	regulation of interleukin-8 production	15/728	105/18986	0.142857142857143	3.7256671899529	5.59241470307162	1.11038636298616e-05	0.000280983269153647	0.000208635753466347	602/9314/5861/1649/2867/7097/3965/25865/7124/64127/5970/8915/3304/671/3586	15	BCL3, KLF4, RAB1A, DDIT3, FFAR2, TLR2, LGALS9, PRKD2, TNF, NOD2, RELA, BCL10, HSPA1B, BPI, IL10	GO_BP	Chikungunya_Upregulated	NA	NA
GO:0019882	antigen processing and presentation	16/728	118/18986	0.135593220338983	3.53622648537903	5.51836588757009	1.12631264051193e-05	0.000282191498694597	0.000209532888307846	3383/2207/10437/5971/7189/1509/83871/2923/4277/51762/64127/912/81622/2213/811/5641	16	ICAM1, FCER1G, IFI30, RELB, TRAF6, CTSD, RAB34, PDIA3, MICB, RAB8B, NOD2, CD1D, UNC93B1, FCGR2B, CALR, LGMN	GO_BP	Chikungunya_Upregulated	NA	NA
GO:0050731	positive regulation of peptidyl-tyrosine phosphorylation	16/728	118/18986	0.135593220338983	3.53622648537903	5.51836588757009	1.12631264051193e-05	0.000282191498694597	0.000209532888307846	133396/374/1839/7422/8767/30844/353514/5770/6868/7525/253260/64127/5008/9094/3600/3458	16	IL31RA, AREG, HBEGF, VEGFA, RIPK2, EHD4, LILRA5, PTPN1, ADAM17, YES1, RICTOR, NOD2, OSM, UNC119, IL15, IFNG	GO_BP	Chikungunya_Upregulated	NA	NA
GO:1903556	negative regulation of tumor necrosis factor superfamily cytokine production	13/728	81/18986	0.160493827160494	4.18562610229277	5.73711240359342	1.178192202805e-05	0.000293735504354488	0.000218104545709819	7128/80149/602/5914/3965/64127/2000/64115/11213/4057/671/3586/2621	13	TNFAIP3, ZC3H12A, BCL3, RARA, LGALS9, NOD2, ELF4, VSIR, IRAK3, LTF, BPI, IL10, GAS6	GO_BP	Chikungunya_Upregulated	NA	NA
GO:0010721	negative regulation of cell development	27/728	281/18986	0.096085409252669	2.50587579680106	5.07817713690727	1.18473124426824e-05	0.000293917883688311	0.000218239966049412	80149/4192/969/7422/3659/11221/8651/4092/9935/5914/64689/3398/6348/23500/634/4067/2258/7124/3956/1499/2200/4057/10221/2213/2048/51726/3949	27	ZC3H12A, MDK, CD69, VEGFA, IRF1, DUSP10, SOCS1, SMAD7, MAFB, RARA, GORASP1, ID2, CCL3, DAAM2, CEACAM1, LYN, FGF13, TNF, LGALS1, CTNNB1, FBN1, LTF, TRIB1, FCGR2B, EPHB2, DNAJB11, LDLR	GO_BP	Chikungunya_Upregulated	NA	NA
GO:0035966	response to topologically incorrect protein	19/728	160/18986	0.11875	3.09696085164835	5.31882468692376	1.24898184454781e-05	0.000308346200744218	0.000228953282928662	467/23645/84919/3306/80311/1649/55122/5770/10488/30001/9616/23071/27348/57414/3337/4189/578/23753/3309	19	ATF3, PPP1R15A, PPP1R15B, HSPA2, KLHL15, DDIT3, AKIRIN2, PTPN1, CREB3, ERO1A, RNF7, ERP44, TOR1B, RHBDD2, DNAJB1, DNAJB9, BAK1, SDF2L1, HSPA5	GO_BP	Chikungunya_Upregulated	NA	NA
GO:0016032	viral process	37/728	452/18986	0.081858407079646	2.13484027034912	4.8760007711514	1.29764749713974e-05	0.000318805533156515	0.000236719548532901	3383/80149/3725/10475/9683/1105/5861/6520/57169/7538/25978/128866/10318/10488/3965/6348/8812/57617/7124/10241/3956/5806/3304/56829/440400/4057/7852/6347/3429/4599/9636/3669/3665/4939/27074/3949/2621	37	ICAM1, ZC3H12A, JUN, TRIM38, N4BP1, CHD1, RAB1A, SLC3A2, ZNFX1, ZFP36, CHMP2B, CHMP4B, TNIP1, CREB3, LGALS9, CCL3, CCNK, VPS18, TNF, CALCOCO2, LGALS1, PTX3, HSPA1B, ZC3HAV1, RNASEK, LTF, CXCR4, CCL2, IFI27, MX1, ISG15, ISG20, IRF7, OAS2, LAMP3, LDLR, GAS6	GO_BP	Chikungunya_Upregulated	NA	NA
GO:1903321	negative regulation of protein modification by small protein conjugation or removal	14/728	94/18986	0.148936170212766	3.8842062193126	5.59752003061904	1.3328519658756e-05	0.000325872647309006	0.000241967023553313	7128/9683/123879/4092/5581/9373/10625/10253/8878/5970/1499/3304/8864/9636	14	TNFAIP3, N4BP1, DCUN1D3, SMAD7, PRKCE, PLAA, IVNS1ABP, SPRY2, SQSTM1, RELA, CTNNB1, HSPA1B, PER2, ISG15	GO_BP	Chikungunya_Upregulated	NA	NA
GO:0009267	cellular response to starvation	21/728	190/18986	0.110526315789474	2.88248987854251	5.20740218718536	1.35971454019929e-05	0.000330842081151375	0.000245656928568394	467/80149/83667/1026/7071/84879/7378/10226/1119/123/23710/56270/51256/2353/81631/643246/79567/5571/2621/8140/3309	21	ATF3, ZC3H12A, SESN2, CDKN1A, KLF10, MFSD2A, UPP1, PLIN3, CHKA, PLIN2, GABARAPL1, WDR45B, TBC1D7, FOS, MAP1LC3B, MAP1LC3B2, RIPOR1, PRKAG1, GAS6, SLC7A5, HSPA5	GO_BP	Chikungunya_Upregulated	NA	NA
GO:0031329	regulation of cellular catabolic process	38/728	472/18986	0.0805084745762712	2.0996344756938	4.83073936025274	1.44617918280447e-05	0.000350196786802555	0.000260028188497202	80149/3091/1263/83667/152503/8767/10475/84879/10043/8754/23130/9711/84749/1649/5127/4170/128866/5770/148022/90427/10769/4218/51429/3099/29116/7124/10241/64127/29110/8878/3162/8660/3458/27074/3586/3949/11040/8140	38	ZC3H12A, HIF1A, PLK3, SESN2, SH3D19, RIPK2, TRIM38, MFSD2A, TOM1, ADAM9, ATG2A, RUBCN, USP30, DDIT3, CDK16, MCL1, CHMP4B, PTPN1, TICAM1, BMF, PLK2, RAB8A, SNX9, HK2, MYLIP, TNF, CALCOCO2, NOD2, TBK1, SQSTM1, HMOX1, IRS2, IFNG, LAMP3, IL10, LDLR, PIM2, SLC7A5	GO_BP	Chikungunya_Upregulated	NA	NA
GO:0062208	positive regulation of pattern recognition receptor signaling pathway	12/728	71/18986	0.169014084507042	4.4078316050147	5.74445083657794	1.47963111315541e-05	0.000356591098270454	0.000264776093933073	57162/4814/285852/51296/121260/373509/2634/3304/56829/10211/4057/3430	12	PELI1, NINJ1, TREML4, SLC15A3, SLC15A4, USP50, GBP2, HSPA1B, ZC3HAV1, FLOT1, LTF, IFI35	GO_BP	Chikungunya_Upregulated	NA	NA
GO:0060761	negative regulation of response to cytokine stimulus	15/728	108/18986	0.138888888888889	3.62217643467643	5.45682700752036	1.57064520914064e-05	0.000376731535709041	0.000279730775586534	3557/9314/27342/253943/7376/5598/7850/11213/10010/114769/4671/11274/5468/9636/2621	15	IL1RN, KLF4, RABGEF1, YTHDF3, NR1H2, MAPK7, IL1R2, IRAK3, TANK, CARD16, NAIP, USP18, PPARG, ISG15, GAS6	GO_BP	Chikungunya_Upregulated	NA	NA
GO:0070269	pyroptotic inflammatory response	9/728	40/18986	0.225	5.86792582417582	6.15402944932533	1.60197432290572e-05	0.000380638124329852	0.00028263149655416	4814/114548/9839/2634/4671/3429/81030/9447/2635	9	NINJ1, NLRP3, ZEB2, GBP2, NAIP, IFI27, ZBP1, AIM2, GBP3	GO_BP	Chikungunya_Upregulated	NA	NA
GO:0072539	T-helper 17 cell differentiation	9/728	40/18986	0.225	5.86792582417582	6.15402944932533	1.60197432290572e-05	0.000380638124329852	0.00028263149655416	80149/969/84807/64332/9021/4092/3956/3726/10538	9	ZC3H12A, CD69, NFKBID, NFKBIZ, SOCS3, SMAD7, LGALS1, JUNB, BATF	GO_BP	Chikungunya_Upregulated	NA	NA
GO:0050900	leukocyte migration	34/728	404/18986	0.0841584158415842	2.19482374061582	4.84721950377667	1.63398858479384e-05	0.000386430664843068	0.000286932574899854	3383/4192/969/7422/4814/2207/27342/1435/5142/2867/2526/10488/6868/7525/3965/6348/5025/4067/7124/58191/64127/54210/1843/414062/3680/3162/7852/3627/6347/3679/811/3586/5641/2621	34	ICAM1, MDK, CD69, VEGFA, NINJ1, FCER1G, RABGEF1, CSF1, PDE4B, FFAR2, FUT4, CREB3, ADAM17, YES1, LGALS9, CCL3, P2RX4, LYN, TNF, CXCL16, NOD2, TREM1, DUSP1, CCL3L3, ITGA9, HMOX1, CXCR4, CXCL10, CCL2, ITGA7, CALR, IL10, LGMN, GAS6	GO_BP	Chikungunya_Upregulated	NA	NA
GO:0070663	regulation of leukocyte proliferation	26/728	270/18986	0.0962962962962963	2.51137566137566	4.9945018354575	1.64675272321591e-05	0.000387637931730034	0.000287828994951325	7128/57162/5618/1026/8767/3659/1435/7189/148022/10385/3965/4067/196/1499/1141/912/64115/1051/23529/8660/6385/3600/2213/2048/3586/952	26	TNFAIP3, PELI1, PRLR, CDKN1A, RIPK2, IRF1, CSF1, TRAF6, TICAM1, BTN2A2, LGALS9, LYN, AHR, CTNNB1, CHRNB2, CD1D, VSIR, CEBPB, CLCF1, IRS2, SDC4, IL15, FCGR2B, EPHB2, IL10, CD38	GO_BP	Chikungunya_Upregulated	NA	NA
GO:0070227	lymphocyte apoptotic process	13/728	84/18986	0.154761904761905	4.03613945578231	5.5686749493847	1.76735043207806e-05	0.000413808952903668	0.000307261506851381	3091/64332/1831/602/3965/4067/25865/8915/10758/8660/578/3586/840	13	HIF1A, NFKBIZ, TSC22D3, BCL3, LGALS9, LYN, PRKD2, BCL10, TRAF3IP2, IRS2, BAK1, IL10, CASP7	GO_BP	Chikungunya_Upregulated	NA	NA
GO:0001961	positive regulation of cytokine-mediated signaling pathway	11/728	61/18986	0.180327868852459	4.70289137092416	5.78405393618523	1.77428458368101e-05	0.000413808952903668	0.000307261506851381	3091/8767/1435/6868/4317/29110/3304/7852/81030/3665/2621	11	HIF1A, RIPK2, CSF1, ADAM17, MMP8, TBK1, HSPA1B, CXCR4, ZBP1, IRF7, GAS6	GO_BP	Chikungunya_Upregulated	NA	NA
GO:0051770	positive regulation of nitric-oxide synthase biosynthetic process	6/728	16/18986	0.375	9.77987637362637	7.01550786274912	1.79291201082101e-05	0.000416235214989226	0.000309063055462627	7097/64127/5608/3458/10135/6347	6	TLR2, NOD2, MAP2K6, IFNG, NAMPT, CCL2	GO_BP	Chikungunya_Upregulated	NA	NA
GO:0050670	regulation of lymphocyte proliferation	24/728	240/18986	0.1	2.60796703296703	5.00579250829053	1.85646306259349e-05	0.000429020984465098	0.000318556747582733	57162/5618/1026/8767/3659/7189/148022/10385/3965/4067/196/1499/1141/912/64115/1051/23529/8660/6385/3600/2213/2048/3586/952	24	PELI1, PRLR, CDKN1A, RIPK2, IRF1, TRAF6, TICAM1, BTN2A2, LGALS9, LYN, AHR, CTNNB1, CHRNB2, CD1D, VSIR, CEBPB, CLCF1, IRS2, SDC4, IL15, FCGR2B, EPHB2, IL10, CD38	GO_BP	Chikungunya_Upregulated	NA	NA
GO:0032943	mononuclear cell proliferation	28/728	305/18986	0.0918032786885246	2.39419924337957	4.90138809052914	1.91261759363239e-05	0.000439988983698796	0.000326700708577398	57162/5618/1026/64332/8767/3659/1435/7189/148022/10385/3965/4067/196/29110/1499/2000/1141/912/64115/1051/23529/8660/6385/3600/2213/2048/3586/952	28	PELI1, PRLR, CDKN1A, NFKBIZ, RIPK2, IRF1, CSF1, TRAF6, TICAM1, BTN2A2, LGALS9, LYN, AHR, TBK1, CTNNB1, ELF4, CHRNB2, CD1D, VSIR, CEBPB, CLCF1, IRS2, SDC4, IL15, FCGR2B, EPHB2, IL10, CD38	GO_BP	Chikungunya_Upregulated	NA	NA
GO:0032722	positive regulation of chemokine production	12/728	73/18986	0.164383561643836	4.28706909528827	5.61868184383731	1.9810853769477e-05	0.000451633923096051	0.000335347311318317	3091/8767/2865/2867/7097/6868/148022/3965/7124/64127/3162/3458	12	HIF1A, RIPK2, FFAR3, FFAR2, TLR2, ADAM17, TICAM1, LGALS9, TNF, NOD2, HMOX1, IFNG	GO_BP	Chikungunya_Upregulated	NA	NA
GO:0045670	regulation of osteoclast differentiation	12/728	73/18986	0.164383561643836	4.28706909528827	5.61868184383731	1.9810853769477e-05	0.000451633923096051	0.000335347311318317	7071/1435/9935/7189/6348/2353/7124/1499/1051/2200/4057/3458	12	KLF10, CSF1, MAFB, TRAF6, CCL3, FOS, TNF, CTNNB1, CEBPB, FBN1, LTF, IFNG	GO_BP	Chikungunya_Upregulated	NA	NA
GO:0045621	positive regulation of lymphocyte differentiation	17/728	137/18986	0.124087591240876	3.23616347156493	5.24522429646033	1.99050939533571e-05	0.000451747446179105	0.000335431604500755	4192/9308/84807/64332/8767/11221/114548/8651/5914/10385/3965/7704/64115/3600/3458/3586/2621	17	MDK, CD83, NFKBID, NFKBIZ, RIPK2, DUSP10, NLRP3, SOCS1, RARA, BTN2A2, LGALS9, ZBTB16, VSIR, IL15, IFNG, IL10, GAS6	GO_BP	Chikungunya_Upregulated	NA	NA
GO:0051085	chaperone cofactor-dependent protein refolding	8/728	32/18986	0.25	6.51991758241758	6.24024345415782	2.08714137211334e-05	0.000471563503761858	0.000350145427558488	3306/30001/27348/3337/3304/23753/3309/6782	8	HSPA2, ERO1A, TOR1B, DNAJB1, HSPA1B, SDF2L1, HSPA5, HSPA13	GO_BP	Chikungunya_Upregulated	NA	NA
GO:0010508	positive regulation of autophagy	19/728	166/18986	0.114457831325301	2.98502250761287	5.12925226577412	2.11468221361067e-05	0.000475662519248159	0.000353189029360939	80149/3091/1263/83667/8767/10475/10043/23130/5127/148022/10769/3099/10241/64127/29110/8878/3162/3458/11040	19	ZC3H12A, HIF1A, PLK3, SESN2, RIPK2, TRIM38, TOM1, ATG2A, CDK16, TICAM1, PLK2, HK2, CALCOCO2, NOD2, TBK1, SQSTM1, HMOX1, IFNG, PIM2	GO_BP	Chikungunya_Upregulated	NA	NA
GO:1901874	negative regulation of post-translational protein modification	14/728	98/18986	0.142857142857143	3.7256671899529	5.40178464787628	2.16645671880223e-05	0.000485152099728233	0.000360235234565624	7128/9683/123879/4092/5581/9373/10625/10253/8878/5970/1499/3304/8864/9636	14	TNFAIP3, N4BP1, DCUN1D3, SMAD7, PRKCE, PLAA, IVNS1ABP, SPRY2, SQSTM1, RELA, CTNNB1, HSPA1B, PER2, ISG15	GO_BP	Chikungunya_Upregulated	NA	NA
GO:0070661	leukocyte proliferation	30/728	341/18986	0.0879765395894428	2.29439914923786	4.81624535860146	2.21382241408862e-05	0.000493575120603635	0.000366489497718358	7128/57162/5618/1026/64332/8767/3659/1435/7189/148022/10385/3965/4067/196/29110/1499/2000/1141/912/64115/1051/23529/8660/6385/3600/3726/2213/2048/3586/952	30	TNFAIP3, PELI1, PRLR, CDKN1A, NFKBIZ, RIPK2, IRF1, CSF1, TRAF6, TICAM1, BTN2A2, LGALS9, LYN, AHR, TBK1, CTNNB1, ELF4, CHRNB2, CD1D, VSIR, CEBPB, CLCF1, IRS2, SDC4, IL15, JUNB, FCGR2B, EPHB2, IL10, CD38	GO_BP	Chikungunya_Upregulated	NA	NA
GO:0032732	positive regulation of interleukin-1 production	12/728	74/18986	0.162162162162162	4.22913572913573	5.55747885832352	2.28316091841846e-05	0.000506324561687577	0.000375956215273589	8767/114548/353514/3965/6348/373509/7124/64127/5970/3458/4671/9447	12	RIPK2, NLRP3, LILRA5, LGALS9, CCL3, USP50, TNF, NOD2, RELA, IFNG, NAIP, AIM2	GO_BP	Chikungunya_Upregulated	NA	NA
GO:0050871	positive regulation of B cell activation	13/728	86/18986	0.151162790697674	3.94227574750831	5.46067191842406	2.291016096156e-05	0.000506324561687577	0.000375956215273589	57162/5618/1026/55122/148022/64127/7158/1141/23529/8660/2048/3586/952	13	PELI1, PRLR, CDKN1A, AKIRIN2, TICAM1, NOD2, TP53BP1, CHRNB2, CLCF1, IRS2, EPHB2, IL10, CD38	GO_BP	Chikungunya_Upregulated	NA	NA
GO:0050851	antigen receptor-mediated signaling pathway	22/728	212/18986	0.10377358490566	2.70638088326768	4.98895848185874	2.31403484967606e-05	0.00050918827713959	0.000378082581846387	4792/80149/84807/64332/8767/5142/7189/9473/1997/10385/3937/10603/634/4067/5144/25865/10616/5970/8915/8525/2213/952	22	NFKBIA, ZC3H12A, NFKBID, NFKBIZ, RIPK2, PDE4B, TRAF6, THEMIS2, ELF1, BTN2A2, LCP2, SH2B2, CEACAM1, LYN, PDE4D, PRKD2, RBCK1, RELA, BCL10, DGKZ, FCGR2B, CD38	GO_BP	Chikungunya_Upregulated	NA	NA
GO:0002269	leukocyte activation involved in inflammatory response	10/728	52/18986	0.192307692307692	5.01532121724429	5.78955478767798	2.37348612376002e-05	0.000520009232569242	0.000386117359846128	8877/7097/6348/4317/7124/3460/10758/3459/3458/3949	10	SPHK1, TLR2, CCL3, MMP8, TNF, IFNGR2, TRAF3IP2, IFNGR1, IFNG, LDLR	GO_BP	Chikungunya_Upregulated	NA	NA
GO:0034113	heterotypic cell-cell adhesion	11/728	63/18986	0.174603174603175	4.55359323216466	5.64140635143277	2.43744025492313e-05	0.000531719186645084	0.000394812237299254	3557/4814/9314/91663/7124/5598/912/10211/4680/3679/3586	11	IL1RN, NINJ1, KLF4, MYADM, TNF, MAPK7, CD1D, FLOT1, CEACAM6, ITGA7, IL10	GO_BP	Chikungunya_Upregulated	NA	NA
GO:0002688	regulation of leukocyte chemotaxis	16/728	126/18986	0.126984126984127	3.31170416884703	5.19865591464385	2.59804621998578e-05	0.000564322399972019	0.000419020781809317	4192/7422/4814/1435/10488/6868/3965/6348/4067/64127/1843/3627/6347/811/5641/2621	16	MDK, VEGFA, NINJ1, CSF1, CREB3, ADAM17, LGALS9, CCL3, LYN, NOD2, DUSP1, CXCL10, CCL2, CALR, LGMN, GAS6	GO_BP	Chikungunya_Upregulated	NA	NA
GO:0098712	L-glutamate import across plasma membrane	6/728	17/18986	0.352941176470588	9.20458952811894	6.75777129618681	2.68112957641e-05	0.000579880204538933	0.000430572765982173	6506/2055/7124/8864/6507/23657	6	SLC1A2, CLN8, TNF, PER2, SLC1A3, SLC7A11	GO_BP	Chikungunya_Upregulated	NA	NA
GO:1990845	adaptive thermogenesis	19/728	170/18986	0.111764705882353	2.91478668390433	5.00755347887268	2.95772416760881e-05	0.000636980511160349	0.000472970897127143	3397/5618/7422/10912/1649/7090/6868/2034/7376/50486/8864/55818/1051/2887/5608/3600/8809/7852/3934	19	ID1, PRLR, VEGFA, GADD45G, DDIT3, TLE3, ADAM17, EPAS1, NR1H2, G0S2, PER2, KDM3A, CEBPB, GRB10, MAP2K6, IL15, IL18R1, CXCR4, LCN2	GO_BP	Chikungunya_Upregulated	NA	NA
GO:1902893	regulation of miRNA transcription	12/728	76/18986	0.157894736842105	4.11784268363216	5.4382556414015	3.00946083075263e-05	0.000645376324764366	0.000479204958331261	3091/7422/3725/9314/5914/7376/2353/7124/6722/5970/5468/3586	12	HIF1A, VEGFA, JUN, KLF4, RARA, NR1H2, FOS, TNF, SRF, RELA, PPARG, IL10	GO_BP	Chikungunya_Upregulated	NA	NA
GO:0035967	cellular response to topologically incorrect protein	15/728	114/18986	0.131578947368421	3.43153556969346	5.19958255240294	3.0223235533569e-05	0.000645399979052291	0.000479222522117884	467/23645/84919/80311/1649/55122/5770/10488/30001/9616/57414/4189/578/23753/3309	15	ATF3, PPP1R15A, PPP1R15B, KLHL15, DDIT3, AKIRIN2, PTPN1, CREB3, ERO1A, RNF7, RHBDD2, DNAJB9, BAK1, SDF2L1, HSPA5	GO_BP	Chikungunya_Upregulated	NA	NA
GO:0034115	negative regulation of heterotypic cell-cell adhesion	5/728	11/18986	0.454545454545455	11.8543956043956	7.19044030878949	3.11544740732146e-05	0.00065971880035372	0.000489854536187519	3557/9314/91663/5598/3586	5	IL1RN, KLF4, MYADM, MAPK7, IL10	GO_BP	Chikungunya_Upregulated	NA	NA
GO:0070587	regulation of cell-cell adhesion involved in gastrulation	5/728	11/18986	0.454545454545455	11.8543956043956	7.19044030878949	3.11544740732146e-05	0.00065971880035372	0.000489854536187519	3557/9314/91663/5598/3586	5	IL1RN, KLF4, MYADM, MAPK7, IL10	GO_BP	Chikungunya_Upregulated	NA	NA
GO:0032757	positive regulation of interleukin-8 production	11/728	65/18986	0.169230769230769	4.41348267117498	5.50461218246443	3.30466022604221e-05	0.000696870225166652	0.000517440219603978	5861/1649/2867/7097/3965/25865/7124/64127/5970/8915/3304	11	RAB1A, DDIT3, FFAR2, TLR2, LGALS9, PRKD2, TNF, NOD2, RELA, BCL10, HSPA1B	GO_BP	Chikungunya_Upregulated	NA	NA
GO:2000117	negative regulation of cysteine-type endopeptidase activity	10/728	54/18986	0.185185185185185	4.82956857956858	5.62720675454547	3.35046008361734e-05	0.000703596617559641	0.000522434701835069	7422/5329/1032/7124/114769/4057/4671/2537/27074/2621	10	VEGFA, PLAUR, CDKN2D, TNF, CARD16, LTF, NAIP, IFI6, LAMP3, GAS6	GO_BP	Chikungunya_Upregulated	NA	NA
GO:0061614	miRNA transcription	12/728	77/18986	0.155844155844156	4.06436420722135	5.38016818106386	3.44247384940776e-05	0.000719932237679862	0.000534564229768843	3091/7422/3725/9314/5914/7376/2353/7124/6722/5970/5468/3586	12	HIF1A, VEGFA, JUN, KLF4, RARA, NR1H2, FOS, TNF, SRF, RELA, PPARG, IL10	GO_BP	Chikungunya_Upregulated	NA	NA
GO:1990830	cellular response to leukemia inhibitory factor	14/728	103/18986	0.135922330097087	3.54480955937267	5.1710982848809	3.82992361663419e-05	0.000792584570822656	0.000588510054771136	3383/688/5277/9314/9021/4092/22904/10765/8731/3099/10253/5990/9774/55818	14	ICAM1, KLF5, PIGA, KLF4, SOCS3, SMAD7, SBNO2, KDM5B, RNMT, HK2, SPRY2, RFX2, BCLAF1, KDM3A	GO_BP	Chikungunya_Upregulated	NA	NA
GO:1901224	positive regulation of non-canonical NF-kappaB signal transduction	11/728	66/18986	0.166666666666667	4.34661172161172	5.43827441919485	3.83000307247018e-05	0.000792584570822656	0.000588510054771136	8877/114548/7097/3965/7124/10616/64127/5970/8809/3430/811	11	SPHK1, NLRP3, TLR2, LGALS9, TNF, RBCK1, NOD2, RELA, IL18R1, IFI35, CALR	GO_BP	Chikungunya_Upregulated	NA	NA
GO:0019079	viral genome replication	16/728	130/18986	0.123076923076923	3.20980557903635	5.04830221727232	3.83685476885103e-05	0.000792584570822656	0.000588510054771136	80149/10475/9683/57169/10318/8812/7124/56829/4057/6347/3429/4599/9636/3669/4939/2621	16	ZC3H12A, TRIM38, N4BP1, ZNFX1, TNIP1, CCNK, TNF, ZC3HAV1, LTF, CCL2, IFI27, MX1, ISG15, ISG20, OAS2, GAS6	GO_BP	Chikungunya_Upregulated	NA	NA
GO:0016050	vesicle organization	32/728	386/18986	0.0829015544041451	2.16204520867733	4.60579488991474	3.86249527628754e-05	0.000794637747694765	0.000590034580074733	55647/8877/23315/10043/5861/55361/1453/10342/25978/128866/164/83871/8676/9839/4218/373509/57617/537/9296/6804/5990/3267/8878/6272/3638/282991/3753/5552/6385/440400/10802/55300	32	RAB20, SPHK1, SLC9A8, TOM1, RAB1A, PI4K2A, CSNK1D, TFG, CHMP2B, CHMP4B, AP1G1, RAB34, STX11, ZEB2, RAB8A, USP50, VPS18, ATP6AP1, ATP6V1F, STX1A, RFX2, AGFG1, SQSTM1, SORT1, INSIG1, BLOC1S2, KCNE1, SRGN, SDC4, RNASEK, SEC24A, PI4K2B	GO_BP	Chikungunya_Upregulated	NA	NA
GO:0045071	negative regulation of viral genome replication	10/728	55/18986	0.181818181818182	4.74175824175824	5.54899942683835	3.95591313480872e-05	0.000810561796569512	0.000601858508044626	9683/57169/10318/7124/56829/4057/4599/9636/3669/4939	10	N4BP1, ZNFX1, TNIP1, TNF, ZC3HAV1, LTF, MX1, ISG15, ISG20, OAS2	GO_BP	Chikungunya_Upregulated	NA	NA
GO:0018108	peptidyl-tyrosine phosphorylation	21/728	204/18986	0.102941176470588	2.68467194570136	4.8306313817466	3.97270631369433e-05	0.000810720429580928	0.000601976296260135	5618/133396/374/1839/7422/8767/30844/8651/57826/353514/5770/6868/7525/253260/4067/64127/5008/9094/3600/3458/2048	21	PRLR, IL31RA, AREG, HBEGF, VEGFA, RIPK2, EHD4, SOCS1, RAP2C, LILRA5, PTPN1, ADAM17, YES1, RICTOR, LYN, NOD2, OSM, UNC119, IL15, IFNG, EPHB2	GO_BP	Chikungunya_Upregulated	NA	NA
GO:0001783	B cell apoptotic process	7/728	26/18986	0.269230769230769	7.02144970414201	6.13497729307701	4.11402834127324e-05	0.000832843897407354	0.000618403418035598	64332/4067/8915/10758/8660/578/3586	7	NFKBIZ, LYN, BCL10, TRAF3IP2, IRS2, BAK1, IL10	GO_BP	Chikungunya_Upregulated	NA	NA
GO:0034138	toll-like receptor 3 signaling pathway	7/728	26/18986	0.269230769230769	7.02144970414201	6.13497729307701	4.11402834127324e-05	0.000832843897407354	0.000618403418035598	7128/57162/7189/148022/7124/81622/10211	7	TNFAIP3, PELI1, TRAF6, TICAM1, TNF, UNC93B1, FLOT1	GO_BP	Chikungunya_Upregulated	NA	NA
GO:0002685	regulation of leukocyte migration	23/728	236/18986	0.0974576271186441	2.54166278636618	4.75870895267084	4.13758782823541e-05	0.000834276175246988	0.000619466913264852	3383/4192/969/7422/4814/27342/1435/2526/10488/6868/3965/6348/5025/4067/7124/64127/1843/3162/3627/6347/811/5641/2621	23	ICAM1, MDK, CD69, VEGFA, NINJ1, RABGEF1, CSF1, FUT4, CREB3, ADAM17, LGALS9, CCL3, P2RX4, LYN, TNF, NOD2, DUSP1, HMOX1, CXCL10, CCL2, CALR, LGMN, GAS6	GO_BP	Chikungunya_Upregulated	NA	NA
GO:2000630	positive regulation of miRNA metabolic process	11/728	67/18986	0.164179104477612	4.28173691979662	5.37324279108552	4.42569342754876e-05	0.000888826763366043	0.000659971826915167	80149/3091/3725/9314/7376/2353/7124/6722/5970/5468/3586	11	ZC3H12A, HIF1A, JUN, KLF4, NR1H2, FOS, TNF, SRF, RELA, PPARG, IL10	GO_BP	Chikungunya_Upregulated	NA	NA
GO:0032720	negative regulation of tumor necrosis factor production	12/728	79/18986	0.151898734177215	3.961468910836	5.26688457011808	4.47295182631091e-05	0.000894767161777055	0.000664382692736839	7128/80149/602/5914/3965/64127/2000/64115/11213/671/3586/2621	12	TNFAIP3, ZC3H12A, BCL3, RARA, LGALS9, NOD2, ELF4, VSIR, IRAK3, BPI, IL10, GAS6	GO_BP	Chikungunya_Upregulated	NA	NA
GO:0018212	peptidyl-tyrosine modification	21/728	206/18986	0.101941747572816	2.6586071695295	4.77940400960859	4.58744305516336e-05	0.000914057059141015	0.0006787058312032	5618/133396/374/1839/7422/8767/30844/8651/57826/353514/5770/6868/7525/253260/4067/64127/5008/9094/3600/3458/2048	21	PRLR, IL31RA, AREG, HBEGF, VEGFA, RIPK2, EHD4, SOCS1, RAP2C, LILRA5, PTPN1, ADAM17, YES1, RICTOR, LYN, NOD2, OSM, UNC119, IL15, IFNG, EPHB2	GO_BP	Chikungunya_Upregulated	NA	NA
GO:0016236	macroautophagy	31/728	372/18986	0.0833333333333333	2.17330586080586	4.56359656121149	4.60850386768484e-05	0.000914652473504038	0.000679147938395661	3091/83667/8767/57154/10043/3964/5861/23130/9711/84749/25978/128866/57674/7189/1509/9373/23710/56270/23092/64419/3099/5868/10241/64127/81631/29110/8878/643246/3162/2048/11040	31	HIF1A, SESN2, RIPK2, SMURF1, TOM1, LGALS8, RAB1A, ATG2A, RUBCN, USP30, CHMP2B, CHMP4B, RNF213, TRAF6, CTSD, PLAA, GABARAPL1, WDR45B, ARHGAP26, MTMR14, HK2, RAB5A, CALCOCO2, NOD2, MAP1LC3B, TBK1, SQSTM1, MAP1LC3B2, HMOX1, EPHB2, PIM2	GO_BP	Chikungunya_Upregulated	NA	NA
GO:0046638	positive regulation of alpha-beta T cell differentiation	10/728	56/18986	0.178571428571429	4.65708398744113	5.47265448448747	4.65236845788612e-05	0.000916172636784499	0.000680276690340096	9308/84807/64332/8767/114548/8651/5914/3965/7704/3458	10	CD83, NFKBID, NFKBIZ, RIPK2, NLRP3, SOCS1, RARA, LGALS9, ZBTB16, IFNG	GO_BP	Chikungunya_Upregulated	NA	NA
GO:1902895	positive regulation of miRNA transcription	10/728	56/18986	0.178571428571429	4.65708398744113	5.47265448448747	4.65236845788612e-05	0.000916172636784499	0.000680276690340096	3091/3725/9314/7376/2353/7124/6722/5970/5468/3586	10	HIF1A, JUN, KLF4, NR1H2, FOS, TNF, SRF, RELA, PPARG, IL10	GO_BP	Chikungunya_Upregulated	NA	NA
GO:0032602	chemokine production	14/728	105/18986	0.133333333333333	3.47728937728938	5.08280306135087	4.75873955875046e-05	0.000922951230228803	0.000685309932906296	3091/8767/2865/9314/2867/7097/6868/148022/3965/7124/64127/3162/3458/3586	14	HIF1A, RIPK2, FFAR3, KLF4, FFAR2, TLR2, ADAM17, TICAM1, LGALS9, TNF, NOD2, HMOX1, IFNG, IL10	GO_BP	Chikungunya_Upregulated	NA	NA
GO:0032642	regulation of chemokine production	14/728	105/18986	0.133333333333333	3.47728937728938	5.08280306135087	4.75873955875046e-05	0.000922951230228803	0.000685309932906296	3091/8767/2865/9314/2867/7097/6868/148022/3965/7124/64127/3162/3458/3586	14	HIF1A, RIPK2, FFAR3, KLF4, FFAR2, TLR2, ADAM17, TICAM1, LGALS9, TNF, NOD2, HMOX1, IFNG, IL10	GO_BP	Chikungunya_Upregulated	NA	NA
GO:1990823	response to leukemia inhibitory factor	14/728	105/18986	0.133333333333333	3.47728937728938	5.08280306135087	4.75873955875046e-05	0.000922951230228803	0.000685309932906296	3383/688/5277/9314/9021/4092/22904/10765/8731/3099/10253/5990/9774/55818	14	ICAM1, KLF5, PIGA, KLF4, SOCS3, SMAD7, SBNO2, KDM5B, RNMT, HK2, SPRY2, RFX2, BCLAF1, KDM3A	GO_BP	Chikungunya_Upregulated	NA	NA
GO:2000628	regulation of miRNA metabolic process	13/728	92/18986	0.141304347826087	3.68517080745342	5.15523258923896	4.75973663484919e-05	0.000922951230228803	0.000685309932906296	80149/3091/7422/3725/9314/5914/7376/2353/7124/6722/5970/5468/3586	13	ZC3H12A, HIF1A, VEGFA, JUN, KLF4, RARA, NR1H2, FOS, TNF, SRF, RELA, PPARG, IL10	GO_BP	Chikungunya_Upregulated	NA	NA
GO:0045598	regulation of fat cell differentiation	17/728	147/18986	0.115646258503401	3.01601629662854	4.8996851306312	4.9693994617817e-05	0.000956278732930692	0.000710056276908572	80149/688/7422/11221/284207/1649/7538/3398/94056/122953/7704/7124/182/6272/3638/1051/5468	17	ZC3H12A, KLF5, VEGFA, DUSP10, METRNL, DDIT3, ZFP36, ID2, SYAP1, JDP2, ZBTB16, TNF, JAG1, SORT1, INSIG1, CEBPB, PPARG	GO_BP	Chikungunya_Upregulated	NA	NA
GO:0071675	regulation of mononuclear cell migration	17/728	147/18986	0.115646258503401	3.01601629662854	4.8996851306312	4.9693994617817e-05	0.000956278732930692	0.000710056276908572	4192/969/4814/1435/10488/6868/3965/6348/5025/4067/7124/1843/3627/6347/811/5641/2621	17	MDK, CD69, NINJ1, CSF1, CREB3, ADAM17, LGALS9, CCL3, P2RX4, LYN, TNF, DUSP1, CXCL10, CCL2, CALR, LGMN, GAS6	GO_BP	Chikungunya_Upregulated	NA	NA
GO:0050730	regulation of peptidyl-tyrosine phosphorylation	18/728	162/18986	0.111111111111111	2.89774114774115	4.84376331286285	5.14208882965783e-05	0.000985761801776449	0.000731948051111581	133396/374/1839/7422/8767/30844/8651/57826/353514/5770/6868/7525/253260/64127/5008/9094/3600/3458	18	IL31RA, AREG, HBEGF, VEGFA, RIPK2, EHD4, SOCS1, RAP2C, LILRA5, PTPN1, ADAM17, YES1, RICTOR, NOD2, OSM, UNC119, IL15, IFNG	GO_BP	Chikungunya_Upregulated	NA	NA
GO:0070586	cell-cell adhesion involved in gastrulation	5/728	12/18986	0.416666666666667	10.8665293040293	6.82684392308967	5.17216217797869e-05	0.000987785388028307	0.000733450604781884	3557/9314/91663/5598/3586	5	IL1RN, KLF4, MYADM, MAPK7, IL10	GO_BP	Chikungunya_Upregulated	NA	NA
GO:0030890	positive regulation of B cell proliferation	9/728	46/18986	0.195652173913043	5.1025441949355	5.5627121291972	5.25431922334114e-05	0.0009921003557359	0.000736654555471077	57162/5618/1026/148022/1141/23529/8660/2048/952	9	PELI1, PRLR, CDKN1A, TICAM1, CHRNB2, CLCF1, IRS2, EPHB2, CD38	GO_BP	Chikungunya_Upregulated	NA	NA
GO:0097028	dendritic cell differentiation	9/728	46/18986	0.195652173913043	5.1025441949355	5.5627121291972	5.25431922334114e-05	0.0009921003557359	0.000736654555471077	5971/55509/7189/3965/4067/1051/10538/2213/2621	9	RELB, BATF3, TRAF6, LGALS9, LYN, CEBPB, BATF, FCGR2B, GAS6	GO_BP	Chikungunya_Upregulated	NA	NA
GO:1903573	negative regulation of response to endoplasmic reticulum stress	9/728	46/18986	0.195652173913043	5.1025441949355	5.5627121291972	5.25431922334114e-05	0.0009921003557359	0.000736654555471077	23645/84919/5770/10488/7376/6449/2907/4189/3309	9	PPP1R15A, PPP1R15B, PTPN1, CREB3, NR1H2, SGTA, GRINA, DNAJB9, HSPA5	GO_BP	Chikungunya_Upregulated	NA	NA
GO:0008630	intrinsic apoptotic signaling pathway in response to DNA damage	14/728	106/18986	0.132075471698113	3.4444847605225	5.03945603604422	5.2929290102489e-05	0.0009921003557359	0.000736654555471077	54541/8870/3090/1026/602/57600/6498/4170/1032/597/7124/51246/578/675	14	DDIT4, IER3, HIC1, CDKN1A, BCL3, FNIP2, SKIL, MCL1, CDKN2D, BCL2A1, TNF, SHISA5, BAK1, BRCA2	GO_BP	Chikungunya_Upregulated	NA	NA
GO:1901222	regulation of non-canonical NF-kappaB signal transduction	14/728	106/18986	0.132075471698113	3.4444847605225	5.03945603604422	5.2929290102489e-05	0.0009921003557359	0.000736654555471077	80149/8877/602/114548/222487/7097/3965/7124/10616/64127/5970/8809/3430/811	14	ZC3H12A, SPHK1, BCL3, NLRP3, ADGRG3, TLR2, LGALS9, TNF, RBCK1, NOD2, RELA, IL18R1, IFI35, CALR	GO_BP	Chikungunya_Upregulated	NA	NA
GO:0010563	negative regulation of phosphorus metabolic process	27/728	306/18986	0.0882352941176471	2.30114738202973	4.5818741739931	5.34701766753837e-05	0.0009921003557359	0.000736654555471077	7128/54541/80149/8870/1026/84919/11221/8651/4092/5341/26524/5770/1032/10519/634/4067/5144/7124/10253/1843/11213/2887/8660/10221/3458/1756/2048	27	TNFAIP3, DDIT4, ZC3H12A, IER3, CDKN1A, PPP1R15B, DUSP10, SOCS1, SMAD7, PLEK, LATS2, PTPN1, CDKN2D, CIB1, CEACAM1, LYN, PDE4D, TNF, SPRY2, DUSP1, IRAK3, GRB10, IRS2, TRIB1, IFNG, DMD, EPHB2	GO_BP	Chikungunya_Upregulated	NA	NA
GO:0045936	negative regulation of phosphate metabolic process	27/728	306/18986	0.0882352941176471	2.30114738202973	4.5818741739931	5.34701766753837e-05	0.0009921003557359	0.000736654555471077	7128/54541/80149/8870/1026/84919/11221/8651/4092/5341/26524/5770/1032/10519/634/4067/5144/7124/10253/1843/11213/2887/8660/10221/3458/1756/2048	27	TNFAIP3, DDIT4, ZC3H12A, IER3, CDKN1A, PPP1R15B, DUSP10, SOCS1, SMAD7, PLEK, LATS2, PTPN1, CDKN2D, CIB1, CEACAM1, LYN, PDE4D, TNF, SPRY2, DUSP1, IRAK3, GRB10, IRS2, TRIB1, IFNG, DMD, EPHB2	GO_BP	Chikungunya_Upregulated	NA	NA
GO:0010884	positive regulation of lipid storage	7/728	27/18986	0.259259259259259	6.76139601139601	5.98199830227494	5.37118153470928e-05	0.0009921003557359	0.000736654555471077	80149/10226/29923/123/10938/7376/718	7	ZC3H12A, PLIN3, HILPDA, PLIN2, EHD1, NR1H2, C3	GO_BP	Chikungunya_Upregulated	NA	NA
GO:0032753	positive regulation of interleukin-4 production	7/728	27/18986	0.259259259259259	6.76139601139601	5.98199830227494	5.37118153470928e-05	0.0009921003557359	0.000736654555471077	2207/114548/5914/3965/1051/3556/8140	7	FCER1G, NLRP3, RARA, LGALS9, CEBPB, IL1RAP, SLC7A5	GO_BP	Chikungunya_Upregulated	NA	NA
GO:0002281	macrophage activation involved in immune response	6/728	19/18986	0.315789473684211	8.23568536726432	6.30088482825224	5.50370842870973e-05	0.00101288248573454	0.000752085706813157	5581/22904/148022/7124/3458/3430	6	PRKCE, SBNO2, TICAM1, TNF, IFNG, IFI35	GO_BP	Chikungunya_Upregulated	NA	NA
GO:0050868	negative regulation of T cell activation	16/728	134/18986	0.119402985074627	3.11399048712482	4.90366847964782	5.57054908589514e-05	0.00102146916390273	0.00075846148881181	80149/4192/57162/969/135/3659/8651/4092/10385/3965/9306/3956/64115/1051/6385/3586	16	ZC3H12A, MDK, PELI1, CD69, ADORA2A, IRF1, SOCS1, SMAD7, BTN2A2, LGALS9, SOCS6, LGALS1, VSIR, CEBPB, SDC4, IL10	GO_BP	Chikungunya_Upregulated	NA	NA
GO:0031669	cellular response to nutrient levels	24/728	257/18986	0.0933852140077821	2.43545559498867	4.62640254549027	5.64224355258205e-05	0.00103088067218837	0.000765449723834996	467/80149/83667/1026/7071/84879/7378/10226/1119/123/23710/56270/51256/253260/2353/6722/81631/643246/7421/79567/5571/2621/8140/3309	24	ATF3, ZC3H12A, SESN2, CDKN1A, KLF10, MFSD2A, UPP1, PLIN3, CHKA, PLIN2, GABARAPL1, WDR45B, TBC1D7, RICTOR, FOS, SRF, MAP1LC3B, MAP1LC3B2, VDR, RIPOR1, PRKAG1, GAS6, SLC7A5, HSPA5	GO_BP	Chikungunya_Upregulated	NA	NA
GO:0010803	regulation of tumor necrosis factor-mediated signaling pathway	11/728	69/18986	0.159420289855072	4.15762860328078	5.24691284021764	5.85922991284272e-05	0.00106667491326968	0.000792027670914371	7128/8877/9261/6868/84888/4317/3304/10010/114769/4671/2621	11	TNFAIP3, SPHK1, MAPKAPK2, ADAM17, SPPL2A, MMP8, HSPA1B, TANK, CARD16, NAIP, GAS6	GO_BP	Chikungunya_Upregulated	NA	NA
GO:0050852	T cell receptor signaling pathway	17/728	149/18986	0.114093959731544	2.97553285640534	4.83410313131946	5.90211187614607e-05	0.00107063040161919	0.000794964700918373	80149/84807/64332/8767/5142/7189/9473/1997/10385/3937/634/5144/25865/10616/5970/8915/8525	17	ZC3H12A, NFKBID, NFKBIZ, RIPK2, PDE4B, TRAF6, THEMIS2, ELF1, BTN2A2, LCP2, CEACAM1, PDE4D, PRKD2, RBCK1, RELA, BCL10, DGKZ	GO_BP	Chikungunya_Upregulated	NA	NA
GO:0045862	positive regulation of proteolysis	28/728	325/18986	0.0861538461538462	2.24686390532544	4.5272832400947	5.96095588859227e-05	0.00107744277686305	0.000800023027153173	1263/152503/8767/57154/8754/51667/1453/4092/90637/1509/3965/373509/23787/51429/4067/56616/7124/6449/8915/3304/64115/80758/10010/10221/3458/578/5641/9447	28	PLK3, SH3D19, RIPK2, SMURF1, ADAM9, NUB1, CSNK1D, SMAD7, ZFAND2A, CTSD, LGALS9, USP50, MTCH1, SNX9, LYN, DIABLO, TNF, SGTA, BCL10, HSPA1B, VSIR, PRR7, TANK, TRIB1, IFNG, BAK1, LGMN, AIM2	GO_BP	Chikungunya_Upregulated	NA	NA
GO:0043154	negative regulation of cysteine-type endopeptidase activity involved in apoptotic process	9/728	47/18986	0.191489361702128	4.99397942483049	5.47419948193223	6.28000269470557e-05	0.00113107094796815	0.00083984302753695	7422/5329/1032/7124/114769/4671/2537/27074/2621	9	VEGFA, PLAUR, CDKN2D, TNF, CARD16, NAIP, IFI6, LAMP3, GAS6	GO_BP	Chikungunya_Upregulated	NA	NA
GO:0050870	positive regulation of T cell activation	24/728	260/18986	0.0923076923076923	2.40735418427726	4.56259544070063	6.78062994806369e-05	0.00121690667259398	0.000903577787032004	4192/9308/84807/64332/8767/11221/114548/8651/1326/5914/7189/7525/10385/3965/4067/7704/64127/3956/8915/912/64115/3600/3458/6347	24	MDK, CD83, NFKBID, NFKBIZ, RIPK2, DUSP10, NLRP3, SOCS1, MAP3K8, RARA, TRAF6, YES1, BTN2A2, LGALS9, LYN, ZBTB16, NOD2, LGALS1, BCL10, CD1D, VSIR, IL15, IFNG, CCL2	GO_BP	Chikungunya_Upregulated	NA	NA
GO:1902894	negative regulation of miRNA transcription	7/728	28/18986	0.25	6.51991758241758	5.83659741664031	6.92605286967255e-05	0.00123861320047395	0.000919695322474651	3091/7422/5914/7124/6722/5970/5468	7	HIF1A, VEGFA, RARA, TNF, SRF, RELA, PPARG	GO_BP	Chikungunya_Upregulated	NA	NA
GO:0002673	regulation of acute inflammatory response	9/728	48/18986	0.1875	4.88993818681319	5.38816208817434	7.46915624418253e-05	0.0013263649035722	0.000984852734689996	9536/2865/114548/2867/9180/7124/718/5008/2213	9	PTGES, FFAR3, NLRP3, FFAR2, OSMR, TNF, C3, OSM, FCGR2B	GO_BP	Chikungunya_Upregulated	NA	NA
GO:2000516	positive regulation of CD4-positive, alpha-beta T cell activation	9/728	48/18986	0.1875	4.88993818681319	5.38816208817434	7.46915624418253e-05	0.0013263649035722	0.000984852734689996	9308/84807/64332/8767/114548/8651/5914/3965/3458	9	CD83, NFKBID, NFKBIZ, RIPK2, NLRP3, SOCS1, RARA, LGALS9, IFNG	GO_BP	Chikungunya_Upregulated	NA	NA
GO:0002755	MyD88-dependent toll-like receptor signaling pathway	6/728	20/18986	0.3	7.8239010989011	6.0968321333391	7.60835966893626e-05	0.00133701070432245	0.000992757456801991	3656/3659/10318/7189/11213/3665	6	IRAK2, IRF1, TNIP1, TRAF6, IRAK3, IRF7	GO_BP	Chikungunya_Upregulated	NA	NA
GO:0051767	nitric-oxide synthase biosynthetic process	6/728	20/18986	0.3	7.8239010989011	6.0968321333391	7.60835966893626e-05	0.00133701070432245	0.000992757456801991	7097/64127/5608/3458/10135/6347	6	TLR2, NOD2, MAP2K6, IFNG, NAMPT, CCL2	GO_BP	Chikungunya_Upregulated	NA	NA
GO:0051769	regulation of nitric-oxide synthase biosynthetic process	6/728	20/18986	0.3	7.8239010989011	6.0968321333391	7.60835966893626e-05	0.00133701070432245	0.000992757456801991	7097/64127/5608/3458/10135/6347	6	TLR2, NOD2, MAP2K6, IFNG, NAMPT, CCL2	GO_BP	Chikungunya_Upregulated	NA	NA
GO:0045589	regulation of regulatory T cell differentiation	8/728	38/18986	0.210526315789474	5.49045691150954	5.5328007790677	7.9172551467938e-05	0.00138647848781742	0.00102948828534161	4192/3659/11221/8651/10385/3965/64115/3458	8	MDK, IRF1, DUSP10, SOCS1, BTN2A2, LGALS9, VSIR, IFNG	GO_BP	Chikungunya_Upregulated	NA	NA
GO:0002456	T cell mediated immunity	16/728	138/18986	0.115942028985507	3.02372989329511	4.76435202172135	7.95941486518349e-05	0.0013890551252653	0.0010314014906971	3383/64332/10865/114548/4092/7189/4277/6398/634/196/64127/182/912/81622/8809/2213	16	ICAM1, NFKBIZ, ARID5A, NLRP3, SMAD7, TRAF6, MICB, SECTM1, CEACAM1, AHR, NOD2, JAG1, CD1D, UNC93B1, IL18R1, FCGR2B	GO_BP	Chikungunya_Upregulated	NA	NA
GO:0010586	miRNA metabolic process	14/728	110/18986	0.127272727272727	3.31923076923077	4.87112990267609	7.98899720889225e-05	0.00138942662797951	0.0010316773389671	80149/3091/7422/3725/9314/5914/7376/64282/2353/7124/6722/5970/5468/3586	14	ZC3H12A, HIF1A, VEGFA, JUN, KLF4, RARA, NR1H2, TENT4B, FOS, TNF, SRF, RELA, PPARG, IL10	GO_BP	Chikungunya_Upregulated	NA	NA
GO:0015749	monosaccharide transmembrane transport	15/728	124/18986	0.120967741935484	3.15479883020206	4.80693326080404	8.12049556425826e-05	0.00140596969789348	0.0010439609025634	8013/83667/4205/6506/7525/3099/7124/9962/718/6272/144195/2887/6515/8660/200010	15	NR4A3, SESN2, MEF2A, SLC1A2, YES1, HK2, TNF, SLC23A2, C3, SORT1, SLC2A14, GRB10, SLC2A3, IRS2, SLC5A9	GO_BP	Chikungunya_Upregulated	NA	NA
GO:0032494	response to peptidoglycan	5/728	13/18986	0.384615384615385	10.0306424344886	6.50379297630408	8.13967835374015e-05	0.00140596969789348	0.0010439609025634	8767/3663/64127/5970/11213	5	RIPK2, IRF5, NOD2, RELA, IRAK3	GO_BP	Chikungunya_Upregulated	NA	NA
GO:1903038	negative regulation of leukocyte cell-cell adhesion	17/728	153/18986	0.111111111111111	2.89774114774115	4.70616690576198	8.24157261967494e-05	0.00141872785810119	0.00105343409424417	80149/4192/57162/969/135/3659/9314/8651/4092/10385/3965/9306/3956/64115/1051/6385/3586	17	ZC3H12A, MDK, PELI1, CD69, ADORA2A, IRF1, KLF4, SOCS1, SMAD7, BTN2A2, LGALS9, SOCS6, LGALS1, VSIR, CEBPB, SDC4, IL10	GO_BP	Chikungunya_Upregulated	NA	NA
GO:0023061	signal release	37/728	493/18986	0.0750507099391481	1.95729777322069	4.30042336234027	8.28715186059359e-05	0.0014217381547954	0.00105566930035037	3557/3091/415116/9536/8775/135/2865/5208/5861/2864/5127/5581/2867/63908/6813/56729/6868/8676/10765/5025/51762/57617/4067/6804/7124/5868/5936/1141/8864/54972/5008/5608/8660/3458/9381/5468/952	37	IL1RN, HIF1A, PIM3, PTGES, NAPA, ADORA2A, FFAR3, PFKFB2, RAB1A, FFAR1, CDK16, PRKCE, FFAR2, NAPB, STXBP2, RETN, ADAM17, STX11, KDM5B, P2RX4, RAB8B, VPS18, LYN, STX1A, TNF, RAB5A, RBM4, CHRNB2, PER2, TMEM132A, OSM, MAP2K6, IRS2, IFNG, OTOF, PPARG, CD38	GO_BP	Chikungunya_Upregulated	NA	NA
GO:0046651	lymphocyte proliferation	26/728	297/18986	0.0875420875420875	2.28306878306878	4.45019990816765	8.32644988531226e-05	0.00142365415099883	0.0010570919662363	57162/5618/1026/64332/8767/3659/7189/148022/10385/3965/4067/196/1499/2000/1141/912/64115/1051/23529/8660/6385/3600/2213/2048/3586/952	26	PELI1, PRLR, CDKN1A, NFKBIZ, RIPK2, IRF1, TRAF6, TICAM1, BTN2A2, LGALS9, LYN, AHR, CTNNB1, ELF4, CHRNB2, CD1D, VSIR, CEBPB, CLCF1, IRS2, SDC4, IL15, FCGR2B, EPHB2, IL10, CD38	GO_BP	Chikungunya_Upregulated	NA	NA
GO:0002821	positive regulation of adaptive immune response	16/728	139/18986	0.115107913669065	3.00197644082536	4.73031036168804	8.68146798686941e-05	0.00147201243150566	0.00109299896639424	84807/64332/8767/10865/114548/55122/7189/4277/6398/7124/64127/718/7158/912/23529/8809	16	NFKBID, NFKBIZ, RIPK2, ARID5A, NLRP3, AKIRIN2, TRAF6, MICB, SECTM1, TNF, NOD2, C3, TP53BP1, CD1D, CLCF1, IL18R1	GO_BP	Chikungunya_Upregulated	NA	NA
GO:0062207	regulation of pattern recognition receptor signaling pathway	19/728	184/18986	0.103260869565217	2.69300943621596	4.60798073865352	8.75962592672717e-05	0.00147201243150566	0.00109299896639424	7128/57162/4814/3659/285852/51296/121260/373509/4067/64127/2634/8878/3304/56829/11213/10211/4057/3430/3665	19	TNFAIP3, PELI1, NINJ1, IRF1, TREML4, SLC15A3, SLC15A4, USP50, LYN, NOD2, GBP2, SQSTM1, HSPA1B, ZC3HAV1, IRAK3, FLOT1, LTF, IFI35, IRF7	GO_BP	Chikungunya_Upregulated	NA	NA
GO:1903532	positive regulation of secretion by cell	26/728	298/18986	0.087248322147651	2.27540747842761	4.43118689273564	8.79945054632835e-05	0.00147201243150566	0.00109299896639424	3091/9536/135/5208/8754/2864/5581/2867/164/9846/7097/56729/5025/51762/7376/6804/5868/1141/54972/5608/8660/6385/3458/5468/10802/952	26	HIF1A, PTGES, ADORA2A, PFKFB2, ADAM9, FFAR1, PRKCE, FFAR2, AP1G1, GAB2, TLR2, RETN, P2RX4, RAB8B, NR1H2, STX1A, RAB5A, CHRNB2, TMEM132A, MAP2K6, IRS2, SDC4, IFNG, PPARG, SEC24A, CD38	GO_BP	Chikungunya_Upregulated	NA	NA
GO:0001774	microglial cell activation	9/728	49/18986	0.183673469387755	4.79014352993945	5.30447608975033	8.84196362730133e-05	0.00147201243150566	0.00109299896639424	8877/7097/6348/4317/7124/3460/3459/3458/3949	9	SPHK1, TLR2, CCL3, MMP8, TNF, IFNGR2, IFNGR1, IFNG, LDLR	GO_BP	Chikungunya_Upregulated	NA	NA
GO:0002861	regulation of inflammatory response to antigenic stimulus	9/728	49/18986	0.183673469387755	4.79014352993945	5.30447608975033	8.84196362730133e-05	0.00147201243150566	0.00109299896639424	7525/79651/10769/4067/7124/64127/718/2213/3586	9	YES1, RHBDF2, PLK2, LYN, TNF, NOD2, C3, FCGR2B, IL10	GO_BP	Chikungunya_Upregulated	NA	NA
GO:0032620	interleukin-17 production	9/728	49/18986	0.183673469387755	4.79014352993945	5.30447608975033	8.84196362730133e-05	0.00147201243150566	0.00109299896639424	8877/10865/1649/64127/64115/5008/3600/3458/8140	9	SPHK1, ARID5A, DDIT3, NOD2, VSIR, OSM, IL15, IFNG, SLC7A5	GO_BP	Chikungunya_Upregulated	NA	NA
GO:0032660	regulation of interleukin-17 production	9/728	49/18986	0.183673469387755	4.79014352993945	5.30447608975033	8.84196362730133e-05	0.00147201243150566	0.00109299896639424	8877/10865/1649/64127/64115/5008/3600/3458/8140	9	SPHK1, ARID5A, DDIT3, NOD2, VSIR, OSM, IL15, IFNG, SLC7A5	GO_BP	Chikungunya_Upregulated	NA	NA
GO:0042149	cellular response to glucose starvation	9/728	49/18986	0.183673469387755	4.79014352993945	5.30447608975033	8.84196362730133e-05	0.00147201243150566	0.00109299896639424	80149/83667/7378/10226/1119/123/5571/8140/3309	9	ZC3H12A, SESN2, UPP1, PLIN3, CHKA, PLIN2, PRKAG1, SLC7A5, HSPA5	GO_BP	Chikungunya_Upregulated	NA	NA
GO:0021700	developmental maturation	29/728	350/18986	0.0828571428571429	2.16088697017268	4.37715571818094	8.88058302696573e-05	0.00147359444916307	0.00109417364646308	2069/3091/1026/7422/137964/967/4929/1649/57549/56975/8578/9334/164/2034/23787/537/7704/9296/718/8854/1499/124925/3753/4057/3600/5468/675/9985/9175	29	EREG, HIF1A, CDKN1A, VEGFA, GPAT4, CD63, NR4A2, DDIT3, IGSF9, FAM20C, SCARF1, B4GALT5, AP1G1, EPAS1, MTCH1, ATP6AP1, ZBTB16, ATP6V1F, C3, ALDH1A2, CTNNB1, SEZ6, KCNE1, LTF, IL15, PPARG, BRCA2, REC8, MAP3K13	GO_BP	Chikungunya_Upregulated	NA	NA
GO:0030968	endoplasmic reticulum unfolded protein response	12/728	85/18986	0.141176470588235	3.68183581124758	4.94815900131231	9.31847105325709e-05	0.00154120202616125	0.00114437363811929	467/23645/84919/1649/5770/10488/30001/9616/57414/4189/578/3309	12	ATF3, PPP1R15A, PPP1R15B, DDIT3, PTPN1, CREB3, ERO1A, RNF7, RHBDD2, DNAJB9, BAK1, HSPA5	GO_BP	Chikungunya_Upregulated	NA	NA
GO:0014013	regulation of gliogenesis	14/728	112/18986	0.125	3.25995879120879	4.78985035288179	9.7373710799788e-05	0.00160002711155106	0.00118805245234191	4192/11221/7097/3398/23500/4067/7124/5970/1499/23529/7852/3949/2119/8140	14	MDK, DUSP10, TLR2, ID2, DAAM2, LYN, TNF, RELA, CTNNB1, CLCF1, CXCR4, LDLR, ETV5, SLC7A5	GO_BP	Chikungunya_Upregulated	NA	NA
GO:0031398	positive regulation of protein ubiquitination	14/728	112/18986	0.125	3.25995879120879	4.78985035288179	9.7373710799788e-05	0.00160002711155106	0.00118805245234191	57162/8767/8877/7189/148022/51256/10616/64127/83932/8915/254170/7321/91947/3309	14	PELI1, RIPK2, SPHK1, TRAF6, TICAM1, TBC1D7, RBCK1, NOD2, SPRTN, BCL10, FBXO33, UBE2D1, ARRDC4, HSPA5	GO_BP	Chikungunya_Upregulated	NA	NA
GO:0050766	positive regulation of phagocytosis	11/728	73/18986	0.150684931506849	3.92981333734758	5.00801429090239	9.94922305593828e-05	0.00162954750440465	0.00120997194037471	2207/10461/64127/718/5806/3600/3458/2213/6347/811/2621	11	FCER1G, MERTK, NOD2, C3, PTX3, IL15, IFNG, FCGR2B, CCL2, CALR, GAS6	GO_BP	Chikungunya_Upregulated	NA	NA
GO:0045638	negative regulation of myeloid cell differentiation	13/728	99/18986	0.131313131313131	3.42460317460317	4.82971123782715	0.000103147520342539	0.00168396645307609	0.00125037910907594	4792/7538/9935/5914/6348/10519/634/4067/7704/1499/2200/4057/10221	13	NFKBIA, ZFP36, MAFB, RARA, CCL3, CIB1, CEACAM1, LYN, ZBTB16, CTNNB1, FBN1, LTF, TRIB1	GO_BP	Chikungunya_Upregulated	NA	NA
GO:0061082	myeloid leukocyte cytokine production	9/728	50/18986	0.18	4.69434065934066	5.22302624926723	0.00010420342823503	0.00169029984069707	0.00125508177732475	8013/8767/27342/9261/148022/64127/8915/11213/51465	9	NR4A3, RIPK2, RABGEF1, MAPKAPK2, TICAM1, NOD2, BCL10, IRAK3, UBE2J1	GO_BP	Chikungunya_Upregulated	NA	NA
GO:0140894	endolysosomal toll-like receptor signaling pathway	9/728	50/18986	0.18	4.69434065934066	5.22302624926723	0.00010420342823503	0.00169029984069707	0.00125508177732475	7128/57162/285852/7189/121260/148022/7124/81622/10211	9	TNFAIP3, PELI1, TREML4, TRAF6, SLC15A4, TICAM1, TNF, UNC93B1, FLOT1	GO_BP	Chikungunya_Upregulated	NA	NA
GO:0150076	neuroinflammatory response	12/728	86/18986	0.13953488372093	3.63902376693074	4.89785601785841	0.000104580583435978	0.00169099786827312	0.00125560007690077	135/8877/7097/6348/9839/4317/4067/7124/3460/3459/3458/3949	12	ADORA2A, SPHK1, TLR2, CCL3, ZEB2, MMP8, LYN, TNF, IFNGR2, IFNGR1, IFNG, LDLR	GO_BP	Chikungunya_Upregulated	NA	NA
GO:1905954	positive regulation of lipid localization	14/728	113/18986	0.123893805309735	3.23110959836624	4.74989539438756	0.000107298298968566	0.00172941621363029	0.00128412647441428	4792/80149/9536/10226/29923/123/56729/1066/10938/5025/7376/718/5608/5468	14	NFKBIA, ZC3H12A, PTGES, PLIN3, HILPDA, PLIN2, RETN, CES1, EHD1, P2RX4, NR1H2, C3, MAP2K6, PPARG	GO_BP	Chikungunya_Upregulated	NA	NA
GO:0042060	wound healing	34/728	444/18986	0.0765765765765766	1.99709187209187	4.24514727650423	0.00010841273170502	0.00174183122272731	0.00129334486946339	5328/7128/2069/3091/1026/1839/7422/135/2207/5329/5341/5581/10461/25978/128866/221037/6868/2923/2717/634/51330/4067/7124/6722/116844/8525/3162/6385/7852/5468/2048/840/2621/23657	34	PLAU, TNFAIP3, EREG, HIF1A, CDKN1A, HBEGF, VEGFA, ADORA2A, FCER1G, PLAUR, PLEK, PRKCE, MERTK, CHMP2B, CHMP4B, JMJD1C, ADAM17, PDIA3, GLA, CEACAM1, TNFRSF12A, LYN, TNF, SRF, LRG1, DGKZ, HMOX1, SDC4, CXCR4, PPARG, EPHB2, CASP7, GAS6, SLC7A11	GO_BP	Chikungunya_Upregulated	NA	NA
GO:0002064	epithelial cell development	21/728	219/18986	0.0958904109589041	2.50079030558483	4.46055640119465	0.00011104101865691	0.00177832716153823	0.00132044384128193	3383/3091/1026/688/196383/7422/137964/57826/91663/5914/5138/2034/5144/51742/7124/182/56913/9294/3753/7852/9863	21	ICAM1, HIF1A, CDKN1A, KLF5, RILPL2, VEGFA, GPAT4, RAP2C, MYADM, RARA, PDE2A, EPAS1, PDE4D, ARID4B, TNF, JAG1, C1GALT1, S1PR2, KCNE1, CXCR4, MAGI2	GO_BP	Chikungunya_Upregulated	NA	NA
GO:2000629	negative regulation of miRNA metabolic process	7/728	30/18986	0.233333333333333	6.08525641025641	5.56601692128266	0.000111387020392732	0.00177832716153823	0.00132044384128193	3091/7422/5914/7124/6722/5970/5468	7	HIF1A, VEGFA, RARA, TNF, SRF, RELA, PPARG	GO_BP	Chikungunya_Upregulated	NA	NA
GO:0008643	carbohydrate transport	16/728	142/18986	0.112676056338028	2.93855440334314	4.62998950869211	0.000112033716008286	0.00178302715949037	0.00132393368470567	8013/83667/84879/4205/6506/7525/3099/7124/9962/718/6272/144195/2887/6515/8660/200010	16	NR4A3, SESN2, MFSD2A, MEF2A, SLC1A2, YES1, HK2, TNF, SLC23A2, C3, SORT1, SLC2A14, GRB10, SLC2A3, IRS2, SLC5A9	GO_BP	Chikungunya_Upregulated	NA	NA
GO:0050673	epithelial cell proliferation	36/728	482/18986	0.0746887966804979	1.94785919474716	4.20899999850029	0.00011344161791016	0.0017997743832079	0.00133636883662521	7128/4192/8013/374/2069/3091/1026/64332/7422/11221/7538/687/6868/3398/9839/10765/253260/634/25865/7124/64127/182/8854/116844/1499/7421/1296/1051/1992/3162/8660/6347/5468/578/3586/675	36	TNFAIP3, MDK, NR4A3, AREG, EREG, HIF1A, CDKN1A, NFKBIZ, VEGFA, DUSP10, ZFP36, KLF9, ADAM17, ID2, ZEB2, KDM5B, RICTOR, CEACAM1, PRKD2, TNF, NOD2, JAG1, ALDH1A2, LRG1, CTNNB1, VDR, COL8A2, CEBPB, SERPINB1, HMOX1, IRS2, CCL2, PPARG, BAK1, IL10, BRCA2	GO_BP	Chikungunya_Upregulated	NA	NA
GO:0002698	negative regulation of immune effector process	15/728	128/18986	0.1171875	3.05621136675824	4.66089494027497	0.000116809454804462	0.00184707290148098	0.00137148894191643	80149/969/11221/27342/4092/3965/634/5272/196/7124/64127/3956/11213/2213/3586	15	ZC3H12A, CD69, DUSP10, RABGEF1, SMAD7, LGALS9, CEACAM1, SERPINB9, AHR, TNF, NOD2, LGALS1, IRAK3, FCGR2B, IL10	GO_BP	Chikungunya_Upregulated	NA	NA
GO:0008625	extrinsic apoptotic signaling pathway via death domain receptors	12/728	87/18986	0.137931034482759	3.59719590754074	4.84829807662748	0.000117152815920845	0.00184707290148098	0.00137148894191643	467/7128/3383/85450/6498/56616/7124/2907/6272/162989/282991/3162	12	ATF3, TNFAIP3, ICAM1, ITPRIP, SKIL, DIABLO, TNF, GRINA, SORT1, DEDD2, BLOC1S2, HMOX1	GO_BP	Chikungunya_Upregulated	NA	NA
GO:0006986	response to unfolded protein	16/728	143/18986	0.111888111888112	2.91800507185123	4.59713370299941	0.000121756919326588	0.0019137011450679	0.00142096175873135	467/23645/84919/3306/1649/5770/10488/30001/9616/23071/27348/57414/3337/4189/578/3309	16	ATF3, PPP1R15A, PPP1R15B, HSPA2, DDIT3, PTPN1, CREB3, ERO1A, RNF7, ERP44, TOR1B, RHBDD2, DNAJB1, DNAJB9, BAK1, HSPA5	GO_BP	Chikungunya_Upregulated	NA	NA
GO:0043433	negative regulation of DNA-binding transcription factor activity	17/728	158/18986	0.107594936708861	2.80604047850883	4.5519587471891	0.000122862574899557	0.00192510059308563	0.00142942607916382	3397/7128/4792/4794/80149/3656/602/8553/222487/10488/3398/10616/11213/57413/10221/3586/9447	17	ID1, TNFAIP3, NFKBIA, NFKBIE, ZC3H12A, IRAK2, BCL3, BHLHE40, ADGRG3, CREB3, ID2, RBCK1, IRAK3, TMIGD3, TRIB1, IL10, AIM2	GO_BP	Chikungunya_Upregulated	NA	NA
GO:0051047	positive regulation of secretion	27/728	322/18986	0.0838509316770186	2.18680465497236	4.28893241863615	0.000126278077981202	0.00197251034772489	0.001464628779704	3091/9536/135/5208/8754/2864/5581/2867/164/9846/7097/56729/5025/51762/7376/6804/5868/5029/1141/54972/5608/8660/6385/3458/5468/10802/952	27	HIF1A, PTGES, ADORA2A, PFKFB2, ADAM9, FFAR1, PRKCE, FFAR2, AP1G1, GAB2, TLR2, RETN, P2RX4, RAB8B, NR1H2, STX1A, RAB5A, P2RY2, CHRNB2, TMEM132A, MAP2K6, IRS2, SDC4, IFNG, PPARG, SEC24A, CD38	GO_BP	Chikungunya_Upregulated	NA	NA
GO:0018105	peptidyl-serine phosphorylation	17/728	159/18986	0.106918238993711	2.78839242518488	4.52184021163706	0.000132770897018091	0.00206754926094941	0.00153519709264643	8767/4092/57600/9261/5581/22853/10769/253260/5144/25865/7124/10253/29110/5008/3458/1756/9175	17	RIPK2, SMAD7, FNIP2, MAPKAPK2, PRKCE, LMTK2, PLK2, RICTOR, PDE4D, PRKD2, TNF, SPRY2, TBK1, OSM, IFNG, DMD, MAP3K13	GO_BP	Chikungunya_Upregulated	NA	NA
GO:0019886	antigen processing and presentation of exogenous peptide antigen via MHC class II	7/728	31/18986	0.225806451612903	5.88895781637717	5.43975865189508	0.000139151523330347	0.00215295788429831	0.00159861472081552	2207/10437/7189/1509/81622/2213/5641	7	FCER1G, IFI30, TRAF6, CTSD, UNC93B1, FCGR2B, LGMN	GO_BP	Chikungunya_Upregulated	NA	NA
GO:0046685	response to arsenic-containing substance	7/728	31/18986	0.225806451612903	5.88895781637717	5.43975865189508	0.000139151523330347	0.00215295788429831	0.00159861472081552	80149/1026/10105/90637/5936/9446/3162	7	ZC3H12A, CDKN1A, PPIF, ZFAND2A, RBM4, GSTO1, HMOX1	GO_BP	Chikungunya_Upregulated	NA	NA
GO:0097242	amyloid-beta clearance	8/728	41/18986	0.195121951219512	5.08871616188689	5.23330414574382	0.000139754888273537	0.00215295788429831	0.00159861472081552	8685/7124/5868/6722/718/3459/3458/3949	8	MARCO, TNF, RAB5A, SRF, C3, IFNGR1, IFNG, LDLR	GO_BP	Chikungunya_Upregulated	NA	NA
GO:0050764	regulation of phagocytosis	13/728	102/18986	0.127450980392157	3.32387955182073	4.69906111673612	0.000140382553214472	0.00215295788429831	0.00159861472081552	8877/2207/10461/7097/64127/718/5806/3600/3458/2213/6347/811/2621	13	SPHK1, FCER1G, MERTK, TLR2, NOD2, C3, PTX3, IL15, IFNG, FCGR2B, CCL2, CALR, GAS6	GO_BP	Chikungunya_Upregulated	NA	NA
GO:2001237	negative regulation of extrinsic apoptotic signaling pathway	13/728	102/18986	0.127450980392157	3.32387955182073	4.69906111673612	0.000140382553214472	0.00215295788429831	0.00159861472081552	7128/3383/9314/4000/85450/4170/7124/5598/2907/5970/3304/3162/2537	13	TNFAIP3, ICAM1, KLF4, LMNA, ITPRIP, MCL1, TNF, MAPK7, GRINA, RELA, HSPA1B, HMOX1, IFI6	GO_BP	Chikungunya_Upregulated	NA	NA
GO:0042742	defense response to bacterium	28/728	342/18986	0.0818713450292398	2.13517768780927	4.23011078266216	0.000143018971280217	0.00218317153606552	0.00162104896759615	64332/8767/602/2207/5861/57169/55122/57674/7097/6868/26253/7124/10616/64127/2634/54210/29110/133/1051/4057/671/4671/3934/9636/4939/3586/840/2635	28	NFKBIZ, RIPK2, BCL3, FCER1G, RAB1A, ZNFX1, AKIRIN2, RNF213, TLR2, ADAM17, CLEC4E, TNF, RBCK1, NOD2, GBP2, TREM1, TBK1, ADM, CEBPB, LTF, BPI, NAIP, LCN2, ISG15, OAS2, IL10, CASP7, GBP3	GO_BP	Chikungunya_Upregulated	NA	NA
GO:0042326	negative regulation of phosphorylation	23/728	256/18986	0.08984375	2.34309538118132	4.32018493942847	0.00014321536257138	0.00218317153606552	0.00162104896759615	7128/80149/1026/84919/11221/8651/4092/26524/5770/1032/10519/634/4067/5144/10253/1843/11213/2887/8660/10221/3458/1756/2048	23	TNFAIP3, ZC3H12A, CDKN1A, PPP1R15B, DUSP10, SOCS1, SMAD7, LATS2, PTPN1, CDKN2D, CIB1, CEACAM1, LYN, PDE4D, SPRY2, DUSP1, IRAK3, GRB10, IRS2, TRIB1, IFNG, DMD, EPHB2	GO_BP	Chikungunya_Upregulated	NA	NA
GO:0098586	cellular response to virus	12/728	89/18986	0.134831460674157	3.51636004444993	4.75133597842979	0.000146224651332677	0.00222235123241646	0.00165014068360252	80149/3091/114548/3964/3663/3965/3460/3459/3458/3627/2537/811	12	ZC3H12A, HIF1A, NLRP3, LGALS8, IRF5, LGALS9, IFNGR2, IFNGR1, IFNG, CXCL10, IFI6, CALR	GO_BP	Chikungunya_Upregulated	NA	NA
GO:0007033	vacuole organization	22/728	240/18986	0.0916666666666667	2.39063644688645	4.3292165603265	0.000148649539729315	0.00225244107955108	0.0016724830029425	55647/57154/10043/5861/23130/25978/128866/7189/1509/83871/23710/56270/2055/57617/537/9296/5868/81631/643246/440400/8804/2048	22	RAB20, SMURF1, TOM1, RAB1A, ATG2A, CHMP2B, CHMP4B, TRAF6, CTSD, RAB34, GABARAPL1, WDR45B, CLN8, VPS18, ATP6AP1, ATP6V1F, RAB5A, MAP1LC3B, MAP1LC3B2, RNASEK, CREG1, EPHB2	GO_BP	Chikungunya_Upregulated	NA	NA
GO:0001960	negative regulation of cytokine-mediated signaling pathway	13/728	103/18986	0.12621359223301	3.29160887656033	4.65658999415273	0.000155127921232535	0.00234358928166526	0.00174016238428956	3557/27342/253943/7376/7850/11213/10010/114769/4671/11274/5468/9636/2621	13	IL1RN, RABGEF1, YTHDF3, NR1H2, IL1R2, IRAK3, TANK, CARD16, NAIP, USP18, PPARG, ISG15, GAS6	GO_BP	Chikungunya_Upregulated	NA	NA
GO:0006935	chemotaxis	35/728	472/18986	0.0741525423728814	1.93387385919166	4.10254617222866	0.000161610893596386	0.00243426408479556	0.001807490257328	5328/10501/4192/1839/7422/4814/2207/63916/5329/1435/5142/2867/10488/6868/7869/5355/3965/6348/391/5025/4067/25865/58191/64127/54210/1843/414062/3680/7852/3627/6347/811/3586/5641/2621	35	PLAU, SEMA6B, MDK, HBEGF, VEGFA, NINJ1, FCER1G, ELMO2, PLAUR, CSF1, PDE4B, FFAR2, CREB3, ADAM17, SEMA3B, PLP2, LGALS9, CCL3, RHOG, P2RX4, LYN, PRKD2, CXCL16, NOD2, TREM1, DUSP1, CCL3L3, ITGA9, CXCR4, CXCL10, CCL2, CALR, IL10, LGMN, GAS6	GO_BP	Chikungunya_Upregulated	NA	NA
GO:0007259	cell surface receptor signaling pathway via JAK-STAT	15/728	132/18986	0.113636363636364	2.9635989010989	4.52045742863724	0.00016529855662399	0.00248242135036799	0.00184324799983647	5618/133396/602/8651/9021/84444/9306/7124/5008/23529/3600/3458/6347/2048/3586	15	PRLR, IL31RA, BCL3, SOCS1, SOCS3, DOT1L, SOCS6, TNF, OSM, CLCF1, IL15, IFNG, CCL2, EPHB2, IL10	GO_BP	Chikungunya_Upregulated	NA	NA
GO:0045066	regulatory T cell differentiation	8/728	42/18986	0.19047619047619	4.96755625327054	5.13991911521934	0.000166899477156786	0.00249904808843341	0.0018555936887254	4192/3659/11221/8651/10385/3965/64115/3458	8	MDK, IRF1, DUSP10, SOCS1, BTN2A2, LGALS9, VSIR, IFNG	GO_BP	Chikungunya_Upregulated	NA	NA
GO:0032868	response to insulin	24/728	276/18986	0.0869565217391304	2.26779741997133	4.2365457428341	0.000170723965397255	0.00254843840092619	0.0018922669934809	83667/2865/8651/9021/7097/5770/1509/56729/4218/94056/10603/634/4067/2353/5936/6272/5970/79746/133/3638/2887/8660/5468/3586	24	SESN2, FFAR3, SOCS1, SOCS3, TLR2, PTPN1, CTSD, RETN, RAB8A, SYAP1, SH2B2, CEACAM1, LYN, FOS, RBM4, SORT1, RELA, ECHDC3, ADM, INSIG1, GRB10, IRS2, PPARG, IL10	GO_BP	Chikungunya_Upregulated	NA	NA
GO:1904659	D-glucose transmembrane transport	14/728	118/18986	0.11864406779661	3.09419817470665	4.5565929682284	0.000171205108933986	0.00254843840092619	0.0018922669934809	8013/83667/4205/6506/7525/3099/7124/718/6272/144195/2887/6515/8660/200010	14	NR4A3, SESN2, MEF2A, SLC1A2, YES1, HK2, TNF, C3, SORT1, SLC2A14, GRB10, SLC2A3, IRS2, SLC5A9	GO_BP	Chikungunya_Upregulated	NA	NA
GO:0042330	taxis	35/728	474/18986	0.0738396624472574	1.92571405387861	4.07552673258118	0.000175270374237777	0.00260130018773428	0.00193151793804249	5328/10501/4192/1839/7422/4814/2207/63916/5329/1435/5142/2867/10488/6868/7869/5355/3965/6348/391/5025/4067/25865/58191/64127/54210/1843/414062/3680/7852/3627/6347/811/3586/5641/2621	35	PLAU, SEMA6B, MDK, HBEGF, VEGFA, NINJ1, FCER1G, ELMO2, PLAUR, CSF1, PDE4B, FFAR2, CREB3, ADAM17, SEMA3B, PLP2, LGALS9, CCL3, RHOG, P2RX4, LYN, PRKD2, CXCL16, NOD2, TREM1, DUSP1, CCL3L3, ITGA9, CXCR4, CXCL10, CCL2, CALR, IL10, LGMN, GAS6	GO_BP	Chikungunya_Upregulated	NA	NA
GO:0045860	positive regulation of protein kinase activity	22/728	243/18986	0.0905349794238683	2.36112241667797	4.26407819073724	0.000177683659925389	0.00262099084096733	0.00194613864583729	5618/2069/1026/8754/353514/7189/23533/5770/6868/3937/94056/51429/10519/9618/7124/9094/2200/4057/5571/3458/2621/9175	22	PRLR, EREG, CDKN1A, ADAM9, LILRA5, TRAF6, PIK3R5, PTPN1, ADAM17, LCP2, SYAP1, SNX9, CIB1, TRAF4, TNF, UNC119, FBN1, LTF, PRKAG1, IFNG, GAS6, MAP3K13	GO_BP	Chikungunya_Upregulated	NA	NA
GO:0032621	interleukin-18 production	5/728	15/18986	0.333333333333333	8.69322344322344	5.95186747884314	0.000178150730941071	0.00262099084096733	0.00194613864583729	7097/373509/7124/64127/3586	5	TLR2, USP50, TNF, NOD2, IL10	GO_BP	Chikungunya_Upregulated	NA	NA
GO:0032661	regulation of interleukin-18 production	5/728	15/18986	0.333333333333333	8.69322344322344	5.95186747884314	0.000178150730941071	0.00262099084096733	0.00194613864583729	7097/373509/7124/64127/3586	5	TLR2, USP50, TNF, NOD2, IL10	GO_BP	Chikungunya_Upregulated	NA	NA
GO:0002824	positive regulation of adaptive immune response based on somatic recombination of immune receptors built from immunoglobulin superfamily domains	15/728	133/18986	0.112781954887218	2.9413162025944	4.48617545606187	0.000179850161114041	0.00263832366782076	0.00195900861991496	84807/64332/8767/10865/114548/7189/4277/6398/7124/64127/718/7158/912/23529/8809	15	NFKBID, NFKBIZ, RIPK2, ARID5A, NLRP3, TRAF6, MICB, SECTM1, TNF, NOD2, C3, TP53BP1, CD1D, CLCF1, IL18R1	GO_BP	Chikungunya_Upregulated	NA	NA
GO:0010469	regulation of signaling receptor activity	12/728	91/18986	0.131868131868132	3.43907740611037	4.65711776671762	0.000181258609874021	0.00265130007101856	0.00196864386142457	5328/3091/6868/8896/7124/3460/3458/2213/6347/5468/2048/3586	12	PLAU, HIF1A, ADAM17, BUD31, TNF, IFNGR2, IFNG, FCGR2B, CCL2, PPARG, EPHB2, IL10	GO_BP	Chikungunya_Upregulated	NA	NA
GO:0001836	release of cytochrome c from mitochondria	9/728	54/18986	0.166666666666667	4.34661172161172	4.91754506895815	0.000192926536373801	0.00281383631293315	0.00208933030442733	5329/4000/10105/4170/90427/597/2537/3429/578	9	PLAUR, LMNA, PPIF, MCL1, BMF, BCL2A1, IFI6, IFI27, BAK1	GO_BP	Chikungunya_Upregulated	NA	NA
GO:0045428	regulation of nitric oxide biosynthetic process	10/728	66/18986	0.151515151515152	3.9514652014652	4.79615773787522	0.000195270246854042	0.0028398354003687	0.00210863515205363	80149/9314/23564/148022/5025/2717/7124/5806/3458/3586	10	ZC3H12A, KLF4, DDAH2, TICAM1, P2RX4, GLA, TNF, PTX3, IFNG, IL10	GO_BP	Chikungunya_Upregulated	NA	NA
GO:0071900	regulation of protein serine/threonine kinase activity	23/728	262/18986	0.0877862595419847	2.28943670832984	4.19658233529389	0.000201524138733733	0.00292238872817027	0.00216993266559924	7128/1026/11221/8754/26524/7189/23533/5770/6868/29950/94056/1032/8812/10519/4067/7124/1843/11213/4057/171024/10221/3458/9175	23	TNFAIP3, CDKN1A, DUSP10, ADAM9, LATS2, TRAF6, PIK3R5, PTPN1, ADAM17, SERTAD1, SYAP1, CDKN2D, CCNK, CIB1, LYN, TNF, DUSP1, IRAK3, LTF, SYNPO2, TRIB1, IFNG, MAP3K13	GO_BP	Chikungunya_Upregulated	NA	NA
GO:0007162	negative regulation of cell adhesion	26/728	314/18986	0.0828025477707006	2.15946314831665	4.1368592364067	0.000204309815186884	0.00295431992760235	0.00219364222621708	3557/80149/4192/57162/969/7422/135/3659/9314/8651/4092/91663/5770/10385/3965/634/9306/5598/182/3956/1843/64115/1051/6385/2048/3586	26	IL1RN, ZC3H12A, MDK, PELI1, CD69, VEGFA, ADORA2A, IRF1, KLF4, SOCS1, SMAD7, MYADM, PTPN1, BTN2A2, LGALS9, CEACAM1, SOCS6, MAPK7, JAG1, LGALS1, DUSP1, VSIR, CEBPB, SDC4, EPHB2, IL10	GO_BP	Chikungunya_Upregulated	NA	NA
GO:0009261	ribonucleotide catabolic process	15/728	135/18986	0.111111111111111	2.89774114774115	4.41856299268379	0.000212311905477997	0.00306128362855881	0.00227306493494211	54541/8870/51733/5209/3091/5208/7378/5142/5138/5144/3099/22978/226/5571/3458	15	DDIT4, IER3, UPB1, PFKFB3, HIF1A, PFKFB2, UPP1, PDE4B, PDE2A, PDE4D, HK2, NT5C2, ALDOA, PRKAG1, IFNG	GO_BP	Chikungunya_Upregulated	NA	NA
GO:0032922	circadian regulation of gene expression	10/728	67/18986	0.149253731343284	3.89248810890602	4.73591919746054	0.000221763810464316	0.00318848478624972	0.00236751436410768	5187/8204/8553/1453/5971/3398/196/5936/8864/10135	10	PER1, NRIP1, BHLHE40, CSNK1D, RELB, ID2, AHR, RBM4, PER2, NAMPT	GO_BP	Chikungunya_Upregulated	NA	NA
GO:0008645	hexose transmembrane transport	14/728	121/18986	0.115702479338843	3.01748251748252	4.44547783735791	0.000223533683708737	0.00320482711968815	0.00237964887681583	8013/83667/4205/6506/7525/3099/7124/718/6272/144195/2887/6515/8660/200010	14	NR4A3, SESN2, MEF2A, SLC1A2, YES1, HK2, TNF, C3, SORT1, SLC2A14, GRB10, SLC2A3, IRS2, SLC5A9	GO_BP	Chikungunya_Upregulated	NA	NA
GO:0045639	positive regulation of myeloid cell differentiation	13/728	107/18986	0.121495327102804	3.16855807743658	4.49177343538536	0.000228206141914624	0.00326257424923704	0.00242252728705087	3091/7071/91/1435/7189/3398/2353/7124/182/3304/10221/3458/9636	13	HIF1A, KLF10, ACVR1B, CSF1, TRAF6, ID2, FOS, TNF, JAG1, HSPA1B, TRIB1, IFNG, ISG15	GO_BP	Chikungunya_Upregulated	NA	NA
GO:0048511	rhythmic process	25/728	299/18986	0.0836120401337793	2.18057444228013	4.10869182100369	0.000231691312274162	0.0032943221419983	0.00244610073876266	5187/4192/2069/7071/135/8204/4791/1390/8553/1453/5971/687/56729/3398/10765/4783/196/7124/5936/5806/1141/8864/5608/10135/5468	25	PER1, MDK, EREG, KLF10, ADORA2A, NRIP1, NFKB2, CREM, BHLHE40, CSNK1D, RELB, KLF9, RETN, ID2, KDM5B, NFIL3, AHR, TNF, RBM4, PTX3, CHRNB2, PER2, MAP2K6, NAMPT, PPARG	GO_BP	Chikungunya_Upregulated	NA	NA
GO:0045591	positive regulation of regulatory T cell differentiation	6/728	24/18986	0.25	6.51991758241758	5.40306922853119	0.000231728647016676	0.0032943221419983	0.00244610073876266	11221/8651/10385/3965/64115/3458	6	DUSP10, SOCS1, BTN2A2, LGALS9, VSIR, IFNG	GO_BP	Chikungunya_Upregulated	NA	NA
GO:0071674	mononuclear cell migration	21/728	231/18986	0.0909090909090909	2.37087912087912	4.18592079728697	0.000233642867014574	0.00330220896541392	0.00245195686446983	3383/4192/969/4814/1435/2526/10488/6868/3965/6348/5025/4067/7124/58191/1843/7852/3627/6347/811/5641/2621	21	ICAM1, MDK, CD69, NINJ1, CSF1, FUT4, CREB3, ADAM17, LGALS9, CCL3, P2RX4, LYN, TNF, CXCL16, DUSP1, CXCR4, CXCL10, CCL2, CALR, LGMN, GAS6	GO_BP	Chikungunya_Upregulated	NA	NA
GO:0051084	'de novo' post-translational protein folding	8/728	44/18986	0.181818181818182	4.74175824175824	4.96173465292102	0.000234240865161746	0.00330220896541392	0.00245195686446983	3306/30001/27348/3337/3304/23753/3309/6782	8	HSPA2, ERO1A, TOR1B, DNAJB1, HSPA1B, SDF2L1, HSPA5, HSPA13	GO_BP	Chikungunya_Upregulated	NA	NA
GO:1900744	regulation of p38MAPK cascade	8/728	44/18986	0.181818181818182	4.74175824175824	4.96173465292102	0.000234240865161746	0.00330220896541392	0.00245195686446983	4616/80149/5187/7422/8877/11221/10912/1843	8	GADD45B, ZC3H12A, PER1, VEGFA, SPHK1, DUSP10, GADD45G, DUSP1	GO_BP	Chikungunya_Upregulated	NA	NA
GO:0045582	positive regulation of T cell differentiation	14/728	122/18986	0.114754098360656	2.99274905422446	4.40920226834602	0.000243790191456033	0.00342728377488606	0.00254482743712876	4192/9308/84807/64332/8767/11221/114548/8651/5914/10385/3965/7704/64115/3458	14	MDK, CD83, NFKBID, NFKBIZ, RIPK2, DUSP10, NLRP3, SOCS1, RARA, BTN2A2, LGALS9, ZBTB16, VSIR, IFNG	GO_BP	Chikungunya_Upregulated	NA	NA
GO:0071677	positive regulation of mononuclear cell migration	12/728	94/18986	0.127659574468085	3.32931961655366	4.52062446993837	0.000247123043068564	0.00346451446252078	0.00257247197479158	4192/1435/10488/6868/3965/6348/5025/7124/3627/811/5641/2621	12	MDK, CSF1, CREB3, ADAM17, LGALS9, CCL3, P2RX4, TNF, CXCL10, CALR, LGMN, GAS6	GO_BP	Chikungunya_Upregulated	NA	NA
GO:0034219	carbohydrate transmembrane transport	15/728	137/18986	0.109489051094891	2.85543835726317	4.35218197410692	0.000249720237663046	0.00349125448290795	0.00259232698010199	8013/83667/4205/6506/7525/3099/7124/9962/718/6272/144195/2887/6515/8660/200010	15	NR4A3, SESN2, MEF2A, SLC1A2, YES1, HK2, TNF, SLC23A2, C3, SORT1, SLC2A14, GRB10, SLC2A3, IRS2, SLC5A9	GO_BP	Chikungunya_Upregulated	NA	NA
GO:0008637	apoptotic mitochondrial changes	13/728	108/18986	0.12037037037037	3.13921957671958	4.45177944812859	0.000250511699433248	0.00349267137970157	0.00259337905459387	8870/5329/4000/10105/4170/90427/597/3099/282991/2537/3429/578/11040	13	IER3, PLAUR, LMNA, PPIF, MCL1, BMF, BCL2A1, HK2, BLOC1S2, IFI6, IFI27, BAK1, PIM2	GO_BP	Chikungunya_Upregulated	NA	NA
GO:0080164	regulation of nitric oxide metabolic process	10/728	68/18986	0.147058823529412	3.83524563671623	4.67683367993789	0.000251206959693177	0.00349274292034936	0.00259343217497004	80149/9314/23564/148022/5025/2717/7124/5806/3458/3586	10	ZC3H12A, KLF4, DDAH2, TICAM1, P2RX4, GLA, TNF, PTX3, IFNG, IL10	GO_BP	Chikungunya_Upregulated	NA	NA
GO:0034764	positive regulation of transmembrane transport	20/728	216/18986	0.0925925925925926	2.41478428978429	4.17570064762337	0.000256173102708037	0.00353269906049487	0.00262310041617876	8013/3306/4205/6506/5025/2258/51582/718/9446/3460/3753/8660/3458/1756/3627/6347/2048/578/8140/5031	20	NR4A3, HSPA2, MEF2A, SLC1A2, P2RX4, FGF13, AZIN1, C3, GSTO1, IFNGR2, KCNE1, IRS2, IFNG, DMD, CXCL10, CCL2, EPHB2, BAK1, SLC7A5, P2RY6	GO_BP	Chikungunya_Upregulated	NA	NA
GO:0002260	lymphocyte homeostasis	11/728	81/18986	0.135802469135802	3.54168362501696	4.57741247179012	0.000256872802659971	0.00353269906049487	0.00262310041617876	7128/3091/1831/6498/3965/10603/4067/8915/10758/578/9447	11	TNFAIP3, HIF1A, TSC22D3, SKIL, LGALS9, SH2B2, LYN, BCL10, TRAF3IP2, BAK1, AIM2	GO_BP	Chikungunya_Upregulated	NA	NA
GO:0031397	negative regulation of protein ubiquitination	11/728	81/18986	0.135802469135802	3.54168362501696	4.57741247179012	0.000256872802659971	0.00353269906049487	0.00262310041617876	7128/9683/4092/5581/9373/10625/10253/8878/3304/8864/9636	11	TNFAIP3, N4BP1, SMAD7, PRKCE, PLAA, IVNS1ABP, SPRY2, SQSTM1, HSPA1B, PER2, ISG15	GO_BP	Chikungunya_Upregulated	NA	NA
GO:0043299	leukocyte degranulation	11/728	81/18986	0.135802469135802	3.54168362501696	4.57741247179012	0.000256872802659971	0.00353269906049487	0.00262310041617876	8013/27342/164/9846/6813/3965/6348/634/4067/284021/2213	11	NR4A3, RABGEF1, AP1G1, GAB2, STXBP2, LGALS9, CCL3, CEACAM1, LYN, MILR1, FCGR2B	GO_BP	Chikungunya_Upregulated	NA	NA
GO:0002862	negative regulation of inflammatory response to antigenic stimulus	7/728	34/18986	0.205882352941176	5.36934389140271	5.09181423771027	0.000257581547721783	0.00353284610574511	0.00262320960024752	7525/79651/10769/4067/64127/2213/3586	7	YES1, RHBDF2, PLK2, LYN, NOD2, FCGR2B, IL10	GO_BP	Chikungunya_Upregulated	NA	NA
GO:0010506	regulation of autophagy	29/728	373/18986	0.0777479892761394	2.02764192911646	4.00251005841068	0.000264368198488263	0.00361612825013269	0.002685048274831	80149/3091/1263/83667/8767/10475/10043/23130/9711/84749/1649/5127/4170/128866/148022/90427/10769/4218/3099/10241/64127/29110/8878/3162/3458/27074/3586/11040/8140	29	ZC3H12A, HIF1A, PLK3, SESN2, RIPK2, TRIM38, TOM1, ATG2A, RUBCN, USP30, DDIT3, CDK16, MCL1, CHMP4B, TICAM1, BMF, PLK2, RAB8A, HK2, CALCOCO2, NOD2, TBK1, SQSTM1, HMOX1, IFNG, LAMP3, IL10, PIM2, SLC7A5	GO_BP	Chikungunya_Upregulated	NA	NA
GO:0042063	gliogenesis	28/728	355/18986	0.0788732394366197	2.0569880823402	4.01430691238291	0.000265463779599583	0.00362132665378299	0.00268890819455387	4192/374/5209/135/11221/23380/653464/1435/9334/7097/3398/6348/9839/5025/23500/4067/7124/5970/1499/3459/23529/3458/7852/6347/3949/1267/2119/8140	28	MDK, AREG, PFKFB3, ADORA2A, DUSP10, SRGAP2, SRGAP2C, CSF1, B4GALT5, TLR2, ID2, CCL3, ZEB2, P2RX4, DAAM2, LYN, TNF, RELA, CTNNB1, IFNGR1, CLCF1, IFNG, CXCR4, CCL2, LDLR, CNP, ETV5, SLC7A5	GO_BP	Chikungunya_Upregulated	NA	NA
GO:0045185	maintenance of protein location	12/728	95/18986	0.126315789473684	3.29427414690573	4.47634992618446	0.00027317151610752	0.00371645441672086	0.0027595424802033	4792/4794/5756/10488/3099/9168/10616/3638/5552/2200/3586/3309	12	NFKBIA, NFKBIE, TWF1, CREB3, HK2, TMSB10, RBCK1, INSIG1, SRGN, FBN1, IL10, HSPA5	GO_BP	Chikungunya_Upregulated	NA	NA
GO:0032689	negative regulation of type II interferon production	8/728	45/18986	0.177777777777778	4.63638583638584	4.87662264941209	0.000275431147550561	0.00372715785495558	0.00276748999931185	80149/1649/5914/3965/64127/64115/3586/2621	8	ZC3H12A, DDIT3, RARA, LGALS9, NOD2, VSIR, IL10, GAS6	GO_BP	Chikungunya_Upregulated	NA	NA
GO:0050691	regulation of defense response to virus by host	8/728	45/18986	0.177777777777778	4.63638583638584	4.87662264941209	0.000275431147550561	0.00372715785495558	0.00276748999931185	7128/80149/10488/4277/22978/10758/3600/9447	8	TNFAIP3, ZC3H12A, CREB3, MICB, NT5C2, TRAF3IP2, IL15, AIM2	GO_BP	Chikungunya_Upregulated	NA	NA
GO:0002762	negative regulation of myeloid leukocyte differentiation	9/728	57/18986	0.157894736842105	4.11784268363216	4.70730327787977	0.000294627489217554	0.00396139342606325	0.00294141464263268	9935/5914/6348/634/4067/1499/2200/4057/10221	9	MAFB, RARA, CCL3, CEACAM1, LYN, CTNNB1, FBN1, LTF, TRIB1	GO_BP	Chikungunya_Upregulated	NA	NA
GO:2000107	negative regulation of leukocyte apoptotic process	9/728	57/18986	0.157894736842105	4.11784268363216	4.70730327787977	0.000294627489217554	0.00396139342606325	0.00294141464263268	3091/1831/602/10461/64127/8915/8660/3665/2621	9	HIF1A, TSC22D3, BCL3, MERTK, NOD2, BCL10, IRS2, IRF7, GAS6	GO_BP	Chikungunya_Upregulated	NA	NA
GO:0010878	cholesterol storage	6/728	25/18986	0.24	6.25912087912088	5.2540829773754	0.000295088978784004	0.00396139342606325	0.00294141464263268	134429/10577/1066/10938/7376/5468	6	STARD4, NPC2, CES1, EHD1, NR1H2, PPARG	GO_BP	Chikungunya_Upregulated	NA	NA
GO:0002526	acute inflammatory response	13/728	110/18986	0.118181818181818	3.08214285714286	4.37316909883701	0.000300757565151765	0.00402156854115527	0.00298609588118103	3557/133396/9536/2865/114548/2867/9180/9332/7124/718/1051/5008/2213	13	IL1RN, IL31RA, PTGES, FFAR3, NLRP3, FFAR2, OSMR, CD163, TNF, C3, CEBPB, OSM, FCGR2B	GO_BP	Chikungunya_Upregulated	NA	NA
GO:0022411	cellular component disassembly	33/728	450/18986	0.0733333333333333	1.91250915750916	3.9118290457087	0.000301160734459168	0.00402156854115527	0.00298609588118103	54541/1263/8775/1073/3306/10043/9711/2107/285590/10226/5341/1119/123/25978/128866/5756/63908/23710/4317/10519/2258/7124/10241/718/81631/643246/162989/822/143244/11213/64147/10211/713	33	DDIT4, PLK3, NAPA, CFL2, HSPA2, TOM1, RUBCN, ETF1, SH3PXD2B, PLIN3, PLEK, CHKA, PLIN2, CHMP2B, CHMP4B, TWF1, NAPB, GABARAPL1, MMP8, CIB1, FGF13, TNF, CALCOCO2, C3, MAP1LC3B, MAP1LC3B2, DEDD2, CAPG, EIF5AL1, IRAK3, KIF9, FLOT1, C1QB	GO_BP	Chikungunya_Upregulated	NA	NA
GO:0070482	response to oxygen levels	28/728	358/18986	0.0782122905027933	2.03975075204125	3.96581116281674	0.000304410217622549	0.00405426345102032	0.00301037251222299	5328/54541/3091/1263/1026/3778/7422/4929/4000/5581/29923/7097/5770/6868/2034/9839/30001/537/3099/2353/7124/6722/133/1141/7852/5468/8140/952	28	PLAU, DDIT4, HIF1A, PLK3, CDKN1A, KCNMA1, VEGFA, NR4A2, LMNA, PRKCE, HILPDA, TLR2, PTPN1, ADAM17, EPAS1, ZEB2, ERO1A, ATP6AP1, HK2, FOS, TNF, SRF, ADM, CHRNB2, CXCR4, PPARG, SLC7A5, CD38	GO_BP	Chikungunya_Upregulated	NA	NA
GO:0002495	antigen processing and presentation of peptide antigen via MHC class II	7/728	35/18986	0.2	5.21593406593407	4.98489661477976	0.000311431644733494	0.00413689121783783	0.00307172529824167	2207/10437/7189/1509/81622/2213/5641	7	FCER1G, IFI30, TRAF6, CTSD, UNC93B1, FCGR2B, LGMN	GO_BP	Chikungunya_Upregulated	NA	NA
GO:0018209	peptidyl-serine modification	17/728	171/18986	0.0994152046783626	2.5927157637684	4.17761690002571	0.000318653685179929	0.00422174424265869	0.00313473038328009	8767/4092/57600/9261/5581/22853/10769/253260/5144/25865/7124/10253/29110/5008/3458/1756/9175	17	RIPK2, SMAD7, FNIP2, MAPKAPK2, PRKCE, LMTK2, PLK2, RICTOR, PDE4D, PRKD2, TNF, SPRY2, TBK1, OSM, IFNG, DMD, MAP3K13	GO_BP	Chikungunya_Upregulated	NA	NA
GO:0043300	regulation of leukocyte degranulation	8/728	46/18986	0.173913043478261	4.53559483994267	4.79397548583515	0.000322354927617329	0.00425561370694768	0.00315987914470892	27342/164/9846/6813/3965/634/4067/2213	8	RABGEF1, AP1G1, GAB2, STXBP2, LGALS9, CEACAM1, LYN, FCGR2B	GO_BP	Chikungunya_Upregulated	NA	NA
GO:0043254	regulation of protein-containing complex assembly	32/728	433/18986	0.0739030023094688	1.92736593660381	3.89791536005155	0.000322891852097987	0.00425561370694768	0.00315987914470892	7422/8775/57600/23210/5341/5581/91663/5756/63908/148022/90427/373509/81873/23580/51429/57617/253260/7376/23500/55971/9168/6804/7124/2634/81857/3304/822/64147/3458/9636/578/3309	32	VEGFA, NAPA, FNIP2, JMJD6, PLEK, PRKCE, MYADM, TWF1, NAPB, TICAM1, BMF, USP50, ARPC5L, CDC42EP4, SNX9, VPS18, RICTOR, NR1H2, DAAM2, BAIAP2L1, TMSB10, STX1A, TNF, GBP2, MED25, HSPA1B, CAPG, KIF9, IFNG, ISG15, BAK1, HSPA5	GO_BP	Chikungunya_Upregulated	NA	NA
GO:2001238	positive regulation of extrinsic apoptotic signaling pathway	9/728	58/18986	0.155172413793103	4.04684539598333	4.64041091692775	0.000337055989894259	0.00443075419442817	0.00328992449466167	467/6498/2923/50486/51330/7124/10616/8915/162989	9	ATF3, SKIL, PDIA3, G0S2, TNFRSF12A, TNF, RBCK1, BCL10, DEDD2	GO_BP	Chikungunya_Upregulated	NA	NA
GO:1905952	regulation of lipid localization	18/728	188/18986	0.0957446808510638	2.49698971241524	4.11894797743869	0.000341685878366679	0.00445758688369885	0.00330984830849009	4792/80149/9536/10226/29923/123/56729/1066/10938/10765/5025/7376/7124/718/5608/8660/5468/10802	18	NFKBIA, ZC3H12A, PTGES, PLIN3, HILPDA, PLIN2, RETN, CES1, EHD1, KDM5B, P2RX4, NR1H2, TNF, C3, MAP2K6, IRS2, PPARG, SEC24A	GO_BP	Chikungunya_Upregulated	NA	NA
GO:0034134	toll-like receptor 2 signaling pathway	5/728	17/18986	0.294117647058824	7.67049127343245	5.49419983834357	0.000344381835907183	0.00445758688369885	0.00330984830849009	7128/8767/7097/4067/64127	5	TNFAIP3, RIPK2, TLR2, LYN, NOD2	GO_BP	Chikungunya_Upregulated	NA	NA
GO:0043031	negative regulation of macrophage activation	5/728	17/18986	0.294117647058824	7.67049127343245	5.49419983834357	0.000344381835907183	0.00445758688369885	0.00330984830849009	80149/133396/671/2213/3949	5	ZC3H12A, IL31RA, BPI, FCGR2B, LDLR	GO_BP	Chikungunya_Upregulated	NA	NA
GO:0051044	positive regulation of membrane protein ectodomain proteolysis	5/728	17/18986	0.294117647058824	7.67049127343245	5.49419983834357	0.000344381835907183	0.00445758688369885	0.00330984830849009	152503/8754/51429/7124/3458	5	SH3D19, ADAM9, SNX9, TNF, IFNG	GO_BP	Chikungunya_Upregulated	NA	NA
GO:0071243	cellular response to arsenic-containing substance	5/728	17/18986	0.294117647058824	7.67049127343245	5.49419983834357	0.000344381835907183	0.00445758688369885	0.00330984830849009	80149/10105/90637/9446/3162	5	ZC3H12A, PPIF, ZFAND2A, GSTO1, HMOX1	GO_BP	Chikungunya_Upregulated	NA	NA
GO:1900102	negative regulation of endoplasmic reticulum unfolded protein response	5/728	17/18986	0.294117647058824	7.67049127343245	5.49419983834357	0.000344381835907183	0.00445758688369885	0.00330984830849009	23645/84919/5770/4189/3309	5	PPP1R15A, PPP1R15B, PTPN1, DNAJB9, HSPA5	GO_BP	Chikungunya_Upregulated	NA	NA
GO:0050792	regulation of viral process	17/728	173/18986	0.0982658959537572	2.56274217112367	4.12311781610021	0.000365302418912916	0.00471631515846497	0.00350195927905239	10475/9683/57169/7538/10318/3965/7124/3956/5806/56829/4057/7852/4599/9636/3669/4939/27074	17	TRIM38, N4BP1, ZNFX1, ZFP36, TNIP1, LGALS9, TNF, LGALS1, PTX3, ZC3HAV1, LTF, CXCR4, MX1, ISG15, ISG20, OAS2, LAMP3	GO_BP	Chikungunya_Upregulated	NA	NA
GO:0048143	astrocyte activation	6/728	26/18986	0.230769230769231	6.01838546069315	5.11300141361011	0.000371273587395387	0.00477004986272833	0.00354185838245825	135/9839/7124/3459/3458/3949	6	ADORA2A, ZEB2, TNF, IFNGR1, IFNG, LDLR	GO_BP	Chikungunya_Upregulated	NA	NA
GO:0001782	B cell homeostasis	7/728	36/18986	0.194444444444444	5.07104700854701	4.88199296748095	0.000373950508078567	0.00477004986272833	0.00354185838245825	7128/3091/10603/4067/8915/10758/578	7	TNFAIP3, HIF1A, SH2B2, LYN, BCL10, TRAF3IP2, BAK1	GO_BP	Chikungunya_Upregulated	NA	NA
GO:0034143	regulation of toll-like receptor 4 signaling pathway	7/728	36/18986	0.194444444444444	5.07104700854701	4.88199296748095	0.000373950508078567	0.00477004986272833	0.00354185838245825	7128/57162/4814/4067/8878/4057/3430	7	TNFAIP3, PELI1, NINJ1, LYN, SQSTM1, LTF, IFI35	GO_BP	Chikungunya_Upregulated	NA	NA
GO:0042994	cytoplasmic sequestering of transcription factor	4/728	10/18986	0.4	10.4318681318681	5.95716697721609	0.000374176999704238	0.00477004986272833	0.00354185838245825	4792/4794/10488/3586	4	NFKBIA, NFKBIE, CREB3, IL10	GO_BP	Chikungunya_Upregulated	NA	NA
GO:0070432	regulation of nucleotide-binding oligomerization domain containing 2 signaling pathway	4/728	10/18986	0.4	10.4318681318681	5.95716697721609	0.000374176999704238	0.00477004986272833	0.00354185838245825	7128/51296/121260/3304	4	TNFAIP3, SLC15A3, SLC15A4, HSPA1B	GO_BP	Chikungunya_Upregulated	NA	NA
GO:0038093	Fc receptor signaling pathway	9/728	59/18986	0.152542372881356	3.97825479605141	4.57500268840638	0.000384403488828835	0.00487585477935522	0.00362042067041008	8013/2204/2207/5581/7189/7525/26253/4067/2213	9	NR4A3, FCAR, FCER1G, PRKCE, TRAF6, YES1, CLEC4E, LYN, FCGR2B	GO_BP	Chikungunya_Upregulated	NA	NA
GO:0140374	antiviral innate immune response	9/728	59/18986	0.152542372881356	3.97825479605141	4.57500268840638	0.000384403488828835	0.00487585477935522	0.00362042067041008	7189/7124/29110/5970/11274/3627/81030/4599/4939	9	TRAF6, TNF, TBK1, RELA, USP18, CXCL10, ZBP1, MX1, OAS2	GO_BP	Chikungunya_Upregulated	NA	NA
GO:0002437	inflammatory response to antigenic stimulus	11/728	85/18986	0.129411764705882	3.37501616031028	4.38205707546076	0.000393593906832849	0.00495517105094788	0.00367931460432907	3557/133396/7525/79651/10769/4067/7124/64127/718/2213/3586	11	IL1RN, IL31RA, YES1, RHBDF2, PLK2, LYN, TNF, NOD2, C3, FCGR2B, IL10	GO_BP	Chikungunya_Upregulated	NA	NA
GO:0032418	lysosome localization	11/728	85/18986	0.129411764705882	3.37501616031028	4.38205707546076	0.000393593906832849	0.00495517105094788	0.00367931460432907	8013/27342/9846/90809/6813/83871/3965/23207/4067/282991/284021	11	NR4A3, RABGEF1, GAB2, PIP4P1, STXBP2, RAB34, LGALS9, PLEKHM2, LYN, BLOC1S2, MILR1	GO_BP	Chikungunya_Upregulated	NA	NA
GO:0045069	regulation of viral genome replication	11/728	85/18986	0.129411764705882	3.37501616031028	4.38205707546076	0.000393593906832849	0.00495517105094788	0.00367931460432907	10475/9683/57169/10318/7124/56829/4057/4599/9636/3669/4939	11	TRIM38, N4BP1, ZNFX1, TNIP1, TNF, ZC3HAV1, LTF, MX1, ISG15, ISG20, OAS2	GO_BP	Chikungunya_Upregulated	NA	NA
GO:0034620	cellular response to unfolded protein	12/728	99/18986	0.121212121212121	3.16117216117216	4.30496733775856	0.000401950829329167	0.00503532957236365	0.00373883392575594	467/23645/84919/1649/5770/10488/30001/9616/57414/4189/578/3309	12	ATF3, PPP1R15A, PPP1R15B, DDIT3, PTPN1, CREB3, ERO1A, RNF7, RHBDD2, DNAJB9, BAK1, HSPA5	GO_BP	Chikungunya_Upregulated	NA	NA
GO:0048525	negative regulation of viral process	12/728	99/18986	0.121212121212121	3.16117216117216	4.30496733775856	0.000401950829329167	0.00503532957236365	0.00373883392575594	9683/57169/7538/10318/7124/5806/56829/4057/4599/9636/3669/4939	12	N4BP1, ZNFX1, ZFP36, TNIP1, TNF, PTX3, ZC3HAV1, LTF, MX1, ISG15, ISG20, OAS2	GO_BP	Chikungunya_Upregulated	NA	NA
GO:0048002	antigen processing and presentation of peptide antigen	10/728	72/18986	0.138888888888889	3.62217643467643	4.45123840081395	0.00040377554518449	0.00504569884982396	0.00374653332373913	2207/10437/7189/1509/2923/4277/81622/2213/811/5641	10	FCER1G, IFI30, TRAF6, CTSD, PDIA3, MICB, UNC93B1, FCGR2B, CALR, LGMN	GO_BP	Chikungunya_Upregulated	NA	NA
GO:0033674	positive regulation of kinase activity	22/728	258/18986	0.0852713178294574	2.22384785756879	3.95217324308032	0.000411294199259939	0.00512699493215406	0.00380689730712466	5618/2069/1026/8754/353514/7189/23533/5770/6868/3937/94056/51429/10519/9618/7124/9094/2200/4057/5571/3458/2621/9175	22	PRLR, EREG, CDKN1A, ADAM9, LILRA5, TRAF6, PIK3R5, PTPN1, ADAM17, LCP2, SYAP1, SNX9, CIB1, TRAF4, TNF, UNC119, FBN1, LTF, PRKAG1, IFNG, GAS6, MAP3K13	GO_BP	Chikungunya_Upregulated	NA	NA
GO:0071695	anatomical structure maturation	23/728	276/18986	0.0833333333333333	2.17330586080586	3.92078724198047	0.00042546088356949	0.00529055904605698	0.0039283469658427	2069/3091/1026/7422/137964/4929/1649/56975/8578/9334/2034/23787/7704/718/8854/1499/3753/4057/3600/5468/675/9985/9175	23	EREG, HIF1A, CDKN1A, VEGFA, GPAT4, NR4A2, DDIT3, FAM20C, SCARF1, B4GALT5, EPAS1, MTCH1, ZBTB16, C3, ALDH1A2, CTNNB1, KCNE1, LTF, IL15, PPARG, BRCA2, REC8, MAP3K13	GO_BP	Chikungunya_Upregulated	NA	NA
GO:0043281	regulation of cysteine-type endopeptidase activity involved in apoptotic process	15/728	144/18986	0.104166666666667	2.71663232600733	4.128948080168	0.000428889058225489	0.00532011647960588	0.00395029395734003	7422/5329/1509/3965/1032/23787/56616/7124/8915/80758/114769/4671/2537/27074/2621	15	VEGFA, PLAUR, CTSD, LGALS9, CDKN2D, MTCH1, DIABLO, TNF, BCL10, PRR7, CARD16, NAIP, IFI6, LAMP3, GAS6	GO_BP	Chikungunya_Upregulated	NA	NA
GO:0120163	negative regulation of cold-induced thermogenesis	8/728	48/18986	0.166666666666667	4.34661172161172	4.63557145030133	0.000435778037740498	0.00538172578578555	0.00399604011174293	3397/1649/7090/6868/7376/5608/3600/8809	8	ID1, DDIT3, TLE3, ADAM17, NR1H2, MAP2K6, IL15, IL18R1	GO_BP	Chikungunya_Upregulated	NA	NA
GO:1990849	vacuolar localization	11/728	86/18986	0.127906976744186	3.33577178635318	4.33504011729275	0.000435982527597723	0.00538172578578555	0.00399604011174293	8013/27342/9846/90809/6813/83871/3965/23207/4067/282991/284021	11	NR4A3, RABGEF1, GAB2, PIP4P1, STXBP2, RAB34, LGALS9, PLEKHM2, LYN, BLOC1S2, MILR1	GO_BP	Chikungunya_Upregulated	NA	NA
GO:0043616	keratinocyte proliferation	9/728	60/18986	0.15	3.91195054945055	4.51101833077898	0.000437097267273204	0.0053823583203642	0.00399650978144536	4192/374/2069/1026/64332/7538/687/116844/7421	9	MDK, AREG, EREG, CDKN1A, NFKBIZ, ZFP36, KLF9, LRG1, VDR	GO_BP	Chikungunya_Upregulated	NA	NA
GO:0009914	hormone transport	26/728	330/18986	0.0787878787878788	2.0547619047619	3.85963759703907	0.000441075623724987	0.00541816439726253	0.00402309651685796	3557/3091/415116/2865/5208/5861/2864/6520/5127/5581/2867/56729/10765/51762/4067/6804/7124/5936/8864/5008/8660/3458/28231/5468/8140/952	26	IL1RN, HIF1A, PIM3, FFAR3, PFKFB2, RAB1A, FFAR1, SLC3A2, CDK16, PRKCE, FFAR2, RETN, KDM5B, RAB8B, LYN, STX1A, TNF, RBM4, PER2, OSM, IRS2, IFNG, SLCO4A1, PPARG, SLC7A5, CD38	GO_BP	Chikungunya_Upregulated	NA	NA
GO:0097696	cell surface receptor signaling pathway via STAT	16/728	160/18986	0.1	2.60796703296703	4.07851903576634	0.00044305211191745	0.00542926571044604	0.00403133946615342	5618/133396/602/8651/9021/84444/9306/7124/5008/23529/3600/3458/6347/5468/2048/3586	16	PRLR, IL31RA, BCL3, SOCS1, SOCS3, DOT1L, SOCS6, TNF, OSM, CLCF1, IL15, IFNG, CCL2, PPARG, EPHB2, IL10	GO_BP	Chikungunya_Upregulated	NA	NA
GO:0002504	antigen processing and presentation of peptide or polysaccharide antigen via MHC class II	7/728	37/18986	0.189189189189189	4.93399168399168	4.7828365640542	0.000446118720843782	0.00545363972509754	0.00404943766440962	2207/10437/7189/1509/81622/2213/5641	7	FCER1G, IFI30, TRAF6, CTSD, UNC93B1, FCGR2B, LGMN	GO_BP	Chikungunya_Upregulated	NA	NA
GO:0051345	positive regulation of hydrolase activity	26/728	331/18986	0.0785498489425982	2.04855416486836	3.8428340380969	0.000461771869061742	0.00558045333696869	0.00414359933297522	8767/23380/5996/5341/55803/1509/10488/9373/3965/391/373509/51256/23787/51429/7376/4067/56616/7124/8915/64115/80758/10010/3458/578/5641/9447	26	RIPK2, SRGAP2, RGS1, PLEK, ADAP2, CTSD, CREB3, PLAA, LGALS9, RHOG, USP50, TBC1D7, MTCH1, SNX9, NR1H2, LYN, DIABLO, TNF, BCL10, VSIR, PRR7, TANK, IFNG, BAK1, LGMN, AIM2	GO_BP	Chikungunya_Upregulated	NA	NA
GO:0097396	response to interleukin-17	5/728	18/18986	0.277777777777778	7.24435286935287	5.29245663514214	0.000461868911489016	0.00558045333696869	0.00414359933297522	64332/9021/7189/10758/3627	5	NFKBIZ, SOCS3, TRAF6, TRAF3IP2, CXCL10	GO_BP	Chikungunya_Upregulated	NA	NA
GO:0097398	cellular response to interleukin-17	5/728	18/18986	0.277777777777778	7.24435286935287	5.29245663514214	0.000461868911489016	0.00558045333696869	0.00414359933297522	64332/9021/7189/10758/3627	5	NFKBIZ, SOCS3, TRAF6, TRAF3IP2, CXCL10	GO_BP	Chikungunya_Upregulated	NA	NA
GO:0002070	epithelial cell maturation	6/728	27/18986	0.222222222222222	5.7954822954823	4.97910001211907	0.000462005522266327	0.00558045333696869	0.00414359933297522	3091/1026/7422/137964/2034/3753	6	HIF1A, CDKN1A, VEGFA, GPAT4, EPAS1, KCNE1	GO_BP	Chikungunya_Upregulated	NA	NA
GO:0060333	type II interferon-mediated signaling pathway	6/728	27/18986	0.222222222222222	5.7954822954823	4.97910001211907	0.000462005522266327	0.00558045333696869	0.00414359933297522	3659/7376/3460/3459/3458/5468	6	IRF1, NR1H2, IFNGR2, IFNGR1, IFNG, PPARG	GO_BP	Chikungunya_Upregulated	NA	NA
GO:0009166	nucleotide catabolic process	16/728	161/18986	0.0993788819875776	2.59176847996724	4.05013719849936	0.000474869646003633	0.00572217923434378	0.00424883367476935	54541/8870/51733/5209/3091/5208/7378/5142/5138/5144/3099/22978/226/5571/3458/1267	16	DDIT4, IER3, UPB1, PFKFB3, HIF1A, PFKFB2, UPP1, PDE4B, PDE2A, PDE4D, HK2, NT5C2, ALDOA, PRKAG1, IFNG, CNP	GO_BP	Chikungunya_Upregulated	NA	NA
GO:0048469	cell maturation	19/728	210/18986	0.0904761904761905	2.35958922030351	3.95603577795146	0.000483102436931072	0.00580755684871296	0.00431222827814459	2069/3091/1026/7422/137964/4929/56975/8578/9334/2034/23787/718/1499/3753/3600/5468/675/9985/9175	19	EREG, HIF1A, CDKN1A, VEGFA, GPAT4, NR4A2, FAM20C, SCARF1, B4GALT5, EPAS1, MTCH1, C3, CTNNB1, KCNE1, IL15, PPARG, BRCA2, REC8, MAP3K13	GO_BP	Chikungunya_Upregulated	NA	NA
GO:0043030	regulation of macrophage activation	9/728	61/18986	0.147540983606557	3.84782021257431	4.44840100885198	0.00049558796530379	0.00592948154232265	0.00440275982614043	80149/133396/8877/6348/4317/671/2213/3586/3949	9	ZC3H12A, IL31RA, SPHK1, CCL3, MMP8, BPI, FCGR2B, IL10, LDLR	GO_BP	Chikungunya_Upregulated	NA	NA
GO:0070228	regulation of lymphocyte apoptotic process	9/728	61/18986	0.147540983606557	3.84782021257431	4.44840100885198	0.00049558796530379	0.00592948154232265	0.00440275982614043	3091/1831/602/3965/4067/25865/8915/8660/3586	9	HIF1A, TSC22D3, BCL3, LGALS9, LYN, PRKD2, BCL10, IRS2, IL10	GO_BP	Chikungunya_Upregulated	NA	NA
GO:1903900	regulation of viral life cycle	15/728	146/18986	0.102739726027397	2.67941818455517	4.06760918236826	0.000496903231654965	0.0059311963570891	0.00440403311074535	10475/9683/57169/10318/3965/7124/3956/5806/56829/4057/4599/9636/3669/4939/27074	15	TRIM38, N4BP1, ZNFX1, TNIP1, LGALS9, TNF, LGALS1, PTX3, ZC3HAV1, LTF, MX1, ISG15, ISG20, OAS2, LAMP3	GO_BP	Chikungunya_Upregulated	NA	NA
GO:0006458	'de novo' protein folding	8/728	49/18986	0.163265306122449	4.25790535994618	4.55958486743113	0.000503555286807324	0.00595442361339221	0.00442127981776229	3306/30001/27348/3337/3304/23753/3309/6782	8	HSPA2, ERO1A, TOR1B, DNAJB1, HSPA1B, SDF2L1, HSPA5, HSPA13	GO_BP	Chikungunya_Upregulated	NA	NA
GO:0006509	membrane protein ectodomain proteolysis	8/728	49/18986	0.163265306122449	4.25790535994618	4.55958486743113	0.000503555286807324	0.00595442361339221	0.00442127981776229	152503/8754/6868/84888/51429/7124/3458/3586	8	SH3D19, ADAM9, ADAM17, SPPL2A, SNX9, TNF, IFNG, IL10	GO_BP	Chikungunya_Upregulated	NA	NA
GO:0046636	negative regulation of alpha-beta T cell activation	8/728	49/18986	0.163265306122449	4.25790535994618	4.55958486743113	0.000503555286807324	0.00595442361339221	0.00442127981776229	80149/969/135/8651/4092/3965/3956/64115	8	ZC3H12A, CD69, ADORA2A, SOCS1, SMAD7, LGALS9, LGALS1, VSIR	GO_BP	Chikungunya_Upregulated	NA	NA
GO:0061028	establishment of endothelial barrier	8/728	49/18986	0.163265306122449	4.25790535994618	4.55958486743113	0.000503555286807324	0.00595442361339221	0.00442127981776229	3383/7422/57826/91663/5138/5144/7124/9294	8	ICAM1, VEGFA, RAP2C, MYADM, PDE2A, PDE4D, TNF, S1PR2	GO_BP	Chikungunya_Upregulated	NA	NA
GO:0014015	positive regulation of gliogenesis	10/728	74/18986	0.135135135135135	3.52427977427977	4.34439201532363	0.000505074025513142	0.00595846070657812	0.00442427744100581	4192/7097/3398/4067/7124/5970/23529/7852/2119/8140	10	MDK, TLR2, ID2, LYN, TNF, RELA, CLCF1, CXCR4, ETV5, SLC7A5	GO_BP	Chikungunya_Upregulated	NA	NA
GO:0048659	smooth muscle cell proliferation	17/728	178/18986	0.0955056179775281	2.49075503148537	3.99015132024939	0.000508545237952291	0.00598545918436405	0.00444432435615588	7128/8013/2069/1026/1839/3725/9314/1649/3398/7124/1499/3162/10221/3458/5468/3586/5031	17	TNFAIP3, NR4A3, EREG, CDKN1A, HBEGF, JUN, KLF4, DDIT3, ID2, TNF, CTNNB1, HMOX1, TRIB1, IFNG, PPARG, IL10, P2RY6	GO_BP	Chikungunya_Upregulated	NA	NA
GO:1990868	response to chemokine	12/728	102/18986	0.117647058823529	3.06819650937298	4.18205056770243	0.000529281337646185	0.00620067789311885	0.00460412859502164	80149/3091/2859/6348/10519/4067/1843/79567/414062/7852/3627/6347	12	ZC3H12A, HIF1A, GPR35, CCL3, CIB1, LYN, DUSP1, RIPOR1, CCL3L3, CXCR4, CXCL10, CCL2	GO_BP	Chikungunya_Upregulated	NA	NA
GO:1990869	cellular response to chemokine	12/728	102/18986	0.117647058823529	3.06819650937298	4.18205056770243	0.000529281337646185	0.00620067789311885	0.00460412859502164	80149/3091/2859/6348/10519/4067/1843/79567/414062/7852/3627/6347	12	ZC3H12A, HIF1A, GPR35, CCL3, CIB1, LYN, DUSP1, RIPOR1, CCL3L3, CXCR4, CXCL10, CCL2	GO_BP	Chikungunya_Upregulated	NA	NA
GO:1905897	regulation of response to endoplasmic reticulum stress	11/728	88/18986	0.125	3.25995879120879	4.24305169429422	0.000532290285423181	0.00622152686957672	0.00461960938121006	23645/84919/5770/10488/7376/6449/2907/4189/2213/578/3309	11	PPP1R15A, PPP1R15B, PTPN1, CREB3, NR1H2, SGTA, GRINA, DNAJB9, FCGR2B, BAK1, HSPA5	GO_BP	Chikungunya_Upregulated	NA	NA
GO:0010952	positive regulation of peptidase activity	15/728	147/18986	0.102040816326531	2.66119084996636	4.0373245594951	0.000534232507709094	0.00622984037215605	0.00462578232481559	8767/1509/3965/373509/23787/4067/56616/7124/8915/64115/80758/10010/578/5641/9447	15	RIPK2, CTSD, LGALS9, USP50, MTCH1, LYN, DIABLO, TNF, BCL10, VSIR, PRR7, TANK, BAK1, LGMN, AIM2	GO_BP	Chikungunya_Upregulated	NA	NA
GO:0051223	regulation of protein transport	32/728	446/18986	0.0717488789237668	1.87118710885527	3.71764908773498	0.000538770066976788	0.00626831105510235	0.0046543475840463	80149/3091/1263/415116/135/5208/8754/2864/5127/5581/2867/7097/5770/79651/4218/7376/6804/7124/8864/79567/54972/3638/2010/8660/3458/3429/5468/10802/2621/51465/952/23657	32	ZC3H12A, HIF1A, PLK3, PIM3, ADORA2A, PFKFB2, ADAM9, FFAR1, CDK16, PRKCE, FFAR2, TLR2, PTPN1, RHBDF2, RAB8A, NR1H2, STX1A, TNF, PER2, RIPOR1, TMEM132A, INSIG1, EMD, IRS2, IFNG, IFI27, PPARG, SEC24A, GAS6, UBE2J1, CD38, SLC7A11	GO_BP	Chikungunya_Upregulated	NA	NA
GO:0046635	positive regulation of alpha-beta T cell activation	10/728	75/18986	0.133333333333333	3.47728937728938	4.29234393646438	0.000563121216303516	0.0065140653264742	0.00483682509500159	9308/84807/64332/8767/114548/8651/5914/3965/7704/3458	10	CD83, NFKBID, NFKBIZ, RIPK2, NLRP3, SOCS1, RARA, LGALS9, ZBTB16, IFNG	GO_BP	Chikungunya_Upregulated	NA	NA
GO:0002675	positive regulation of acute inflammatory response	6/728	28/18986	0.214285714285714	5.58850078492936	4.85174487258217	0.000569117793239854	0.0065140653264742	0.00483682509500159	2865/2867/9180/7124/718/5008	6	FFAR3, FFAR2, OSMR, TNF, C3, OSM	GO_BP	Chikungunya_Upregulated	NA	NA
GO:0032740	positive regulation of interleukin-17 production	6/728	28/18986	0.214285714285714	5.58850078492936	4.85174487258217	0.000569117793239854	0.0065140653264742	0.00483682509500159	8877/10865/64127/5008/3600/8140	6	SPHK1, ARID5A, NOD2, OSM, IL15, SLC7A5	GO_BP	Chikungunya_Upregulated	NA	NA
GO:0051043	regulation of membrane protein ectodomain proteolysis	6/728	28/18986	0.214285714285714	5.58850078492936	4.85174487258217	0.000569117793239854	0.0065140653264742	0.00483682509500159	152503/8754/51429/7124/3458/3586	6	SH3D19, ADAM9, SNX9, TNF, IFNG, IL10	GO_BP	Chikungunya_Upregulated	NA	NA
GO:0034975	protein folding in endoplasmic reticulum	4/728	11/18986	0.363636363636364	9.48351648351648	5.61986324311363	0.000570189871493394	0.0065140653264742	0.00483682509500159	2923/30001/811/3309	4	PDIA3, ERO1A, CALR, HSPA5	GO_BP	Chikungunya_Upregulated	NA	NA
GO:0097011	cellular response to granulocyte macrophage colony-stimulating factor stimulus	4/728	11/18986	0.363636363636364	9.48351648351648	5.61986324311363	0.000570189871493394	0.0065140653264742	0.00483682509500159	5618/2204/7538/5138	4	PRLR, FCAR, ZFP36, PDE2A	GO_BP	Chikungunya_Upregulated	NA	NA
GO:0097012	response to granulocyte macrophage colony-stimulating factor	4/728	11/18986	0.363636363636364	9.48351648351648	5.61986324311363	0.000570189871493394	0.0065140653264742	0.00483682509500159	5618/2204/7538/5138	4	PRLR, FCAR, ZFP36, PDE2A	GO_BP	Chikungunya_Upregulated	NA	NA
GO:1900222	negative regulation of amyloid-beta clearance	4/728	11/18986	0.363636363636364	9.48351648351648	5.61986324311363	0.000570189871493394	0.0065140653264742	0.00483682509500159	7124/6722/3459/3458	4	TNF, SRF, IFNGR1, IFNG	GO_BP	Chikungunya_Upregulated	NA	NA
GO:0032946	positive regulation of mononuclear cell proliferation	15/728	148/18986	0.101351351351351	2.64320983070983	4.00729094377168	0.000573929663421629	0.00654202258238032	0.0048575839222741	57162/5618/1026/8767/1435/7189/148022/3965/1141/912/23529/8660/3600/2048/952	15	PELI1, PRLR, CDKN1A, RIPK2, CSF1, TRAF6, TICAM1, LGALS9, CHRNB2, CD1D, CLCF1, IRS2, IL15, EPHB2, CD38	GO_BP	Chikungunya_Upregulated	NA	NA
GO:0045732	positive regulation of protein catabolic process	19/728	213/18986	0.0892018779342723	2.32635556931332	3.88711434295112	0.000575486099591946	0.00654502280906705	0.00485981165119632	7128/8870/1263/152503/25976/8754/51667/1453/4092/90637/10769/51429/29116/7124/6449/3304/10221/3458/3949	19	TNFAIP3, IER3, PLK3, SH3D19, TIPARP, ADAM9, NUB1, CSNK1D, SMAD7, ZFAND2A, PLK2, SNX9, MYLIP, TNF, SGTA, HSPA1B, TRIB1, IFNG, LDLR	GO_BP	Chikungunya_Upregulated	NA	NA
GO:0019884	antigen processing and presentation of exogenous antigen	8/728	50/18986	0.16	4.17274725274725	4.48560209018379	0.000579622307487761	0.00657728362824117	0.00488376596113124	2207/10437/7189/1509/912/81622/2213/5641	8	FCER1G, IFI30, TRAF6, CTSD, CD1D, UNC93B1, FCGR2B, LGMN	GO_BP	Chikungunya_Upregulated	NA	NA
GO:0046209	nitric oxide metabolic process	11/728	89/18986	0.123595505617978	3.22333004074577	4.19804313687883	0.000586735438948764	0.00664310527185614	0.00493263986117294	80149/9314/7097/23564/148022/5025/2717/7124/5806/3458/3586	11	ZC3H12A, KLF4, TLR2, DDAH2, TICAM1, P2RX4, GLA, TNF, PTX3, IFNG, IL10	GO_BP	Chikungunya_Upregulated	NA	NA
GO:0060749	mammary gland alveolus development	5/728	19/18986	0.263157894736842	6.86307113938693	5.10560287160385	0.000607165992632559	0.00684380197931711	0.00508166122072028	5618/374/3091/7422/3398	5	PRLR, AREG, HIF1A, VEGFA, ID2	GO_BP	Chikungunya_Upregulated	NA	NA
GO:0061377	mammary gland lobule development	5/728	19/18986	0.263157894736842	6.86307113938693	5.10560287160385	0.000607165992632559	0.00684380197931711	0.00508166122072028	5618/374/3091/7422/3398	5	PRLR, AREG, HIF1A, VEGFA, ID2	GO_BP	Chikungunya_Upregulated	NA	NA
GO:0089718	amino acid import across plasma membrane	8/728	51/18986	0.156862745098039	4.09092867916397	4.4135271905942	0.000664709212749723	0.00744652244336672	0.00552919334078332	6520/6506/2055/7124/8864/6507/8140/23657	8	SLC3A2, SLC1A2, CLN8, TNF, PER2, SLC1A3, SLC7A5, SLC7A11	GO_BP	Chikungunya_Upregulated	NA	NA
GO:0030307	positive regulation of cell growth	16/728	166/18986	0.0963855421686747	2.51370316430557	3.91137397961335	0.000665051994546879	0.00744652244336672	0.00552919334078332	1839/7422/8877/84879/57154/4092/6868/9373/253260/10519/6722/9962/58191/7852/952/9175	16	HBEGF, VEGFA, SPHK1, MFSD2A, SMURF1, SMAD7, ADAM17, PLAA, RICTOR, CIB1, SRF, SLC23A2, CXCL16, CXCR4, CD38, MAP3K13	GO_BP	Chikungunya_Upregulated	NA	NA
GO:0070665	positive regulation of leukocyte proliferation	16/728	166/18986	0.0963855421686747	2.51370316430557	3.91137397961335	0.000665051994546879	0.00744652244336672	0.00552919334078332	57162/5618/1026/8767/1435/7189/148022/3965/4067/1141/912/23529/8660/3600/2048/952	16	PELI1, PRLR, CDKN1A, RIPK2, CSF1, TRAF6, TICAM1, LGALS9, LYN, CHRNB2, CD1D, CLCF1, IRS2, IL15, EPHB2, CD38	GO_BP	Chikungunya_Upregulated	NA	NA
GO:0050920	regulation of chemotaxis	19/728	216/18986	0.087962962962963	2.29404507529508	3.81934185867115	0.000682750536217976	0.00762781559337567	0.00566380716695289	4192/7422/4814/1435/10488/6868/3965/6348/5025/4067/25865/64127/1843/7852/3627/6347/811/5641/2621	19	MDK, VEGFA, NINJ1, CSF1, CREB3, ADAM17, LGALS9, CCL3, P2RX4, LYN, PRKD2, NOD2, DUSP1, CXCR4, CXCL10, CCL2, CALR, LGMN, GAS6	GO_BP	Chikungunya_Upregulated	NA	NA
GO:0090594	inflammatory response to wounding	6/728	29/18986	0.206896551724138	5.3957938613111	4.73037859842852	0.000694549256055258	0.00772278537992358	0.00573432415194151	4192/3091/64332/7124/3162/5468	6	MDK, HIF1A, NFKBIZ, TNF, HMOX1, PPARG	GO_BP	Chikungunya_Upregulated	NA	NA
GO:0032729	positive regulation of type II interferon production	10/728	77/18986	0.12987012987013	3.38697017268446	4.19085333980922	0.000695828913899457	0.00772278537992358	0.00573432415194151	8767/602/10865/5142/3965/5144/7124/8809/9636/8140	10	RIPK2, BCL3, ARID5A, PDE4B, LGALS9, PDE4D, TNF, IL18R1, ISG15, SLC7A5	GO_BP	Chikungunya_Upregulated	NA	NA
GO:0033135	regulation of peptidyl-serine phosphorylation	10/728	77/18986	0.12987012987013	3.38697017268446	4.19085333980922	0.000695828913899457	0.00772278537992358	0.00573432415194151	8767/4092/57600/5144/7124/10253/29110/5008/3458/1756	10	RIPK2, SMAD7, FNIP2, PDE4D, TNF, SPRY2, TBK1, OSM, IFNG, DMD	GO_BP	Chikungunya_Upregulated	NA	NA
GO:0051347	positive regulation of transferase activity	24/728	304/18986	0.0789473684210526	2.05892134181608	3.71649196540941	0.000700446197078574	0.00775702013876294	0.00575974415195326	5618/2069/1026/8754/353514/7189/23533/5770/6868/3937/94056/51429/10519/9618/7124/10616/9094/2200/4057/91947/5571/3458/2621/9175	24	PRLR, EREG, CDKN1A, ADAM9, LILRA5, TRAF6, PIK3R5, PTPN1, ADAM17, LCP2, SYAP1, SNX9, CIB1, TRAF4, TNF, RBCK1, UNC119, FBN1, LTF, ARRDC4, PRKAG1, IFNG, GAS6, MAP3K13	GO_BP	Chikungunya_Upregulated	NA	NA
GO:2001057	reactive nitrogen species metabolic process	11/728	91/18986	0.120879120879121	3.15248762226784	4.1099098877265	0.000709611998245332	0.00784136751772845	0.00582237378472957	80149/9314/7097/23564/148022/5025/2717/7124/5806/3458/3586	11	ZC3H12A, KLF4, TLR2, DDAH2, TICAM1, P2RX4, GLA, TNF, PTX3, IFNG, IL10	GO_BP	Chikungunya_Upregulated	NA	NA
GO:0031334	positive regulation of protein-containing complex assembly	18/728	200/18986	0.09	2.34717032967033	3.82441257158471	0.000716006179175693	0.00789478708672807	0.00586203889383608	7422/57600/5341/5581/90427/373509/23580/51429/253260/7376/55971/7124/2634/81857/3304/3458/9636/578	18	VEGFA, FNIP2, PLEK, PRKCE, BMF, USP50, CDC42EP4, SNX9, RICTOR, NR1H2, BAIAP2L1, TNF, GBP2, MED25, HSPA1B, IFNG, ISG15, BAK1	GO_BP	Chikungunya_Upregulated	NA	NA
GO:0006887	exocytosis	27/728	360/18986	0.075	1.95597527472527	3.65664247757032	0.000737712050043178	0.00811643627232288	0.00602661789165709	8013/8775/27342/5341/5127/56900/164/9846/63908/94120/6813/8676/3965/6348/4218/51762/57617/634/4067/6804/5868/7127/6385/284021/3458/2213/9381	27	NR4A3, NAPA, RABGEF1, PLEK, CDK16, TMEM167B, AP1G1, GAB2, NAPB, SYTL3, STXBP2, STX11, LGALS9, CCL3, RAB8A, RAB8B, VPS18, CEACAM1, LYN, STX1A, RAB5A, TNFAIP2, SDC4, MILR1, IFNG, FCGR2B, OTOF	GO_BP	Chikungunya_Upregulated	NA	NA
GO:0030879	mammary gland development	14/728	136/18986	0.102941176470588	2.68467194570136	3.93707338324691	0.000741455907750197	0.00813993134300162	0.00604406345625803	5618/374/3091/7422/137964/1435/3398/10765/3099/7421/1051/8660/4939/675	14	PRLR, AREG, HIF1A, VEGFA, GPAT4, CSF1, ID2, KDM5B, HK2, VDR, CEBPB, IRS2, OAS2, BRCA2	GO_BP	Chikungunya_Upregulated	NA	NA
GO:0007265	Ras protein signal transduction	13/728	121/18986	0.107438016528926	2.80194805194805	3.9705524382938	0.000757993849656622	0.00824945749551954	0.00612538883703133	1026/153020/5900/6016/27342/1435/10769/373509/10603/10253/8878/23179/2048	13	CDKN1A, RASGEF1B, RALGDS, RIT1, RABGEF1, CSF1, PLK2, USP50, SH2B2, SPRY2, SQSTM1, RGL1, EPHB2	GO_BP	Chikungunya_Upregulated	NA	NA
GO:0002687	positive regulation of leukocyte migration	15/728	152/18986	0.0986842105263158	2.5736516772701	3.88958716973631	0.000758864437326067	0.00824945749551954	0.00612538883703133	3383/4192/7422/1435/2526/10488/6868/3965/6348/5025/7124/3627/811/5641/2621	15	ICAM1, MDK, VEGFA, CSF1, FUT4, CREB3, ADAM17, LGALS9, CCL3, P2RX4, TNF, CXCL10, CALR, LGMN, GAS6	GO_BP	Chikungunya_Upregulated	NA	NA
GO:0009636	response to toxic substance	22/728	270/18986	0.0814814814814815	2.12501017501018	3.71771593759976	0.000759394336624743	0.00824945749551954	0.00612538883703133	83667/1026/9536/5581/7097/1066/6348/4501/10765/4067/2353/8303/196/7124/6722/9446/4494/578/1267/4493/23657/25841	22	SESN2, CDKN1A, PTGES, PRKCE, TLR2, CES1, CCL3, MT1X, KDM5B, LYN, FOS, SNN, AHR, TNF, SRF, GSTO1, MT1F, BAK1, CNP, MT1E, SLC7A11, ABTB2	GO_BP	Chikungunya_Upregulated	NA	NA
GO:0009299	mRNA transcription	8/728	52/18986	0.153846153846154	4.01225697379544	4.343270647802	0.000759582531695734	0.00824945749551954	0.00612538883703133	2069/64332/5914/2034/7376/6884/7421/5468	8	EREG, NFKBIZ, RARA, EPAS1, NR1H2, TAF13, VDR, PPARG	GO_BP	Chikungunya_Upregulated	NA	NA
GO:0036230	granulocyte activation	8/728	52/18986	0.153846153846154	4.01225697379544	4.343270647802	0.000759582531695734	0.00824945749551954	0.00612538883703133	2204/2207/6813/6348/7124/10758/3600/2213	8	FCAR, FCER1G, STXBP2, CCL3, TNF, TRAF3IP2, IL15, FCGR2B	GO_BP	Chikungunya_Upregulated	NA	NA
GO:0034340	response to type I interferon	11/728	92/18986	0.119565217391304	3.11822145246058	4.06675219045235	0.000778640963927646	0.0084263335258377	0.00625672286260061	5770/253943/29110/10010/11274/3429/81030/4599/9636/3665/4939	11	PTPN1, YTHDF3, TBK1, TANK, USP18, IFI27, ZBP1, MX1, ISG15, IRF7, OAS2	GO_BP	Chikungunya_Upregulated	NA	NA
GO:0009301	snRNA transcription	5/728	20/18986	0.25	6.51991758241758	4.93178467889673	0.000784193457946959	0.0084263335258377	0.00625672286260061	8178/10208/1022/6617/22936	5	ELL, USPL1, CDK7, SNAPC1, ELL2	GO_BP	Chikungunya_Upregulated	NA	NA
GO:0036499	PERK-mediated unfolded protein response	5/728	20/18986	0.25	6.51991758241758	4.93178467889673	0.000784193457946959	0.0084263335258377	0.00625672286260061	23645/84919/1649/5770/3309	5	PPP1R15A, PPP1R15B, DDIT3, PTPN1, HSPA5	GO_BP	Chikungunya_Upregulated	NA	NA
GO:0043116	negative regulation of vascular permeability	5/728	20/18986	0.25	6.51991758241758	4.93178467889673	0.000784193457946959	0.0084263335258377	0.00625672286260061	7422/135/5138/634/133	5	VEGFA, ADORA2A, PDE2A, CEACAM1, ADM	GO_BP	Chikungunya_Upregulated	NA	NA
GO:0051220	cytoplasmic sequestering of protein	5/728	20/18986	0.25	6.51991758241758	4.93178467889673	0.000784193457946959	0.0084263335258377	0.00625672286260061	4792/4794/10488/10616/3586	5	NFKBIA, NFKBIE, CREB3, RBCK1, IL10	GO_BP	Chikungunya_Upregulated	NA	NA
GO:0010950	positive regulation of endopeptidase activity	14/728	137/18986	0.102189781021898	2.6650758001123	3.90566081293021	0.000797425821418651	0.00854662041814325	0.00634603831004303	8767/1509/3965/373509/23787/4067/56616/7124/8915/64115/80758/578/5641/9447	14	RIPK2, CTSD, LGALS9, USP50, MTCH1, LYN, DIABLO, TNF, BCL10, VSIR, PRR7, BAK1, LGMN, AIM2	GO_BP	Chikungunya_Upregulated	NA	NA
GO:0001933	negative regulation of protein phosphorylation	20/728	236/18986	0.0847457627118644	2.21014155336189	3.73538979789217	0.000798765354234688	0.00854662041814325	0.00634603831004303	7128/80149/1026/84919/11221/8651/4092/26524/5770/10519/634/4067/5144/10253/1843/11213/10221/3458/1756/2048	20	TNFAIP3, ZC3H12A, CDKN1A, PPP1R15B, DUSP10, SOCS1, SMAD7, LATS2, PTPN1, CIB1, CEACAM1, LYN, PDE4D, SPRY2, DUSP1, IRAK3, TRIB1, IFNG, DMD, EPHB2	GO_BP	Chikungunya_Upregulated	NA	NA
GO:0030100	regulation of endocytosis	24/728	307/18986	0.0781758957654723	2.03880158929019	3.66411732317693	0.000803723668064629	0.00856922247954777	0.00636282079721826	7422/8877/2207/30844/967/9711/27342/10461/7097/5770/51429/7376/64127/718/5806/9094/10211/3600/3458/2213/9863/6347/811/2621	24	VEGFA, SPHK1, FCER1G, EHD4, CD63, RUBCN, RABGEF1, MERTK, TLR2, PTPN1, SNX9, NR1H2, NOD2, C3, PTX3, UNC119, FLOT1, IL15, IFNG, FCGR2B, MAGI2, CCL2, CALR, GAS6	GO_BP	Chikungunya_Upregulated	NA	NA
GO:0002520	immune system development	18/728	202/18986	0.0891089108910891	2.32393101947557	3.77738622021893	0.000804264113373877	0.00856922247954777	0.00636282079721826	7128/64332/602/4791/9935/6868/121260/3965/4067/6722/7158/1499/10758/23529/11213/3600/10538/3586	18	TNFAIP3, NFKBIZ, BCL3, NFKB2, MAFB, ADAM17, SLC15A4, LGALS9, LYN, SRF, TP53BP1, CTNNB1, TRAF3IP2, CLCF1, IRAK3, IL15, BATF, IL10	GO_BP	Chikungunya_Upregulated	NA	NA
GO:2001235	positive regulation of apoptotic signaling pathway	15/728	153/18986	0.0980392156862745	2.55683042447748	3.86074983423328	0.000812289997321487	0.00862498481435472	0.00640422545726273	467/135/1649/6498/4170/2923/50486/51330/7124/10616/8915/5326/9774/162989/5468	15	ATF3, ADORA2A, DDIT3, SKIL, MCL1, PDIA3, G0S2, TNFRSF12A, TNF, RBCK1, BCL10, PLAGL2, BCLAF1, DEDD2, PPARG	GO_BP	Chikungunya_Upregulated	NA	NA
GO:0050878	regulation of body fluid levels	28/728	381/18986	0.073490813648294	1.91661619220674	3.60893919185153	0.000812906096907173	0.00862498481435472	0.00640422545726273	5328/5618/3091/7422/135/2207/137964/5329/5341/5581/10461/221037/2923/2717/7376/634/4067/3099/6722/5029/8525/133/7421/10758/2048/4939/2621/23657	28	PLAU, PRLR, HIF1A, VEGFA, ADORA2A, FCER1G, GPAT4, PLAUR, PLEK, PRKCE, MERTK, JMJD1C, PDIA3, GLA, NR1H2, CEACAM1, LYN, HK2, SRF, P2RY2, DGKZ, ADM, VDR, TRAF3IP2, EPHB2, OAS2, GAS6, SLC7A11	GO_BP	Chikungunya_Upregulated	NA	NA
GO:0002377	immunoglobulin production	12/728	107/18986	0.11214953271028	2.92482284071069	3.98692024607771	0.000816343879895219	0.00864333969905796	0.0064178543299404	64332/7189/121260/7124/7158/10758/4189/23529/10538/2213/2048/3586	12	NFKBIZ, TRAF6, SLC15A4, TNF, TP53BP1, TRAF3IP2, DNAJB9, CLCF1, BATF, FCGR2B, EPHB2, IL10	GO_BP	Chikungunya_Upregulated	NA	NA
GO:0000101	sulfur amino acid transport	4/728	12/18986	0.333333333333333	8.69322344322344	5.3230912404925	0.0008294239963502	0.00874523926151742	0.00649351681353117	6520/6506/8140/23657	4	SLC3A2, SLC1A2, SLC7A5, SLC7A11	GO_BP	Chikungunya_Upregulated	NA	NA
GO:1903897	regulation of PERK-mediated unfolded protein response	4/728	12/18986	0.333333333333333	8.69322344322344	5.3230912404925	0.0008294239963502	0.00874523926151742	0.00649351681353117	23645/84919/5770/3309	4	PPP1R15A, PPP1R15B, PTPN1, HSPA5	GO_BP	Chikungunya_Upregulated	NA	NA
GO:0045672	positive regulation of osteoclast differentiation	6/728	30/18986	0.2	5.21593406593407	4.61450877927664	0.000840339814970888	0.00884191227352945	0.00656529847783361	7071/1435/7189/2353/7124/3458	6	KLF10, CSF1, TRAF6, FOS, TNF, IFNG	GO_BP	Chikungunya_Upregulated	NA	NA
GO:0002478	antigen processing and presentation of exogenous peptide antigen	7/728	41/18986	0.170731707317073	4.45262664165103	4.41914884820947	0.000853006256363881	0.0089226770782024	0.00662526797682642	2207/10437/7189/1509/81622/2213/5641	7	FCER1G, IFI30, TRAF6, CTSD, UNC93B1, FCGR2B, LGMN	GO_BP	Chikungunya_Upregulated	NA	NA
GO:0045824	negative regulation of innate immune response	11/728	93/18986	0.118279569892473	3.0846921895309	4.02417946250327	0.000853149089392099	0.0089226770782024	0.00662526797682642	7128/11221/3965/253943/7376/634/5272/11213/11274/5468/9636	11	TNFAIP3, DUSP10, LGALS9, YTHDF3, NR1H2, CEACAM1, SERPINB9, IRAK3, USP18, PPARG, ISG15	GO_BP	Chikungunya_Upregulated	NA	NA
GO:0046323	D-glucose import	10/728	79/18986	0.126582278481013	3.30122409236333	4.09265875461477	0.000853304822337475	0.0089226770782024	0.00662526797682642	83667/4205/6506/3099/7124/6272/144195/2887/6515/8660	10	SESN2, MEF2A, SLC1A2, HK2, TNF, SORT1, SLC2A14, GRB10, SLC2A3, IRS2	GO_BP	Chikungunya_Upregulated	NA	NA
GO:0002709	regulation of T cell mediated immunity	12/728	108/18986	0.111111111111111	2.89774114774115	3.94925566843271	0.000887072902452966	0.00916144172620511	0.00680255555123332	10865/114548/4092/7189/4277/6398/634/196/64127/912/8809/2213	12	ARID5A, NLRP3, SMAD7, TRAF6, MICB, SECTM1, CEACAM1, AHR, NOD2, CD1D, IL18R1, FCGR2B	GO_BP	Chikungunya_Upregulated	NA	NA
GO:0052547	regulation of peptidase activity	26/728	346/18986	0.0751445086705202	1.95974401321222	3.59761674622334	0.000891866521870976	0.00916144172620511	0.00680255555123332	7422/8767/5329/1509/3965/373509/1032/23787/4067/5272/56616/7124/8915/64115/1992/80758/10010/114769/4057/4671/2537/578/27074/5641/2621/9447	26	VEGFA, RIPK2, PLAUR, CTSD, LGALS9, USP50, CDKN2D, MTCH1, LYN, SERPINB9, DIABLO, TNF, BCL10, VSIR, SERPINB1, PRR7, TANK, CARD16, LTF, NAIP, IFI6, BAK1, LAMP3, LGMN, GAS6, AIM2	GO_BP	Chikungunya_Upregulated	NA	NA
GO:0002931	response to ischemia	9/728	66/18986	0.136363636363636	3.55631868131868	4.15404105655559	0.000892430502078467	0.00916144172620511	0.00680255555123332	10105/1435/5025/10519/3099/8878/5970/8864/5608	9	PPIF, CSF1, P2RX4, CIB1, HK2, SQSTM1, RELA, PER2, MAP2K6	GO_BP	Chikungunya_Upregulated	NA	NA
GO:0032613	interleukin-10 production	9/728	66/18986	0.136363636363636	3.55631868131868	4.15404105655559	0.000892430502078467	0.00916144172620511	0.00680255555123332	9308/602/353514/7097/3965/64127/64115/2213/9636	9	CD83, BCL3, LILRA5, TLR2, LGALS9, NOD2, VSIR, FCGR2B, ISG15	GO_BP	Chikungunya_Upregulated	NA	NA
GO:0032623	interleukin-2 production	9/728	66/18986	0.136363636363636	3.55631868131868	4.15404105655559	0.000892430502078467	0.00916144172620511	0.00680255555123332	7128/9308/8767/5142/7538/7189/5144/25865/64127	9	TNFAIP3, CD83, RIPK2, PDE4B, ZFP36, TRAF6, PDE4D, PRKD2, NOD2	GO_BP	Chikungunya_Upregulated	NA	NA
GO:0032653	regulation of interleukin-10 production	9/728	66/18986	0.136363636363636	3.55631868131868	4.15404105655559	0.000892430502078467	0.00916144172620511	0.00680255555123332	9308/602/353514/7097/3965/64127/64115/2213/9636	9	CD83, BCL3, LILRA5, TLR2, LGALS9, NOD2, VSIR, FCGR2B, ISG15	GO_BP	Chikungunya_Upregulated	NA	NA
GO:0032663	regulation of interleukin-2 production	9/728	66/18986	0.136363636363636	3.55631868131868	4.15404105655559	0.000892430502078467	0.00916144172620511	0.00680255555123332	7128/9308/8767/5142/7538/7189/5144/25865/64127	9	TNFAIP3, CD83, RIPK2, PDE4B, ZFP36, TRAF6, PDE4D, PRKD2, NOD2	GO_BP	Chikungunya_Upregulated	NA	NA
GO:0050688	regulation of defense response to virus	9/728	66/18986	0.136363636363636	3.55631868131868	4.15404105655559	0.000892430502078467	0.00916144172620511	0.00680255555123332	7128/80149/10475/10488/4277/22978/10758/3600/9447	9	TNFAIP3, ZC3H12A, TRIM38, CREB3, MICB, NT5C2, TRAF3IP2, IL15, AIM2	GO_BP	Chikungunya_Upregulated	NA	NA
GO:0070059	intrinsic apoptotic signaling pathway in response to endoplasmic reticulum stress	9/728	66/18986	0.136363636363636	3.55631868131868	4.15404105655559	0.000892430502078467	0.00916144172620511	0.00680255555123332	23645/1649/5770/10488/30001/2907/1051/2213/578	9	PPP1R15A, DDIT3, PTPN1, CREB3, ERO1A, GRINA, CEBPB, FCGR2B, BAK1	GO_BP	Chikungunya_Upregulated	NA	NA
GO:0045685	regulation of glial cell differentiation	10/728	80/18986	0.125	3.25995879120879	4.04473502615811	0.00094237529552049	0.00965457767333846	0.00716871895377829	4192/11221/7097/3398/23500/5970/1499/23529/7852/3949	10	MDK, DUSP10, TLR2, ID2, DAAM2, RELA, CTNNB1, CLCF1, CXCR4, LDLR	GO_BP	Chikungunya_Upregulated	NA	NA
GO:0009612	response to mechanical stimulus	19/728	222/18986	0.0855855855855856	2.23204385704386	3.68709503570105	0.000949766309406568	0.00971064099375078	0.00721034710171493	4792/4192/9033/2354/3659/25861/5138/56729/2353/7124/5970/1499/8915/7852/1756/838/3627/578/6507	19	NFKBIA, MDK, PKD2L1, FOSB, IRF1, WHRN, PDE2A, RETN, FOS, TNF, RELA, CTNNB1, BCL10, CXCR4, DMD, CASP5, CXCL10, BAK1, SLC1A3	GO_BP	Chikungunya_Upregulated	NA	NA
GO:0051222	positive regulation of protein transport	21/728	257/18986	0.0817120622568093	2.13102364561509	3.64523339582972	0.000955940796625727	0.00975406526557017	0.00724259050075095	80149/3091/1263/135/5208/8754/2864/5581/2867/7097/7376/7124/79567/54972/2010/8660/3458/5468/10802/2621/952	21	ZC3H12A, HIF1A, PLK3, ADORA2A, PFKFB2, ADAM9, FFAR1, PRKCE, FFAR2, TLR2, NR1H2, TNF, RIPOR1, TMEM132A, EMD, IRS2, IFNG, PPARG, SEC24A, GAS6, CD38	GO_BP	Chikungunya_Upregulated	NA	NA
GO:0010951	negative regulation of endopeptidase activity	12/728	109/18986	0.110091743119266	2.87115636656921	3.91202148875566	0.000962835938043917	0.00980465328458805	0.00728015312679611	7422/5329/1032/5272/7124/1992/114769/4057/4671/2537/27074/2621	12	VEGFA, PLAUR, CDKN2D, SERPINB9, TNF, SERPINB1, CARD16, LTF, NAIP, IFI6, LAMP3, GAS6	GO_BP	Chikungunya_Upregulated	NA	NA
GO:0002548	monocyte chemotaxis	8/728	54/18986	0.148148148148148	3.86365486365486	4.20788338337083	0.000981935153750652	0.00997906388179126	0.00740965651847353	4814/10488/6348/4067/1843/3627/6347/5641	8	NINJ1, CREB3, CCL3, LYN, DUSP1, CXCL10, CCL2, LGMN	GO_BP	Chikungunya_Upregulated	NA	NA
GO:0032733	positive regulation of interleukin-10 production	7/728	42/18986	0.166666666666667	4.34661172161172	4.33549330143707	0.000990227612205302	0.00998953258341668	0.00741742974090778	9308/602/353514/7097/3965/64127/9636	7	CD83, BCL3, LILRA5, TLR2, LGALS9, NOD2, ISG15	GO_BP	Chikungunya_Upregulated	NA	NA
GO:0045429	positive regulation of nitric oxide biosynthetic process	7/728	42/18986	0.166666666666667	4.34661172161172	4.33549330143707	0.000990227612205302	0.00998953258341668	0.00741742974090778	9314/23564/148022/5025/7124/5806/3458	7	KLF4, DDAH2, TICAM1, P2RX4, TNF, PTX3, IFNG	GO_BP	Chikungunya_Upregulated	NA	NA
GO:0031100	animal organ regeneration	9/728	67/18986	0.134328358208955	3.50323929801542	4.09859560383557	0.000996499471466866	0.00998953258341668	0.00741742974090778	8013/1026/7124/133/1051/578/3586/2621/8140	9	NR4A3, CDKN1A, TNF, ADM, CEBPB, BAK1, IL10, GAS6, SLC7A5	GO_BP	Chikungunya_Upregulated	NA	NA
GO:0032715	negative regulation of interleukin-6 production	9/728	67/18986	0.134328358208955	3.50323929801542	4.09859560383557	0.000996499471466866	0.00998953258341668	0.00741742974090778	7128/80149/27342/7124/2000/11213/671/3586/2621	9	TNFAIP3, ZC3H12A, RABGEF1, TNF, ELF4, IRAK3, BPI, IL10, GAS6	GO_BP	Chikungunya_Upregulated	NA	NA
GO:0001780	neutrophil homeostasis	5/728	21/18986	0.238095238095238	6.20944531658817	4.76945874408501	0.000997042243255573	0.00998953258341668	0.00741742974090778	2204/1435/5142/10461/23657	5	FCAR, CSF1, PDE4B, MERTK, SLC7A11	GO_BP	Chikungunya_Upregulated	NA	NA
GO:0002544	chronic inflammatory response	5/728	21/18986	0.238095238095238	6.20944531658817	4.76945874408501	0.000997042243255573	0.00998953258341668	0.00741742974090778	7128/64332/7124/1051/3586	5	TNFAIP3, NFKBIZ, TNF, CEBPB, IL10	GO_BP	Chikungunya_Upregulated	NA	NA
GO:0001764	neuron migration	17/728	189/18986	0.0899470899470899	2.34579045293331	3.71285905782962	0.00100141508369661	0.00998953258341668	0.00741742974090778	54541/4192/221692/7422/23380/4929/653464/84628/323/9373/9616/2258/6722/84623/1499/7852/2621	17	DDIT4, MDK, PHACTR1, VEGFA, SRGAP2, NR4A2, SRGAP2C, NTNG2, APBB2, PLAA, RNF7, FGF13, SRF, KIRREL3, CTNNB1, CXCR4, GAS6	GO_BP	Chikungunya_Upregulated	NA	NA
GO:2001242	regulation of intrinsic apoptotic signaling pathway	17/728	189/18986	0.0899470899470899	2.34579045293331	3.71285905782962	0.00100141508369661	0.00998953258341668	0.00741742974090778	3091/5329/1649/10105/6498/4170/5770/10488/1032/10625/5598/2907/1499/5326/9774/2213/3586	17	HIF1A, PLAUR, DDIT3, PPIF, SKIL, MCL1, PTPN1, CREB3, CDKN2D, IVNS1ABP, MAPK7, GRINA, CTNNB1, PLAGL2, BCLAF1, FCGR2B, IL10	GO_BP	Chikungunya_Upregulated	NA	NA
GO:0032984	protein-containing complex disassembly	21/728	258/18986	0.0813953488372093	2.12276386404293	3.62574259073583	0.00100420062170877	0.00998953258341668	0.00741742974090778	54541/8775/1073/10043/9711/2107/5341/25978/128866/5756/63908/23710/10519/2258/7124/10241/81631/643246/822/143244/11213	21	DDIT4, NAPA, CFL2, TOM1, RUBCN, ETF1, PLEK, CHMP2B, CHMP4B, TWF1, NAPB, GABARAPL1, CIB1, FGF13, TNF, CALCOCO2, MAP1LC3B, MAP1LC3B2, CAPG, EIF5AL1, IRAK3	GO_BP	Chikungunya_Upregulated	NA	NA
GO:0002431	Fc receptor mediated stimulatory signaling pathway	6/728	31/18986	0.193548387096774	5.04767812832329	4.50369852750115	0.00100862500496462	0.00998953258341668	0.00741742974090778	8013/2207/27342/5581/7525/4067	6	NR4A3, FCER1G, RABGEF1, PRKCE, YES1, LYN	GO_BP	Chikungunya_Upregulated	NA	NA
GO:0032607	interferon-alpha production	6/728	31/18986	0.193548387096774	5.04767812832329	4.50369852750115	0.00100862500496462	0.00998953258341668	0.00741742974090778	8767/3663/29110/56829/3665/3586	6	RIPK2, IRF5, TBK1, ZC3HAV1, IRF7, IL10	GO_BP	Chikungunya_Upregulated	NA	NA
GO:0032647	regulation of interferon-alpha production	6/728	31/18986	0.193548387096774	5.04767812832329	4.50369852750115	0.00100862500496462	0.00998953258341668	0.00741742974090778	8767/3663/29110/56829/3665/3586	6	RIPK2, IRF5, TBK1, ZC3HAV1, IRF7, IL10	GO_BP	Chikungunya_Upregulated	NA	NA
GO:0090025	regulation of monocyte chemotaxis	6/728	31/18986	0.193548387096774	5.04767812832329	4.50369852750115	0.00100862500496462	0.00998953258341668	0.00741742974090778	4814/10488/4067/1843/3627/5641	6	NINJ1, CREB3, LYN, DUSP1, CXCL10, LGMN	GO_BP	Chikungunya_Upregulated	NA	NA
GO:0002690	positive regulation of leukocyte chemotaxis	11/728	95/18986	0.115789473684211	3.01975130133025	3.94072940272387	0.00101993290218856	0.0100425689065687	0.00745681028223051	4192/7422/1435/10488/6868/3965/6348/3627/811/5641/2621	11	MDK, VEGFA, CSF1, CREB3, ADAM17, LGALS9, CCL3, CXCL10, CALR, LGMN, GAS6	GO_BP	Chikungunya_Upregulated	NA	NA
GO:0007589	body fluid secretion	11/728	95/18986	0.115789473684211	3.01975130133025	3.94072940272387	0.00101993290218856	0.0100425689065687	0.00745681028223051	5618/3091/7422/137964/5581/7376/3099/5029/7421/10758/4939	11	PRLR, HIF1A, VEGFA, GPAT4, PRKCE, NR1H2, HK2, P2RY2, VDR, TRAF3IP2, OAS2	GO_BP	Chikungunya_Upregulated	NA	NA
GO:0016239	positive regulation of macroautophagy	11/728	95/18986	0.115789473684211	3.01975130133025	3.94072940272387	0.00101993290218856	0.0100425689065687	0.00745681028223051	3091/83667/8767/10043/23130/3099/10241/64127/29110/3162/11040	11	HIF1A, SESN2, RIPK2, TOM1, ATG2A, HK2, CALCOCO2, NOD2, TBK1, HMOX1, PIM2	GO_BP	Chikungunya_Upregulated	NA	NA
GO:0030278	regulation of ossification	13/728	125/18986	0.104	2.71228571428571	3.83524640342804	0.00102883720849594	0.0101105730333941	0.00750730472014409	4192/3091/55603/4092/1435/56975/338773/6348/7704/7421/5552/4057/9636	13	MDK, HIF1A, TENT5A, SMAD7, CSF1, FAM20C, TMEM119, CCL3, ZBTB16, VDR, SRGN, LTF, ISG15	GO_BP	Chikungunya_Upregulated	NA	NA
GO:0036293	response to decreased oxygen levels	25/728	331/18986	0.0755287009063444	1.96976362006573	3.55407548122659	0.00103348719845164	0.0101365866499297	0.00752662035592073	5328/54541/3091/1263/3778/7422/4929/4000/5581/29923/7097/5770/6868/2034/9839/30001/3099/2353/7124/6722/133/1141/7852/5468/952	25	PLAU, DDIT4, HIF1A, PLK3, KCNMA1, VEGFA, NR4A2, LMNA, PRKCE, HILPDA, TLR2, PTPN1, ADAM17, EPAS1, ZEB2, ERO1A, HK2, FOS, TNF, SRF, ADM, CHRNB2, CXCR4, PPARG, CD38	GO_BP	Chikungunya_Upregulated	NA	NA
GO:0006809	nitric oxide biosynthetic process	10/728	81/18986	0.123456790123457	3.21971238637905	3.99756250588847	0.00103892494240225	0.010150577477795	0.00753700882823824	80149/9314/23564/148022/5025/2717/7124/5806/3458/3586	10	ZC3H12A, KLF4, DDAH2, TICAM1, P2RX4, GLA, TNF, PTX3, IFNG, IL10	GO_BP	Chikungunya_Upregulated	NA	NA
GO:0032088	negative regulation of NF-kappaB transcription factor activity	10/728	81/18986	0.123456790123457	3.21971238637905	3.99756250588847	0.00103892494240225	0.010150577477795	0.00753700882823824	7128/4792/80149/3656/602/10616/11213/57413/3586/9447	10	TNFAIP3, NFKBIA, ZC3H12A, IRAK2, BCL3, RBCK1, IRAK3, TMIGD3, IL10, AIM2	GO_BP	Chikungunya_Upregulated	NA	NA
GO:0048660	regulation of smooth muscle cell proliferation	16/728	174/18986	0.0919540229885057	2.39813060502716	3.69955314656376	0.00110359408150336	0.0107616370837928	0.00799073292965618	7128/8013/2069/1026/1839/3725/9314/3398/7124/1499/3162/10221/3458/5468/3586/5031	16	TNFAIP3, NR4A3, EREG, CDKN1A, HBEGF, JUN, KLF4, ID2, TNF, CTNNB1, HMOX1, TRIB1, IFNG, PPARG, IL10, P2RY6	GO_BP	Chikungunya_Upregulated	NA	NA
GO:0043124	negative regulation of canonical NF-kappaB signal transduction	9/728	68/18986	0.132352941176471	3.4517210730446	4.04419692591739	0.00111018815970354	0.0108051197620377	0.00802301969664296	7128/4792/80149/5187/9314/84270/10318/7088/10010	9	TNFAIP3, NFKBIA, ZC3H12A, PER1, KLF4, CARD19, TNIP1, TLE1, TANK	GO_BP	Chikungunya_Upregulated	NA	NA
GO:0001558	regulation of cell growth	29/728	408/18986	0.071078431372549	1.85370205774618	3.48081802742177	0.00111341850833297	0.0108157602124245	0.00803092044600203	83667/1026/1839/7422/8877/84879/91/57154/123879/4092/29946/64061/10488/6868/9373/8643/1032/253260/10519/634/2258/6722/9962/58191/9792/3304/7852/952/9175	29	SESN2, CDKN1A, HBEGF, VEGFA, SPHK1, MFSD2A, ACVR1B, SMURF1, DCUN1D3, SMAD7, SERTAD3, TSPYL2, CREB3, ADAM17, PLAA, PTCH2, CDKN2D, RICTOR, CIB1, CEACAM1, FGF13, SRF, SLC23A2, CXCL16, SERTAD2, HSPA1B, CXCR4, CD38, MAP3K13	GO_BP	Chikungunya_Upregulated	NA	NA
GO:0007595	lactation	7/728	43/18986	0.162790697674419	4.24552772808587	4.25441215759482	0.00114422618143115	0.0110161401770885	0.00817970661762415	5618/3091/7422/137964/3099/7421/4939	7	PRLR, HIF1A, VEGFA, GPAT4, HK2, VDR, OAS2	GO_BP	Chikungunya_Upregulated	NA	NA
GO:0032691	negative regulation of interleukin-1 beta production	7/728	43/18986	0.162790697674419	4.24552772808587	4.25441215759482	0.00114422618143115	0.0110161401770885	0.00817970661762415	7128/80149/114548/2864/2000/1992/114769	7	TNFAIP3, ZC3H12A, NLRP3, FFAR1, ELF4, SERPINB1, CARD16	GO_BP	Chikungunya_Upregulated	NA	NA
[truncated: 454 more rows]
