# Supplementary material for: Integrative Transcriptomic Analysis Reveals Distinct and Shared Host Responses in Dengue and Chikungunya Infections
Source: Int J Mol Sci. 2026 Jun 19;27(12):5552. doi: 10.3390/ijms27125552 (PMC13299182; doi:10.3390/ijms27125552)
Supplement: Supplementary file 1 [file ijms-27-05552-s001.zip › Table S4 VirusLevel_Enrichment/VirusLevel_Dengue_Downregulated_GO_BP.csv]

ID	Description	GeneRatio	BgRatio	RichFactor	FoldEnrichment	zScore	pvalue	p.adjust	qvalue	geneID	Count	GeneSymbols	Analysis	Gene_Set
GO:0019884	antigen processing and presentation of exogenous antigen	8/159	50/18986	0.16	19.1054088050314	11.7804672584077	8.07544315613757e-09	1.57471141544683e-05	1.43742888179249e-05	913/3119/3117/909/911/3111/8722/3112	8	CD1E, HLA-DQB1, HLA-DQA1, CD1A, CD1C, HLA-DOA, CTSF, HLA-DOB	GO_BP	Dengue_Downregulated
GO:0007409	axonogenesis	16/159	459/18986	0.0348583877995643	4.16239843246873	6.30280222522097	1.61557228587467e-06	0.0015751829787278	0.00143785933442846	10439/3897/2043/91584/9037/151449/115557/6812/10458/59352/5864/4684/23022/9638/4753/10090	16	OLFM1, L1CAM, EPHA4, PLXNA4, SEMA5A, GDF7, ARHGEF25, STXBP1, BAIAP2, LGR6, RAB3A, NCAM1, PALLD, FEZ1, NELL2, UST	GO_BP	Dengue_Downregulated
GO:0007411	axon guidance	11/159	236/18986	0.0466101694915254	5.56566464129624	6.48593624607693	4.98511341053217e-06	0.0019426091375847	0.00177325346917988	3897/2043/91584/9037/151449/115557/59352/4684/23022/9638/4753	11	L1CAM, EPHA4, PLXNA4, SEMA5A, GDF7, ARHGEF25, LGR6, NCAM1, PALLD, FEZ1, NELL2	GO_BP	Dengue_Downregulated
GO:0097485	neuron projection guidance	11/159	237/18986	0.0464135021097046	5.54218082424435	6.46640407623088	5.19044805773494e-06	0.0019426091375847	0.00177325346917988	3897/2043/91584/9037/151449/115557/59352/4684/23022/9638/4753	11	L1CAM, EPHA4, PLXNA4, SEMA5A, GDF7, ARHGEF25, LGR6, NCAM1, PALLD, FEZ1, NELL2	GO_BP	Dengue_Downregulated
GO:0019886	antigen processing and presentation of exogenous peptide antigen via MHC class II	5/159	31/18986	0.161290322580645	19.2594846824914	9.350197209511	5.5110599617839e-06	0.0019426091375847	0.00177325346917988	3119/3117/3111/8722/3112	5	HLA-DQB1, HLA-DQA1, HLA-DOA, CTSF, HLA-DOB	GO_BP	Dengue_Downregulated
GO:0019882	antigen processing and presentation	8/159	118/18986	0.0677966101694915	8.0955122055218	7.10518062582767	6.80221078048234e-06	0.0019426091375847	0.00177325346917988	913/3119/3117/909/911/3111/8722/3112	8	CD1E, HLA-DQB1, HLA-DQA1, CD1A, CD1C, HLA-DOA, CTSF, HLA-DOB	GO_BP	Dengue_Downregulated
GO:0002399	MHC class II protein complex assembly	4/159	16/18986	0.25	29.8522012578616	10.6100780925693	7.96967851316801e-06	0.0019426091375847	0.00177325346917988	3119/3117/3111/3112	4	HLA-DQB1, HLA-DQA1, HLA-DOA, HLA-DOB	GO_BP	Dengue_Downregulated
GO:0002503	peptide antigen assembly with MHC class II protein complex	4/159	16/18986	0.25	29.8522012578616	10.6100780925693	7.96967851316801e-06	0.0019426091375847	0.00177325346917988	3119/3117/3111/3112	4	HLA-DQB1, HLA-DQA1, HLA-DOA, HLA-DOB	GO_BP	Dengue_Downregulated
GO:0002495	antigen processing and presentation of peptide antigen via MHC class II	5/159	35/18986	0.142857142857143	17.0584007187781	8.73843276390271	1.02487213491262e-05	0.00222055629231068	0.00202696933349386	3119/3117/3111/8722/3112	5	HLA-DQB1, HLA-DQA1, HLA-DOA, CTSF, HLA-DOB	GO_BP	Dengue_Downregulated
GO:0002504	antigen processing and presentation of peptide or polysaccharide antigen via MHC class II	5/159	37/18986	0.135135135135135	16.1363250042495	8.46918188622518	1.35767994705606e-05	0.00264747589675933	0.0024166703057598	3119/3117/3111/8722/3112	5	HLA-DQB1, HLA-DQA1, HLA-DOA, CTSF, HLA-DOB	GO_BP	Dengue_Downregulated
GO:0002478	antigen processing and presentation of exogenous peptide antigen	5/159	41/18986	0.121951219512195	14.5620493940788	7.98883123859642	2.27196708531872e-05	0.00380486918950351	0.00347316264477757	3119/3117/3111/8722/3112	5	HLA-DQB1, HLA-DQA1, HLA-DOA, CTSF, HLA-DOB	GO_BP	Dengue_Downregulated
GO:0002396	MHC protein complex assembly	4/159	21/18986	0.19047619047619	22.7445342917041	9.16213393510385	2.53657945966901e-05	0.00380486918950351	0.00347316264477757	3119/3117/3111/3112	4	HLA-DQB1, HLA-DQA1, HLA-DOA, HLA-DOB	GO_BP	Dengue_Downregulated
GO:0002501	peptide antigen assembly with MHC protein complex	4/159	21/18986	0.19047619047619	22.7445342917041	9.16213393510385	2.53657945966901e-05	0.00380486918950351	0.00347316264477757	3119/3117/3111/3112	4	HLA-DQB1, HLA-DQA1, HLA-DOA, HLA-DOB	GO_BP	Dengue_Downregulated
GO:0008038	neuron recognition	5/159	46/18986	0.108695652173913	12.9792179382007	7.47533562469856	4.01795139869521e-05	0.00559643230532547	0.00510853820691248	2043/9037/26047/7852/23022	5	EPHA4, SEMA5A, CNTNAP2, CXCR4, PALLD	GO_BP	Dengue_Downregulated
GO:0007162	negative regulation of cell adhesion	11/159	314/18986	0.035031847133758	4.18311100428634	5.22678324519992	7.00279135706992e-05	0.0091036287641909	0.00830997907705631	284194/2043/91584/9037/9231/8322/654346/284/10391/90102/4092	11	LGALS9B, EPHA4, PLXNA4, SEMA5A, DLG5, FZD4, LGALS9C, ANGPT1, CORO2B, PHLDB2, SMAD7	GO_BP	Dengue_Downregulated
GO:0002697	regulation of immune effector process	12/159	410/18986	0.0292682926829268	3.49489185457892	4.69332743055604	0.000179643774216352	0.0218940849826179	0.0199853698815691	913/117157/6812/284/23529/933/909/4092/911/10225/51744/3820	12	CD1E, SH2D1B, STXBP1, ANGPT1, CLCF1, CD22, CD1A, SMAD7, CD1C, CD96, CD244, KLRB1	GO_BP	Dengue_Downregulated
GO:0051962	positive regulation of nervous system development	10/159	297/18986	0.0336700336700337	4.02049848590729	4.82144388579507	0.000207040083067166	0.0237487154106455	0.0216783145799738	3897/158038/2043/91584/9037/9231/8322/10458/7852/23529	10	L1CAM, LINGO2, EPHA4, PLXNA4, SEMA5A, DLG5, FZD4, BAIAP2, CXCR4, CLCF1	GO_BP	Dengue_Downregulated
GO:0031589	cell-substrate adhesion	11/159	361/18986	0.0304709141274238	3.6384954441715	4.65130812765305	0.000237614530018157	0.0257415740853003	0.0234974368573511	1305/3897/8322/284/10391/90102/25992/5796/57091/10225/10516	11	COL13A1, L1CAM, FZD4, ANGPT1, CORO2B, PHLDB2, SNED1, PTPRK, CASS4, CD96, FBLN5	GO_BP	Dengue_Downregulated
GO:0002706	regulation of lymphocyte mediated immunity	8/159	198/18986	0.0404040404040404	4.82459818308875	4.97154569328643	0.00026873531418081	0.0275807296132936	0.0251762557495706	913/117157/23529/909/4092/911/10225/3820	8	CD1E, SH2D1B, CLCF1, CD1A, SMAD7, CD1C, CD96, KLRB1	GO_BP	Dengue_Downregulated
GO:0002703	regulation of leukocyte mediated immunity	9/159	258/18986	0.0348837209302326	4.16542343132953	4.70445444047484	0.00033266864367897	0.0319721023885539	0.0291847908982697	913/117157/6812/23529/909/4092/911/10225/3820	9	CD1E, SH2D1B, STXBP1, CLCF1, CD1A, SMAD7, CD1C, CD96, KLRB1	GO_BP	Dengue_Downregulated
GO:0048002	antigen processing and presentation of peptide antigen	5/159	72/18986	0.0694444444444444	8.29227812718379	5.69706378285716	0.000344314948799811	0.0319721023885539	0.0291847908982697	3119/3117/3111/8722/3112	5	HLA-DQB1, HLA-DQA1, HLA-DOA, CTSF, HLA-DOB	GO_BP	Dengue_Downregulated
GO:0048638	regulation of developmental growth	10/159	325/18986	0.0307692307692308	3.67411707789066	4.46856359687892	0.000423280554667114	0.037518049163676	0.0342472448776119	10439/3897/91584/9037/23236/9254/7852/4092/84525/221476	10	OLFM1, L1CAM, PLXNA4, SEMA5A, PLCB1, CACNA2D2, CXCR4, SMAD7, HOPX, PI16	GO_BP	Dengue_Downregulated
GO:0007156	homophilic cell adhesion via plasma membrane adhesion molecules	7/159	168/18986	0.0416666666666667	4.97536687631027	4.75618156350327	0.000542019277099541	0.0459538082758307	0.0419475788363993	3897/5097/54549/79633/1952/92211/23022	7	L1CAM, PCDH1, SDK2, FAT4, CELSR2, CDHR1, PALLD	GO_BP	Dengue_Downregulated
GO:0002701	negative regulation of production of molecular mediator of immune response	4/159	46/18986	0.0869565217391304	10.3833743505606	5.85546343045862	0.000587755102370555	0.0461212164826081	0.0421003924815602	284/933/4092/10225	4	ANGPT1, CD22, SMAD7, CD96	GO_BP	Dengue_Downregulated
GO:0048639	positive regulation of developmental growth	7/159	171/18986	0.0409356725146199	4.88807973812939	4.69347391448839	0.000602220403372135	0.0461212164826081	0.0421003924815602	3897/9037/23236/9254/7852/4092/84525	7	L1CAM, SEMA5A, PLCB1, CACNA2D2, CXCR4, SMAD7, HOPX	GO_BP	Dengue_Downregulated
GO:0060485	mesenchyme development	10/159	341/18986	0.0293255131964809	3.5017244877257	4.28399323983474	0.000614949553101441	0.0461212164826081	0.0421003924815602	11096/10439/8463/2043/9037/9231/54796/4684/90102/4092	10	ADAMTS5, OLFM1, TEAD2, EPHA4, SEMA5A, DLG5, BNC2, NCAM1, PHLDB2, SMAD7	GO_BP	Dengue_Downregulated
GO:0031630	regulation of synaptic vesicle fusion to presynaptic active zone membrane	3/159	21/18986	0.142857142857143	17.0584007187781	6.76626209581066	0.000686116487726673	0.0477831125381076	0.0436174052911956	6812/5864/112476	3	STXBP1, RAB3A, PRRT2	GO_BP	Dengue_Downregulated
GO:1901632	regulation of synaptic vesicle membrane organization	3/159	21/18986	0.142857142857143	17.0584007187781	6.76626209581066	0.000686116487726673	0.0477831125381076	0.0436174052911956	6812/5864/112476	3	STXBP1, RAB3A, PRRT2	GO_BP	Dengue_Downregulated
