# Supplementary material for: Integrative Transcriptomic Analysis Reveals Distinct and Shared Host Responses in Dengue and Chikungunya Infections
Source: Int J Mol Sci. 2026 Jun 19;27(12):5552. doi: 10.3390/ijms27125552 (PMC13299182; doi:10.3390/ijms27125552)
Supplement: Supplementary file 1 [file ijms-27-05552-s001.zip › Table S4 VirusLevel_Enrichment/VirusLevel_Dengue_Downregulated_KEGG.csv]

category	subcategory	ID	Description	GeneRatio	BgRatio	RichFactor	FoldEnrichment	zScore	pvalue	p.adjust	qvalue	geneID	Count	GeneSymbols	Analysis	Gene_Set
Organismal Systems	Immune system	hsa04640	Hematopoietic cell lineage	10/77	100/9397	0.1	12.2038961038961	10.2377982717802	7.17042158627509e-09	1.24765335601187e-06	1.0793371440393e-06	913/3581/3119/933/3117/909/911/3568/3111/3112	10	CD1E, IL9R, HLA-DQB1, CD22, HLA-DQA1, CD1A, CD1C, IL5RA, HLA-DOA, HLA-DOB	KEGG	Dengue_Downregulated
Human Diseases	Immune disease	hsa05310	Asthma	5/77	32/9397	0.15625	19.0685876623377	9.30581074406653	5.48765317512191e-06	0.000333981302527276	0.000288925143747129	3119/3117/2205/3111/3112	5	HLA-DQB1, HLA-DQA1, FCER1A, HLA-DOA, HLA-DOB	KEGG	Dengue_Downregulated
Environmental Information Processing	Signaling molecules and interaction	hsa04514	Cell adhesion molecule (CAM) interaction	9/77	160/9397	0.05625	6.86469155844156	6.80062153229675	5.75829831943579e-06	0.000333981302527276	0.000288925143747129	9379/3897/26047/4684/3119/933/3117/3111/3112	9	NRXN2, L1CAM, CNTNAP2, NCAM1, HLA-DQB1, CD22, HLA-DQA1, HLA-DOA, HLA-DOB	KEGG	Dengue_Downregulated
Organismal Systems	Immune system	hsa04672	Intestinal immune network for IgA production	5/77	50/9397	0.1	12.2038961038961	7.21982821242011	5.14677649430292e-05	0.00223884777502177	0.0019368132596982	3119/7852/3117/3111/3112	5	HLA-DQB1, CXCR4, HLA-DQA1, HLA-DOA, HLA-DOB	KEGG	Dengue_Downregulated
Human Diseases	Immune disease	hsa05330	Allograft rejection	4/77	39/9397	0.102564102564103	12.5168165168165	6.55061599576086	0.000275768018581321	0.00959672704662998	0.00830206876992188	3119/3117/3111/3112	4	HLA-DQB1, HLA-DQA1, HLA-DOA, HLA-DOB	KEGG	Dengue_Downregulated
Human Diseases	Infectious disease: parasitic	hsa05140	Leishmaniasis	5/77	78/9397	0.0641025641025641	7.82301032301032	5.4998087077962	0.000429038273180732	0.0104686901148648	0.00905639858696717	65108/3119/3117/3111/3112	5	MARCKSL1, HLA-DQB1, HLA-DQA1, HLA-DOA, HLA-DOB	KEGG	Dengue_Downregulated
Human Diseases	Endocrine and metabolic disease	hsa04940	Type I diabetes mellitus	4/77	44/9397	0.0909090909090909	11.0944510035419	6.10017769447647	0.000441258779360945	0.0104686901148648	0.00905639858696717	3119/3117/3111/3112	4	HLA-DQB1, HLA-DQA1, HLA-DOA, HLA-DOB	KEGG	Dengue_Downregulated
Human Diseases	Immune disease	hsa05332	Graft-versus-host disease	4/77	45/9397	0.0888888888888889	10.8479076479076	6.01875805194008	0.000481319085740912	0.0104686901148648	0.00905639858696717	3119/3117/3111/3112	4	HLA-DQB1, HLA-DQA1, HLA-DOA, HLA-DOB	KEGG	Dengue_Downregulated
NA	NA	hsa04517	IgSF CAM signaling	9/77	299/9397	0.0301003344481605	3.67341354297876	4.27009642509499	0.000715163181803223	0.013826488181529	0.0119612087716796	3897/5376/91584/117157/26047/10458/4684/10225/51744	9	L1CAM, PMP22, PLXNA4, SH2D1B, CNTNAP2, BAIAP2, NCAM1, CD96, CD244	KEGG	Dengue_Downregulated
Human Diseases	Immune disease	hsa05320	Autoimmune thyroid disease	4/77	54/9397	0.0740740740740741	9.03992303992304	5.38535711407656	0.000966309744537924	0.0167190877224704	0.0144635786104856	3119/3117/3111/3112	4	HLA-DQB1, HLA-DQA1, HLA-DOA, HLA-DOB	KEGG	Dengue_Downregulated
Human Diseases	Immune disease	hsa05323	Rheumatoid arthritis	5/77	95/9397	0.0526315789473684	6.4231032125769	4.82870212772236	0.00105695382153549	0.0167190877224704	0.0144635786104856	284/3119/3117/3111/3112	5	ANGPT1, HLA-DQB1, HLA-DQA1, HLA-DOA, HLA-DOB	KEGG	Dengue_Downregulated
Human Diseases	Immune disease	hsa05321	Inflammatory bowel disease	4/77	66/9397	0.0606060606060606	7.39630066902794	4.73964324997246	0.00204494676658154	0.0296517281154323	0.0256515252299263	3119/3117/3111/3112	4	HLA-DQB1, HLA-DQA1, HLA-DOA, HLA-DOB	KEGG	Dengue_Downregulated
Human Diseases	Cardiovascular disease	hsa05416	Viral myocarditis	4/77	70/9397	0.0571428571428571	6.97365491651206	4.55960344321235	0.00253822063859348	0.0339731070088665	0.0293899231837139	3119/3117/3111/3112	4	HLA-DQB1, HLA-DQA1, HLA-DOA, HLA-DOB	KEGG	Dengue_Downregulated
Organismal Systems	Development and regeneration	hsa04360	Axon guidance	6/77	184/9397	0.0326086956521739	3.97953133822699	3.70992597401409	0.00389713436629467	0.0484358128382338	0.0419015198782059	3897/2043/91584/9037/151449/7852	6	L1CAM, EPHA4, PLXNA4, SEMA5A, GDF7, CXCR4	KEGG	Dengue_Downregulated
