# Supplementary material for: Integrative Transcriptomic Analysis Reveals Distinct and Shared Host Responses in Dengue and Chikungunya Infections
Source: Int J Mol Sci. 2026 Jun 19;27(12):5552. doi: 10.3390/ijms27125552 (PMC13299182; doi:10.3390/ijms27125552)
Supplement: Supplementary file 1 [file ijms-27-05552-s001.zip › Table S4 VirusLevel_Enrichment/VirusLevel_Dengue_Upregulated_GO_BP.csv]

ID	Description	GeneRatio	BgRatio	RichFactor	FoldEnrichment	zScore	pvalue	p.adjust	qvalue	geneID	Count	GeneSymbols	Analysis	Gene_Set
GO:0007059	chromosome segregation	93/596	429/18986	0.216783216783217	6.90578213732576	22.2735658431054	1.43155849804211e-51	5.78349633209014e-48	5.09634825302992e-48	699/9787/701/983/157570/157313/24137/259266/991/64151/9928/113130/9133/11004/9319/7153/5347/221150/11130/4288/22974/9212/3833/7272/83540/4751/11065/10615/891/220134/6491/4605/1062/81624/3832/9493/23397/1063/57082/83903/10403/6790/51203/55143/9232/56992/147841/11339/81620/11144/29128/79019/81930/84057/57405/898/79682/387103/7283/2491/9134/29127/672/7150/4085/9055/151246/151648/55839/26271/1894/100…	93	BUB1, DLGAP5, BUB1B, CDK1, ESCO2, CDCA2, KIF4A, ASPM, CDC20, NCAPG, KIF14, CDCA5, CCNB2, KIF2C, TRIP13, TOP2A, PLK1, SKA3, ZWINT, MKI67, TPX2, AURKB, KIFC1, TTK, NUF2, NEK2, UBE2C, SPAG5, CCNB1, SKA1, STIL, MYBL2, CENPE, DIAPH3, KIF11, KIF23, NCAPH, CENPF, KNL1, HASPIN, NDC80, AURKA, NUSAP1, CDCA8, PTTG1, KIF15, SPC24, OIP5, CDT1, DMC1, UHRF1, CENPM, KIF18A, MND1, SPC25, CCNE1, CENPU, CENPW, TUBG…	GO_BP	Dengue_Upregulated
GO:0000280	nuclear division	90/596	451/18986	0.199556541019956	6.35701424128335	20.7277586260142	1.11118090481037e-46	2.24458542771695e-43	1.97790201056246e-43	699/9787/701/983/157313/995/24137/259266/991/64151/9928/113130/9133/11004/9319/54443/7153/5347/221150/11130/4288/22974/9212/3833/7272/83540/4751/11065/9088/10615/891/220134/4605/1062/3832/9493/23397/1063/8438/57082/83903/10403/6790/51203/55143/9232/3479/56992/147841/5888/81620/11144/29128/146956/1111/81930/84057/57405/898/7283/2491/1164/9134/29127/10635/4085/9055/151648/286151/26271/10051/90417/9…	90	BUB1, DLGAP5, BUB1B, CDK1, CDCA2, CDC25C, KIF4A, ASPM, CDC20, NCAPG, KIF14, CDCA5, CCNB2, KIF2C, TRIP13, ANLN, TOP2A, PLK1, SKA3, ZWINT, MKI67, TPX2, AURKB, KIFC1, TTK, NUF2, NEK2, UBE2C, PKMYT1, SPAG5, CCNB1, SKA1, MYBL2, CENPE, KIF11, KIF23, NCAPH, CENPF, RAD54L, KNL1, HASPIN, NDC80, AURKA, NUSAP1, CDCA8, PTTG1, IGF1, KIF15, SPC24, RAD51, CDT1, DMC1, UHRF1, EME1, CHEK1, KIF18A, MND1, SPC25, CCN…	GO_BP	Dengue_Upregulated
GO:0006260	DNA replication	73/596	283/18986	0.257950530035336	8.21719591149477	22.0213348765472	4.9566115980829e-46	6.67490361875164e-43	5.88184576305837e-43	79733/983/157570/9156/890/90381/993/8318/51514/10721/9768/144455/9837/79075/51659/5888/81620/146956/5427/1111/51053/898/389643/84296/9401/29980/9134/4173/2237/4171/23594/672/7150/1763/5111/4175/11169/6240/26271/5984/10293/5983/374393/80119/64785/54962/10036/348654/10535/4176/378708/8208/5932/1017/8914/6119/641/4174/5557/8317/4172/353497/5985/4678/84515/1663/4796/79915/580/5558/116028/7083/675	73	E2F8, CDK1, ESCO2, EXO1, CCNA2, TICRR, CDC25A, CDC45, DTL, POLQ, PCLAF, E2F7, GINS1, DSCC1, GINS2, RAD51, CDT1, EME1, POLE2, CHEK1, GMNN, CCNE1, NUGGC, GINS4, RECQL4, DONSON, CCNE2, MCM4, FEN1, MCM2, ORC6, BRCA1, TOP1, DNA2, PCNA, MCM6, WDHD1, RRM1, FBXO5, RFC4, TRAIP, RFC3, FAM111B, PIF1, GINS3, TIPIN, CHAF1A, GEN1, RNASEH2A, MCM7, CENPS, CHAF1B, RBBP8, CDK2, TIMELESS, RPA3, BLM, MCM5, PRIM1, CD…	GO_BP	Dengue_Upregulated
GO:0006261	DNA-templated DNA replication	57/596	169/18986	0.337278106508876	10.7442317620428	22.9062148951984	3.13693385547386e-43	3.1683031940286e-40	2.79187113137173e-40	79733/9156/90381/8318/10721/144455/9837/79075/51659/5888/81620/146956/5427/51053/898/389643/84296/9401/29980/9134/4173/2237/4171/23594/672/1763/5111/4175/11169/6240/26271/5984/10293/5983/64785/54962/348654/4176/378708/5932/1017/8914/641/4174/5557/8317/4172/353497/5985/84515/1663/4796/79915/580/5558/7083/675	57	E2F8, EXO1, TICRR, CDC45, POLQ, E2F7, GINS1, DSCC1, GINS2, RAD51, CDT1, EME1, POLE2, GMNN, CCNE1, NUGGC, GINS4, RECQL4, DONSON, CCNE2, MCM4, FEN1, MCM2, ORC6, BRCA1, DNA2, PCNA, MCM6, WDHD1, RRM1, FBXO5, RFC4, TRAIP, RFC3, GINS3, TIPIN, GEN1, MCM7, CENPS, RBBP8, CDK2, TIMELESS, BLM, MCM5, PRIM1, CDC7, MCM3, POLN, RFC5, MCM8, DDX11, TONSL, ATAD5, BARD1, PRIM2, TK1, BRCA2	GO_BP	Dengue_Upregulated
GO:0098813	nuclear chromosome segregation	74/596	324/18986	0.228395061728395	7.27568564089817	20.5112514868399	1.21996047166108e-42	9.85728061102153e-40	8.68611855822689e-40	699/9787/701/983/24137/259266/991/64151/9928/113130/9133/11004/9319/7153/5347/221150/11130/22974/9212/3833/7272/83540/4751/11065/10615/891/220134/4605/1062/3832/9493/23397/1063/57082/83903/10403/6790/51203/55143/9232/56992/147841/81620/11144/29128/81930/84057/57405/898/7283/2491/9134/29127/4085/9055/151648/26271/1894/10051/90417/9735/54892/10592/54908/79980/83990/348654/55055/55706/29893/7517/970…	74	BUB1, DLGAP5, BUB1B, CDK1, KIF4A, ASPM, CDC20, NCAPG, KIF14, CDCA5, CCNB2, KIF2C, TRIP13, TOP2A, PLK1, SKA3, ZWINT, TPX2, AURKB, KIFC1, TTK, NUF2, NEK2, UBE2C, SPAG5, CCNB1, SKA1, MYBL2, CENPE, KIF11, KIF23, NCAPH, CENPF, KNL1, HASPIN, NDC80, AURKA, NUSAP1, CDCA8, PTTG1, KIF15, SPC24, CDT1, DMC1, UHRF1, KIF18A, MND1, SPC25, CCNE1, TUBG1, CENPI, CCNE2, RACGAP1, MAD2L1, PRC1, SGO1, FBXO5, ECT2, SMC…	GO_BP	Dengue_Upregulated
GO:0140014	mitotic nuclear division	67/596	282/18986	0.23758865248227	7.56855395306773	20.0062017799383	8.63220252326556e-40	5.81234969899881e-37	5.12177349713756e-37	699/9787/701/983/157313/995/24137/991/64151/9928/113130/11004/9319/54443/5347/221150/11130/4288/22974/9212/3833/7272/83540/4751/11065/9088/10615/891/220134/4605/1062/3832/9493/23397/1063/57082/83903/10403/6790/51203/55143/3479/56992/147841/81620/29128/1111/81930/57405/7283/2491/29127/4085/9055/286151/26271/10051/90417/9735/54892/10592/54908/348654/55055/9585/7517/9700	67	BUB1, DLGAP5, BUB1B, CDK1, CDCA2, CDC25C, KIF4A, CDC20, NCAPG, KIF14, CDCA5, KIF2C, TRIP13, ANLN, PLK1, SKA3, ZWINT, MKI67, TPX2, AURKB, KIFC1, TTK, NUF2, NEK2, UBE2C, PKMYT1, SPAG5, CCNB1, SKA1, MYBL2, CENPE, KIF11, KIF23, NCAPH, CENPF, KNL1, HASPIN, NDC80, AURKA, NUSAP1, CDCA8, IGF1, KIF15, SPC24, CDT1, UHRF1, CHEK1, KIF18A, SPC25, TUBG1, CENPI, RACGAP1, MAD2L1, PRC1, FBXO43, FBXO5, SMC4, KNSTR…	GO_BP	Dengue_Upregulated
GO:0000070	mitotic sister chromatid segregation	57/596	194/18986	0.293814432989691	9.35966581332595	21.0688506929285	1.88493826603644e-39	1.08787865639818e-36	9.58625746727106e-37	699/9787/701/983/24137/991/64151/9928/113130/11004/9319/5347/221150/11130/22974/9212/3833/7272/83540/4751/11065/10615/891/220134/4605/1062/3832/9493/23397/1063/57082/83903/10403/51203/55143/56992/147841/81620/29128/81930/57405/7283/2491/29127/4085/9055/26271/10051/90417/9735/54892/10592/54908/348654/55055/7517/9700	57	BUB1, DLGAP5, BUB1B, CDK1, KIF4A, CDC20, NCAPG, KIF14, CDCA5, KIF2C, TRIP13, PLK1, SKA3, ZWINT, TPX2, AURKB, KIFC1, TTK, NUF2, NEK2, UBE2C, SPAG5, CCNB1, SKA1, MYBL2, CENPE, KIF11, KIF23, NCAPH, CENPF, KNL1, HASPIN, NDC80, NUSAP1, CDCA8, KIF15, SPC24, CDT1, UHRF1, KIF18A, SPC25, TUBG1, CENPI, RACGAP1, MAD2L1, PRC1, FBXO5, SMC4, KNSTRN, KNTC1, NCAPG2, SMC2, SPDL1, GEN1, ZWILCH, XRCC3, ESPL1	GO_BP	Dengue_Upregulated
GO:0000819	sister chromatid segregation	59/596	235/18986	0.251063829787234	7.99781522204769	19.4321901233508	1.50757751012424e-36	7.6132664261274e-34	6.70871992005286e-34	699/9787/701/983/24137/991/64151/9928/113130/11004/9319/7153/5347/221150/11130/22974/9212/3833/7272/83540/4751/11065/10615/891/220134/4605/1062/3832/9493/23397/1063/57082/83903/10403/51203/55143/56992/147841/81620/29128/81930/57405/7283/2491/29127/4085/9055/26271/10051/90417/9735/54892/10592/54908/348654/55055/7517/9700/116028	59	BUB1, DLGAP5, BUB1B, CDK1, KIF4A, CDC20, NCAPG, KIF14, CDCA5, KIF2C, TRIP13, TOP2A, PLK1, SKA3, ZWINT, TPX2, AURKB, KIFC1, TTK, NUF2, NEK2, UBE2C, SPAG5, CCNB1, SKA1, MYBL2, CENPE, KIF11, KIF23, NCAPH, CENPF, KNL1, HASPIN, NDC80, NUSAP1, CDCA8, KIF15, SPC24, CDT1, UHRF1, KIF18A, SPC25, TUBG1, CENPI, RACGAP1, MAD2L1, PRC1, FBXO5, SMC4, KNSTRN, KNTC1, NCAPG2, SMC2, SPDL1, GEN1, ZWILCH, XRCC3, ESPL1…	GO_BP	Dengue_Upregulated
GO:1901987	regulation of cell cycle phase transition	78/596	479/18986	0.162839248434238	5.18735901136316	16.7100407036361	6.88626460913081e-34	3.09116766898761e-31	2.7239002231673e-31	699/6241/9787/701/983/995/991/9928/113130/9319/51512/54443/5347/221150/11130/90381/993/9212/7272/83540/11065/8318/9088/891/51514/220134/6491/1062/144455/1063/57082/83903/10403/6790/55143/63967/147841/5888/81620/146956/1111/57405/898/4582/29980/9134/4921/672/4085/2146/1763/6240/26271/9735/1029/54908/54962/79968/25896/83990/348654/55055/8444/163786/5932/1017/8914/1031/51065/641/8317/7517/79915/580/…	78	BUB1, RRM2, DLGAP5, BUB1B, CDK1, CDC25C, CDC20, KIF14, CDCA5, TRIP13, GTSE1, ANLN, PLK1, SKA3, ZWINT, TICRR, CDC25A, AURKB, TTK, NUF2, UBE2C, CDC45, PKMYT1, CCNB1, DTL, SKA1, STIL, CENPE, E2F7, CENPF, KNL1, HASPIN, NDC80, AURKA, CDCA8, CLSPN, SPC24, RAD51, CDT1, EME1, CHEK1, SPC25, CCNE1, MUC1, DONSON, CCNE2, DDR2, BRCA1, MAD2L1, EZH2, DNA2, RRM1, FBXO5, KNTC1, CDKN2A, SPDL1, TIPIN, WDR76, INTS7,…	GO_BP	Dengue_Upregulated
GO:0044772	mitotic cell cycle phase transition	75/596	467/18986	0.160599571734475	5.11601253179656	16.2130203866167	3.54815423248852e-32	1.43345430992536e-29	1.26314290676591e-29	699/6241/9787/701/983/995/991/9833/9928/890/113130/9133/9319/51512/2305/54443/5347/221150/11130/90381/993/9212/7272/83540/11065/9088/891/51514/220134/6491/1062/144455/1063/57082/83903/10403/6790/55143/63967/147841/1111/57405/898/128239/4582/1164/29980/9134/899/4921/672/4085/2146/6240/26271/9735/1029/54908/1163/348654/55055/163786/5932/1017/1031/51065/641/8317/7517/79915/580/5889/6347/9700/11040	75	BUB1, RRM2, DLGAP5, BUB1B, CDK1, CDC25C, CDC20, MELK, KIF14, CCNA2, CDCA5, CCNB2, TRIP13, GTSE1, FOXM1, ANLN, PLK1, SKA3, ZWINT, TICRR, CDC25A, AURKB, TTK, NUF2, UBE2C, PKMYT1, CCNB1, DTL, SKA1, STIL, CENPE, E2F7, CENPF, KNL1, HASPIN, NDC80, AURKA, CDCA8, CLSPN, SPC24, CHEK1, SPC25, CCNE1, IQGAP3, MUC1, CKS2, DONSON, CCNE2, CCNF, DDR2, BRCA1, MAD2L1, EZH2, RRM1, FBXO5, KNTC1, CDKN2A, SPDL1, CKS1B…	GO_BP	Dengue_Upregulated
GO:0000075	cell cycle checkpoint signaling	51/596	203/18986	0.251231527093596	8.00315733791781	18.0591368615171	1.04369400016944e-31	3.83320341880413e-29	3.37777330963929e-29	699/701/983/991/9319/51512/5347/221150/11130/90381/9212/7272/83540/8318/891/51514/220134/144455/1063/57082/83903/10403/55143/63967/147841/5888/81620/146956/1111/57405/4582/29980/672/4085/1763/9735/54908/54962/79968/25896/83990/348654/55055/5932/1017/8914/51065/641/7517/580/675	51	BUB1, BUB1B, CDK1, CDC20, TRIP13, GTSE1, PLK1, SKA3, ZWINT, TICRR, AURKB, TTK, NUF2, CDC45, CCNB1, DTL, SKA1, E2F7, CENPF, KNL1, HASPIN, NDC80, CDCA8, CLSPN, SPC24, RAD51, CDT1, EME1, CHEK1, SPC25, MUC1, DONSON, BRCA1, MAD2L1, DNA2, KNTC1, SPDL1, TIPIN, WDR76, INTS7, BRIP1, GEN1, ZWILCH, RBBP8, CDK2, TIMELESS, RPS27L, BLM, XRCC3, BARD1, BRCA2	GO_BP	Dengue_Upregulated
GO:1901990	regulation of mitotic cell cycle phase transition	66/596	368/18986	0.179347826086957	5.71325138605194	16.4367354891871	2.7103455150347e-31	9.12482990061684e-29	8.04069169460295e-29	699/6241/9787/701/983/995/991/9928/113130/9319/51512/54443/5347/221150/11130/90381/993/9212/7272/83540/11065/9088/891/51514/220134/6491/1062/144455/1063/57082/83903/10403/6790/55143/63967/147841/1111/57405/898/4582/29980/9134/4921/672/4085/2146/6240/26271/9735/1029/54908/348654/55055/163786/5932/1017/1031/51065/641/8317/7517/79915/580/5889/6347/9700	66	BUB1, RRM2, DLGAP5, BUB1B, CDK1, CDC25C, CDC20, KIF14, CDCA5, TRIP13, GTSE1, ANLN, PLK1, SKA3, ZWINT, TICRR, CDC25A, AURKB, TTK, NUF2, UBE2C, PKMYT1, CCNB1, DTL, SKA1, STIL, CENPE, E2F7, CENPF, KNL1, HASPIN, NDC80, AURKA, CDCA8, CLSPN, SPC24, CHEK1, SPC25, CCNE1, MUC1, DONSON, CCNE2, DDR2, BRCA1, MAD2L1, EZH2, RRM1, FBXO5, KNTC1, CDKN2A, SPDL1, GEN1, ZWILCH, SASS6, RBBP8, CDK2, CDKN2C, RPS27L, BL…	GO_BP	Dengue_Upregulated
GO:1905818	regulation of chromosome separation	34/596	77/18986	0.441558441558442	14.0661553211889	20.6821871712919	7.11615003691314e-31	2.21148047300993e-28	1.94873031780083e-28	699/9787/701/991/64151/9319/5347/221150/11130/9212/7272/83540/11065/891/220134/23397/1063/57082/83903/10403/55143/147841/57405/4085/26271/10051/9735/54892/10592/54908/348654/55055/7517/9700	34	BUB1, DLGAP5, BUB1B, CDC20, NCAPG, TRIP13, PLK1, SKA3, ZWINT, AURKB, TTK, NUF2, UBE2C, CCNB1, SKA1, NCAPH, CENPF, KNL1, HASPIN, NDC80, CDCA8, SPC24, SPC25, MAD2L1, FBXO5, SMC4, KNTC1, NCAPG2, SMC2, SPDL1, GEN1, ZWILCH, XRCC3, ESPL1	GO_BP	Dengue_Upregulated
GO:0007088	regulation of mitotic nuclear division	40/596	121/18986	0.330578512396694	10.5308114704088	18.933535801685	3.30427033585874e-30	9.53518011204949e-28	8.40228742546935e-28	699/9787/701/157313/995/991/9319/5347/221150/11130/4288/9212/7272/83540/4751/11065/9088/891/220134/1063/57082/83903/10403/6790/51203/55143/3479/147841/1111/57405/4085/286151/26271/9735/54908/348654/55055/9585/7517/9700	40	BUB1, DLGAP5, BUB1B, CDCA2, CDC25C, CDC20, TRIP13, PLK1, SKA3, ZWINT, MKI67, AURKB, TTK, NUF2, NEK2, UBE2C, PKMYT1, CCNB1, SKA1, CENPF, KNL1, HASPIN, NDC80, AURKA, NUSAP1, CDCA8, IGF1, SPC24, CHEK1, SPC25, MAD2L1, FBXO43, FBXO5, KNTC1, SPDL1, GEN1, ZWILCH, KIF20B, XRCC3, ESPL1	GO_BP	Dengue_Upregulated
GO:0051783	regulation of nuclear division	43/596	151/18986	0.28476821192053	9.07149206631406	17.9265638203726	2.4087736162662e-29	6.48763027314364e-27	5.71682271593846e-27	699/9787/701/157313/995/991/9319/5347/221150/11130/4288/9212/7272/83540/4751/11065/9088/891/220134/1063/57082/83903/10403/6790/51203/55143/3479/147841/1111/57405/10635/4085/286151/26271/9735/54908/143471/348654/55055/9585/7517/9700/811	43	BUB1, DLGAP5, BUB1B, CDCA2, CDC25C, CDC20, TRIP13, PLK1, SKA3, ZWINT, MKI67, AURKB, TTK, NUF2, NEK2, UBE2C, PKMYT1, CCNB1, SKA1, CENPF, KNL1, HASPIN, NDC80, AURKA, NUSAP1, CDCA8, IGF1, SPC24, CHEK1, SPC25, RAD51AP1, MAD2L1, FBXO43, FBXO5, KNTC1, SPDL1, PSMA8, GEN1, ZWILCH, KIF20B, XRCC3, ESPL1, CALR	GO_BP	Dengue_Upregulated
GO:0051304	chromosome separation	34/596	84/18986	0.404761904761905	12.8939757110898	19.6675551606714	2.62915767831666e-29	6.63862313774956e-27	5.84987583425456e-27	699/9787/701/991/64151/9319/5347/221150/11130/9212/7272/83540/11065/891/220134/23397/1063/57082/83903/10403/55143/147841/57405/4085/26271/10051/9735/54892/10592/54908/348654/55055/7517/9700	34	BUB1, DLGAP5, BUB1B, CDC20, NCAPG, TRIP13, PLK1, SKA3, ZWINT, AURKB, TTK, NUF2, UBE2C, CCNB1, SKA1, NCAPH, CENPF, KNL1, HASPIN, NDC80, CDCA8, SPC24, SPC25, MAD2L1, FBXO5, SMC4, KNTC1, NCAPG2, SMC2, SPDL1, GEN1, ZWILCH, XRCC3, ESPL1	GO_BP	Dengue_Upregulated
GO:0010948	negative regulation of cell cycle process	60/596	329/18986	0.182370820668693	5.80955100875135	15.8423332385145	6.51739155293099e-29	1.54883893375537e-26	1.36481846637849e-26	699/79733/701/983/991/9319/51512/5347/221150/11130/90381/9212/7272/83540/4751/8318/9088/891/51514/220134/144455/1063/57082/83903/10403/55143/63967/147841/5888/81620/146956/1111/57405/4582/29980/899/672/4085/2146/1763/286151/26271/9735/54908/54962/79968/25896/83990/348654/55055/5932/1017/8914/51065/641/7517/580/6347/9700/675	60	BUB1, E2F8, BUB1B, CDK1, CDC20, TRIP13, GTSE1, PLK1, SKA3, ZWINT, TICRR, AURKB, TTK, NUF2, NEK2, CDC45, PKMYT1, CCNB1, DTL, SKA1, E2F7, CENPF, KNL1, HASPIN, NDC80, CDCA8, CLSPN, SPC24, RAD51, CDT1, EME1, CHEK1, SPC25, MUC1, DONSON, CCNF, BRCA1, MAD2L1, EZH2, DNA2, FBXO43, FBXO5, KNTC1, SPDL1, TIPIN, WDR76, INTS7, BRIP1, GEN1, ZWILCH, RBBP8, CDK2, TIMELESS, RPS27L, BLM, XRCC3, BARD1, CCL2, ESPL1, …	GO_BP	Dengue_Upregulated
GO:0051983	regulation of chromosome segregation	40/596	135/18986	0.296296296296296	9.43872731792195	17.7139007573637	4.09924447509229e-28	8.97423076550946e-26	7.90798552604299e-26	699/9787/701/983/157313/991/64151/11004/9319/5347/221150/11130/4288/9212/7272/83540/11065/891/220134/1062/23397/1063/57082/83903/10403/55143/147841/57405/4085/26271/10051/9735/54892/10592/54908/348654/55055/7517/9700/116028	40	BUB1, DLGAP5, BUB1B, CDK1, CDCA2, CDC20, NCAPG, KIF2C, TRIP13, PLK1, SKA3, ZWINT, MKI67, AURKB, TTK, NUF2, UBE2C, CCNB1, SKA1, CENPE, NCAPH, CENPF, KNL1, HASPIN, NDC80, CDCA8, SPC24, SPC25, MAD2L1, FBXO5, SMC4, KNTC1, NCAPG2, SMC2, SPDL1, GEN1, ZWILCH, XRCC3, ESPL1, RMI2	GO_BP	Dengue_Upregulated
GO:0007093	mitotic cell cycle checkpoint signaling	42/596	152/18986	0.276315789473684	8.80223419286471	17.3862955899178	4.22055407288811e-28	8.97423076550946e-26	7.90798552604299e-26	699/701/983/991/9319/51512/5347/221150/11130/90381/9212/7272/83540/891/51514/220134/144455/1063/57082/83903/10403/55143/63967/147841/146956/1111/57405/4582/29980/672/4085/9735/54908/54962/348654/55055/5932/1017/51065/641/7517/580	42	BUB1, BUB1B, CDK1, CDC20, TRIP13, GTSE1, PLK1, SKA3, ZWINT, TICRR, AURKB, TTK, NUF2, CCNB1, DTL, SKA1, E2F7, CENPF, KNL1, HASPIN, NDC80, CDCA8, CLSPN, SPC24, EME1, CHEK1, SPC25, MUC1, DONSON, BRCA1, MAD2L1, KNTC1, SPDL1, TIPIN, GEN1, ZWILCH, RBBP8, CDK2, RPS27L, BLM, XRCC3, BARD1	GO_BP	Dengue_Upregulated
GO:0090068	positive regulation of cell cycle process	54/596	274/18986	0.197080291970803	6.27813158281487	15.8428370704269	7.791618837814e-28	1.57390700523843e-25	1.38690815313089e-25	699/6241/9787/79733/983/995/991/64151/9928/113130/221150/993/9212/11065/10615/891/51514/220134/6491/144455/9493/23397/57082/10403/6790/51203/55143/3479/898/11113/9134/29127/10733/10635/2237/4921/4085/2146/6240/26271/1894/10051/54892/10592/348654/8444/163786/9585/8317/7517/1663/79915/5889/9700	54	BUB1, RRM2, DLGAP5, E2F8, CDK1, CDC25C, CDC20, NCAPG, KIF14, CDCA5, SKA3, CDC25A, AURKB, UBE2C, SPAG5, CCNB1, DTL, SKA1, STIL, E2F7, KIF23, NCAPH, KNL1, NDC80, AURKA, NUSAP1, CDCA8, IGF1, CCNE1, CIT, CCNE2, RACGAP1, PLK4, RAD51AP1, FEN1, DDR2, MAD2L1, EZH2, RRM1, FBXO5, ECT2, SMC4, NCAPG2, SMC2, GEN1, DYRK3, SASS6, KIF20B, CDC7, XRCC3, DDX11, ATAD5, RAD51C, ESPL1	GO_BP	Dengue_Upregulated
GO:1901988	negative regulation of cell cycle phase transition	55/596	287/18986	0.191637630662021	6.10475177139116	15.6871464884473	1.08314163990651e-27	2.08375820248682e-25	1.83618297050818e-25	699/701/983/991/9319/51512/5347/221150/11130/90381/9212/7272/83540/8318/9088/891/51514/220134/144455/1063/57082/83903/10403/55143/63967/147841/5888/81620/146956/1111/57405/4582/29980/672/4085/2146/1763/26271/9735/54908/54962/79968/25896/83990/348654/55055/5932/1017/8914/51065/641/7517/580/6347/675	55	BUB1, BUB1B, CDK1, CDC20, TRIP13, GTSE1, PLK1, SKA3, ZWINT, TICRR, AURKB, TTK, NUF2, CDC45, PKMYT1, CCNB1, DTL, SKA1, E2F7, CENPF, KNL1, HASPIN, NDC80, CDCA8, CLSPN, SPC24, RAD51, CDT1, EME1, CHEK1, SPC25, MUC1, DONSON, BRCA1, MAD2L1, EZH2, DNA2, FBXO5, KNTC1, SPDL1, TIPIN, WDR76, INTS7, BRIP1, GEN1, ZWILCH, RBBP8, CDK2, TIMELESS, RPS27L, BLM, XRCC3, BARD1, CCL2, BRCA2	GO_BP	Dengue_Upregulated
GO:0010965	regulation of mitotic sister chromatid separation	29/596	62/18986	0.467741935483871	14.9002489716389	19.7355630022609	2.0335823055016e-27	3.73439659737567e-25	3.29070591253896e-25	699/9787/701/991/9319/5347/221150/11130/9212/7272/83540/11065/891/220134/1063/57082/83903/10403/55143/147841/57405/4085/26271/9735/54908/348654/55055/7517/9700	29	BUB1, DLGAP5, BUB1B, CDC20, TRIP13, PLK1, SKA3, ZWINT, AURKB, TTK, NUF2, UBE2C, CCNB1, SKA1, CENPF, KNL1, HASPIN, NDC80, CDCA8, SPC24, SPC25, MAD2L1, FBXO5, KNTC1, SPDL1, GEN1, ZWILCH, XRCC3, ESPL1	GO_BP	Dengue_Upregulated
GO:0051306	mitotic sister chromatid separation	29/596	65/18986	0.446153846153846	14.2125451729479	19.2091738285883	1.13919669859449e-26	2.00102376622684e-24	1.76327836825929e-24	699/9787/701/991/9319/5347/221150/11130/9212/7272/83540/11065/891/220134/1063/57082/83903/10403/55143/147841/57405/4085/26271/9735/54908/348654/55055/7517/9700	29	BUB1, DLGAP5, BUB1B, CDC20, TRIP13, PLK1, SKA3, ZWINT, AURKB, TTK, NUF2, UBE2C, CCNB1, SKA1, CENPF, KNL1, HASPIN, NDC80, CDCA8, SPC24, SPC25, MAD2L1, FBXO5, KNTC1, SPDL1, GEN1, ZWILCH, XRCC3, ESPL1	GO_BP	Dengue_Upregulated
GO:0045787	positive regulation of cell cycle	60/596	365/18986	0.164383561643836	5.2365541969293	14.7127977422256	2.15486365945893e-26	3.62735382675587e-24	3.19638109486408e-24	699/6241/9787/79733/983/995/991/64151/9928/113130/221150/993/9212/11065/10615/891/51514/220134/6491/144455/9493/23397/57082/10403/6790/51203/55143/3479/1111/898/11113/9134/29127/10733/10635/2237/4921/4085/2146/6240/26271/1894/10051/54892/10592/348654/8444/163786/9585/440/8317/7517/1663/79915/5889/9700/811/3586/675/5641	60	BUB1, RRM2, DLGAP5, E2F8, CDK1, CDC25C, CDC20, NCAPG, KIF14, CDCA5, SKA3, CDC25A, AURKB, UBE2C, SPAG5, CCNB1, DTL, SKA1, STIL, E2F7, KIF23, NCAPH, KNL1, NDC80, AURKA, NUSAP1, CDCA8, IGF1, CHEK1, CCNE1, CIT, CCNE2, RACGAP1, PLK4, RAD51AP1, FEN1, DDR2, MAD2L1, EZH2, RRM1, FBXO5, ECT2, SMC4, NCAPG2, SMC2, GEN1, DYRK3, SASS6, KIF20B, ASNS, CDC7, XRCC3, DDX11, ATAD5, RAD51C, ESPL1, CALR, IL10, BRCA2, …	GO_BP	Dengue_Upregulated
GO:0045786	negative regulation of cell cycle	64/596	419/18986	0.152744630071599	4.86578782976406	14.4049489414586	2.94630133743433e-26	4.76122296129387e-24	4.19553310450648e-24	699/79733/701/983/991/9319/51512/5347/221150/11130/90381/9212/7272/83540/4751/8318/9088/891/51514/220134/144455/1063/57082/83903/10403/55143/63967/147841/5888/81620/146956/1111/51053/57405/4582/29980/899/672/4085/2146/1763/836/286151/26271/9735/1029/54908/54962/79968/25896/83990/348654/55055/5932/1017/8914/51065/641/7517/580/6347/9700/3586/675	64	BUB1, E2F8, BUB1B, CDK1, CDC20, TRIP13, GTSE1, PLK1, SKA3, ZWINT, TICRR, AURKB, TTK, NUF2, NEK2, CDC45, PKMYT1, CCNB1, DTL, SKA1, E2F7, CENPF, KNL1, HASPIN, NDC80, CDCA8, CLSPN, SPC24, RAD51, CDT1, EME1, CHEK1, GMNN, SPC25, MUC1, DONSON, CCNF, BRCA1, MAD2L1, EZH2, DNA2, CASP3, FBXO43, FBXO5, KNTC1, CDKN2A, SPDL1, TIPIN, WDR76, INTS7, BRIP1, GEN1, ZWILCH, RBBP8, CDK2, TIMELESS, RPS27L, BLM, XRCC3,…	GO_BP	Dengue_Upregulated
GO:0033046	negative regulation of sister chromatid segregation	26/596	51/18986	0.509803921568627	16.2401631793657	19.6191241951492	5.75020074138343e-26	8.01062448109968e-24	7.05886711700863e-24	699/701/991/9319/5347/221150/11130/9212/7272/83540/891/220134/1063/57082/83903/10403/55143/147841/57405/4085/26271/9735/54908/348654/55055/7517	26	BUB1, BUB1B, CDC20, TRIP13, PLK1, SKA3, ZWINT, AURKB, TTK, NUF2, CCNB1, SKA1, CENPF, KNL1, HASPIN, NDC80, CDCA8, SPC24, SPC25, MAD2L1, FBXO5, KNTC1, SPDL1, GEN1, ZWILCH, XRCC3	GO_BP	Dengue_Upregulated
GO:0033048	negative regulation of mitotic sister chromatid segregation	26/596	51/18986	0.509803921568627	16.2401631793657	19.6191241951492	5.75020074138343e-26	8.01062448109968e-24	7.05886711700863e-24	699/701/991/9319/5347/221150/11130/9212/7272/83540/891/220134/1063/57082/83903/10403/55143/147841/57405/4085/26271/9735/54908/348654/55055/7517	26	BUB1, BUB1B, CDC20, TRIP13, PLK1, SKA3, ZWINT, AURKB, TTK, NUF2, CCNB1, SKA1, CENPF, KNL1, HASPIN, NDC80, CDCA8, SPC24, SPC25, MAD2L1, FBXO5, KNTC1, SPDL1, GEN1, ZWILCH, XRCC3	GO_BP	Dengue_Upregulated
GO:0045841	negative regulation of mitotic metaphase/anaphase transition	26/596	51/18986	0.509803921568627	16.2401631793657	19.6191241951492	5.75020074138343e-26	8.01062448109968e-24	7.05886711700863e-24	699/701/991/9319/5347/221150/11130/9212/7272/83540/891/220134/1063/57082/83903/10403/55143/147841/57405/4085/26271/9735/54908/348654/55055/7517	26	BUB1, BUB1B, CDC20, TRIP13, PLK1, SKA3, ZWINT, AURKB, TTK, NUF2, CCNB1, SKA1, CENPF, KNL1, HASPIN, NDC80, CDCA8, SPC24, SPC25, MAD2L1, FBXO5, KNTC1, SPDL1, GEN1, ZWILCH, XRCC3	GO_BP	Dengue_Upregulated
GO:2000816	negative regulation of mitotic sister chromatid separation	26/596	51/18986	0.509803921568627	16.2401631793657	19.6191241951492	5.75020074138343e-26	8.01062448109968e-24	7.05886711700863e-24	699/701/991/9319/5347/221150/11130/9212/7272/83540/891/220134/1063/57082/83903/10403/55143/147841/57405/4085/26271/9735/54908/348654/55055/7517	26	BUB1, BUB1B, CDC20, TRIP13, PLK1, SKA3, ZWINT, AURKB, TTK, NUF2, CCNB1, SKA1, CENPF, KNL1, HASPIN, NDC80, CDCA8, SPC24, SPC25, MAD2L1, FBXO5, KNTC1, SPDL1, GEN1, ZWILCH, XRCC3	GO_BP	Dengue_Upregulated
GO:0033047	regulation of mitotic sister chromatid segregation	27/596	58/18986	0.46551724137931	14.8293797732006	18.9889915931861	1.53480086349004e-25	2.06686516283326e-23	1.82129702467485e-23	699/701/983/991/9319/5347/221150/11130/9212/7272/83540/891/220134/1063/57082/83903/10403/55143/147841/57405/4085/26271/9735/54908/348654/55055/7517	27	BUB1, BUB1B, CDK1, CDC20, TRIP13, PLK1, SKA3, ZWINT, AURKB, TTK, NUF2, CCNB1, SKA1, CENPF, KNL1, HASPIN, NDC80, CDCA8, SPC24, SPC25, MAD2L1, FBXO5, KNTC1, SPDL1, GEN1, ZWILCH, XRCC3	GO_BP	Dengue_Upregulated
GO:1902100	negative regulation of metaphase/anaphase transition of cell cycle	26/596	53/18986	0.490566037735849	15.6273268329745	19.1968843584721	2.12864218080958e-25	2.68741075327209e-23	2.36811442615065e-23	699/701/991/9319/5347/221150/11130/9212/7272/83540/891/220134/1063/57082/83903/10403/55143/147841/57405/4085/26271/9735/54908/348654/55055/7517	26	BUB1, BUB1B, CDC20, TRIP13, PLK1, SKA3, ZWINT, AURKB, TTK, NUF2, CCNB1, SKA1, CENPF, KNL1, HASPIN, NDC80, CDCA8, SPC24, SPC25, MAD2L1, FBXO5, KNTC1, SPDL1, GEN1, ZWILCH, XRCC3	GO_BP	Dengue_Upregulated
GO:1905819	negative regulation of chromosome separation	26/596	53/18986	0.490566037735849	15.6273268329745	19.1968843584721	2.12864218080958e-25	2.68741075327209e-23	2.36811442615065e-23	699/701/991/9319/5347/221150/11130/9212/7272/83540/891/220134/1063/57082/83903/10403/55143/147841/57405/4085/26271/9735/54908/348654/55055/7517	26	BUB1, BUB1B, CDC20, TRIP13, PLK1, SKA3, ZWINT, AURKB, TTK, NUF2, CCNB1, SKA1, CENPF, KNL1, HASPIN, NDC80, CDCA8, SPC24, SPC25, MAD2L1, FBXO5, KNTC1, SPDL1, GEN1, ZWILCH, XRCC3	GO_BP	Dengue_Upregulated
GO:0045839	negative regulation of mitotic nuclear division	27/596	59/18986	0.457627118644068	14.5780343533159	18.8044044649654	2.74786480870837e-25	3.36405267490357e-23	2.96436324818236e-23	699/701/991/9319/5347/221150/11130/9212/7272/83540/891/220134/1063/57082/83903/10403/55143/147841/1111/57405/4085/26271/9735/54908/348654/55055/7517	27	BUB1, BUB1B, CDC20, TRIP13, PLK1, SKA3, ZWINT, AURKB, TTK, NUF2, CCNB1, SKA1, CENPF, KNL1, HASPIN, NDC80, CDCA8, SPC24, CHEK1, SPC25, MAD2L1, FBXO5, KNTC1, SPDL1, GEN1, ZWILCH, XRCC3	GO_BP	Dengue_Upregulated
GO:0051985	negative regulation of chromosome segregation	26/596	54/18986	0.481481481481481	15.3379318916232	18.9942745456953	3.98636466609987e-25	4.73673919148338e-23	4.17395829744575e-23	699/701/991/9319/5347/221150/11130/9212/7272/83540/891/220134/1063/57082/83903/10403/55143/147841/57405/4085/26271/9735/54908/348654/55055/7517	26	BUB1, BUB1B, CDC20, TRIP13, PLK1, SKA3, ZWINT, AURKB, TTK, NUF2, CCNB1, SKA1, CENPF, KNL1, HASPIN, NDC80, CDCA8, SPC24, SPC25, MAD2L1, FBXO5, KNTC1, SPDL1, GEN1, ZWILCH, XRCC3	GO_BP	Dengue_Upregulated
GO:0007094	mitotic spindle assembly checkpoint signaling	25/596	49/18986	0.510204081632653	16.2529105601972	19.245656939357	5.01171268430174e-25	5.47224844448082e-23	4.8220803124633e-23	699/701/991/9319/5347/221150/11130/9212/7272/83540/891/220134/1063/57082/83903/10403/55143/147841/57405/4085/9735/54908/348654/55055/7517	25	BUB1, BUB1B, CDC20, TRIP13, PLK1, SKA3, ZWINT, AURKB, TTK, NUF2, CCNB1, SKA1, CENPF, KNL1, HASPIN, NDC80, CDCA8, SPC24, SPC25, MAD2L1, KNTC1, SPDL1, GEN1, ZWILCH, XRCC3	GO_BP	Dengue_Upregulated
GO:0071173	spindle assembly checkpoint signaling	25/596	49/18986	0.510204081632653	16.2529105601972	19.245656939357	5.01171268430174e-25	5.47224844448082e-23	4.8220803124633e-23	699/701/991/9319/5347/221150/11130/9212/7272/83540/891/220134/1063/57082/83903/10403/55143/147841/57405/4085/9735/54908/348654/55055/7517	25	BUB1, BUB1B, CDC20, TRIP13, PLK1, SKA3, ZWINT, AURKB, TTK, NUF2, CCNB1, SKA1, CENPF, KNL1, HASPIN, NDC80, CDCA8, SPC24, SPC25, MAD2L1, KNTC1, SPDL1, GEN1, ZWILCH, XRCC3	GO_BP	Dengue_Upregulated
GO:0071174	mitotic spindle checkpoint signaling	25/596	49/18986	0.510204081632653	16.2529105601972	19.245656939357	5.01171268430174e-25	5.47224844448082e-23	4.8220803124633e-23	699/701/991/9319/5347/221150/11130/9212/7272/83540/891/220134/1063/57082/83903/10403/55143/147841/57405/4085/9735/54908/348654/55055/7517	25	BUB1, BUB1B, CDC20, TRIP13, PLK1, SKA3, ZWINT, AURKB, TTK, NUF2, CCNB1, SKA1, CENPF, KNL1, HASPIN, NDC80, CDCA8, SPC24, SPC25, MAD2L1, KNTC1, SPDL1, GEN1, ZWILCH, XRCC3	GO_BP	Dengue_Upregulated
GO:0051784	negative regulation of nuclear division	28/596	67/18986	0.417910447761194	13.3128318140839	18.1753936620668	8.1380841479682e-25	8.65206840994514e-23	7.62409988599126e-23	699/701/991/9319/5347/221150/11130/9212/7272/83540/891/220134/1063/57082/83903/10403/55143/147841/1111/57405/4085/286151/26271/9735/54908/348654/55055/7517	28	BUB1, BUB1B, CDC20, TRIP13, PLK1, SKA3, ZWINT, AURKB, TTK, NUF2, CCNB1, SKA1, CENPF, KNL1, HASPIN, NDC80, CDCA8, SPC24, CHEK1, SPC25, MAD2L1, FBXO43, FBXO5, KNTC1, SPDL1, GEN1, ZWILCH, XRCC3	GO_BP	Dengue_Upregulated
GO:0031577	spindle checkpoint signaling	25/596	50/18986	0.5	15.9278523489933	19.0272391386374	9.7331475087399e-25	1.00825425475152e-22	8.88461670028565e-23	699/701/991/9319/5347/221150/11130/9212/7272/83540/891/220134/1063/57082/83903/10403/55143/147841/57405/4085/9735/54908/348654/55055/7517	25	BUB1, BUB1B, CDC20, TRIP13, PLK1, SKA3, ZWINT, AURKB, TTK, NUF2, CCNB1, SKA1, CENPF, KNL1, HASPIN, NDC80, CDCA8, SPC24, SPC25, MAD2L1, KNTC1, SPDL1, GEN1, ZWILCH, XRCC3	GO_BP	Dengue_Upregulated
GO:0044786	cell cycle DNA replication	24/596	45/18986	0.533333333333333	16.9897091722595	19.3322737183033	1.08331682309958e-24	1.09414999133057e-22	9.64151972558624e-23	79733/8318/144455/9837/5888/81620/51053/389643/29980/4173/2237/4171/1763/5111/4175/26271/64785/54962/641/8317/4172/79915/7083/675	24	E2F8, CDC45, E2F7, GINS1, RAD51, CDT1, GMNN, NUGGC, DONSON, MCM4, FEN1, MCM2, DNA2, PCNA, MCM6, FBXO5, GINS3, TIPIN, BLM, CDC7, MCM3, ATAD5, TK1, BRCA2	GO_BP	Dengue_Upregulated
GO:1901991	negative regulation of mitotic cell cycle phase transition	44/596	205/18986	0.214634146341463	6.83732198395809	15.1275567079216	1.89192361398666e-24	1.86423692695271e-22	1.6427434306811e-22	699/701/983/991/9319/51512/5347/221150/11130/90381/9212/7272/83540/9088/891/51514/220134/144455/1063/57082/83903/10403/55143/63967/147841/1111/57405/4582/29980/672/4085/2146/26271/9735/54908/348654/55055/5932/1017/51065/641/7517/580/6347	44	BUB1, BUB1B, CDK1, CDC20, TRIP13, GTSE1, PLK1, SKA3, ZWINT, TICRR, AURKB, TTK, NUF2, PKMYT1, CCNB1, DTL, SKA1, E2F7, CENPF, KNL1, HASPIN, NDC80, CDCA8, CLSPN, SPC24, CHEK1, SPC25, MUC1, DONSON, BRCA1, MAD2L1, EZH2, FBXO5, KNTC1, SPDL1, GEN1, ZWILCH, RBBP8, CDK2, RPS27L, BLM, XRCC3, BARD1, CCL2	GO_BP	Dengue_Upregulated
GO:1903046	meiotic cell cycle process	45/596	222/18986	0.202702702702703	6.45723743878106	14.7239451514716	6.91481796043171e-24	6.65139632384384e-22	5.86113141408021e-22	995/259266/991/9133/9319/7153/5347/221150/11130/993/7272/83540/9088/220134/23397/8438/57082/10403/6790/9232/5888/11144/146956/81930/84057/898/7283/1164/9134/10635/151648/286151/26271/10051/10592/83990/143471/378708/55706/29893/5889/9700/811/675/9985	45	CDC25C, ASPM, CDC20, CCNB2, TRIP13, TOP2A, PLK1, SKA3, ZWINT, CDC25A, TTK, NUF2, PKMYT1, SKA1, NCAPH, RAD54L, KNL1, NDC80, AURKA, PTTG1, RAD51, DMC1, EME1, KIF18A, MND1, CCNE1, TUBG1, CKS2, CCNE2, RAD51AP1, SGO1, FBXO43, FBXO5, SMC4, SMC2, BRIP1, PSMA8, CENPS, NDC1, PSMC3IP, RAD51C, ESPL1, CALR, BRCA2, REC8	GO_BP	Dengue_Upregulated
GO:0051321	meiotic cell cycle	51/596	295/18986	0.172881355932203	5.50725742236378	14.0457413862533	1.36970175828909e-23	1.28688258220649e-21	1.13398564174631e-21	995/259266/991/9156/9133/9319/7153/5347/221150/11130/993/7272/83540/4751/9088/220134/23397/8438/57082/10403/6790/9232/5888/11144/146956/81930/84057/898/7516/7283/1164/9134/10635/151246/151648/286151/26271/10051/10592/83990/143471/378708/5932/1017/55706/29893/5889/9700/811/675/9985	51	CDC25C, ASPM, CDC20, EXO1, CCNB2, TRIP13, TOP2A, PLK1, SKA3, ZWINT, CDC25A, TTK, NUF2, NEK2, PKMYT1, SKA1, NCAPH, RAD54L, KNL1, NDC80, AURKA, PTTG1, RAD51, DMC1, EME1, KIF18A, MND1, CCNE1, XRCC2, TUBG1, CKS2, CCNE2, RAD51AP1, SGO2, SGO1, FBXO43, FBXO5, SMC4, SMC2, BRIP1, PSMA8, CENPS, RBBP8, CDK2, NDC1, PSMC3IP, RAD51C, ESPL1, CALR, BRCA2, REC8	GO_BP	Dengue_Upregulated
GO:0045930	negative regulation of mitotic cell cycle	47/596	256/18986	0.18359375	5.84850828439597	14.0603717037479	5.75709503346412e-23	5.2860599852716e-21	4.65801325434824e-21	699/701/983/991/9319/51512/5347/221150/11130/90381/9212/7272/83540/9088/891/51514/220134/144455/1063/57082/83903/10403/55143/63967/147841/146956/1111/57405/4582/29980/672/4085/2146/26271/9735/54908/54962/348654/55055/5932/1017/51065/641/7517/580/6347/3586	47	BUB1, BUB1B, CDK1, CDC20, TRIP13, GTSE1, PLK1, SKA3, ZWINT, TICRR, AURKB, TTK, NUF2, PKMYT1, CCNB1, DTL, SKA1, E2F7, CENPF, KNL1, HASPIN, NDC80, CDCA8, CLSPN, SPC24, EME1, CHEK1, SPC25, MUC1, DONSON, BRCA1, MAD2L1, EZH2, FBXO5, KNTC1, SPDL1, TIPIN, GEN1, ZWILCH, RBBP8, CDK2, RPS27L, BLM, XRCC3, BARD1, CCL2, IL10	GO_BP	Dengue_Upregulated
GO:0033045	regulation of sister chromatid segregation	32/596	108/18986	0.296296296296296	9.43872731792195	15.8324602573068	1.0015413980753e-22	8.99161610716489e-21	7.92330528255124e-21	699/9787/701/983/991/9319/5347/221150/11130/9212/7272/83540/11065/891/220134/1062/1063/57082/83903/10403/55143/147841/57405/4085/26271/9735/54908/348654/55055/7517/9700/116028	32	BUB1, DLGAP5, BUB1B, CDK1, CDC20, TRIP13, PLK1, SKA3, ZWINT, AURKB, TTK, NUF2, UBE2C, CCNB1, SKA1, CENPE, CENPF, KNL1, HASPIN, NDC80, CDCA8, SPC24, SPC25, MAD2L1, FBXO5, KNTC1, SPDL1, GEN1, ZWILCH, XRCC3, ESPL1, RMI2	GO_BP	Dengue_Upregulated
GO:0030071	regulation of mitotic metaphase/anaphase transition	30/596	93/18986	0.32258064516129	10.2760337735441	16.1432472767773	1.35404365484961e-22	1.18920355773748e-20	1.04791204592709e-20	699/9787/701/991/9319/5347/221150/11130/9212/7272/83540/11065/891/220134/1062/1063/57082/83903/10403/55143/147841/57405/4085/26271/9735/54908/348654/55055/7517/9700	30	BUB1, DLGAP5, BUB1B, CDC20, TRIP13, PLK1, SKA3, ZWINT, AURKB, TTK, NUF2, UBE2C, CCNB1, SKA1, CENPE, CENPF, KNL1, HASPIN, NDC80, CDCA8, SPC24, SPC25, MAD2L1, FBXO5, KNTC1, SPDL1, GEN1, ZWILCH, XRCC3, ESPL1	GO_BP	Dengue_Upregulated
GO:0051310	metaphase chromosome alignment	31/596	103/18986	0.300970873786408	9.58763927803479	15.7323817263804	2.77912226511576e-22	2.38886254278035e-20	2.10503729017279e-20	983/9928/113130/11004/221150/11130/9212/3833/7272/83540/4751/10615/891/220134/1062/1063/57082/10403/55143/147841/81620/81930/57405/29127/151648/1894/90417/9735/54908/79980/55055	31	CDK1, KIF14, CDCA5, KIF2C, SKA3, ZWINT, AURKB, KIFC1, TTK, NUF2, NEK2, SPAG5, CCNB1, SKA1, CENPE, CENPF, KNL1, NDC80, CDCA8, SPC24, CDT1, KIF18A, SPC25, RACGAP1, SGO1, ECT2, KNSTRN, KNTC1, SPDL1, DSN1, ZWILCH	GO_BP	Dengue_Upregulated
GO:1902099	regulation of metaphase/anaphase transition of cell cycle	30/596	96/18986	0.3125	9.95490771812081	15.8350091360706	3.87142744078588e-22	3.25845142932812e-20	2.87130868524953e-20	699/9787/701/991/9319/5347/221150/11130/9212/7272/83540/11065/891/220134/1062/1063/57082/83903/10403/55143/147841/57405/4085/26271/9735/54908/348654/55055/7517/9700	30	BUB1, DLGAP5, BUB1B, CDC20, TRIP13, PLK1, SKA3, ZWINT, AURKB, TTK, NUF2, UBE2C, CCNB1, SKA1, CENPE, CENPF, KNL1, HASPIN, NDC80, CDCA8, SPC24, SPC25, MAD2L1, FBXO5, KNTC1, SPDL1, GEN1, ZWILCH, XRCC3, ESPL1	GO_BP	Dengue_Upregulated
GO:0140013	meiotic nuclear division	41/596	200/18986	0.205	6.53041946308725	14.1544655941944	4.68539020689699e-22	3.86305641548242e-20	3.40407941562312e-20	259266/991/9133/9319/7153/5347/221150/11130/7272/83540/220134/23397/8438/57082/10403/6790/9232/5888/11144/146956/81930/84057/898/1164/9134/10635/151648/286151/26271/10051/10592/83990/143471/378708/55706/29893/5889/9700/811/675/9985	41	ASPM, CDC20, CCNB2, TRIP13, TOP2A, PLK1, SKA3, ZWINT, TTK, NUF2, SKA1, NCAPH, RAD54L, KNL1, NDC80, AURKA, PTTG1, RAD51, DMC1, EME1, KIF18A, MND1, CCNE1, CKS2, CCNE2, RAD51AP1, SGO1, FBXO43, FBXO5, SMC4, SMC2, BRIP1, PSMA8, CENPS, NDC1, PSMC3IP, RAD51C, ESPL1, CALR, BRCA2, REC8	GO_BP	Dengue_Upregulated
GO:0007091	metaphase/anaphase transition of mitotic cell cycle	30/596	97/18986	0.309278350515464	9.852279803501	15.7352657671278	5.44275334939046e-22	4.39774470630749e-20	3.87524038476601e-20	699/9787/701/991/9319/5347/221150/11130/9212/7272/83540/11065/891/220134/1062/1063/57082/83903/10403/55143/147841/57405/4085/26271/9735/54908/348654/55055/7517/9700	30	BUB1, DLGAP5, BUB1B, CDC20, TRIP13, PLK1, SKA3, ZWINT, AURKB, TTK, NUF2, UBE2C, CCNB1, SKA1, CENPE, CENPF, KNL1, HASPIN, NDC80, CDCA8, SPC24, SPC25, MAD2L1, FBXO5, KNTC1, SPDL1, GEN1, ZWILCH, XRCC3, ESPL1	GO_BP	Dengue_Upregulated
GO:0090329	regulation of DNA-templated DNA replication	23/596	50/18986	0.46	14.6536241610738	17.4030909435777	8.60598474142874e-22	6.81728987360237e-20	6.00731483911496e-20	79733/90381/144455/79075/81620/51053/389643/4173/4171/5111/4175/26271/5984/5983/54962/4176/1017/8914/641/4174/8317/4172/5985	23	E2F8, TICRR, E2F7, DSCC1, CDT1, GMNN, NUGGC, MCM4, MCM2, PCNA, MCM6, FBXO5, RFC4, RFC3, TIPIN, MCM7, CDK2, TIMELESS, BLM, MCM5, CDC7, MCM3, RFC5	GO_BP	Dengue_Upregulated
GO:0006310	DNA recombination	53/596	352/18986	0.150568181818182	4.79645553691275	12.9429767207818	1.38429168399324e-21	1.07548815448705e-19	9.47707383656907e-20	9156/9319/7153/5347/8318/10721/8438/51659/5888/11144/29128/146956/1111/84057/55010/84296/9401/7516/4173/10635/2237/4171/672/4175/80119/79000/83990/3329/348654/4176/378708/5932/8914/6119/641/4174/10213/8317/4172/29893/7517/353497/55345/84515/4796/79915/580/5889/116028/3586/675/3149/9985	53	EXO1, TRIP13, TOP2A, PLK1, CDC45, POLQ, RAD54L, GINS2, RAD51, DMC1, UHRF1, EME1, CHEK1, MND1, PARPBP, GINS4, RECQL4, XRCC2, MCM4, RAD51AP1, FEN1, MCM2, BRCA1, MCM6, PIF1, AUNIP, BRIP1, HSPD1, GEN1, MCM7, CENPS, RBBP8, TIMELESS, RPA3, BLM, MCM5, PSMD14, CDC7, MCM3, PSMC3IP, XRCC3, POLN, ZGRF1, MCM8, TONSL, ATAD5, BARD1, RAD51C, RMI2, IL10, BRCA2, HMGB3, REC8	GO_BP	Dengue_Upregulated
GO:0044784	metaphase/anaphase transition of cell cycle	30/596	100/18986	0.3	9.55671140939597	15.4445215208526	1.47222588801732e-21	1.12222501652641e-19	9.88891351196538e-20	699/9787/701/991/9319/5347/221150/11130/9212/7272/83540/11065/891/220134/1062/1063/57082/83903/10403/55143/147841/57405/4085/26271/9735/54908/348654/55055/7517/9700	30	BUB1, DLGAP5, BUB1B, CDC20, TRIP13, PLK1, SKA3, ZWINT, AURKB, TTK, NUF2, UBE2C, CCNB1, SKA1, CENPE, CENPF, KNL1, HASPIN, NDC80, CDCA8, SPC24, SPC25, MAD2L1, FBXO5, KNTC1, SPDL1, GEN1, ZWILCH, XRCC3, ESPL1	GO_BP	Dengue_Upregulated
GO:2001251	negative regulation of chromosome organization	30/596	101/18986	0.297029702970297	9.46209050435245	15.3503196748582	2.03370173877075e-21	1.52151018974701e-19	1.34073670185627e-19	699/701/991/9319/7153/5347/221150/11130/9212/7272/83540/891/220134/1063/57082/83903/10403/55143/147841/57405/4171/4085/26271/9735/80119/54908/348654/55055/7517/9700	30	BUB1, BUB1B, CDC20, TRIP13, TOP2A, PLK1, SKA3, ZWINT, AURKB, TTK, NUF2, CCNB1, SKA1, CENPF, KNL1, HASPIN, NDC80, CDCA8, SPC24, SPC25, MCM2, MAD2L1, FBXO5, KNTC1, PIF1, SPDL1, GEN1, ZWILCH, XRCC3, ESPL1	GO_BP	Dengue_Upregulated
GO:0033260	nuclear DNA replication	21/596	41/18986	0.51219512195122	16.3163365526273	17.674091143189	2.87057895073726e-21	2.10857072017792e-19	1.85804746629539e-19	8318/9837/5888/81620/51053/389643/29980/4173/2237/4171/1763/5111/4175/64785/54962/641/8317/4172/79915/7083/675	21	CDC45, GINS1, RAD51, CDT1, GMNN, NUGGC, DONSON, MCM4, FEN1, MCM2, DNA2, PCNA, MCM6, GINS3, TIPIN, BLM, CDC7, MCM3, ATAD5, TK1, BRCA2	GO_BP	Dengue_Upregulated
GO:0033044	regulation of chromosome organization	45/596	258/18986	0.174418604651163	5.55622756360231	13.2649960709425	4.28123146011226e-21	3.08860269622384e-19	2.72163999964279e-19	699/9787/701/983/991/64151/9319/7153/5347/221150/11130/9212/7272/83540/4751/11065/891/220134/1062/23397/1063/57082/83903/10403/55143/147841/57405/2237/4171/4085/26271/10051/9735/54892/80119/10592/54908/348654/55055/26354/1017/7517/1663/9700/116028	45	BUB1, DLGAP5, BUB1B, CDK1, CDC20, NCAPG, TRIP13, TOP2A, PLK1, SKA3, ZWINT, AURKB, TTK, NUF2, NEK2, UBE2C, CCNB1, SKA1, CENPE, NCAPH, CENPF, KNL1, HASPIN, NDC80, CDCA8, SPC24, SPC25, FEN1, MCM2, MAD2L1, FBXO5, SMC4, KNTC1, NCAPG2, PIF1, SMC2, SPDL1, GEN1, ZWILCH, GNL3, CDK2, XRCC3, DDX11, ESPL1, RMI2	GO_BP	Dengue_Upregulated
GO:0008608	attachment of spindle microtubules to kinetochore	23/596	54/18986	0.425925925925926	13.5681705195128	16.6497709146054	7.69062867805387e-21	5.45090172970835e-19	4.80326984103013e-19	983/11004/221150/9212/83540/4751/10615/891/220134/1062/57082/10403/55143/147841/81620/57405/29127/151648/1894/90417/9735/79980/55055	23	CDK1, KIF2C, SKA3, AURKB, NUF2, NEK2, SPAG5, CCNB1, SKA1, CENPE, KNL1, NDC80, CDCA8, SPC24, CDT1, SPC25, RACGAP1, SGO1, ECT2, KNSTRN, KNTC1, DSN1, ZWILCH	GO_BP	Dengue_Upregulated
GO:0050000	chromosome localization	32/596	123/18986	0.260162601626016	8.2876630108583	14.597316399457	8.2485558123755e-21	5.74554577275811e-19	5.06290667104427e-19	9787/983/9928/113130/11004/221150/11130/9212/3833/7272/83540/4751/10615/891/220134/1062/1063/57082/10403/55143/147841/81620/81930/57405/29127/151648/1894/90417/9735/54908/79980/55055	32	DLGAP5, CDK1, KIF14, CDCA5, KIF2C, SKA3, ZWINT, AURKB, KIFC1, TTK, NUF2, NEK2, SPAG5, CCNB1, SKA1, CENPE, CENPF, KNL1, NDC80, CDCA8, SPC24, CDT1, KIF18A, SPC25, RACGAP1, SGO1, ECT2, KNSTRN, KNTC1, SPDL1, DSN1, ZWILCH	GO_BP	Dengue_Upregulated
GO:0007051	spindle organization	40/596	204/18986	0.196078431372549	6.24621660744835	13.5621314524587	8.48314069622762e-21	5.80879464623044e-19	5.11864082687633e-19	9787/24137/259266/991/9133/5347/221150/22974/9212/3833/7272/83540/4751/10615/891/220134/6491/4605/1062/3832/9493/10403/6790/55143/56992/29128/284403/57405/7283/29127/9055/3925/26271/90417/79000/55726/163786/64946/203068/9700	40	DLGAP5, KIF4A, ASPM, CDC20, CCNB2, PLK1, SKA3, TPX2, AURKB, KIFC1, TTK, NUF2, NEK2, SPAG5, CCNB1, SKA1, STIL, MYBL2, CENPE, KIF11, KIF23, NDC80, AURKA, CDCA8, KIF15, UHRF1, WDR62, SPC25, TUBG1, RACGAP1, PRC1, STMN1, FBXO5, KNSTRN, AUNIP, INTS13, SASS6, CENPH, TUBB, ESPL1	GO_BP	Dengue_Upregulated
GO:0000725	recombinational repair	39/596	194/18986	0.201030927835052	6.40398187227565	13.6196457797121	1.02790542639922e-20	6.92122987108811e-19	6.09890552996873e-19	5347/8318/10721/8438/51659/5888/11144/29128/1111/55010/84296/9401/7516/4173/10635/2237/4171/672/4175/79000/348654/4176/5932/8914/6119/641/4174/10213/8317/4172/7517/353497/55345/84515/4796/5889/116028/675/9985	39	PLK1, CDC45, POLQ, RAD54L, GINS2, RAD51, DMC1, UHRF1, CHEK1, PARPBP, GINS4, RECQL4, XRCC2, MCM4, RAD51AP1, FEN1, MCM2, BRCA1, MCM6, AUNIP, GEN1, MCM7, RBBP8, TIMELESS, RPA3, BLM, MCM5, PSMD14, CDC7, MCM3, XRCC3, POLN, ZGRF1, MCM8, TONSL, RAD51C, RMI2, BRCA2, REC8	GO_BP	Dengue_Upregulated
GO:0051303	establishment of chromosome localization	31/596	115/18986	0.269565217391304	8.58718996206595	14.6916301424464	1.0664849831202e-20	7.06327759312392e-19	6.22407629493097e-19	983/9928/113130/11004/221150/11130/9212/3833/7272/83540/4751/10615/891/220134/1062/1063/57082/10403/55143/147841/81620/81930/57405/29127/151648/1894/90417/9735/54908/79980/55055	31	CDK1, KIF14, CDCA5, KIF2C, SKA3, ZWINT, AURKB, KIFC1, TTK, NUF2, NEK2, SPAG5, CCNB1, SKA1, CENPE, CENPF, KNL1, NDC80, CDCA8, SPC24, CDT1, KIF18A, SPC25, RACGAP1, SGO1, ECT2, KNSTRN, KNTC1, SPDL1, DSN1, ZWILCH	GO_BP	Dengue_Upregulated
GO:0032392	DNA geometric change	27/596	83/18986	0.325301204819277	10.3626991186221	15.3890677651756	1.42933278714311e-20	9.31371687106156e-19	8.20713664875722e-19	7153/8318/10721/9837/79075/51659/5888/84296/9401/4173/4171/1763/4175/5984/5983/80119/64785/83990/4176/641/4174/4172/55345/5985/84515/1663/3149	27	TOP2A, CDC45, POLQ, GINS1, DSCC1, GINS2, RAD51, GINS4, RECQL4, MCM4, MCM2, DNA2, MCM6, RFC4, RFC3, PIF1, GINS3, BRIP1, MCM7, BLM, MCM5, MCM3, ZGRF1, RFC5, MCM8, DDX11, HMGB3	GO_BP	Dengue_Upregulated
GO:0071103	DNA conformation change	28/596	91/18986	0.307692307692308	9.80175529168818	15.1514467582695	1.53363380016901e-20	9.83473103600448e-19	8.66624814063761e-19	7153/8318/10721/9837/79075/51659/5888/84296/9401/4173/4171/7150/1763/4175/5984/5983/80119/64785/83990/4176/641/4174/4172/55345/5985/84515/1663/3149	28	TOP2A, CDC45, POLQ, GINS1, DSCC1, GINS2, RAD51, GINS4, RECQL4, MCM4, MCM2, TOP1, DNA2, MCM6, RFC4, RFC3, PIF1, GINS3, BRIP1, MCM7, BLM, MCM5, MCM3, ZGRF1, RFC5, MCM8, DDX11, HMGB3	GO_BP	Dengue_Upregulated
GO:0032508	DNA duplex unwinding	26/596	77/18986	0.337662337662338	10.7564717162033	15.4433472743665	2.50689156745092e-20	1.5824753019534e-18	1.39445843439458e-18	7153/8318/10721/9837/79075/51659/5888/84296/9401/4173/4171/1763/4175/5984/5983/80119/64785/83990/4176/641/4174/4172/55345/5985/84515/1663	26	TOP2A, CDC45, POLQ, GINS1, DSCC1, GINS2, RAD51, GINS4, RECQL4, MCM4, MCM2, DNA2, MCM6, RFC4, RFC3, PIF1, GINS3, BRIP1, MCM7, BLM, MCM5, MCM3, ZGRF1, RFC5, MCM8, DDX11	GO_BP	Dengue_Upregulated
GO:0000724	double-strand break repair via homologous recombination	38/596	188/18986	0.202127659574468	6.43891903469941	13.4919046045872	2.66641371894476e-20	1.65727868069798e-18	1.46037428299129e-18	5347/8318/10721/8438/51659/5888/11144/29128/1111/55010/84296/9401/7516/4173/10635/2237/4171/672/4175/79000/348654/4176/5932/8914/6119/641/4174/10213/8317/4172/7517/353497/84515/4796/5889/116028/675/9985	38	PLK1, CDC45, POLQ, RAD54L, GINS2, RAD51, DMC1, UHRF1, CHEK1, PARPBP, GINS4, RECQL4, XRCC2, MCM4, RAD51AP1, FEN1, MCM2, BRCA1, MCM6, AUNIP, GEN1, MCM7, RBBP8, TIMELESS, RPA3, BLM, MCM5, PSMD14, CDC7, MCM3, XRCC3, POLN, MCM8, TONSL, RAD51C, RMI2, BRCA2, REC8	GO_BP	Dengue_Upregulated
GO:1902850	microtubule cytoskeleton organization involved in mitosis	36/596	167/18986	0.215568862275449	6.86709801872765	13.7094765883879	2.79881417579966e-20	1.71321352579252e-18	1.50966340391618e-18	9787/983/24137/991/1058/5347/22974/9212/3833/7272/83540/4751/891/6491/4605/1062/3832/9493/10403/6790/51203/55143/56992/29128/284403/57405/7283/29127/4085/9055/3925/54908/55726/163786/64946/9700	36	DLGAP5, CDK1, KIF4A, CDC20, CENPA, PLK1, TPX2, AURKB, KIFC1, TTK, NUF2, NEK2, CCNB1, STIL, MYBL2, CENPE, KIF11, KIF23, NDC80, AURKA, NUSAP1, CDCA8, KIF15, UHRF1, WDR62, SPC25, TUBG1, RACGAP1, MAD2L1, PRC1, STMN1, SPDL1, INTS13, SASS6, CENPH, ESPL1	GO_BP	Dengue_Upregulated
GO:0006302	double-strand break repair	49/596	323/18986	0.151702786377709	4.83259916471004	12.5066644995755	3.58104545791904e-20	2.15931696268551e-18	1.90276445226743e-18	157570/113130/9319/2305/5347/8318/10721/8438/51659/5888/11144/29128/146956/1111/55010/84296/9401/7516/4173/10635/2237/4171/672/1763/4175/79000/83990/348654/4176/5932/8914/6119/2271/641/4174/10213/8317/10038/4172/7517/353497/55345/84515/1663/4796/5889/116028/675/9985	49	ESCO2, CDCA5, TRIP13, FOXM1, PLK1, CDC45, POLQ, RAD54L, GINS2, RAD51, DMC1, UHRF1, EME1, CHEK1, PARPBP, GINS4, RECQL4, XRCC2, MCM4, RAD51AP1, FEN1, MCM2, BRCA1, DNA2, MCM6, AUNIP, BRIP1, GEN1, MCM7, RBBP8, TIMELESS, RPA3, FH, BLM, MCM5, PSMD14, CDC7, PARP2, MCM3, XRCC3, POLN, ZGRF1, MCM8, DDX11, TONSL, RAD51C, RMI2, BRCA2, REC8	GO_BP	Dengue_Upregulated
GO:0061982	meiosis I cell cycle process	32/596	140/18986	0.228571428571429	7.28130393096836	13.4289420088152	5.66621809554517e-19	3.36640016264743e-17	2.9664318264913e-17	995/991/9133/9319/7153/5347/11130/993/9088/8438/57082/10403/6790/9232/5888/11144/146956/84057/898/1164/9134/10635/26271/83990/143471/378708/55706/29893/5889/9700/675/9985	32	CDC25C, CDC20, CCNB2, TRIP13, TOP2A, PLK1, ZWINT, CDC25A, PKMYT1, RAD54L, KNL1, NDC80, AURKA, PTTG1, RAD51, DMC1, EME1, MND1, CCNE1, CKS2, CCNE2, RAD51AP1, FBXO5, BRIP1, PSMA8, CENPS, NDC1, PSMC3IP, RAD51C, ESPL1, BRCA2, REC8	GO_BP	Dengue_Upregulated
GO:0045132	meiotic chromosome segregation	27/596	97/18986	0.278350515463918	8.8670518231509	13.9839853674857	1.37076281878324e-18	8.02591563461488e-17	7.07234149980916e-17	259266/9133/9319/5347/221150/11130/7272/83540/220134/23397/57082/10403/6790/9232/11144/84057/898/9134/151648/26271/10051/10592/83990/55706/29893/9700/9985	27	ASPM, CCNB2, TRIP13, PLK1, SKA3, ZWINT, TTK, NUF2, SKA1, NCAPH, KNL1, NDC80, AURKA, PTTG1, DMC1, MND1, CCNE1, CCNE2, SGO1, FBXO5, SMC4, SMC2, BRIP1, NDC1, PSMC3IP, ESPL1, REC8	GO_BP	Dengue_Upregulated
GO:0007052	mitotic spindle organization	30/596	134/18986	0.223880597014925	7.1318741861164	12.8234382559369	1.34728783856007e-17	7.77577552540382e-16	6.85192100753406e-16	9787/24137/991/5347/22974/9212/3833/7272/83540/4751/891/6491/4605/1062/3832/9493/10403/6790/55143/56992/29128/284403/57405/7283/29127/9055/3925/55726/163786/64946	30	DLGAP5, KIF4A, CDC20, PLK1, TPX2, AURKB, KIFC1, TTK, NUF2, NEK2, CCNB1, STIL, MYBL2, CENPE, KIF11, KIF23, NDC80, AURKA, CDCA8, KIF15, UHRF1, WDR62, SPC25, TUBG1, RACGAP1, PRC1, STMN1, INTS13, SASS6, CENPH	GO_BP	Dengue_Upregulated
GO:0006275	regulation of DNA replication	29/596	127/18986	0.228346456692913	7.27413729324103	12.7712708111953	2.65810244966196e-17	1.51249773192033e-15	1.33279503109811e-15	79733/983/157570/890/90381/993/144455/79075/81620/51053/389643/4173/4171/1763/5111/4175/26271/5984/5983/54962/4176/1017/8914/641/4174/8317/4172/5985/79915	29	E2F8, CDK1, ESCO2, CCNA2, TICRR, CDC25A, E2F7, DSCC1, CDT1, GMNN, NUGGC, MCM4, MCM2, DNA2, PCNA, MCM6, FBXO5, RFC4, RFC3, TIPIN, MCM7, CDK2, TIMELESS, BLM, MCM5, CDC7, MCM3, RFC5, ATAD5	GO_BP	Dengue_Upregulated
GO:0006268	DNA unwinding involved in DNA replication	14/596	21/18986	0.666666666666667	21.2371364653244	16.7039757222678	7.37665543604134e-17	4.13912332800098e-15	3.64734629893155e-15	8318/9837/51659/5888/84296/9401/4173/4171/4175/64785/4176/641/4174/4172	14	CDC45, GINS1, GINS2, RAD51, GINS4, RECQL4, MCM4, MCM2, MCM6, GINS3, MCM7, BLM, MCM5, MCM3	GO_BP	Dengue_Upregulated
GO:0044839	cell cycle G2/M phase transition	31/596	158/18986	0.19620253164557	6.25016990909863	11.9299156543304	2.10326809361797e-16	1.16400042441323e-14	1.02570334428493e-14	983/995/9833/9928/890/9133/2305/5347/90381/993/9212/9088/891/51514/1063/10403/6790/63967/1111/29980/672/6240/26271/8444/5932/1017/641/8317/79915/580/5889	31	CDK1, CDC25C, MELK, KIF14, CCNA2, CCNB2, FOXM1, PLK1, TICRR, CDC25A, AURKB, PKMYT1, CCNB1, DTL, CENPF, NDC80, AURKA, CLSPN, CHEK1, DONSON, BRCA1, RRM1, FBXO5, DYRK3, RBBP8, CDK2, BLM, CDC7, ATAD5, BARD1, RAD51C	GO_BP	Dengue_Upregulated
GO:0006270	DNA replication initiation	17/596	38/18986	0.447368421052632	14.2512363122572	14.7198734125477	3.47815869448741e-16	1.89888663861204e-14	1.67327634491556e-14	90381/8318/81620/51053/898/9134/4173/4171/23594/4175/64785/4176/1017/4174/5557/4172/5558	17	TICRR, CDC45, CDT1, GMNN, CCNE1, CCNE2, MCM4, MCM2, ORC6, MCM6, GINS3, MCM7, CDK2, MCM5, PRIM1, MCM3, PRIM2	GO_BP	Dengue_Upregulated
GO:0045005	DNA-templated DNA replication maintenance of fidelity	20/596	59/18986	0.338983050847458	10.7985439654192	13.5701368179623	5.62339314370096e-16	3.02913444007358e-14	2.66923727887672e-14	9156/10721/5888/146956/29980/672/1763/5111/10293/54962/348654/378708/5932/8914/641/84515/1663/4796/580/675	20	EXO1, POLQ, RAD51, EME1, DONSON, BRCA1, DNA2, PCNA, TRAIP, TIPIN, GEN1, CENPS, RBBP8, TIMELESS, BLM, MCM8, DDX11, TONSL, BARD1, BRCA2	GO_BP	Dengue_Upregulated
GO:0007127	meiosis I	28/596	132/18986	0.212121212121212	6.7572706935123	11.949216493862	7.31976927847044e-16	3.89103524802902e-14	3.42873403044142e-14	9133/9319/7153/5347/11130/8438/57082/10403/6790/9232/5888/11144/146956/84057/898/1164/9134/10635/26271/83990/143471/378708/55706/29893/5889/9700/675/9985	28	CCNB2, TRIP13, TOP2A, PLK1, ZWINT, RAD54L, KNL1, NDC80, AURKA, PTTG1, RAD51, DMC1, EME1, MND1, CCNE1, CKS2, CCNE2, RAD51AP1, FBXO5, BRIP1, PSMA8, CENPS, NDC1, PSMC3IP, RAD51C, ESPL1, BRCA2, REC8	GO_BP	Dengue_Upregulated
GO:0010639	negative regulation of organelle organization	46/596	371/18986	0.123989218328841	3.94976392481774	10.3295228450699	1.56713239621672e-15	8.22235698794226e-14	7.24544328640457e-14	699/701/85477/991/9319/7153/5347/221150/11130/22974/9212/7272/83540/4233/891/220134/81624/1063/57082/83903/10403/55143/3479/147841/1111/57405/347240/4171/899/672/4085/3925/286151/291/26271/9735/80119/54908/348654/55055/23256/8996/7517/5468/9700/578	46	BUB1, BUB1B, SCIN, CDC20, TRIP13, TOP2A, PLK1, SKA3, ZWINT, TPX2, AURKB, TTK, NUF2, MET, CCNB1, SKA1, DIAPH3, CENPF, KNL1, HASPIN, NDC80, CDCA8, IGF1, SPC24, CHEK1, SPC25, KIF24, MCM2, CCNF, BRCA1, MAD2L1, STMN1, FBXO43, SLC25A4, FBXO5, KNTC1, PIF1, SPDL1, GEN1, ZWILCH, SCFD1, NOL3, XRCC3, PPARG, ESPL1, BAK1	GO_BP	Dengue_Upregulated
GO:1902749	regulation of cell cycle G2/M phase transition	26/596	120/18986	0.216666666666667	6.90206935123043	11.6759595634554	4.65606301231877e-15	2.41160186791895e-13	2.12507491331472e-13	983/995/9928/5347/90381/993/9212/9088/891/51514/1063/6790/63967/1111/29980/672/6240/26271/8444/5932/1017/641/8317/79915/580/5889	26	CDK1, CDC25C, KIF14, PLK1, TICRR, CDC25A, AURKB, PKMYT1, CCNB1, DTL, CENPF, AURKA, CLSPN, CHEK1, DONSON, BRCA1, RRM1, FBXO5, DYRK3, RBBP8, CDK2, BLM, CDC7, ATAD5, BARD1, RAD51C	GO_BP	Dengue_Upregulated
GO:0031297	replication fork processing	18/596	51/18986	0.352941176470588	11.243189893407	13.1863689586566	7.23714458227343e-15	3.70102077371957e-13	3.26129553327764e-13	9156/10721/5888/146956/29980/672/1763/5111/10293/54962/348654/378708/5932/641/1663/4796/580/675	18	EXO1, POLQ, RAD51, EME1, DONSON, BRCA1, DNA2, PCNA, TRAIP, TIPIN, GEN1, CENPS, RBBP8, BLM, DDX11, TONSL, BARD1, BRCA2	GO_BP	Dengue_Upregulated
GO:0010389	regulation of G2/M transition of mitotic cell cycle	24/596	107/18986	0.224299065420561	7.14520479207176	11.4756243181977	2.32598893936246e-14	1.17462441437804e-12	1.03506507801629e-12	983/995/9928/5347/90381/993/9212/9088/891/51514/1063/6790/63967/1111/29980/672/6240/26271/5932/1017/641/8317/580/5889	24	CDK1, CDC25C, KIF14, PLK1, TICRR, CDC25A, AURKB, PKMYT1, CCNB1, DTL, CENPF, AURKA, CLSPN, CHEK1, DONSON, BRCA1, RRM1, FBXO5, RBBP8, CDK2, BLM, CDC7, BARD1, RAD51C	GO_BP	Dengue_Upregulated
GO:0000086	G2/M transition of mitotic cell cycle	27/596	141/18986	0.191489361702128	6.10002855918892	10.9426286066185	3.49522700337061e-14	1.74329840661941e-12	1.53617384345671e-12	983/995/9833/9928/890/2305/5347/90381/993/9212/9088/891/51514/1063/6790/63967/1111/29980/672/6240/26271/5932/1017/641/8317/580/5889	27	CDK1, CDC25C, MELK, KIF14, CCNA2, FOXM1, PLK1, TICRR, CDC25A, AURKB, PKMYT1, CCNB1, DTL, CENPF, AURKA, CLSPN, CHEK1, DONSON, BRCA1, RRM1, FBXO5, RBBP8, CDK2, BLM, CDC7, BARD1, RAD51C	GO_BP	Dengue_Upregulated
GO:0000727	double-strand break repair via break-induced replication	10/596	12/18986	0.833333333333333	26.5464205816555	15.9359808341968	5.38274772843651e-14	2.65198790522969e-12	2.33690023332122e-12	8318/51659/84296/4173/4171/4175/4176/4174/8317/4172	10	CDC45, GINS2, GINS4, MCM4, MCM2, MCM6, MCM7, MCM5, CDC7, MCM3	GO_BP	Dengue_Upregulated
GO:0051225	spindle assembly	26/596	134/18986	0.194029850746269	6.18095762796754	10.8348097551143	7.54553068238375e-14	3.67276433214824e-12	3.23639629268508e-12	24137/259266/991/9133/5347/221150/22974/9212/3833/4751/10615/220134/6491/4605/3832/9493/10403/6790/55143/56992/29128/29127/9055/26271/163786/203068	26	KIF4A, ASPM, CDC20, CCNB2, PLK1, SKA3, TPX2, AURKB, KIFC1, NEK2, SPAG5, SKA1, STIL, MYBL2, KIF11, KIF23, NDC80, AURKA, CDCA8, KIF15, UHRF1, RACGAP1, PRC1, FBXO5, SASS6, TUBB	GO_BP	Dengue_Upregulated
GO:0045931	positive regulation of mitotic cell cycle	26/596	136/18986	0.191176470588235	6.09006119226214	10.7244331475499	1.08946636912494e-13	5.23981444198186e-12	4.61726223105333e-12	6241/9787/983/995/991/113130/221150/993/11065/891/51514/220134/6491/6790/898/9134/4921/6240/26271/163786/440/8317/5889/9700/675/5641	26	RRM2, DLGAP5, CDK1, CDC25C, CDC20, CDCA5, SKA3, CDC25A, UBE2C, CCNB1, DTL, SKA1, STIL, AURKA, CCNE1, CCNE2, DDR2, RRM1, FBXO5, SASS6, ASNS, CDC7, RAD51C, ESPL1, BRCA2, LGMN	GO_BP	Dengue_Upregulated
GO:1901989	positive regulation of cell cycle phase transition	25/596	125/18986	0.2	6.37114093959732	10.846178897576	1.10492586639362e-13	5.25164764732967e-12	4.62768951101328e-12	6241/9787/983/995/991/113130/221150/993/11065/891/51514/220134/6491/898/9134/4921/2146/6240/26271/8444/163786/8317/79915/5889/9700	25	RRM2, DLGAP5, CDK1, CDC25C, CDC20, CDCA5, SKA3, CDC25A, UBE2C, CCNB1, DTL, SKA1, STIL, CCNE1, CCNE2, DDR2, EZH2, RRM1, FBXO5, DYRK3, SASS6, CDC7, ATAD5, RAD51C, ESPL1	GO_BP	Dengue_Upregulated
GO:0031570	DNA integrity checkpoint signaling	26/596	140/18986	0.185714285714286	5.91605944391179	10.5101548833989	2.22522211835935e-13	1.045336902113e-11	9.21138458297592e-12	983/51512/5347/90381/8318/51514/144455/63967/5888/81620/146956/1111/4582/29980/672/1763/54962/79968/25896/83990/1017/8914/51065/641/580/675	26	CDK1, GTSE1, PLK1, TICRR, CDC45, DTL, E2F7, CLSPN, RAD51, CDT1, EME1, CHEK1, MUC1, DONSON, BRCA1, DNA2, TIPIN, WDR76, INTS7, BRIP1, CDK2, TIMELESS, RPS27L, BLM, BARD1, BRCA2	GO_BP	Dengue_Upregulated
GO:1901976	regulation of cell cycle checkpoint	16/596	48/18986	0.333333333333333	10.6185682326622	12.0116192900772	6.47497830210291e-13	3.00677153339031e-11	2.64953135120533e-11	221150/11130/9212/891/220134/57082/10403/55143/5888/672/4085/79968/348654/7517/580/675	16	SKA3, ZWINT, AURKB, CCNB1, SKA1, KNL1, NDC80, CDCA8, RAD51, BRCA1, MAD2L1, WDR76, GEN1, XRCC3, BARD1, BRCA2	GO_BP	Dengue_Upregulated
GO:1901992	positive regulation of mitotic cell cycle phase transition	22/596	105/18986	0.20952380952381	6.67452860338766	10.4966208166561	1.23970824718301e-12	5.69138786206745e-11	5.01518336360399e-11	6241/9787/983/995/991/113130/221150/993/11065/891/51514/220134/6491/898/9134/4921/6240/26271/163786/8317/5889/9700	22	RRM2, DLGAP5, CDK1, CDC25C, CDC20, CDCA5, SKA3, CDC25A, UBE2C, CCNB1, DTL, SKA1, STIL, CCNE1, CCNE2, DDR2, RRM1, FBXO5, SASS6, CDC7, RAD51C, ESPL1	GO_BP	Dengue_Upregulated
GO:0140694	non-membrane-bounded organelle assembly	44/596	425/18986	0.103529411764706	3.29800236873273	8.62545110548781	3.82599400466733e-12	1.73674334593888e-10	1.53039760186693e-10	9787/24137/259266/991/1058/9133/54443/5347/221150/22974/9212/3833/4751/10615/220134/6491/4605/1062/81624/3832/9493/1063/10403/6790/55143/56992/29128/284403/387103/29127/10733/672/9055/26271/9735/163786/1017/51065/1965/4629/51154/64946/6713/203068	44	DLGAP5, KIF4A, ASPM, CDC20, CENPA, CCNB2, ANLN, PLK1, SKA3, TPX2, AURKB, KIFC1, NEK2, SPAG5, SKA1, STIL, MYBL2, CENPE, DIAPH3, KIF11, KIF23, CENPF, NDC80, AURKA, CDCA8, KIF15, UHRF1, WDR62, CENPW, RACGAP1, PLK4, BRCA1, PRC1, FBXO5, KNTC1, SASS6, CDK2, RPS27L, EIF2S1, MYH11, MRTO4, CENPH, SQLE, TUBB	GO_BP	Dengue_Upregulated
GO:1905820	positive regulation of chromosome separation	13/596	32/18986	0.40625	12.941380033557	12.1707302515695	5.07305930203109e-12	2.27723995335618e-10	2.00667679058119e-10	9787/991/64151/221150/9212/11065/220134/23397/55143/10051/54892/10592/9700	13	DLGAP5, CDC20, NCAPG, SKA3, AURKB, UBE2C, SKA1, NCAPH, CDCA8, SMC4, NCAPG2, SMC2, ESPL1	GO_BP	Dengue_Upregulated
GO:0030174	regulation of DNA-templated DNA replication initiation	10/596	16/18986	0.625	19.9098154362416	13.6223232594979	5.82842875440719e-12	2.58756617228627e-10	2.2801325676582e-10	90381/81620/51053/4173/4171/4175/4176/1017/4174/4172	10	TICRR, CDT1, GMNN, MCM4, MCM2, MCM6, MCM7, CDK2, MCM5, MCM3	GO_BP	Dengue_Upregulated
GO:0007080	mitotic metaphase chromosome alignment	17/596	63/18986	0.26984126984127	8.5959838073932	10.8716853953017	5.89855815979342e-12	2.59023640930059e-10	2.28248554878963e-10	983/9928/113130/11004/221150/9212/3833/7272/83540/891/220134/1062/10403/55143/81620/81930/54908	17	CDK1, KIF14, CDCA5, KIF2C, SKA3, AURKB, KIFC1, TTK, NUF2, CCNB1, SKA1, CENPE, NDC80, CDCA8, CDT1, KIF18A, SPDL1	GO_BP	Dengue_Upregulated
GO:0051383	kinetochore organization	11/596	21/18986	0.523809523809524	16.6863215084692	12.9476783485709	7.06147335548271e-12	3.06756476947851e-10	2.70310162855037e-10	9787/1058/83540/1062/1063/10403/387103/10051/9735/10592/64946	11	DLGAP5, CENPA, NUF2, CENPE, CENPF, NDC80, CENPW, SMC4, KNTC1, SMC2, CENPH	GO_BP	Dengue_Upregulated
GO:1902969	mitotic DNA replication	10/596	17/18986	0.588235294117647	18.738649822345	13.1722622568259	1.37578438096737e-11	5.91294563734914e-10	5.21041744281261e-10	8318/9837/5888/4173/4171/4175/64785/4172/7083/675	10	CDC45, GINS1, RAD51, MCM4, MCM2, MCM6, GINS3, MCM3, TK1, BRCA2	GO_BP	Dengue_Upregulated
GO:0035825	homologous recombination	17/596	68/18986	0.25	7.96392617449664	10.3563941383061	2.26216575570163e-11	9.62015752951009e-10	8.47716851610295e-10	9319/7153/8438/5888/11144/29128/146956/84057/10635/672/83990/378708/5932/29893/580/5889/9985	17	TRIP13, TOP2A, RAD54L, RAD51, DMC1, UHRF1, EME1, MND1, RAD51AP1, BRCA1, BRIP1, CENPS, RBBP8, PSMC3IP, BARD1, RAD51C, REC8	GO_BP	Dengue_Upregulated
GO:0051988	regulation of attachment of spindle microtubules to kinetochore	11/596	23/18986	0.478260869565217	15.2353370294718	12.2974683996026	2.55630937350888e-11	1.07578019468499e-09	9.47964726009544e-10	983/9212/4751/10615/891/55143/29127/1894/90417/9735/55055	11	CDK1, AURKB, NEK2, SPAG5, CCNB1, CDCA8, RACGAP1, ECT2, KNSTRN, KNTC1, ZWILCH	GO_BP	Dengue_Upregulated
GO:0034508	centromere complex assembly	12/596	30/18986	0.4	12.7422818791946	11.5871690990841	4.23422864095734e-11	1.7635344030379e-09	1.554005563073e-09	9787/1058/1062/1063/11339/387103/2491/55839/9735/401541/64946/4678	12	DLGAP5, CENPA, CENPE, CENPF, OIP5, CENPW, CENPI, CENPN, KNTC1, CENPP, CENPH, NASP	GO_BP	Dengue_Upregulated
GO:0090231	regulation of spindle checkpoint	11/596	25/18986	0.44	14.0165100671141	11.7238839210695	7.95871706109064e-11	3.28094050273533e-09	2.89112578953905e-09	221150/11130/9212/891/220134/57082/10403/55143/4085/348654/7517	11	SKA3, ZWINT, AURKB, CCNB1, SKA1, KNL1, NDC80, CDCA8, MAD2L1, GEN1, XRCC3	GO_BP	Dengue_Upregulated
GO:0044771	meiotic cell cycle phase transition	9/596	15/18986	0.6	19.1134228187919	12.6339341339671	1.17939483395468e-10	4.81288396886558e-09	4.24105617058452e-09	995/991/9133/11130/993/7272/9088/57082/10403	9	CDC25C, CDC20, CCNB2, ZWINT, CDC25A, TTK, PKMYT1, KNL1, NDC80	GO_BP	Dengue_Upregulated
GO:0000077	DNA damage checkpoint signaling	22/596	131/18986	0.16793893129771	5.3498130027153	8.9935371426017	1.23757162881039e-10	4.99978938039398e-09	4.405754998565e-09	983/51512/5347/90381/51514/144455/63967/5888/146956/1111/4582/29980/672/54962/79968/25896/83990/1017/51065/641/580/675	22	CDK1, GTSE1, PLK1, TICRR, DTL, E2F7, CLSPN, RAD51, EME1, CHEK1, MUC1, DONSON, BRCA1, TIPIN, WDR76, INTS7, BRIP1, CDK2, RPS27L, BLM, BARD1, BRCA2	GO_BP	Dengue_Upregulated
GO:0007062	sister chromatid cohesion	15/596	59/18986	0.254237288135593	8.09890797406438	9.83137421296001	2.64590781887619e-10	1.05836312755048e-08	9.32617013386064e-09	699/701/157570/991/113130/5347/79075/83903/2237/151246/151648/1663/5889/9700/9985	15	BUB1, BUB1B, ESCO2, CDC20, CDCA5, PLK1, DSCC1, HASPIN, FEN1, SGO2, SGO1, DDX11, RAD51C, ESPL1, REC8	GO_BP	Dengue_Upregulated
GO:0051656	establishment of organelle localization	44/596	488/18986	0.0901639344262295	2.87223566949059	7.54302599713013	3.59705777411879e-10	1.4247170007294e-08	1.25544369371205e-08	6382/7345/983/1058/9928/113130/11004/5347/221150/11130/9212/3833/7272/83540/4751/10615/891/220134/1062/1063/57082/10403/51203/55143/147841/81620/81930/57405/29127/4085/10497/151648/1894/90417/9735/54908/79980/51566/22820/55055/51128/54732/9700/4001	44	SDC1, UCHL1, CDK1, CENPA, KIF14, CDCA5, KIF2C, PLK1, SKA3, ZWINT, AURKB, KIFC1, TTK, NUF2, NEK2, SPAG5, CCNB1, SKA1, CENPE, CENPF, KNL1, NDC80, NUSAP1, CDCA8, SPC24, CDT1, KIF18A, SPC25, RACGAP1, MAD2L1, UNC13B, SGO1, ECT2, KNSTRN, KNTC1, SPDL1, DSN1, ARMCX3, COPG1, ZWILCH, SAR1B, TMED9, ESPL1, LMNB1	GO_BP	Dengue_Upregulated
GO:0042770	signal transduction in response to DNA damage	26/596	194/18986	0.134020618556701	4.26932124818377	8.23966445350018	4.52518982713706e-10	1.77492882540133e-08	1.56404619268038e-08	983/51512/2305/5347/90381/51514/144455/63967/5888/146956/1111/4582/29980/672/1029/54962/79968/25896/83990/8444/1017/51065/641/79915/580/675	26	CDK1, GTSE1, FOXM1, PLK1, TICRR, DTL, E2F7, CLSPN, RAD51, EME1, CHEK1, MUC1, DONSON, BRCA1, CDKN2A, TIPIN, WDR76, INTS7, BRIP1, DYRK3, CDK2, RPS27L, BLM, ATAD5, BARD1, BRCA2	GO_BP	Dengue_Upregulated
GO:0007098	centrosome cycle	22/596	143/18986	0.153846153846154	4.90087764584409	8.42932675512082	7.06419438567367e-10	2.74416781905016e-08	2.41812807817291e-08	983/5347/4751/9768/6491/3832/10403/6790/56992/1111/284403/7516/10733/899/672/151648/348654/163786/1017/6566/7517/675	22	CDK1, PLK1, NEK2, PCLAF, STIL, KIF11, NDC80, AURKA, KIF15, CHEK1, WDR62, XRCC2, PLK4, CCNF, BRCA1, SGO1, GEN1, SASS6, CDK2, SLC16A1, XRCC3, BRCA2	GO_BP	Dengue_Upregulated
GO:0051984	positive regulation of chromosome segregation	11/596	30/18986	0.366666666666667	11.6804250559284	10.5393391545482	8.45439441929985e-10	3.25292890037823e-08	2.86644229835309e-08	983/64151/221150/9212/891/220134/23397/55143/10051/54892/10592	11	CDK1, NCAPG, SKA3, AURKB, CCNB1, SKA1, NCAPH, CDCA8, SMC4, NCAPG2, SMC2	GO_BP	Dengue_Upregulated
GO:0090266	regulation of mitotic cell cycle spindle assembly checkpoint	10/596	24/18986	0.416666666666667	13.2732102908277	10.830768950632	1.13714609983207e-09	4.2935235918893e-08	3.78340197701136e-08	221150/9212/891/220134/57082/10403/55143/4085/348654/7517	10	SKA3, AURKB, CCNB1, SKA1, KNL1, NDC80, CDCA8, MAD2L1, GEN1, XRCC3	GO_BP	Dengue_Upregulated
GO:1903504	regulation of mitotic spindle checkpoint	10/596	24/18986	0.416666666666667	13.2732102908277	10.830768950632	1.13714609983207e-09	4.2935235918893e-08	3.78340197701136e-08	221150/9212/891/220134/57082/10403/55143/4085/348654/7517	10	SKA3, AURKB, CCNB1, SKA1, KNL1, NDC80, CDCA8, MAD2L1, GEN1, XRCC3	GO_BP	Dengue_Upregulated
GO:1902751	positive regulation of cell cycle G2/M phase transition	11/596	31/18986	0.354838709677419	11.3036371508985	10.3358708694676	1.27351149374662e-09	4.76387632845957e-08	4.19787122012774e-08	983/995/993/891/51514/6240/26271/8444/8317/79915/5889	11	CDK1, CDC25C, CDC25A, CCNB1, DTL, RRM1, FBXO5, DYRK3, CDC7, ATAD5, RAD51C	GO_BP	Dengue_Upregulated
GO:0051315	attachment of mitotic spindle microtubules to kinetochore	10/596	26/18986	0.384615384615385	12.2521941146102	10.3357569743115	2.9097629862972e-09	1.07848096005878e-07	9.50344608368626e-08	983/11004/221150/9212/83540/220134/1062/10403/55143/81620	10	CDK1, KIF2C, SKA3, AURKB, NUF2, SKA1, CENPE, NDC80, CDCA8, CDT1	GO_BP	Dengue_Upregulated
GO:0031055	chromatin remodeling at centromere	7/596	10/18986	0.7	22.2989932885906	12.1281429404401	3.20729029792037e-09	1.16733809041426e-07	1.0286444559096e-07	1058/11339/387103/2491/55839/401541/4678	7	CENPA, OIP5, CENPW, CENPI, CENPN, CENPP, NASP	GO_BP	Dengue_Upregulated
GO:0034080	CENP-A containing chromatin assembly	7/596	10/18986	0.7	22.2989932885906	12.1281429404401	3.20729029792037e-09	1.16733809041426e-07	1.0286444559096e-07	1058/11339/387103/2491/55839/401541/4678	7	CENPA, OIP5, CENPW, CENPI, CENPN, CENPP, NASP	GO_BP	Dengue_Upregulated
GO:0031023	microtubule organizing center organization	22/596	156/18986	0.141025641025641	4.49247117535708	7.88510599299266	3.79885886028455e-09	1.37030266031693e-07	1.20749442344759e-07	983/5347/4751/9768/6491/3832/10403/6790/56992/1111/284403/7516/10733/899/672/151648/348654/163786/1017/6566/7517/675	22	CDK1, PLK1, NEK2, PCLAF, STIL, KIF11, NDC80, AURKA, KIF15, CHEK1, WDR62, XRCC2, PLK4, CCNF, BRCA1, SGO1, GEN1, SASS6, CDK2, SLC16A1, XRCC3, BRCA2	GO_BP	Dengue_Upregulated
GO:0006271	DNA strand elongation involved in DNA replication	8/596	15/18986	0.533333333333333	16.9897091722595	11.1526647682533	4.7685054110826e-09	1.70484618236936e-07	1.50229020030567e-07	9837/4173/1763/5111/5984/5983/4176/4172	8	GINS1, MCM4, DNA2, PCNA, RFC4, RFC3, MCM7, MCM3	GO_BP	Dengue_Upregulated
GO:0000281	mitotic cytokinesis	17/596	94/18986	0.180851063829787	5.76113808367842	8.330542828721	4.96561805200728e-09	1.75974534474644e-07	1.55066668992508e-07	24137/1058/55165/54443/5347/10112/9212/9493/51203/55143/11113/128239/29127/3925/1894/9585/9700	17	KIF4A, CENPA, CEP55, ANLN, PLK1, KIF20A, AURKB, KIF23, NUSAP1, CDCA8, CIT, IQGAP3, RACGAP1, STMN1, ECT2, KIF20B, ESPL1	GO_BP	Dengue_Upregulated
GO:0000212	meiotic spindle organization	9/596	22/18986	0.409090909090909	13.0318791946309	10.1652343615696	9.6236409622898e-09	3.38082691196964e-07	2.9791445065871e-07	259266/9133/221150/220134/10403/6790/7283/26271/9700	9	ASPM, CCNB2, SKA3, SKA1, NDC80, AURKA, TUBG1, FBXO5, ESPL1	GO_BP	Dengue_Upregulated
GO:0044773	mitotic DNA damage checkpoint signaling	16/596	87/18986	0.183908045977011	5.85852040422742	8.17677054353115	1.09322614546232e-08	3.80744278247221e-07	3.35507334297056e-07	983/51512/5347/90381/51514/144455/63967/146956/1111/4582/29980/672/54962/1017/51065/641	16	CDK1, GTSE1, PLK1, TICRR, DTL, E2F7, CLSPN, EME1, CHEK1, MUC1, DONSON, BRCA1, TIPIN, CDK2, RPS27L, BLM	GO_BP	Dengue_Upregulated
GO:0090307	mitotic spindle assembly	15/596	76/18986	0.197368421052632	6.28731013776051	8.31444726805401	1.15044136786435e-08	3.97246421040339e-07	3.50048826461289e-07	24137/991/5347/22974/9212/3833/4751/4605/3832/9493/55143/56992/29128/29127/9055	15	KIF4A, CDC20, PLK1, TPX2, AURKB, KIFC1, NEK2, MYBL2, KIF11, KIF23, CDCA8, KIF15, UHRF1, RACGAP1, PRC1	GO_BP	Dengue_Upregulated
GO:0045143	homologous chromosome segregation	14/596	68/18986	0.205882352941176	6.55852743782077	8.26635715718534	2.00340577879107e-08	6.85911809009825e-07	6.04417336652222e-07	9319/5347/11130/57082/9232/11144/84057/898/9134/83990/55706/29893/9700/9985	14	TRIP13, PLK1, ZWINT, KNL1, PTTG1, DMC1, MND1, CCNE1, CCNE2, BRIP1, NDC1, PSMC3IP, ESPL1, REC8	GO_BP	Dengue_Upregulated
GO:0044774	mitotic DNA integrity checkpoint signaling	16/596	91/18986	0.175824175824176	5.60100302382182	7.92022159669726	2.14013912364863e-08	7.26568240297517e-07	6.40243300856228e-07	983/51512/5347/90381/51514/144455/63967/146956/1111/4582/29980/672/54962/1017/51065/641	16	CDK1, GTSE1, PLK1, TICRR, DTL, E2F7, CLSPN, EME1, CHEK1, MUC1, DONSON, BRCA1, TIPIN, CDK2, RPS27L, BLM	GO_BP	Dengue_Upregulated
GO:0051445	regulation of meiotic cell cycle	14/596	70/18986	0.2	6.37114093959732	8.10472870141098	2.96528457667516e-08	9.98312474147305e-07	8.79701091080299e-07	995/259266/991/9319/11130/993/7272/9088/57082/10635/286151/26271/143471/811	14	CDC25C, ASPM, CDC20, TRIP13, ZWINT, CDC25A, TTK, PKMYT1, KNL1, RAD51AP1, FBXO43, FBXO5, PSMA8, CALR	GO_BP	Dengue_Upregulated
GO:0007131	reciprocal meiotic recombination	13/596	60/18986	0.216666666666667	6.90206935123043	8.24305279845239	3.36492833303295e-08	1.11428774306993e-06	9.81897120130927e-07	9319/7153/8438/5888/11144/146956/84057/10635/83990/378708/29893/5889/9985	13	TRIP13, TOP2A, RAD54L, RAD51, DMC1, EME1, MND1, RAD51AP1, BRIP1, CENPS, PSMC3IP, RAD51C, REC8	GO_BP	Dengue_Upregulated
GO:0140527	reciprocal homologous recombination	13/596	60/18986	0.216666666666667	6.90206935123043	8.24305279845239	3.36492833303295e-08	1.11428774306993e-06	9.81897120130927e-07	9319/7153/8438/5888/11144/146956/84057/10635/83990/378708/29893/5889/9985	13	TRIP13, TOP2A, RAD54L, RAD51, DMC1, EME1, MND1, RAD51AP1, BRIP1, CENPS, PSMC3IP, RAD51C, REC8	GO_BP	Dengue_Upregulated
GO:0007143	female meiotic nuclear division	11/596	41/18986	0.268292682926829	8.54665247994762	8.70836334121218	3.57175727616148e-08	1.17316255249532e-06	1.03377690269389e-06	9133/9319/7153/5347/221150/7272/220134/23397/10403/6790/26271	11	CCNB2, TRIP13, TOP2A, PLK1, SKA3, TTK, SKA1, NCAPH, NDC80, AURKA, FBXO5	GO_BP	Dengue_Upregulated
GO:0000910	cytokinesis	23/596	192/18986	0.119791666666667	3.81604795861298	7.06022620610782	3.96381122843787e-08	1.29143527120073e-06	1.13799741719668e-06	79733/24137/1058/55165/9928/54443/5347/10112/9212/144455/9493/6790/51203/55143/11113/128239/29127/9055/3925/1894/9585/9700/675	23	E2F8, KIF4A, CENPA, CEP55, KIF14, ANLN, PLK1, KIF20A, AURKB, E2F7, KIF23, AURKA, NUSAP1, CDCA8, CIT, IQGAP3, RACGAP1, PRC1, STMN1, ECT2, KIF20B, ESPL1, BRCA2	GO_BP	Dengue_Upregulated
GO:0000082	G1/S transition of mitotic cell cycle	27/596	256/18986	0.10546875	3.35978135486577	6.84321878870834	4.05612060973741e-08	1.31093818106713e-06	1.15518314965321e-06	6241/983/9928/890/9133/51512/993/891/6491/144455/898/128239/4582/9134/899/4921/2146/6240/1029/163786/5932/1017/1031/51065/8317/6347/11040	27	RRM2, CDK1, KIF14, CCNA2, CCNB2, GTSE1, CDC25A, CCNB1, STIL, E2F7, CCNE1, IQGAP3, MUC1, CCNE2, CCNF, DDR2, EZH2, RRM1, CDKN2A, SASS6, RBBP8, CDK2, CDKN2C, RPS27L, CDC7, CCL2, PIM2	GO_BP	Dengue_Upregulated
GO:0090232	positive regulation of spindle checkpoint	7/596	13/18986	0.538461538461538	17.1530717604543	10.488088932031	4.22341172355377e-08	1.35417328279026e-06	1.19328140760726e-06	9212/57082/10403/55143/4085/348654/7517	7	AURKB, KNL1, NDC80, CDCA8, MAD2L1, GEN1, XRCC3	GO_BP	Dengue_Upregulated
GO:0034502	protein localization to chromosome	18/596	126/18986	0.142857142857143	4.55081495685523	7.19913031325782	8.11703408064346e-08	2.56332189297793e-06	2.25876879678253e-06	701/983/157570/1058/5347/9212/7272/57082/83903/2146/9735/54908/55055/26354/7443/84515/4796/675	18	BUB1B, CDK1, ESCO2, CENPA, PLK1, AURKB, TTK, KNL1, HASPIN, EZH2, KNTC1, SPDL1, ZWILCH, GNL3, VRK1, MCM8, TONSL, BRCA2	GO_BP	Dengue_Upregulated
GO:0000076	DNA replication checkpoint signaling	8/596	20/18986	0.4	12.7422818791946	9.45838945362442	8.12141589854393e-08	2.56332189297793e-06	2.25876879678253e-06	90381/8318/63967/81620/29980/1763/54962/8914	8	TICRR, CDC45, CLSPN, CDT1, DONSON, DNA2, TIPIN, TIMELESS	GO_BP	Dengue_Upregulated
GO:0051231	spindle elongation	7/596	14/18986	0.5	15.9278523489933	10.0587116065945	8.21800308880923e-08	2.57370019215421e-06	2.26791403071014e-06	24137/9212/3832/9493/55143/29127/9055	7	KIF4A, AURKB, KIF11, KIF23, CDCA8, RACGAP1, PRC1	GO_BP	Dengue_Upregulated
GO:0070192	chromosome organization involved in meiotic cell cycle	13/596	66/18986	0.196969696969697	6.27460850111857	7.72750328081137	1.12053498229727e-07	3.48120213445029e-06	3.06759396006016e-06	9319/23397/5888/11144/84057/898/9134/10051/10592/83990/55706/29893/9985	13	TRIP13, NCAPH, RAD51, DMC1, MND1, CCNE1, CCNE2, SMC4, SMC2, BRIP1, NDC1, PSMC3IP, REC8	GO_BP	Dengue_Upregulated
GO:0010971	positive regulation of G2/M transition of mitotic cell cycle	9/596	28/18986	0.321428571428571	10.2393336529243	8.8076687531674	1.12880564260641e-07	3.48120213445029e-06	3.06759396006016e-06	983/995/993/891/51514/6240/26271/8317/5889	9	CDK1, CDC25C, CDC25A, CCNB1, DTL, RRM1, FBXO5, CDC7, RAD51C	GO_BP	Dengue_Upregulated
GO:1901970	positive regulation of mitotic sister chromatid separation	8/596	21/18986	0.380952380952381	12.1355065516139	9.19138097487408	1.27592692418712e-07	3.90510967705754e-06	3.44113625008041e-06	9787/991/221150/9212/11065/220134/55143/9700	8	DLGAP5, CDC20, SKA3, AURKB, UBE2C, SKA1, CDCA8, ESPL1	GO_BP	Dengue_Upregulated
GO:0034501	protein localization to kinetochore	7/596	15/18986	0.466666666666667	14.8659955257271	9.67139540253951	1.49915115680476e-07	4.48634864703055e-06	3.95331712461108e-06	983/9212/7272/57082/9735/54908/55055	7	CDK1, AURKB, TTK, KNL1, KNTC1, SPDL1, ZWILCH	GO_BP	Dengue_Upregulated
GO:0090306	meiotic spindle assembly	7/596	15/18986	0.466666666666667	14.8659955257271	9.67139540253951	1.49915115680476e-07	4.48634864703055e-06	3.95331712461108e-06	259266/9133/221150/220134/10403/6790/26271	7	ASPM, CCNB2, SKA3, SKA1, NDC80, AURKA, FBXO5	GO_BP	Dengue_Upregulated
GO:1903083	protein localization to condensed chromosome	7/596	15/18986	0.466666666666667	14.8659955257271	9.67139540253951	1.49915115680476e-07	4.48634864703055e-06	3.95331712461108e-06	983/9212/7272/57082/9735/54908/55055	7	CDK1, AURKB, TTK, KNL1, KNTC1, SPDL1, ZWILCH	GO_BP	Dengue_Upregulated
GO:0065004	protein-DNA complex assembly	25/596	242/18986	0.103305785123967	3.29087858450275	6.45678289185814	1.92367145378941e-07	5.71443578919797e-06	5.03549292315464e-06	9787/1058/8318/1062/1063/5888/11339/81620/11144/51053/387103/2491/4171/55839/29028/9735/10036/8208/5706/55723/401541/64946/8520/4678/5889	25	DLGAP5, CENPA, CDC45, CENPE, CENPF, RAD51, OIP5, CDT1, DMC1, GMNN, CENPW, CENPI, MCM2, CENPN, ATAD2, KNTC1, CHAF1A, CHAF1B, PSMC6, ASF1B, CENPP, CENPH, HAT1, NASP, RAD51C	GO_BP	Dengue_Upregulated
GO:0034976	response to endoplasmic reticulum stress	27/596	277/18986	0.0974729241877256	3.10506868897342	6.35357900434619	2.05634342633791e-07	6.06396163679209e-06	5.34349094727224e-06	168620/857/79094/9601/7873/91319/7494/10130/4121/27248/55829/11153/55757/192683/746/10952/10525/5706/55741/7466/6400/1965/578/811/23753/51465/3309	27	BHLHA15, CAV1, CHAC1, PDIA4, MANF, DERL3, XBP1, PDIA6, MAN1A1, ERLEC1, SELENOS, FICD, UGGT2, SCAMP5, TMEM258, SEC61B, HYOU1, PSMC6, EDEM2, WFS1, SEL1L, EIF2S1, BAK1, CALR, SDF2L1, UBE2J1, HSPA5	GO_BP	Dengue_Upregulated
GO:0032465	regulation of cytokinesis	15/596	95/18986	0.157894736842105	5.02984811020841	7.08860165822919	2.57819625115146e-07	7.54776293815356e-06	6.65099902470957e-06	79733/9928/5347/10112/9212/144455/9493/6790/55143/11113/29127/9055/1894/9585/675	15	E2F8, KIF14, PLK1, KIF20A, AURKB, E2F7, KIF23, AURKA, CDCA8, CIT, RACGAP1, PRC1, ECT2, KIF20B, BRCA2	GO_BP	Dengue_Upregulated
GO:0010972	negative regulation of G2/M transition of mitotic cell cycle	13/596	71/18986	0.183098591549296	5.83273466301163	7.34440332884452	2.75752746519743e-07	8.01468414345153e-06	7.06244444323947e-06	983/5347/90381/9212/9088/51514/63967/1111/29980/672/5932/641/580	13	CDK1, PLK1, TICRR, AURKB, PKMYT1, DTL, CLSPN, CHEK1, DONSON, BRCA1, RBBP8, BLM, BARD1	GO_BP	Dengue_Upregulated
GO:0061640	cytoskeleton-dependent cytokinesis	17/596	123/18986	0.138211382113821	4.40282097451847	6.81590989343847	3.02116503812606e-07	8.71821911002092e-06	7.68239109694912e-06	24137/1058/55165/54443/5347/10112/9212/9493/51203/55143/11113/128239/29127/3925/1894/9585/9700	17	KIF4A, CENPA, CEP55, ANLN, PLK1, KIF20A, AURKB, KIF23, NUSAP1, CDCA8, CIT, IQGAP3, RACGAP1, STMN1, ECT2, KIF20B, ESPL1	GO_BP	Dengue_Upregulated
GO:0051256	mitotic spindle midzone assembly	6/596	11/18986	0.545454545454545	17.3758389261745	9.78017383741436	3.76979519669828e-07	1.08013990033057e-05	9.51806446825948e-06	24137/9212/9493/55143/29127/9055	6	KIF4A, AURKB, KIF23, CDCA8, RACGAP1, PRC1	GO_BP	Dengue_Upregulated
GO:1902750	negative regulation of cell cycle G2/M phase transition	13/596	73/18986	0.178082191780822	5.67293371334008	7.20125857321193	3.86549515061693e-07	1.09976059214735e-05	9.69095967337767e-06	983/5347/90381/9212/9088/51514/63967/1111/29980/672/5932/641/580	13	CDK1, PLK1, TICRR, AURKB, PKMYT1, DTL, CLSPN, CHEK1, DONSON, BRCA1, RBBP8, BLM, BARD1	GO_BP	Dengue_Upregulated
GO:0071459	protein localization to chromosome, centromeric region	10/596	41/18986	0.24390243902439	7.76968407267965	7.8117905610145	4.01467681427609e-07	1.13421638669059e-05	9.99458004113488e-06	701/983/1058/9212/7272/57082/83903/9735/54908/55055	10	BUB1B, CDK1, CENPA, AURKB, TTK, KNL1, HASPIN, KNTC1, SPDL1, ZWILCH	GO_BP	Dengue_Upregulated
GO:0044843	cell cycle G1/S phase transition	27/596	287/18986	0.0940766550522648	2.99687814231929	6.13650209471487	4.18692346335013e-07	1.17466463832879e-05	1.03510052288378e-05	6241/983/9928/890/9133/51512/993/891/6491/144455/898/128239/4582/9134/899/4921/2146/6240/1029/163786/5932/1017/1031/51065/8317/6347/11040	27	RRM2, CDK1, KIF14, CCNA2, CCNB2, GTSE1, CDC25A, CCNB1, STIL, E2F7, CCNE1, IQGAP3, MUC1, CCNE2, CCNF, DDR2, EZH2, RRM1, CDKN2A, SASS6, RBBP8, CDK2, CDKN2C, RPS27L, CDC7, CCL2, PIM2	GO_BP	Dengue_Upregulated
GO:0051382	kinetochore assembly	7/596	17/18986	0.411764705882353	13.1170548756415	8.99781134420077	4.28886661276741e-07	1.1949669734883e-05	1.05299069941048e-05	9787/1058/1062/1063/387103/9735/64946	7	DLGAP5, CENPA, CENPE, CENPF, CENPW, KNTC1, CENPH	GO_BP	Dengue_Upregulated
GO:0006487	protein N-linked glycosylation	13/596	74/18986	0.175675675675676	5.59627244694359	7.13165720821465	4.5564463049933e-07	1.26082486795705e-05	1.11102389354631e-05	91319/3703/55757/9761/746/5238/6185/4247/29880/199857/2673/58505/51465	13	DERL3, STT3A, UGGT2, MLEC, TMEM258, PGM3, RPN2, MGAT2, ALG5, ALG14, GFPT1, OSTC, UBE2J1	GO_BP	Dengue_Upregulated
GO:0036503	ERAD pathway	16/596	113/18986	0.141592920353982	4.51054225812199	6.73799249628525	4.81017329402371e-07	1.32197959917386e-05	1.1649127161037e-05	857/91319/7494/4121/27248/55829/55757/10952/5706/55741/7466/6400/811/23753/51465/3309	16	CAV1, DERL3, XBP1, MAN1A1, ERLEC1, SELENOS, UGGT2, SEC61B, PSMC6, EDEM2, WFS1, SEL1L, CALR, SDF2L1, UBE2J1, HSPA5	GO_BP	Dengue_Upregulated
GO:0036297	interstrand cross-link repair	10/596	42/18986	0.238095238095238	7.58469159475871	7.69062804824538	5.12229199060869e-07	1.3982472731121e-05	1.2321188842275e-05	5888/10635/55247/55215/378708/55120/2189/7517/353497/84515	10	RAD51, RAD51AP1, NEIL3, FANCI, CENPS, FANCL, FANCG, XRCC3, POLN, MCM8	GO_BP	Dengue_Upregulated
GO:0045740	positive regulation of DNA replication	10/596	43/18986	0.232558139534884	7.40830341813641	7.57339276685828	6.48837763873716e-07	1.7592648094294e-05	1.55024324791304e-05	79733/983/993/144455/81620/1763/5111/1017/8317/79915	10	E2F8, CDK1, CDC25A, E2F7, CDT1, DNA2, PCNA, CDK2, CDC7, ATAD5	GO_BP	Dengue_Upregulated
GO:0000022	mitotic spindle elongation	6/596	12/18986	0.5	15.9278523489933	9.31206656403761	7.33923392086835e-07	1.93794150590249e-05	1.70769102995368e-05	24137/9212/9493/55143/29127/9055	6	KIF4A, AURKB, KIF23, CDCA8, RACGAP1, PRC1	GO_BP	Dengue_Upregulated
GO:0007056	spindle assembly involved in female meiosis	6/596	12/18986	0.5	15.9278523489933	9.31206656403761	7.33923392086835e-07	1.93794150590249e-05	1.70769102995368e-05	9133/221150/220134/10403/6790/26271	6	CCNB2, SKA3, SKA1, NDC80, AURKA, FBXO5	GO_BP	Dengue_Upregulated
GO:0090267	positive regulation of mitotic cell cycle spindle assembly checkpoint	6/596	12/18986	0.5	15.9278523489933	9.31206656403761	7.33923392086835e-07	1.93794150590249e-05	1.70769102995368e-05	9212/10403/55143/4085/348654/7517	6	AURKB, NDC80, CDCA8, MAD2L1, GEN1, XRCC3	GO_BP	Dengue_Upregulated
GO:1901993	regulation of meiotic cell cycle phase transition	6/596	12/18986	0.5	15.9278523489933	9.31206656403761	7.33923392086835e-07	1.93794150590249e-05	1.70769102995368e-05	995/11130/993/7272/9088/57082	6	CDC25C, ZWINT, CDC25A, TTK, PKMYT1, KNL1	GO_BP	Dengue_Upregulated
GO:0071824	protein-DNA complex organization	25/596	262/18986	0.0954198473282443	3.03966647881551	5.98477811885888	8.61967454096429e-07	2.26126526918804e-05	1.99260008869045e-05	9787/1058/8318/1062/1063/5888/11339/81620/11144/51053/387103/2491/4171/55839/29028/9735/10036/8208/5706/55723/401541/64946/8520/4678/5889	25	DLGAP5, CENPA, CDC45, CENPE, CENPF, RAD51, OIP5, CDT1, DMC1, GMNN, CENPW, CENPI, MCM2, CENPN, ATAD2, KNTC1, CHAF1A, CHAF1B, PSMC6, ASF1B, CENPP, CENPH, HAT1, NASP, RAD51C	GO_BP	Dengue_Upregulated
GO:0044818	mitotic G2/M transition checkpoint	11/596	55/18986	0.2	6.37114093959732	7.18122743647855	9.07799449293382e-07	2.36613533880339e-05	2.08501034805448e-05	983/5347/90381/51514/63967/1111/29980/672/5932/641/580	11	CDK1, PLK1, TICRR, DTL, CLSPN, CHEK1, DONSON, BRCA1, RBBP8, BLM, BARD1	GO_BP	Dengue_Upregulated
GO:0007076	mitotic chromosome condensation	7/596	19/18986	0.368421052631579	11.7363122571529	8.42888596907645	1.05192710009247e-06	2.70686973526981e-05	2.38526144989122e-05	64151/113130/5347/23397/51203/10051/10592	7	NCAPG, CDCA5, PLK1, NCAPH, NUSAP1, SMC4, SMC2	GO_BP	Dengue_Upregulated
GO:1901978	positive regulation of cell cycle checkpoint	7/596	19/18986	0.368421052631579	11.7363122571529	8.42888596907645	1.05192710009247e-06	2.70686973526981e-05	2.38526144989122e-05	9212/57082/10403/55143/4085/348654/7517	7	AURKB, KNL1, NDC80, CDCA8, MAD2L1, GEN1, XRCC3	GO_BP	Dengue_Upregulated
GO:0030261	chromosome condensation	10/596	47/18986	0.212765957446809	6.77780951020991	7.13955580181636	1.56496137817783e-06	3.96304154342992e-05	3.49218512242835e-05	983/64151/113130/7153/5347/23397/51203/10051/54892/10592	10	CDK1, NCAPG, CDCA5, TOP2A, PLK1, NCAPH, NUSAP1, SMC4, NCAPG2, SMC2	GO_BP	Dengue_Upregulated
GO:0051447	negative regulation of meiotic cell cycle	7/596	20/18986	0.35	11.1494966442953	8.17540346992448	1.5746186837655e-06	3.96304154342992e-05	3.49218512242835e-05	9319/11130/7272/9088/57082/286151/26271	7	TRIP13, ZWINT, TTK, PKMYT1, KNL1, FBXO43, FBXO5	GO_BP	Dengue_Upregulated
GO:0007095	mitotic G2 DNA damage checkpoint signaling	9/596	37/18986	0.243243243243243	7.74868492653728	7.3971501284708	1.57933091210945e-06	3.96304154342992e-05	3.49218512242835e-05	983/5347/90381/51514/63967/1111/29980/672/641	9	CDK1, PLK1, TICRR, DTL, CLSPN, CHEK1, DONSON, BRCA1, BLM	GO_BP	Dengue_Upregulated
GO:0040020	regulation of meiotic nuclear division	9/596	37/18986	0.243243243243243	7.74868492653728	7.3971501284708	1.57933091210945e-06	3.96304154342992e-05	3.49218512242835e-05	991/9319/11130/57082/10635/286151/26271/143471/811	9	CDC20, TRIP13, ZWINT, KNL1, RAD51AP1, FBXO43, FBXO5, PSMA8, CALR	GO_BP	Dengue_Upregulated
GO:0051255	spindle midzone assembly	6/596	14/18986	0.428571428571429	13.6524448705657	8.5254925555275	2.26026482526284e-06	5.63670981114932e-05	4.96700171477514e-05	24137/9212/9493/55143/29127/9055	6	KIF4A, AURKB, KIF23, CDCA8, RACGAP1, PRC1	GO_BP	Dengue_Upregulated
GO:0051054	positive regulation of DNA metabolic process	26/596	295/18986	0.088135593220339	2.80762143100899	5.63300046237123	2.33970642112266e-06	5.79902695787457e-05	5.11003365594888e-05	79733/983/890/2305/993/9212/4751/144455/79075/5888/81620/10635/672/1763/5111/5984/5983/26354/1017/8914/2271/8317/5985/1663/79915/5558	26	E2F8, CDK1, CCNA2, FOXM1, CDC25A, AURKB, NEK2, E2F7, DSCC1, RAD51, CDT1, RAD51AP1, BRCA1, DNA2, PCNA, RFC4, RFC3, GNL3, CDK2, TIMELESS, FH, CDC7, RFC5, DDX11, ATAD5, PRIM2	GO_BP	Dengue_Upregulated
GO:0032200	telomere organization	20/596	193/18986	0.103626943005181	3.30110929512814	5.7843612800876	3.04389649433978e-06	7.49837916898335e-05	6.60748263405464e-05	9156/9212/4751/5888/898/9401/9134/2237/2146/1763/5111/80119/26354/1017/6119/641/8520/7517/5889/675	20	EXO1, AURKB, NEK2, RAD51, CCNE1, RECQL4, CCNE2, FEN1, EZH2, DNA2, PCNA, PIF1, GNL3, CDK2, RPA3, BLM, HAT1, XRCC3, RAD51C, BRCA2	GO_BP	Dengue_Upregulated
GO:2001252	positive regulation of chromosome organization	15/596	116/18986	0.129310344827586	4.1192721592224	6.06643962185079	3.50439660328623e-06	8.57132756701351e-05	7.55295201449705e-05	699/983/64151/221150/9212/4751/220134/23397/2237/10051/54892/10592/26354/1017/1663	15	BUB1, CDK1, NCAPG, SKA3, AURKB, NEK2, SKA1, NCAPH, FEN1, SMC4, NCAPG2, SMC2, GNL3, CDK2, DDX11	GO_BP	Dengue_Upregulated
GO:0000723	telomere maintenance	18/596	162/18986	0.111111111111111	3.53952274422073	5.84374454675454	3.52188211911941e-06	8.57132756701351e-05	7.55295201449705e-05	9156/9212/4751/5888/898/9401/9134/2237/1763/5111/80119/26354/1017/6119/641/7517/5889/675	18	EXO1, AURKB, NEK2, RAD51, CCNE1, RECQL4, CCNE2, FEN1, DNA2, PCNA, PIF1, GNL3, CDK2, RPA3, BLM, XRCC3, RAD51C, BRCA2	GO_BP	Dengue_Upregulated
GO:2000242	negative regulation of reproductive process	12/596	76/18986	0.157894736842105	5.02984811020841	6.33705206193686	4.06433332343321e-06	9.83227941716778e-05	8.66408780324685e-05	9319/11130/7272/9088/57082/3479/10549/286151/26271/55840/100/811	12	TRIP13, ZWINT, TTK, PKMYT1, KNL1, IGF1, PRDX4, FBXO43, FBXO5, EAF2, ADA, CALR	GO_BP	Dengue_Upregulated
GO:0051653	spindle localization	11/596	66/18986	0.166666666666667	5.3092841163311	6.31326612009878	5.96139117000934e-06	0.000143357263850225	0.000126324717650198	259266/1058/5347/221150/10615/220134/10403/51203/4085/54908/9700	11	ASPM, CENPA, PLK1, SKA3, SPAG5, SKA1, NDC80, NUSAP1, MAD2L1, SPDL1, ESPL1	GO_BP	Dengue_Upregulated
GO:0018279	protein N-linked glycosylation via asparagine	9/596	43/18986	0.209302325581395	6.66747307632277	6.69787255720625	6.05178932432994e-06	0.000144669993315343	0.000127481479258075	91319/3703/55757/6185/4247/29880/199857/58505/51465	9	DERL3, STT3A, UGGT2, RPN2, MGAT2, ALG5, ALG14, OSTC, UBE2J1	GO_BP	Dengue_Upregulated
GO:0051307	meiotic chromosome separation	5/596	10/18986	0.5	15.9278523489933	8.50026687314644	6.62802703154126e-06	0.000156591983669162	0.00013798699551045	11130/7272/23397/57082/9700	5	ZWINT, TTK, NCAPH, KNL1, ESPL1	GO_BP	Dengue_Upregulated
GO:2000104	negative regulation of DNA-templated DNA replication	5/596	10/18986	0.5	15.9278523489933	8.50026687314644	6.62802703154126e-06	0.000156591983669162	0.00013798699551045	81620/51053/26271/54962/8914	5	CDT1, GMNN, FBXO5, TIPIN, TIMELESS	GO_BP	Dengue_Upregulated
GO:0045842	positive regulation of mitotic metaphase/anaphase transition	6/596	17/18986	0.352941176470588	11.243189893407	7.60632770665906	8.59351621352483e-06	0.000201847706410699	0.000177865800698537	9787/991/221150/11065/220134/9700	6	DLGAP5, CDC20, SKA3, UBE2C, SKA1, ESPL1	GO_BP	Dengue_Upregulated
GO:2000241	regulation of reproductive process	20/596	207/18986	0.0966183574879227	3.07784586453977	5.41127787525081	8.81885200669563e-06	0.000205943133566765	0.000181474642449922	995/259266/991/9319/11130/993/7272/9088/57082/6790/3479/10549/10635/286151/26271/55840/143471/55726/100/811	20	CDC25C, ASPM, CDC20, TRIP13, ZWINT, CDC25A, TTK, PKMYT1, KNL1, AURKA, IGF1, PRDX4, RAD51AP1, FBXO43, FBXO5, EAF2, PSMA8, INTS13, ADA, CALR	GO_BP	Dengue_Upregulated
GO:0051302	regulation of cell division	19/596	190/18986	0.1	3.18557046979866	5.45062698993182	8.990156044174e-06	0.000208736956427948	0.000183936525961261	79733/259266/9928/5347/10112/9212/144455/9493/6790/55143/11113/29127/9055/64762/1894/346389/9585/641/675	19	E2F8, ASPM, KIF14, PLK1, KIF20A, AURKB, E2F7, KIF23, AURKA, CDCA8, CIT, RACGAP1, PRC1, GAREM1, ECT2, MACC1, KIF20B, BLM, BRCA2	GO_BP	Dengue_Upregulated
GO:0045047	protein targeting to ER	9/596	46/18986	0.195652173913043	6.23263787569303	6.39657026610817	1.08716371956327e-05	0.00025097951011632	0.000221160162379728	6729/4121/9697/23480/58477/9789/6747/10952/3309	9	SRP54, MAN1A1, TRAM2, SEC61G, SRPRB, SPCS2, SSR3, SEC61B, HSPA5	GO_BP	Dengue_Upregulated
GO:0035966	response to topologically incorrect protein	17/596	160/18986	0.10625	3.38466862416107	5.45313899722189	1.19174113826911e-05	0.000273558761284501	0.000241056730240798	168620/857/79094/7873/91319/7494/27248/55829/11153/3329/55741/7466/1965/3336/578/23753/3309	17	BHLHA15, CAV1, CHAC1, MANF, DERL3, XBP1, ERLEC1, SELENOS, FICD, HSPD1, EDEM2, WFS1, EIF2S1, HSPE1, BAK1, SDF2L1, HSPA5	GO_BP	Dengue_Upregulated
GO:1902101	positive regulation of metaphase/anaphase transition of cell cycle	6/596	18/18986	0.333333333333333	10.6185682326622	7.34976542227927	1.2548857205163e-05	0.000286425893270386	0.000252395094069945	9787/991/221150/11065/220134/9700	6	DLGAP5, CDC20, SKA3, UBE2C, SKA1, ESPL1	GO_BP	Dengue_Upregulated
GO:0045840	positive regulation of mitotic nuclear division	9/596	47/18986	0.191489361702128	6.10002855918892	6.30203166526055	1.30758498892404e-05	0.000296777716587255	0.000261516997784809	9787/991/221150/11065/220134/6790/51203/3479/9700	9	DLGAP5, CDC20, SKA3, UBE2C, SKA1, AURKA, NUSAP1, IGF1, ESPL1	GO_BP	Dengue_Upregulated
GO:0035967	cellular response to topologically incorrect protein	14/596	114/18986	0.12280701754386	3.91210408571765	5.61420053677098	1.34999738406148e-05	0.000304692147017228	0.000268491099846865	168620/857/91319/7494/27248/55829/11153/3329/55741/7466/1965/578/23753/3309	14	BHLHA15, CAV1, DERL3, XBP1, ERLEC1, SELENOS, FICD, HSPD1, EDEM2, WFS1, EIF2S1, BAK1, SDF2L1, HSPA5	GO_BP	Dengue_Upregulated
GO:0097193	intrinsic apoptotic signaling pathway	26/596	327/18986	0.0795107033639144	2.53286948669006	5.03352742515317	1.49347510863959e-05	0.000335202191050219	0.000295376188153163	9833/5831/122509/1870/7161/857/79094/3070/4582/672/836/7494/220042/55829/10525/51065/7466/23612/5163/8996/79915/2537/3429/578/3586/675	26	MELK, PYCR1, IFI27L1, E2F2, TP73, CAV1, CHAC1, HELLS, MUC1, BRCA1, CASP3, XBP1, DDIAS, SELENOS, HYOU1, RPS27L, WFS1, PHLDA3, PDK1, NOL3, ATAD5, IFI6, IFI27, BAK1, IL10, BRCA2	GO_BP	Dengue_Upregulated
GO:0022616	DNA strand elongation	8/596	37/18986	0.216216216216216	6.8877199346998	6.45345704318001	1.55314795800696e-05	0.000346669488969509	0.000305481034834518	9837/4173/1763/5111/5984/5983/4176/4172	8	GINS1, MCM4, DNA2, PCNA, RFC4, RFC3, MCM7, MCM3	GO_BP	Dengue_Upregulated
GO:0051293	establishment of spindle localization	10/596	61/18986	0.163934426229508	5.22224667180108	5.94604431265578	1.83632299765742e-05	0.000407623346732746	0.000359192850091231	1058/5347/221150/10615/220134/10403/51203/4085/54908/9700	10	CENPA, PLK1, SKA3, SPAG5, SKA1, NDC80, NUSAP1, MAD2L1, SPDL1, ESPL1	GO_BP	Dengue_Upregulated
GO:0045835	negative regulation of meiotic nuclear division	5/596	12/18986	0.416666666666667	13.2732102908277	7.65608799649783	1.97681689338251e-05	0.00043641203547898	0.000384561100570587	9319/11130/57082/286151/26271	5	TRIP13, ZWINT, KNL1, FBXO43, FBXO5	GO_BP	Dengue_Upregulated
GO:0072599	establishment of protein localization to endoplasmic reticulum	9/596	50/18986	0.18	5.73402684563758	6.03405357815924	2.21091960123265e-05	0.000483511703049892	0.000426064768034064	6729/4121/9697/23480/58477/9789/6747/10952/3309	9	SRP54, MAN1A1, TRAM2, SEC61G, SRPRB, SPCS2, SSR3, SEC61B, HSPA5	GO_BP	Dengue_Upregulated
GO:0033157	regulation of intracellular protein transport	16/596	151/18986	0.105960264900662	3.37543890839593	5.27578505224277	2.21410062040173e-05	0.000483511703049892	0.000426064768034064	983/91319/7494/1894/1029/27248/9912/7531/7295/55741/9585/999/580/3429/2621/51465	16	CDK1, DERL3, XBP1, ECT2, CDKN2A, ERLEC1, ARHGAP44, YWHAE, TXN, EDEM2, KIF20B, CDH1, BARD1, IFI27, GAS6, UBE2J1	GO_BP	Dengue_Upregulated
GO:0051298	centrosome duplication	11/596	76/18986	0.144736842105263	4.61069410102437	5.67792032656448	2.39390909476638e-05	0.00051996735176646	0.000458189052546683	6491/10403/284403/10733/899/672/348654/163786/1017/7517/675	11	STIL, NDC80, WDR62, PLK4, CCNF, BRCA1, GEN1, SASS6, CDK2, XRCC3, BRCA2	GO_BP	Dengue_Upregulated
GO:0030970	retrograde protein transport, ER to cytosol	7/596	29/18986	0.241379310344828	7.68930803054848	6.4898245323239	2.47893969956591e-05	0.000532708318417355	0.00046941624098163	91319/27248/55829/10952/55741/6400/51465	7	DERL3, ERLEC1, SELENOS, SEC61B, EDEM2, SEL1L, UBE2J1	GO_BP	Dengue_Upregulated
GO:1903513	endoplasmic reticulum to cytosol transport	7/596	29/18986	0.241379310344828	7.68930803054848	6.4898245323239	2.47893969956591e-05	0.000532708318417355	0.00046941624098163	91319/27248/55829/10952/55741/6400/51465	7	DERL3, ERLEC1, SELENOS, SEC61B, EDEM2, SEL1L, UBE2J1	GO_BP	Dengue_Upregulated
GO:0007292	female gamete generation	17/596	170/18986	0.1	3.18557046979866	5.15303614297638	2.638108821186e-05	0.000563913208338171	0.000496913619228685	259266/9133/9319/7153/5347/221150/7272/220134/23397/10403/6790/3479/11144/26271/84515/675/9985	17	ASPM, CCNB2, TRIP13, TOP2A, PLK1, SKA3, TTK, SKA1, NCAPH, NDC80, AURKA, IGF1, DMC1, FBXO5, MCM8, BRCA2, REC8	GO_BP	Dengue_Upregulated
GO:0051785	positive regulation of nuclear division	10/596	64/18986	0.15625	4.9774538590604	5.73784991441541	2.83478664199524e-05	0.000602765159666356	0.000531149497131739	9787/991/221150/11065/220134/6790/51203/3479/10635/9700	10	DLGAP5, CDC20, SKA3, UBE2C, SKA1, AURKA, NUSAP1, IGF1, RAD51AP1, ESPL1	GO_BP	Dengue_Upregulated
GO:0007144	female meiosis I	5/596	13/18986	0.384615384615385	12.2521941146102	7.30597958732704	3.12940245715983e-05	0.000658478433694047	0.000580243372265051	9133/9319/10403/6790/26271	5	CCNB2, TRIP13, NDC80, AURKA, FBXO5	GO_BP	Dengue_Upregulated
GO:0060623	regulation of chromosome condensation	5/596	13/18986	0.384615384615385	12.2521941146102	7.30597958732704	3.12940245715983e-05	0.000658478433694047	0.000580243372265051	64151/23397/10051/54892/10592	5	NCAPG, NCAPH, SMC4, NCAPG2, SMC2	GO_BP	Dengue_Upregulated
GO:1904666	regulation of ubiquitin protein ligase activity	6/596	21/18986	0.285714285714286	9.10162991371045	6.68718272574285	3.38462413945101e-05	0.000708491270641558	0.000624314089971274	991/5347/11065/4085/26271/1029	6	CDC20, PLK1, UBE2C, MAD2L1, FBXO5, CDKN2A	GO_BP	Dengue_Upregulated
GO:0071897	DNA biosynthetic process	17/596	175/18986	0.0971428571428571	3.09455417066155	5.01120587798174	3.8289824567821e-05	0.000797375728113386	0.000702638017842488	890/51514/10721/9768/7298/1063/79075/5427/1111/5111/6240/5984/5983/80119/353497/5985/7083	17	CCNA2, DTL, POLQ, PCLAF, TYMS, CENPF, DSCC1, POLE2, CHEK1, PCNA, RRM1, RFC4, RFC3, PIF1, POLN, RFC5, TK1	GO_BP	Dengue_Upregulated
GO:0007064	mitotic sister chromatid cohesion	7/596	31/18986	0.225806451612903	7.19322364148084	6.21259841419181	3.9548209913668e-05	0.000819357784878046	0.000722008345090555	699/157570/991/113130/79075/83903/151648	7	BUB1, ESCO2, CDC20, CDCA5, DSCC1, HASPIN, SGO1	GO_BP	Dengue_Upregulated
GO:0007129	homologous chromosome pairing at meiosis	9/596	54/18986	0.166666666666667	5.3092841163311	5.70875396951901	4.19717879412266e-05	0.000865132771849772	0.000762344719748809	9319/11144/84057/898/9134/83990/55706/29893/9985	9	TRIP13, DMC1, MND1, CCNE1, CCNE2, BRIP1, NDC1, PSMC3IP, REC8	GO_BP	Dengue_Upregulated
GO:0031100	animal organ regeneration	10/596	67/18986	0.149253731343284	4.75458279074426	5.5422685283934	4.26567392140136e-05	0.000874787951393984	0.000770852749248164	983/890/7298/6790/2146/5111/578/3586/2621/8140	10	CDK1, CCNA2, TYMS, AURKA, EZH2, PCNA, BAK1, IL10, GAS6, SLC7A5	GO_BP	Dengue_Upregulated
GO:0007005	mitochondrion organization	31/596	452/18986	0.0685840707964602	2.18479390627784	4.5894962133925	4.29904017494348e-05	0.000877177894281396	0.000772958738525191	168620/122509/6790/3479/1763/113115/6240/291/1029/80119/51103/26521/51566/3329/140823/84883/55572/638/4709/81892/79568/84300/8996/2189/79135/2537/3429/5468/578/1267/11040	31	BHLHA15, IFI27L1, AURKA, IGF1, DNA2, MTFR2, RRM1, SLC25A4, CDKN2A, PIF1, NDUFAF1, TIMM8B, ARMCX3, HSPD1, ROMO1, AIFM2, FOXRED1, BIK, NDUFB3, SLIRP, MAIP1, UQCC2, NOL3, FANCG, APOO, IFI6, IFI27, PPARG, BAK1, CNP, PIM2	GO_BP	Dengue_Upregulated
GO:0006986	response to unfolded protein	15/596	143/18986	0.104895104895105	3.34150748580279	5.0597156561475	4.46862543237778e-05	0.000902662337340311	0.000795415326963245	168620/79094/7873/91319/7494/27248/55829/11153/3329/55741/7466/1965/3336/578/3309	15	BHLHA15, CHAC1, MANF, DERL3, XBP1, ERLEC1, SELENOS, FICD, HSPD1, EDEM2, WFS1, EIF2S1, HSPE1, BAK1, HSPA5	GO_BP	Dengue_Upregulated
GO:0010212	response to ionizing radiation	15/596	143/18986	0.104895104895105	3.34150748580279	5.0597156561475	4.46862543237778e-05	0.000902662337340311	0.000795415326963245	90381/8438/5888/7516/10635/672/836/6240/1894/25896/641/580/3627/578/675	15	TICRR, RAD54L, RAD51, XRCC2, RAD51AP1, BRCA1, CASP3, RRM1, ECT2, INTS7, BLM, BARD1, CXCL10, BAK1, BRCA2	GO_BP	Dengue_Upregulated
GO:0051177	meiotic sister chromatid cohesion	5/596	14/18986	0.357142857142857	11.3770373921381	6.9922735044605	4.74238910973401e-05	0.000948477821946802	0.000835787387656093	699/701/151246/5889/9985	5	BUB1, BUB1B, SGO2, RAD51C, REC8	GO_BP	Dengue_Upregulated
GO:2000105	positive regulation of DNA-templated DNA replication	5/596	14/18986	0.357142857142857	11.3770373921381	6.9922735044605	4.74238910973401e-05	0.000948477821946802	0.000835787387656093	79733/144455/81620/1017/8317	5	E2F8, E2F7, CDT1, CDK2, CDC7	GO_BP	Dengue_Upregulated
GO:0070972	protein localization to endoplasmic reticulum	11/596	83/18986	0.132530120481928	4.22184038166087	5.29560112247364	5.53456809554864e-05	0.00110146084266091	0.000970594207889319	6729/4121/9697/23480/58477/9789/7531/6747/11014/10952/3309	11	SRP54, MAN1A1, TRAM2, SEC61G, SRPRB, SPCS2, YWHAE, SSR3, KDELR2, SEC61B, HSPA5	GO_BP	Dengue_Upregulated
GO:0046605	regulation of centrosome cycle	9/596	56/18986	0.160714285714286	5.11966682646213	5.55799775312312	5.65506152101106e-05	0.00111992394827866	0.000986863677196048	6491/6790/284403/10733/899/672/348654/163786/7517	9	STIL, AURKA, WDR62, PLK4, CCNF, BRCA1, GEN1, SASS6, XRCC3	GO_BP	Dengue_Upregulated
GO:0001832	blastocyst growth	6/596	23/18986	0.260869565217391	8.31018383425737	6.31504224388577	5.96810470972592e-05	0.00117615331840452	0.00103641233007923	9837/3479/1111/84296/54892/675	6	GINS1, IGF1, CHEK1, GINS4, NCAPG2, BRCA2	GO_BP	Dengue_Upregulated
GO:0001889	liver development	15/596	147/18986	0.102040816326531	3.25058211203945	4.9313085045888	6.15500478159793e-05	0.00120709802512891	0.00106368043798489	79733/4233/144455/7298/6790/2146/5111/7494/445/38/25807/34/100/3586/8140	15	E2F8, MET, E2F7, TYMS, AURKA, EZH2, PCNA, XBP1, ASS1, ACAT1, RHBDD3, ACADM, ADA, IL10, SLC7A5	GO_BP	Dengue_Upregulated
GO:0034620	cellular response to unfolded protein	12/596	99/18986	0.121212121212121	3.86129753914989	5.13850394723329	6.28947085598303e-05	0.00122751025401794	0.00108166745156037	168620/91319/7494/27248/55829/11153/3329/55741/7466/1965/578/3309	12	BHLHA15, DERL3, XBP1, ERLEC1, SELENOS, FICD, HSPD1, EDEM2, WFS1, EIF2S1, BAK1, HSPA5	GO_BP	Dengue_Upregulated
GO:0009314	response to radiation	30/596	442/18986	0.0678733031674208	2.16215190257827	4.45051110354407	6.87873545366111e-05	0.0013332433690188	0.00117483821626409	90381/993/9212/51514/9768/8438/5888/7516/10635/2237/672/5111/836/6240/1894/8704/54962/25896/7295/641/1965/85461/2189/580/3627/578/6507/840/675/23657	30	TICRR, CDC25A, AURKB, DTL, PCLAF, RAD54L, RAD51, XRCC2, RAD51AP1, FEN1, BRCA1, PCNA, CASP3, RRM1, ECT2, B4GALT2, TIPIN, INTS7, TXN, BLM, EIF2S1, TANC1, FANCG, BARD1, CXCL10, BAK1, SLC1A3, CASP7, BRCA2, SLC7A11	GO_BP	Dengue_Upregulated
GO:0030968	endoplasmic reticulum unfolded protein response	11/596	85/18986	0.129411764705882	4.12250296091591	5.1940663926743	6.91306112404226e-05	0.0013332433690188	0.00117483821626409	168620/91319/7494/27248/55829/11153/55741/7466/1965/578/3309	11	BHLHA15, DERL3, XBP1, ERLEC1, SELENOS, FICD, EDEM2, WFS1, EIF2S1, BAK1, HSPA5	GO_BP	Dengue_Upregulated
GO:0001833	inner cell mass cell proliferation	5/596	15/18986	0.333333333333333	10.6185682326622	6.70885667111189	6.93022543301849e-05	0.0013332433690188	0.00117483821626409	9837/1111/84296/54892/675	5	GINS1, CHEK1, GINS4, NCAPG2, BRCA2	GO_BP	Dengue_Upregulated
GO:0009112	nucleobase metabolic process	7/596	34/18986	0.205882352941176	6.55852743782077	5.83995168871797	7.45605423611091e-05	0.00142760469734067	0.00125798829765663	7298/6240/1503/10606/100/2618/5471	7	TYMS, RRM1, CTPS1, PAICS, ADA, GART, PPAT	GO_BP	Dengue_Upregulated
GO:0061008	hepaticobiliary system development	15/596	150/18986	0.1	3.18557046979866	4.83786414744195	7.76281827302189e-05	0.00147932951995323	0.00130356759679047	79733/4233/144455/7298/6790/2146/5111/7494/445/38/25807/34/100/3586/8140	15	E2F8, MET, E2F7, TYMS, AURKA, EZH2, PCNA, XBP1, ASS1, ACAT1, RHBDD3, ACADM, ADA, IL10, SLC7A5	GO_BP	Dengue_Upregulated
GO:0051294	establishment of spindle orientation	8/596	46/18986	0.173913043478261	5.54012255617158	5.55001390067487	8.18712773604804e-05	0.00155286366448986	0.00136836501128315	1058/5347/221150/10615/220134/10403/4085/54908	8	CENPA, PLK1, SKA3, SPAG5, SKA1, NDC80, MAD2L1, SPDL1	GO_BP	Dengue_Upregulated
GO:0006486	protein glycosylation	19/596	223/18986	0.0852017937219731	2.71416318054594	4.63544060410152	8.3262991451326e-05	0.00156456969982957	0.00137868023054289	29925/91319/29071/4121/3703/8704/29926/27090/55757/9761/746/5238/6185/4247/29880/199857/2673/58505/51465	19	GMPPB, DERL3, C1GALT1C1, MAN1A1, STT3A, B4GALT2, GMPPA, ST6GALNAC4, UGGT2, MLEC, TMEM258, PGM3, RPN2, MGAT2, ALG5, ALG14, GFPT1, OSTC, UBE2J1	GO_BP	Dengue_Upregulated
GO:0043413	macromolecule glycosylation	19/596	223/18986	0.0852017937219731	2.71416318054594	4.63544060410152	8.3262991451326e-05	0.00156456969982957	0.00137868023054289	29925/91319/29071/4121/3703/8704/29926/27090/55757/9761/746/5238/6185/4247/29880/199857/2673/58505/51465	19	GMPPB, DERL3, C1GALT1C1, MAN1A1, STT3A, B4GALT2, GMPPA, ST6GALNAC4, UGGT2, MLEC, TMEM258, PGM3, RPN2, MGAT2, ALG5, ALG14, GFPT1, OSTC, UBE2J1	GO_BP	Dengue_Upregulated
GO:1901293	nucleoside phosphate biosynthetic process	24/596	321/18986	0.0747663551401869	2.38173493069059	4.49470115871711	8.3660299425386e-05	0.00156475745221555	0.00137884567571469	6241/7298/83401/29925/6675/4830/6240/1503/10606/38/29926/4522/5238/100/2618/4709/11001/5163/2673/1841/102157402/5471/7083/4729	24	RRM2, TYMS, ELOVL3, GMPPB, UAP1, NME1, RRM1, CTPS1, PAICS, ACAT1, GMPPA, MTHFD1, PGM3, ADA, GART, NDUFB3, SLC27A2, PDK1, GFPT1, DTYMK, AK6, PPAT, TK1, NDUFV2	GO_BP	Dengue_Upregulated
GO:0000731	DNA synthesis involved in DNA repair	8/596	47/18986	0.170212765957447	5.42224760816793	5.46450752870474	9.59831599186838e-05	0.00178696758558287	0.00157465460511758	51514/10721/9768/5427/5111/6240/5983/353497	8	DTL, POLQ, PCLAF, POLE2, PCNA, RRM1, RFC3, POLN	GO_BP	Dengue_Upregulated
GO:0051299	centrosome separation	5/596	16/18986	0.3125	9.95490771812081	6.45096976787095	9.82069689103106e-05	0.00181998235962227	0.00160374683174636	4751/3832/6790/56992/1111	5	NEK2, KIF11, AURKA, KIF15, CHEK1	GO_BP	Dengue_Upregulated
GO:0006312	mitotic recombination	6/596	25/18986	0.24	7.64536912751678	5.98543971171677	9.92506276293683e-05	0.00183092482019474	0.00161338919799338	5888/11144/348654/7517/5889/675	6	RAD51, DMC1, GEN1, XRCC3, RAD51C, BRCA2	GO_BP	Dengue_Upregulated
GO:0006301	postreplication repair	7/596	36/18986	0.194444444444444	6.19416480238628	5.61564873260252	0.00010957099747753	0.00201212195367827	0.00177305795918184	51514/10721/9768/5427/672/5111/353497	7	DTL, POLQ, PCLAF, POLE2, BRCA1, PCNA, POLN	GO_BP	Dengue_Upregulated
GO:2000045	regulation of G1/S transition of mitotic cell cycle	17/596	191/18986	0.0890052356020942	2.83532450191504	4.58929470508778	0.000114357154626685	0.00209051088095841	0.00184213335054751	6241/9928/51512/6491/144455/898/4582/9134/4921/2146/6240/1029/163786/1017/1031/51065/6347	17	RRM2, KIF14, GTSE1, STIL, E2F7, CCNE1, MUC1, CCNE2, DDR2, EZH2, RRM1, CDKN2A, SASS6, CDK2, CDKN2C, RPS27L, CCL2	GO_BP	Dengue_Upregulated
GO:0019985	translesion synthesis	6/596	26/18986	0.230769230769231	7.35131646876613	5.83403226246091	0.000125624050840813	0.00228613137566164	0.0020145118062761	51514/10721/9768/5427/5111/353497	6	DTL, POLQ, PCLAF, POLE2, PCNA, POLN	GO_BP	Dengue_Upregulated
GO:0032506	cytokinetic process	8/596	49/18986	0.163265306122449	5.20093137926311	5.30060697805811	0.000130275542992637	0.00236014885062893	0.00207973512580173	55165/54443/10112/9212/128239/29127/1894/9585	8	CEP55, ANLN, KIF20A, AURKB, IQGAP3, RACGAP1, ECT2, KIF20B	GO_BP	Dengue_Upregulated
GO:0006457	protein folding	19/596	231/18986	0.0822510822510823	2.62016618728028	4.46009989513333	0.000132657309480858	0.00239256933170833	0.00210830366853506	81567/10549/9601/10954/3998/10130/5479/2286/3329/10525/51645/7466/3336/811/51726/23753/3309/6782/2289	19	TXNDC5, PRDX4, PDIA4, PDIA5, LMAN1, PDIA6, PPIB, FKBP2, HSPD1, HYOU1, PPIL1, WFS1, HSPE1, CALR, DNAJB11, SDF2L1, HSPA5, HSPA13, FKBP5	GO_BP	Dengue_Upregulated
GO:0046112	nucleobase biosynthetic process	5/596	17/18986	0.294117647058824	9.36932491117252	6.21484406911735	0.000135545907533972	0.00242303303733294	0.00213514792398646	1503/10606/100/2618/5471	5	CTPS1, PAICS, ADA, GART, PPAT	GO_BP	Dengue_Upregulated
GO:0051782	negative regulation of cell division	5/596	17/18986	0.294117647058824	9.36932491117252	6.21484406911735	0.000135545907533972	0.00242303303733294	0.00213514792398646	79733/259266/9212/144455/641	5	E2F8, ASPM, AURKB, E2F7, BLM	GO_BP	Dengue_Upregulated
GO:0042100	B cell proliferation	11/596	92/18986	0.119565217391304	3.80883425736796	4.86178374680676	0.00014292609750293	0.00254370675732087	0.00224148417229264	51237/23495/836/1503/1029/3329/100/79915/2048/3586/952	11	MZB1, TNFRSF13B, CASP3, CTPS1, CDKN2A, HSPD1, ADA, ATAD5, EPHB2, IL10, CD38	GO_BP	Dengue_Upregulated
GO:0008637	apoptotic mitochondrial changes	12/596	108/18986	0.111111111111111	3.53952274422073	4.76456832951708	0.000146947509403176	0.00260380674556506	0.00229444356787416	122509/3479/291/1029/3329/84883/638/8996/2537/3429/578/11040	12	IFI27L1, IGF1, SLC25A4, CDKN2A, HSPD1, AIFM2, BIK, NOL3, IFI6, IFI27, BAK1, PIM2	GO_BP	Dengue_Upregulated
GO:0006760	folic acid-containing compound metabolic process	6/596	27/18986	0.222222222222222	7.07904548844146	5.69045676402217	0.00015726076571486	0.00277438206763333	0.00244475251504323	160428/8836/7298/1719/4522/10797	6	ALDH1L2, GGH, TYMS, DHFR, MTHFD1, MTHFD2	GO_BP	Dengue_Upregulated
GO:0048144	fibroblast proliferation	12/596	109/18986	0.110091743119266	3.50705005849394	4.72549526887472	0.000160508056776388	0.00281935891033307	0.00248438557445191	79733/983/890/891/3479/857/1164/2335/4921/5052/1163/2621	12	E2F8, CDK1, CCNA2, CCNB1, IGF1, CAV1, CKS2, FN1, DDR2, PRDX1, CKS1B, GAS6	GO_BP	Dengue_Upregulated
GO:0044837	actomyosin contractile ring organization	4/596	10/18986	0.4	12.7422818791946	6.68632883949961	0.000173604206064865	0.00301858830687056	0.00265994415159881	54443/128239/29127/1894	4	ANLN, IQGAP3, RACGAP1, ECT2	GO_BP	Dengue_Upregulated
GO:0110025	DNA strand resection involved in replication fork processing	4/596	10/18986	0.4	12.7422818791946	6.68632883949961	0.000173604206064865	0.00301858830687056	0.00265994415159881	9156/672/5932/580	4	EXO1, BRCA1, RBBP8, BARD1	GO_BP	Dengue_Upregulated
GO:0032467	positive regulation of cytokinesis	8/596	51/18986	0.156862745098039	4.99697328595868	5.14542491304091	0.000174091850371495	0.00301858830687056	0.00265994415159881	9928/9212/9493/55143/11113/29127/1894/9585	8	KIF14, AURKB, KIF23, CDCA8, CIT, RACGAP1, ECT2, KIF20B	GO_BP	Dengue_Upregulated
GO:0046653	tetrahydrofolate metabolic process	5/596	18/18986	0.277777777777778	8.84880686055183	5.99745075092801	0.000182852465352744	0.00315694000010721	0.00278185801989645	160428/7298/1719/4522/10797	5	ALDH1L2, TYMS, DHFR, MTHFD1, MTHFD2	GO_BP	Dengue_Upregulated
GO:0071312	cellular response to alkaloid	7/596	39/18986	0.179487179487179	5.7176905868181	5.30920012450673	0.000186085630824737	0.0031990891426891	0.00281899934355772	890/5888/1111/836/641/6507/840	7	CCNA2, RAD51, CHEK1, CASP3, BLM, SLC1A3, CASP7	GO_BP	Dengue_Upregulated
GO:0030888	regulation of B cell proliferation	9/596	67/18986	0.134328358208955	4.27912451166984	4.84042824318932	0.000235022088434719	0.00402325947998417	0.00354524845265932	51237/23495/836/1029/100/79915/2048/3586/952	9	MZB1, TNFRSF13B, CASP3, CDKN2A, ADA, ATAD5, EPHB2, IL10, CD38	GO_BP	Dengue_Upregulated
GO:0070085	glycosylation	19/596	242/18986	0.0785123966942149	2.50106772422209	4.23072111583833	0.000241881352907687	0.00412320956011415	0.00363332327574415	29925/91319/29071/4121/3703/8704/29926/27090/55757/9761/746/5238/6185/4247/29880/199857/2673/58505/51465	19	GMPPB, DERL3, C1GALT1C1, MAN1A1, STT3A, B4GALT2, GMPPA, ST6GALNAC4, UGGT2, MLEC, TMEM258, PGM3, RPN2, MGAT2, ALG5, ALG14, GFPT1, OSTC, UBE2J1	GO_BP	Dengue_Upregulated
GO:0040001	establishment of mitotic spindle localization	7/596	41/18986	0.170731707317073	5.43877885087576	5.12207222042146	0.000257627636202872	0.00437317500109076	0.00385358985244632	1058/5347/10403/51203/4085/54908/9700	7	CENPA, PLK1, NDC80, NUSAP1, MAD2L1, SPDL1, ESPL1	GO_BP	Dengue_Upregulated
GO:0072711	cellular response to hydroxyurea	4/596	11/18986	0.363636363636364	11.5838926174497	6.32103858262396	0.000266042476221109	0.00449711968172921	0.00396280843241485	5888/8914/641/1663	4	RAD51, TIMELESS, BLM, DDX11	GO_BP	Dengue_Upregulated
GO:1903322	positive regulation of protein modification by small protein conjugation or removal	13/596	135/18986	0.0962962962962963	3.06758637832463	4.34011178855564	0.000332865943946147	0.00560324338976013	0.00493751150186784	991/55765/5347/11065/857/55215/1029/378708/54602/26354/150684/7466/3309	13	CDC20, INAVA, PLK1, UBE2C, CAV1, FANCI, CDKN2A, CENPS, NDFIP2, GNL3, COMMD1, WFS1, HSPA5	GO_BP	Dengue_Upregulated
GO:0001824	blastocyst development	12/596	118/18986	0.101694915254237	3.23956318962575	4.39317958214461	0.000338630856662855	0.00567663344779226	0.00500218194904467	6241/4751/9837/3479/1111/84296/54892/5932/100/55723/4678/675	12	RRM2, NEK2, GINS1, IGF1, CHEK1, GINS4, NCAPG2, RBBP8, ADA, ASF1B, NASP, BRCA2	GO_BP	Dengue_Upregulated
GO:0097421	liver regeneration	6/596	31/18986	0.193548387096774	6.16562026412643	5.18178030037287	0.000351593074761234	0.00586957033898919	0.0051721956452479	7298/6790/2146/5111/3586/8140	6	TYMS, AURKA, EZH2, PCNA, IL10, SLC7A5	GO_BP	Dengue_Upregulated
GO:1901875	positive regulation of post-translational protein modification	13/596	136/18986	0.0955882352941176	3.04503059613107	4.30874857580145	0.000357726725638213	0.00594739082954067	0.00524077013692197	991/55765/5347/11065/857/55215/1029/378708/54602/26354/150684/7466/3309	13	CDC20, INAVA, PLK1, UBE2C, CAV1, FANCI, CDKN2A, CENPS, NDFIP2, GNL3, COMMD1, WFS1, HSPA5	GO_BP	Dengue_Upregulated
GO:0009636	response to toxic substance	20/596	270/18986	0.0740740740740741	2.35968182948049	4.05088788533924	0.000360204394868293	0.00596403998060616	0.00525544117102919	6382/983/7298/10549/445/84817/5052/1719/55829/83990/10058/23256/84883/7295/999/578/1267/4493/23657/25841	20	SDC1, CDK1, TYMS, PRDX4, ASS1, TXNDC17, PRDX1, DHFR, SELENOS, BRIP1, ABCB6, SCFD1, AIFM2, TXN, CDH1, BAK1, CNP, MT1E, SLC7A11, ABTB2	GO_BP	Dengue_Upregulated
GO:0034599	cellular response to oxidative stress	19/596	251/18986	0.0756972111553785	2.41138800502687	4.05222918576045	0.000383143061285886	0.00631795088814277	0.00556730325786838	983/4233/5831/4921/2146/5111/7494/83959/1894/5052/1719/55829/140823/84883/7295/1965/51022/2119/23657	19	CDK1, MET, PYCR1, DDR2, EZH2, PCNA, XBP1, SLC4A11, ECT2, PRDX1, DHFR, SELENOS, ROMO1, AIFM2, TXN, EIF2S1, GLRX2, ETV5, SLC7A11	GO_BP	Dengue_Upregulated
GO:0033313	meiotic cell cycle checkpoint signaling	4/596	12/18986	0.333333333333333	10.6185682326622	6.00010942895803	0.000389179629864753	0.00636552916863806	0.00560922867335433	9319/11130/7272/57082	4	TRIP13, ZWINT, TTK, KNL1	GO_BP	Dengue_Upregulated
GO:0072710	response to hydroxyurea	4/596	12/18986	0.333333333333333	10.6185682326622	6.00010942895803	0.000389179629864753	0.00636552916863806	0.00560922867335433	5888/8914/641/1663	4	RAD51, TIMELESS, BLM, DDX11	GO_BP	Dengue_Upregulated
GO:0051053	negative regulation of DNA metabolic process	13/596	138/18986	0.0942028985507246	3.00089971792627	4.24687810204133	0.000412214334034702	0.00671510447379111	0.00591727027888524	5347/10721/81620/1111/51053/55010/26271/80119/79000/54962/8914/641/116028	13	PLK1, POLQ, CDT1, CHEK1, GMNN, PARPBP, FBXO5, PIF1, AUNIP, TIPIN, TIMELESS, BLM, RMI2	GO_BP	Dengue_Upregulated
GO:0009069	serine family amino acid metabolic process	6/596	32/18986	0.1875	5.97294463087248	5.06845670167578	0.000421362008587408	0.00683655628390815	0.00602429217096857	26227/2731/29968/4522/2653/5723	6	PHGDH, GLDC, PSAT1, MTHFD1, GCSH, PSPH	GO_BP	Dengue_Upregulated
GO:0001701	in utero embryonic development	26/596	403/18986	0.0645161290322581	2.05520675470881	3.85451498339696	0.000450641646790188	0.00728236901212944	0.00641713705029228	6241/79733/9133/4751/891/6491/144455/81624/9837/3479/1111/84296/7516/10733/54892/9871/8894/5932/27077/100/55723/5723/4678/79805/3586/675	26	RRM2, E2F8, CCNB2, NEK2, CCNB1, STIL, E2F7, DIAPH3, GINS1, IGF1, CHEK1, GINS4, XRCC2, PLK4, NCAPG2, SEC24D, EIF2S2, RBBP8, B9D1, ADA, ASF1B, PSPH, NASP, VASH2, IL10, BRCA2	GO_BP	Dengue_Upregulated
GO:0006284	base-excision repair	7/596	45/18986	0.155555555555556	4.95533184190902	4.78217314591098	0.000466601592944828	0.00751024077887293	0.00661793494375931	10721/2237/55247/1763/5111/6119/10038	7	POLQ, FEN1, NEIL3, DNA2, PCNA, RPA3, PARP2	GO_BP	Dengue_Upregulated
GO:0006979	response to oxidative stress	26/596	405/18986	0.0641975308641975	2.04505758554976	3.82710835059153	0.000485486670842815	0.00778319900874989	0.00685846249285881	6382/983/4233/5831/10549/4921/2146/5111/836/7494/83959/1894/5052/475/1719/55829/140823/5693/84883/7295/1965/51022/578/2119/952/23657	26	SDC1, CDK1, MET, PYCR1, PRDX4, DDR2, EZH2, PCNA, CASP3, XBP1, SLC4A11, ECT2, PRDX1, ATOX1, DHFR, SELENOS, ROMO1, PSMB5, AIFM2, TXN, EIF2S1, GLRX2, BAK1, ETV5, CD38, SLC7A11	GO_BP	Dengue_Upregulated
GO:0042558	pteridine-containing compound metabolic process	6/596	33/18986	0.181818181818182	5.79194630872483	4.95983807250061	0.000501477169317837	0.00800777772349432	0.00705635858802965	160428/8836/7298/1719/4522/10797	6	ALDH1L2, GGH, TYMS, DHFR, MTHFD1, MTHFD2	GO_BP	Dengue_Upregulated
GO:2000001	regulation of DNA damage checkpoint	5/596	22/18986	0.227272727272727	7.23993288590604	5.27185979510211	0.000506487287294779	0.00805593953020043	0.00709879819987958	5888/672/79968/580/675	5	RAD51, BRCA1, WDR76, BARD1, BRCA2	GO_BP	Dengue_Upregulated
GO:0042398	cellular modified amino acid biosynthetic process	7/596	46/18986	0.152173913043478	4.84760723665013	4.70345753524158	0.000535655752152275	0.00848646760272624	0.00747817442220431	494143/79094/501/1719/4522/34/23657	7	CHAC2, CHAC1, ALDH7A1, DHFR, MTHFD1, ACADM, SLC7A11	GO_BP	Dengue_Upregulated
GO:0006167	AMP biosynthetic process	4/596	13/18986	0.307692307692308	9.80175529168818	5.71492491497505	0.000548239898883932	0.00861824588128828	0.00759429587559066	10606/100/2618/5471	4	PAICS, ADA, GART, PPAT	GO_BP	Dengue_Upregulated
GO:1903490	positive regulation of mitotic cytokinesis	4/596	13/18986	0.307692307692308	9.80175529168818	5.71492491497505	0.000548239898883932	0.00861824588128828	0.00759429587559066	9212/55143/1894/9585	4	AURKB, CDCA8, ECT2, KIF20B	GO_BP	Dengue_Upregulated
GO:0009101	glycoprotein biosynthetic process	22/596	322/18986	0.0683229813664596	2.17647671849598	3.83306757943441	0.000568237913732802	0.0088979890367462	0.00784080222049913	3479/81618/29925/79586/91319/29071/4121/3703/8704/29926/27090/55757/9761/746/5238/6185/4247/29880/199857/2673/58505/51465	22	IGF1, ITM2C, GMPPB, CHPF, DERL3, C1GALT1C1, MAN1A1, STT3A, B4GALT2, GMPPA, ST6GALNAC4, UGGT2, MLEC, TMEM258, PGM3, RPN2, MGAT2, ALG5, ALG14, GFPT1, OSTC, UBE2J1	GO_BP	Dengue_Upregulated
GO:1902806	regulation of cell cycle G1/S phase transition	17/596	220/18986	0.0772727272727273	2.46157718120805	3.92540801060054	0.000605222089673272	0.00944052989297305	0.00831888277697625	6241/9928/51512/6491/144455/898/4582/9134/4921/2146/6240/1029/163786/1017/1031/51065/6347	17	RRM2, KIF14, GTSE1, STIL, E2F7, CCNE1, MUC1, CCNE2, DDR2, EZH2, RRM1, CDKN2A, SASS6, CDK2, CDKN2C, RPS27L, CCL2	GO_BP	Dengue_Upregulated
GO:0010824	regulation of centrosome duplication	7/596	47/18986	0.148936170212766	4.74446665714694	4.62698339214892	0.000612598455793154	0.00948236690193234	0.00835574905219781	6491/10733/899/672/348654/163786/7517	7	STIL, PLK4, CCNF, BRCA1, GEN1, SASS6, XRCC3	GO_BP	Dengue_Upregulated
GO:0032527	protein exit from endoplasmic reticulum	7/596	47/18986	0.148936170212766	4.74446665714694	4.62698339214892	0.000612598455793154	0.00948236690193234	0.00835574905219781	91319/27248/55829/10952/55741/6400/51465	7	DERL3, ERLEC1, SELENOS, SEC61B, EDEM2, SEL1L, UBE2J1	GO_BP	Dengue_Upregulated
GO:0009147	pyrimidine nucleoside triphosphate metabolic process	5/596	23/18986	0.217391304347826	6.92515319521447	5.11855701274239	0.000630600131794091	0.0097237577574356	0.00856845980605711	7298/4830/1503/57089/1841	5	TYMS, NME1, CTPS1, ENTPD7, DTYMK	GO_BP	Dengue_Upregulated
GO:0072331	signal transduction by p53 class mediator	15/596	183/18986	0.0819672131147541	2.61112333590054	3.94256013232101	0.000680344719917365	0.0104509226937877	0.00920922890838714	51512/2305/9212/144455/6790/1870/7161/1111/4582/1029/8444/51065/23612/79915/675	15	GTSE1, FOXM1, AURKB, E2F7, AURKA, E2F2, TP73, CHEK1, MUC1, CDKN2A, DYRK3, RPS27L, PHLDA3, ATAD5, BRCA2	GO_BP	Dengue_Upregulated
GO:0006611	protein export from nucleus	8/596	62/18986	0.129032258064516	4.11041350941762	4.41616275387889	0.000683462313560274	0.0104590444953921	0.0092163857434643	1029/7531/7295/1434/580/3429/811/2621	8	CDKN2A, YWHAE, TXN, CSE1L, BARD1, IFI27, CALR, GAS6	GO_BP	Dengue_Upregulated
GO:0006298	mismatch repair	6/596	35/18986	0.171428571428571	5.46097794822627	4.7553840717666	0.000696875237077249	0.0106240602180833	0.009361795637717	9156/7161/5111/10535/6119/84515	6	EXO1, TP73, PCNA, RNASEH2A, RPA3, MCM8	GO_BP	Dengue_Upregulated
GO:0000722	telomere maintenance via recombination	4/596	14/18986	0.285714285714286	9.10162991371045	5.45905445339351	0.000748566301998566	0.0110776844691363	0.0097615239381498	5888/7517/5889/675	4	RAD51, XRCC3, RAD51C, BRCA2	GO_BP	Dengue_Upregulated
GO:0006177	GMP biosynthetic process	4/596	14/18986	0.285714285714286	9.10162991371045	5.45905445339351	0.000748566301998566	0.0110776844691363	0.0097615239381498	10606/100/2618/5471	4	PAICS, ADA, GART, PPAT	GO_BP	Dengue_Upregulated
GO:0007100	mitotic centrosome separation	4/596	14/18986	0.285714285714286	9.10162991371045	5.45905445339351	0.000748566301998566	0.0110776844691363	0.0097615239381498	4751/3832/6790/1111	4	NEK2, KIF11, AURKA, CHEK1	GO_BP	Dengue_Upregulated
GO:0009263	deoxyribonucleotide biosynthetic process	4/596	14/18986	0.285714285714286	9.10162991371045	5.45905445339351	0.000748566301998566	0.0110776844691363	0.0097615239381498	6241/7298/6240/1841	4	RRM2, TYMS, RRM1, DTYMK	GO_BP	Dengue_Upregulated
GO:0009265	2'-deoxyribonucleotide biosynthetic process	4/596	14/18986	0.285714285714286	9.10162991371045	5.45905445339351	0.000748566301998566	0.0110776844691363	0.0097615239381498	6241/7298/6240/1841	4	RRM2, TYMS, RRM1, DTYMK	GO_BP	Dengue_Upregulated
GO:0033262	regulation of nuclear cell cycle DNA replication	4/596	14/18986	0.285714285714286	9.10162991371045	5.45905445339351	0.000748566301998566	0.0110776844691363	0.0097615239381498	81620/389643/54962/8317	4	CDT1, NUGGC, TIPIN, CDC7	GO_BP	Dengue_Upregulated
GO:0046385	deoxyribose phosphate biosynthetic process	4/596	14/18986	0.285714285714286	9.10162991371045	5.45905445339351	0.000748566301998566	0.0110776844691363	0.0097615239381498	6241/7298/6240/1841	4	RRM2, TYMS, RRM1, DTYMK	GO_BP	Dengue_Upregulated
GO:1904152	regulation of retrograde protein transport, ER to cytosol	4/596	14/18986	0.285714285714286	9.10162991371045	5.45905445339351	0.000748566301998566	0.0110776844691363	0.0097615239381498	91319/27248/55741/51465	4	DERL3, ERLEC1, EDEM2, UBE2J1	GO_BP	Dengue_Upregulated
GO:0008156	negative regulation of DNA replication	5/596	24/18986	0.208333333333333	6.63660514541387	4.97414829122136	0.000776159565040138	0.0114441045356283	0.0100844089472368	81620/51053/26271/54962/8914	5	CDT1, GMNN, FBXO5, TIPIN, TIMELESS	GO_BP	Dengue_Upregulated
GO:0031398	positive regulation of protein ubiquitination	11/596	112/18986	0.0982142857142857	3.12868528283797	4.06748593200421	0.000794692847534632	0.0116324605218837	0.0102503860044322	991/55765/5347/11065/857/55215/378708/54602/150684/7466/3309	11	CDC20, INAVA, PLK1, UBE2C, CAV1, FANCI, CENPS, NDFIP2, COMMD1, WFS1, HSPA5	GO_BP	Dengue_Upregulated
GO:2001243	negative regulation of intrinsic apoptotic signaling pathway	11/596	112/18986	0.0982142857142857	3.12868528283797	4.06748593200421	0.000794692847534632	0.0116324605218837	0.0102503860044322	5831/3070/4582/7494/220042/55829/10525/7466/8996/79915/3586	11	PYCR1, HELLS, MUC1, XBP1, DDIAS, SELENOS, HYOU1, WFS1, NOL3, ATAD5, IL10	GO_BP	Dengue_Upregulated
GO:0001556	oocyte maturation	6/596	36/18986	0.166666666666667	5.3092841163311	4.6589638193962	0.000814336084997193	0.0118342366308945	0.0104281887143525	9319/6790/11144/26271/675/9985	6	TRIP13, AURKA, DMC1, FBXO5, BRCA2, REC8	GO_BP	Dengue_Upregulated
GO:0046825	regulation of protein export from nucleus	6/596	36/18986	0.166666666666667	5.3092841163311	4.6589638193962	0.000814336084997193	0.0118342366308945	0.0104281887143525	1029/7531/7295/580/3429/2621	6	CDKN2A, YWHAE, TXN, BARD1, IFI27, GAS6	GO_BP	Dengue_Upregulated
GO:0032886	regulation of microtubule-based process	19/596	269/18986	0.0706319702602231	2.25003118684664	3.71720432777921	0.000890623229882253	0.0128964797445316	0.0113642247253793	5347/221150/22974/9212/10615/4233/220134/6491/81624/6790/284403/81930/10733/899/672/3925/348654/163786/7517	19	PLK1, SKA3, TPX2, AURKB, SPAG5, MET, SKA1, STIL, DIAPH3, AURKA, WDR62, KIF18A, PLK4, CCNF, BRCA1, STMN1, GEN1, SASS6, XRCC3	GO_BP	Dengue_Upregulated
GO:0051223	regulation of protein transport	27/596	446/18986	0.0605381165919283	1.92848436512475	3.57210918812828	0.000929056828112048	0.0134049628056167	0.0118122939574246	983/3479/91319/10497/7494/1894/1029/27248/9912/25807/7531/23256/54602/7295/6566/55741/9585/999/84300/580/3429/5468/10802/2621/51465/952/23657	27	CDK1, IGF1, DERL3, UNC13B, XBP1, ECT2, CDKN2A, ERLEC1, ARHGAP44, RHBDD3, YWHAE, SCFD1, NDFIP2, TXN, SLC16A1, EDEM2, KIF20B, CDH1, UQCC2, BARD1, IFI27, PPARG, SEC24A, GAS6, UBE2J1, CD38, SLC7A11	GO_BP	Dengue_Upregulated
GO:1901605	alpha-amino acid metabolic process	16/596	209/18986	0.076555023923445	2.43871423525256	3.76506212503472	0.000956955380527097	0.0137583620545533	0.0121237051767846	5831/26227/2731/29968/1503/26275/445/38/4522/2271/440/2653/2673/5723/5471/23657	16	PYCR1, PHGDH, GLDC, PSAT1, CTPS1, HIBCH, ASS1, ACAT1, MTHFD1, FH, ASNS, GCSH, GFPT1, PSPH, PPAT, SLC7A11	GO_BP	Dengue_Upregulated
GO:0001325	formation of extrachromosomal circular DNA	4/596	15/18986	0.266666666666667	8.49485458612975	5.22758730539808	0.000995571410241617	0.0141126613943022	0.0124359095454742	9156/1763/641/7517	4	EXO1, DNA2, BLM, XRCC3	GO_BP	Dengue_Upregulated
GO:0090235	regulation of metaphase plate congression	4/596	15/18986	0.266666666666667	8.49485458612975	5.22758730539808	0.000995571410241617	0.0141126613943022	0.0124359095454742	983/9212/10615/55143	4	CDK1, AURKB, SPAG5, CDCA8	GO_BP	Dengue_Upregulated
GO:0090656	t-circle formation	4/596	15/18986	0.266666666666667	8.49485458612975	5.22758730539808	0.000995571410241617	0.0141126613943022	0.0124359095454742	9156/1763/641/7517	4	EXO1, DNA2, BLM, XRCC3	GO_BP	Dengue_Upregulated
GO:0090737	telomere maintenance via telomere trimming	4/596	15/18986	0.266666666666667	8.49485458612975	5.22758730539808	0.000995571410241617	0.0141126613943022	0.0124359095454742	9156/1763/641/7517	4	EXO1, DNA2, BLM, XRCC3	GO_BP	Dengue_Upregulated
GO:0007019	microtubule depolymerization	7/596	51/18986	0.137254901960784	4.37235162521384	4.34133050847934	0.0010122040465387	0.0142982669511061	0.0125994629569153	11004/22974/9212/81624/81930/347240/3925	7	KIF2C, TPX2, AURKB, DIAPH3, KIF18A, KIF24, STMN1	GO_BP	Dengue_Upregulated
GO:0051781	positive regulation of cell division	10/596	99/18986	0.101010101010101	3.21774794929157	3.98277579855924	0.00109441361642615	0.0154056829629326	0.0135753047891188	9928/9212/9493/55143/11113/29127/64762/1894/346389/9585	10	KIF14, AURKB, KIF23, CDCA8, CIT, RACGAP1, GAREM1, ECT2, MACC1, KIF20B	GO_BP	Dengue_Upregulated
GO:1902412	regulation of mitotic cytokinesis	4/596	16/18986	0.25	7.96392617449664	5.01669906954557	0.00129469289068538	0.0181543046914159	0.0159973575993664	9212/55143/1894/9585	4	AURKB, CDCA8, ECT2, KIF20B	GO_BP	Dengue_Upregulated
GO:0062197	cellular response to chemical stress	21/596	321/18986	0.0654205607476635	2.08401806435426	3.52624598372729	0.00129866189500475	0.0181543046914159	0.0159973575993664	983/4233/5831/857/4921/2146/5111/836/7494/83959/1894/5052/1719/55829/140823/84883/7295/1965/51022/2119/23657	21	CDK1, MET, PYCR1, CAV1, DDR2, EZH2, PCNA, CASP3, XBP1, SLC4A11, ECT2, PRDX1, DHFR, SELENOS, ROMO1, AIFM2, TXN, EIF2S1, GLRX2, ETV5, SLC7A11	GO_BP	Dengue_Upregulated
GO:0006614	SRP-dependent cotranslational protein targeting to membrane	5/596	27/18986	0.185185185185185	5.89920457370122	4.58603441243437	0.00136404741539003	0.0189372905779235	0.0166873154597544	6729/9697/58477/6747/10952	5	SRP54, TRAM2, SRPRB, SSR3, SEC61B	GO_BP	Dengue_Upregulated
GO:0044346	fibroblast apoptotic process	5/596	27/18986	0.185185185185185	5.89920457370122	4.58603441243437	0.00136404741539003	0.0189372905779235	0.0166873154597544	7516/836/578/840/2621	5	XRCC2, CASP3, BAK1, CASP7, GAS6	GO_BP	Dengue_Upregulated
GO:0001836	release of cytochrome c from mitochondria	7/596	54/18986	0.12962962962963	4.12944320159085	4.14575154879239	0.00142803348077999	0.0197577235012026	0.01741027120403	122509/3479/638/8996/2537/3429/578	7	IFI27L1, IGF1, BIK, NOL3, IFI6, IFI27, BAK1	GO_BP	Dengue_Upregulated
GO:0051347	positive regulation of transferase activity	20/596	304/18986	0.0657894736842105	2.09577004592017	3.46722558161171	0.00156765865981228	0.0216154982445106	0.0190473202352618	991/9928/5347/22974/11065/1062/79075/3479/63967/4921/2146/5111/1894/5984/5983/2321/5985/5558/2621/9175	20	CDC20, KIF14, PLK1, TPX2, UBE2C, CENPE, DSCC1, IGF1, CLSPN, DDR2, EZH2, PCNA, ECT2, RFC4, RFC3, FLT1, RFC5, PRIM2, GAS6, MAP3K13	GO_BP	Dengue_Upregulated
GO:0071887	leukocyte apoptotic process	11/596	122/18986	0.0901639344262295	2.87223566949059	3.7347462729372	0.00160546370999662	0.0220614741101577	0.0194403088693469	9212/836/1029/55829/100/3665/578/3586/840/2621/23657	11	AURKB, CASP3, CDKN2A, SELENOS, ADA, IRF7, BAK1, IL10, CASP7, GAS6, SLC7A11	GO_BP	Dengue_Upregulated
GO:0006541	glutamine metabolic process	5/596	28/18986	0.178571428571429	5.68851869606903	4.46946946276136	0.00161821438417203	0.0220864395677533	0.0194623081339608	26227/1503/440/2673/5471	5	PHGDH, CTPS1, ASNS, GFPT1, PPAT	GO_BP	Dengue_Upregulated
GO:0007141	male meiosis I	5/596	28/18986	0.178571428571429	5.68851869606903	4.46946946276136	0.00161821438417203	0.0220864395677533	0.0194623081339608	9319/11144/5889/675/9985	5	TRIP13, DMC1, RAD51C, BRCA2, REC8	GO_BP	Dengue_Upregulated
GO:0051438	regulation of ubiquitin-protein transferase activity	6/596	41/18986	0.146341463414634	4.66181044360779	4.22549944022377	0.00164654219806322	0.0223126024868854	0.0196616002112158	991/5347/11065/4085/26271/1029	6	CDC20, PLK1, UBE2C, MAD2L1, FBXO5, CDKN2A	GO_BP	Dengue_Upregulated
GO:0007063	regulation of sister chromatid cohesion	4/596	17/18986	0.235294117647059	7.49545992893802	4.82336043157564	0.00165135350088582	0.0223126024868854	0.0196616002112158	699/2237/1663/9700	4	BUB1, FEN1, DDX11, ESPL1	GO_BP	Dengue_Upregulated
GO:0009070	serine family amino acid biosynthetic process	4/596	17/18986	0.235294117647059	7.49545992893802	4.82336043157564	0.00165135350088582	0.0223126024868854	0.0196616002112158	26227/29968/4522/5723	4	PHGDH, PSAT1, MTHFD1, PSPH	GO_BP	Dengue_Upregulated
GO:1902808	positive regulation of cell cycle G1/S phase transition	8/596	71/18986	0.112676056338028	3.58937517723792	3.93512514082088	0.00168156456600545	0.0226450694888734	0.0199545661832647	6241/6491/898/9134/4921/2146/6240/163786	8	RRM2, STIL, CCNE1, CCNE2, DDR2, EZH2, RRM1, SASS6	GO_BP	Dengue_Upregulated
GO:0031109	microtubule polymerization or depolymerization	12/596	142/18986	0.0845070422535211	2.69203138292844	3.64337273721233	0.0017539541966075	0.0233435456886964	0.0205700551118216	11004/221150/22974/9212/4233/220134/81624/81930/7283/347240/3925/26271	12	KIF2C, SKA3, TPX2, AURKB, MET, SKA1, DIAPH3, KIF18A, TUBG1, KIF24, STMN1, FBXO5	GO_BP	Dengue_Upregulated
GO:0010232	vascular transport	9/596	88/18986	0.102272727272727	3.25796979865772	3.82198614600854	0.00175654403202072	0.0233435456886964	0.0205700551118216	11309/6536/92745/2171/6509/23446/6566/6507/8140	9	SLCO2B1, SLC6A9, SLC38A5, FABP5, SLC1A4, SLC44A1, SLC16A1, SLC1A3, SLC7A5	GO_BP	Dengue_Upregulated
GO:0150104	transport across blood-brain barrier	9/596	88/18986	0.102272727272727	3.25796979865772	3.82198614600854	0.00175654403202072	0.0233435456886964	0.0205700551118216	11309/6536/92745/2171/6509/23446/6566/6507/8140	9	SLCO2B1, SLC6A9, SLC38A5, FABP5, SLC1A4, SLC44A1, SLC16A1, SLC1A3, SLC7A5	GO_BP	Dengue_Upregulated
GO:1905897	regulation of response to endoplasmic reticulum stress	9/596	88/18986	0.102272727272727	3.25796979865772	3.82198614600854	0.00175654403202072	0.0233435456886964	0.0205700551118216	857/7873/7494/55829/11153/10525/7466/578/3309	9	CAV1, MANF, XBP1, SELENOS, FICD, HYOU1, WFS1, BAK1, HSPA5	GO_BP	Dengue_Upregulated
GO:1900087	positive regulation of G1/S transition of mitotic cell cycle	7/596	56/18986	0.125	3.98196308724832	4.0230787675263	0.00177198368802109	0.0234715216380498	0.0206828259978855	6241/6491/898/9134/4921/6240/163786	7	RRM2, STIL, CCNE1, CCNE2, DDR2, RRM1, SASS6	GO_BP	Dengue_Upregulated
GO:0009124	nucleoside monophosphate biosynthetic process	6/596	42/18986	0.142857142857143	4.55081495685523	4.14719455092728	0.00187081884786481	0.0246192447732046	0.0216941859882694	7298/10606/100/2618/5471/7083	6	TYMS, PAICS, ADA, GART, PPAT, TK1	GO_BP	Dengue_Upregulated
GO:0045454	cell redox homeostasis	6/596	42/18986	0.142857142857143	4.55081495685523	4.14719455092728	0.00187081884786481	0.0246192447732046	0.0216941859882694	10549/5052/55829/7295/51022/388962	6	PRDX4, PRDX1, SELENOS, TXN, GLRX2, BOLA3	GO_BP	Dengue_Upregulated
GO:0009226	nucleotide-sugar biosynthetic process	5/596	29/18986	0.172413793103448	5.4923628789632	4.35839502185491	0.00190549849474392	0.0249942010349527	0.0220245929911959	29925/6675/29926/5238/2673	5	GMPPB, UAP1, GMPPA, PGM3, GFPT1	GO_BP	Dengue_Upregulated
GO:0006575	cellular modified amino acid metabolic process	14/596	183/18986	0.0765027322404372	2.4370484468405	3.51658360876535	0.00195656191737097	0.0255809389843971	0.0225416195011024	160428/8836/7298/494143/79094/445/501/1719/25974/4522/34/51022/10797/23657	14	ALDH1L2, GGH, TYMS, CHAC2, CHAC1, ASS1, ALDH7A1, DHFR, MMACHC, MTHFD1, ACADM, GLRX2, MTHFD2, SLC7A11	GO_BP	Dengue_Upregulated
GO:0006520	amino acid metabolic process	19/596	289/18986	0.0657439446366782	2.0943196860268	3.37477431658058	0.0020461868168942	0.026666434645976	0.0234981453811076	5831/26227/2731/29968/84842/1503/26275/445/38/55157/4522/2271/440/2653/2673/5723/5471/6507/23657	19	PYCR1, PHGDH, GLDC, PSAT1, HPDL, CTPS1, HIBCH, ASS1, ACAT1, DARS2, MTHFD1, FH, ASNS, GCSH, GFPT1, PSPH, PPAT, SLC1A3, SLC7A11	GO_BP	Dengue_Upregulated
GO:0009148	pyrimidine nucleoside triphosphate biosynthetic process	4/596	18/18986	0.222222222222222	7.07904548844146	4.64513607957675	0.00207092522532384	0.0268158266356036	0.0236297878274131	7298/4830/1503/1841	4	TYMS, NME1, CTPS1, DTYMK	GO_BP	Dengue_Upregulated
GO:0030889	negative regulation of B cell proliferation	4/596	18/18986	0.222222222222222	7.07904548844146	4.64513607957675	0.00207092522532384	0.0268158266356036	0.0236297878274131	23495/836/1029/3586	4	TNFRSF13B, CASP3, CDKN2A, IL10	GO_BP	Dengue_Upregulated
GO:2000779	regulation of double-strand break repair	12/596	145/18986	0.0827586206896552	2.63633418190234	3.56075091793438	0.00209279186855336	0.0270123934471424	0.0238030001662938	2305/5347/10721/5888/1111/55010/10635/79000/8914/2271/1663/116028	12	FOXM1, PLK1, POLQ, RAD51, CHEK1, PARPBP, RAD51AP1, AUNIP, TIMELESS, FH, DDX11, RMI2	GO_BP	Dengue_Upregulated
GO:0007099	centriole replication	6/596	43/18986	0.13953488372093	4.44498205088185	4.07131192825018	0.00211747427107411	0.0272439364813356	0.0240070331370185	6491/284403/10733/672/163786/1017	6	STIL, WDR62, PLK4, BRCA1, SASS6, CDK2	GO_BP	Dengue_Upregulated
GO:0031396	regulation of protein ubiquitination	15/596	205/18986	0.0731707317073171	2.3309052218039	3.44907206952728	0.00212656950609593	0.0272740977924684	0.0240336109260365	991/55765/5347/11065/857/4085/55215/26271/1029/378708/54602/150684/7466/9636/3309	15	CDC20, INAVA, PLK1, UBE2C, CAV1, MAD2L1, FANCI, FBXO5, CDKN2A, CENPS, NDFIP2, COMMD1, WFS1, ISG15, HSPA5	GO_BP	Dengue_Upregulated
GO:0015804	neutral amino acid transport	7/596	58/18986	0.120689655172414	3.84465401527424	3.90596773444916	0.00217698457051356	0.0276259435608235	0.0243436532367653	6536/92745/6509/118980/6507/8140/23657	7	SLC6A9, SLC38A5, SLC1A4, SFXN2, SLC1A3, SLC7A5, SLC7A11	GO_BP	Dengue_Upregulated
GO:0170038	proteinogenic amino acid biosynthetic process	7/596	58/18986	0.120689655172414	3.84465401527424	3.90596773444916	0.00217698457051356	0.0276259435608235	0.0243436532367653	5831/26227/29968/445/4522/440/5723	7	PYCR1, PHGDH, PSAT1, ASS1, MTHFD1, ASNS, PSPH	GO_BP	Dengue_Upregulated
GO:0008652	amino acid biosynthetic process	8/596	74/18986	0.108108108108108	3.4438599673499	3.79193612937541	0.00219503165421395	0.0276259435608235	0.0243436532367653	5831/26227/29968/445/4522/440/5723/6507	8	PYCR1, PHGDH, PSAT1, ASS1, MTHFD1, ASNS, PSPH, SLC1A3	GO_BP	Dengue_Upregulated
GO:0009064	glutamine family amino acid metabolic process	8/596	74/18986	0.108108108108108	3.4438599673499	3.79193612937541	0.00219503165421395	0.0276259435608235	0.0243436532367653	5831/26227/1503/445/440/2673/5471/23657	8	PYCR1, PHGDH, CTPS1, ASS1, ASNS, GFPT1, PPAT, SLC7A11	GO_BP	Dengue_Upregulated
GO:0071806	protein transmembrane transport	8/596	74/18986	0.108108108108108	3.4438599673499	3.79193612937541	0.00219503165421395	0.0276259435608235	0.0243436532367653	6729/9697/23480/10440/3329/140823/10952/3309	8	SRP54, TRAM2, SEC61G, TIMM17A, HSPD1, ROMO1, SEC61B, HSPA5	GO_BP	Dengue_Upregulated
GO:0072527	pyrimidine-containing compound metabolic process	8/596	74/18986	0.108108108108108	3.4438599673499	3.79193612937541	0.00219503165421395	0.0276259435608235	0.0243436532367653	7298/4830/6240/1503/57089/2079/1841/7083	8	TYMS, NME1, RRM1, CTPS1, ENTPD7, ERH, DTYMK, TK1	GO_BP	Dengue_Upregulated
GO:0071479	cellular response to ionizing radiation	8/596	75/18986	0.106666666666667	3.3979418344519	3.74584320734137	0.0023910962355973	0.0300000894155686	0.0264357223562932	5888/10635/672/1894/25896/641/580/675	8	RAD51, RAD51AP1, BRCA1, ECT2, INTS7, BLM, BARD1, BRCA2	GO_BP	Dengue_Upregulated
GO:0170034	L-amino acid biosynthetic process	7/596	59/18986	0.11864406779661	3.77949038789671	3.8493540449564	0.00240452873826014	0.0300752201317987	0.0265019266507929	5831/26227/29968/445/4522/440/5723	7	PYCR1, PHGDH, PSAT1, ASS1, MTHFD1, ASNS, PSPH	GO_BP	Dengue_Upregulated
GO:0032386	regulation of intracellular transport	18/596	272/18986	0.0661764705882353	2.10809810501382	3.31372845907823	0.00247014842968943	0.0308006162220534	0.0271411370669579	983/10615/91319/7494/1894/1029/27248/9912/7531/23256/7295/55741/9585/999/580/3429/2621/51465	18	CDK1, SPAG5, DERL3, XBP1, ECT2, CDKN2A, ERLEC1, ARHGAP44, YWHAE, SCFD1, TXN, EDEM2, KIF20B, CDH1, BARD1, IFI27, GAS6, UBE2J1	GO_BP	Dengue_Upregulated
GO:0006144	purine nucleobase metabolic process	4/596	19/18986	0.210526315789474	6.70646414694454	4.48004253501226	0.00255869726296238	0.0316120395791071	0.0278561536885201	10606/100/2618/5471	4	PAICS, ADA, GART, PPAT	GO_BP	Dengue_Upregulated
GO:0007096	regulation of exit from mitosis	4/596	19/18986	0.210526315789474	6.70646414694454	4.48004253501226	0.00255869726296238	0.0316120395791071	0.0278561536885201	113130/54443/11065/9735	4	CDCA5, ANLN, UBE2C, KNTC1	GO_BP	Dengue_Upregulated
GO:0009168	purine ribonucleoside monophosphate biosynthetic process	4/596	19/18986	0.210526315789474	6.70646414694454	4.48004253501226	0.00255869726296238	0.0316120395791071	0.0278561536885201	10606/100/2618/5471	4	PAICS, ADA, GART, PPAT	GO_BP	Dengue_Upregulated
GO:0065002	intracellular protein transmembrane transport	5/596	31/18986	0.161290322580645	5.13801688677203	4.15096218655394	0.00258927520788327	0.0317417080867025	0.0279704160367972	6729/9697/23480/10952/3309	5	SRP54, TRAM2, SEC61G, SEC61B, HSPA5	GO_BP	Dengue_Upregulated
GO:0009123	nucleoside monophosphate metabolic process	8/596	76/18986	0.105263157894737	3.35323207347227	3.70052512044733	0.00260062014274716	0.0317417080867025	0.0279704160367972	7298/10606/100/2618/1841/102157402/5471/7083	8	TYMS, PAICS, ADA, GART, DTYMK, AK6, PPAT, TK1	GO_BP	Dengue_Upregulated
GO:0030330	DNA damage response, signal transduction by p53 class mediator	8/596	76/18986	0.105263157894737	3.35323207347227	3.70052512044733	0.00260062014274716	0.0317417080867025	0.0279704160367972	51512/2305/144455/4582/1029/8444/51065/675	8	GTSE1, FOXM1, E2F7, MUC1, CDKN2A, DYRK3, RPS27L, BRCA2	GO_BP	Dengue_Upregulated
GO:0061077	chaperone-mediated protein folding	8/596	76/18986	0.105263157894737	3.35323207347227	3.70052512044733	0.00260062014274716	0.0317417080867025	0.0279704160367972	9601/5479/2286/3336/23753/3309/6782/2289	8	PDIA4, PPIB, FKBP2, HSPE1, SDF2L1, HSPA5, HSPA13, FKBP5	GO_BP	Dengue_Upregulated
GO:0071168	protein localization to chromatin	7/596	61/18986	0.114754098360656	3.65557267026076	3.73975136940839	0.00291415366590245	0.0354613879826684	0.0312481537669058	157570/1058/5347/2146/7443/84515/4796	7	ESCO2, CENPA, PLK1, EZH2, VRK1, MCM8, TONSL	GO_BP	Dengue_Upregulated
GO:0006613	cotranslational protein targeting to membrane	5/596	32/18986	0.15625	4.9774538590604	4.05384619454812	0.00299074061516029	0.0358533889769957	0.0315935803856695	6729/9697/58477/6747/10952	5	SRP54, TRAM2, SRPRB, SSR3, SEC61B	GO_BP	Dengue_Upregulated
GO:0051642	centrosome localization	5/596	32/18986	0.15625	4.9774538590604	4.05384619454812	0.00299074061516029	0.0358533889769957	0.0315935803856695	9787/259266/6790/4085/55726	5	DLGAP5, ASPM, AURKA, MAD2L1, INTS13	GO_BP	Dengue_Upregulated
GO:0061842	microtubule organizing center localization	5/596	32/18986	0.15625	4.9774538590604	4.05384619454812	0.00299074061516029	0.0358533889769957	0.0315935803856695	9787/259266/6790/4085/55726	5	DLGAP5, ASPM, AURKA, MAD2L1, INTS13	GO_BP	Dengue_Upregulated
GO:0090317	negative regulation of intracellular protein transport	5/596	32/18986	0.15625	4.9774538590604	4.05384619454812	0.00299074061516029	0.0358533889769957	0.0315935803856695	91319/27248/7295/580/51465	5	DERL3, ERLEC1, TXN, BARD1, UBE2J1	GO_BP	Dengue_Upregulated
GO:1900101	regulation of endoplasmic reticulum unfolded protein response	5/596	32/18986	0.15625	4.9774538590604	4.05384619454812	0.00299074061516029	0.0358533889769957	0.0315935803856695	7494/11153/7466/578/3309	5	XBP1, FICD, WFS1, BAK1, HSPA5	GO_BP	Dengue_Upregulated
GO:0009225	nucleotide-sugar metabolic process	6/596	46/18986	0.130434782608696	4.15509191712868	3.85690116980828	0.00300564695038658	0.0359254842590585	0.0316571098916456	29925/6675/29926/55757/5238/2673	6	GMPPB, UAP1, GMPPA, UGGT2, PGM3, GFPT1	GO_BP	Dengue_Upregulated
GO:1902236	negative regulation of endoplasmic reticulum stress-induced intrinsic apoptotic signaling pathway	4/596	20/18986	0.2	6.37114093959732	4.32644551882466	0.00311984759195666	0.0365658397638772	0.0322213835543076	7494/55829/10525/7466	4	XBP1, SELENOS, HYOU1, WFS1	GO_BP	Dengue_Upregulated
GO:0006048	UDP-N-acetylglucosamine biosynthetic process	3/596	10/18986	0.3	9.55671140939597	4.87239080585278	0.00313162885106473	0.0365658397638772	0.0322213835543076	6675/5238/2673	3	UAP1, PGM3, GFPT1	GO_BP	Dengue_Upregulated
GO:0032329	serine transport	3/596	10/18986	0.3	9.55671140939597	4.87239080585278	0.00313162885106473	0.0365658397638772	0.0322213835543076	92745/6509/118980	3	SLC38A5, SLC1A4, SFXN2	GO_BP	Dengue_Upregulated
GO:0035561	regulation of chromatin binding	3/596	10/18986	0.3	9.55671140939597	4.87239080585278	0.00313162885106473	0.0365658397638772	0.0322213835543076	81620/51053/1663	3	CDT1, GMNN, DDX11	GO_BP	Dengue_Upregulated
GO:0036093	germ cell proliferation	3/596	10/18986	0.3	9.55671140939597	4.87239080585278	0.00313162885106473	0.0365658397638772	0.0322213835543076	7345/10549/8894	3	UCHL1, PRDX4, EIF2S2	GO_BP	Dengue_Upregulated
GO:0070862	negative regulation of protein exit from endoplasmic reticulum	3/596	10/18986	0.3	9.55671140939597	4.87239080585278	0.00313162885106473	0.0365658397638772	0.0322213835543076	91319/27248/51465	3	DERL3, ERLEC1, UBE2J1	GO_BP	Dengue_Upregulated
GO:1902423	regulation of attachment of mitotic spindle microtubules to kinetochore	3/596	10/18986	0.3	9.55671140939597	4.87239080585278	0.00313162885106473	0.0365658397638772	0.0322213835543076	983/9212/55143	3	CDK1, AURKB, CDCA8	GO_BP	Dengue_Upregulated
GO:1904667	negative regulation of ubiquitin protein ligase activity	3/596	10/18986	0.3	9.55671140939597	4.87239080585278	0.00313162885106473	0.0365658397638772	0.0322213835543076	4085/26271/1029	3	MAD2L1, FBXO5, CDKN2A	GO_BP	Dengue_Upregulated
GO:0009100	glycoprotein metabolic process	23/596	392/18986	0.0586734693877551	1.86908471442268	3.13008619946173	0.00319095776732668	0.0371512085878956	0.0327372036071555	3479/81618/29925/79586/91319/29071/4121/3703/8704/29926/27090/55757/9761/746/5238/6185/4247/29880/199857/55741/2673/58505/51465	23	IGF1, ITM2C, GMPPB, CHPF, DERL3, C1GALT1C1, MAN1A1, STT3A, B4GALT2, GMPPA, ST6GALNAC4, UGGT2, MLEC, TMEM258, PGM3, RPN2, MGAT2, ALG5, ALG14, EDEM2, GFPT1, OSTC, UBE2J1	GO_BP	Dengue_Upregulated
GO:0042771	intrinsic apoptotic signaling pathway in response to DNA damage by p53 class mediator	6/596	47/18986	0.127659574468085	4.06668570612595	3.78945925559311	0.00335584916910756	0.0388470792068612	0.0342315846476301	7161/4582/51065/23612/79915/675	6	TP73, MUC1, RPS27L, PHLDA3, ATAD5, BRCA2	GO_BP	Dengue_Upregulated
GO:0051205	protein insertion into membrane	6/596	47/18986	0.127659574468085	4.06668570612595	3.78945925559311	0.00335584916910756	0.0388470792068612	0.0342315846476301	9697/283820/9694/23420/79568/64108	6	TRAM2, NOMO2, EMC2, NOMO1, MAIP1, RTP4	GO_BP	Dengue_Upregulated
GO:0170039	proteinogenic amino acid metabolic process	13/596	174/18986	0.0747126436781609	2.38002391421739	3.29216290696651	0.00342605350697893	0.0393156313226374	0.0346444672050963	5831/26227/2731/29968/1503/445/4522/440/2653/2673/5723/5471/23657	13	PYCR1, PHGDH, GLDC, PSAT1, CTPS1, ASS1, MTHFD1, ASNS, GCSH, GFPT1, PSPH, PPAT, SLC7A11	GO_BP	Dengue_Upregulated
GO:0031571	mitotic G1 DNA damage checkpoint signaling	5/596	33/18986	0.151515151515152	4.82662192393736	3.96069235434748	0.003435251944775	0.0393156313226374	0.0346444672050963	51512/144455/4582/1017/51065	5	GTSE1, E2F7, MUC1, CDK2, RPS27L	GO_BP	Dengue_Upregulated
GO:0033032	regulation of myeloid cell apoptotic process	5/596	33/18986	0.151515151515152	4.82662192393736	3.96069235434748	0.003435251944775	0.0393156313226374	0.0346444672050963	1029/55829/3665/2621/23657	5	CDKN2A, SELENOS, IRF7, GAS6, SLC7A11	GO_BP	Dengue_Upregulated
GO:0044819	mitotic G1/S transition checkpoint signaling	5/596	33/18986	0.151515151515152	4.82662192393736	3.96069235434748	0.003435251944775	0.0393156313226374	0.0346444672050963	51512/144455/4582/1017/51065	5	GTSE1, E2F7, MUC1, CDK2, RPS27L	GO_BP	Dengue_Upregulated
GO:0098534	centriole assembly	6/596	48/18986	0.125	3.98196308724832	3.72386039945745	0.00373553362475544	0.0426315136836497	0.0375663833449982	6491/284403/10733/672/163786/1017	6	STIL, WDR62, PLK4, BRCA1, SASS6, CDK2	GO_BP	Dengue_Upregulated
GO:0009127	purine nucleoside monophosphate biosynthetic process	4/596	21/18986	0.19047619047619	6.06775327580697	4.18298447661161	0.00375941785359767	0.0426630565408275	0.0375941785359767	10606/100/2618/5471	4	PAICS, ADA, GART, PPAT	GO_BP	Dengue_Upregulated
GO:0036498	IRE1-mediated unfolded protein response	4/596	21/18986	0.19047619047619	6.06775327580697	4.18298447661161	0.00375941785359767	0.0426630565408275	0.0375941785359767	7494/11153/578/3309	4	XBP1, FICD, BAK1, HSPA5	GO_BP	Dengue_Upregulated
GO:0048599	oocyte development	7/596	64/18986	0.109375	3.48421770134228	3.58371682742872	0.00382872280921799	0.043327843555296	0.0381799809546668	9319/6790/3479/11144/26271/675/9985	7	TRIP13, AURKA, IGF1, DMC1, FBXO5, BRCA2, REC8	GO_BP	Dengue_Upregulated
GO:1902410	mitotic cytokinetic process	5/596	34/18986	0.147058823529412	4.68466245558626	3.87121426862885	0.00392530240013868	0.0442967086496097	0.0390337333645076	55165/10112/128239/1894/9585	5	CEP55, KIF20A, IQGAP3, ECT2, KIF20B	GO_BP	Dengue_Upregulated
GO:0009411	response to UV	12/596	157/18986	0.0764331210191083	2.43483093233018	3.24993365429912	0.00402409147369528	0.045285040539635	0.0399046396834407	993/9212/51514/9768/2237/5111/836/54962/1965/578/840/675	12	CDC25A, AURKB, DTL, PCLAF, FEN1, PCNA, CASP3, TIPIN, EIF2S1, BAK1, CASP7, BRCA2	GO_BP	Dengue_Upregulated
GO:0046822	regulation of nucleocytoplasmic transport	10/596	118/18986	0.0847457627118644	2.69963599135479	3.33404575003117	0.00403955618369902	0.0453327971726223	0.0399467222610237	983/7494/1894/1029/7531/7295/999/580/3429/2621	10	CDK1, XBP1, ECT2, CDKN2A, YWHAE, TXN, CDH1, BARD1, IFI27, GAS6	GO_BP	Dengue_Upregulated
GO:0042149	cellular response to glucose starvation	6/596	49/18986	0.122448979591837	3.90069853444734	3.66001286496412	0.00414616319300005	0.0455580265849586	0.0401451917431813	168620/7494/7532/440/8140/3309	6	BHLHA15, XBP1, YWHAG, ASNS, SLC7A5, HSPA5	GO_BP	Dengue_Upregulated
GO:0010569	regulation of double-strand break repair via homologous recombination	8/596	82/18986	0.0975609756097561	3.10787362907186	3.44359610903569	0.00417591191020956	0.0455580265849586	0.0401451917431813	5347/10721/5888/1111/55010/10635/8914/116028	8	PLK1, POLQ, RAD51, CHEK1, PARPBP, RAD51AP1, TIMELESS, RMI2	GO_BP	Dengue_Upregulated
GO:1901607	alpha-amino acid biosynthetic process	7/596	65/18986	0.107692307692308	3.43061435209086	3.53376983680412	0.00417737940360648	0.0455580265849586	0.0401451917431813	5831/26227/29968/445/4522/440/5723	7	PYCR1, PHGDH, PSAT1, ASS1, MTHFD1, ASNS, PSPH	GO_BP	Dengue_Upregulated
GO:0006188	IMP biosynthetic process	3/596	11/18986	0.272727272727273	8.68791946308725	4.59147095522875	0.00420622374163108	0.0455580265849586	0.0401451917431813	10606/2618/5471	3	PAICS, GART, PPAT	GO_BP	Dengue_Upregulated
GO:0006983	ER overload response	3/596	11/18986	0.272727272727273	8.68791946308725	4.59147095522875	0.00420622374163108	0.0455580265849586	0.0401451917431813	55829/7466/3309	3	SELENOS, WFS1, HSPA5	GO_BP	Dengue_Upregulated
GO:0009120	deoxyribonucleoside metabolic process	3/596	11/18986	0.272727272727273	8.68791946308725	4.59147095522875	0.00420622374163108	0.0455580265849586	0.0401451917431813	100/1841/7083	3	ADA, DTYMK, TK1	GO_BP	Dengue_Upregulated
GO:0033314	mitotic DNA replication checkpoint signaling	3/596	11/18986	0.272727272727273	8.68791946308725	4.59147095522875	0.00420622374163108	0.0455580265849586	0.0401451917431813	90381/63967/29980	3	TICRR, CLSPN, DONSON	GO_BP	Dengue_Upregulated
GO:0051987	positive regulation of attachment of spindle microtubules to kinetochore	3/596	11/18986	0.272727272727273	8.68791946308725	4.59147095522875	0.00420622374163108	0.0455580265849586	0.0401451917431813	9212/891/55143	3	AURKB, CCNB1, CDCA8	GO_BP	Dengue_Upregulated
GO:0070601	centromeric sister chromatid cohesion	3/596	11/18986	0.272727272727273	8.68791946308725	4.59147095522875	0.00420622374163108	0.0455580265849586	0.0401451917431813	699/701/151648	3	BUB1, BUB1B, SGO1	GO_BP	Dengue_Upregulated
GO:0090657	telomeric loop disassembly	3/596	11/18986	0.272727272727273	8.68791946308725	4.59147095522875	0.00420622374163108	0.0455580265849586	0.0401451917431813	9401/641/7517	3	RECQL4, BLM, XRCC3	GO_BP	Dengue_Upregulated
GO:1904668	positive regulation of ubiquitin protein ligase activity	3/596	11/18986	0.272727272727273	8.68791946308725	4.59147095522875	0.00420622374163108	0.0455580265849586	0.0401451917431813	991/5347/11065	3	CDC20, PLK1, UBE2C	GO_BP	Dengue_Upregulated
GO:1990918	double-strand break repair involved in meiotic recombination	3/596	11/18986	0.272727272727273	8.68791946308725	4.59147095522875	0.00420622374163108	0.0455580265849586	0.0401451917431813	5888/11144/83990	3	RAD51, DMC1, BRIP1	GO_BP	Dengue_Upregulated
GO:2000109	regulation of macrophage apoptotic process	3/596	11/18986	0.272727272727273	8.68791946308725	4.59147095522875	0.00420622374163108	0.0455580265849586	0.0401451917431813	1029/55829/3665	3	CDKN2A, SELENOS, IRF7	GO_BP	Dengue_Upregulated
GO:0000302	response to reactive oxygen species	14/596	200/18986	0.07	2.22989932885906	3.14778433188508	0.00438120675767747	0.0473264045481737	0.0417034653939352	6382/983/4233/4921/2146/5111/836/1894/5052/1719/140823/7295/51022/578	14	SDC1, CDK1, MET, DDR2, EZH2, PCNA, CASP3, ECT2, PRDX1, DHFR, ROMO1, TXN, GLRX2, BAK1	GO_BP	Dengue_Upregulated
GO:0048732	gland development	25/596	450/18986	0.0555555555555556	1.76976137211037	2.97503395053508	0.00439482245329479	0.0473468872301626	0.0417215144899452	79733/9133/4233/144455/7298/6790/857/128239/2146/5111/7494/4830/6729/55840/445/38/25807/34/100/999/8820/4939/3586/675/8140	25	E2F8, CCNB2, MET, E2F7, TYMS, AURKA, CAV1, IQGAP3, EZH2, PCNA, XBP1, NME1, SRP54, EAF2, ASS1, ACAT1, RHBDD3, ACADM, ADA, CDH1, HESX1, OAS2, IL10, BRCA2, SLC7A5	GO_BP	Dengue_Upregulated
GO:0000729	DNA double-strand break processing	4/596	22/18986	0.181818181818182	5.79194630872483	4.04851615348524	0.0044822913127761	0.0481607896372751	0.0424387156209652	1763/83990/5932/641	4	DNA2, BRIP1, RBBP8, BLM	GO_BP	Dengue_Upregulated
GO:2001234	negative regulation of apoptotic signaling pathway	16/596	244/18986	0.0655737704918033	2.08889866872043	3.08185342279872	0.00456968777712123	0.0489695984603973	0.0431514283462907	5831/3479/3070/4582/672/7494/220042/291/55829/10525/7466/8996/79915/2537/578/3586	16	PYCR1, IGF1, HELLS, MUC1, BRCA1, XBP1, DDIAS, SLC25A4, SELENOS, HYOU1, WFS1, NOL3, ATAD5, IFI6, BAK1, IL10	GO_BP	Dengue_Upregulated
