# Supplementary material for: Integrative Transcriptomic Analysis Reveals Distinct and Shared Host Responses in Dengue and Chikungunya Infections
Source: Int J Mol Sci. 2026 Jun 19;27(12):5552. doi: 10.3390/ijms27125552 (PMC13299182; doi:10.3390/ijms27125552)
Supplement: Supplementary file 1 [file ijms-27-05552-s001.zip › Table S4 VirusLevel_Enrichment/VirusLevel_Dengue_Upregulated_KEGG.csv]

category	subcategory	ID	Description	GeneRatio	BgRatio	RichFactor	FoldEnrichment	zScore	pvalue	p.adjust	qvalue	geneID	Count	GeneSymbols	Analysis	Gene_Set
Cellular Processes	Cell growth and death	hsa04110	Cell cycle	45/347	158/9397	0.284810126582278	7.71285521467917	16.6623131396405	3.45728404842778e-28	9.54210397366066e-26	8.37026664356198e-26	699/701/983/157570/995/991/890/113130/9133/9319/5347/90381/993/9212/7272/8318/9088/891/57082/10403/9232/1870/81620/1111/898/9134/4173/4171/23594/4085/5111/4175/151648/26271/1029/7531/4176/1017/1031/7532/4174/8317/4172/1663/9700	45	BUB1, BUB1B, CDK1, ESCO2, CDC25C, CDC20, CCNA2, CDCA5, CCNB2, TRIP13, PLK1, TICRR, CDC25A, AURKB, TTK, CDC45, PKMYT1, CCNB1, KNL1, NDC80, PTTG1, E2F2, CDT1, CHEK1, CCNE1, CCNE2, MCM4, MCM2, ORC6, MAD2L1, PCNA, MCM6, SGO1, FBXO5, CDKN2A, YWHAE, MCM7, CDK2, CDKN2C, YWHAG, MCM5, CDC7, MCM3, DDX11, ESPL1	KEGG	Dengue_Upregulated
Genetic Information Processing	Replication and repair	hsa03030	DNA replication	17/347	36/9397	0.472222222222222	12.7881043868076	13.8754172775692	1.36036714597848e-15	1.8773066614503e-13	1.64676022934237e-13	5427/4173/2237/4171/1763/5111/4175/5984/5983/10535/4176/6119/4174/5557/4172/5985/5558	17	POLE2, MCM4, FEN1, MCM2, DNA2, PCNA, MCM6, RFC4, RFC3, RNASEH2A, MCM7, RPA3, MCM5, PRIM1, MCM3, RFC5, PRIM2	KEGG	Dengue_Upregulated
Genetic Information Processing	Folding, sorting and degradation	hsa04141	Protein processing in endoplasmic reticulum	31/347	175/9397	0.177142857142857	4.79715109098394	9.92833209566595	2.05362503471557e-13	1.88933503193833e-11	1.65731143152485e-11	81567/9601/3998/91319/7494/10130/9871/4121/23480/27248/3703/55829/6747/55757/746/10952/10525/6185/51128/55741/6748/7466/6400/1965/58505/578/811/51726/10802/51465/3309	31	TXNDC5, PDIA4, LMAN1, DERL3, XBP1, PDIA6, SEC24D, MAN1A1, SEC61G, ERLEC1, STT3A, SELENOS, SSR3, UGGT2, TMEM258, SEC61B, HYOU1, RPN2, SAR1B, EDEM2, SSR4, WFS1, SEL1L, EIF2S1, OSTC, BAK1, CALR, DNAJB11, SEC24A, UBE2J1, HSPA5	KEGG	Dengue_Upregulated
Genetic Information Processing	Replication and repair	hsa03460	Fanconi anemia pathway	15/347	54/9397	0.277777777777778	7.52241434518092	9.41182929866472	5.59664682016331e-10	3.86168630591268e-08	3.38744412799358e-08	5888/146956/29089/672/55215/83990/378708/6119/641/55120/2189/353497/5889/116028/675	15	RAD51, EME1, UBE2T, BRCA1, FANCI, BRIP1, CENPS, RPA3, BLM, FANCL, FANCG, POLN, RAD51C, RMI2, BRCA2	KEGG	Dengue_Upregulated
Genetic Information Processing	Replication and repair	hsa03440	Homologous recombination	13/347	41/9397	0.317073170731707	8.58656076474309	9.53243196494057	1.31219138960847e-09	7.24329647063874e-08	6.35376883389363e-08	8438/5888/146956/7516/672/83990/5932/6119/641/7517/580/5889/675	13	RAD54L, RAD51, EME1, XRCC2, BRCA1, BRIP1, RBBP8, RPA3, BLM, XRCC3, BARD1, RAD51C, BRCA2	KEGG	Dengue_Upregulated
Cellular Processes	Cell growth and death	hsa04114	Oocyte meiosis	22/347	138/9397	0.159420289855072	4.31721171114731	7.68674798986087	5.67259483722196e-09	2.6093936251221e-07	2.2889417764229e-07	699/983/995/991/9133/5347/9088/891/6790/9232/3479/898/9134/4085/151648/286151/26271/7531/1017/7532/9700/9985	22	BUB1, CDK1, CDC25C, CDC20, CCNB2, PLK1, PKMYT1, CCNB1, AURKA, PTTG1, IGF1, CCNE1, CCNE2, MAD2L1, SGO1, FBXO43, FBXO5, YWHAE, CDK2, YWHAG, ESPL1, REC8	KEGG	Dengue_Upregulated
Cellular Processes	Cell growth and death	hsa04115	p53 signaling pathway	14/347	75/9397	0.186666666666667	5.05506243996158	6.90375832798126	4.8945866515513e-07	1.92986559404023e-05	1.69286455617564e-05	6241/983/9133/51512/891/3479/7161/1111/898/9134/836/1029/1017/84883	14	RRM2, CDK1, CCNB2, GTSE1, CCNB1, IGF1, TP73, CHEK1, CCNE1, CCNE2, CASP3, CDKN2A, CDK2, AIFM2	KEGG	Dengue_Upregulated
Metabolism	Metabolism of cofactors and vitamins	hsa00670	One carbon pool by folate	9/347	39/9397	0.230769230769231	6.24939037907338	6.43223060149926	9.13979706904951e-06	0.000315322998882208	0.000276599121826498	160428/7298/2731/501/1719/4522/2618/2653/10797	9	ALDH1L2, TYMS, GLDC, ALDH7A1, DHFR, MTHFD1, GART, GCSH, MTHFD2	KEGG	Dengue_Upregulated
Genetic Information Processing	Folding, sorting and degradation	hsa03060	Protein export	8/347	31/9397	0.258064516129032	6.98856558520033	6.53940947526217	1.19428761513424e-05	0.000366248201974501	0.000321270352609212	90701/6729/23480/58477/29100/9789/10952/3309	8	SEC11C, SRP54, SEC61G, SRPRB, TMEM208, SPCS2, SEC61B, HSPA5	KEGG	Dengue_Upregulated
Genetic Information Processing	Folding, sorting and degradation	hsa03050	Proteasome	9/347	46/9397	0.195652173913043	5.29839619095351	5.72226915886688	3.78114719474406e-05	0.00104359662574936	0.000915435636622246	5684/5701/143471/5693/5718/5706/10213/5686/51371	9	PSMA3, PSMC2, PSMA8, PSMB5, PSMD12, PSMC6, PSMD14, PSMA5, POMP	KEGG	Dengue_Upregulated
Genetic Information Processing	Replication and repair	hsa03430	Mismatch repair	6/347	23/9397	0.260869565217391	7.06452825460469	5.70177951089338	0.000143763686566664	0.00360716159021812	0.00316417683352467	9156/5111/5984/5983/6119/5985	6	EXO1, PCNA, RFC4, RFC3, RPA3, RFC5	KEGG	Dengue_Upregulated
Genetic Information Processing	Replication and repair	hsa03410	Base excision repair	8/347	44/9397	0.181818181818182	4.92376211684569	5.10817177131309	0.00017636077409804	0.00397176531719371	0.00348400466420501	5427/2237/55247/5111/5984/5983/10038/5985	8	POLE2, FEN1, NEIL3, PCNA, RFC4, RFC3, PARP2, RFC5	KEGG	Dengue_Upregulated
Organismal Systems	Endocrine system	hsa04914	Progesterone-mediated oocyte maturation	13/347	110/9397	0.118181818181818	3.2004453759497	4.54549478373765	0.000197276261317225	0.00397176531719371	0.00348400466420501	699/983/995/890/9133/5347/993/9088/891/6790/3479/4085/1017	13	BUB1, CDK1, CDC25C, CCNA2, CCNB2, PLK1, CDC25A, PKMYT1, CCNB1, AURKA, IGF1, MAD2L1, CDK2	KEGG	Dengue_Upregulated
Metabolism	Glycan biosynthesis and metabolism	hsa00513	Various types of N-glycan biosynthesis	8/347	45/9397	0.177777777777778	4.81434518091579	5.02210688848799	0.000207698972628432	0.00397176531719371	0.00348400466420501	4121/3703/8704/746/6185/4247/199857/58505	8	MAN1A1, STT3A, B4GALT2, TMEM258, RPN2, MGAT2, ALG14, OSTC	KEGG	Dengue_Upregulated
Metabolism	Glycan biosynthesis and metabolism	hsa00510	N-Glycan biosynthesis	9/347	57/9397	0.157894736842105	4.27589868041863	4.85742834381364	0.000215856810717049	0.00397176531719371	0.00348400466420501	4121/3703/8704/746/6185/4247/29880/199857/58505	9	MAN1A1, STT3A, B4GALT2, TMEM258, RPN2, MGAT2, ALG5, ALG14, OSTC	KEGG	Dengue_Upregulated
Cellular Processes	Cell motility	hsa04814	Motor proteins	18/347	194/9397	0.0927835051546392	2.51264149261713	4.16854136066563	0.000292496724889987	0.00504556850435227	0.00442593728451954	24137/9928/11004/10112/3833/1062/3832/9493/56992/81930/7283/347240/140465/4642/9585/4629/10376/203068	18	KIF4A, KIF14, KIF2C, KIF20A, KIFC1, CENPE, KIF11, KIF23, KIF15, KIF18A, TUBG1, KIF24, MYL6B, MYO1D, KIF20B, MYH11, TUBA1B, TUBB	KEGG	Dengue_Upregulated
Human Diseases	Neurodegenerative disease	hsa05012	Parkinson disease	22/347	268/9397	0.082089552238806	2.22304185126242	3.97748970045201	0.000371682381439686	0.00603437278102079	0.00529330945703578	100532726/7345/836/7494/291/5684/5701/23516/143471/5693/5718/7295/5706/10213/4709/1965/10376/5686/203068/4729/51465/3309	22	NDUFC2-KCTD14, UCHL1, CASP3, XBP1, SLC25A4, PSMA3, PSMC2, SLC39A14, PSMA8, PSMB5, PSMD12, TXN, PSMC6, PSMD14, NDUFB3, EIF2S1, TUBA1B, PSMA5, TUBB, NDUFV2, UBE2J1, HSPA5	KEGG	Dengue_Upregulated
Metabolism	Global and overview maps	hsa01232	Nucleotide metabolism	10/347	85/9397	0.117647058823529	3.18596372266486	3.96408429781409	0.00110242377338164	0.0169038311918518	0.0148279220981156	6241/7298/4830/6240/1503/654364/100/1841/102157402/7083	10	RRM2, TYMS, NME1, RRM1, CTPS1, NME1-NME2, ADA, DTYMK, AK6, TK1	KEGG	Dengue_Upregulated
Human Diseases	Neurodegenerative disease	hsa05020	Prion disease	21/347	275/9397	0.0763636363636364	2.06798008907519	3.51962521837712	0.00127920532166612	0.0185821404620973	0.016300123212366	100532726/857/714/836/291/5684/3915/5701/143471/5693/5718/5706/10213/4709/1965/10376/5686/203068/713/4729/3309	21	NDUFC2-KCTD14, CAV1, C1QC, CASP3, SLC25A4, PSMA3, LAMC1, PSMC2, PSMA8, PSMB5, PSMD12, PSMC6, PSMD14, NDUFB3, EIF2S1, TUBA1B, PSMA5, TUBB, C1QB, NDUFV2, HSPA5	KEGG	Dengue_Upregulated
Metabolism	Nucleotide metabolism	hsa00240	Pyrimidine metabolism	8/347	59/9397	0.135593220338983	3.67195818883407	4.03125880749207	0.00136359695036438	0.0188176379150284	0.0165066999254635	6241/7298/4830/6240/1503/654364/1841/7083	8	RRM2, TYMS, NME1, RRM1, CTPS1, NME1-NME2, DTYMK, TK1	KEGG	Dengue_Upregulated
Cellular Processes	Cell growth and death	hsa04218	Cellular senescence	14/347	157/9397	0.089171974522293	2.41483874520457	3.50052139880396	0.00197746826940244	0.0259895829692892	0.0227978797976221	983/890/9133/2305/993/891/4605/1870/1111/898/9134/291/1029/1017	14	CDK1, CCNA2, CCNB2, FOXM1, CDC25A, CCNB1, MYBL2, E2F2, CHEK1, CCNE1, CCNE2, SLC25A4, CDKN2A, CDK2	KEGG	Dengue_Upregulated
Human Diseases	Cancer: specific types	hsa05222	Small cell lung cancer	10/347	93/9397	0.10752688172043	2.91190232716681	3.62814200613455	0.00219437451196316	0.0275294256955378	0.0241486190311735	1870/898/1164/9134/2335/836/3915/1163/1017/578	10	E2F2, CCNE1, CKS2, CCNE2, FN1, CASP3, LAMC1, CKS1B, CDK2, BAK1	KEGG	Dengue_Upregulated
Metabolism	Global and overview maps	hsa01200	Carbon metabolism	11/347	116/9397	0.0948275862068965	2.5679966212859	3.32727489098597	0.00365287426050294	0.0419349667301327	0.0367850585352041	26227/2731/29968/26275/38/3418/2271/84693/2653/3419/5723	11	PHGDH, GLDC, PSAT1, HIBCH, ACAT1, IDH2, FH, MCEE, GCSH, IDH3A, PSPH	KEGG	Dengue_Upregulated
Metabolism	Amino acid metabolism	hsa00260	Glycine, serine and threonine metabolism	6/347	41/9397	0.146341463414634	3.96302804526604	3.72301285491198	0.00365852536036232	0.0419349667301327	0.0367850585352041	26227/2731/29968/501/2653/5723	6	PHGDH, GLDC, PSAT1, ALDH7A1, GCSH, PSPH	KEGG	Dengue_Upregulated
Human Diseases	Infectious disease: viral	hsa05169	Epstein-Barr virus infection	16/347	205/9397	0.0780487804878049	2.11361495747522	3.1565954781318	0.0037984571313526	0.0419349667301327	0.0367850585352041	890/1870/898/9134/836/5701/1017/5718/5706/10213/3627/9636/3665/4939/578/811	16	CCNA2, E2F2, CCNE1, CCNE2, CASP3, PSMC2, CDK2, PSMD12, PSMC6, PSMD14, CXCL10, ISG15, IRF7, OAS2, BAK1, CALR	KEGG	Dengue_Upregulated
Metabolism	Global and overview maps	hsa01240	Biosynthesis of cofactors	13/347	154/9397	0.0844155844155844	2.28603241139264	3.15077760419726	0.00453961773022855	0.0481897882131954	0.0422717440466626	8836/29925/29968/4830/1503/1719/29926/3145/51805/654364/4522/102157402/10797	13	GGH, GMPPB, PSAT1, NME1, CTPS1, DHFR, GMPPA, HMBS, COQ3, NME1-NME2, MTHFD1, AK6, MTHFD2	KEGG	Dengue_Upregulated
