# Supplementary material for: Integrative Transcriptomic Analysis Reveals Distinct and Shared Host Responses in Dengue and Chikungunya Infections
Source: Int J Mol Sci. 2026 Jun 19;27(12):5552. doi: 10.3390/ijms27125552 (PMC13299182; doi:10.3390/ijms27125552)
Supplement: Supplementary file 1 [file ijms-27-05552-s001.zip › Table S5 Shared_VirusSpecific_Enrichment/Chikungunya_unique_genes_enrichment_results/Chikungunya_unique_genes_Downregulated_GO_BP.csv]

ID	Description	GeneRatio	BgRatio	RichFactor	FoldEnrichment	zScore	pvalue	p.adjust	qvalue	geneID	Count	GeneSymbols
GO:0043414	macromolecule methylation	15/479	130/18986	0.115384615384615	4.57347037096515	6.57721626204279	1.01811524203408e-06	0.00331250688280907	0.00331250688280907	6634/11180/55798/339175/51106/54482/113802/3275/79918/9836/144233/23463/91893/54496/79922	15	SNRPD3, WDR6, METTL2B, METTL2A, TFB1M, TRMT13, HENMT1, PRMT2, SETD6, LCMT2, BCDIN3D, ICMT, FDXACB1, PRMT7, MRM1
GO:0009451	RNA modification	17/479	173/18986	0.0982658959537572	3.89494008471406	6.15373299313214	1.91032692203522e-06	0.00331250688280907	0.00331250688280907	6634/64172/11180/55798/26610/339175/123263/51106/54482/113802/8518/285605/26995/9836/144233/91893/79922	17	SNRPD3, OSGEPL1, WDR6, METTL2B, ELP4, METTL2A, MTFMT, TFB1M, TRMT13, HENMT1, ELP1, DTWD2, TRUB2, LCMT2, BCDIN3D, FDXACB1, MRM1
GO:0006399	tRNA metabolic process	18/479	203/18986	0.0886699507389163	3.5145880683279	5.79478643981162	4.18545521172718e-06	0.00483838622475662	0.00483838622475662	64172/11180/55798/26610/339175/123263/54482/112487/8518/285605/55520/26995/55699/79731/9836/57505/144233/10940	18	OSGEPL1, WDR6, METTL2B, ELP4, METTL2A, MTFMT, TRMT13, DTD2, ELP1, DTWD2, ELAC1, TRUB2, IARS2, NARS2, LCMT2, AARS2, BCDIN3D, POP1
GO:0001510	RNA methylation	11/479	83/18986	0.132530120481928	5.25306235379933	6.24712899862407	7.38026276603267e-06	0.00571100340160048	0.00571100340160048	6634/11180/55798/339175/51106/54482/113802/9836/144233/91893/79922	11	SNRPD3, WDR6, METTL2B, METTL2A, TFB1M, TRMT13, HENMT1, LCMT2, BCDIN3D, FDXACB1, MRM1
GO:0008033	tRNA processing	14/479	135/18986	0.103703703703704	4.1104770741514	5.8348774261544	8.23385726874348e-06	0.00571100340160048	0.00571100340160048	64172/11180/55798/26610/339175/123263/54482/8518/285605/55520/26995/9836/144233/10940	14	OSGEPL1, WDR6, METTL2B, ELP4, METTL2A, MTFMT, TRMT13, ELP1, DTWD2, ELAC1, TRUB2, LCMT2, BCDIN3D, POP1
GO:0006400	tRNA modification	11/479	93/18986	0.118279569892473	4.68821693941231	5.73604454226404	2.22283540820253e-05	0.0128479886594106	0.0128479886594106	64172/11180/55798/26610/339175/123263/54482/8518/285605/9836/144233	11	OSGEPL1, WDR6, METTL2B, ELP4, METTL2A, MTFMT, TRMT13, ELP1, DTWD2, LCMT2, BCDIN3D
GO:0050851	antigen receptor-mediated signaling pathway	17/479	212/18986	0.080188679245283	3.17841808799779	5.13139921097777	2.86741166116525e-05	0.0142059766298873	0.0142059766298873	974/931/3932/387357/930/53347/9404/971/785/926/5335/596/640/55024/917/1236/915	17	CD79B, MS4A1, LCK, THEMIS, CD19, UBASH3A, LPXN, CD72, CACNB4, CD8B, PLCG1, BCL2, BLK, BANK1, CD3G, CCR7, CD3D
GO:0032259	methylation	17/479	225/18986	0.0755555555555556	2.99477615402459	4.84242028550834	6.07667237955493e-05	0.0263423747653706	0.0263423747653706	6634/11180/55798/339175/51106/54482/113802/3275/51611/79918/9836/144233/23463/91893/54496/51603/79922	17	SNRPD3, WDR6, METTL2B, METTL2A, TFB1M, TRMT13, HENMT1, PRMT2, DPH5, SETD6, LCMT2, BCDIN3D, ICMT, FDXACB1, PRMT7, METTL13, MRM1
