# Supplementary material for: Integrative Transcriptomic Analysis Reveals Distinct and Shared Host Responses in Dengue and Chikungunya Infections
Source: Int J Mol Sci. 2026 Jun 19;27(12):5552. doi: 10.3390/ijms27125552 (PMC13299182; doi:10.3390/ijms27125552)
Supplement: Supplementary file 1 [file ijms-27-05552-s001.zip › Table S5 Shared_VirusSpecific_Enrichment/Chikungunya_unique_genes_enrichment_results/Chikungunya_unique_genes_Downregulated_GO_MF.csv]

ID	Description	GeneRatio	BgRatio	RichFactor	FoldEnrichment	zScore	pvalue	p.adjust	qvalue	geneID	Count	GeneSymbols
GO:0140101	catalytic activity, acting on a tRNA	14/507	139/18737	0.100719424460432	3.72224823691343	5.37218658273432	2.50825969474373e-05	0.0163036880158343	0.0161848757145043	55798/339175/123263/54482/112487/285605/55520/26995/55699/79731/9836/57505/144233/10940	14	METTL2B, METTL2A, MTFMT, TRMT13, DTD2, DTWD2, ELAC1, TRUB2, IARS2, NARS2, LCMT2, AARS2, BCDIN3D, POP1
GO:0008173	RNA methyltransferase activity	9/507	67/18737	0.134328358208955	4.96432040978539	5.42104578131977	7.67879285805459e-05	0.0186443759170757	0.0185085059711213	55798/339175/51106/54482/113802/9836/144233/91893/79922	9	METTL2B, METTL2A, TFB1M, TRMT13, HENMT1, LCMT2, BCDIN3D, FDXACB1, MRM1
GO:0016741	transferase activity, transferring one-carbon groups	17/507	216/18737	0.0787037037037037	2.90862188618599	4.70504350520924	8.60509657711185e-05	0.0186443759170757	0.0185085059711213	55798/339175/2628/123263/51106/54482/113802/3275/51611/79918/9836/144233/23463/91893/54496/51603/79922	17	METTL2B, METTL2A, GATM, MTFMT, TFB1M, TRMT13, HENMT1, PRMT2, DPH5, SETD6, LCMT2, BCDIN3D, ICMT, FDXACB1, PRMT7, METTL13, MRM1
