# Supplementary material for: Integrative Transcriptomic Analysis Reveals Distinct and Shared Host Responses in Dengue and Chikungunya Infections
Source: Int J Mol Sci. 2026 Jun 19;27(12):5552. doi: 10.3390/ijms27125552 (PMC13299182; doi:10.3390/ijms27125552)
Supplement: Supplementary file 1 [file ijms-27-05552-s001.zip › Table S5 Shared_VirusSpecific_Enrichment/Chikungunya_unique_genes_enrichment_results/Chikungunya_unique_genes_Downregulated_KEGG.csv]

category	subcategory	ID	Description	GeneRatio	BgRatio	RichFactor	FoldEnrichment	zScore	pvalue	p.adjust	qvalue	geneID	Count	GeneSymbols
Organismal Systems	Immune system	hsa04640	Hematopoietic cell lineage	10/170	100/9376	0.1	5.51529411764706	6.16851021576049	1.25020002660845e-05	0.0033005280702463	0.00321104006834169	931/1380/930/3655/3575/926/914/917/4311/915	10	MS4A1, CR2, CD19, ITGA6, IL7R, CD8B, CD2, CD3G, MME, CD3D
Human Diseases	Immune disease	hsa05340	Primary immunodeficiency	6/170	38/9376	0.157894736842105	8.70835913312693	6.46995734385644	5.5495297125644e-05	0.00732537922058501	0.00712676447297744	3932/7374/930/3575/926/915	6	LCK, UNG, CD19, IL7R, CD8B, CD3D
Cellular Processes	Transport and catabolism	hsa04146	Peroxisome	8/170	83/9376	0.0963855421686747	5.31594613749114	5.36675423067926	0.00012293851170275	0.010818589029842	0.0105252620545513	225/10455/11264/847/5190/51/55825/8800	8	ABCD2, ECI2, PXMP4, CAT, PEX6, ACOX1, PECR, PEX11A
Metabolism	Carbohydrate metabolism	hsa00640	Propanoate metabolism	5/170	32/9376	0.15625	8.61764705882353	5.8654864374631	0.000250213281941576	0.016514076608144	0.0160663265246696	594/84532/55862/51/18	5	BCKDHB, ACSS1, ECHDC1, ACOX1, ABAT
Environmental Information Processing	Signal transduction	hsa04064	NF-kappa B signaling pathway	8/170	105/9376	0.0761904761904762	4.20212885154062	4.48378496391431	0.000620346183324243	0.03275427847952	0.0318662039433927	5743/7188/3932/472/2919/142/5335/596	8	PTGS2, TRAF5, LCK, ATM, CXCL1, PARP1, PLCG1, BCL2
