# Supplementary material for: Integrative Transcriptomic Analysis Reveals Distinct and Shared Host Responses in Dengue and Chikungunya Infections
Source: Int J Mol Sci. 2026 Jun 19;27(12):5552. doi: 10.3390/ijms27125552 (PMC13299182; doi:10.3390/ijms27125552)
Supplement: Supplementary file 1 [file ijms-27-05552-s001.zip › Table S5 Shared_VirusSpecific_Enrichment/Chikungunya_unique_genes_enrichment_results/Chikungunya_unique_genes_Downregulated_symbol_to_entrez.csv]

SYMBOL	ENTREZID
ZNF404	342908
PTGS2	5743
GZMK	3003
ZNF208	7757
ZNF860	344787
FCRL2	79368
FAM184A	79632
SNRPD3	6634
SLC4A10	57282
ZNF737	100129842
KLRG1	10219
LRRN3	54674
ZNF181	339318
CLEC17A	388512
TLR10	81793
ZNF583	147949
AGFG2	3268
JAKMIP2	9832
OSGEPL1	64172
LIMA1	51474
TNFRSF9	3604
ZNF559	84527
ARL6	84100
ZNF84	7637
BMPR1A	657
PIGX	54965
IKBIP	121457
ZNF382	84911
WDR6	11180
ABCD2	225
CD200R1	131450
CD79B	974
ZNF354A	6940
MRI1	84245
SACS	26278
ZNF527	84503
TTLL1	25809
B4GAT1	11041
NUDT5	11164
TMEM42	131616
ZNF248	57209
DPP4	1803
MS4A1	931
THNSL1	79896
ECI2	10455
WLS	79971
TRIM65	201292
ZNF658	26149
ZNF514	84874
TIGD5	84948
MOSMO	730094
TRIM27	5987
EOMES	8320
PYROXD2	84795
AVIL	10677
ZNF626	199777
ARMCX2	9823
METTL2B	55798
PI3	5266
KBTBD3	143879
OSBPL10	114884
ELP4	26610
ZNF696	79943
ZNF30	90075
HKDC1	80201
ZNF420	147923
METTL2A	339175
ZMYND11	10771
ZNF813	126017
DFFA	1676
MRFAP1L1	114932
MPZL1	9019
TRAF5	7188
GATM	2628
IRF2BP1	26145
ISOC1	51015
NLRC3	197358
ZNF594	84622
ZNF793	390927
MTFMT	123263
ZNF85	7639
LYRM7	90624
ZMYND19	116225
ZNF354C	30832
PZP	5858
CR2	1380
TFB1M	51106
LCK	3932
PCYOX1	51449
ZNF285	26974
ATM	472
PDE4DIP	9659
ZNF582	147948
ZNF74	7625
DTYMK	1841
TBC1D4	9882
HDAC9	9734
CXCL1	2919
RPS6KA5	9252
NAP1L2	4674
ANKEF1	63926
ZNF681	148213
CBX1	10951
ENTR1	10807
TCEANC2	127428
ZNF287	57336
KAT14	57325
ZNF320	162967
AGMAT	79814
GEMIN6	79833
ZNF568	374900
CLK2	1196
ZNF302	55900
SPRED1	161742
ANAPC1	64682
C3orf18	51161
MDFIC	29969
A2M	2
UNG	7374
GOPC	57120
ZNF419	79744
HSPA1L	3305
ACTL6A	86
KCTD7	154881
KATNBL1	79768
ZNF257	113835
THEMIS	387357
TRMT13	54482
ZNF786	136051
ZNF607	84775
TRIM32	22954
ESYT1	23344
FAM219B	57184
HENMT1	113802
ATP8B2	57198
BOLA1	51027
JPT2	90861
BCKDHB	594
SIT1	27240
ACSS1	84532
BBS10	79738
COG8	84342
CDCA7L	55536
LRRC45	201255
S1PR4	8698
TBC1D10C	374403
ZNF692	55657
CD19	930
EPHB4	2050
ZNF283	284349
BPNT1	10380
TCFL5	10732
UBASH3A	53347
CNNM3	26505
PTPN13	5783
HGH1	51236
ALDH18A1	5832
ITGA6	3655
ZSCAN26	7741
BRI3BP	140707
ZNF91	7644
CCDC102A	92922
IL7R	3575
C12orf57	113246
SYNJ2BP	55333
DNAJC24	120526
ZFP28	140612
TMEM177	80775
RASGRF2	5924
GATD1	347862
UTP6	55813
DNAJA3	9093
KRT23	25984
NUDCD1	84955
ZFP62	643836
MSANTD2	79684
DTD2	112487
CPPED1	55313
TRAPPC12	51112
SIGLEC10	89790
TC2N	123036
RSAD1	55316
BTLA	151888
RBM4B	83759
MAGEF1	64110
AKR7A2	8574
IMPA2	3613
SLAMF6	114836
B3GALT6	126792
NCALD	83988
TST	7263
GPR34	2857
KNOP1	400506
ZNF501	115560
ZKSCAN7	55888
SYTL1	84958
LPXN	9404
PAQR8	85315
ASF1B	55723
ZNF260	339324
SUN1	23353
PIGM	93183
SAMD3	154075
NMT2	9397
PXMP4	11264
ELP1	8518
TMA16	55319
TYSND1	219743
ACKR3	57007
PRMT2	3275
ZNF33B	7582
TMEM168	64418
TMEM273	170371
ZNF141	7700
ZNF32	7580
GZMA	3001
ZFP37	7539
CCDC142	84865
IL16	3603
GEMIN5	25929
AKAP1	8165
NT5DC1	221294
ZNF665	79788
CRYGS	1427
ZNF780B	163131
TSPAN2	10100
GLIPR1	11010
RBL2	5934
KLHL42	57542
ECHDC1	55862
ZNF816	125893
C5orf63	401207
ZNF71	58491
ZNF792	126375
RAD52	5893
MTLN	205251
ZNF343	79175
ZNF623	9831
ZNF17	7565
CHML	1122
TTC22	55001
ZNF891	101060200
TMEM250	90120
EXTL2	2135
ZNF232	7775
DNASE1	1773
EXD2	55218
MRPL24	79590
XPC	7508
YAE1	57002
DTWD2	285605
KRCC1	51315
TMEM218	219854
SKP2	6502
LRRC1	55227
ZNF146	7705
KLHDC3	116138
WDR12	55759
RIOX2	84864
PARP1	142
TDRKH	11022
JRK	8629
WNT16	51384
FANCE	2178
MRPL30	51263
ZDHHC16	84287
USP13	8975
GNB1L	54584
ZNF439	90594
VPS72	6944
DNAJC10	54431
ZNF486	90649
NIF3L1	60491
CCDC61	729440
ADGRG5	221188
ZNF606	80095
ZNF28	7576
ANKRD46	157567
ZNF48	197407
ACVR1C	130399
ZC2HC1A	51101
DOCK9	23348
GPR171	29909
CAT	847
CHMP7	91782
JRKL	8690
ZNF540	163255
ZNF138	7697
CRYZ	1429
DPH5	51611
ANAPC7	51434
SLC46A3	283537
GSPT2	23708
CASD1	64921
ZNF234	10780
MAGEH1	28986
TMEM69	51249
MON1A	84315
ZFP14	57677
EIF4B	1975
ZNF717	100131827
CD200	4345
ZNF671	79891
PKIA	5569
ERP27	121506
MKKS	8195
CETN3	1070
CMTM2	146225
PCID2	55795
ZNF2	7549
CDPF1	150383
ZMAT3	64393
DPY30	84661
SOCS2	8835
UMPS	7372
GCNT4	51301
ZNF772	400720
ALDH1B1	219
HOMEZ	57594
DNAL4	10126
GIMAP7	168537
BIVM	54841
PAFAH2	5051
ELAC1	55520
ZNF616	90317
ABHD6	57406
NUP43	348995
MAN1C1	57134
RUVBL1	8607
PEX6	5190
TXNDC15	79770
CENPQ	55166
ZNF268	10795
TRUB2	26995
SETD6	79918
DNAJC19	131118
IARS2	55699
TMEM223	79064
PDCD7	10081
ZNF485	220992
TSTD1	100131187
FAM200A	221786
MRPS27	23107
RBBP9	10741
TMEM19	55266
ARHGAP25	9938
WDR3	10885
PCYOX1L	78991
ZNF132	7691
CD72	971
GVQW3	100506127
TMEM80	283232
DMAC1	90871
PREPL	9581
COG6	57511
NARS2	79731
ABHD14A	25864
RINL	126432
SLC4A7	9497
PSD4	23550
ZNF600	162966
POLR1B	84172
ZNF546	339327
ZBTB3	79842
CNPY4	245812
SDHAF4	135154
ABCC5	10057
ZNF347	84671
CACNB4	785
BCS1L	617
SLC26A2	1836
ZNF300	91975
CD8B	926
CYP2U1	113612
ZNF585B	92285
WBP1L	54838
COQ9	57017
POLRMT	5442
TTLL12	23170
SLC35A1	10559
KLHL22	84861
CCM2	83605
ZNF345	25850
ACOX1	51
MRPL50	54534
LCMT2	9836
ITPRIPL1	150771
ZNF836	162962
CD27	939
MRPS26	64949
TRAPPC6A	79090
CD2	914
SLC16A7	9194
NFS1	9054
STK38	11329
AARS2	57505
MREG	55686
ST6GAL1	6480
CHIC1	53344
LEO1	123169
MCM3	4172
ZNF253	56242
PIP4K2B	8396
ZFP3	124961
FANCF	2188
NME6	10201
IGIP	492311
NDRG3	57446
ZNF550	162972
CAMK2G	818
PDCD2L	84306
NIPAL3	57185
ZNF589	51385
THAP2	83591
USO1	8615
MBLAC2	153364
UGT2B11	10720
PPIP5K1	9677
SPIN3	169981
JAML	120425
CXCR6	10663
NBPF15	284565
CCDC121	79635
PPP1R3F	89801
BCDIN3D	144233
ICMT	23463
FDXACB1	91893
FSBP	100861412
ARMC10	83787
MMS19	64210
CHM	1121
ZFP30	22835
GNRH1	2796
PLCG1	5335
ZNF235	9310
THEM6	51337
KCNS1	3787
USP5	8078
APMAP	57136
MEX3D	399664
MRPS33	51650
PGM2	55276
PRMT7	54496
DUSP14	11072
GIMAP1	170575
ZNF41	7592
TBC1D9	23158
BCL2	596
TMEM14A	28978
JAKMIP1	152789
NLRX1	79671
POP1	10940
TMEM79	84283
ZNF470	388566
UGDH	7358
DEF8	54849
METTL13	51603
CEP19	84984
FITM2	128486
F2RL1	2150
PLEKHG4	25894
SLC15A2	6565
NDUFA8	4702
SEMA4F	10505
DHFR2	200895
MICU3	286097
EEF2K	29904
SAC3D1	29901
IKZF2	22807
ZNF572	137209
ABAT	18
CASP6	839
ZNF749	388567
BLK	640
PISD	23761
ZKSCAN4	387032
HEATR5A	25938
ZNF225	7768
ZFP69	339559
TNFAIP8L2	79626
IL32	9235
TTC16	158248
SPICE1	152185
GIMAP5	55340
GSTM3	2947
NTHL1	4913
MRM1	79922
RNF170	81790
ZNF286A	57335
SMARCAL1	50485
BANK1	55024
CD3G	917
FAM50B	26240
LSM11	134353
NDUFAF1	51103
TAS2R20	259295
CCR7	1236
NLRP12	91662
ENPP5	59084
MME	4311
THOC3	84321
CAMSAP2	23271
MRPL51	51258
MSS51	118490
ZNF605	100289635
ATRN	8455
CD3D	915
ZKSCAN3	80317
SLC27A4	10999
PANK1	53354
LEF1	51176
PLPP1	8611
ZNF543	125919
ZNF780A	284323
ZNF691	51058
GPRASP2	114928
SLC46A2	57864
PECR	55825
CHCHD4	131474
P2RY10	27334
FAHD2B	151313
TMEM169	92691
CD180	4064
WDR54	84058
NHSL2	340527
ZNF613	79898
TRIM68	55128
PEX11A	8800
