# Supplementary material for: Integrative Transcriptomic Analysis Reveals Distinct and Shared Host Responses in Dengue and Chikungunya Infections
Source: Int J Mol Sci. 2026 Jun 19;27(12):5552. doi: 10.3390/ijms27125552 (PMC13299182; doi:10.3390/ijms27125552)
Supplement: Supplementary file 1 [file ijms-27-05552-s001.zip › Table S5 Shared_VirusSpecific_Enrichment/Chikungunya_unique_genes_enrichment_results/Chikungunya_unique_genes_overall_summary.csv]

Analysis	Significant_Terms	Input_Symbols	Mapped_Entrez
GO_BP	695	696	696
GO_MF	30	696	696
GO_CC	22	696	696
KEGG	52	696	696
Reactome	52	696	696
GO_BP	8	528	528
GO_MF	3	528	528
GO_CC	0	528	528
KEGG	5	528	528
Reactome	0	528	528
