# Supplementary material for: Integrative Transcriptomic Analysis Reveals Distinct and Shared Host Responses in Dengue and Chikungunya Infections
Source: Int J Mol Sci. 2026 Jun 19;27(12):5552. doi: 10.3390/ijms27125552 (PMC13299182; doi:10.3390/ijms27125552)
Supplement: Supplementary file 1 [file ijms-27-05552-s001.zip › Table S5 Shared_VirusSpecific_Enrichment/Chikungunya_unique_genes_enrichment_results/Chikungunya_unique_genes_Upregulated_GO_BP.csv]

ID	Description	GeneRatio	BgRatio	RichFactor	FoldEnrichment	zScore	pvalue	p.adjust	qvalue	geneID	Count	GeneSymbols
GO:0007249	canonical NF-kappaB signal transduction	46/659	327/18986	0.140672782874618	4.05282770205993	10.5592799955922	5.29489510036028e-16	2.59343962015646e-12	1.98140548229271e-12	7128/4792/80149/5187/57162/3656/7422/8767/10475/602/9314/5966/4791/4793/84270/10342/5971/5581/10318/7189/7097/148022/3965/10769/6398/9618/92610/7088/7124/10616/64127/29110/8878/3956/5970/8915/51246/10758/56829/11213/3162/10010/114769/10211/4057/147699	46	TNFAIP3, NFKBIA, ZC3H12A, PER1, PELI1, IRAK2, VEGFA, RIPK2, TRIM38, BCL3, KLF4, REL, NFKB2, NFKBIB, CARD19, TFG, RELB, PRKCE, TNIP1, TRAF6, TLR2, TICAM1, LGALS9, PLK2, SECTM1, TRAF4, TIFA, TLE1, TNF, RBCK1, NOD2, TBK1, SQSTM1, LGALS1, RELA, BCL10, SHISA5, TRAF3IP2, ZC3HAV1, IRAK3, HMOX1, TANK, CARD16, FLOT1, LTF, PPM1N
GO:0045088	regulation of innate immune response	55/659	470/18986	0.117021276595745	3.37142026926678	9.87156907121648	2.50644025116011e-15	6.13827217509111e-12	4.68968162782852e-12	7128/4792/57162/2069/3656/64332/342510/4814/8767/3659/9683/11221/114548/285852/9261/57169/5581/55122/2867/164/10318/7189/7097/5770/51296/121260/148022/3965/26253/373509/253943/7376/92610/634/4067/5272/7124/64127/2634/29110/8878/5970/8915/3304/912/56829/11213/5608/81622/10211/4057/57413/2213/441168/4671	55	TNFAIP3, NFKBIA, PELI1, EREG, IRAK2, NFKBIZ, CD300E, NINJ1, RIPK2, IRF1, N4BP1, DUSP10, NLRP3, TREML4, MAPKAPK2, ZNFX1, PRKCE, AKIRIN2, FFAR2, AP1G1, TNIP1, TRAF6, TLR2, PTPN1, SLC15A3, SLC15A4, TICAM1, LGALS9, CLEC4E, USP50, YTHDF3, NR1H2, TIFA, CEACAM1, LYN, SERPINB9, TNF, NOD2, GBP2, TBK1, SQSTM1, RELA, BCL10, HSPA1B, CD1D, ZC3HAV1, IRAK3, MAP2K6, UNC93B1, FLOT1, LTF, TMIGD3, FCGR2B, CALHM6, N…
GO:0043122	regulation of canonical NF-kappaB signal transduction	42/659	305/18986	0.137704918032787	3.96732257021319	9.90642458034484	2.17895432968947e-14	2.7352994480147e-11	2.08978735417082e-11	7128/4792/80149/5187/57162/3656/7422/8767/10475/9314/5966/4793/84270/10342/5581/10318/7189/148022/3965/10769/6398/9618/92610/7088/7124/10616/64127/29110/8878/3956/5970/8915/51246/10758/56829/11213/3162/10010/114769/10211/4057/147699	42	TNFAIP3, NFKBIA, ZC3H12A, PER1, PELI1, IRAK2, VEGFA, RIPK2, TRIM38, KLF4, REL, NFKBIB, CARD19, TFG, PRKCE, TNIP1, TRAF6, TICAM1, LGALS9, PLK2, SECTM1, TRAF4, TIFA, TLE1, TNF, RBCK1, NOD2, TBK1, SQSTM1, LGALS1, RELA, BCL10, SHISA5, TRAF3IP2, ZC3HAV1, IRAK3, HMOX1, TANK, CARD16, FLOT1, LTF, PPM1N
GO:0002237	response to molecule of bacterial origin	47/659	375/18986	0.125333333333333	3.61089327263531	9.68327390439041	2.23380926746811e-14	2.7352994480147e-11	2.08978735417082e-11	7128/4792/80149/57162/3656/64332/8767/2204/10865/11221/114548/4791/4793/8754/10804/3663/5142/9261/7538/5581/55122/10318/5914/7189/22904/7097/6868/9373/148022/3965/4317/4067/2353/196/7124/64127/2634/5970/8915/133/1051/11213/114769/4057/671/10221/2213	47	TNFAIP3, NFKBIA, ZC3H12A, PELI1, IRAK2, NFKBIZ, RIPK2, FCAR, ARID5A, DUSP10, NLRP3, NFKB2, NFKBIB, ADAM9, GJB6, IRF5, PDE4B, MAPKAPK2, ZFP36, PRKCE, AKIRIN2, TNIP1, RARA, TRAF6, SBNO2, TLR2, ADAM17, PLAA, TICAM1, LGALS9, MMP8, LYN, FOS, AHR, TNF, NOD2, GBP2, RELA, BCL10, ADM, CEBPB, IRAK3, CARD16, LTF, BPI, TRIB1, FCGR2B
GO:0032496	response to lipopolysaccharide	44/659	354/18986	0.124293785310734	3.58094356283703	9.29507116874164	2.08265675601809e-13	2.04017055819532e-10	1.55870416160933e-10	7128/4792/80149/57162/3656/64332/8767/2204/10865/11221/114548/4791/4793/8754/10804/5142/9261/7538/5581/55122/10318/5914/7189/22904/7097/6868/9373/148022/3965/4317/4067/2353/7124/64127/2634/5970/8915/133/1051/11213/114769/4057/671/10221	44	TNFAIP3, NFKBIA, ZC3H12A, PELI1, IRAK2, NFKBIZ, RIPK2, FCAR, ARID5A, DUSP10, NLRP3, NFKB2, NFKBIB, ADAM9, GJB6, PDE4B, MAPKAPK2, ZFP36, PRKCE, AKIRIN2, TNIP1, RARA, TRAF6, SBNO2, TLR2, ADAM17, PLAA, TICAM1, LGALS9, MMP8, LYN, FOS, TNF, NOD2, GBP2, RELA, BCL10, ADM, CEBPB, IRAK3, CARD16, LTF, BPI, TRIB1
GO:0002221	pattern recognition receptor signaling pathway	38/659	278/18986	0.136690647482014	3.93810111243327	9.35788649244467	4.91214500796054e-13	3.45110099279559e-10	2.63666459551446e-10	7128/4792/57162/3656/64332/4814/8767/3659/114548/285852/9261/5581/2867/10318/7189/7097/51296/121260/148022/26253/373509/92610/4067/7124/64127/2634/29110/8878/5970/8915/3304/56829/11213/5608/81622/10211/4057/4671	38	TNFAIP3, NFKBIA, PELI1, IRAK2, NFKBIZ, NINJ1, RIPK2, IRF1, NLRP3, TREML4, MAPKAPK2, PRKCE, FFAR2, TNIP1, TRAF6, TLR2, SLC15A3, SLC15A4, TICAM1, CLEC4E, USP50, TIFA, LYN, TNF, NOD2, GBP2, TBK1, SQSTM1, RELA, BCL10, HSPA1B, ZC3HAV1, IRAK3, MAP2K6, UNC93B1, FLOT1, LTF, NAIP
GO:0050727	regulation of inflammatory response	49/659	438/18986	0.111872146118721	3.22307217937791	8.92574331836475	4.93215740089203e-13	3.45110099279559e-10	2.63666459551446e-10	7128/4792/4192/8870/9536/64332/135/4814/8877/2865/9314/11221/114548/284207/9021/27342/1326/353514/7538/2867/10318/22904/7097/5138/7525/79651/6348/10769/4317/9180/253260/4067/196/7124/64127/718/2634/5598/3956/5970/2000/1051/5008/114769/3600/3458/2213/4671/838	49	TNFAIP3, NFKBIA, MDK, IER3, PTGES, NFKBIZ, ADORA2A, NINJ1, SPHK1, FFAR3, KLF4, DUSP10, NLRP3, METRNL, SOCS3, RABGEF1, MAP3K8, LILRA5, ZFP36, FFAR2, TNIP1, SBNO2, TLR2, PDE2A, YES1, RHBDF2, CCL3, PLK2, MMP8, OSMR, RICTOR, LYN, AHR, TNF, NOD2, C3, GBP2, MAPK7, LGALS1, RELA, ELF4, CEBPB, OSM, CARD16, IL15, IFNG, FCGR2B, NAIP, CASP5
GO:0071219	cellular response to molecule of bacterial origin	35/659	242/18986	0.144628099173554	4.16678162505173	9.40149630355447	7.85929578919088e-13	4.49417102393175e-10	3.43357718296993e-10	7128/4792/80149/3656/64332/8767/2204/10865/114548/4793/8754/5142/7538/5581/10318/5914/7189/22904/7097/9373/148022/4317/4067/196/7124/64127/2634/5970/8915/11213/114769/4057/671/10221/2213	35	TNFAIP3, NFKBIA, ZC3H12A, IRAK2, NFKBIZ, RIPK2, FCAR, ARID5A, NLRP3, NFKBIB, ADAM9, PDE4B, ZFP36, PRKCE, TNIP1, RARA, TRAF6, SBNO2, TLR2, PLAA, TICAM1, MMP8, LYN, AHR, TNF, NOD2, GBP2, RELA, BCL10, IRAK3, CARD16, LTF, BPI, TRIB1, FCGR2B
GO:0071216	cellular response to biotic stimulus	37/659	269/18986	0.137546468401487	3.96275758584314	9.28018121258783	8.25797044005426e-13	4.49417102393175e-10	3.43357718296993e-10	7128/4792/80149/3656/64332/8767/2204/84919/10865/114548/4793/8754/1649/5142/7538/5581/10318/5914/7189/22904/7097/9373/148022/4317/4067/196/7124/64127/2634/5970/8915/11213/114769/4057/671/10221/2213	37	TNFAIP3, NFKBIA, ZC3H12A, IRAK2, NFKBIZ, RIPK2, FCAR, PPP1R15B, ARID5A, NLRP3, NFKBIB, ADAM9, DDIT3, PDE4B, ZFP36, PRKCE, TNIP1, RARA, TRAF6, SBNO2, TLR2, PLAA, TICAM1, MMP8, LYN, AHR, TNF, NOD2, GBP2, RELA, BCL10, IRAK3, CARD16, LTF, BPI, TRIB1, FCGR2B
GO:0002697	regulation of immune effector process	46/659	410/18986	0.11219512195122	3.23237721603316	8.66534237370931	2.36519565856944e-12	1.15847283356731e-09	8.8508111223309e-10	3383/80149/8013/969/84807/64332/8767/2865/10865/11221/114548/27342/4092/3663/9261/2867/164/5914/9846/7189/6813/121260/4277/148022/3965/6398/634/4067/5272/196/7124/64127/718/3956/7158/8915/912/4189/23529/11213/8809/3458/3726/10538/2213/441168	46	ICAM1, ZC3H12A, NR4A3, CD69, NFKBID, NFKBIZ, RIPK2, FFAR3, ARID5A, DUSP10, NLRP3, RABGEF1, SMAD7, IRF5, MAPKAPK2, FFAR2, AP1G1, RARA, GAB2, TRAF6, STXBP2, SLC15A4, MICB, TICAM1, LGALS9, SECTM1, CEACAM1, LYN, SERPINB9, AHR, TNF, NOD2, C3, LGALS1, TP53BP1, BCL10, CD1D, DNAJB9, CLCF1, IRAK3, IL18R1, IFNG, JUNB, BATF, FCGR2B, CALHM6
GO:0071222	cellular response to lipopolysaccharide	33/659	228/18986	0.144736842105263	4.16991454356681	9.13111957939386	3.50525272353858e-12	1.56079343999018e-09	1.19245678776839e-09	7128/4792/80149/3656/64332/8767/2204/10865/114548/4793/8754/5142/7538/5581/10318/5914/7189/22904/7097/9373/148022/4317/4067/7124/64127/2634/5970/8915/11213/114769/4057/671/10221	33	TNFAIP3, NFKBIA, ZC3H12A, IRAK2, NFKBIZ, RIPK2, FCAR, ARID5A, NLRP3, NFKBIB, ADAM9, PDE4B, ZFP36, PRKCE, TNIP1, RARA, TRAF6, SBNO2, TLR2, PLAA, TICAM1, MMP8, LYN, TNF, NOD2, GBP2, RELA, BCL10, IRAK3, CARD16, LTF, BPI, TRIB1
GO:0002758	innate immune response-activating signaling pathway	38/659	297/18986	0.127946127946128	3.68616871803518	8.84750461702493	3.8897439822985e-12	1.5876638354415e-09	1.21298595237466e-09	7128/4792/57162/3656/64332/4814/8767/3659/114548/285852/9261/5581/2867/10318/7189/7097/51296/121260/148022/26253/373509/92610/4067/7124/64127/2634/29110/8878/5970/8915/3304/56829/11213/5608/81622/10211/4057/4671	38	TNFAIP3, NFKBIA, PELI1, IRAK2, NFKBIZ, NINJ1, RIPK2, IRF1, NLRP3, TREML4, MAPKAPK2, PRKCE, FFAR2, TNIP1, TRAF6, TLR2, SLC15A3, SLC15A4, TICAM1, CLEC4E, USP50, TIFA, LYN, TNF, NOD2, GBP2, TBK1, SQSTM1, RELA, BCL10, HSPA1B, ZC3HAV1, IRAK3, MAP2K6, UNC93B1, FLOT1, LTF, NAIP
GO:0002218	activation of innate immune response	39/659	317/18986	0.123028391167192	3.54448715432521	8.66306721615722	6.90964591449473e-12	2.42503472229767e-09	1.85274299666205e-09	7128/4792/57162/3656/64332/4814/8767/3659/114548/285852/9261/57169/5581/2867/10318/7189/7097/51296/121260/148022/26253/373509/92610/4067/7124/64127/2634/29110/8878/5970/8915/3304/56829/11213/5608/81622/10211/4057/4671	39	TNFAIP3, NFKBIA, PELI1, IRAK2, NFKBIZ, NINJ1, RIPK2, IRF1, NLRP3, TREML4, MAPKAPK2, ZNFX1, PRKCE, FFAR2, TNIP1, TRAF6, TLR2, SLC15A3, SLC15A4, TICAM1, CLEC4E, USP50, TIFA, LYN, TNF, NOD2, GBP2, TBK1, SQSTM1, RELA, BCL10, HSPA1B, ZC3HAV1, IRAK3, MAP2K6, UNC93B1, FLOT1, LTF, NAIP
GO:0002274	myeloid leukocyte activation	34/659	247/18986	0.137651821862348	3.96579285262298	8.89648402733042	6.93149981873567e-12	2.42503472229767e-09	1.85274299666205e-09	80149/8013/133396/8877/2204/2207/8754/27342/5971/23210/1435/5581/55509/9846/7189/22904/7097/6813/148022/3965/6348/3937/4317/4067/7124/3460/10758/3459/284021/3600/671/3458/10538/2213	34	ZC3H12A, NR4A3, IL31RA, SPHK1, FCAR, FCER1G, ADAM9, RABGEF1, RELB, JMJD6, CSF1, PRKCE, BATF3, GAB2, TRAF6, SBNO2, TLR2, STXBP2, TICAM1, LGALS9, CCL3, LCP2, MMP8, LYN, TNF, IFNGR2, TRAF3IP2, IFNGR1, MILR1, IL15, BPI, IFNG, BATF, FCGR2B
GO:0045089	positive regulation of innate immune response	43/659	387/18986	0.111111111111111	3.20114651829371	8.29587033785061	1.73178093194284e-11	5.65484200310403e-09	4.3203376933732e-09	7128/4792/57162/2069/3656/64332/4814/8767/3659/114548/285852/9261/57169/5581/55122/2867/164/10318/7189/7097/51296/121260/148022/26253/373509/92610/4067/7124/64127/2634/29110/8878/5970/8915/3304/912/56829/11213/5608/81622/10211/4057/4671	43	TNFAIP3, NFKBIA, PELI1, EREG, IRAK2, NFKBIZ, NINJ1, RIPK2, IRF1, NLRP3, TREML4, MAPKAPK2, ZNFX1, PRKCE, AKIRIN2, FFAR2, AP1G1, TNIP1, TRAF6, TLR2, SLC15A3, SLC15A4, TICAM1, CLEC4E, USP50, TIFA, LYN, TNF, NOD2, GBP2, TBK1, SQSTM1, RELA, BCL10, HSPA1B, CD1D, ZC3HAV1, IRAK3, MAP2K6, UNC93B1, FLOT1, LTF, NAIP
GO:0002366	leukocyte activation involved in immune response	38/659	315/18986	0.120634920634921	3.47553050557603	8.40121478449168	2.34249842163533e-11	7.17097329323117e-09	5.4786722953379e-09	3383/80149/4192/8013/969/84807/64332/8767/602/2207/114548/9021/27342/4092/5971/5581/164/5914/9846/22904/6813/121260/148022/3965/6348/26253/634/4067/7124/3956/7158/23529/284021/8809/3458/3726/10538/2213	38	ICAM1, ZC3H12A, MDK, NR4A3, CD69, NFKBID, NFKBIZ, RIPK2, BCL3, FCER1G, NLRP3, SOCS3, RABGEF1, SMAD7, RELB, PRKCE, AP1G1, RARA, GAB2, SBNO2, STXBP2, SLC15A4, TICAM1, LGALS9, CCL3, CLEC4E, CEACAM1, LYN, TNF, LGALS1, TP53BP1, CLCF1, MILR1, IL18R1, IFNG, JUNB, BATF, FCGR2B
GO:0002263	cell activation involved in immune response	38/659	319/18986	0.119122257053292	3.43195018575689	8.30644264814247	3.42278691261076e-11	9.86165311645147e-09	7.53436995314629e-09	3383/80149/4192/8013/969/84807/64332/8767/602/2207/114548/9021/27342/4092/5971/5581/164/5914/9846/22904/6813/121260/148022/3965/6348/26253/634/4067/7124/3956/7158/23529/284021/8809/3458/3726/10538/2213	38	ICAM1, ZC3H12A, MDK, NR4A3, CD69, NFKBID, NFKBIZ, RIPK2, BCL3, FCER1G, NLRP3, SOCS3, RABGEF1, SMAD7, RELB, PRKCE, AP1G1, RARA, GAB2, SBNO2, STXBP2, SLC15A4, TICAM1, LGALS9, CCL3, CLEC4E, CEACAM1, LYN, TNF, LGALS1, TP53BP1, CLCF1, MILR1, IL18R1, IFNG, JUNB, BATF, FCGR2B
GO:0002429	immune response-activating cell surface receptor signaling pathway	39/659	336/18986	0.116071428571429	3.34405484500325	8.22053925612195	4.15201696982914e-11	1.1298099510124e-08	8.63182475306584e-09	7128/4792/80149/8013/57162/3656/84807/64332/4814/8767/2207/27342/5142/5581/2867/7189/7097/9473/1997/7525/4277/148022/10385/3937/10603/634/4067/5144/25865/10616/64127/718/29110/8878/5970/8915/8525/4057/2213	39	TNFAIP3, NFKBIA, ZC3H12A, NR4A3, PELI1, IRAK2, NFKBID, NFKBIZ, NINJ1, RIPK2, FCER1G, RABGEF1, PDE4B, PRKCE, FFAR2, TRAF6, TLR2, THEMIS2, ELF1, YES1, MICB, TICAM1, BTN2A2, LCP2, SH2B2, CEACAM1, LYN, PDE4D, PRKD2, RBCK1, NOD2, C3, TBK1, SQSTM1, RELA, BCL10, DGKZ, LTF, FCGR2B
GO:0002768	immune response-regulating cell surface receptor signaling pathway	41/659	369/18986	0.111111111111111	3.20114651829371	8.09672900725735	5.18145517037064e-11	1.33572460128818e-08	1.02050266651898e-08	7128/4792/80149/8013/57162/3656/84807/64332/4814/8767/2204/2207/27342/5142/5581/2867/7189/7097/9473/1997/7525/4277/148022/10385/3937/26253/10603/634/4067/5144/25865/10616/64127/718/29110/8878/5970/8915/8525/4057/2213	41	TNFAIP3, NFKBIA, ZC3H12A, NR4A3, PELI1, IRAK2, NFKBID, NFKBIZ, NINJ1, RIPK2, FCAR, FCER1G, RABGEF1, PDE4B, PRKCE, FFAR2, TRAF6, TLR2, THEMIS2, ELF1, YES1, MICB, TICAM1, BTN2A2, LCP2, CLEC4E, SH2B2, CEACAM1, LYN, PDE4D, PRKD2, RBCK1, NOD2, C3, TBK1, SQSTM1, RELA, BCL10, DGKZ, LTF, FCGR2B
GO:1903706	regulation of hemopoiesis	45/659	433/18986	0.103926096997691	2.9941439720761	7.959681754704	5.56560369027274e-11	1.36301634374779e-08	1.04135374310103e-08	4792/80149/4192/969/3091/9308/7071/84807/64332/8767/91/3659/11221/114548/8651/4092/1435/7538/9935/5914/7189/3398/10385/3965/6348/10519/634/4067/7704/2353/7124/182/3956/1499/3304/64115/1051/2200/4057/3600/10221/3458/3726/10538/2213	45	NFKBIA, ZC3H12A, MDK, CD69, HIF1A, CD83, KLF10, NFKBID, NFKBIZ, RIPK2, ACVR1B, IRF1, DUSP10, NLRP3, SOCS1, SMAD7, CSF1, ZFP36, MAFB, RARA, TRAF6, ID2, BTN2A2, LGALS9, CCL3, CIB1, CEACAM1, LYN, ZBTB16, FOS, TNF, JAG1, LGALS1, CTNNB1, HSPA1B, VSIR, CEBPB, FBN1, LTF, IL15, TRIB1, IFNG, JUNB, BATF, FCGR2B
GO:0030098	lymphocyte differentiation	44/659	426/18986	0.103286384976526	2.97571366489275	7.8206371270428	1.12014105690239e-10	2.612595665099e-08	1.9960408307208e-08	80149/4192/969/9308/84807/64332/8767/3659/602/2207/11221/114548/8651/9021/4092/5971/23210/9935/10461/5914/222487/6868/3398/10385/3965/1316/26253/4783/7704/6722/3956/1499/10758/912/64115/4189/23529/80758/3600/8809/3458/3726/10538/2213	44	ZC3H12A, MDK, CD69, CD83, NFKBID, NFKBIZ, RIPK2, IRF1, BCL3, FCER1G, DUSP10, NLRP3, SOCS1, SOCS3, SMAD7, RELB, JMJD6, MAFB, MERTK, RARA, ADGRG3, ADAM17, ID2, BTN2A2, LGALS9, KLF6, CLEC4E, NFIL3, ZBTB16, SRF, LGALS1, CTNNB1, TRAF3IP2, CD1D, VSIR, DNAJB9, CLCF1, PRR7, IL15, IL18R1, IFNG, JUNB, BATF, FCGR2B
GO:1902105	regulation of leukocyte differentiation	38/659	337/18986	0.112759643916914	3.24864127375801	7.89786438105122	1.73876767828736e-10	3.81332237357137e-08	2.91340419033467e-08	80149/4192/969/9308/7071/84807/64332/8767/3659/11221/114548/8651/4092/1435/9935/5914/7189/3398/10385/3965/6348/634/4067/7704/2353/7124/3956/1499/64115/1051/2200/4057/3600/10221/3458/3726/10538/2213	38	ZC3H12A, MDK, CD69, CD83, KLF10, NFKBID, NFKBIZ, RIPK2, IRF1, DUSP10, NLRP3, SOCS1, SMAD7, CSF1, MAFB, RARA, TRAF6, ID2, BTN2A2, LGALS9, CCL3, CEACAM1, LYN, ZBTB16, FOS, TNF, LGALS1, CTNNB1, VSIR, CEBPB, FBN1, LTF, IL15, TRIB1, IFNG, JUNB, BATF, FCGR2B
GO:0002833	positive regulation of response to biotic stimulus	43/659	416/18986	0.103365384615385	2.97798966966266	7.73511991220163	1.79065770910865e-10	3.81332237357137e-08	2.91340419033467e-08	7128/4792/57162/2069/3656/64332/4814/8767/3659/114548/285852/9261/57169/5581/55122/2867/164/10318/7189/7097/51296/121260/148022/26253/373509/92610/4067/7124/64127/2634/29110/8878/5970/8915/3304/912/56829/11213/5608/81622/10211/4057/4671	43	TNFAIP3, NFKBIA, PELI1, EREG, IRAK2, NFKBIZ, NINJ1, RIPK2, IRF1, NLRP3, TREML4, MAPKAPK2, ZNFX1, PRKCE, AKIRIN2, FFAR2, AP1G1, TNIP1, TRAF6, TLR2, SLC15A3, SLC15A4, TICAM1, CLEC4E, USP50, TIFA, LYN, TNF, NOD2, GBP2, TBK1, SQSTM1, RELA, BCL10, HSPA1B, CD1D, ZC3HAV1, IRAK3, MAP2K6, UNC93B1, FLOT1, LTF, NAIP
GO:0002286	T cell activation involved in immune response	23/659	136/18986	0.169117647058824	4.8723333035794	8.59387092065277	2.93648093233205e-10	5.99286816940099e-08	4.57859198001774e-08	3383/80149/4192/969/84807/64332/8767/602/2207/114548/9021/4092/5971/5914/3965/26253/634/3956/8809/3458/3726/10538/2213	23	ICAM1, ZC3H12A, MDK, CD69, NFKBID, NFKBIZ, RIPK2, BCL3, FCER1G, NLRP3, SOCS3, SMAD7, RELB, RARA, LGALS9, CLEC4E, CEACAM1, LGALS1, IL18R1, IFNG, JUNB, BATF, FCGR2B
GO:0002292	T cell differentiation involved in immune response	19/659	92/18986	0.206521739130435	5.94995711552418	9.02476106699999	3.06658744722131e-10	6.00805812659599e-08	4.59019721047232e-08	80149/969/84807/64332/8767/602/2207/114548/9021/4092/5971/5914/3965/26253/3956/8809/3458/3726/10538	19	ZC3H12A, CD69, NFKBID, NFKBIZ, RIPK2, BCL3, FCER1G, NLRP3, SOCS3, SMAD7, RELB, RARA, LGALS9, CLEC4E, LGALS1, IL18R1, IFNG, JUNB, BATF
GO:0050729	positive regulation of inflammatory response	25/659	162/18986	0.154320987654321	4.44603683096349	8.35264037472469	3.74363291031342e-10	7.05242845950582e-08	5.38810323731345e-08	4792/4192/64332/4814/2865/114548/1326/353514/2867/10318/7097/5138/6348/4317/9180/7124/718/2634/3956/1051/5008/3600/3458/4671/838	25	NFKBIA, MDK, NFKBIZ, NINJ1, FFAR3, NLRP3, MAP3K8, LILRA5, FFAR2, TNIP1, TLR2, PDE2A, CCL3, MMP8, OSMR, TNF, C3, GBP2, LGALS1, CEBPB, OSM, IL15, IFNG, NAIP, CASP5
GO:0042327	positive regulation of phosphorylation	46/659	479/18986	0.0960334029227557	2.76675294065469	7.42639226629007	4.72141148343965e-10	8.56499016514348e-08	6.54371065248653e-08	5618/133396/374/2069/1026/1839/7422/8767/8877/30844/8754/5329/3985/1453/57600/57826/353514/7189/23533/5770/6868/338773/7525/3937/94056/51429/253260/10519/9618/4067/7124/10253/64127/718/29110/8915/9294/5008/2887/9094/10211/2200/4057/3600/5571/3458	46	PRLR, IL31RA, AREG, EREG, CDKN1A, HBEGF, VEGFA, RIPK2, SPHK1, EHD4, ADAM9, PLAUR, LIMK2, CSNK1D, FNIP2, RAP2C, LILRA5, TRAF6, PIK3R5, PTPN1, ADAM17, TMEM119, YES1, LCP2, SYAP1, SNX9, RICTOR, CIB1, TRAF4, LYN, TNF, SPRY2, NOD2, C3, TBK1, BCL10, S1PR2, OSM, GRB10, UNC119, FLOT1, FBN1, LTF, IL15, PRKAG1, IFNG
GO:0030217	T cell differentiation	36/659	320/18986	0.1125	3.24116084977238	7.66698659285812	5.64331299111905e-10	9.87176679660754e-08	7.54209687346926e-08	80149/4192/969/9308/84807/64332/8767/3659/602/2207/11221/114548/8651/9021/4092/5971/23210/9935/5914/6868/10385/3965/26253/7704/6722/3956/1499/10758/912/64115/80758/3600/8809/3458/3726/10538	36	ZC3H12A, MDK, CD69, CD83, NFKBID, NFKBIZ, RIPK2, IRF1, BCL3, FCER1G, DUSP10, NLRP3, SOCS1, SOCS3, SMAD7, RELB, JMJD6, MAFB, RARA, ADAM17, BTN2A2, LGALS9, CLEC4E, ZBTB16, SRF, LGALS1, CTNNB1, TRAF3IP2, CD1D, VSIR, PRR7, IL15, IL18R1, IFNG, JUNB, BATF
GO:0002573	myeloid leukocyte differentiation	31/659	247/18986	0.125506072874494	3.61586995386213	7.84682087338835	6.2211232850405e-10	1.05072627069408e-07	8.02762006472558e-08	133396/7071/7422/8651/5971/1435/56975/55509/9935/5914/9846/7189/22904/7097/5138/3398/6348/634/537/4067/2353/7124/1499/1051/2200/4057/3600/10221/3458/3726/10538	31	IL31RA, KLF10, VEGFA, SOCS1, RELB, CSF1, FAM20C, BATF3, MAFB, RARA, GAB2, TRAF6, SBNO2, TLR2, PDE2A, ID2, CCL3, CEACAM1, ATP6AP1, LYN, FOS, TNF, CTNNB1, CEBPB, FBN1, LTF, IL15, TRIB1, IFNG, JUNB, BATF
GO:1903320	regulation of protein modification by small protein conjugation or removal	31/659	248/18986	0.125	3.60128983308043	7.81907330559368	6.8811788701555e-10	1.12346713686739e-07	8.58336522224659e-08	7128/80149/57162/3091/8767/8877/9683/123879/4092/5581/10318/7189/9373/2034/148022/51256/10625/10616/10253/64127/83932/8878/5970/1499/8915/3304/8864/254170/10010/7321/91947	31	TNFAIP3, ZC3H12A, PELI1, HIF1A, RIPK2, SPHK1, N4BP1, DCUN1D3, SMAD7, PRKCE, TNIP1, TRAF6, PLAA, EPAS1, TICAM1, TBC1D7, IVNS1ABP, RBCK1, SPRY2, NOD2, SPRTN, SQSTM1, RELA, CTNNB1, BCL10, HSPA1B, PER2, FBXO33, TANK, UBE2D1, ARRDC4
GO:0002819	regulation of adaptive immune response	29/659	221/18986	0.131221719457014	3.780539553279	7.88412040058267	7.80389091335711e-10	1.23301476431042e-07	9.42031653547862e-08	7128/80149/969/84807/64332/8767/3659/10865/11221/114548/4092/55122/7189/121260/4277/6398/634/196/7124/64127/718/3956/7158/912/23529/8809/3726/10538/2213	29	TNFAIP3, ZC3H12A, CD69, NFKBID, NFKBIZ, RIPK2, IRF1, ARID5A, DUSP10, NLRP3, SMAD7, AKIRIN2, TRAF6, SLC15A4, MICB, SECTM1, CEACAM1, AHR, TNF, NOD2, C3, LGALS1, TP53BP1, CD1D, CLCF1, IL18R1, JUNB, BATF, FCGR2B
GO:0031663	lipopolysaccharide-mediated signaling pathway	15/659	58/18986	0.258620689655172	7.45094448223536	9.33012055997976	8.1306479385877e-10	1.24449730010008e-07	9.50804388871029e-08	7128/4792/3656/8767/5581/7189/7097/148022/4067/8915/11213/114769/4057/671/10221	15	TNFAIP3, NFKBIA, IRAK2, RIPK2, PRKCE, TRAF6, TLR2, TICAM1, LYN, BCL10, IRAK3, CARD16, LTF, BPI, TRIB1
GO:0001934	positive regulation of protein phosphorylation	44/659	455/18986	0.0967032967032967	2.78605279394354	7.31228113691081	9.17336667686347e-10	1.36154999949325e-07	1.04023344613237e-07	5618/133396/374/2069/1026/1839/7422/8767/8877/30844/8754/5329/3985/1453/57600/57826/353514/7189/23533/5770/6868/338773/7525/3937/94056/51429/253260/10519/9618/4067/7124/10253/64127/718/29110/9294/5008/9094/10211/2200/4057/3600/5571/3458	44	PRLR, IL31RA, AREG, EREG, CDKN1A, HBEGF, VEGFA, RIPK2, SPHK1, EHD4, ADAM9, PLAUR, LIMK2, CSNK1D, FNIP2, RAP2C, LILRA5, TRAF6, PIK3R5, PTPN1, ADAM17, TMEM119, YES1, LCP2, SYAP1, SNX9, RICTOR, CIB1, TRAF4, LYN, TNF, SPRY2, NOD2, C3, TBK1, S1PR2, OSM, UNC119, FLOT1, FBN1, LTF, IL15, PRKAG1, IFNG
GO:0043123	positive regulation of canonical NF-kappaB signal transduction	29/659	223/18986	0.130044843049327	3.74663336894466	7.82355792442587	9.66546697283401e-10	1.39239580096885e-07	1.06379984793885e-07	57162/3656/7422/8767/10475/5966/10342/5581/7189/148022/3965/10769/6398/92610/7124/10616/64127/29110/3956/5970/8915/51246/10758/56829/11213/3162/114769/10211/4057	29	PELI1, IRAK2, VEGFA, RIPK2, TRIM38, REL, TFG, PRKCE, TRAF6, TICAM1, LGALS9, PLK2, SECTM1, TIFA, TNF, RBCK1, NOD2, TBK1, LGALS1, RELA, BCL10, SHISA5, TRAF3IP2, ZC3HAV1, IRAK3, HMOX1, CARD16, FLOT1, LTF
GO:0046631	alpha-beta T cell activation	27/659	196/18986	0.137755102040816	3.96876838747639	7.92215400196794	1.01355651300334e-09	1.41839994305438e-07	1.08366718909078e-07	80149/969/9308/84807/64332/135/8767/3659/602/114548/8651/9021/4092/5971/5914/3965/7704/3956/2000/64115/1051/80758/3600/8809/3458/3726/10538	27	ZC3H12A, CD69, CD83, NFKBID, NFKBIZ, ADORA2A, RIPK2, IRF1, BCL3, NLRP3, SOCS1, SOCS3, SMAD7, RELB, RARA, LGALS9, ZBTB16, LGALS1, ELF4, VSIR, CEBPB, PRR7, IL15, IL18R1, IFNG, JUNB, BATF
GO:0046632	alpha-beta T cell differentiation	22/659	133/18986	0.165413533834586	4.76561662121921	8.26368981305781	1.10691525949863e-09	1.49539649234577e-07	1.14249307564618e-07	80149/969/9308/84807/64332/8767/3659/602/114548/8651/9021/4092/5971/5914/3965/7704/3956/80758/8809/3458/3726/10538	22	ZC3H12A, CD69, CD83, NFKBID, NFKBIZ, RIPK2, IRF1, BCL3, NLRP3, SOCS1, SOCS3, SMAD7, RELB, RARA, LGALS9, ZBTB16, LGALS1, PRR7, IL18R1, IFNG, JUNB, BATF
GO:1901873	regulation of post-translational protein modification	31/659	253/18986	0.122529644268775	3.5301180972488	7.68244934130468	1.1296380199427e-09	1.49539649234577e-07	1.14249307564618e-07	7128/80149/57162/3091/8767/8877/9683/123879/4092/5581/10318/7189/9373/2034/148022/51256/10625/10616/10253/64127/83932/8878/5970/1499/8915/3304/8864/254170/10010/7321/91947	31	TNFAIP3, ZC3H12A, PELI1, HIF1A, RIPK2, SPHK1, N4BP1, DCUN1D3, SMAD7, PRKCE, TNIP1, TRAF6, PLAA, EPAS1, TICAM1, TBC1D7, IVNS1ABP, RBCK1, SPRY2, NOD2, SPRTN, SQSTM1, RELA, CTNNB1, BCL10, HSPA1B, PER2, FBXO33, TANK, UBE2D1, ARRDC4
GO:0051092	positive regulation of NF-kappaB transcription factor activity	21/659	122/18986	0.172131147540984	4.95915321276649	8.31893341367593	1.2488546814017e-09	1.60970795513304e-07	1.22982780952439e-07	3656/8767/10475/8877/114548/7189/7097/3965/10519/25865/7124/10616/64127/5970/8915/3304/11213/114769/4057/8809/3556	21	IRAK2, RIPK2, TRIM38, SPHK1, NLRP3, TRAF6, TLR2, LGALS9, CIB1, PRKD2, TNF, RBCK1, NOD2, RELA, BCL10, HSPA1B, IRAK3, CARD16, LTF, IL18R1, IL1RAP
GO:0002752	cell surface pattern recognition receptor signaling pathway	17/659	79/18986	0.215189873417722	6.19968882656883	8.78176691430246	1.34884827534908e-09	1.69401509042558e-07	1.29423903343211e-07	7128/4792/57162/3656/4814/8767/5581/2867/7189/7097/148022/4067/64127/29110/8878/5970/4057	17	TNFAIP3, NFKBIA, PELI1, IRAK2, NINJ1, RIPK2, PRKCE, FFAR2, TRAF6, TLR2, TICAM1, LYN, NOD2, TBK1, SQSTM1, RELA, LTF
GO:0060759	regulation of response to cytokine stimulus	27/659	199/18986	0.135678391959799	3.9089377082682	7.82230165852738	1.42660111874067e-09	1.74687306989795e-07	1.3346228887166e-07	7128/3557/3656/3091/8767/8877/100130733/9314/27342/1435/9261/7097/5770/6868/84888/4317/253943/7376/5598/29110/3304/7850/11213/10010/114769/7852/4671	27	TNFAIP3, IL1RN, IRAK2, HIF1A, RIPK2, SPHK1, LRRC70, KLF4, RABGEF1, CSF1, MAPKAPK2, TLR2, PTPN1, ADAM17, SPPL2A, MMP8, YTHDF3, NR1H2, MAPK7, TBK1, HSPA1B, IL1R2, IRAK3, TANK, CARD16, CXCR4, NAIP
GO:0051090	regulation of DNA-binding transcription factor activity	38/659	363/18986	0.104683195592287	3.01595622384697	7.35380155737456	1.47114837454062e-09	1.75748408256096e-07	1.34272977445235e-07	3397/7128/4792/4794/80149/3656/8767/10475/8877/602/114548/8553/1649/7189/222487/7097/10488/3398/3965/10519/200186/8896/25865/7124/6722/10616/64127/7158/5970/8915/3304/11213/114769/4057/8809/57413/10221/3556	38	ID1, TNFAIP3, NFKBIA, NFKBIE, ZC3H12A, IRAK2, RIPK2, TRIM38, SPHK1, BCL3, NLRP3, BHLHE40, DDIT3, TRAF6, ADGRG3, TLR2, CREB3, ID2, LGALS9, CIB1, CRTC2, BUD31, PRKD2, TNF, SRF, RBCK1, NOD2, TP53BP1, RELA, BCL10, HSPA1B, IRAK3, CARD16, LTF, IL18R1, TMIGD3, TRIB1, IL1RAP
GO:0043367	CD4-positive, alpha-beta T cell differentiation	19/659	102/18986	0.186274509803922	5.36662798655122	8.38497171674842	1.94098066601621e-09	2.26355316717795e-07	1.72936999190166e-07	80149/969/9308/84807/64332/8767/602/114548/8651/9021/4092/5971/5914/3965/3956/8809/3458/3726/10538	19	ZC3H12A, CD69, CD83, NFKBID, NFKBIZ, RIPK2, BCL3, NLRP3, SOCS1, SOCS3, SMAD7, RELB, RARA, LGALS9, LGALS1, IL18R1, IFNG, JUNB, BATF
GO:0043370	regulation of CD4-positive, alpha-beta T cell differentiation	15/659	62/18986	0.241935483870968	6.97023838660728	8.92859997100577	2.23549803104434e-09	2.54638822233841e-07	1.94545789482561e-07	80149/969/9308/84807/64332/8767/114548/8651/4092/5914/3965/3956/3458/3726/10538	15	ZC3H12A, CD69, CD83, NFKBID, NFKBIZ, RIPK2, NLRP3, SOCS1, SMAD7, RARA, LGALS9, LGALS1, IFNG, JUNB, BATF
GO:0140895	cell surface toll-like receptor signaling pathway	16/659	72/18986	0.222222222222222	6.40229303658742	8.70873372446013	2.499524402015e-09	2.78242511842488e-07	2.12579168640271e-07	7128/4792/57162/3656/4814/8767/5581/7189/7097/148022/4067/64127/29110/8878/5970/4057	16	TNFAIP3, NFKBIA, PELI1, IRAK2, NINJ1, RIPK2, PRKCE, TRAF6, TLR2, TICAM1, LYN, NOD2, TBK1, SQSTM1, RELA, LTF
GO:0002294	CD4-positive, alpha-beta T cell differentiation involved in immune response	17/659	83/18986	0.204819277108434	5.90090864215588	8.48501479727758	3.02169709932309e-09	3.28894942055211e-07	2.51277969312131e-07	80149/969/84807/64332/8767/602/114548/9021/4092/5971/5914/3965/3956/8809/3458/3726/10538	17	ZC3H12A, CD69, NFKBID, NFKBIZ, RIPK2, BCL3, NLRP3, SOCS3, SMAD7, RELB, RARA, LGALS9, LGALS1, IL18R1, IFNG, JUNB, BATF
GO:0035710	CD4-positive, alpha-beta T cell activation	21/659	129/18986	0.162790697674419	4.69005187563962	7.97431421509021	3.564833909834e-09	3.74270337030547e-07	2.85945079225375e-07	80149/969/9308/84807/64332/8767/602/114548/8651/9021/4092/5971/5914/3965/3956/64115/1051/8809/3458/3726/10538	21	ZC3H12A, CD69, CD83, NFKBID, NFKBIZ, RIPK2, BCL3, NLRP3, SOCS1, SOCS3, SMAD7, RELB, RARA, LGALS9, LGALS1, VSIR, CEBPB, IL18R1, IFNG, JUNB, BATF
GO:0002287	alpha-beta T cell activation involved in immune response	17/659	84/18986	0.202380952380952	5.83065972974926	8.41384541729344	3.66781873774321e-09	3.74270337030547e-07	2.85945079225375e-07	80149/969/84807/64332/8767/602/114548/9021/4092/5971/5914/3965/3956/8809/3458/3726/10538	17	ZC3H12A, CD69, NFKBID, NFKBIZ, RIPK2, BCL3, NLRP3, SOCS3, SMAD7, RELB, RARA, LGALS9, LGALS1, IL18R1, IFNG, JUNB, BATF
GO:0002293	alpha-beta T cell differentiation involved in immune response	17/659	84/18986	0.202380952380952	5.83065972974926	8.41384541729344	3.66781873774321e-09	3.74270337030547e-07	2.85945079225375e-07	80149/969/84807/64332/8767/602/114548/9021/4092/5971/5914/3965/3956/8809/3458/3726/10538	17	ZC3H12A, CD69, NFKBID, NFKBIZ, RIPK2, BCL3, NLRP3, SOCS3, SMAD7, RELB, RARA, LGALS9, LGALS1, IL18R1, IFNG, JUNB, BATF
GO:0030099	myeloid cell differentiation	42/659	451/18986	0.0931263858093126	2.68300085125282	6.85928154969231	6.81947207000083e-09	6.81668861201307e-07	5.20799639287926e-07	4792/133396/3091/7071/7422/91/8651/5971/23210/1435/56975/7538/55509/9935/5914/9846/7189/22904/7097/5138/3398/2034/6348/10519/634/537/4067/7704/2353/7124/6722/182/1499/3304/1051/2200/4057/3600/10221/3458/3726/10538	42	NFKBIA, IL31RA, HIF1A, KLF10, VEGFA, ACVR1B, SOCS1, RELB, JMJD6, CSF1, FAM20C, ZFP36, BATF3, MAFB, RARA, GAB2, TRAF6, SBNO2, TLR2, PDE2A, ID2, EPAS1, CCL3, CIB1, CEACAM1, ATP6AP1, LYN, ZBTB16, FOS, TNF, SRF, JAG1, CTNNB1, HSPA1B, CEBPB, FBN1, LTF, IL15, TRIB1, IFNG, JUNB, BATF
GO:0002440	production of molecular mediator of immune response	28/659	230/18986	0.121739130434783	3.50734314178268	7.25454029585404	8.35667719160688e-09	8.1862009768981e-07	6.25431314024473e-07	8013/64332/8767/2865/10865/114548/27342/4092/3663/9261/2867/7189/121260/148022/6398/7124/64127/54210/7158/8915/10758/4189/23529/11213/8809/10538/2213/441168	28	NR4A3, NFKBIZ, RIPK2, FFAR3, ARID5A, NLRP3, RABGEF1, SMAD7, IRF5, MAPKAPK2, FFAR2, TRAF6, SLC15A4, TICAM1, SECTM1, TNF, NOD2, TREM1, TP53BP1, BCL10, TRAF3IP2, DNAJB9, CLCF1, IRAK3, IL18R1, BATF, FCGR2B, CALHM6
GO:0050867	positive regulation of cell activation	38/659	391/18986	0.0971867007672634	2.7999798190702	6.8196210305947	1.15061711786633e-08	1.09300384119453e-06	8.35062357449135e-07	4192/8013/57162/5618/9308/1026/84807/64332/8767/11221/114548/8651/1326/353514/5341/55122/5914/7189/7525/148022/10385/3965/6348/4317/4067/7704/7124/64127/3956/7158/8915/1141/912/64115/23529/8660/3600/3458	38	MDK, NR4A3, PELI1, PRLR, CD83, CDKN1A, NFKBID, NFKBIZ, RIPK2, DUSP10, NLRP3, SOCS1, MAP3K8, LILRA5, PLEK, AKIRIN2, RARA, TRAF6, YES1, TICAM1, BTN2A2, LGALS9, CCL3, MMP8, LYN, ZBTB16, TNF, NOD2, LGALS1, TP53BP1, BCL10, CHRNB2, CD1D, VSIR, CLCF1, IRS2, IL15, IFNG
GO:0032635	interleukin-6 production	24/659	177/18986	0.135593220338983	3.90648388673131	7.36671753213934	1.18271138389772e-08	1.09300384119453e-06	8.35062357449135e-07	7128/80149/2069/8767/10865/27342/353514/9261/55122/7189/7097/148022/3965/7124/64127/5970/8915/2000/1051/11213/81622/671/3556/3458	24	TNFAIP3, ZC3H12A, EREG, RIPK2, ARID5A, RABGEF1, LILRA5, MAPKAPK2, AKIRIN2, TRAF6, TLR2, TICAM1, LGALS9, TNF, NOD2, RELA, BCL10, ELF4, CEBPB, IRAK3, UNC93B1, BPI, IL1RAP, IFNG
GO:0032675	regulation of interleukin-6 production	24/659	177/18986	0.135593220338983	3.90648388673131	7.36671753213934	1.18271138389772e-08	1.09300384119453e-06	8.35062357449135e-07	7128/80149/2069/8767/10865/27342/353514/9261/55122/7189/7097/148022/3965/7124/64127/5970/8915/2000/1051/11213/81622/671/3556/3458	24	TNFAIP3, ZC3H12A, EREG, RIPK2, ARID5A, RABGEF1, LILRA5, MAPKAPK2, AKIRIN2, TRAF6, TLR2, TICAM1, LGALS9, TNF, NOD2, RELA, BCL10, ELF4, CEBPB, IRAK3, UNC93B1, BPI, IL1RAP, IFNG
GO:0046637	regulation of alpha-beta T cell differentiation	16/659	80/18986	0.2	5.76206373292868	8.09361772890825	1.26451659074799e-08	1.14696338175623e-06	8.76287812886762e-07	80149/969/9308/84807/64332/8767/114548/8651/4092/5914/3965/7704/3956/3458/3726/10538	16	ZC3H12A, CD69, CD83, NFKBID, NFKBIZ, RIPK2, NLRP3, SOCS1, SMAD7, RARA, LGALS9, ZBTB16, LGALS1, IFNG, JUNB, BATF
GO:0002822	regulation of adaptive immune response based on somatic recombination of immune receptors built from immunoglobulin superfamily domains	26/659	206/18986	0.12621359223301	3.63625381204237	7.21398699516669	1.34223596562542e-08	1.19532213811514e-06	9.1323423115758e-07	7128/80149/969/84807/64332/8767/10865/114548/4092/7189/121260/4277/6398/634/196/7124/64127/718/3956/7158/912/23529/8809/3726/10538/2213	26	TNFAIP3, ZC3H12A, CD69, NFKBID, NFKBIZ, RIPK2, ARID5A, NLRP3, SMAD7, TRAF6, SLC15A4, MICB, SECTM1, CEACAM1, AHR, TNF, NOD2, C3, LGALS1, TP53BP1, CD1D, CLCF1, IL18R1, JUNB, BATF, FCGR2B
GO:0097191	extrinsic apoptotic signaling pathway	28/659	236/18986	0.11864406779661	3.41817340088989	7.08834950786184	1.47839014839665e-08	1.25157846846839e-06	9.56214449593847e-07	467/7128/3383/64332/91/9314/4000/85450/6498/4170/2923/597/10519/50486/51330/56616/7124/10616/5598/2907/6272/5970/8915/3304/162989/282991/3162/3458	28	ATF3, TNFAIP3, ICAM1, NFKBIZ, ACVR1B, KLF4, LMNA, ITPRIP, SKIL, MCL1, PDIA3, BCL2A1, CIB1, G0S2, TNFRSF12A, DIABLO, TNF, RBCK1, MAPK7, GRINA, SORT1, RELA, BCL10, HSPA1B, DEDD2, BLOC1S2, HMOX1, IFNG
GO:0071706	tumor necrosis factor superfamily cytokine production	25/659	193/18986	0.129533678756477	3.73190656277764	7.23350451987199	1.50524367208924e-08	1.25157846846839e-06	9.56214449593847e-07	7128/80149/8767/602/10865/353514/9261/7538/5914/7097/6868/148022/3965/6348/4317/64127/8915/2000/64115/3459/11213/4057/671/3458/2213	25	TNFAIP3, ZC3H12A, RIPK2, BCL3, ARID5A, LILRA5, MAPKAPK2, ZFP36, RARA, TLR2, ADAM17, TICAM1, LGALS9, CCL3, MMP8, NOD2, BCL10, ELF4, VSIR, IFNGR1, IRAK3, LTF, BPI, IFNG, FCGR2B
GO:1903555	regulation of tumor necrosis factor superfamily cytokine production	25/659	193/18986	0.129533678756477	3.73190656277764	7.23350451987199	1.50524367208924e-08	1.25157846846839e-06	9.56214449593847e-07	7128/80149/8767/602/10865/353514/9261/7538/5914/7097/6868/148022/3965/6348/4317/64127/8915/2000/64115/3459/11213/4057/671/3458/2213	25	TNFAIP3, ZC3H12A, RIPK2, BCL3, ARID5A, LILRA5, MAPKAPK2, ZFP36, RARA, TLR2, ADAM17, TICAM1, LGALS9, CCL3, MMP8, NOD2, BCL10, ELF4, VSIR, IFNGR1, IRAK3, LTF, BPI, IFNG, FCGR2B
GO:0002367	cytokine production involved in immune response	20/659	127/18986	0.15748031496063	4.53705805742416	7.58380288944939	1.50761799999255e-08	1.25157846846839e-06	9.56214449593847e-07	8013/8767/2865/10865/114548/27342/4092/3663/9261/2867/7189/148022/6398/7124/64127/54210/8915/11213/8809/441168	20	NR4A3, RIPK2, FFAR3, ARID5A, NLRP3, RABGEF1, SMAD7, IRF5, MAPKAPK2, FFAR2, TRAF6, TICAM1, SECTM1, TNF, NOD2, TREM1, BCL10, IRAK3, IL18R1, CALHM6
GO:0007159	leukocyte cell-cell adhesion	40/659	430/18986	0.0930232558139535	2.68002964322264	6.68207442742762	1.62038433151991e-08	1.31963671582402e-06	1.00821141276878e-06	3383/80149/4192/8013/57162/969/9308/84807/64332/135/8767/3659/9314/11221/114548/8651/1326/4092/10318/5914/7189/2526/7525/10385/3965/4067/7704/9306/7124/64127/3956/116844/5970/8915/912/64115/1051/6385/3600/3458	40	ICAM1, ZC3H12A, MDK, NR4A3, PELI1, CD69, CD83, NFKBID, NFKBIZ, ADORA2A, RIPK2, IRF1, KLF4, DUSP10, NLRP3, SOCS1, MAP3K8, SMAD7, TNIP1, RARA, TRAF6, FUT4, YES1, BTN2A2, LGALS9, LYN, ZBTB16, SOCS6, TNF, NOD2, LGALS1, LRG1, RELA, BCL10, CD1D, VSIR, CEBPB, SDC4, IL15, IFNG
GO:0051091	positive regulation of DNA-binding transcription factor activity	26/659	208/18986	0.125	3.60128983308043	7.15316201658668	1.64348386413363e-08	1.31963671582402e-06	1.00821141276878e-06	3656/8767/10475/8877/114548/1649/7189/7097/3965/10519/200186/8896/25865/7124/6722/10616/64127/7158/5970/8915/3304/11213/114769/4057/8809/3556	26	IRAK2, RIPK2, TRIM38, SPHK1, NLRP3, DDIT3, TRAF6, TLR2, LGALS9, CIB1, CRTC2, BUD31, PRKD2, TNF, SRF, RBCK1, NOD2, TP53BP1, RELA, BCL10, HSPA1B, IRAK3, CARD16, LTF, IL18R1, IL1RAP
GO:0002443	leukocyte mediated immunity	43/659	485/18986	0.088659793814433	2.55431691253539	6.57529373202707	1.92036741585574e-08	1.51709025852603e-06	1.15906726033398e-06	3383/8013/64332/2204/602/10865/2207/114548/27342/4092/164/9846/7189/6813/6868/127544/121260/4277/148022/3965/6348/23207/6398/634/4067/5272/196/7124/64127/718/54210/182/7158/8915/10758/912/23529/81622/284021/8809/10538/2213/441168	43	ICAM1, NR4A3, NFKBIZ, FCAR, BCL3, ARID5A, FCER1G, NLRP3, RABGEF1, SMAD7, AP1G1, GAB2, TRAF6, STXBP2, ADAM17, RNF19B, SLC15A4, MICB, TICAM1, LGALS9, CCL3, PLEKHM2, SECTM1, CEACAM1, LYN, SERPINB9, AHR, TNF, NOD2, C3, TREM1, JAG1, TP53BP1, BCL10, TRAF3IP2, CD1D, CLCF1, UNC93B1, MILR1, IL18R1, BATF, FCGR2B, CALHM6
GO:0032612	interleukin-1 production	20/659	130/18986	0.153846153846154	4.43235671763745	7.44631880973161	2.26715534519843e-08	1.73508232512217e-06	1.32561467963494e-06	7128/80149/8767/8877/114548/2864/353514/3965/6348/373509/634/7124/64127/5970/7850/2000/1992/114769/3458/4671	20	TNFAIP3, ZC3H12A, RIPK2, SPHK1, NLRP3, FFAR1, LILRA5, LGALS9, CCL3, USP50, CEACAM1, TNF, NOD2, RELA, IL1R2, ELF4, SERPINB1, CARD16, IFNG, NAIP
GO:0032652	regulation of interleukin-1 production	20/659	130/18986	0.153846153846154	4.43235671763745	7.44631880973161	2.26715534519843e-08	1.73508232512217e-06	1.32561467963494e-06	7128/80149/8767/8877/114548/2864/353514/3965/6348/373509/634/7124/64127/5970/7850/2000/1992/114769/3458/4671	20	TNFAIP3, ZC3H12A, RIPK2, SPHK1, NLRP3, FFAR1, LILRA5, LGALS9, CCL3, USP50, CEACAM1, TNF, NOD2, RELA, IL1R2, ELF4, SERPINB1, CARD16, IFNG, NAIP
GO:0002285	lymphocyte activation involved in immune response	27/659	227/18986	0.118942731277533	3.42677799094877	6.9749396227087	2.53542980029604e-08	1.91054387105385e-06	1.45966849231618e-06	3383/80149/4192/969/84807/64332/8767/602/2207/114548/9021/4092/5971/164/5914/121260/3965/26253/634/3956/7158/23529/8809/3458/3726/10538/2213	27	ICAM1, ZC3H12A, MDK, CD69, NFKBID, NFKBIZ, RIPK2, BCL3, FCER1G, NLRP3, SOCS3, SMAD7, RELB, AP1G1, RARA, SLC15A4, LGALS9, CLEC4E, CEACAM1, LGALS1, TP53BP1, CLCF1, IL18R1, IFNG, JUNB, BATF, FCGR2B
GO:2000514	regulation of CD4-positive, alpha-beta T cell activation	16/659	84/18986	0.19047619047619	5.48767974564636	7.8164569178105	2.63337965502563e-08	1.95428690156296e-06	1.49308846469156e-06	80149/969/9308/84807/64332/8767/114548/8651/4092/5914/3965/3956/64115/3458/3726/10538	16	ZC3H12A, CD69, CD83, NFKBID, NFKBIZ, RIPK2, NLRP3, SOCS1, SMAD7, RARA, LGALS9, LGALS1, VSIR, IFNG, JUNB, BATF
GO:0002696	positive regulation of leukocyte activation	36/659	371/18986	0.0970350404312668	2.79561043646135	6.62323056205632	2.92222702477356e-08	2.13627880109565e-06	1.63213151187274e-06	4192/8013/57162/5618/9308/1026/84807/64332/8767/11221/114548/8651/1326/55122/5914/7189/7525/148022/10385/3965/6348/4317/4067/7704/7124/64127/3956/7158/8915/1141/912/64115/23529/8660/3600/3458	36	MDK, NR4A3, PELI1, PRLR, CD83, CDKN1A, NFKBID, NFKBIZ, RIPK2, DUSP10, NLRP3, SOCS1, MAP3K8, AKIRIN2, RARA, TRAF6, YES1, TICAM1, BTN2A2, LGALS9, CCL3, MMP8, LYN, ZBTB16, TNF, NOD2, LGALS1, TP53BP1, BCL10, CHRNB2, CD1D, VSIR, CLCF1, IRS2, IL15, IFNG
GO:0034142	toll-like receptor 4 signaling pathway	14/659	64/18986	0.21875	6.30225720789074	8.05692975416351	3.08756766223409e-08	2.22395682494449e-06	1.69911811752975e-06	7128/4792/57162/3656/4814/8767/5581/7189/148022/4067/29110/8878/5970/4057	14	TNFAIP3, NFKBIA, PELI1, IRAK2, NINJ1, RIPK2, PRKCE, TRAF6, TICAM1, LYN, TBK1, SQSTM1, RELA, LTF
GO:0019915	lipid storage	17/659	97/18986	0.175257731958763	5.04923110617462	7.58151967530332	3.5634795448883e-08	2.52955403055984e-06	1.9325964579829e-06	4792/80149/8204/10226/134429/29923/123/10577/57674/2867/1066/10938/2717/7376/2760/7124/718	17	NFKBIA, ZC3H12A, NRIP1, PLIN3, STARD4, HILPDA, PLIN2, NPC2, RNF213, FFAR2, CES1, EHD1, GLA, NR1H2, GM2A, TNF, C3
GO:1903037	regulation of leukocyte cell-cell adhesion	37/659	392/18986	0.0943877551020408	2.71934130253012	6.52260432896953	3.86633221397938e-08	2.64045020661383e-06	2.0173218896031e-06	80149/4192/8013/57162/969/9308/84807/64332/135/8767/3659/9314/11221/114548/8651/1326/4092/5914/7189/2526/7525/10385/3965/4067/7704/9306/7124/64127/3956/5970/8915/912/64115/1051/6385/3600/3458	37	ZC3H12A, MDK, NR4A3, PELI1, CD69, CD83, NFKBID, NFKBIZ, ADORA2A, RIPK2, IRF1, KLF4, DUSP10, NLRP3, SOCS1, MAP3K8, SMAD7, RARA, TRAF6, FUT4, YES1, BTN2A2, LGALS9, LYN, ZBTB16, SOCS6, TNF, NOD2, LGALS1, RELA, BCL10, CD1D, VSIR, CEBPB, SDC4, IL15, IFNG
GO:0032640	tumor necrosis factor production	24/659	188/18986	0.127659574468085	3.67791302101831	6.99716132571225	3.88142945847685e-08	2.64045020661383e-06	2.0173218896031e-06	7128/80149/8767/602/10865/353514/9261/7538/5914/7097/6868/148022/3965/6348/4317/64127/2000/64115/3459/11213/4057/671/3458/2213	24	TNFAIP3, ZC3H12A, RIPK2, BCL3, ARID5A, LILRA5, MAPKAPK2, ZFP36, RARA, TLR2, ADAM17, TICAM1, LGALS9, CCL3, MMP8, NOD2, ELF4, VSIR, IFNGR1, IRAK3, LTF, BPI, IFNG, FCGR2B
GO:0032680	regulation of tumor necrosis factor production	24/659	188/18986	0.127659574468085	3.67791302101831	6.99716132571225	3.88142945847685e-08	2.64045020661383e-06	2.0173218896031e-06	7128/80149/8767/602/10865/353514/9261/7538/5914/7097/6868/148022/3965/6348/4317/64127/2000/64115/3459/11213/4057/671/3458/2213	24	TNFAIP3, ZC3H12A, RIPK2, BCL3, ARID5A, LILRA5, MAPKAPK2, ZFP36, RARA, TLR2, ADAM17, TICAM1, LGALS9, CCL3, MMP8, NOD2, ELF4, VSIR, IFNGR1, IRAK3, LTF, BPI, IFNG, FCGR2B
GO:0046634	regulation of alpha-beta T cell activation	19/659	122/18986	0.155737704918033	4.48685290678873	7.32654070100738	4.15159647464525e-08	2.78555062093321e-06	2.1281795915449e-06	80149/969/9308/84807/64332/135/8767/3659/114548/8651/4092/5914/3965/7704/3956/64115/3458/3726/10538	19	ZC3H12A, CD69, CD83, NFKBID, NFKBIZ, ADORA2A, RIPK2, IRF1, NLRP3, SOCS1, SMAD7, RARA, LGALS9, ZBTB16, LGALS1, VSIR, IFNG, JUNB, BATF
GO:0032611	interleukin-1 beta production	18/659	110/18986	0.163636363636364	4.7144157814871	7.40856664848017	4.29263709075585e-08	2.80337819606962e-06	2.14179998001923e-06	7128/80149/8767/8877/114548/2864/353514/3965/6348/373509/7124/64127/5970/2000/1992/114769/3458/4671	18	TNFAIP3, ZC3H12A, RIPK2, SPHK1, NLRP3, FFAR1, LILRA5, LGALS9, CCL3, USP50, TNF, NOD2, RELA, ELF4, SERPINB1, CARD16, IFNG, NAIP
GO:0032651	regulation of interleukin-1 beta production	18/659	110/18986	0.163636363636364	4.7144157814871	7.40856664848017	4.29263709075585e-08	2.80337819606962e-06	2.14179998001923e-06	7128/80149/8767/8877/114548/2864/353514/3965/6348/373509/7124/64127/5970/2000/1992/114769/3458/4671	18	TNFAIP3, ZC3H12A, RIPK2, SPHK1, NLRP3, FFAR1, LILRA5, LGALS9, CCL3, USP50, TNF, NOD2, RELA, ELF4, SERPINB1, CARD16, IFNG, NAIP
GO:0051235	maintenance of location	34/659	345/18986	0.0985507246376812	2.83927778144312	6.5376939646099	4.87003448031307e-08	3.13860906375966e-06	2.39791863954473e-06	4792/4794/80149/8204/1649/10226/134429/5581/29923/123/10577/57674/2867/5756/10488/1066/10938/6348/30001/2717/7376/4067/5144/3099/2760/9168/7124/10616/718/9446/3638/5552/2200/1756	34	NFKBIA, NFKBIE, ZC3H12A, NRIP1, DDIT3, PLIN3, STARD4, PRKCE, HILPDA, PLIN2, NPC2, RNF213, FFAR2, TWF1, CREB3, CES1, EHD1, CCL3, ERO1A, GLA, NR1H2, LYN, PDE4D, HK2, GM2A, TMSB10, TNF, RBCK1, C3, GSTO1, INSIG1, SRGN, FBN1, DMD
GO:0045444	fat cell differentiation	28/659	251/18986	0.111553784860558	3.21390009007974	6.69530472698374	5.64104336789534e-08	3.57431538321986e-06	2.73080122656866e-06	80149/8013/688/7422/3914/9314/11221/8651/284207/4929/1649/7538/9935/2867/56729/3398/94056/30001/10603/122953/7704/7124/182/6272/116844/8864/3638/1051	28	ZC3H12A, NR4A3, KLF5, VEGFA, LAMB3, KLF4, DUSP10, SOCS1, METRNL, NR4A2, DDIT3, ZFP36, MAFB, FFAR2, RETN, ID2, SYAP1, ERO1A, SH2B2, JDP2, ZBTB16, TNF, JAG1, SORT1, LRG1, PER2, INSIG1, CEBPB
GO:0002220	innate immune response activating cell surface receptor signaling pathway	17/659	100/18986	0.17	4.89775417298938	7.41048735608128	5.69204981402918e-08	3.57431538321986e-06	2.73080122656866e-06	7128/4792/57162/3656/4814/8767/5581/2867/7189/7097/148022/4067/64127/29110/8878/5970/4057	17	TNFAIP3, NFKBIA, PELI1, IRAK2, NINJ1, RIPK2, PRKCE, FFAR2, TRAF6, TLR2, TICAM1, LYN, NOD2, TBK1, SQSTM1, RELA, LTF
GO:0140467	integrated stress response signaling	12/659	48/18986	0.25	7.20257966616085	8.15883653088208	6.13141540678786e-08	3.80147755220847e-06	2.9043546663732e-06	23645/3725/84919/1649/55509/9935/5770/10488/2353/1051/3726/10538	12	PPP1R15A, JUN, PPP1R15B, DDIT3, BATF3, MAFB, PTPN1, CREB3, FOS, CEBPB, JUNB, BATF
GO:0002460	adaptive immune response based on somatic recombination of immune receptors built from immunoglobulin superfamily domains	37/659	400/18986	0.0925	2.66495447647951	6.38177826872529	6.51699224881235e-08	3.99002850433536e-06	3.04840887427999e-06	7128/3383/80149/969/84807/64332/8767/602/10865/2207/114548/4791/9021/4092/5971/7189/6868/121260/4277/6398/634/196/7124/64127/718/182/3956/7158/8915/10758/912/23529/81622/8809/3726/10538/2213	37	TNFAIP3, ICAM1, ZC3H12A, CD69, NFKBID, NFKBIZ, RIPK2, BCL3, ARID5A, FCER1G, NLRP3, NFKB2, SOCS3, SMAD7, RELB, TRAF6, ADAM17, SLC15A4, MICB, SECTM1, CEACAM1, AHR, TNF, NOD2, C3, JAG1, LGALS1, TP53BP1, BCL10, TRAF3IP2, CD1D, CLCF1, UNC93B1, IL18R1, JUNB, BATF, FCGR2B
GO:0002718	regulation of cytokine production involved in immune response	19/659	126/18986	0.150793650793651	4.34441313197004	7.14227662198698	7.07296353089914e-08	4.27695992275852e-06	3.26762642655574e-06	8013/8767/2865/10865/114548/27342/4092/3663/9261/2867/7189/148022/6398/7124/64127/8915/11213/8809/441168	19	NR4A3, RIPK2, FFAR3, ARID5A, NLRP3, RABGEF1, SMAD7, IRF5, MAPKAPK2, FFAR2, TRAF6, TICAM1, SECTM1, TNF, NOD2, BCL10, IRAK3, IL18R1, CALHM6
GO:0002695	negative regulation of leukocyte activation	24/659	196/18986	0.122448979591837	3.52779412220123	6.74541483459083	8.67968233397078e-08	5.12205832190228e-06	3.91328734270972e-06	7128/80149/4192/57162/133396/969/135/3659/8651/27342/4092/10461/3398/10385/3965/4067/9306/3956/64115/1051/6385/284021/671/2213	24	TNFAIP3, ZC3H12A, MDK, PELI1, IL31RA, CD69, ADORA2A, IRF1, SOCS1, RABGEF1, SMAD7, MERTK, ID2, BTN2A2, LGALS9, LYN, SOCS6, LGALS1, VSIR, CEBPB, SDC4, MILR1, BPI, FCGR2B
GO:0002700	regulation of production of molecular mediator of immune response	24/659	196/18986	0.122448979591837	3.52779412220123	6.74541483459083	8.67968233397078e-08	5.12205832190228e-06	3.91328734270972e-06	8013/8767/2865/10865/114548/27342/4092/3663/9261/2867/7189/121260/148022/6398/7124/64127/7158/8915/4189/23529/11213/8809/2213/441168	24	NR4A3, RIPK2, FFAR3, ARID5A, NLRP3, RABGEF1, SMAD7, IRF5, MAPKAPK2, FFAR2, TRAF6, SLC15A4, TICAM1, SECTM1, TNF, NOD2, TP53BP1, BCL10, DNAJB9, CLCF1, IRAK3, IL18R1, FCGR2B, CALHM6
GO:0042093	T-helper cell differentiation	15/659	81/18986	0.185185185185185	5.33524419715618	7.41429825298267	1.06177109231507e-07	6.19113667876099e-06	4.73007046764422e-06	80149/969/84807/64332/8767/602/114548/9021/4092/5971/5914/3956/8809/3726/10538	15	ZC3H12A, CD69, NFKBID, NFKBIZ, RIPK2, BCL3, NLRP3, SOCS3, SMAD7, RELB, RARA, LGALS1, IL18R1, JUNB, BATF
GO:0070431	nucleotide-binding oligomerization domain containing 2 signaling pathway	8/659	19/18986	0.421052631578947	12.1306604903762	9.20451124228089	1.08763731021067e-07	6.26735005342574e-06	4.78829800346618e-06	7128/4792/8767/51296/121260/64127/5970/3304	8	TNFAIP3, NFKBIA, RIPK2, SLC15A3, SLC15A4, NOD2, RELA, HSPA1B
GO:1902106	negative regulation of leukocyte differentiation	18/659	117/18986	0.153846153846154	4.43235671763745	7.06176438986312	1.14020551357662e-07	6.49386814592824e-06	4.9613593644613e-06	80149/4192/969/3659/8651/4092/9935/5914/3398/6348/634/4067/3956/1499/2200/4057/10221/2213	18	ZC3H12A, MDK, CD69, IRF1, SOCS1, SMAD7, MAFB, RARA, ID2, CCL3, CEACAM1, LYN, LGALS1, CTNNB1, FBN1, LTF, TRIB1, FCGR2B
GO:0001659	temperature homeostasis	23/659	185/18986	0.124324324324324	3.58182340155026	6.69151168241702	1.21634425092067e-07	6.84787832299935e-06	5.23182554388745e-06	3397/5618/9536/7422/10912/1649/7090/6868/2034/7376/50486/7124/64127/8878/8864/55818/1051/2887/5608/3600/8809/7852/3934	23	ID1, PRLR, PTGES, VEGFA, GADD45G, DDIT3, TLE3, ADAM17, EPAS1, NR1H2, G0S2, TNF, NOD2, SQSTM1, PER2, KDM3A, CEBPB, GRB10, MAP2K6, IL15, IL18R1, CXCR4, LCN2
GO:0001959	regulation of cytokine-mediated signaling pathway	23/659	187/18986	0.122994652406417	3.54351512987593	6.62811557703367	1.48288841098111e-07	8.25362208748351e-06	6.30582332660031e-06	7128/3557/3656/3091/8767/8877/27342/1435/9261/5770/6868/84888/4317/253943/7376/29110/3304/7850/11213/10010/114769/7852/4671	23	TNFAIP3, IL1RN, IRAK2, HIF1A, RIPK2, SPHK1, RABGEF1, CSF1, MAPKAPK2, PTPN1, ADAM17, SPPL2A, MMP8, YTHDF3, NR1H2, TBK1, HSPA1B, IL1R2, IRAK3, TANK, CARD16, CXCR4, NAIP
GO:0045637	regulation of myeloid cell differentiation	25/659	219/18986	0.114155251141553	3.28884916263052	6.46017260426659	1.85675955394168e-07	1.01048981057848e-05	7.72021077691541e-06	4792/3091/7071/91/1435/7538/9935/5914/7189/3398/6348/10519/634/4067/7704/2353/7124/182/1499/3304/1051/2200/4057/10221/3458	25	NFKBIA, HIF1A, KLF10, ACVR1B, CSF1, ZFP36, MAFB, RARA, TRAF6, ID2, CCL3, CIB1, CEACAM1, LYN, ZBTB16, FOS, TNF, JAG1, CTNNB1, HSPA1B, CEBPB, FBN1, LTF, TRIB1, IFNG
GO:0050866	negative regulation of cell activation	25/659	219/18986	0.114155251141553	3.28884916263052	6.46017260426659	1.85675955394168e-07	1.01048981057848e-05	7.72021077691541e-06	7128/80149/4192/57162/133396/969/135/3659/8651/27342/4092/10461/3398/10385/3965/634/4067/9306/3956/64115/1051/6385/284021/671/2213	25	TNFAIP3, ZC3H12A, MDK, PELI1, IL31RA, CD69, ADORA2A, IRF1, SOCS1, RABGEF1, SMAD7, MERTK, ID2, BTN2A2, LGALS9, CEACAM1, LYN, SOCS6, LGALS1, VSIR, CEBPB, SDC4, MILR1, BPI, FCGR2B
GO:0038061	non-canonical NF-kappaB signal transduction	19/659	134/18986	0.141791044776119	4.08504518379272	6.79575214492251	1.92270962069574e-07	1.03488260683162e-05	7.906573396846e-06	4792/80149/8877/602/114548/5966/4791/5971/7189/222487/7097/3965/9618/7124/10616/64127/5970/8915/8809	19	NFKBIA, ZC3H12A, SPHK1, BCL3, NLRP3, REL, NFKB2, RELB, TRAF6, ADGRG3, TLR2, LGALS9, TRAF4, TNF, RBCK1, NOD2, RELA, BCL10, IL18R1
GO:0031396	regulation of protein ubiquitination	24/659	205/18986	0.117073170731707	3.37291535586069	6.47742121103286	2.03366841707695e-07	1.08270738117858e-05	8.27195792071917e-06	7128/57162/8767/8877/9683/4092/5581/7189/9373/148022/51256/10625/10616/10253/64127/83932/8878/1499/8915/3304/8864/254170/7321/91947	24	TNFAIP3, PELI1, RIPK2, SPHK1, N4BP1, SMAD7, PRKCE, TRAF6, PLAA, TICAM1, TBC1D7, IVNS1ABP, RBCK1, SPRY2, NOD2, SPRTN, SQSTM1, CTNNB1, BCL10, HSPA1B, PER2, FBXO33, UBE2D1, ARRDC4
GO:0032735	positive regulation of interleukin-12 production	11/659	44/18986	0.25	7.20257966616085	7.81066643888461	2.18839152205008e-07	1.15255286827971e-05	8.80558218549861e-06	4192/8767/3659/3663/7189/7097/3965/64127/5970/81622/3458	11	MDK, RIPK2, IRF1, IRF5, TRAF6, TLR2, LGALS9, NOD2, RELA, UNC93B1, IFNG
GO:0002753	cytoplasmic pattern recognition receptor signaling pathway	22/659	178/18986	0.123595505617978	3.56082590237166	6.50910182073497	2.5319825289123e-07	1.31932451346941e-05	1.00797288804963e-05	7128/4792/57162/8767/114548/285852/7189/51296/121260/148022/373509/92610/7124/64127/2634/29110/5970/3304/56829/5608/81622/10211	22	TNFAIP3, NFKBIA, PELI1, RIPK2, NLRP3, TREML4, TRAF6, SLC15A3, SLC15A4, TICAM1, USP50, TIFA, TNF, NOD2, GBP2, TBK1, RELA, HSPA1B, ZC3HAV1, MAP2K6, UNC93B1, FLOT1
GO:0051251	positive regulation of lymphocyte activation	32/659	336/18986	0.0952380952380952	2.74383987282318	6.11560099009278	2.63681076702057e-07	1.35948411967018e-05	1.0386550999178e-05	4192/57162/5618/9308/1026/84807/64332/8767/11221/114548/8651/1326/55122/5914/7189/7525/148022/10385/3965/4067/7704/64127/3956/7158/8915/1141/912/64115/23529/8660/3600/3458	32	MDK, PELI1, PRLR, CD83, CDKN1A, NFKBID, NFKBIZ, RIPK2, DUSP10, NLRP3, SOCS1, MAP3K8, AKIRIN2, RARA, TRAF6, YES1, TICAM1, BTN2A2, LGALS9, LYN, ZBTB16, NOD2, LGALS1, TP53BP1, BCL10, CHRNB2, CD1D, VSIR, CLCF1, IRS2, IL15, IFNG
GO:1903707	negative regulation of hemopoiesis	18/659	124/18986	0.145161290322581	4.18214303196436	6.74122754996547	2.80843486554022e-07	1.4328868720225e-05	1.09473530120565e-05	80149/4192/969/3659/8651/4092/9935/5914/3398/6348/634/4067/3956/1499/2200/4057/10221/2213	18	ZC3H12A, MDK, CD69, IRF1, SOCS1, SMAD7, MAFB, RARA, ID2, CCL3, CEACAM1, LYN, LGALS1, CTNNB1, FBN1, LTF, TRIB1, FCGR2B
GO:0032615	interleukin-12 production	13/659	65/18986	0.2	5.76206373292868	7.29259603607479	2.93931255908361e-07	1.46905641983587e-05	1.12236908136866e-05	4192/8767/3659/3663/353514/7189/7097/3965/64127/5970/11213/81622/3458	13	MDK, RIPK2, IRF1, IRF5, LILRA5, TRAF6, TLR2, LGALS9, NOD2, RELA, IRAK3, UNC93B1, IFNG
GO:0032655	regulation of interleukin-12 production	13/659	65/18986	0.2	5.76206373292868	7.29259603607479	2.93931255908361e-07	1.46905641983587e-05	1.12236908136866e-05	4192/8767/3659/3663/353514/7189/7097/3965/64127/5970/11213/81622/3458	13	MDK, RIPK2, IRF1, IRF5, LILRA5, TRAF6, TLR2, LGALS9, NOD2, RELA, IRAK3, UNC93B1, IFNG
GO:0002699	positive regulation of immune effector process	28/659	272/18986	0.102941176470588	2.96576809783094	6.19206833091213	3.0550378403898e-07	1.51147225679083e-05	1.15477506885547e-05	8013/84807/64332/8767/2865/10865/114548/3663/9261/2867/164/5914/9846/7189/4277/148022/3965/6398/7124/64127/718/7158/8915/912/4189/23529/8809/3458	28	NR4A3, NFKBID, NFKBIZ, RIPK2, FFAR3, ARID5A, NLRP3, IRF5, MAPKAPK2, FFAR2, AP1G1, RARA, GAB2, TRAF6, MICB, TICAM1, LGALS9, SECTM1, TNF, NOD2, C3, TP53BP1, BCL10, CD1D, DNAJB9, CLCF1, IL18R1, IFNG
GO:0030316	osteoclast differentiation	17/659	112/18986	0.151785714285714	4.37299479731194	6.78883143522645	3.12235576814405e-07	1.52932985523696e-05	1.16841839534233e-05	7071/1435/56975/9935/9846/7189/22904/6348/537/2353/7124/1499/1051/2200/4057/3458/3726	17	KLF10, CSF1, FAM20C, MAFB, GAB2, TRAF6, SBNO2, CCL3, ATP6AP1, FOS, TNF, CTNNB1, CEBPB, FBN1, LTF, IFNG, JUNB
GO:0045785	positive regulation of cell adhesion	41/659	499/18986	0.0821643286573146	2.36718049148373	5.86874477629884	3.25129091682768e-07	1.57671513966554e-05	1.20462107444736e-05	4192/8013/9308/84807/64332/7422/8767/11221/114548/8651/8754/5329/1326/4092/1435/5581/91663/5914/7189/2526/7525/10385/3965/10519/4067/7704/25865/7124/64127/3956/5970/8915/10562/25890/912/64115/6385/10211/3600/3458/4680	41	MDK, NR4A3, CD83, NFKBID, NFKBIZ, VEGFA, RIPK2, DUSP10, NLRP3, SOCS1, ADAM9, PLAUR, MAP3K8, SMAD7, CSF1, PRKCE, MYADM, RARA, TRAF6, FUT4, YES1, BTN2A2, LGALS9, CIB1, LYN, ZBTB16, PRKD2, TNF, NOD2, LGALS1, RELA, BCL10, OLFM4, ABI3BP, CD1D, VSIR, SDC4, FLOT1, IL15, IFNG, CEACAM6
GO:0002703	regulation of leukocyte mediated immunity	27/659	258/18986	0.104651162790698	3.01503334862547	6.17943415284141	3.57131391856787e-07	1.71493093854367e-05	1.31021888343744e-05	3383/10865/114548/27342/4092/164/9846/7189/6813/121260/4277/148022/3965/6398/634/4067/5272/196/7124/64127/718/7158/912/23529/8809/2213/441168	27	ICAM1, ARID5A, NLRP3, RABGEF1, SMAD7, AP1G1, GAB2, TRAF6, STXBP2, SLC15A4, MICB, TICAM1, LGALS9, SECTM1, CEACAM1, LYN, SERPINB9, AHR, TNF, NOD2, C3, TP53BP1, CD1D, CLCF1, IL18R1, FCGR2B, CALHM6
GO:0050863	regulation of T cell activation	35/659	393/18986	0.089058524173028	2.56580446122778	5.94786886308165	3.68553607271958e-07	1.75174876161825e-05	1.33834795030256e-05	80149/4192/57162/969/9308/84807/64332/135/8767/3659/11221/114548/8651/1326/4092/5914/7189/7525/10385/3965/4067/7704/9306/64127/3956/1499/8915/912/64115/1051/6385/3600/3458/3726/10538	35	ZC3H12A, MDK, PELI1, CD69, CD83, NFKBID, NFKBIZ, ADORA2A, RIPK2, IRF1, DUSP10, NLRP3, SOCS1, MAP3K8, SMAD7, RARA, TRAF6, YES1, BTN2A2, LGALS9, LYN, ZBTB16, SOCS6, NOD2, LGALS1, CTNNB1, BCL10, CD1D, VSIR, CEBPB, SDC4, IL15, IFNG, JUNB, BATF
GO:0035872	nucleotide-binding domain, leucine rich repeat containing receptor signaling pathway	9/659	29/18986	0.310344827586207	8.94113337868244	8.11519579467534	3.71951554120657e-07	1.75174876161825e-05	1.33834795030256e-05	7128/4792/8767/51296/121260/64127/5970/3304/5608	9	TNFAIP3, NFKBIA, RIPK2, SLC15A3, SLC15A4, NOD2, RELA, HSPA1B, MAP2K6
GO:0034612	response to tumor necrosis factor	26/659	243/18986	0.106995884773663	3.08258553613468	6.19567673740548	3.81844005984501e-07	1.78121137267818e-05	1.360857585238e-05	7128/4792/80149/8877/2204/8754/51667/9261/7538/7189/6868/84888/6348/4317/10519/92610/2353/7124/58191/2634/5970/3304/10758/10010/114769/4671	26	TNFAIP3, NFKBIA, ZC3H12A, SPHK1, FCAR, ADAM9, NUB1, MAPKAPK2, ZFP36, TRAF6, ADAM17, SPPL2A, CCL3, MMP8, CIB1, TIFA, FOS, TNF, CXCL16, GBP2, RELA, HSPA1B, TRAF3IP2, TANK, CARD16, NAIP
GO:0032755	positive regulation of interleukin-6 production	16/659	103/18986	0.155339805825243	4.47538930712907	6.70639137274549	5.02010594361481e-07	2.31966782187031e-05	1.77224196917087e-05	2069/8767/10865/353514/55122/7189/7097/148022/3965/7124/64127/5970/8915/81622/3556/3458	16	EREG, RIPK2, ARID5A, LILRA5, AKIRIN2, TRAF6, TLR2, TICAM1, LGALS9, TNF, NOD2, RELA, BCL10, UNC93B1, IL1RAP, IFNG
GO:0045622	regulation of T-helper cell differentiation	11/659	48/18986	0.229166666666667	6.60236469398078	7.36931731388245	5.68212673849316e-07	2.59484749352572e-05	1.98248110710793e-05	80149/969/84807/64332/8767/114548/4092/5914/3956/3726/10538	11	ZC3H12A, CD69, NFKBID, NFKBIZ, RIPK2, NLRP3, SMAD7, RARA, LGALS1, JUNB, BATF
GO:0031348	negative regulation of defense response	29/659	297/18986	0.0976430976430976	2.81312875850053	5.97194992049046	5.72159104329885e-07	2.59484749352572e-05	1.98248110710793e-05	7128/4192/8870/135/10475/9314/11221/114548/284207/9021/27342/7538/7525/79651/4277/3965/10769/253943/7376/634/4067/5272/196/64127/5598/22978/2000/11213/2213	29	TNFAIP3, MDK, IER3, ADORA2A, TRIM38, KLF4, DUSP10, NLRP3, METRNL, SOCS3, RABGEF1, ZFP36, YES1, RHBDF2, MICB, LGALS9, PLK2, YTHDF3, NR1H2, CEACAM1, LYN, SERPINB9, AHR, NOD2, MAPK7, NT5C2, ELF4, IRAK3, FCGR2B
GO:2001233	regulation of apoptotic signaling pathway	35/659	403/18986	0.086848635235732	2.50213685673082	5.77971508250459	6.66430962631235e-07	2.99465949997045e-05	2.2879401952236e-05	467/7128/3383/8870/3091/135/9314/5329/4929/1649/4000/10105/85450/6498/4170/5770/10488/2923/1032/50486/51330/10625/7124/10616/5598/2907/5970/1499/8915/5326/3304/9774/162989/3162/2213	35	ATF3, TNFAIP3, ICAM1, IER3, HIF1A, ADORA2A, KLF4, PLAUR, NR4A2, DDIT3, LMNA, PPIF, ITPRIP, SKIL, MCL1, PTPN1, CREB3, PDIA3, CDKN2D, G0S2, TNFRSF12A, IVNS1ABP, TNF, RBCK1, MAPK7, GRINA, RELA, CTNNB1, BCL10, PLAGL2, HSPA1B, BCLAF1, DEDD2, HMOX1, FCGR2B
GO:0022409	positive regulation of cell-cell adhesion	31/659	336/18986	0.0922619047619048	2.65809487679746	5.81489552351719	8.07041903813592e-07	3.59353749534452e-05	2.74548705077256e-05	4192/8013/9308/84807/64332/8767/11221/114548/8651/5329/1326/4092/5914/7189/2526/7525/10385/3965/4067/7704/7124/64127/3956/5970/8915/912/64115/10211/3600/3458/4680	31	MDK, NR4A3, CD83, NFKBID, NFKBIZ, RIPK2, DUSP10, NLRP3, SOCS1, PLAUR, MAP3K8, SMAD7, RARA, TRAF6, FUT4, YES1, BTN2A2, LGALS9, LYN, ZBTB16, TNF, NOD2, LGALS1, RELA, BCL10, CD1D, VSIR, FLOT1, IL15, IFNG, CEACAM6
GO:0009615	response to virus	36/659	425/18986	0.0847058823529412	2.44040346335803	5.69482331889842	8.37595690141525e-07	3.61436628039829e-05	2.76140038400549e-05	7128/54541/80149/3091/10475/3659/602/114548/3964/3663/10379/57169/55509/10577/7189/7097/10488/4277/148022/3965/10625/7124/2634/29110/5970/3460/22978/10758/56829/3459/11213/10010/81622/3600/3458/7852	36	TNFAIP3, DDIT4, ZC3H12A, HIF1A, TRIM38, IRF1, BCL3, NLRP3, LGALS8, IRF5, IRF9, ZNFX1, BATF3, NPC2, TRAF6, TLR2, CREB3, MICB, TICAM1, LGALS9, IVNS1ABP, TNF, GBP2, TBK1, RELA, IFNGR2, NT5C2, TRAF3IP2, ZC3HAV1, IFNGR1, IRAK3, TANK, UNC93B1, IL15, IFNG, CXCR4
GO:0032608	interferon-beta production	12/659	60/18986	0.2	5.76206373292868	7.00557406460792	8.41236741456524e-07	3.61436628039829e-05	2.76140038400549e-05	8767/10475/3659/5966/3663/5971/7097/148022/29110/56829/10211/91947	12	RIPK2, TRIM38, IRF1, REL, IRF5, RELB, TLR2, TICAM1, TBK1, ZC3HAV1, FLOT1, ARRDC4
GO:0032648	regulation of interferon-beta production	12/659	60/18986	0.2	5.76206373292868	7.00557406460792	8.41236741456524e-07	3.61436628039829e-05	2.76140038400549e-05	8767/10475/3659/5966/3663/5971/7097/148022/29110/56829/10211/91947	12	RIPK2, TRIM38, IRF1, REL, IRF5, RELB, TLR2, TICAM1, TBK1, ZC3HAV1, FLOT1, ARRDC4
GO:0038066	p38MAPK cascade	12/659	60/18986	0.2	5.76206373292868	7.00557406460792	8.41236741456524e-07	3.61436628039829e-05	2.76140038400549e-05	4616/80149/5187/7422/8877/11221/10912/9261/7538/3965/1843/5608	12	GADD45B, ZC3H12A, PER1, VEGFA, SPHK1, DUSP10, GADD45G, MAPKAPK2, ZFP36, LGALS9, DUSP1, MAP2K6
GO:0045580	regulation of T cell differentiation	22/659	191/18986	0.115183246073298	3.31846602419976	6.10658733484865	8.61215769443832e-07	3.66803029455295e-05	2.80240005526117e-05	80149/4192/969/9308/84807/64332/8767/3659/11221/114548/8651/4092/5914/10385/3965/7704/3956/64115/3600/3458/3726/10538	22	ZC3H12A, MDK, CD69, CD83, NFKBID, NFKBIZ, RIPK2, IRF1, DUSP10, NLRP3, SOCS1, SMAD7, RARA, BTN2A2, LGALS9, ZBTB16, LGALS1, VSIR, IL15, IFNG, JUNB, BATF
GO:2001236	regulation of extrinsic apoptotic signaling pathway	20/659	164/18986	0.121951219512195	3.51345349568822	6.13002452215961	1.09456253895879e-06	4.62169596191392e-05	3.53100710163203e-05	467/7128/3383/9314/4000/85450/6498/4170/2923/50486/51330/7124/10616/5598/2907/5970/8915/3304/162989/3162	20	ATF3, TNFAIP3, ICAM1, KLF4, LMNA, ITPRIP, SKIL, MCL1, PDIA3, G0S2, TNFRSF12A, TNF, RBCK1, MAPK7, GRINA, RELA, BCL10, HSPA1B, DEDD2, HMOX1
GO:1902107	positive regulation of leukocyte differentiation	22/659	195/18986	0.112820512820513	3.25039492626746	5.98967719732393	1.22562860300374e-06	5.08739737077314e-05	3.8868061406586e-05	4192/9308/7071/84807/64332/8767/11221/114548/8651/1435/5914/7189/3398/10385/3965/7704/2353/7124/64115/3600/10221/3458	22	MDK, CD83, KLF10, NFKBID, NFKBIZ, RIPK2, DUSP10, NLRP3, SOCS1, CSF1, RARA, TRAF6, ID2, BTN2A2, LGALS9, ZBTB16, FOS, TNF, VSIR, IL15, TRIB1, IFNG
GO:1903708	positive regulation of hemopoiesis	22/659	195/18986	0.112820512820513	3.25039492626746	5.98967719732393	1.22562860300374e-06	5.08739737077314e-05	3.8868061406586e-05	4192/9308/7071/84807/64332/8767/11221/114548/8651/1435/5914/7189/3398/10385/3965/7704/2353/7124/64115/3600/10221/3458	22	MDK, CD83, KLF10, NFKBID, NFKBIZ, RIPK2, DUSP10, NLRP3, SOCS1, CSF1, RARA, TRAF6, ID2, BTN2A2, LGALS9, ZBTB16, FOS, TNF, VSIR, IL15, TRIB1, IFNG
GO:0002720	positive regulation of cytokine production involved in immune response	14/659	85/18986	0.164705882352941	4.7452289565295	6.56217431181475	1.25140980690554e-06	5.12545831964052e-05	3.9158849640717e-05	8013/8767/2865/10865/114548/3663/9261/2867/7189/148022/6398/64127/8915/8809	14	NR4A3, RIPK2, FFAR3, ARID5A, NLRP3, IRF5, MAPKAPK2, FFAR2, TRAF6, TICAM1, SECTM1, NOD2, BCL10, IL18R1
GO:0120161	regulation of cold-induced thermogenesis	19/659	151/18986	0.125827814569536	3.625139434624	6.14130060014009	1.25572682392173e-06	5.12545831964052e-05	3.9158849640717e-05	3397/5618/7422/10912/1649/7090/6868/2034/7376/50486/8864/55818/1051/2887/5608/3600/8809/7852/3934	19	ID1, PRLR, VEGFA, GADD45G, DDIT3, TLE3, ADAM17, EPAS1, NR1H2, G0S2, PER2, KDM3A, CEBPB, GRB10, MAP2K6, IL15, IL18R1, CXCR4, LCN2
GO:0097193	intrinsic apoptotic signaling pathway	30/659	327/18986	0.0917431192660551	2.64314850134343	5.68340790681228	1.36382078431623e-06	5.5206563649429e-05	4.21781895454041e-05	54541/8870/3091/3090/1026/23645/602/5329/1649/57600/10105/6498/4170/5770/10488/30001/1032/597/10625/56616/7124/5598/7159/2907/1499/51246/5326/9774/1051/2213	30	DDIT4, IER3, HIF1A, HIC1, CDKN1A, PPP1R15A, BCL3, PLAUR, DDIT3, FNIP2, PPIF, SKIL, MCL1, PTPN1, CREB3, ERO1A, CDKN2D, BCL2A1, IVNS1ABP, DIABLO, TNF, MAPK7, TP53BP2, GRINA, CTNNB1, SHISA5, PLAGL2, BCLAF1, CEBPB, FCGR2B
GO:0106106	cold-induced thermogenesis	19/659	153/18986	0.124183006535948	3.57775199103415	6.07056916056906	1.5359503502035e-06	6.16646296335799e-05	4.7112195815129e-05	3397/5618/7422/10912/1649/7090/6868/2034/7376/50486/8864/55818/1051/2887/5608/3600/8809/7852/3934	19	ID1, PRLR, VEGFA, GADD45G, DDIT3, TLE3, ADAM17, EPAS1, NR1H2, G0S2, PER2, KDM3A, CEBPB, GRB10, MAP2K6, IL15, IL18R1, CXCR4, LCN2
GO:0042116	macrophage activation	16/659	112/18986	0.142857142857143	4.11575980923477	6.27109420815153	1.59270341448937e-06	6.34232627981215e-05	4.84558034960181e-05	80149/133396/8877/23210/5581/22904/7097/148022/6348/4317/7124/3460/3459/671/3458/2213	16	ZC3H12A, IL31RA, SPHK1, JMJD6, PRKCE, SBNO2, TLR2, TICAM1, CCL3, MMP8, TNF, IFNGR2, IFNGR1, BPI, IFNG, FCGR2B
GO:0032102	negative regulation of response to external stimulus	36/659	437/18986	0.0823798627002288	2.37339009594316	5.50778142668226	1.60937938228474e-06	6.35704856002471e-05	4.85682827166573e-05	5328/7128/4192/8870/135/10475/9314/11221/114548/284207/9021/5329/27342/7538/7525/79651/4277/3965/10769/253943/7376/634/4067/5272/196/7124/64127/5598/1843/22978/2000/11213/114769/4057/10221/2213	36	PLAU, TNFAIP3, MDK, IER3, ADORA2A, TRIM38, KLF4, DUSP10, NLRP3, METRNL, SOCS3, PLAUR, RABGEF1, ZFP36, YES1, RHBDF2, MICB, LGALS9, PLK2, YTHDF3, NR1H2, CEACAM1, LYN, SERPINB9, AHR, TNF, NOD2, MAPK7, DUSP1, NT5C2, ELF4, IRAK3, CARD16, LTF, TRIB1, FCGR2B
GO:0051250	negative regulation of lymphocyte activation	20/659	169/18986	0.118343195266272	3.40950516741342	5.96620731146898	1.76161730491492e-06	6.90272124757861e-05	5.27372591071371e-05	7128/80149/4192/57162/969/135/3659/8651/4092/10461/3398/10385/3965/4067/9306/3956/64115/1051/6385/2213	20	TNFAIP3, ZC3H12A, MDK, PELI1, CD69, ADORA2A, IRF1, SOCS1, SMAD7, MERTK, ID2, BTN2A2, LGALS9, LYN, SOCS6, LGALS1, VSIR, CEBPB, SDC4, FCGR2B
GO:0072538	T-helper 17 type immune response	11/659	54/18986	0.203703703703704	5.8687686168718	6.79391463619067	1.99201942442125e-06	7.74358027048833e-05	5.91614791463455e-05	80149/969/84807/64332/10865/9021/4092/3956/10758/3726/10538	11	ZC3H12A, CD69, NFKBID, NFKBIZ, ARID5A, SOCS3, SMAD7, LGALS1, TRAF3IP2, JUNB, BATF
GO:0001818	negative regulation of cytokine production	33/659	388/18986	0.0850515463917526	2.45036215446709	5.47345457344462	2.19625825327306e-06	8.47029364136334e-05	6.47136186521817e-05	7128/80149/9308/602/9314/9683/114548/5966/27342/1649/2864/4092/5971/353514/7538/10461/5914/10385/3965/634/7124/64127/7850/2000/64115/1992/11213/5552/114769/4057/671/3458/2213	33	TNFAIP3, ZC3H12A, CD83, BCL3, KLF4, N4BP1, NLRP3, REL, RABGEF1, DDIT3, FFAR1, SMAD7, RELB, LILRA5, ZFP36, MERTK, RARA, BTN2A2, LGALS9, CEACAM1, TNF, NOD2, IL1R2, ELF4, VSIR, SERPINB1, IRAK3, SRGN, CARD16, LTF, BPI, IFNG, FCGR2B
GO:0042113	B cell activation	27/659	284/18986	0.0950704225352113	2.73900916882173	5.59911430457032	2.33538668055409e-06	8.86722787701856e-05	6.77462231690722e-05	7128/57162/5618/1026/64332/602/55122/222487/9473/6868/3398/121260/148022/1316/4067/196/64127/718/3956/7158/1141/10758/4189/23529/8660/10538/2213	27	TNFAIP3, PELI1, PRLR, CDKN1A, NFKBIZ, BCL3, AKIRIN2, ADGRG3, THEMIS2, ADAM17, ID2, SLC15A4, TICAM1, KLF6, LYN, AHR, NOD2, C3, LGALS1, TP53BP1, CHRNB2, TRAF3IP2, DNAJB9, CLCF1, IRS2, BATF, FCGR2B
GO:1903039	positive regulation of leukocyte cell-cell adhesion	27/659	284/18986	0.0950704225352113	2.73900916882173	5.59911430457032	2.33538668055409e-06	8.86722787701856e-05	6.77462231690722e-05	4192/8013/9308/84807/64332/8767/11221/114548/8651/1326/5914/7189/2526/7525/10385/3965/4067/7704/7124/64127/3956/5970/8915/912/64115/3600/3458	27	MDK, NR4A3, CD83, NFKBID, NFKBIZ, RIPK2, DUSP10, NLRP3, SOCS1, MAP3K8, RARA, TRAF6, FUT4, YES1, BTN2A2, LGALS9, LYN, ZBTB16, TNF, NOD2, LGALS1, RELA, BCL10, CD1D, VSIR, IL15, IFNG
GO:0031331	positive regulation of cellular catabolic process	24/659	235/18986	0.102127659574468	2.94233041681464	5.6812924239632	2.44452373897979e-06	9.21021328732541e-05	7.03666549965439e-05	80149/3091/1263/83667/152503/8767/10475/10043/8754/23130/5127/5770/148022/10769/51429/3099/7124/10241/64127/29110/8878/3162/8660/3458	24	ZC3H12A, HIF1A, PLK3, SESN2, SH3D19, RIPK2, TRIM38, TOM1, ADAM9, ATG2A, CDK16, PTPN1, TICAM1, PLK2, SNX9, HK2, TNF, CALCOCO2, NOD2, TBK1, SQSTM1, HMOX1, IRS2, IFNG
GO:0002444	myeloid leukocyte mediated immunity	16/659	116/18986	0.137931034482759	3.97383705719219	6.09203698886613	2.55743706819041e-06	9.56208149618063e-05	7.30549520081712e-05	8013/2204/27342/9846/6813/6868/148022/3965/6348/4067/5272/718/54210/10758/284021/2213	16	NR4A3, FCAR, RABGEF1, GAB2, STXBP2, ADAM17, TICAM1, LGALS9, CCL3, LYN, SERPINB9, C3, TREM1, TRAF3IP2, MILR1, FCGR2B
GO:0002761	regulation of myeloid leukocyte differentiation	17/659	130/18986	0.130769230769231	3.76750320999183	6.00395381478281	2.65014787050646e-06	9.83365474980352e-05	7.51297901088555e-05	7071/1435/9935/5914/7189/3398/6348/634/4067/2353/7124/1499/1051/2200/4057/10221/3458	17	KLF10, CSF1, MAFB, RARA, TRAF6, ID2, CCL3, CEACAM1, LYN, FOS, TNF, CTNNB1, CEBPB, FBN1, LTF, TRIB1, IFNG
GO:0071356	cellular response to tumor necrosis factor	23/659	221/18986	0.104072398190045	2.99835895604886	5.66627530778773	2.86590414726544e-06	0.000105542845964708	8.06354510766017e-05	7128/4792/80149/8877/2204/9261/7538/7189/6868/84888/6348/4317/10519/92610/2353/7124/2634/5970/3304/10758/10010/114769/4671	23	TNFAIP3, NFKBIA, ZC3H12A, SPHK1, FCAR, MAPKAPK2, ZFP36, TRAF6, ADAM17, SPPL2A, CCL3, MMP8, CIB1, TIFA, FOS, TNF, GBP2, RELA, HSPA1B, TRAF3IP2, TANK, CARD16, NAIP
GO:0050731	positive regulation of peptidyl-tyrosine phosphorylation	16/659	118/18986	0.135593220338983	3.90648388673131	6.0054880563569	3.21397905231397e-06	0.000117478129837566	8.97540890100249e-05	133396/374/1839/7422/8767/30844/353514/5770/6868/7525/253260/64127/5008/9094/3600/3458	16	IL31RA, AREG, HBEGF, VEGFA, RIPK2, EHD4, LILRA5, PTPN1, ADAM17, YES1, RICTOR, NOD2, OSM, UNC119, IL15, IFNG
GO:0022408	negative regulation of cell-cell adhesion	22/659	207/18986	0.106280193236715	3.06196623488964	5.65630486598254	3.32565105155331e-06	0.000120307732618302	9.19159247508248e-05	3557/80149/4192/57162/969/7422/135/3659/9314/8651/4092/91663/10385/3965/634/9306/5598/182/3956/64115/1051/6385	22	IL1RN, ZC3H12A, MDK, PELI1, CD69, VEGFA, ADORA2A, IRF1, KLF4, SOCS1, SMAD7, MYADM, BTN2A2, LGALS9, CEACAM1, SOCS6, MAPK7, JAG1, LGALS1, VSIR, CEBPB, SDC4
GO:0045619	regulation of lymphocyte differentiation	23/659	223/18986	0.103139013452915	2.97146784433542	5.61556305646555	3.34051687139425e-06	0.000120307732618302	9.19159247508248e-05	80149/4192/969/9308/84807/64332/8767/3659/11221/114548/8651/4092/5914/3398/10385/3965/7704/3956/64115/3600/3458/3726/10538	23	ZC3H12A, MDK, CD69, CD83, NFKBID, NFKBIZ, RIPK2, IRF1, DUSP10, NLRP3, SOCS1, SMAD7, RARA, ID2, BTN2A2, LGALS9, ZBTB16, LGALS1, VSIR, IL15, IFNG, JUNB, BATF
GO:2000319	regulation of T-helper 17 cell differentiation	8/659	28/18986	0.285714285714286	8.23151961846954	7.26130439878873	3.389940474861e-06	0.000121196557999045	9.25949933778782e-05	80149/969/84807/64332/4092/3956/3726/10538	8	ZC3H12A, CD69, NFKBID, NFKBIZ, SMAD7, LGALS1, JUNB, BATF
GO:0033209	tumor necrosis factor-mediated signaling pathway	16/659	119/18986	0.134453781512605	3.87365629104449	5.96292293290237	3.59584647628747e-06	0.000127626493049681	9.75075074233558e-05	7128/4792/8877/9261/7189/6868/84888/4317/92610/7124/5970/3304/10758/10010/114769/4671	16	TNFAIP3, NFKBIA, SPHK1, MAPKAPK2, TRAF6, ADAM17, SPPL2A, MMP8, TIFA, TNF, RELA, HSPA1B, TRAF3IP2, TANK, CARD16, NAIP
GO:0050864	regulation of B cell activation	17/659	133/18986	0.12781954887218	3.68252193457848	5.88682582798432	3.63872731948087e-06	0.000128219326696527	9.7960436355581e-05	7128/57162/5618/1026/55122/9473/3398/121260/148022/4067/196/64127/7158/1141/23529/8660/2213	17	TNFAIP3, PELI1, PRLR, CDKN1A, AKIRIN2, THEMIS2, ID2, SLC15A4, TICAM1, LYN, AHR, NOD2, TP53BP1, CHRNB2, CLCF1, IRS2, FCGR2B
GO:0098792	xenophagy	6/659	14/18986	0.428571428571429	12.3472794277043	8.0538127386273	4.04499617860526e-06	0.00014151708059149	0.000108120010638659	8767/3964/57674/10241/64127/29110	6	RIPK2, LGALS8, RNF213, CALCOCO2, NOD2, TBK1
GO:0032495	response to muramyl dipeptide	7/659	21/18986	0.333333333333333	9.60343955488113	7.48010430396082	4.46944723950115e-06	0.000153534527188122	0.000117301421451027	7128/4792/8767/3663/64127/182/5970	7	TNFAIP3, NFKBIA, RIPK2, IRF5, NOD2, JAG1, RELA
GO:1903322	positive regulation of protein modification by small protein conjugation or removal	17/659	135/18986	0.125925925925926	3.62796605406621	5.81061039501234	4.47050337619239e-06	0.000153534527188122	0.000117301421451027	80149/57162/8767/8877/123879/10318/7189/148022/51256/10616/64127/83932/8915/254170/10010/7321/91947	17	ZC3H12A, PELI1, RIPK2, SPHK1, DCUN1D3, TNIP1, TRAF6, TICAM1, TBC1D7, RBCK1, NOD2, SPRTN, BCL10, FBXO33, TANK, UBE2D1, ARRDC4
GO:0034341	response to type II interferon	16/659	121/18986	0.132231404958678	3.80962891433301	5.87916382516315	4.48380640907105e-06	0.000153534527188122	0.000117301421451027	55647/2204/3659/51667/7097/3965/6348/23580/7376/7124/10241/58191/2634/3460/3459/3458	16	RAB20, FCAR, IRF1, NUB1, TLR2, LGALS9, CCL3, CDC42EP4, NR1H2, TNF, CALCOCO2, CXCL16, GBP2, IFNGR2, IFNGR1, IFNG
GO:0034976	response to endoplasmic reticulum stress	26/659	277/18986	0.0938628158844765	2.70421763639252	5.4180370497785	4.52667914956401e-06	0.000153534527188122	0.000117301421451027	467/83667/23645/3725/4082/84919/1649/5770/10488/2923/10613/27125/30001/9616/7376/23071/64127/57414/6449/2907/4189/1051/51439/91147/10211/2213	26	ATF3, SESN2, PPP1R15A, JUN, MARCKS, PPP1R15B, DDIT3, PTPN1, CREB3, PDIA3, ERLIN1, AFF4, ERO1A, RNF7, NR1H2, ERP44, NOD2, RHBDD2, SGTA, GRINA, DNAJB9, CEBPB, FAM8A1, TMEM67, FLOT1, FCGR2B
GO:0043372	positive regulation of CD4-positive, alpha-beta T cell differentiation	9/659	38/18986	0.236842105263158	6.82349652583659	6.81390774255147	4.57657022651404e-06	0.000153534527188122	0.000117301421451027	9308/84807/64332/8767/114548/8651/5914/3965/3458	9	CD83, NFKBID, NFKBIZ, RIPK2, NLRP3, SOCS1, RARA, LGALS9, IFNG
GO:2000316	regulation of T-helper 17 type immune response	9/659	38/18986	0.236842105263158	6.82349652583659	6.81390774255147	4.57657022651404e-06	0.000153534527188122	0.000117301421451027	80149/969/84807/64332/10865/4092/3956/3726/10538	9	ZC3H12A, CD69, NFKBID, NFKBIZ, ARID5A, SMAD7, LGALS1, JUNB, BATF
GO:0002224	toll-like receptor signaling pathway	13/659	82/18986	0.158536585365854	4.56748954439469	6.13896417443443	4.64644070935066e-06	0.000154818140097956	0.000118282110431376	3656/64332/3659/9261/5581/10318/7189/7097/148022/5970/8915/11213/81622	13	IRAK2, NFKBIZ, IRF1, MAPKAPK2, PRKCE, TNIP1, TRAF6, TLR2, TICAM1, RELA, BCL10, IRAK3, UNC93B1
GO:0030522	intracellular receptor signaling pathway	32/659	384/18986	0.0833333333333333	2.40085988872028	5.25875345604044	4.79575791705566e-06	0.000158713664038774	0.000121258317177332	7128/4792/5187/8013/57162/8767/114548/4929/285852/5914/7189/51296/121260/148022/373509/57617/7376/92610/196/7124/64127/2634/29110/8854/5970/3304/7421/55818/56829/5608/81622/10211	32	TNFAIP3, NFKBIA, PER1, NR4A3, PELI1, RIPK2, NLRP3, NR4A2, TREML4, RARA, TRAF6, SLC15A3, SLC15A4, TICAM1, USP50, VPS18, NR1H2, TIFA, AHR, TNF, NOD2, GBP2, TBK1, ALDH1A2, RELA, HSPA1B, VDR, KDM3A, ZC3HAV1, MAP2K6, UNC93B1, FLOT1
GO:1901875	positive regulation of post-translational protein modification	17/659	136/18986	0.125	3.60128983308043	5.77304361482405	4.94730550378458e-06	0.000162630217164677	0.000124250590363505	80149/57162/8767/8877/123879/10318/7189/148022/51256/10616/64127/83932/8915/254170/10010/7321/91947	17	ZC3H12A, PELI1, RIPK2, SPHK1, DCUN1D3, TNIP1, TRAF6, TICAM1, TBC1D7, RBCK1, NOD2, SPRTN, BCL10, FBXO33, TANK, UBE2D1, ARRDC4
GO:0002449	lymphocyte mediated immunity	32/659	386/18986	0.0829015544041451	2.38842020017769	5.22589190056355	5.3426624916732e-06	0.000174455739228102	0.00013328536952911	3383/64332/602/10865/2207/114548/4092/164/7189/127544/121260/4277/3965/23207/6398/634/5272/196/7124/64127/718/182/7158/8915/10758/912/23529/81622/8809/10538/2213/441168	32	ICAM1, NFKBIZ, BCL3, ARID5A, FCER1G, NLRP3, SMAD7, AP1G1, TRAF6, RNF19B, SLC15A4, MICB, LGALS9, PLEKHM2, SECTM1, CEACAM1, SERPINB9, AHR, TNF, NOD2, C3, JAG1, TP53BP1, BCL10, TRAF3IP2, CD1D, CLCF1, UNC93B1, IL18R1, BATF, FCGR2B, CALHM6
GO:0002706	regulation of lymphocyte mediated immunity	21/659	198/18986	0.106060606060606	3.05563985837127	5.51368140027785	5.71377220104779e-06	0.00018533812079955	0.000141599582953816	10865/114548/4092/164/7189/121260/4277/3965/6398/634/5272/196/7124/64127/718/7158/912/23529/8809/2213/441168	21	ARID5A, NLRP3, SMAD7, AP1G1, TRAF6, SLC15A4, MICB, LGALS9, SECTM1, CEACAM1, SERPINB9, AHR, TNF, NOD2, C3, TP53BP1, CD1D, CLCF1, IL18R1, FCGR2B, CALHM6
GO:0045859	regulation of protein kinase activity	34/659	427/18986	0.0796252927400468	2.29403005760627	5.12841703301778	6.54860951913961e-06	0.000211020325162801	0.000161220961499594	7128/5618/2069/1026/11221/8754/57826/353514/26524/64061/7189/23533/5770/6868/29950/3937/94056/1032/51429/8812/10519/9618/634/4067/7124/1843/11213/9094/2200/4057/5571/171024/10221/3458	34	TNFAIP3, PRLR, EREG, CDKN1A, DUSP10, ADAM9, RAP2C, LILRA5, LATS2, TSPYL2, TRAF6, PIK3R5, PTPN1, ADAM17, SERTAD1, LCP2, SYAP1, CDKN2D, SNX9, CCNK, CIB1, TRAF4, CEACAM1, LYN, TNF, DUSP1, IRAK3, UNC119, FBN1, LTF, PRKAG1, SYNPO2, TRIB1, IFNG
GO:0002275	myeloid cell activation involved in immune response	14/659	98/18986	0.142857142857143	4.11575980923477	5.86389708938564	7.09444810248518e-06	0.000227115077163218	0.000173517461330133	8013/2207/27342/5581/9846/22904/6813/148022/3965/6348/4067/7124/284021/3458	14	NR4A3, FCER1G, RABGEF1, PRKCE, GAB2, SBNO2, STXBP2, TICAM1, LGALS9, CCL3, LYN, TNF, MILR1, IFNG
GO:0072539	T-helper 17 cell differentiation	9/659	40/18986	0.225	6.48232169954477	6.58169970495364	7.21484396392601e-06	0.000229137082670752	0.000175062287269675	80149/969/84807/64332/9021/4092/3956/3726/10538	9	ZC3H12A, CD69, NFKBID, NFKBIZ, SOCS3, SMAD7, LGALS1, JUNB, BATF
GO:0032722	positive regulation of chemokine production	12/659	73/18986	0.164383561643836	4.73594279418796	6.06434296356206	7.32096772225201e-06	0.000229137082670752	0.000175062287269675	3091/8767/2865/2867/7097/6868/148022/3965/7124/64127/3162/3458	12	HIF1A, RIPK2, FFAR3, FFAR2, TLR2, ADAM17, TICAM1, LGALS9, TNF, NOD2, HMOX1, IFNG
GO:0045670	regulation of osteoclast differentiation	12/659	73/18986	0.164383561643836	4.73594279418796	6.06434296356206	7.32096772225201e-06	0.000229137082670752	0.000175062287269675	7071/1435/9935/7189/6348/2353/7124/1499/1051/2200/4057/3458	12	KLF10, CSF1, MAFB, TRAF6, CCL3, FOS, TNF, CTNNB1, CEBPB, FBN1, LTF, IFNG
GO:0002702	positive regulation of production of molecular mediator of immune response	17/659	140/18986	0.121428571428571	3.49839583784956	5.62623658298812	7.34473703130013e-06	0.000229137082670752	0.000175062287269675	8013/8767/2865/10865/114548/3663/9261/2867/7189/148022/6398/64127/7158/8915/4189/23529/8809	17	NR4A3, RIPK2, FFAR3, ARID5A, NLRP3, IRF5, MAPKAPK2, FFAR2, TRAF6, TICAM1, SECTM1, NOD2, TP53BP1, BCL10, DNAJB9, CLCF1, IL18R1
GO:1990845	adaptive thermogenesis	19/659	170/18986	0.111764705882353	3.21997679193073	5.51329918891404	7.4087403812885e-06	0.000229670951819943	0.000175470166925254	3397/5618/7422/10912/1649/7090/6868/2034/7376/50486/8864/55818/1051/2887/5608/3600/8809/7852/3934	19	ID1, PRLR, VEGFA, GADD45G, DDIT3, TLE3, ADAM17, EPAS1, NR1H2, G0S2, PER2, KDM3A, CEBPB, GRB10, MAP2K6, IL15, IL18R1, CXCR4, LCN2
GO:1903557	positive regulation of tumor necrosis factor superfamily cytokine production	15/659	112/18986	0.133928571428571	3.8585248211576	5.75335698107661	7.57188229613174e-06	0.000233252072241844	0.000178206167247589	8767/10865/353514/9261/7097/6868/148022/3965/6348/4317/64127/8915/3459/3458/2213	15	RIPK2, ARID5A, LILRA5, MAPKAPK2, TLR2, ADAM17, TICAM1, LGALS9, CCL3, MMP8, NOD2, BCL10, IFNGR1, IFNG, FCGR2B
GO:0032731	positive regulation of interleukin-1 beta production	11/659	62/18986	0.17741935483871	5.11150815017867	6.14883513409195	8.22106865587781e-06	0.000251667464228059	0.000192275651787142	8767/114548/353514/3965/6348/373509/7124/64127/5970/3458/4671	11	RIPK2, NLRP3, LILRA5, LGALS9, CCL3, USP50, TNF, NOD2, RELA, IFNG, NAIP
GO:0001776	leukocyte homeostasis	15/659	113/18986	0.132743362831858	3.82437858380222	5.71010349217737	8.45583585344148e-06	0.000257246484535133	0.00019653806118983	7128/3091/1831/2204/1435/5142/6498/10461/6868/121260/3965/10603/4067/8915/10758	15	TNFAIP3, HIF1A, TSC22D3, FCAR, CSF1, PDE4B, SKIL, MERTK, ADAM17, SLC15A4, LGALS9, SH2B2, LYN, BCL10, TRAF3IP2
GO:0032728	positive regulation of interferon-beta production	9/659	41/18986	0.219512195121951	6.3242162922388	6.471465372704	8.96169436493781e-06	0.000270952956786823	0.000207009899073125	8767/3659/3663/7097/148022/29110/56829/10211/91947	9	RIPK2, IRF1, IRF5, TLR2, TICAM1, TBK1, ZC3HAV1, FLOT1, ARRDC4
GO:0031400	negative regulation of protein modification process	29/659	342/18986	0.0847953216374269	2.4429802376452	5.10629859874331	9.54423815952396e-06	0.000286795573652444	0.000219113765948387	7128/80149/1026/84919/9683/11221/8651/123879/4092/5581/26524/5770/9373/10519/634/4067/5144/10625/10253/8878/5970/1843/1499/3304/8864/11213/10221/3458/1756	29	TNFAIP3, ZC3H12A, CDKN1A, PPP1R15B, N4BP1, DUSP10, SOCS1, DCUN1D3, SMAD7, PRKCE, LATS2, PTPN1, PLAA, CIB1, CEACAM1, LYN, PDE4D, IVNS1ABP, SPRY2, SQSTM1, RELA, DUSP1, CTNNB1, HSPA1B, PER2, IRAK3, TRIB1, IFNG, DMD
GO:0071347	cellular response to interleukin-1	13/659	88/18986	0.147727272727273	4.25606980273141	5.8053637726612	1.03337778895039e-05	0.000308627098187744	0.000235793198954983	3557/4792/80149/3656/3091/7189/6348/2634/5970/7850/11213/10010/3556	13	IL1RN, NFKBIA, ZC3H12A, IRAK2, HIF1A, TRAF6, CCL3, GBP2, RELA, IL1R2, IRAK3, TANK, IL1RAP
GO:0006909	phagocytosis	23/659	239/18986	0.096234309623431	2.77254112672301	5.22915721855465	1.06067870082512e-05	0.000314860865250995	0.000240555839325888	55647/135/8877/2207/63916/9711/23210/5581/7087/8685/10461/5914/7097/83871/7525/4067/5868/64127/718/5806/3600/3458/2213	23	RAB20, ADORA2A, SPHK1, FCER1G, ELMO2, RUBCN, JMJD6, PRKCE, ICAM5, MARCO, MERTK, RARA, TLR2, RAB34, YES1, LYN, RAB5A, NOD2, C3, PTX3, IL15, IFNG, FCGR2B
GO:0070555	response to interleukin-1	15/659	116/18986	0.129310344827586	3.72547224111768	5.58325065755065	1.16835118011958e-05	0.000344733980736489	0.000263379102430255	3557/4792/80149/3656/3091/8767/7189/3965/6348/2634/5970/7850/11213/10010/3556	15	IL1RN, NFKBIA, ZC3H12A, IRAK2, HIF1A, RIPK2, TRAF6, LGALS9, CCL3, GBP2, RELA, IL1R2, IRAK3, TANK, IL1RAP
GO:0034114	regulation of heterotypic cell-cell adhesion	7/659	24/18986	0.291666666666667	8.40300961052099	6.88135845296255	1.21470878704075e-05	0.000356266086163209	0.000272189709292774	3557/9314/91663/7124/5598/10211/4680	7	IL1RN, KLF4, MYADM, TNF, MAPK7, FLOT1, CEACAM6
GO:1990830	cellular response to leukemia inhibitory factor	14/659	103/18986	0.135922330097087	3.91596564373794	5.626882374378	1.27568763820713e-05	0.000370603525038655	0.000283143609961621	3383/688/5277/9314/9021/4092/22904/10765/8731/3099/10253/5990/9774/55818	14	ICAM1, KLF5, PIGA, KLF4, SOCS3, SMAD7, SBNO2, KDM5B, RNMT, HK2, SPRY2, RFX2, BCLAF1, KDM3A
GO:0010720	positive regulation of cell development	35/659	460/18986	0.0760869565217391	2.19208946361417	4.9079400987437	1.28629234905209e-05	0.000370603525038655	0.000283143609961621	4192/3091/9308/7071/84807/64332/7422/8767/57154/11221/114548/8651/4092/1435/6498/5914/7189/7097/3398/10385/3965/4067/7704/2353/7124/6722/5970/1499/9294/64115/23529/3600/10221/3458/7852	35	MDK, HIF1A, CD83, KLF10, NFKBID, NFKBIZ, VEGFA, RIPK2, SMURF1, DUSP10, NLRP3, SOCS1, SMAD7, CSF1, SKIL, RARA, TRAF6, TLR2, ID2, BTN2A2, LGALS9, LYN, ZBTB16, FOS, TNF, SRF, RELA, CTNNB1, S1PR2, VSIR, CLCF1, IL15, TRIB1, IFNG, CXCR4
GO:0043549	regulation of kinase activity	35/659	460/18986	0.0760869565217391	2.19208946361417	4.9079400987437	1.28629234905209e-05	0.000370603525038655	0.000283143609961621	7128/5618/2069/1026/11221/8754/57826/353514/26524/64061/7189/23533/5770/6868/29950/3937/94056/1032/51429/8812/10519/9618/634/4067/7124/1843/11213/8660/9094/2200/4057/5571/171024/10221/3458	35	TNFAIP3, PRLR, EREG, CDKN1A, DUSP10, ADAM9, RAP2C, LILRA5, LATS2, TSPYL2, TRAF6, PIK3R5, PTPN1, ADAM17, SERTAD1, LCP2, SYAP1, CDKN2D, SNX9, CCNK, CIB1, TRAF4, CEACAM1, LYN, TNF, DUSP1, IRAK3, IRS2, UNC119, FBN1, LTF, PRKAG1, SYNPO2, TRIB1, IFNG
GO:0032757	positive regulation of interleukin-8 production	11/659	65/18986	0.169230769230769	4.87559238940119	5.93505910073296	1.31734963878293e-05	0.000377332077822153	0.000288284269982969	5861/1649/2867/7097/3965/25865/7124/64127/5970/8915/3304	11	RAB1A, DDIT3, FFAR2, TLR2, LGALS9, PRKD2, TNF, NOD2, RELA, BCL10, HSPA1B
GO:0050730	regulation of peptidyl-tyrosine phosphorylation	18/659	162/18986	0.111111111111111	3.20114651829371	5.33522599473909	1.38906219112254e-05	0.000395559686751059	0.000302210286991471	133396/374/1839/7422/8767/30844/8651/57826/353514/5770/6868/7525/253260/64127/5008/9094/3600/3458	18	IL31RA, AREG, HBEGF, VEGFA, RIPK2, EHD4, SOCS1, RAP2C, LILRA5, PTPN1, ADAM17, YES1, RICTOR, NOD2, OSM, UNC119, IL15, IFNG
GO:0032637	interleukin-8 production	14/659	105/18986	0.133333333333333	3.84137582195245	5.53621760620487	1.59586145765741e-05	0.000446658823977485	0.000341250374855464	602/9314/5861/1649/2867/7097/3965/25865/7124/64127/5970/8915/3304/671	14	BCL3, KLF4, RAB1A, DDIT3, FFAR2, TLR2, LGALS9, PRKD2, TNF, NOD2, RELA, BCL10, HSPA1B, BPI
GO:0032677	regulation of interleukin-8 production	14/659	105/18986	0.133333333333333	3.84137582195245	5.53621760620487	1.59586145765741e-05	0.000446658823977485	0.000341250374855464	602/9314/5861/1649/2867/7097/3965/25865/7124/64127/5970/8915/3304/671	14	BCL3, KLF4, RAB1A, DDIT3, FFAR2, TLR2, LGALS9, PRKD2, TNF, NOD2, RELA, BCL10, HSPA1B, BPI
GO:1990823	response to leukemia inhibitory factor	14/659	105/18986	0.133333333333333	3.84137582195245	5.53621760620487	1.59586145765741e-05	0.000446658823977485	0.000341250374855464	3383/688/5277/9314/9021/4092/22904/10765/8731/3099/10253/5990/9774/55818	14	ICAM1, KLF5, PIGA, KLF4, SOCS3, SMAD7, SBNO2, KDM5B, RNMT, HK2, SPRY2, RFX2, BCLAF1, KDM3A
GO:0050851	antigen receptor-mediated signaling pathway	21/659	212/18986	0.0990566037735849	2.8538523205543	5.14715180071145	1.64325627311381e-05	0.00045578204977677	0.000348220581323508	4792/80149/84807/64332/8767/5142/7189/9473/1997/10385/3937/10603/634/4067/5144/25865/10616/5970/8915/8525/2213	21	NFKBIA, ZC3H12A, NFKBID, NFKBIZ, RIPK2, PDE4B, TRAF6, THEMIS2, ELF1, BTN2A2, LCP2, SH2B2, CEACAM1, LYN, PDE4D, PRKD2, RBCK1, RELA, BCL10, DGKZ, FCGR2B
GO:0070498	interleukin-1-mediated signaling pathway	8/659	34/18986	0.235294117647059	6.77889850932786	6.39527641377437	1.64706865680866e-05	0.00045578204977677	0.000348220581323508	3557/4792/3656/7189/5970/7850/11213/3556	8	IL1RN, NFKBIA, IRAK2, TRAF6, RELA, IL1R2, IRAK3, IL1RAP
GO:0010883	regulation of lipid storage	10/659	55/18986	0.181818181818182	5.23823975720789	5.96873649412065	1.68989137565113e-05	0.000462432456224927	0.000353301537013951	4792/80149/10226/29923/123/1066/10938/7376/7124/718	10	NFKBIA, ZC3H12A, PLIN3, HILPDA, PLIN2, CES1, EHD1, NR1H2, TNF, C3
GO:0050852	T cell receptor signaling pathway	17/659	149/18986	0.114093959731544	3.28708333757676	5.31461211632437	1.68998386411315e-05	0.000462432456224927	0.000353301537013951	80149/84807/64332/8767/5142/7189/9473/1997/10385/3937/634/5144/25865/10616/5970/8915/8525	17	ZC3H12A, NFKBID, NFKBIZ, RIPK2, PDE4B, TRAF6, THEMIS2, ELF1, BTN2A2, LCP2, CEACAM1, PDE4D, PRKD2, RBCK1, RELA, BCL10, DGKZ
GO:0010508	positive regulation of autophagy	18/659	166/18986	0.108433734939759	3.12401045761193	5.2119855533199	1.94128998698943e-05	0.000528246575348568	0.000403583970979381	80149/3091/1263/83667/8767/10475/10043/23130/5127/148022/10769/3099/10241/64127/29110/8878/3162/3458	18	ZC3H12A, HIF1A, PLK3, SESN2, RIPK2, TRIM38, TOM1, ATG2A, CDK16, TICAM1, PLK2, HK2, CALCOCO2, NOD2, TBK1, SQSTM1, HMOX1, IFNG
GO:0046638	positive regulation of alpha-beta T cell differentiation	10/659	56/18986	0.178571428571429	5.14469976154346	5.88998380608974	1.99401195558436e-05	0.000539595058478022	0.000412254289159779	9308/84807/64332/8767/114548/8651/5914/3965/7704/3458	10	CD83, NFKBID, NFKBIZ, RIPK2, NLRP3, SOCS1, RARA, LGALS9, ZBTB16, IFNG
GO:0032633	interleukin-4 production	8/659	35/18986	0.228571428571429	6.58521569477563	6.2713382321997	2.07061808555742e-05	0.000554201496342091	0.000423413706882752	9308/2207/114548/1649/5914/3965/1051/3556	8	CD83, FCER1G, NLRP3, DDIT3, RARA, LGALS9, CEBPB, IL1RAP
GO:0032673	regulation of interleukin-4 production	8/659	35/18986	0.228571428571429	6.58521569477563	6.2713382321997	2.07061808555742e-05	0.000554201496342091	0.000423413706882752	9308/2207/114548/1649/5914/3965/1051/3556	8	CD83, FCER1G, NLRP3, DDIT3, RARA, LGALS9, CEBPB, IL1RAP
GO:0002262	myeloid cell homeostasis	19/659	183/18986	0.103825136612022	2.99123527119248	5.13259346166119	2.13270959402273e-05	0.000567329632153668	0.000433443691798219	3091/7422/2204/91/23210/1435/5142/7538/9935/10461/6868/3398/2034/121260/4067/6722/3304/10758/3162	19	HIF1A, VEGFA, FCAR, ACVR1B, JMJD6, CSF1, PDE4B, ZFP36, MAFB, MERTK, ADAM17, ID2, EPAS1, SLC15A4, LYN, SRF, HSPA1B, TRAF3IP2, HMOX1
GO:1903321	negative regulation of protein modification by small protein conjugation or removal	13/659	94/18986	0.138297872340426	3.98440577276983	5.50028442468637	2.14283344116841e-05	0.000567329632153668	0.000433443691798219	7128/9683/123879/4092/5581/9373/10625/10253/8878/5970/1499/3304/8864	13	TNFAIP3, N4BP1, DCUN1D3, SMAD7, PRKCE, PLAA, IVNS1ABP, SPRY2, SQSTM1, RELA, CTNNB1, HSPA1B, PER2
GO:0034138	toll-like receptor 3 signaling pathway	7/659	26/18986	0.269230769230769	7.75662425586553	6.53731773399632	2.17305248938124e-05	0.00057223715553706	0.000437193072990963	7128/57162/7189/148022/7124/81622/10211	7	TNFAIP3, PELI1, TRAF6, TICAM1, TNF, UNC93B1, FLOT1
GO:0032760	positive regulation of tumor necrosis factor production	14/659	108/18986	0.12962962962963	3.73467093800933	5.40432278468127	2.20899740247122e-05	0.000578591939962782	0.000442048171448645	8767/10865/353514/9261/7097/6868/148022/3965/6348/4317/64127/3459/3458/2213	14	RIPK2, ARID5A, LILRA5, MAPKAPK2, TLR2, ADAM17, TICAM1, LGALS9, CCL3, MMP8, NOD2, IFNGR1, IFNG, FCGR2B
GO:0002456	T cell mediated immunity	16/659	138/18986	0.115942028985507	3.34032680169779	5.23221680071355	2.43234505137693e-05	0.000633703513917244	0.000484153788222003	3383/64332/10865/114548/4092/7189/4277/6398/634/196/64127/182/912/81622/8809/2213	16	ICAM1, NFKBIZ, ARID5A, NLRP3, SMAD7, TRAF6, MICB, SECTM1, CEACAM1, AHR, NOD2, JAG1, CD1D, UNC93B1, IL18R1, FCGR2B
GO:0015749	monosaccharide transmembrane transport	15/659	124/18986	0.120967741935484	3.48511919330364	5.26461375323686	2.62158420480013e-05	0.000676792783434627	0.000517074282759902	8013/83667/4205/6506/7525/3099/7124/9962/718/6272/144195/2887/6515/8660/200010	15	NR4A3, SESN2, MEF2A, SLC1A2, YES1, HK2, TNF, SLC23A2, C3, SORT1, SLC2A14, GRB10, SLC2A3, IRS2, SLC5A9
GO:0010563	negative regulation of phosphorus metabolic process	26/659	306/18986	0.0849673202614379	2.44793557281284	4.84198938903023	2.63918786516974e-05	0.000676792783434627	0.000517074282759902	7128/54541/80149/8870/1026/84919/11221/8651/4092/5341/26524/5770/1032/10519/634/4067/5144/7124/10253/1843/11213/2887/8660/10221/3458/1756	26	TNFAIP3, DDIT4, ZC3H12A, IER3, CDKN1A, PPP1R15B, DUSP10, SOCS1, SMAD7, PLEK, LATS2, PTPN1, CDKN2D, CIB1, CEACAM1, LYN, PDE4D, TNF, SPRY2, DUSP1, IRAK3, GRB10, IRS2, TRIB1, IFNG, DMD
GO:0045936	negative regulation of phosphate metabolic process	26/659	306/18986	0.0849673202614379	2.44793557281284	4.84198938903023	2.63918786516974e-05	0.000676792783434627	0.000517074282759902	7128/54541/80149/8870/1026/84919/11221/8651/4092/5341/26524/5770/1032/10519/634/4067/5144/7124/10253/1843/11213/2887/8660/10221/3458/1756	26	TNFAIP3, DDIT4, ZC3H12A, IER3, CDKN1A, PPP1R15B, DUSP10, SOCS1, SMAD7, PLEK, LATS2, PTPN1, CDKN2D, CIB1, CEACAM1, LYN, PDE4D, TNF, SPRY2, DUSP1, IRAK3, GRB10, IRS2, TRIB1, IFNG, DMD
GO:0002821	positive regulation of adaptive immune response	16/659	139/18986	0.115107913669065	3.31629567362802	5.19735759791934	2.66206309782989e-05	0.000679103388185979	0.000518839600481647	84807/64332/8767/10865/114548/55122/7189/4277/6398/7124/64127/718/7158/912/23529/8809	16	NFKBID, NFKBIZ, RIPK2, ARID5A, NLRP3, AKIRIN2, TRAF6, MICB, SECTM1, TNF, NOD2, C3, TP53BP1, CD1D, CLCF1, IL18R1
GO:0002064	epithelial cell development	21/659	219/18986	0.0958904109589041	2.76263329660964	4.97495226860601	2.68094688216089e-05	0.000680377089576376	0.000519812716993836	3383/3091/1026/688/196383/7422/137964/57826/91663/5914/5138/2034/5144/51742/7124/182/56913/9294/3753/7852/9863	21	ICAM1, HIF1A, CDKN1A, KLF5, RILPL2, VEGFA, GPAT4, RAP2C, MYADM, RARA, PDE2A, EPAS1, PDE4D, ARID4B, TNF, JAG1, C1GALT1, S1PR2, KCNE1, CXCR4, MAGI2
GO:0061900	glial cell activation	10/659	58/18986	0.172413793103448	4.96729632149024	5.73797419565479	2.74524371113649e-05	0.000693103283358069	0.000529535615468814	135/8877/7097/6348/9839/4317/7124/3460/3459/3458	10	ADORA2A, SPHK1, TLR2, CCL3, ZEB2, MMP8, TNF, IFNGR2, IFNGR1, IFNG
GO:0050728	negative regulation of inflammatory response	20/659	203/18986	0.0985221674876847	2.83845504085157	4.99368187029329	2.80859163288741e-05	0.000705460606045258	0.000538976693922523	7128/4192/8870/135/9314/11221/114548/284207/9021/27342/7538/7525/79651/10769/4067/196/64127/5598/2000/2213	20	TNFAIP3, MDK, IER3, ADORA2A, KLF4, DUSP10, NLRP3, METRNL, SOCS3, RABGEF1, ZFP36, YES1, RHBDF2, PLK2, LYN, AHR, NOD2, MAPK7, ELF4, FCGR2B
GO:0010884	positive regulation of lipid storage	7/659	27/18986	0.259259259259259	7.46934187601866	6.37876480287843	2.84622603518967e-05	0.000711266077569336	0.000543412113592872	80149/10226/29923/123/10938/7376/718	7	ZC3H12A, PLIN3, HILPDA, PLIN2, EHD1, NR1H2, C3
GO:0018108	peptidyl-tyrosine phosphorylation	20/659	204/18986	0.0980392156862745	2.82454104555327	4.96821202412297	3.01489769841413e-05	0.000749592331311291	0.000572693631731886	5618/133396/374/1839/7422/8767/30844/8651/57826/353514/5770/6868/7525/253260/4067/64127/5008/9094/3600/3458	20	PRLR, IL31RA, AREG, HBEGF, VEGFA, RIPK2, EHD4, SOCS1, RAP2C, LILRA5, PTPN1, ADAM17, YES1, RICTOR, LYN, NOD2, OSM, UNC119, IL15, IFNG
GO:0062208	positive regulation of pattern recognition receptor signaling pathway	11/659	71/18986	0.154929577464789	4.46357049733912	5.54437186885307	3.12098755624547e-05	0.00077205035608537	0.00058985171517558	57162/4814/285852/51296/121260/373509/2634/3304/56829/10211/4057	11	PELI1, NINJ1, TREML4, SLC15A3, SLC15A4, USP50, GBP2, HSPA1B, ZC3HAV1, FLOT1, LTF
GO:0071346	cellular response to type II interferon	13/659	98/18986	0.13265306122449	3.821776965718	5.31061787469204	3.36729729320076e-05	0.000824651107104866	0.000630039046175195	55647/2204/3659/7097/3965/6348/23580/7376/7124/2634/3460/3459/3458	13	RAB20, FCAR, IRF1, TLR2, LGALS9, CCL3, CDC42EP4, NR1H2, TNF, GBP2, IFNGR2, IFNGR1, IFNG
GO:1901874	negative regulation of post-translational protein modification	13/659	98/18986	0.13265306122449	3.821776965718	5.31061787469204	3.36729729320076e-05	0.000824651107104866	0.000630039046175195	7128/9683/123879/4092/5581/9373/10625/10253/8878/5970/1499/3304/8864	13	TNFAIP3, N4BP1, DCUN1D3, SMAD7, PRKCE, PLAA, IVNS1ABP, SPRY2, SQSTM1, RELA, CTNNB1, HSPA1B, PER2
GO:0002673	regulation of acute inflammatory response	9/659	48/18986	0.1875	5.40193474962064	5.79027887988319	3.4537412098098e-05	0.000832451847641424	0.000635998864921292	9536/2865/114548/2867/9180/7124/718/5008/2213	9	PTGES, FFAR3, NLRP3, FFAR2, OSMR, TNF, C3, OSM, FCGR2B
GO:2000516	positive regulation of CD4-positive, alpha-beta T cell activation	9/659	48/18986	0.1875	5.40193474962064	5.79027887988319	3.4537412098098e-05	0.000832451847641424	0.000635998864921292	9308/84807/64332/8767/114548/8651/5914/3965/3458	9	CD83, NFKBID, NFKBIZ, RIPK2, NLRP3, SOCS1, RARA, LGALS9, IFNG
GO:0018212	peptidyl-tyrosine modification	20/659	206/18986	0.0970873786407767	2.79711831695567	4.91773140661681	3.46861402025471e-05	0.000832451847641424	0.000635998864921292	5618/133396/374/1839/7422/8767/30844/8651/57826/353514/5770/6868/7525/253260/4067/64127/5008/9094/3600/3458	20	PRLR, IL31RA, AREG, HBEGF, VEGFA, RIPK2, EHD4, SOCS1, RAP2C, LILRA5, PTPN1, ADAM17, YES1, RICTOR, LYN, NOD2, OSM, UNC119, IL15, IFNG
GO:0008643	carbohydrate transport	16/659	142/18986	0.112676056338028	3.2462330889739	5.09465480337969	3.47066898293868e-05	0.000832451847641424	0.000635998864921292	8013/83667/84879/4205/6506/7525/3099/7124/9962/718/6272/144195/2887/6515/8660/200010	16	NR4A3, SESN2, MFSD2A, MEF2A, SLC1A2, YES1, HK2, TNF, SLC23A2, C3, SORT1, SLC2A14, GRB10, SLC2A3, IRS2, SLC5A9
GO:0002832	negative regulation of response to biotic stimulus	15/659	127/18986	0.118110236220472	3.40279354306812	5.15182739972909	3.48412880290918e-05	0.000832451847641424	0.000635998864921292	7128/10475/11221/4277/3965/253943/7376/634/5272/196/22978/11213/114769/4057/10221	15	TNFAIP3, TRIM38, DUSP10, MICB, LGALS9, YTHDF3, NR1H2, CEACAM1, SERPINB9, AHR, NT5C2, IRAK3, CARD16, LTF, TRIB1
GO:0016050	vesicle organization	30/659	386/18986	0.077720207253886	2.23914393766659	4.66402913660827	3.5760762167186e-05	0.000850272879101345	0.000649614253982352	55647/8877/23315/10043/5861/55361/1453/10342/25978/128866/164/83871/8676/9839/4218/373509/57617/537/9296/6804/5990/3267/8878/6272/3638/282991/3753/5552/6385/440400	30	RAB20, SPHK1, SLC9A8, TOM1, RAB1A, PI4K2A, CSNK1D, TFG, CHMP2B, CHMP4B, AP1G1, RAB34, STX11, ZEB2, RAB8A, USP50, VPS18, ATP6AP1, ATP6V1F, STX1A, RFX2, AGFG1, SQSTM1, SORT1, INSIG1, BLOC1S2, KCNE1, SRGN, SDC4, RNASEK
GO:0045638	negative regulation of myeloid cell differentiation	13/659	99/18986	0.131313131313131	3.78317315798348	5.26476090107472	3.75532456591371e-05	0.000888578730620549	0.00067888018468463	4792/7538/9935/5914/6348/10519/634/4067/7704/1499/2200/4057/10221	13	NFKBIA, ZFP36, MAFB, RARA, CCL3, CIB1, CEACAM1, LYN, ZBTB16, CTNNB1, FBN1, LTF, TRIB1
GO:0045589	regulation of regulatory T cell differentiation	8/659	38/18986	0.210526315789474	6.06533024518808	5.92679892967034	3.92460339249979e-05	0.000924168625791536	0.000706071106292345	4192/3659/11221/8651/10385/3965/64115/3458	8	MDK, IRF1, DUSP10, SOCS1, BTN2A2, LGALS9, VSIR, IFNG
GO:0050870	positive regulation of T cell activation	23/659	260/18986	0.0884615384615385	2.54860511264153	4.76768079950274	4.07838158470322e-05	0.000955785311094563	0.000730226468578189	4192/9308/84807/64332/8767/11221/114548/8651/1326/5914/7189/7525/10385/3965/4067/7704/64127/3956/8915/912/64115/3600/3458	23	MDK, CD83, NFKBID, NFKBIZ, RIPK2, DUSP10, NLRP3, SOCS1, MAP3K8, RARA, TRAF6, YES1, BTN2A2, LGALS9, LYN, ZBTB16, NOD2, LGALS1, BCL10, CD1D, VSIR, IL15, IFNG
GO:2001234	negative regulation of apoptotic signaling pathway	22/659	244/18986	0.0901639344262295	2.59765168287768	4.76289892940983	4.47453946107073e-05	0.00104363306096783	0.000797342746070498	7128/3383/8870/3091/9314/5329/4929/4000/10105/85450/4170/5770/10488/1032/10625/7124/5598/2907/5970/1499/3304/3162	22	TNFAIP3, ICAM1, IER3, HIF1A, KLF4, PLAUR, NR4A2, LMNA, PPIF, ITPRIP, MCL1, PTPN1, CREB3, CDKN2D, IVNS1ABP, TNF, MAPK7, GRINA, RELA, CTNNB1, HSPA1B, HMOX1
GO:0008625	extrinsic apoptotic signaling pathway via death domain receptors	12/659	87/18986	0.137931034482759	3.97383705719219	5.27180940843319	4.5377818909625e-05	0.00105116131424832	0.000803094382702448	467/7128/3383/85450/6498/56616/7124/2907/6272/162989/282991/3162	12	ATF3, TNFAIP3, ICAM1, ITPRIP, SKIL, DIABLO, TNF, GRINA, SORT1, DEDD2, BLOC1S2, HMOX1
GO:0016236	macroautophagy	29/659	372/18986	0.0779569892473118	2.24596570235123	4.60214206528564	4.54973864068279e-05	0.00105116131424832	0.000803094382702448	3091/83667/8767/57154/10043/3964/5861/23130/9711/84749/25978/128866/57674/7189/1509/9373/23710/56270/23092/64419/3099/5868/10241/64127/81631/29110/8878/643246/3162	29	HIF1A, SESN2, RIPK2, SMURF1, TOM1, LGALS8, RAB1A, ATG2A, RUBCN, USP30, CHMP2B, CHMP4B, RNF213, TRAF6, CTSD, PLAA, GABARAPL1, WDR45B, ARHGAP26, MTMR14, HK2, RAB5A, CALCOCO2, NOD2, MAP1LC3B, TBK1, SQSTM1, MAP1LC3B2, HMOX1
GO:0032732	positive regulation of interleukin-1 production	11/659	74/18986	0.148648648648649	4.28261493663618	5.36499584155103	4.6368266573897e-05	0.00106625243980726	0.000814624105115907	8767/114548/353514/3965/6348/373509/7124/64127/5970/3458/4671	11	RIPK2, NLRP3, LILRA5, LGALS9, CCL3, USP50, TNF, NOD2, RELA, IFNG, NAIP
GO:0032944	regulation of mononuclear cell proliferation	22/659	245/18986	0.0897959183673469	2.58704902294757	4.74110225304741	4.75936830348009e-05	0.00108931710048811	0.000832245662512137	57162/5618/1026/8767/3659/1435/7189/148022/10385/3965/4067/196/1499/1141/912/64115/1051/23529/8660/6385/3600/2213	22	PELI1, PRLR, CDKN1A, RIPK2, IRF1, CSF1, TRAF6, TICAM1, BTN2A2, LGALS9, LYN, AHR, CTNNB1, CHRNB2, CD1D, VSIR, CEBPB, CLCF1, IRS2, SDC4, IL15, FCGR2B
GO:0140894	endolysosomal toll-like receptor signaling pathway	9/659	50/18986	0.18	5.18585735963581	5.61988751122447	4.85008266774162e-05	0.00110491650728365	0.000844163715242176	7128/57162/285852/7189/121260/148022/7124/81622/10211	9	TNFAIP3, PELI1, TREML4, TRAF6, SLC15A4, TICAM1, TNF, UNC93B1, FLOT1
GO:0010721	negative regulation of cell development	24/659	281/18986	0.0854092526690391	2.46066778630406	4.67765377096515	4.91419579946452e-05	0.00111433939934154	0.00085136286876688	80149/4192/969/7422/3659/11221/8651/4092/9935/5914/64689/3398/6348/23500/634/4067/2258/7124/3956/1499/2200/4057/10221/2213	24	ZC3H12A, MDK, CD69, VEGFA, IRF1, DUSP10, SOCS1, SMAD7, MAFB, RARA, GORASP1, ID2, CCL3, DAAM2, CEACAM1, LYN, FGF13, TNF, LGALS1, CTNNB1, FBN1, LTF, TRIB1, FCGR2B
GO:0032494	response to peptidoglycan	5/659	13/18986	0.384615384615385	11.0808917940936	6.89453441943221	5.06446786519131e-05	0.00114312274671461	0.000873353541632555	8767/3663/64127/5970/11213	5	RIPK2, IRF5, NOD2, RELA, IRAK3
GO:0032481	positive regulation of type I interferon production	11/659	75/18986	0.146666666666667	4.2255134041477	5.30731119751971	5.26595452635483e-05	0.00118314886560027	0.000903933768285438	8767/3659/3663/7189/7097/148022/29110/56829/10010/10211/91947	11	RIPK2, IRF1, IRF5, TRAF6, TLR2, TICAM1, TBK1, ZC3HAV1, TANK, FLOT1, ARRDC4
GO:0045598	regulation of fat cell differentiation	16/659	147/18986	0.108843537414966	3.13581699751221	4.92942315612496	5.30647042470182e-05	0.00118680786028263	0.000906729265071616	80149/688/7422/11221/284207/1649/7538/3398/94056/122953/7704/7124/182/6272/3638/1051	16	ZC3H12A, KLF5, VEGFA, DUSP10, METRNL, DDIT3, ZFP36, ID2, SYAP1, JDP2, ZBTB16, TNF, JAG1, SORT1, INSIG1, CEBPB
GO:0042594	response to starvation	21/659	230/18986	0.091304347826087	2.63050735633701	4.71757579651557	5.52050132905303e-05	0.00122906434135008	0.000939013503578159	467/80149/83667/1026/7071/84879/7378/1649/10226/1119/7538/123/23710/56270/51256/2353/81631/643246/133/79567/5571	21	ATF3, ZC3H12A, SESN2, CDKN1A, KLF10, MFSD2A, UPP1, DDIT3, PLIN3, CHKA, ZFP36, PLIN2, GABARAPL1, WDR45B, TBC1D7, FOS, MAP1LC3B, MAP1LC3B2, ADM, RIPOR1, PRKAG1
GO:0032692	negative regulation of interleukin-1 production	9/659	51/18986	0.176470588235294	5.08417388199589	5.53807681348691	5.71012618951448e-05	0.00126552932471683	0.000966872998510312	7128/80149/114548/2864/634/7850/2000/1992/114769	9	TNFAIP3, ZC3H12A, NLRP3, FFAR1, CEACAM1, IL1R2, ELF4, SERPINB1, CARD16
GO:0048872	homeostasis of number of cells	27/659	339/18986	0.079646017699115	2.29462715028133	4.56081432833945	5.73713911122812e-05	0.00126578862012592	0.000967071101963773	7128/3091/64332/7422/1831/2204/91/23210/1435/5142/6498/7538/9935/10461/6868/3398/2034/121260/3965/10603/4067/6722/64127/8915/3304/10758/3162	27	TNFAIP3, HIF1A, NFKBIZ, VEGFA, TSC22D3, FCAR, ACVR1B, JMJD6, CSF1, PDE4B, SKIL, ZFP36, MAFB, MERTK, ADAM17, ID2, EPAS1, SLC15A4, LGALS9, SH2B2, LYN, SRF, NOD2, BCL10, HSPA1B, TRAF3IP2, HMOX1
GO:0002824	positive regulation of adaptive immune response based on somatic recombination of immune receptors built from immunoglobulin superfamily domains	15/659	133/18986	0.112781954887218	3.24928405992219	4.93608023395493	5.98610000920402e-05	0.0013060157870998	0.000997804930721406	84807/64332/8767/10865/114548/7189/4277/6398/7124/64127/718/7158/912/23529/8809	15	NFKBID, NFKBIZ, RIPK2, ARID5A, NLRP3, TRAF6, MICB, SECTM1, TNF, NOD2, C3, TP53BP1, CD1D, CLCF1, IL18R1
GO:0019882	antigen processing and presentation	14/659	118/18986	0.11864406779661	3.41817340088989	4.99652227337007	5.99946002648947e-05	0.0013060157870998	0.000997804930721406	3383/2207/10437/5971/7189/1509/83871/2923/4277/51762/64127/912/81622/2213	14	ICAM1, FCER1G, IFI30, RELB, TRAF6, CTSD, RAB34, PDIA3, MICB, RAB8B, NOD2, CD1D, UNC93B1, FCGR2B
GO:1904659	D-glucose transmembrane transport	14/659	118/18986	0.11864406779661	3.41817340088989	4.99652227337007	5.99946002648947e-05	0.0013060157870998	0.000997804930721406	8013/83667/4205/6506/7525/3099/7124/718/6272/144195/2887/6515/8660/200010	14	NR4A3, SESN2, MEF2A, SLC1A2, YES1, HK2, TNF, C3, SORT1, SLC2A14, GRB10, SLC2A3, IRS2, SLC5A9
GO:0070661	leukocyte proliferation	27/659	341/18986	0.0791788856304985	2.28116892652602	4.5269397091433	6.34165856933351e-05	0.00137440016250423	0.00105005105794041	7128/57162/5618/1026/64332/8767/3659/1435/7189/148022/10385/3965/4067/196/29110/1499/2000/1141/912/64115/1051/23529/8660/6385/3600/3726/2213	27	TNFAIP3, PELI1, PRLR, CDKN1A, NFKBIZ, RIPK2, IRF1, CSF1, TRAF6, TICAM1, BTN2A2, LGALS9, LYN, AHR, TBK1, CTNNB1, ELF4, CHRNB2, CD1D, VSIR, CEBPB, CLCF1, IRS2, SDC4, IL15, JUNB, FCGR2B
GO:0050868	negative regulation of T cell activation	15/659	134/18986	0.111940298507463	3.22503567141531	4.90131911713537	6.52898251105297e-05	0.00140876459643777	0.0010763057188404	80149/4192/57162/969/135/3659/8651/4092/10385/3965/9306/3956/64115/1051/6385	15	ZC3H12A, MDK, PELI1, CD69, ADORA2A, IRF1, SOCS1, SMAD7, BTN2A2, LGALS9, SOCS6, LGALS1, VSIR, CEBPB, SDC4
GO:0002269	leukocyte activation involved in inflammatory response	9/659	52/18986	0.173076923076923	4.98640130734213	5.45838066795374	6.695161513022e-05	0.0014382851355606	0.00109885961120929	8877/7097/6348/4317/7124/3460/10758/3459/3458	9	SPHK1, TLR2, CCL3, MMP8, TNF, IFNGR2, TRAF3IP2, IFNGR1, IFNG
GO:0032943	mononuclear cell proliferation	25/659	305/18986	0.0819672131147541	2.3615015298888	4.54538119895017	6.7497188598527e-05	0.00144367349238247	0.00110297635241445	57162/5618/1026/64332/8767/3659/1435/7189/148022/10385/3965/4067/196/29110/1499/2000/1141/912/64115/1051/23529/8660/6385/3600/2213	25	PELI1, PRLR, CDKN1A, NFKBIZ, RIPK2, IRF1, CSF1, TRAF6, TICAM1, BTN2A2, LGALS9, LYN, AHR, TBK1, CTNNB1, ELF4, CHRNB2, CD1D, VSIR, CEBPB, CLCF1, IRS2, SDC4, IL15, FCGR2B
GO:0032602	chemokine production	13/659	105/18986	0.123809523809524	3.56699183467014	5.00160002780609	7.00805853398202e-05	0.00148595111253004	0.00113527674132176	3091/8767/2865/9314/2867/7097/6868/148022/3965/7124/64127/3162/3458	13	HIF1A, RIPK2, FFAR3, KLF4, FFAR2, TLR2, ADAM17, TICAM1, LGALS9, TNF, NOD2, HMOX1, IFNG
GO:0032642	regulation of chemokine production	13/659	105/18986	0.123809523809524	3.56699183467014	5.00160002780609	7.00805853398202e-05	0.00148595111253004	0.00113527674132176	3091/8767/2865/9314/2867/7097/6868/148022/3965/7124/64127/3162/3458	13	HIF1A, RIPK2, FFAR3, KLF4, FFAR2, TLR2, ADAM17, TICAM1, LGALS9, TNF, NOD2, HMOX1, IFNG
GO:0009261	ribonucleotide catabolic process	15/659	135/18986	0.111111111111111	3.20114651829371	4.86688358106944	7.11449236657275e-05	0.0015020165349773	0.00114755083317451	54541/8870/51733/5209/3091/5208/7378/5142/5138/5144/3099/22978/226/5571/3458	15	DDIT4, IER3, UPB1, PFKFB3, HIF1A, PFKFB2, UPP1, PDE4B, PDE2A, PDE4D, HK2, NT5C2, ALDOA, PRKAG1, IFNG
GO:0070663	regulation of leukocyte proliferation	23/659	270/18986	0.0851851851851852	2.45421233069185	4.56357828303699	7.29999337243108e-05	0.00153456513039345	0.00117241818111554	7128/57162/5618/1026/8767/3659/1435/7189/148022/10385/3965/4067/196/1499/1141/912/64115/1051/23529/8660/6385/3600/2213	23	TNFAIP3, PELI1, PRLR, CDKN1A, RIPK2, IRF1, CSF1, TRAF6, TICAM1, BTN2A2, LGALS9, LYN, AHR, CTNNB1, CHRNB2, CD1D, VSIR, CEBPB, CLCF1, IRS2, SDC4, IL15, FCGR2B
GO:0046685	response to arsenic-containing substance	7/659	31/18986	0.225806451612903	6.50555582750012	5.81731313229283	7.4688986431377e-05	0.00156336177581575	0.00119441901378113	80149/1026/10105/90637/5936/9446/3162	7	ZC3H12A, CDKN1A, PPIF, ZFAND2A, RBM4, GSTO1, HMOX1
GO:0008645	hexose transmembrane transport	14/659	121/18986	0.115702479338843	3.33342530004139	4.8827051653476	7.91270031613471e-05	0.00164920877227352	0.00126000670207655	8013/83667/4205/6506/7525/3099/7124/718/6272/144195/2887/6515/8660/200010	14	NR4A3, SESN2, MEF2A, SLC1A2, YES1, HK2, TNF, C3, SORT1, SLC2A14, GRB10, SLC2A3, IRS2, SLC5A9
GO:0045066	regulatory T cell differentiation	8/659	42/18986	0.19047619047619	5.48767974564636	5.52093936691961	8.38123337418775e-05	0.00173379766180696	0.00132463318813775	4192/3659/11221/8651/10385/3965/64115/3458	8	MDK, IRF1, DUSP10, SOCS1, BTN2A2, LGALS9, VSIR, IFNG
GO:0034219	carbohydrate transmembrane transport	15/659	137/18986	0.109489051094891	3.15441445233322	4.79896627854035	8.42474159881701e-05	0.00173379766180696	0.00132463318813775	8013/83667/4205/6506/7525/3099/7124/9962/718/6272/144195/2887/6515/8660/200010	15	NR4A3, SESN2, MEF2A, SLC1A2, YES1, HK2, TNF, SLC23A2, C3, SORT1, SLC2A14, GRB10, SLC2A3, IRS2, SLC5A9
GO:0045621	positive regulation of lymphocyte differentiation	15/659	137/18986	0.109489051094891	3.15441445233322	4.79896627854035	8.42474159881701e-05	0.00173379766180696	0.00132463318813775	4192/9308/84807/64332/8767/11221/114548/8651/5914/10385/3965/7704/64115/3600/3458	15	MDK, CD83, NFKBID, NFKBIZ, RIPK2, DUSP10, NLRP3, SOCS1, RARA, BTN2A2, LGALS9, ZBTB16, VSIR, IL15, IFNG
GO:1903038	negative regulation of leukocyte cell-cell adhesion	16/659	153/18986	0.104575163398693	3.01284378192349	4.7402183879939	8.59737921652582e-05	0.00175978702921483	0.00134448924133561	80149/4192/57162/969/135/3659/9314/8651/4092/10385/3965/9306/3956/64115/1051/6385	16	ZC3H12A, MDK, PELI1, CD69, ADORA2A, IRF1, KLF4, SOCS1, SMAD7, BTN2A2, LGALS9, SOCS6, LGALS1, VSIR, CEBPB, SDC4
GO:0045582	positive regulation of T cell differentiation	14/659	122/18986	0.114754098360656	3.30610214184432	4.84555891933599	8.65881327155522e-05	0.00175978702921483	0.00134448924133561	4192/9308/84807/64332/8767/11221/114548/8651/5914/10385/3965/7704/64115/3458	14	MDK, CD83, NFKBID, NFKBIZ, RIPK2, DUSP10, NLRP3, SOCS1, RARA, BTN2A2, LGALS9, ZBTB16, VSIR, IFNG
GO:0071887	leukocyte apoptotic process	14/659	122/18986	0.114754098360656	3.30610214184432	4.84555891933599	8.65881327155522e-05	0.00175978702921483	0.00134448924133561	3091/64332/1831/2204/602/10461/6868/3965/4067/25865/64127/8915/10758/8660	14	HIF1A, NFKBIZ, TSC22D3, FCAR, BCL3, MERTK, ADAM17, LGALS9, LYN, PRKD2, NOD2, BCL10, TRAF3IP2, IRS2
GO:2000106	regulation of leukocyte apoptotic process	12/659	93/18986	0.129032258064516	3.71746047285721	4.9814590645085	8.82093807300288e-05	0.00178532870584992	0.00136400325574272	3091/1831/2204/602/10461/6868/3965/4067/25865/64127/8915/8660	12	HIF1A, TSC22D3, FCAR, BCL3, MERTK, ADAM17, LGALS9, LYN, PRKD2, NOD2, BCL10, IRS2
GO:0042326	negative regulation of phosphorylation	22/659	256/18986	0.0859375	2.47588676024279	4.50823398840654	9.14649293879832e-05	0.00184360174544174	0.00140852425373308	7128/80149/1026/84919/11221/8651/4092/26524/5770/1032/10519/634/4067/5144/10253/1843/11213/2887/8660/10221/3458/1756	22	TNFAIP3, ZC3H12A, CDKN1A, PPP1R15B, DUSP10, SOCS1, SMAD7, LATS2, PTPN1, CDKN2D, CIB1, CEACAM1, LYN, PDE4D, SPRY2, DUSP1, IRAK3, GRB10, IRS2, TRIB1, IFNG, DMD
GO:0030888	regulation of B cell proliferation	10/659	67/18986	0.149253731343284	4.30004756188707	5.13110415101522	9.85656793957528e-05	0.00197050897012407	0.0015054822352391	57162/5618/1026/148022/4067/196/1141/23529/8660/2213	10	PELI1, PRLR, CDKN1A, TICAM1, LYN, AHR, CHRNB2, CLCF1, IRS2, FCGR2B
GO:0032922	circadian regulation of gene expression	10/659	67/18986	0.149253731343284	4.30004756188707	5.13110415101522	9.85656793957528e-05	0.00197050897012407	0.0015054822352391	5187/8204/8553/1453/5971/3398/196/5936/8864/10135	10	PER1, NRIP1, BHLHE40, CSNK1D, RELB, ID2, AHR, RBM4, PER2, NAMPT
GO:0007033	vacuole organization	21/659	240/18986	0.0875	2.5209028831563	4.49629829673166	0.0001017093926386	0.00201689313823426	0.00154092005467813	55647/57154/10043/5861/23130/25978/128866/7189/1509/83871/23710/56270/2055/57617/537/9296/5868/81631/643246/440400/8804	21	RAB20, SMURF1, TOM1, RAB1A, ATG2A, CHMP2B, CHMP4B, TRAF6, CTSD, RAB34, GABARAPL1, WDR45B, CLN8, VPS18, ATP6AP1, ATP6V1F, RAB5A, MAP1LC3B, MAP1LC3B2, RNASEK, CREG1
GO:0050670	regulation of lymphocyte proliferation	21/659	240/18986	0.0875	2.5209028831563	4.49629829673166	0.0001017093926386	0.00201689313823426	0.00154092005467813	57162/5618/1026/8767/3659/7189/148022/10385/3965/4067/196/1499/1141/912/64115/1051/23529/8660/6385/3600/2213	21	PELI1, PRLR, CDKN1A, RIPK2, IRF1, TRAF6, TICAM1, BTN2A2, LGALS9, LYN, AHR, CTNNB1, CHRNB2, CD1D, VSIR, CEBPB, CLCF1, IRS2, SDC4, IL15, FCGR2B
GO:0043299	leukocyte degranulation	11/659	81/18986	0.135802469135802	3.91251241124787	4.98108865393805	0.00010799775525413	0.00212438957925593	0.00162304806564545	8013/27342/164/9846/6813/3965/6348/634/4067/284021/2213	11	NR4A3, RABGEF1, AP1G1, GAB2, STXBP2, LGALS9, CCL3, CEACAM1, LYN, MILR1, FCGR2B
GO:1903556	negative regulation of tumor necrosis factor superfamily cytokine production	11/659	81/18986	0.135802469135802	3.91251241124787	4.98108865393805	0.00010799775525413	0.00212438957925593	0.00162304806564545	7128/80149/602/5914/3965/64127/2000/64115/11213/4057/671	11	TNFAIP3, ZC3H12A, BCL3, RARA, LGALS9, NOD2, ELF4, VSIR, IRAK3, LTF, BPI
GO:0022411	cellular component disassembly	32/659	450/18986	0.0711111111111111	2.04873377170798	4.26938989796461	0.000108702506120862	0.00212969949991994	0.00162710488109333	54541/1263/8775/1073/3306/10043/9711/2107/285590/10226/5341/1119/123/25978/128866/5756/63908/23710/4317/10519/2258/7124/10241/718/81631/643246/162989/822/143244/11213/64147/10211	32	DDIT4, PLK3, NAPA, CFL2, HSPA2, TOM1, RUBCN, ETF1, SH3PXD2B, PLIN3, PLEK, CHKA, PLIN2, CHMP2B, CHMP4B, TWF1, NAPB, GABARAPL1, MMP8, CIB1, FGF13, TNF, CALCOCO2, C3, MAP1LC3B, MAP1LC3B2, DEDD2, CAPG, EIF5AL1, IRAK3, KIF9, FLOT1
GO:0060760	positive regulation of response to cytokine stimulus	10/659	68/18986	0.147058823529412	4.23681156832991	5.07033414911097	0.000112019648782913	0.00218594517824187	0.00167007696130533	3091/8767/100130733/1435/7097/6868/4317/29110/3304/7852	10	HIF1A, RIPK2, LRRC70, CSF1, TLR2, ADAM17, MMP8, TBK1, HSPA1B, CXCR4
GO:0002526	acute inflammatory response	13/659	110/18986	0.118181818181818	3.40485584218513	4.79659139819894	0.000113611619309843	0.00220821314039529	0.00168708983561609	3557/133396/9536/2865/114548/2867/9180/9332/7124/718/1051/5008/2213	13	IL1RN, IL31RA, PTGES, FFAR3, NLRP3, FFAR2, OSMR, CD163, TNF, C3, CEBPB, OSM, FCGR2B
GO:0050777	negative regulation of immune response	19/659	207/18986	0.0917874396135266	2.64442538467741	4.5109231895807	0.000114873113510051	0.00222390715404043	0.00169908016862172	7128/80149/969/11221/4092/7525/79651/3965/10769/253943/7376/634/4067/5272/196/64127/3956/11213/2213	19	TNFAIP3, ZC3H12A, CD69, DUSP10, SMAD7, YES1, RHBDF2, LGALS9, PLK2, YTHDF3, NR1H2, CEACAM1, LYN, SERPINB9, AHR, NOD2, LGALS1, IRAK3, FCGR2B
GO:0009267	cellular response to starvation	18/659	190/18986	0.0947368421052632	2.72939861033464	4.54298712564369	0.000115518476626243	0.00222759645084779	0.00170189881643719	467/80149/83667/1026/7071/84879/7378/10226/1119/123/23710/56270/51256/2353/81631/643246/79567/5571	18	ATF3, ZC3H12A, SESN2, CDKN1A, KLF10, MFSD2A, UPP1, PLIN3, CHKA, PLIN2, GABARAPL1, WDR45B, TBC1D7, FOS, MAP1LC3B, MAP1LC3B2, RIPOR1, PRKAG1
GO:0031329	regulation of cellular catabolic process	33/659	472/18986	0.0699152542372881	2.01428075409583	4.23137360456398	0.000117470558179871	0.00225635605476473	0.00172387134914114	80149/3091/1263/83667/152503/8767/10475/84879/10043/8754/23130/9711/84749/1649/5127/4170/128866/5770/148022/90427/10769/4218/51429/3099/29116/7124/10241/64127/29110/8878/3162/8660/3458	33	ZC3H12A, HIF1A, PLK3, SESN2, SH3D19, RIPK2, TRIM38, MFSD2A, TOM1, ADAM9, ATG2A, RUBCN, USP30, DDIT3, CDK16, MCL1, CHMP4B, PTPN1, TICAM1, BMF, PLK2, RAB8A, SNX9, HK2, MYLIP, TNF, CALCOCO2, NOD2, TBK1, SQSTM1, HMOX1, IRS2, IFNG
GO:1900744	regulation of p38MAPK cascade	8/659	44/18986	0.181818181818182	5.23823975720789	5.33704987493693	0.000118391981117875	0.00226517157623185	0.00173060646740973	4616/80149/5187/7422/8877/11221/10912/1843	8	GADD45B, ZC3H12A, PER1, VEGFA, SPHK1, DUSP10, GADD45G, DUSP1
GO:0023061	signal release	34/659	493/18986	0.0689655172413793	1.9869185285961	4.21020648144875	0.000120951345768257	0.00230513498666506	0.00176113878437908	3557/3091/415116/9536/8775/135/2865/5208/5861/2864/5127/5581/2867/63908/6813/56729/6868/8676/10765/5025/51762/57617/4067/6804/7124/5868/5936/1141/8864/54972/5008/5608/8660/3458	34	IL1RN, HIF1A, PIM3, PTGES, NAPA, ADORA2A, FFAR3, PFKFB2, RAB1A, FFAR1, CDK16, PRKCE, FFAR2, NAPB, STXBP2, RETN, ADAM17, STX11, KDM5B, P2RX4, RAB8B, VPS18, LYN, STX1A, TNF, RAB5A, RBM4, CHRNB2, PER2, TMEM132A, OSM, MAP2K6, IRS2, IFNG
GO:0010803	regulation of tumor necrosis factor-mediated signaling pathway	10/659	69/18986	0.144927536231884	4.17540850212223	5.01072230593009	0.00012699396123748	0.00241091636488828	0.0018419564757211	7128/8877/9261/6868/84888/4317/3304/10010/114769/4671	10	TNFAIP3, SPHK1, MAPKAPK2, ADAM17, SPPL2A, MMP8, HSPA1B, TANK, CARD16, NAIP
GO:0071900	regulation of protein serine/threonine kinase activity	22/659	262/18986	0.083969465648855	2.41918706344334	4.3862490912813	0.000128186430953797	0.00242415883711081	0.00185207381443101	7128/1026/11221/8754/26524/7189/23533/5770/6868/29950/94056/1032/8812/10519/4067/7124/1843/11213/4057/171024/10221/3458	22	TNFAIP3, CDKN1A, DUSP10, ADAM9, LATS2, TRAF6, PIK3R5, PTPN1, ADAM17, SERTAD1, SYAP1, CDKN2D, CCNK, CIB1, LYN, TNF, DUSP1, IRAK3, LTF, SYNPO2, TRIB1, IFNG
GO:0048511	rhythmic process	24/659	299/18986	0.0802675585284281	2.31253393963693	4.33789126581435	0.000129499639260941	0.00243957397346188	0.00186385108329006	5187/4192/2069/7071/135/8204/4791/1390/8553/1453/5971/687/56729/3398/10765/4783/196/7124/5936/5806/1141/8864/5608/10135	24	PER1, MDK, EREG, KLF10, ADORA2A, NRIP1, NFKB2, CREM, BHLHE40, CSNK1D, RELB, KLF9, RETN, ID2, KDM5B, NFIL3, AHR, TNF, RBM4, PTX3, CHRNB2, PER2, MAP2K6, NAMPT
GO:0045591	positive regulation of regulatory T cell differentiation	6/659	24/18986	0.25	7.20257966616085	5.76551649416349	0.00013471090680988	0.00252802307109115	0.00193142679455181	11221/8651/10385/3965/64115/3458	6	DUSP10, SOCS1, BTN2A2, LGALS9, VSIR, IFNG
GO:0018105	peptidyl-serine phosphorylation	16/659	159/18986	0.10062893081761	2.8991515637377	4.56005356748657	0.000135561493397646	0.00253427555214378	0.00193620373253769	8767/4092/57600/9261/5581/22853/10769/253260/5144/25865/7124/10253/29110/5008/3458/1756	16	RIPK2, SMAD7, FNIP2, MAPKAPK2, PRKCE, LMTK2, PLK2, RICTOR, PDE4D, PRKD2, TNF, SPRY2, TBK1, OSM, IFNG, DMD
GO:0031398	positive regulation of protein ubiquitination	13/659	112/18986	0.116071428571429	3.34405484500325	4.71788252692677	0.000136656480646798	0.00254503209965025	0.0019444218078822	57162/8767/8877/7189/148022/51256/10616/64127/83932/8915/254170/7321/91947	13	PELI1, RIPK2, SPHK1, TRAF6, TICAM1, TBC1D7, RBCK1, NOD2, SPRTN, BCL10, FBXO33, UBE2D1, ARRDC4
GO:0002762	negative regulation of myeloid leukocyte differentiation	9/659	57/18986	0.157894736842105	4.54899768389106	5.0884044792939	0.000140303727255314	0.00260305930339595	0.0019887549856166	9935/5914/6348/634/4067/1499/2200/4057/10221	9	MAFB, RARA, CCL3, CEACAM1, LYN, CTNNB1, FBN1, LTF, TRIB1
GO:0051607	defense response to virus	25/659	320/18986	0.078125	2.25080614567527	4.27899405351953	0.000144632470919061	0.00265634800277778	0.00202946791383701	7128/54541/80149/10475/3659/3663/10379/57169/7189/7097/10488/4277/148022/7124/2634/29110/5970/3460/22978/10758/56829/10010/81622/3600/3458	25	TNFAIP3, DDIT4, ZC3H12A, TRIM38, IRF1, IRF5, IRF9, ZNFX1, TRAF6, TLR2, CREB3, MICB, TICAM1, TNF, GBP2, TBK1, RELA, IFNGR2, NT5C2, TRAF3IP2, ZC3HAV1, TANK, UNC93B1, IL15, IFNG
GO:0002698	negative regulation of immune effector process	14/659	128/18986	0.109375	3.15112860394537	4.63047839748349	0.000145537279827044	0.00265634800277778	0.00202946791383701	80149/969/11221/27342/4092/3965/634/5272/196/7124/64127/3956/11213/2213	14	ZC3H12A, CD69, DUSP10, RABGEF1, SMAD7, LGALS9, CEACAM1, SERPINB9, AHR, TNF, NOD2, LGALS1, IRAK3, FCGR2B
GO:0032479	regulation of type I interferon production	14/659	128/18986	0.109375	3.15112860394537	4.63047839748349	0.000145537279827044	0.00265634800277778	0.00202946791383701	8767/10475/3659/5966/3663/5971/7189/7097/148022/29110/56829/10010/10211/91947	14	RIPK2, TRIM38, IRF1, REL, IRF5, RELB, TRAF6, TLR2, TICAM1, TBK1, ZC3HAV1, TANK, FLOT1, ARRDC4
GO:0032606	type I interferon production	14/659	128/18986	0.109375	3.15112860394537	4.63047839748349	0.000145537279827044	0.00265634800277778	0.00202946791383701	8767/10475/3659/5966/3663/5971/7189/7097/148022/29110/56829/10010/10211/91947	14	RIPK2, TRIM38, IRF1, REL, IRF5, RELB, TRAF6, TLR2, TICAM1, TBK1, ZC3HAV1, TANK, FLOT1, ARRDC4
GO:0035966	response to topologically incorrect protein	16/659	160/18986	0.1	2.88103186646434	4.53084739946252	0.00014588763020564	0.00265634800277778	0.00202946791383701	467/23645/84919/3306/80311/1649/55122/5770/10488/30001/9616/23071/27348/57414/3337/4189	16	ATF3, PPP1R15A, PPP1R15B, HSPA2, KLHL15, DDIT3, AKIRIN2, PTPN1, CREB3, ERO1A, RNF7, ERP44, TOR1B, RHBDD2, DNAJB1, DNAJB9
GO:1905954	positive regulation of lipid localization	13/659	113/18986	0.115044247787611	3.31446143929526	4.67919365442801	0.000149615593547842	0.00271413769332345	0.0020736196298736	4792/80149/9536/10226/29923/123/56729/1066/10938/5025/7376/718/5608	13	NFKBIA, ZC3H12A, PTGES, PLIN3, HILPDA, PLIN2, RETN, CES1, EHD1, P2RX4, NR1H2, C3, MAP2K6
GO:0051770	positive regulation of nitric-oxide synthase biosynthetic process	5/659	16/18986	0.3125	9.00322458270106	6.07286529610254	0.000157603266510703	0.00284849003457352	0.00217626573099845	7097/64127/5608/3458/10135	5	TLR2, NOD2, MAP2K6, IFNG, NAMPT
GO:2001238	positive regulation of extrinsic apoptotic signaling pathway	9/659	58/18986	0.155172413793103	4.47056668934122	5.0195449227898	0.000161031515240937	0.00289975132959599	0.00221542970851986	467/6498/2923/50486/51330/7124/10616/8915/162989	9	ATF3, SKIL, PDIA3, G0S2, TNFRSF12A, TNF, RBCK1, BCL10, DEDD2
GO:0043300	regulation of leukocyte degranulation	8/659	46/18986	0.173913043478261	5.01049020254668	5.1640294022816	0.000163981291847216	0.00292065588170059	0.00223140092829417	27342/164/9846/6813/3965/634/4067/2213	8	RABGEF1, AP1G1, GAB2, STXBP2, LGALS9, CEACAM1, LYN, FCGR2B
GO:0097028	dendritic cell differentiation	8/659	46/18986	0.173913043478261	5.01049020254668	5.1640294022816	0.000163981291847216	0.00292065588170059	0.00223140092829417	5971/55509/7189/3965/4067/1051/10538/2213	8	RELB, BATF3, TRAF6, LGALS9, LYN, CEBPB, BATF, FCGR2B
GO:1903573	negative regulation of response to endoplasmic reticulum stress	8/659	46/18986	0.173913043478261	5.01049020254668	5.1640294022816	0.000163981291847216	0.00292065588170059	0.00223140092829417	23645/84919/5770/10488/7376/6449/2907/4189	8	PPP1R15A, PPP1R15B, PTPN1, CREB3, NR1H2, SGTA, GRINA, DNAJB9
GO:0032418	lysosome localization	11/659	85/18986	0.129411764705882	3.72839418013032	4.78053502447202	0.000167680360270722	0.00297571885726811	0.00227346941556986	8013/27342/9846/90809/6813/83871/3965/23207/4067/282991/284021	11	NR4A3, RABGEF1, GAB2, PIP4P1, STXBP2, RAB34, LGALS9, PLEKHM2, LYN, BLOC1S2, MILR1
GO:0045862	positive regulation of proteolysis	25/659	325/18986	0.0769230769230769	2.21617835881872	4.19347263468883	0.000183981851309418	0.00324624736227229	0.00248015503059853	1263/152503/8767/57154/8754/51667/1453/4092/90637/1509/3965/373509/23787/51429/4067/56616/7124/6449/8915/3304/64115/80758/10010/10221/3458	25	PLK3, SH3D19, RIPK2, SMURF1, ADAM9, NUB1, CSNK1D, SMAD7, ZFAND2A, CTSD, LGALS9, USP50, MTCH1, SNX9, LYN, DIABLO, TNF, SGTA, BCL10, HSPA1B, VSIR, PRR7, TANK, TRIB1, IFNG
GO:0038093	Fc receptor signaling pathway	9/659	59/18986	0.152542372881356	4.39479437257272	4.95223113715887	0.000184250054453184	0.00324624736227229	0.00248015503059853	8013/2204/2207/5581/7189/7525/26253/4067/2213	9	NR4A3, FCAR, FCER1G, PRKCE, TRAF6, YES1, CLEC4E, LYN, FCGR2B
GO:0150076	neuroinflammatory response	11/659	86/18986	0.127906976744186	3.68504075943113	4.73229189143878	0.000186352133775371	0.00325983125439918	0.00249053321643401	135/8877/7097/6348/9839/4317/4067/7124/3460/3459/3458	11	ADORA2A, SPHK1, TLR2, CCL3, ZEB2, MMP8, LYN, TNF, IFNGR2, IFNGR1, IFNG
GO:1990849	vacuolar localization	11/659	86/18986	0.127906976744186	3.68504075943113	4.73229189143878	0.000186352133775371	0.00325983125439918	0.00249053321643401	8013/27342/9846/90809/6813/83871/3965/23207/4067/282991/284021	11	NR4A3, RABGEF1, GAB2, PIP4P1, STXBP2, RAB34, LGALS9, PLEKHM2, LYN, BLOC1S2, MILR1
GO:0043616	keratinocyte proliferation	9/659	60/18986	0.15	4.32154779969651	4.88640018801232	0.00021018825585004	0.00366370845962099	0.00279909814402283	4192/374/2069/1026/64332/7538/687/116844/7421	9	MDK, AREG, EREG, CDKN1A, NFKBIZ, ZFP36, KLF9, LRG1, VDR
GO:2001237	negative regulation of extrinsic apoptotic signaling pathway	12/659	102/18986	0.117647058823529	3.38944925466393	4.588314937904	0.000215502241188182	0.00372795823247002	0.00284818540681071	7128/3383/9314/4000/85450/4170/7124/5598/2907/5970/3304/3162	12	TNFAIP3, ICAM1, KLF4, LMNA, ITPRIP, MCL1, TNF, MAPK7, GRINA, RELA, HSPA1B, HMOX1
GO:0034134	toll-like receptor 2 signaling pathway	5/659	17/18986	0.294117647058824	8.47362313665982	5.84568965255726	0.000216918761995499	0.00372795823247002	0.00284818540681071	7128/8767/7097/4067/64127	5	TNFAIP3, RIPK2, TLR2, LYN, NOD2
GO:0051044	positive regulation of membrane protein ectodomain proteolysis	5/659	17/18986	0.294117647058824	8.47362313665982	5.84568965255726	0.000216918761995499	0.00372795823247002	0.00284818540681071	152503/8754/51429/7124/3458	5	SH3D19, ADAM9, SNX9, TNF, IFNG
GO:0071243	cellular response to arsenic-containing substance	5/659	17/18986	0.294117647058824	8.47362313665982	5.84568965255726	0.000216918761995499	0.00372795823247002	0.00284818540681071	80149/10105/90637/9446/3162	5	ZC3H12A, PPIF, ZFAND2A, GSTO1, HMOX1
GO:0120163	negative regulation of cold-induced thermogenesis	8/659	48/18986	0.166666666666667	4.80171977744057	5.00075966288357	0.000223110129334866	0.00382095599119641	0.0029192363260414	3397/1649/7090/6868/7376/5608/3600/8809	8	ID1, DDIT3, TLE3, ADAM17, NR1H2, MAP2K6, IL15, IL18R1
GO:0062207	regulation of pattern recognition receptor signaling pathway	17/659	184/18986	0.0923913043478261	2.66182292010292	4.29530443056715	0.00023932017130278	0.00408428640780841	0.00312042255265499	7128/57162/4814/3659/285852/51296/121260/373509/4067/64127/2634/8878/3304/56829/11213/10211/4057	17	TNFAIP3, PELI1, NINJ1, IRF1, TREML4, SLC15A3, SLC15A4, USP50, LYN, NOD2, GBP2, SQSTM1, HSPA1B, ZC3HAV1, IRAK3, FLOT1, LTF
GO:0070432	regulation of nucleotide-binding oligomerization domain containing 2 signaling pathway	4/659	10/18986	0.4	11.5241274658574	6.31227748165536	0.00025554753877763	0.00429430035923374	0.00328087463778469	7128/51296/121260/3304	4	TNFAIP3, SLC15A3, SLC15A4, HSPA1B
GO:0046635	positive regulation of alpha-beta T cell activation	10/659	75/18986	0.133333333333333	3.84137582195245	4.67524509332949	0.000256934090793535	0.00429430035923374	0.00328087463778469	9308/84807/64332/8767/114548/8651/5914/3965/7704/3458	10	CD83, NFKBID, NFKBIZ, RIPK2, NLRP3, SOCS1, RARA, LGALS9, ZBTB16, IFNG
GO:0001774	microglial cell activation	8/659	49/18986	0.163265306122449	4.70372549626831	4.92247546030036	0.000258639976719876	0.00429430035923374	0.00328087463778469	8877/7097/6348/4317/7124/3460/3459/3458	8	SPHK1, TLR2, CCL3, MMP8, TNF, IFNGR2, IFNGR1, IFNG
GO:0002861	regulation of inflammatory response to antigenic stimulus	8/659	49/18986	0.163265306122449	4.70372549626831	4.92247546030036	0.000258639976719876	0.00429430035923374	0.00328087463778469	7525/79651/10769/4067/7124/64127/718/2213	8	YES1, RHBDF2, PLK2, LYN, TNF, NOD2, C3, FCGR2B
GO:0032620	interleukin-17 production	8/659	49/18986	0.163265306122449	4.70372549626831	4.92247546030036	0.000258639976719876	0.00429430035923374	0.00328087463778469	8877/10865/1649/64127/64115/5008/3600/3458	8	SPHK1, ARID5A, DDIT3, NOD2, VSIR, OSM, IL15, IFNG
GO:0032660	regulation of interleukin-17 production	8/659	49/18986	0.163265306122449	4.70372549626831	4.92247546030036	0.000258639976719876	0.00429430035923374	0.00328087463778469	8877/10865/1649/64127/64115/5008/3600/3458	8	SPHK1, ARID5A, DDIT3, NOD2, VSIR, OSM, IL15, IFNG
GO:0046636	negative regulation of alpha-beta T cell activation	8/659	49/18986	0.163265306122449	4.70372549626831	4.92247546030036	0.000258639976719876	0.00429430035923374	0.00328087463778469	80149/969/135/8651/4092/3965/3956/64115	8	ZC3H12A, CD69, ADORA2A, SOCS1, SMAD7, LGALS9, LGALS1, VSIR
GO:0061028	establishment of endothelial barrier	8/659	49/18986	0.163265306122449	4.70372549626831	4.92247546030036	0.000258639976719876	0.00429430035923374	0.00328087463778469	3383/7422/57826/91663/5138/5144/7124/9294	8	ICAM1, VEGFA, RAP2C, MYADM, PDE2A, PDE4D, TNF, S1PR2
GO:0031669	cellular response to nutrient levels	21/659	257/18986	0.0817120622568093	2.35415055236386	4.14456100161453	0.000262953212065664	0.0043511649753298	0.00332431959065944	467/80149/83667/1026/7071/84879/7378/10226/1119/123/23710/56270/51256/253260/2353/6722/81631/643246/7421/79567/5571	21	ATF3, ZC3H12A, SESN2, CDKN1A, KLF10, MFSD2A, UPP1, PLIN3, CHKA, PLIN2, GABARAPL1, WDR45B, TBC1D7, RICTOR, FOS, SRF, MAP1LC3B, MAP1LC3B2, VDR, RIPOR1, PRKAG1
GO:0032868	response to insulin	22/659	276/18986	0.0797101449275362	2.29647467616723	4.11418677270619	0.000268709350906493	0.00442631585412874	0.00338173537242433	83667/2865/8651/9021/7097/5770/1509/56729/4218/94056/10603/634/4067/2353/5936/6272/5970/79746/133/3638/2887/8660	22	SESN2, FFAR3, SOCS1, SOCS3, TLR2, PTPN1, CTSD, RETN, RAB8A, SYAP1, SH2B2, CEACAM1, LYN, FOS, RBM4, SORT1, RELA, ECHDC3, ADM, INSIG1, GRB10, IRS2
GO:0007162	negative regulation of cell adhesion	24/659	314/18986	0.0764331210191083	2.20206257309376	4.07285358720293	0.000270179220325633	0.00442631585412874	0.00338173537242433	3557/80149/4192/57162/969/7422/135/3659/9314/8651/4092/91663/5770/10385/3965/634/9306/5598/182/3956/1843/64115/1051/6385	24	IL1RN, ZC3H12A, MDK, PELI1, CD69, VEGFA, ADORA2A, IRF1, KLF4, SOCS1, SMAD7, MYADM, PTPN1, BTN2A2, LGALS9, CEACAM1, SOCS6, MAPK7, JAG1, LGALS1, DUSP1, VSIR, CEBPB, SDC4
GO:0002070	epithelial cell maturation	6/659	27/18986	0.222222222222222	6.40229303658742	5.32665568415227	0.000271109586818828	0.00442631585412874	0.00338173537242433	3091/1026/7422/137964/2034/3753	6	HIF1A, CDKN1A, VEGFA, GPAT4, EPAS1, KCNE1
GO:0032753	positive regulation of interleukin-4 production	6/659	27/18986	0.222222222222222	6.40229303658742	5.32665568415227	0.000271109586818828	0.00442631585412874	0.00338173537242433	2207/114548/5914/3965/1051/3556	6	FCER1G, NLRP3, RARA, LGALS9, CEBPB, IL1RAP
GO:0032984	protein-containing complex disassembly	21/659	258/18986	0.0813953488372093	2.34502593781981	4.12474524170573	0.00027717036607702	0.00451023406327323	0.00344584945411367	54541/8775/1073/10043/9711/2107/5341/25978/128866/5756/63908/23710/10519/2258/7124/10241/81631/643246/822/143244/11213	21	DDIT4, NAPA, CFL2, TOM1, RUBCN, ETF1, PLEK, CHMP2B, CHMP4B, TWF1, NAPB, GABARAPL1, CIB1, FGF13, TNF, CALCOCO2, MAP1LC3B, MAP1LC3B2, CAPG, EIF5AL1, IRAK3
GO:1902893	regulation of miRNA transcription	10/659	76/18986	0.131578947368421	3.79083140324255	4.62271321032729	0.000286822593640753	0.00465184458163049	0.00355404085183994	3091/7422/3725/9314/5914/7376/2353/7124/6722/5970	10	HIF1A, VEGFA, JUN, KLF4, RARA, NR1H2, FOS, TNF, SRF, RELA
GO:0046651	lymphocyte proliferation	23/659	297/18986	0.0774410774410774	2.23110211881077	4.05491345613414	0.000298501074067579	0.00481206719189926	0.0036764520141845	57162/5618/1026/64332/8767/3659/7189/148022/10385/3965/4067/196/1499/2000/1141/912/64115/1051/23529/8660/6385/3600/2213	23	PELI1, PRLR, CDKN1A, NFKBIZ, RIPK2, IRF1, TRAF6, TICAM1, BTN2A2, LGALS9, LYN, AHR, CTNNB1, ELF4, CHRNB2, CD1D, VSIR, CEBPB, CLCF1, IRS2, SDC4, IL15, FCGR2B
GO:0061082	myeloid leukocyte cytokine production	8/659	50/18986	0.16	4.60965098634294	4.84627897110014	0.000298666481489869	0.00481206719189926	0.0036764520141845	8013/8767/27342/9261/148022/64127/8915/11213	8	NR4A3, RIPK2, RABGEF1, MAPKAPK2, TICAM1, NOD2, BCL10, IRAK3
GO:0034113	heterotypic cell-cell adhesion	9/659	63/18986	0.142857142857143	4.11575980923477	4.69722722224881	0.000306822448591463	0.00492726673180651	0.00376446524501347	3557/4814/9314/91663/7124/5598/912/10211/4680	9	IL1RN, NINJ1, KLF4, MYADM, TNF, MAPK7, CD1D, FLOT1, CEACAM6
GO:0008630	intrinsic apoptotic signaling pathway in response to DNA damage	12/659	106/18986	0.113207547169811	3.26154550920491	4.42751037209522	0.000309591585753616	0.00493934718899418	0.0037736947963453	54541/8870/3090/1026/602/57600/6498/4170/1032/597/7124/51246	12	DDIT4, IER3, HIC1, CDKN1A, BCL3, FNIP2, SKIL, MCL1, CDKN2D, BCL2A1, TNF, SHISA5
GO:1901222	regulation of non-canonical NF-kappaB signal transduction	12/659	106/18986	0.113207547169811	3.26154550920491	4.42751037209522	0.000309591585753616	0.00493934718899418	0.0037736947963453	80149/8877/602/114548/222487/7097/3965/7124/10616/64127/5970/8809	12	ZC3H12A, SPHK1, BCL3, NLRP3, ADGRG3, TLR2, LGALS9, TNF, RBCK1, NOD2, RELA, IL18R1
GO:1903532	positive regulation of secretion by cell	23/659	298/18986	0.0771812080536913	2.22361519894899	4.03714083809428	0.00031317697031168	0.00496557269112617	0.00379373125807602	3091/9536/135/5208/8754/2864/5581/2867/164/9846/7097/56729/5025/51762/7376/6804/5868/1141/54972/5608/8660/6385/3458	23	HIF1A, PTGES, ADORA2A, PFKFB2, ADAM9, FFAR1, PRKCE, FFAR2, AP1G1, GAB2, TLR2, RETN, P2RX4, RAB8B, NR1H2, STX1A, RAB5A, CHRNB2, TMEM132A, MAP2K6, IRS2, SDC4, IFNG
GO:0018209	peptidyl-serine modification	16/659	171/18986	0.0935672514619883	2.6957023311947	4.22374683351842	0.000313262956626784	0.00496557269112617	0.00379373125807602	8767/4092/57600/9261/5581/22853/10769/253260/5144/25865/7124/10253/29110/5008/3458/1756	16	RIPK2, SMAD7, FNIP2, MAPKAPK2, PRKCE, LMTK2, PLK2, RICTOR, PDE4D, PRKD2, TNF, SPRY2, TBK1, OSM, IFNG, DMD
GO:0033135	regulation of peptidyl-serine phosphorylation	10/659	77/18986	0.12987012987013	3.74159982657706	4.57106570281053	0.000319562390350597	0.00503285076507146	0.00384513216346716	8767/4092/57600/5144/7124/10253/29110/5008/3458/1756	10	RIPK2, SMAD7, FNIP2, PDE4D, TNF, SPRY2, TBK1, OSM, IFNG, DMD
GO:0061614	miRNA transcription	10/659	77/18986	0.12987012987013	3.74159982657706	4.57106570281053	0.000319562390350597	0.00503285076507146	0.00384513216346716	3091/7422/3725/9314/5914/7376/2353/7124/6722/5970	10	HIF1A, VEGFA, JUN, KLF4, RARA, NR1H2, FOS, TNF, SRF, RELA
GO:0045860	positive regulation of protein kinase activity	20/659	243/18986	0.0823045267489712	2.37121964318053	4.07936840898985	0.000332441738212411	0.00521890908257817	0.00398728198159623	5618/2069/1026/8754/353514/7189/23533/5770/6868/3937/94056/51429/10519/9618/7124/9094/2200/4057/5571/3458	20	PRLR, EREG, CDKN1A, ADAM9, LILRA5, TRAF6, PIK3R5, PTPN1, ADAM17, LCP2, SYAP1, SNX9, CIB1, TRAF4, TNF, UNC119, FBN1, LTF, PRKAG1, IFNG
GO:0002675	positive regulation of acute inflammatory response	6/659	28/18986	0.214285714285714	6.17363971385216	5.19494861301273	0.000335006828593717	0.00522567976577078	0.00399245482953625	2865/2867/9180/7124/718/5008	6	FFAR3, FFAR2, OSMR, TNF, C3, OSM
GO:1902894	negative regulation of miRNA transcription	6/659	28/18986	0.214285714285714	6.17363971385216	5.19494861301273	0.000335006828593717	0.00522567976577078	0.00399245482953625	3091/7422/5914/7124/6722/5970	6	HIF1A, VEGFA, RARA, TNF, SRF, RELA
GO:0045639	positive regulation of myeloid cell differentiation	12/659	107/18986	0.11214953271028	3.23106377547403	4.38850602146018	0.000337917520199034	0.00524476627454046	0.00400703705185604	3091/7071/91/1435/7189/3398/2353/7124/182/3304/10221/3458	12	HIF1A, KLF10, ACVR1B, CSF1, TRAF6, ID2, FOS, TNF, JAG1, HSPA1B, TRIB1, IFNG
GO:0042100	B cell proliferation	11/659	92/18986	0.119565217391304	3.44471201425084	4.45719857593185	0.000339442815236694	0.00524476627454046	0.00400703705185604	57162/5618/1026/64332/148022/4067/196/1141/23529/8660/2213	11	PELI1, PRLR, CDKN1A, NFKBIZ, TICAM1, LYN, AHR, CHRNB2, CLCF1, IRS2, FCGR2B
GO:2000628	regulation of miRNA metabolic process	11/659	92/18986	0.119565217391304	3.44471201425084	4.45719857593185	0.000339442815236694	0.00524476627454046	0.00400703705185604	80149/3091/7422/3725/9314/5914/7376/2353/7124/6722/5970	11	ZC3H12A, HIF1A, VEGFA, JUN, KLF4, RARA, NR1H2, FOS, TNF, SRF, RELA
GO:0002709	regulation of T cell mediated immunity	12/659	108/18986	0.111111111111111	3.20114651829371	4.34995893505779	0.000368407147528867	0.00567439688237859	0.0043352777539395	10865/114548/4092/7189/4277/6398/634/196/64127/912/8809/2213	12	ARID5A, NLRP3, SMAD7, TRAF6, MICB, SECTM1, CEACAM1, AHR, NOD2, CD1D, IL18R1, FCGR2B
GO:0006887	exocytosis	26/659	360/18986	0.0722222222222222	2.08074523689091	3.92569992210544	0.000369716165313063	0.00567670776709525	0.00433704328555664	8013/8775/27342/5341/5127/56900/164/9846/63908/94120/6813/8676/3965/6348/4218/51762/57617/634/4067/6804/5868/7127/6385/284021/3458/2213	26	NR4A3, NAPA, RABGEF1, PLEK, CDK16, TMEM167B, AP1G1, GAB2, NAPB, SYTL3, STXBP2, STX11, LGALS9, CCL3, RAB8A, RAB8B, VPS18, CEACAM1, LYN, STX1A, RAB5A, TNFAIP2, SDC4, MILR1, IFNG, FCGR2B
GO:0032609	type II interferon production	13/659	124/18986	0.104838709677419	3.02043663419649	4.28020455541779	0.000377757498903322	0.00576403809853106	0.00440376425184886	80149/8767/602/10865/1649/5142/5914/3965/5144/7124/64127/64115/8809	13	ZC3H12A, RIPK2, BCL3, ARID5A, DDIT3, PDE4B, RARA, LGALS9, PDE4D, TNF, NOD2, VSIR, IL18R1
GO:0032649	regulation of type II interferon production	13/659	124/18986	0.104838709677419	3.02043663419649	4.28020455541779	0.000377757498903322	0.00576403809853106	0.00440376425184886	80149/8767/602/10865/1649/5142/5914/3965/5144/7124/64127/64115/8809	13	ZC3H12A, RIPK2, BCL3, ARID5A, DDIT3, PDE4B, RARA, LGALS9, PDE4D, TNF, NOD2, VSIR, IL18R1
GO:0002281	macrophage activation involved in immune response	5/659	19/18986	0.263157894736842	7.58166280648511	5.44271288730564	0.000384780796555107	0.00579694930306032	0.00442890863561485	5581/22904/148022/7124/3458	5	PRKCE, SBNO2, TICAM1, TNF, IFNG
GO:0060749	mammary gland alveolus development	5/659	19/18986	0.263157894736842	7.58166280648511	5.44271288730564	0.000384780796555107	0.00579694930306032	0.00442890863561485	5618/374/3091/7422/3398	5	PRLR, AREG, HIF1A, VEGFA, ID2
GO:0061377	mammary gland lobule development	5/659	19/18986	0.263157894736842	7.58166280648511	5.44271288730564	0.000384780796555107	0.00579694930306032	0.00442890863561485	5618/374/3091/7422/3398	5	PRLR, AREG, HIF1A, VEGFA, ID2
GO:0051047	positive regulation of secretion	24/659	322/18986	0.0745341614906832	2.14735294394858	3.93753951700176	0.000390317421398389	0.00579694930306032	0.00442890863561485	3091/9536/135/5208/8754/2864/5581/2867/164/9846/7097/56729/5025/51762/7376/6804/5868/5029/1141/54972/5608/8660/6385/3458	24	HIF1A, PTGES, ADORA2A, PFKFB2, ADAM9, FFAR1, PRKCE, FFAR2, AP1G1, GAB2, TLR2, RETN, P2RX4, RAB8B, NR1H2, STX1A, RAB5A, P2RY2, CHRNB2, TMEM132A, MAP2K6, IRS2, SDC4, IFNG
GO:0034115	negative regulation of heterotypic cell-cell adhesion	4/659	11/18986	0.363636363636364	10.4764795144158	5.96148968056693	0.000390566204575318	0.00579694930306032	0.00442890863561485	3557/9314/91663/5598	4	IL1RN, KLF4, MYADM, MAPK7
GO:0070587	regulation of cell-cell adhesion involved in gastrulation	4/659	11/18986	0.363636363636364	10.4764795144158	5.96148968056693	0.000390566204575318	0.00579694930306032	0.00442890863561485	3557/9314/91663/5598	4	IL1RN, KLF4, MYADM, MAPK7
GO:0097011	cellular response to granulocyte macrophage colony-stimulating factor stimulus	4/659	11/18986	0.363636363636364	10.4764795144158	5.96148968056693	0.000390566204575318	0.00579694930306032	0.00442890863561485	5618/2204/7538/5138	4	PRLR, FCAR, ZFP36, PDE2A
GO:0097012	response to granulocyte macrophage colony-stimulating factor	4/659	11/18986	0.363636363636364	10.4764795144158	5.96148968056693	0.000390566204575318	0.00579694930306032	0.00442890863561485	5618/2204/7538/5138	4	PRLR, FCAR, ZFP36, PDE2A
GO:1900222	negative regulation of amyloid-beta clearance	4/659	11/18986	0.363636363636364	10.4764795144158	5.96148968056693	0.000390566204575318	0.00579694930306032	0.00442890863561485	7124/6722/3459/3458	4	TNF, SRF, IFNGR1, IFNG
GO:0036230	granulocyte activation	8/659	52/18986	0.153846153846154	4.43235671763745	4.69975501928699	0.000393910162979892	0.00580176303159717	0.00443258635690785	2204/2207/6813/6348/7124/10758/3600/2213	8	FCAR, FCER1G, STXBP2, CCL3, TNF, TRAF3IP2, IL15, FCGR2B
GO:0032720	negative regulation of tumor necrosis factor production	10/659	79/18986	0.126582278481013	3.64687578033461	4.47031484561921	0.000394444077076737	0.00580176303159717	0.00443258635690785	7128/80149/602/5914/3965/64127/2000/64115/11213/671	10	TNFAIP3, ZC3H12A, BCL3, RARA, LGALS9, NOD2, ELF4, VSIR, IRAK3, BPI
GO:0046323	D-glucose import	10/659	79/18986	0.126582278481013	3.64687578033461	4.47031484561921	0.000394444077076737	0.00580176303159717	0.00443258635690785	83667/4205/6506/3099/7124/6272/144195/2887/6515/8660	10	SESN2, MEF2A, SLC1A2, HK2, TNF, SORT1, SLC2A14, GRB10, SLC2A3, IRS2
GO:0043433	negative regulation of DNA-binding transcription factor activity	15/659	158/18986	0.0949367088607595	2.73515683525096	4.15305327419669	0.000408961485453112	0.00599728549625552	0.00458196684773342	3397/7128/4792/4794/80149/3656/602/8553/222487/10488/3398/10616/11213/57413/10221	15	ID1, TNFAIP3, NFKBIA, NFKBIE, ZC3H12A, IRAK2, BCL3, BHLHE40, ADGRG3, CREB3, ID2, RBCK1, IRAK3, TMIGD3, TRIB1
GO:0010586	miRNA metabolic process	12/659	110/18986	0.109090909090909	3.14294385432473	4.2741963481427	0.00043640468816925	0.00630339317752758	0.00481583519505503	80149/3091/7422/3725/9314/5914/7376/64282/2353/7124/6722/5970	12	ZC3H12A, HIF1A, VEGFA, JUN, KLF4, RARA, NR1H2, TENT4B, FOS, TNF, SRF, RELA
GO:0002931	response to ischemia	9/659	66/18986	0.136363636363636	3.92867981790592	4.51945029379835	0.0004375568967659	0.00630339317752758	0.00481583519505503	10105/1435/5025/10519/3099/8878/5970/8864/5608	9	PPIF, CSF1, P2RX4, CIB1, HK2, SQSTM1, RELA, PER2, MAP2K6
GO:0032623	interleukin-2 production	9/659	66/18986	0.136363636363636	3.92867981790592	4.51945029379835	0.0004375568967659	0.00630339317752758	0.00481583519505503	7128/9308/8767/5142/7538/7189/5144/25865/64127	9	TNFAIP3, CD83, RIPK2, PDE4B, ZFP36, TRAF6, PDE4D, PRKD2, NOD2
GO:0032663	regulation of interleukin-2 production	9/659	66/18986	0.136363636363636	3.92867981790592	4.51945029379835	0.0004375568967659	0.00630339317752758	0.00481583519505503	7128/9308/8767/5142/7538/7189/5144/25865/64127	9	TNFAIP3, CD83, RIPK2, PDE4B, ZFP36, TRAF6, PDE4D, PRKD2, NOD2
GO:0045428	regulation of nitric oxide biosynthetic process	9/659	66/18986	0.136363636363636	3.92867981790592	4.51945029379835	0.0004375568967659	0.00630339317752758	0.00481583519505503	80149/9314/23564/148022/5025/2717/7124/5806/3458	9	ZC3H12A, KLF4, DDAH2, TICAM1, P2RX4, GLA, TNF, PTX3, IFNG
GO:1901224	positive regulation of non-canonical NF-kappaB signal transduction	9/659	66/18986	0.136363636363636	3.92867981790592	4.51945029379835	0.0004375568967659	0.00630339317752758	0.00481583519505503	8877/114548/7097/3965/7124/10616/64127/5970/8809	9	SPHK1, NLRP3, TLR2, LGALS9, TNF, RBCK1, NOD2, RELA, IL18R1
GO:0006986	response to unfolded protein	14/659	143/18986	0.0979020979020979	2.82059063849656	4.14388427057226	0.000462346591701683	0.00664097831716963	0.00507375253434013	467/23645/84919/3306/1649/5770/10488/30001/9616/23071/27348/57414/3337/4189	14	ATF3, PPP1R15A, PPP1R15B, HSPA2, DDIT3, PTPN1, CREB3, ERO1A, RNF7, ERP44, TOR1B, RHBDD2, DNAJB1, DNAJB9
GO:0097242	amyloid-beta clearance	7/659	41/18986	0.170731707317073	4.91883489396351	4.76325583440282	0.00047262421694999	0.00676717585660104	0.00517016831149486	8685/7124/5868/6722/718/3459/3458	7	MARCO, TNF, RAB5A, SRF, C3, IFNGR1, IFNG
GO:0045732	positive regulation of protein catabolic process	18/659	213/18986	0.0845070422535211	2.43467481673043	3.99281101385972	0.000473895736793417	0.00676717585660104	0.00517016831149486	7128/8870/1263/152503/25976/8754/51667/1453/4092/90637/10769/51429/29116/7124/6449/3304/10221/3458	18	TNFAIP3, IER3, PLK3, SH3D19, TIPARP, ADAM9, NUB1, CSNK1D, SMAD7, ZFAND2A, PLK2, SNX9, MYLIP, TNF, SGTA, HSPA1B, TRIB1, IFNG
GO:0031397	negative regulation of protein ubiquitination	10/659	81/18986	0.123456790123457	3.55682946477079	4.37278625417689	0.000483379335442766	0.00688253484011241	0.00525830335832018	7128/9683/4092/5581/9373/10625/10253/8878/3304/8864	10	TNFAIP3, N4BP1, SMAD7, PRKCE, PLAA, IVNS1ABP, SPRY2, SQSTM1, HSPA1B, PER2
GO:2000630	positive regulation of miRNA metabolic process	9/659	67/18986	0.134328358208955	3.87004280569837	4.46250797230606	0.000490158982219886	0.00695075477995586	0.00531042385565388	80149/3091/3725/9314/7376/2353/7124/6722/5970	9	ZC3H12A, HIF1A, JUN, KLF4, NR1H2, FOS, TNF, SRF, RELA
GO:0045672	positive regulation of osteoclast differentiation	6/659	30/18986	0.2	5.76206373292868	4.94976749037046	0.000497745375676683	0.00695075477995586	0.00531042385565388	7071/1435/7189/2353/7124/3458	6	KLF10, CSF1, TRAF6, FOS, TNF, IFNG
GO:2000629	negative regulation of miRNA metabolic process	6/659	30/18986	0.2	5.76206373292868	4.94976749037046	0.000497745375676683	0.00695075477995586	0.00531042385565388	3091/7422/5914/7124/6722/5970	6	HIF1A, VEGFA, RARA, TNF, SRF, RELA
GO:0002755	MyD88-dependent toll-like receptor signaling pathway	5/659	20/18986	0.25	7.20257966616085	5.26261735861039	0.000498482127793791	0.00695075477995586	0.00531042385565388	3656/3659/10318/7189/11213	5	IRAK2, IRF1, TNIP1, TRAF6, IRAK3
GO:0043116	negative regulation of vascular permeability	5/659	20/18986	0.25	7.20257966616085	5.26261735861039	0.000498482127793791	0.00695075477995586	0.00531042385565388	7422/135/5138/634/133	5	VEGFA, ADORA2A, PDE2A, CEACAM1, ADM
GO:0051767	nitric-oxide synthase biosynthetic process	5/659	20/18986	0.25	7.20257966616085	5.26261735861039	0.000498482127793791	0.00695075477995586	0.00531042385565388	7097/64127/5608/3458/10135	5	TLR2, NOD2, MAP2K6, IFNG, NAMPT
GO:0051769	regulation of nitric-oxide synthase biosynthetic process	5/659	20/18986	0.25	7.20257966616085	5.26261735861039	0.000498482127793791	0.00695075477995586	0.00531042385565388	7097/64127/5608/3458/10135	5	TLR2, NOD2, MAP2K6, IFNG, NAMPT
GO:0009166	nucleotide catabolic process	15/659	161/18986	0.093167701863354	2.68419117993572	4.06948219171422	0.00049952341415771	0.00695075477995586	0.00531042385565388	54541/8870/51733/5209/3091/5208/7378/5142/5138/5144/3099/22978/226/5571/3458	15	DDIT4, IER3, UPB1, PFKFB3, HIF1A, PFKFB2, UPP1, PDE4B, PDE2A, PDE4D, HK2, NT5C2, ALDOA, PRKAG1, IFNG
GO:0060326	cell chemotaxis	24/659	328/18986	0.0731707317073171	2.10807209741293	3.83861640100112	0.000509003183902152	0.00706259941856301	0.00539587391910587	4192/1839/7422/4814/2207/63916/1435/5142/2867/10488/6868/3965/6348/391/5025/4067/25865/58191/64127/54210/1843/414062/3680/7852	24	MDK, HBEGF, VEGFA, NINJ1, FCER1G, ELMO2, CSF1, PDE4B, FFAR2, CREB3, ADAM17, LGALS9, CCL3, RHOG, P2RX4, LYN, PRKD2, CXCL16, NOD2, TREM1, DUSP1, CCL3L3, ITGA9, CXCR4
GO:0043124	negative regulation of canonical NF-kappaB signal transduction	9/659	68/18986	0.132352941176471	3.81313041149692	4.40665478672734	0.000547841253422137	0.00755866608242712	0.00577487221917183	7128/4792/80149/5187/9314/84270/10318/7088/10010	9	TNFAIP3, NFKBIA, ZC3H12A, PER1, KLF4, CARD19, TNIP1, TLE1, TANK
GO:0080164	regulation of nitric oxide metabolic process	9/659	68/18986	0.132352941176471	3.81313041149692	4.40665478672734	0.000547841253422137	0.00755866608242712	0.00577487221917183	80149/9314/23564/148022/5025/2717/7124/5806/3458	9	ZC3H12A, KLF4, DDAH2, TICAM1, P2RX4, GLA, TNF, PTX3, IFNG
GO:0045429	positive regulation of nitric oxide biosynthetic process	7/659	42/18986	0.166666666666667	4.80171977744057	4.6770414937988	0.000550386593591612	0.00757245375115651	0.0057854060917155	9314/23564/148022/5025/7124/5806/3458	7	KLF4, DDAH2, TICAM1, P2RX4, TNF, PTX3, IFNG
GO:0009154	purine ribonucleotide catabolic process	13/659	129/18986	0.10077519379845	2.90336544682453	4.11323055898597	0.000553720588682702	0.00757576380829015	0.00578793499784477	54541/8870/5209/3091/5208/5142/5138/5144/3099/22978/226/5571/3458	13	DDIT4, IER3, PFKFB3, HIF1A, PFKFB2, PDE4B, PDE2A, PDE4D, HK2, NT5C2, ALDOA, PRKAG1, IFNG
GO:0043244	regulation of protein-containing complex disassembly	13/659	129/18986	0.10077519379845	2.90336544682453	4.11323055898597	0.000553720588682702	0.00757576380829015	0.00578793499784477	1073/10043/9711/2107/5341/5756/10519/2258/7124/10241/822/143244/11213	13	CFL2, TOM1, RUBCN, ETF1, PLEK, TWF1, CIB1, FGF13, TNF, CALCOCO2, CAPG, EIF5AL1, IRAK3
GO:0021700	developmental maturation	25/659	350/18986	0.0714285714285714	2.05787990461739	3.78788126194098	0.000559407565575483	0.00763225140999642	0.00583109190916535	2069/3091/1026/7422/137964/967/4929/1649/57549/56975/8578/9334/164/2034/23787/537/7704/9296/718/8854/1499/124925/3753/4057/3600	25	EREG, HIF1A, CDKN1A, VEGFA, GPAT4, CD63, NR4A2, DDIT3, IGSF9, FAM20C, SCARF1, B4GALT5, AP1G1, EPAS1, MTCH1, ATP6AP1, ZBTB16, ATP6V1F, C3, ALDH1A2, CTNNB1, SEZ6, KCNE1, LTF, IL15
GO:0070586	cell-cell adhesion involved in gastrulation	4/659	12/18986	0.333333333333333	9.60343955488113	5.65308616194815	0.000569808375402394	0.00775255950755813	0.00592300811273542	3557/9314/91663/5598	4	IL1RN, KLF4, MYADM, MAPK7
GO:0002431	Fc receptor mediated stimulatory signaling pathway	6/659	31/18986	0.193548387096774	5.57619070928582	4.83532183545081	0.000599278909095556	0.0081042789327892	0.00619172414219888	8013/2207/27342/5581/7525/4067	6	NR4A3, FCER1G, RABGEF1, PRKCE, YES1, LYN
GO:0019886	antigen processing and presentation of exogenous peptide antigen via MHC class II	6/659	31/18986	0.193548387096774	5.57619070928582	4.83532183545081	0.000599278909095556	0.0081042789327892	0.00619172414219888	2207/10437/7189/1509/81622/2213	6	FCER1G, IFI30, TRAF6, CTSD, UNC93B1, FCGR2B
GO:0043254	regulation of protein-containing complex assembly	29/659	433/18986	0.0669745958429561	1.92955944867127	3.71036268549773	0.000600623367211613	0.0081042789327892	0.00619172414219888	7422/8775/57600/23210/5341/5581/91663/5756/63908/148022/90427/373509/81873/23580/51429/57617/253260/7376/23500/55971/9168/6804/7124/2634/81857/3304/822/64147/3458	29	VEGFA, NAPA, FNIP2, JMJD6, PLEK, PRKCE, MYADM, TWF1, NAPB, TICAM1, BMF, USP50, ARPC5L, CDC42EP4, SNX9, VPS18, RICTOR, NR1H2, DAAM2, BAIAP2L1, TMSB10, STX1A, TNF, GBP2, MED25, HSPA1B, CAPG, KIF9, IFNG
GO:0035967	cellular response to topologically incorrect protein	12/659	114/18986	0.105263157894737	3.03266512259404	4.12773316920626	0.000604475756402396	0.00813385234851357	0.00621431843265043	467/23645/84919/80311/1649/55122/5770/10488/30001/9616/57414/4189	12	ATF3, PPP1R15A, PPP1R15B, KLHL15, DDIT3, AKIRIN2, PTPN1, CREB3, ERO1A, RNF7, RHBDD2, DNAJB9
GO:0001933	negative regulation of protein phosphorylation	19/659	236/18986	0.0805084745762712	2.31947480774671	3.86775348727499	0.000608397434577159	0.00816419351933952	0.00623749929321355	7128/80149/1026/84919/11221/8651/4092/26524/5770/10519/634/4067/5144/10253/1843/11213/10221/3458/1756	19	TNFAIP3, ZC3H12A, CDKN1A, PPP1R15B, DUSP10, SOCS1, SMAD7, LATS2, PTPN1, CIB1, CEACAM1, LYN, PDE4D, SPRY2, DUSP1, IRAK3, TRIB1, IFNG, DMD
GO:0030225	macrophage differentiation	9/659	69/18986	0.130434782608696	3.75786765191001	4.3518523525376	0.000610968347249835	0.00817629225363304	0.00624674280837839	133396/7422/8651/1435/7097/3398/3600/10221/3458	9	IL31RA, VEGFA, SOCS1, CSF1, TLR2, ID2, IL15, TRIB1, IFNG
GO:0032691	negative regulation of interleukin-1 beta production	7/659	43/18986	0.162790697674419	4.69005187563962	4.59350970088997	0.000637986939828769	0.00849146747630791	0.00648753881891096	7128/80149/114548/2864/2000/1992/114769	7	TNFAIP3, ZC3H12A, NLRP3, FFAR1, ELF4, SERPINB1, CARD16
GO:1904407	positive regulation of nitric oxide metabolic process	7/659	43/18986	0.162790697674419	4.69005187563962	4.59350970088997	0.000637986939828769	0.00849146747630791	0.00648753881891096	9314/23564/148022/5025/7124/5806/3458	7	KLF4, DDAH2, TICAM1, P2RX4, TNF, PTX3, IFNG
GO:0070227	lymphocyte apoptotic process	10/659	84/18986	0.119047619047619	3.42979984102898	4.23212592091291	0.000647488922327317	0.00859458195544498	0.0065663189812398	3091/64332/1831/602/3965/4067/25865/8915/10758/8660	10	HIF1A, NFKBIZ, TSC22D3, BCL3, LGALS9, LYN, PRKD2, BCL10, TRAF3IP2, IRS2
GO:0002448	mast cell mediated immunity	8/659	56/18986	0.142857142857143	4.11575980923477	4.42776941054567	0.000658412403252117	0.00869246348013173	0.00664110113083069	8013/27342/9846/6813/3965/4067/5272/284021	8	NR4A3, RABGEF1, GAB2, STXBP2, LGALS9, LYN, SERPINB9, MILR1
GO:1902895	positive regulation of miRNA transcription	8/659	56/18986	0.142857142857143	4.11575980923477	4.42776941054567	0.000658412403252117	0.00869246348013173	0.00664110113083069	3091/3725/9314/7376/2353/7124/6722/5970	8	HIF1A, JUN, KLF4, NR1H2, FOS, TNF, SRF, RELA
GO:0050854	regulation of antigen receptor-mediated signaling pathway	9/659	70/18986	0.128571428571429	3.70418382831129	4.29806418492271	0.000679920847242114	0.00895229115535449	0.00683961123923518	1997/10385/634/4067/25865/5970/8915/8525/2213	9	ELF1, BTN2A2, CEACAM1, LYN, PRKD2, RELA, BCL10, DGKZ, FCGR2B
GO:0002065	columnar/cuboidal epithelial cell differentiation	13/659	132/18986	0.0984848484848485	2.83737986848761	4.01685806236334	0.000689338559362392	0.00905195781168096	0.00691575724152195	133396/3091/1026/688/9314/137964/56975/5914/182/5936/56913/1499/1051	13	IL31RA, HIF1A, CDKN1A, KLF5, KLF4, GPAT4, FAM20C, RARA, JAG1, RBM4, C1GALT1, CTNNB1, CEBPB
GO:0002520	immune system development	17/659	202/18986	0.0841584158415842	2.42463077870761	3.85999094569205	0.000705658731047837	0.00924148787345536	0.00706055949584874	7128/64332/602/4791/9935/6868/121260/3965/4067/6722/7158/1499/10758/23529/11213/3600/10538	17	TNFAIP3, NFKBIZ, BCL3, NFKB2, MAFB, ADAM17, SLC15A4, LGALS9, LYN, SRF, TP53BP1, CTNNB1, TRAF3IP2, CLCF1, IRAK3, IL15, BATF
GO:0002437	inflammatory response to antigenic stimulus	10/659	85/18986	0.117647058823529	3.38944925466393	4.18665526202444	0.000711463397268195	0.00926794606335006	0.0070807737326104	3557/133396/7525/79651/10769/4067/7124/64127/718/2213	10	IL1RN, IL31RA, YES1, RHBDF2, PLK2, LYN, TNF, NOD2, C3, FCGR2B
GO:0030968	endoplasmic reticulum unfolded protein response	10/659	85/18986	0.117647058823529	3.38944925466393	4.18665526202444	0.000711463397268195	0.00926794606335006	0.0070807737326104	467/23645/84919/1649/5770/10488/30001/9616/57414/4189	10	ATF3, PPP1R15A, PPP1R15B, DDIT3, PTPN1, CREB3, ERO1A, RNF7, RHBDD2, DNAJB9
GO:0033674	positive regulation of kinase activity	20/659	258/18986	0.0775193798449612	2.23335803601887	3.78229708984979	0.000713478315373284	0.00926954055357652	0.00708199193397187	5618/2069/1026/8754/353514/7189/23533/5770/6868/3937/94056/51429/10519/9618/7124/9094/2200/4057/5571/3458	20	PRLR, EREG, CDKN1A, ADAM9, LILRA5, TRAF6, PIK3R5, PTPN1, ADAM17, LCP2, SYAP1, SNX9, CIB1, TRAF4, TNF, UNC119, FBN1, LTF, PRKAG1, IFNG
GO:2000116	regulation of cysteine-type endopeptidase activity	15/659	167/18986	0.0898203592814371	2.58775317347096	3.90791646736032	0.000732875000881752	0.00949635384740428	0.00725527883078426	7422/8767/5329/1509/3965/373509/1032/23787/56616/7124/8915/80758/114769/4057/4671	15	VEGFA, RIPK2, PLAUR, CTSD, LGALS9, USP50, CDKN2D, MTCH1, DIABLO, TNF, BCL10, PRR7, CARD16, LTF, NAIP
GO:0042119	neutrophil activation	7/659	44/18986	0.159090909090909	4.5834597875569	4.51251102028771	0.000736288688774072	0.00951541424172929	0.00726984110149097	2204/2207/6813/7124/10758/3600/2213	7	FCAR, FCER1G, STXBP2, TNF, TRAF3IP2, IL15, FCGR2B
GO:0002886	regulation of myeloid leukocyte mediated immunity	8/659	57/18986	0.140350877192982	4.04355349679206	4.36371973877081	0.00074300157484343	0.00955176302777722	0.00729761182088243	27342/9846/6813/148022/3965/4067/718/2213	8	RABGEF1, GAB2, STXBP2, TICAM1, LGALS9, LYN, C3, FCGR2B
GO:0043331	response to dsRNA	8/659	57/18986	0.140350877192982	4.04355349679206	4.36371973877081	0.00074300157484343	0.00955176302777722	0.00729761182088243	4792/57162/8767/6520/148022/64127/11213/10211	8	NFKBIA, PELI1, RIPK2, SLC3A2, TICAM1, NOD2, IRAK3, FLOT1
GO:0030595	leukocyte chemotaxis	19/659	240/18986	0.0791666666666667	2.28081689428427	3.78652370507977	0.000745942999293267	0.00956447332601682	0.00730732257505529	4192/7422/4814/2207/1435/5142/2867/10488/6868/3965/6348/4067/58191/64127/54210/1843/414062/3680/7852	19	MDK, VEGFA, NINJ1, FCER1G, CSF1, PDE4B, FFAR2, CREB3, ADAM17, LGALS9, CCL3, LYN, CXCL16, NOD2, TREM1, DUSP1, CCL3L3, ITGA9, CXCR4
GO:0120162	positive regulation of cold-induced thermogenesis	11/659	101/18986	0.108910891089109	3.1377574783275	4.08472614151561	0.00075809187668588	0.00969486687208209	0.00740694412977409	5618/7422/10912/2034/50486/8864/55818/1051/2887/7852/3934	11	PRLR, VEGFA, GADD45G, EPAS1, G0S2, PER2, KDM3A, CEBPB, GRB10, CXCR4, LCN2
GO:0050673	epithelial cell proliferation	31/659	482/18986	0.0643153526970954	1.85294580623225	3.59678489372265	0.000774919414432278	0.00986179575026097	0.00753447892634539	7128/4192/8013/374/2069/3091/1026/64332/7422/11221/7538/687/6868/3398/9839/10765/253260/634/25865/7124/64127/182/8854/116844/1499/7421/1296/1051/1992/3162/8660	31	TNFAIP3, MDK, NR4A3, AREG, EREG, HIF1A, CDKN1A, NFKBIZ, VEGFA, DUSP10, ZFP36, KLF9, ADAM17, ID2, ZEB2, KDM5B, RICTOR, CEACAM1, PRKD2, TNF, NOD2, JAG1, ALDH1A2, LRG1, CTNNB1, VDR, COL8A2, CEBPB, SERPINB1, HMOX1, IRS2
GO:0070482	response to oxygen levels	25/659	358/18986	0.0698324022346369	2.01189376149744	3.6651827610022	0.00077517177702133	0.00986179575026097	0.00753447892634539	5328/54541/3091/1263/1026/3778/7422/4929/4000/5581/29923/7097/5770/6868/2034/9839/30001/537/3099/2353/7124/6722/133/1141/7852	25	PLAU, DDIT4, HIF1A, PLK3, CDKN1A, KCNMA1, VEGFA, NR4A2, LMNA, PRKCE, HILPDA, TLR2, PTPN1, ADAM17, EPAS1, ZEB2, ERO1A, ATP6AP1, HK2, FOS, TNF, SRF, ADM, CHRNB2, CXCR4
GO:0050871	positive regulation of B cell activation	10/659	86/18986	0.116279069767442	3.3500370540283	4.14185939498176	0.000780556984569883	0.00990458059695152	0.0075671668397762	57162/5618/1026/55122/148022/64127/7158/1141/23529/8660	10	PELI1, PRLR, CDKN1A, AKIRIN2, TICAM1, NOD2, TP53BP1, CHRNB2, CLCF1, IRS2
GO:0043301	negative regulation of leukocyte degranulation	4/659	13/18986	0.307692307692308	8.86471343527489	5.37884331922332	0.000800547796180386	0.0101058842930194	0.00772096423065999	27342/3965/634/2213	4	RABGEF1, LGALS9, CEACAM1, FCGR2B
GO:0061795	Golgi lumen acidification	4/659	13/18986	0.307692307692308	8.86471343527489	5.37884331922332	0.000800547796180386	0.0101058842930194	0.00772096423065999	23315/537/9296/440400	4	SLC9A8, ATP6AP1, ATP6V1F, RNASEK
GO:0050691	regulation of defense response to virus by host	7/659	45/18986	0.155555555555556	4.4816051256112	4.43390757523622	0.000846193877857122	0.0106546468219645	0.00814022252951447	7128/80149/10488/4277/22978/10758/3600	7	TNFAIP3, ZC3H12A, CREB3, MICB, NT5C2, TRAF3IP2, IL15
GO:1905952	regulation of lipid localization	16/659	188/18986	0.0851063829787234	2.4519420140122	3.79380227359277	0.00088842496166888	0.0111577063134722	0.00852456339738966	4792/80149/9536/10226/29923/123/56729/1066/10938/10765/5025/7376/7124/718/5608/8660	16	NFKBIA, ZC3H12A, PTGES, PLIN3, HILPDA, PLIN2, RETN, CES1, EHD1, KDM5B, P2RX4, NR1H2, TNF, C3, MAP2K6, IRS2
GO:0042060	wound healing	29/659	444/18986	0.0653153153153153	1.8817550479159	3.56503230329814	0.000891179260267191	0.011163672677209	0.00852912173980311	5328/7128/2069/3091/1026/1839/7422/135/2207/5329/5341/5581/10461/25978/128866/221037/6868/2923/2717/634/51330/4067/7124/6722/116844/8525/3162/6385/7852	29	PLAU, TNFAIP3, EREG, HIF1A, CDKN1A, HBEGF, VEGFA, ADORA2A, FCER1G, PLAUR, PLEK, PRKCE, MERTK, CHMP2B, CHMP4B, JMJD1C, ADAM17, PDIA3, GLA, CEACAM1, TNFRSF12A, LYN, TNF, SRF, LRG1, DGKZ, HMOX1, SDC4, CXCR4
GO:2001235	positive regulation of apoptotic signaling pathway	14/659	153/18986	0.0915032679738562	2.63623830918306	3.85331787294379	0.000907552048562411	0.0113397702394354	0.00866366147325288	467/135/1649/6498/4170/2923/50486/51330/7124/10616/8915/5326/9774/162989	14	ATF3, ADORA2A, DDIT3, SKIL, MCL1, PDIA3, G0S2, TNFRSF12A, TNF, RBCK1, BCL10, PLAGL2, BCLAF1, DEDD2
GO:0002708	positive regulation of lymphocyte mediated immunity	13/659	136/18986	0.0955882352941176	2.75392751941444	3.8924920776049	0.000912779590286488	0.01137606726011	0.00869139264354752	10865/114548/164/7189/4277/6398/7124/64127/718/7158/912/23529/8809	13	ARID5A, NLRP3, AP1G1, TRAF6, MICB, SECTM1, TNF, NOD2, C3, TP53BP1, CD1D, CLCF1, IL18R1
GO:0001764	neuron migration	16/659	189/18986	0.0846560846560847	2.43896877584283	3.76999105510426	0.000940212452110964	0.011658634406176	0.00890727586210387	54541/4192/221692/7422/23380/4929/653464/84628/323/9373/9616/2258/6722/84623/1499/7852	16	DDIT4, MDK, PHACTR1, VEGFA, SRGAP2, NR4A2, SRGAP2C, NTNG2, APBB2, PLAA, RNF7, FGF13, SRF, KIRREL3, CTNNB1, CXCR4
GO:2001242	regulation of intrinsic apoptotic signaling pathway	16/659	189/18986	0.0846560846560847	2.43896877584283	3.76999105510426	0.000940212452110964	0.011658634406176	0.00890727586210387	3091/5329/1649/10105/6498/4170/5770/10488/1032/10625/5598/2907/1499/5326/9774/2213	16	HIF1A, PLAUR, DDIT3, PPIF, SKIL, MCL1, PTPN1, CREB3, CDKN2D, IVNS1ABP, MAPK7, GRINA, CTNNB1, PLAGL2, BCLAF1, FCGR2B
GO:0050900	leukocyte migration	27/659	404/18986	0.0668316831683168	1.92544208897369	3.56529951472224	0.000944091419882966	0.0116771711479464	0.00892143805870267	3383/4192/969/7422/4814/2207/27342/1435/5142/2867/2526/10488/6868/7525/3965/6348/5025/4067/7124/58191/64127/54210/1843/414062/3680/3162/7852	27	ICAM1, MDK, CD69, VEGFA, NINJ1, FCER1G, RABGEF1, CSF1, PDE4B, FFAR2, FUT4, CREB3, ADAM17, YES1, LGALS9, CCL3, P2RX4, LYN, TNF, CXCL16, NOD2, TREM1, DUSP1, CCL3L3, ITGA9, HMOX1, CXCR4
GO:0030890	positive regulation of B cell proliferation	7/659	46/18986	0.152173913043478	4.38417892722834	4.35757191769017	0.000968642290730694	0.0119506547607026	0.00913038139612255	57162/5618/1026/148022/1141/23529/8660	7	PELI1, PRLR, CDKN1A, TICAM1, CHRNB2, CLCF1, IRS2
GO:0051347	positive regulation of transferase activity	22/659	304/18986	0.0723684210526316	2.0849572717834	3.61609691101794	0.000989882101347064	0.0121820164130601	0.00930714326974032	5618/2069/1026/8754/353514/7189/23533/5770/6868/3937/94056/51429/10519/9618/7124/10616/9094/2200/4057/91947/5571/3458	22	PRLR, EREG, CDKN1A, ADAM9, LILRA5, TRAF6, PIK3R5, PTPN1, ADAM17, LCP2, SYAP1, SNX9, CIB1, TRAF4, TNF, RBCK1, UNC119, FBN1, LTF, ARRDC4, PRKAG1, IFNG
GO:0030856	regulation of epithelial cell differentiation	15/659	172/18986	0.0872093023255814	2.51252779052123	3.77858620458843	0.000992620017125368	0.0121850948468172	0.00930949521403689	5618/23764/7422/7538/8643/634/4097/7124/10253/182/1499/7421/9294/1051/3458	15	PRLR, MAFF, VEGFA, ZFP36, PTCH2, CEACAM1, MAFG, TNF, SPRY2, JAG1, CTNNB1, VDR, S1PR2, CEBPB, IFNG
GO:0002862	negative regulation of inflammatory response to antigenic stimulus	6/659	34/18986	0.176470588235294	5.08417388199589	4.51979228483104	0.00100214615957667	0.0122712797240163	0.00937534104551328	7525/79651/10769/4067/64127/2213	6	YES1, RHBDF2, PLK2, LYN, NOD2, FCGR2B
GO:0046209	nitric oxide metabolic process	10/659	89/18986	0.112359550561798	3.23711445670151	4.01133649018177	0.00102167739827529	0.0124792416377865	0.00953422535993872	80149/9314/7097/23564/148022/5025/2717/7124/5806/3458	10	ZC3H12A, KLF4, TLR2, DDAH2, TICAM1, P2RX4, GLA, TNF, PTX3, IFNG
GO:0006195	purine nucleotide catabolic process	13/659	138/18986	0.0942028985507246	2.71401552637945	3.83198655303206	0.0010454934919686	0.012738375929508	0.00973220571863938	54541/8870/5209/3091/5208/5142/5138/5144/3099/22978/226/5571/3458	13	DDIT4, IER3, PFKFB3, HIF1A, PFKFB2, PDE4B, PDE2A, PDE4D, HK2, NT5C2, ALDOA, PRKAG1, IFNG
GO:0002467	germinal center formation	4/659	14/18986	0.285714285714286	8.23151961846954	5.13262277481838	0.00109015355819771	0.0131386348433533	0.0100380062470441	7128/602/4791/6868	4	TNFAIP3, BCL3, NFKB2, ADAM17
GO:0019852	L-ascorbic acid metabolic process	4/659	14/18986	0.285714285714286	8.23151961846954	5.13262277481838	0.00109015355819771	0.0131386348433533	0.0100380062470441	30001/9962/9446/6515	4	ERO1A, SLC23A2, GSTO1, SLC2A3
GO:0031665	negative regulation of lipopolysaccharide-mediated signaling pathway	4/659	14/18986	0.285714285714286	8.23151961846954	5.13262277481838	0.00109015355819771	0.0131386348433533	0.0100380062470441	7128/114769/4057/10221	4	TNFAIP3, CARD16, LTF, TRIB1
GO:2000320	negative regulation of T-helper 17 cell differentiation	4/659	14/18986	0.285714285714286	8.23151961846954	5.13262277481838	0.00109015355819771	0.0131386348433533	0.0100380062470441	80149/969/4092/3956	4	ZC3H12A, CD69, SMAD7, LGALS1
GO:0001558	regulation of cell growth	27/659	408/18986	0.0661764705882353	1.90656520574846	3.51020085015505	0.0010917567131982	0.0131386348433533	0.0100380062470441	83667/1026/1839/7422/8877/84879/91/57154/123879/4092/29946/64061/10488/6868/9373/8643/1032/253260/10519/634/2258/6722/9962/58191/9792/3304/7852	27	SESN2, CDKN1A, HBEGF, VEGFA, SPHK1, MFSD2A, ACVR1B, SMURF1, DCUN1D3, SMAD7, SERTAD3, TSPYL2, CREB3, ADAM17, PLAA, PTCH2, CDKN2D, RICTOR, CIB1, CEACAM1, FGF13, SRF, SLC23A2, CXCL16, SERTAD2, HSPA1B, CXCR4
GO:0052548	regulation of endopeptidase activity	19/659	248/18986	0.0766129032258065	2.20724215575897	3.6287824576257	0.0011027498517835	0.0132110307672957	0.0100933172245892	7422/8767/5329/1509/3965/373509/1032/23787/4067/5272/56616/7124/8915/64115/1992/80758/114769/4057/4671	19	VEGFA, RIPK2, PLAUR, CTSD, LGALS9, USP50, CDKN2D, MTCH1, LYN, SERPINB9, DIABLO, TNF, BCL10, VSIR, SERPINB1, PRR7, CARD16, LTF, NAIP
GO:0045055	regulated exocytosis	18/659	229/18986	0.0786026200873362	2.26456653259206	3.65073285140392	0.00110316692197304	0.0132110307672957	0.0100933172245892	8013/8775/27342/5341/164/9846/63908/6813/8676/3965/6348/57617/634/4067/6804/5868/284021/2213	18	NR4A3, NAPA, RABGEF1, PLEK, AP1G1, GAB2, NAPB, STXBP2, STX11, LGALS9, CCL3, VPS18, CEACAM1, LYN, STX1A, RAB5A, MILR1, FCGR2B
GO:0001961	positive regulation of cytokine-mediated signaling pathway	8/659	61/18986	0.131147540983607	3.77840244782209	4.12139694134239	0.00117286019666345	0.0138614339992359	0.0105902297107915	3091/8767/1435/6868/4317/29110/3304/7852	8	HIF1A, RIPK2, CSF1, ADAM17, MMP8, TBK1, HSPA1B, CXCR4
GO:0070228	regulation of lymphocyte apoptotic process	8/659	61/18986	0.131147540983607	3.77840244782209	4.12139694134239	0.00117286019666345	0.0138614339992359	0.0105902297107915	3091/1831/602/3965/4067/25865/8915/8660	8	HIF1A, TSC22D3, BCL3, LGALS9, LYN, PRKD2, BCL10, IRS2
GO:0002495	antigen processing and presentation of peptide antigen via MHC class II	6/659	35/18986	0.171428571428571	4.93891177108173	4.42279212356159	0.00117445796441056	0.0138614339992359	0.0105902297107915	2207/10437/7189/1509/81622/2213	6	FCER1G, IFI30, TRAF6, CTSD, UNC93B1, FCGR2B
GO:0032743	positive regulation of interleukin-2 production	6/659	35/18986	0.171428571428571	4.93891177108173	4.42279212356159	0.00117445796441056	0.0138614339992359	0.0105902297107915	9308/8767/5142/7189/5144/25865	6	CD83, RIPK2, PDE4B, TRAF6, PDE4D, PRKD2
GO:0038094	Fc-gamma receptor signaling pathway	6/659	35/18986	0.171428571428571	4.93891177108173	4.42279212356159	0.00117445796441056	0.0138614339992359	0.0105902297107915	2207/5581/7525/26253/4067/2213	6	FCER1G, PRKCE, YES1, CLEC4E, LYN, FCGR2B
GO:0061081	positive regulation of myeloid leukocyte cytokine production involved in immune response	6/659	35/18986	0.171428571428571	4.93891177108173	4.42279212356159	0.00117445796441056	0.0138614339992359	0.0105902297107915	8013/8767/9261/148022/64127/8915	6	NR4A3, RIPK2, MAPKAPK2, TICAM1, NOD2, BCL10
GO:0051591	response to cAMP	10/659	91/18986	0.10989010989011	3.16596908402675	3.92737001100777	0.00121394622562155	0.0142410875788226	0.0108802876238882	5187/374/2354/5138/200186/5144/2353/196/5970/3753	10	PER1, AREG, FOSB, PDE2A, CRTC2, PDE4D, FOS, AHR, RELA, KCNE1
GO:2001057	reactive nitrogen species metabolic process	10/659	91/18986	0.10989010989011	3.16596908402675	3.92737001100777	0.00121394622562155	0.0142410875788226	0.0108802876238882	80149/9314/7097/23564/148022/5025/2717/7124/5806/3458	10	ZC3H12A, KLF4, TLR2, DDAH2, TICAM1, P2RX4, GLA, TNF, PTX3, IFNG
GO:0072574	hepatocyte proliferation	5/659	24/18986	0.208333333333333	6.00214972180071	4.64967453536443	0.00121825555237376	0.0142410875788226	0.0108802876238882	7128/4192/634/7124/1051	5	TNFAIP3, MDK, CEACAM1, TNF, CEBPB
GO:0072575	epithelial cell proliferation involved in liver morphogenesis	5/659	24/18986	0.208333333333333	6.00214972180071	4.64967453536443	0.00121825555237376	0.0142410875788226	0.0108802876238882	7128/4192/634/7124/1051	5	TNFAIP3, MDK, CEACAM1, TNF, CEBPB
GO:0002705	positive regulation of leukocyte mediated immunity	14/659	158/18986	0.0886075949367089	2.55281304623422	3.71661810325387	0.00124028820548224	0.0144641229296476	0.0110506881465899	10865/114548/164/7189/4277/148022/6398/7124/64127/718/7158/912/23529/8809	14	ARID5A, NLRP3, AP1G1, TRAF6, MICB, TICAM1, SECTM1, TNF, NOD2, C3, TP53BP1, CD1D, CLCF1, IL18R1
GO:0002823	negative regulation of adaptive immune response based on somatic recombination of immune receptors built from immunoglobulin superfamily domains	8/659	62/18986	0.129032258064516	3.71746047285721	4.06401150640658	0.00130643803172175	0.0151633494771875	0.0115849019774777	80149/969/4092/634/196/64127/3956/2213	8	ZC3H12A, CD69, SMAD7, CEACAM1, AHR, NOD2, LGALS1, FCGR2B
GO:0045620	negative regulation of lymphocyte differentiation	8/659	62/18986	0.129032258064516	3.71746047285721	4.06401150640658	0.00130643803172175	0.0151633494771875	0.0115849019774777	80149/4192/969/3659/8651/4092/3398/3956	8	ZC3H12A, MDK, CD69, IRF1, SOCS1, SMAD7, ID2, LGALS1
GO:0036293	response to decreased oxygen levels	23/659	331/18986	0.0694864048338369	2.00192546612326	3.48701731258682	0.0013208900896816	0.0152527968638657	0.0116532403883524	5328/54541/3091/1263/3778/7422/4929/4000/5581/29923/7097/5770/6868/2034/9839/30001/3099/2353/7124/6722/133/1141/7852	23	PLAU, DDIT4, HIF1A, PLK3, KCNMA1, VEGFA, NR4A2, LMNA, PRKCE, HILPDA, TLR2, PTPN1, ADAM17, EPAS1, ZEB2, ERO1A, HK2, FOS, TNF, SRF, ADM, CHRNB2, CXCR4
GO:0051345	positive regulation of hydrolase activity	23/659	331/18986	0.0694864048338369	2.00192546612326	3.48701731258682	0.0013208900896816	0.0152527968638657	0.0116532403883524	8767/23380/5996/5341/55803/1509/10488/9373/3965/391/373509/51256/23787/51429/7376/4067/56616/7124/8915/64115/80758/10010/3458	23	RIPK2, SRGAP2, RGS1, PLEK, ADAP2, CTSD, CREB3, PLAA, LGALS9, RHOG, USP50, TBC1D7, MTCH1, SNX9, NR1H2, LYN, DIABLO, TNF, BCL10, VSIR, PRR7, TANK, IFNG
GO:0060761	negative regulation of response to cytokine stimulus	11/659	108/18986	0.101851851851852	2.9343843084359	3.82277701024605	0.00132348686548447	0.0152527968638657	0.0116532403883524	3557/9314/27342/253943/7376/5598/7850/11213/10010/114769/4671	11	IL1RN, KLF4, RABGEF1, YTHDF3, NR1H2, MAPK7, IL1R2, IRAK3, TANK, CARD16, NAIP
GO:0045669	positive regulation of osteoblast differentiation	9/659	77/18986	0.116883116883117	3.36743984391936	3.94722926705098	0.00136102865663962	0.0155527005447376	0.0118823688372358	7422/55603/56975/3727/338773/182/1499/1051/4057	9	VEGFA, TENT5A, FAM20C, JUND, TMEM119, JAG1, CTNNB1, CEBPB, LTF
GO:0030278	regulation of ossification	12/659	125/18986	0.096	2.76579059180577	3.75590125293784	0.00136641809529192	0.0155527005447376	0.0118823688372358	4192/3091/55603/4092/1435/56975/338773/6348/7704/7421/5552/4057	12	MDK, HIF1A, TENT5A, SMAD7, CSF1, FAM20C, TMEM119, CCL3, ZBTB16, VDR, SRGN, LTF
GO:0045446	endothelial cell differentiation	12/659	125/18986	0.096	2.76579059180577	3.75590125293784	0.00136641809529192	0.0155527005447376	0.0118823688372358	3383/7422/57826/91663/5138/634/5144/7124/182/1499/9294/7852	12	ICAM1, VEGFA, RAP2C, MYADM, PDE2A, CEACAM1, PDE4D, TNF, JAG1, CTNNB1, S1PR2, CXCR4
GO:0001782	B cell homeostasis	6/659	36/18986	0.166666666666667	4.80171977744057	4.32941346435604	0.0013685614403393	0.0155527005447376	0.0118823688372358	7128/3091/10603/4067/8915/10758	6	TNFAIP3, HIF1A, SH2B2, LYN, BCL10, TRAF3IP2
GO:0034143	regulation of toll-like receptor 4 signaling pathway	6/659	36/18986	0.166666666666667	4.80171977744057	4.32941346435604	0.0013685614403393	0.0155527005447376	0.0118823688372358	7128/57162/4814/4067/8878/4057	6	TNFAIP3, PELI1, NINJ1, LYN, SQSTM1, LTF
GO:2000515	negative regulation of CD4-positive, alpha-beta T cell activation	6/659	36/18986	0.166666666666667	4.80171977744057	4.32941346435604	0.0013685614403393	0.0155527005447376	0.0118823688372358	80149/969/4092/3965/3956/64115	6	ZC3H12A, CD69, SMAD7, LGALS9, LGALS1, VSIR
GO:0010506	regulation of autophagy	25/659	373/18986	0.0670241286863271	1.93098650567315	3.4434353328543	0.00137962065810829	0.0156420879245704	0.0119506614024731	80149/3091/1263/83667/8767/10475/10043/23130/9711/84749/1649/5127/4170/128866/148022/90427/10769/4218/3099/10241/64127/29110/8878/3162/3458	25	ZC3H12A, HIF1A, PLK3, SESN2, RIPK2, TRIM38, TOM1, ATG2A, RUBCN, USP30, DDIT3, CDK16, MCL1, CHMP4B, TICAM1, BMF, PLK2, RAB8A, HK2, CALCOCO2, NOD2, TBK1, SQSTM1, HMOX1, IFNG
GO:0006509	membrane protein ectodomain proteolysis	7/659	49/18986	0.142857142857143	4.11575980923477	4.14103345850046	0.00142118893504709	0.0158926561731979	0.0121420972460765	152503/8754/6868/84888/51429/7124/3458	7	SH3D19, ADAM9, ADAM17, SPPL2A, SNX9, TNF, IFNG
GO:0042088	T-helper 1 type immune response	7/659	49/18986	0.142857142857143	4.11575980923477	4.14103345850046	0.00142118893504709	0.0158926561731979	0.0121420972460765	64332/8767/602/10865/5971/7189/8809	7	NFKBIZ, RIPK2, BCL3, ARID5A, RELB, TRAF6, IL18R1
GO:0042149	cellular response to glucose starvation	7/659	49/18986	0.142857142857143	4.11575980923477	4.14103345850046	0.00142118893504709	0.0158926561731979	0.0121420972460765	80149/83667/7378/10226/1119/123/5571	7	ZC3H12A, SESN2, UPP1, PLIN3, CHKA, PLIN2, PRKAG1
GO:0043330	response to exogenous dsRNA	7/659	49/18986	0.142857142857143	4.11575980923477	4.14103345850046	0.00142118893504709	0.0158926561731979	0.0121420972460765	4792/8767/6520/148022/64127/11213/10211	7	NFKBIA, RIPK2, SLC3A2, TICAM1, NOD2, IRAK3, FLOT1
GO:0050856	regulation of T cell receptor signaling pathway	7/659	49/18986	0.142857142857143	4.11575980923477	4.14103345850046	0.00142118893504709	0.0158926561731979	0.0121420972460765	1997/10385/634/25865/5970/8915/8525	7	ELF1, BTN2A2, CEACAM1, PRKD2, RELA, BCL10, DGKZ
GO:1902041	regulation of extrinsic apoptotic signaling pathway via death domain receptors	7/659	49/18986	0.142857142857143	4.11575980923477	4.14103345850046	0.00142118893504709	0.0158926561731979	0.0121420972460765	467/7128/3383/85450/6498/2907/3162	7	ATF3, TNFAIP3, ICAM1, ITPRIP, SKIL, GRINA, HMOX1
GO:0032621	interleukin-18 production	4/659	15/18986	0.266666666666667	7.68275164390491	4.90973618770861	0.00144601733064801	0.0160239658043302	0.0122424186960078	7097/373509/7124/64127	4	TLR2, USP50, TNF, NOD2
GO:0032661	regulation of interleukin-18 production	4/659	15/18986	0.266666666666667	7.68275164390491	4.90973618770861	0.00144601733064801	0.0160239658043302	0.0122424186960078	7097/373509/7124/64127	4	TLR2, USP50, TNF, NOD2
GO:0070424	regulation of nucleotide-binding domain, leucine rich repeat containing receptor signaling pathway	4/659	15/18986	0.266666666666667	7.68275164390491	4.90973618770861	0.00144601733064801	0.0160239658043302	0.0122424186960078	7128/51296/121260/3304	4	TNFAIP3, SLC15A3, SLC15A4, HSPA1B
GO:2000317	negative regulation of T-helper 17 type immune response	4/659	15/18986	0.266666666666667	7.68275164390491	4.90973618770861	0.00144601733064801	0.0160239658043302	0.0122424186960078	80149/969/4092/3956	4	ZC3H12A, CD69, SMAD7, LGALS1
GO:0097352	autophagosome maturation	8/659	63/18986	0.126984126984127	3.65845316376424	4.0078052656356	0.00145183666199525	0.0160521353734824	0.0122639404381445	10043/9711/25978/128866/23710/10241/81631/643246	8	TOM1, RUBCN, CHMP2B, CHMP4B, GABARAPL1, CALCOCO2, MAP1LC3B, MAP1LC3B2
GO:0010878	cholesterol storage	5/659	25/18986	0.2	5.76206373292868	4.51790304665295	0.0014797988412012	0.016251243776241	0.0124160606100313	134429/10577/1066/10938/7376	5	STARD4, NPC2, CES1, EHD1, NR1H2
GO:0035994	response to muscle stretch	5/659	25/18986	0.2	5.76206373292868	4.51790304665295	0.0014797988412012	0.016251243776241	0.0124160606100313	4792/2353/5970/1499/1756	5	NFKBIA, FOS, RELA, CTNNB1, DMD
GO:0043153	entrainment of circadian clock by photoperiod	5/659	25/18986	0.2	5.76206373292868	4.51790304665295	0.0014797988412012	0.016251243776241	0.0124160606100313	5187/8553/3398/5936/8864	5	PER1, BHLHE40, ID2, RBM4, PER2
GO:0010827	regulation of D-glucose transmembrane transport	9/659	78/18986	0.115384615384615	3.32426753822808	3.90043405227123	0.00149220244245708	0.0163507999175722	0.0124921221781112	8013/4205/6506/7525/3099/7124/718/2887/8660	9	NR4A3, MEF2A, SLC1A2, YES1, HK2, TNF, C3, GRB10, IRS2
GO:0002685	regulation of leukocyte migration	18/659	236/18986	0.076271186440678	2.19739718628636	3.50990948498756	0.00154882693529482	0.016933380198826	0.0129372174693917	3383/4192/969/7422/4814/27342/1435/2526/10488/6868/3965/6348/5025/4067/7124/64127/1843/3162	18	ICAM1, MDK, CD69, VEGFA, NINJ1, RABGEF1, CSF1, FUT4, CREB3, ADAM17, LGALS9, CCL3, P2RX4, LYN, TNF, NOD2, DUSP1, HMOX1
GO:0016052	carbohydrate catabolic process	15/659	180/18986	0.0833333333333333	2.40085988872028	3.58084114405425	0.00156819536589618	0.0171069507843196	0.0130698265754564	54541/8870/5209/3091/5208/23130/2526/23710/56270/3099/2760/2582/226/5571/3458	15	DDIT4, IER3, PFKFB3, HIF1A, PFKFB2, ATG2A, FUT4, GABARAPL1, WDR45B, HK2, GM2A, GALE, ALDOA, PRKAG1, IFNG
GO:0002504	antigen processing and presentation of peptide or polysaccharide antigen via MHC class II	6/659	37/18986	0.162162162162162	4.67194356723947	4.23941595864673	0.00158620448530731	0.017264954597856	0.0131905425620292	2207/10437/7189/1509/81622/2213	6	FCER1G, IFI30, TRAF6, CTSD, UNC93B1, FCGR2B
GO:0019884	antigen processing and presentation of exogenous antigen	7/659	50/18986	0.14	4.03344461305008	4.07267043097581	0.00160392514841688	0.0173805871171369	0.01327888659204	2207/10437/7189/1509/912/81622/2213	7	FCER1G, IFI30, TRAF6, CTSD, CD1D, UNC93B1, FCGR2B
GO:0043114	regulation of vascular permeability	7/659	50/18986	0.14	4.03344461305008	4.07267043097581	0.00160392514841688	0.0173805871171369	0.01327888659204	7422/135/5138/7525/9839/634/133	7	VEGFA, ADORA2A, PDE2A, YES1, ZEB2, CEACAM1, ADM
GO:0002763	positive regulation of myeloid leukocyte differentiation	8/659	64/18986	0.125	3.60128983308043	3.95273345550999	0.00160978277222629	0.0174055541244246	0.0132979615551631	7071/1435/7189/3398/2353/7124/10221/3458	8	KLF10, CSF1, TRAF6, ID2, FOS, TNF, TRIB1, IFNG
GO:0018107	peptidyl-threonine phosphorylation	9/659	79/18986	0.113924050632911	3.28218820230115	3.8543931215216	0.00163334280372027	0.017621394389035	0.0134628649831337	8767/8877/91/4092/22853/25865/10253/29110/9294	9	RIPK2, SPHK1, ACVR1B, SMAD7, LMTK2, PRKD2, SPRY2, TBK1, S1PR2
GO:0007589	body fluid secretion	10/659	95/18986	0.105263157894737	3.03266512259404	3.76619222222629	0.00168710768191406	0.0180819549803393	0.0138147364026362	5618/3091/7422/137964/5581/7376/3099/5029/7421/10758	10	PRLR, HIF1A, VEGFA, GPAT4, PRKCE, NR1H2, HK2, P2RY2, VDR, TRAF3IP2
GO:0016239	positive regulation of macroautophagy	10/659	95/18986	0.105263157894737	3.03266512259404	3.76619222222629	0.00168710768191406	0.0180819549803393	0.0138147364026362	3091/83667/8767/10043/23130/3099/10241/64127/29110/3162	10	HIF1A, SESN2, RIPK2, TOM1, ATG2A, HK2, CALCOCO2, NOD2, TBK1, HMOX1
GO:0045185	maintenance of protein location	10/659	95/18986	0.105263157894737	3.03266512259404	3.76619222222629	0.00168710768191406	0.0180819549803393	0.0138147364026362	4792/4794/5756/10488/3099/9168/10616/3638/5552/2200	10	NFKBIA, NFKBIE, TWF1, CREB3, HK2, TMSB10, RBCK1, INSIG1, SRGN, FBN1
GO:0001666	response to hypoxia	22/659	317/18986	0.0694006309148265	1.99945429218345	3.40278381753444	0.0016910945589541	0.0180851116806925	0.0138171481431437	5328/54541/3091/1263/3778/7422/4929/4000/5581/29923/7097/5770/6868/2034/30001/3099/2353/7124/6722/133/1141/7852	22	PLAU, DDIT4, HIF1A, PLK3, KCNMA1, VEGFA, NR4A2, LMNA, PRKCE, HILPDA, TLR2, PTPN1, ADAM17, EPAS1, ERO1A, HK2, FOS, TNF, SRF, ADM, CHRNB2, CXCR4
GO:0031334	positive regulation of protein-containing complex assembly	16/659	200/18986	0.08	2.30482549317147	3.5176497116479	0.00170054529427088	0.0181465595889734	0.0138640947623735	7422/57600/5341/5581/90427/373509/23580/51429/253260/7376/55971/7124/2634/81857/3304/3458	16	VEGFA, FNIP2, PLEK, PRKCE, BMF, USP50, CDC42EP4, SNX9, RICTOR, NR1H2, BAIAP2L1, TNF, GBP2, MED25, HSPA1B, IFNG
GO:0014013	regulation of gliogenesis	11/659	112/18986	0.0982142857142857	2.8295848688489	3.68240807277693	0.00177807696036341	0.0186734464892789	0.0142666399323862	4192/11221/7097/3398/23500/4067/7124/5970/1499/23529/7852	11	MDK, DUSP10, TLR2, ID2, DAAM2, LYN, TNF, RELA, CTNNB1, CLCF1, CXCR4
GO:0001783	B cell apoptotic process	5/659	26/18986	0.192307692307692	5.54044589704681	4.39307209620947	0.00178042047988837	0.0186734464892789	0.0142666399323862	64332/4067/8915/10758/8660	5	NFKBIZ, LYN, BCL10, TRAF3IP2, IRS2
GO:0045624	positive regulation of T-helper cell differentiation	5/659	26/18986	0.192307692307692	5.54044589704681	4.39307209620947	0.00178042047988837	0.0186734464892789	0.0142666399323862	84807/64332/8767/114548/5914	5	NFKBID, NFKBIZ, RIPK2, NLRP3, RARA
GO:0046716	muscle cell cellular homeostasis	5/659	26/18986	0.192307692307692	5.54044589704681	4.39307209620947	0.00178042047988837	0.0186734464892789	0.0142666399323862	3091/1073/6722/226/1756	5	HIF1A, CFL2, SRF, ALDOA, DMD
GO:0048143	astrocyte activation	5/659	26/18986	0.192307692307692	5.54044589704681	4.39307209620947	0.00178042047988837	0.0186734464892789	0.0142666399323862	135/9839/7124/3459/3458	5	ADORA2A, ZEB2, TNF, IFNGR1, IFNG
GO:0072576	liver morphogenesis	5/659	26/18986	0.192307692307692	5.54044589704681	4.39307209620947	0.00178042047988837	0.0186734464892789	0.0142666399323862	7128/4192/634/7124/1051	5	TNFAIP3, MDK, CEACAM1, TNF, CEBPB
GO:1904996	positive regulation of leukocyte adhesion to vascular endothelial cell	5/659	26/18986	0.192307692307692	5.54044589704681	4.39307209620947	0.00178042047988837	0.0186734464892789	0.0142666399323862	4192/7189/2526/7124/5970	5	MDK, TRAF6, FUT4, TNF, RELA
GO:2000273	positive regulation of signaling receptor activity	5/659	26/18986	0.192307692307692	5.54044589704681	4.39307209620947	0.00178042047988837	0.0186734464892789	0.0142666399323862	3091/6868/8896/3460/3458	5	HIF1A, ADAM17, BUD31, IFNGR2, IFNG
GO:0045685	regulation of glial cell differentiation	9/659	80/18986	0.1125	3.24116084977238	3.80908366715564	0.00178498733694775	0.0186813418298506	0.0142726720262017	4192/11221/7097/3398/23500/5970/1499/23529/7852	9	MDK, DUSP10, TLR2, ID2, DAAM2, RELA, CTNNB1, CLCF1, CXCR4
GO:0043243	positive regulation of protein-containing complex disassembly	6/659	38/18986	0.157894736842105	4.54899768389106	4.15258130390806	0.00182918217307643	0.0191030581742608	0.0145948661772791	1073/10043/5341/7124/10241/143244	6	CFL2, TOM1, PLEK, TNF, CALCOCO2, EIF5AL1
GO:0016045	detection of bacterium	4/659	16/18986	0.25	7.20257966616085	4.70653177499948	0.00187548868536044	0.019462168603592	0.0148692289840686	7097/64127/912/4671	4	TLR2, NOD2, CD1D, NAIP
GO:0030242	autophagy of peroxisome	4/659	16/18986	0.25	7.20257966616085	4.70653177499948	0.00187548868536044	0.019462168603592	0.0148692289840686	23130/84749/56270/8878	4	ATG2A, USP30, WDR45B, SQSTM1
GO:0034616	response to laminar fluid shear stress	4/659	16/18986	0.25	7.20257966616085	4.70653177499948	0.00187548868536044	0.019462168603592	0.0148692289840686	9314/8754/4092/5598	4	KLF4, ADAM9, SMAD7, MAPK7
GO:0051896	regulation of phosphatidylinositol 3-kinase/protein kinase B signal transduction	20/659	280/18986	0.0714285714285714	2.05787990461739	3.3816389428366	0.00192341052937145	0.0199172616762396	0.0152169231821865	1263/83667/1839/7422/9711/1649/10461/23533/5770/10385/6348/5025/253260/10519/634/7124/10253/5008/8660/9863	20	PLK3, SESN2, HBEGF, VEGFA, RUBCN, DDIT3, MERTK, PIK3R5, PTPN1, BTN2A2, CCL3, P2RX4, RICTOR, CIB1, CEACAM1, TNF, SPRY2, OSM, IRS2, MAGI2
GO:1901292	nucleoside phosphate catabolic process	15/659	184/18986	0.0815217391304348	2.34866728244376	3.48589280095068	0.00194740549468245	0.0199331456752819	0.0152290586653258	54541/8870/51733/5209/3091/5208/7378/5142/5138/5144/3099/22978/226/5571/3458	15	DDIT4, IER3, UPB1, PFKFB3, HIF1A, PFKFB2, UPP1, PDE4B, PDE2A, PDE4D, HK2, NT5C2, ALDOA, PRKAG1, IFNG
GO:0002260	lymphocyte homeostasis	9/659	81/18986	0.111111111111111	3.20114651829371	3.76448385441573	0.00194768833713587	0.0199331456752819	0.0152290586653258	7128/3091/1831/6498/3965/10603/4067/8915/10758	9	TNFAIP3, HIF1A, TSC22D3, SKIL, LGALS9, SH2B2, LYN, BCL10, TRAF3IP2
GO:0006809	nitric oxide biosynthetic process	9/659	81/18986	0.111111111111111	3.20114651829371	3.76448385441573	0.00194768833713587	0.0199331456752819	0.0152290586653258	80149/9314/23564/148022/5025/2717/7124/5806/3458	9	ZC3H12A, KLF4, DDAH2, TICAM1, P2RX4, GLA, TNF, PTX3, IFNG
GO:0001885	endothelial cell development	8/659	66/18986	0.121212121212121	3.49215983813859	3.84582583722702	0.00196633025588949	0.0199331456752819	0.0152290586653258	3383/7422/57826/91663/5138/5144/7124/9294	8	ICAM1, VEGFA, RAP2C, MYADM, PDE2A, PDE4D, TNF, S1PR2
GO:0032613	interleukin-10 production	8/659	66/18986	0.121212121212121	3.49215983813859	3.84582583722702	0.00196633025588949	0.0199331456752819	0.0152290586653258	9308/602/353514/7097/3965/64127/64115/2213	8	CD83, BCL3, LILRA5, TLR2, LGALS9, NOD2, VSIR, FCGR2B
GO:0032653	regulation of interleukin-10 production	8/659	66/18986	0.121212121212121	3.49215983813859	3.84582583722702	0.00196633025588949	0.0199331456752819	0.0152290586653258	9308/602/353514/7097/3965/64127/64115/2213	8	CD83, BCL3, LILRA5, TLR2, LGALS9, NOD2, VSIR, FCGR2B
GO:0050688	regulation of defense response to virus	8/659	66/18986	0.121212121212121	3.49215983813859	3.84582583722702	0.00196633025588949	0.0199331456752819	0.0152290586653258	7128/80149/10475/10488/4277/22978/10758/3600	8	TNFAIP3, ZC3H12A, TRIM38, CREB3, MICB, NT5C2, TRAF3IP2, IL15
GO:0070059	intrinsic apoptotic signaling pathway in response to endoplasmic reticulum stress	8/659	66/18986	0.121212121212121	3.49215983813859	3.84582583722702	0.00196633025588949	0.0199331456752819	0.0152290586653258	23645/1649/5770/10488/30001/2907/1051/2213	8	PPP1R15A, DDIT3, PTPN1, CREB3, ERO1A, GRINA, CEBPB, FCGR2B
GO:0070534	protein K63-linked ubiquitination	8/659	66/18986	0.121212121212121	3.49215983813859	3.84582583722702	0.00196633025588949	0.0199331456752819	0.0152290586653258	57162/8767/57674/7189/9373/64127/10758/91947	8	PELI1, RIPK2, RNF213, TRAF6, PLAA, NOD2, TRAF3IP2, ARRDC4
GO:0010631	epithelial cell migration	10/659	97/18986	0.103092783505155	2.9701359448086	3.68875572594807	0.00197425390035369	0.0199331456752819	0.0152290586653258	3091/1839/11221/8754/5581/9839/23500/116844/8660/3458	10	HIF1A, HBEGF, DUSP10, ADAM9, PRKCE, ZEB2, DAAM2, LRG1, IRS2, IFNG
GO:0003158	endothelium development	13/659	148/18986	0.0878378378378378	2.53063609892138	3.544767303432	0.00197494898038012	0.0199331456752819	0.0152290586653258	3383/7422/57826/91663/5138/634/5144/25865/7124/182/1499/9294/7852	13	ICAM1, VEGFA, RAP2C, MYADM, PDE2A, CEACAM1, PDE4D, PRKD2, TNF, JAG1, CTNNB1, S1PR2, CXCR4
GO:0032946	positive regulation of mononuclear cell proliferation	13/659	148/18986	0.0878378378378378	2.53063609892138	3.544767303432	0.00197494898038012	0.0199331456752819	0.0152290586653258	57162/5618/1026/8767/1435/7189/148022/3965/1141/912/23529/8660/3600	13	PELI1, PRLR, CDKN1A, RIPK2, CSF1, TRAF6, TICAM1, LGALS9, CHRNB2, CD1D, CLCF1, IRS2, IL15
GO:0030307	positive regulation of cell growth	14/659	166/18986	0.0843373493975904	2.42978591147595	3.50846837323552	0.00198191954754232	0.0199331456752819	0.0152290586653258	1839/7422/8877/84879/57154/4092/6868/9373/253260/10519/6722/9962/58191/7852	14	HBEGF, VEGFA, SPHK1, MFSD2A, SMURF1, SMAD7, ADAM17, PLAA, RICTOR, CIB1, SRF, SLC23A2, CXCL16, CXCR4
GO:0070665	positive regulation of leukocyte proliferation	14/659	166/18986	0.0843373493975904	2.42978591147595	3.50846837323552	0.00198191954754232	0.0199331456752819	0.0152290586653258	57162/5618/1026/8767/1435/7189/148022/3965/4067/1141/912/23529/8660/3600	14	PELI1, PRLR, CDKN1A, RIPK2, CSF1, TRAF6, TICAM1, LGALS9, LYN, CHRNB2, CD1D, CLCF1, IRS2, IL15
GO:0042742	defense response to bacterium	23/659	342/18986	0.0672514619883041	1.93753605054619	3.31767469593889	0.00201708180293877	0.0202301815465181	0.0154559960881717	64332/8767/602/2207/5861/57169/55122/57674/7097/6868/26253/7124/10616/64127/2634/54210/29110/133/1051/4057/671/4671/3934	23	NFKBIZ, RIPK2, BCL3, FCER1G, RAB1A, ZNFX1, AKIRIN2, RNF213, TLR2, ADAM17, CLEC4E, TNF, RBCK1, NOD2, GBP2, TREM1, TBK1, ADM, CEBPB, LTF, BPI, NAIP, LCN2
GO:0009299	mRNA transcription	7/659	52/18986	0.134615384615385	3.87831212793277	3.94112937062025	0.00202384421351447	0.0202301815465181	0.0154559960881717	2069/64332/5914/2034/7376/6884/7421	7	EREG, NFKBIZ, RARA, EPAS1, NR1H2, TAF13, VDR
GO:2001222	regulation of neuron migration	7/659	52/18986	0.134615384615385	3.87831212793277	3.94112937062025	0.00202384421351447	0.0202301815465181	0.0154559960881717	4192/221692/23380/653464/84628/9373/9616	7	MDK, PHACTR1, SRGAP2, SRGAP2C, NTNG2, PLAA, RNF7
GO:0005996	monosaccharide metabolic process	19/659	262/18986	0.0725190839694656	2.08929791842834	3.36666823417085	0.00207937873735526	0.0207429675266112	0.0158477680593803	467/5209/83667/5208/2526/23275/30001/200186/3099/7124/9962/9446/8864/2582/6515/8660/2200/226/5571	19	ATF3, PFKFB3, SESN2, PFKFB2, FUT4, POFUT2, ERO1A, CRTC2, HK2, TNF, SLC23A2, GSTO1, PER2, GALE, SLC2A3, IRS2, FBN1, ALDOA, PRKAG1
GO:0032925	regulation of activin receptor signaling pathway	5/659	27/18986	0.185185185185185	5.33524419715618	4.27454656542611	0.00212344568285872	0.0210539209608138	0.0160853385948492	91/57154/4092/23144/9863	5	ACVR1B, SMURF1, SMAD7, ZC3H3, MAGI2
GO:0060333	type II interferon-mediated signaling pathway	5/659	27/18986	0.185185185185185	5.33524419715618	4.27454656542611	0.00212344568285872	0.0210539209608138	0.0160853385948492	3659/7376/3460/3459/3458	5	IRF1, NR1H2, IFNGR2, IFNGR1, IFNG
GO:1902993	positive regulation of amyloid precursor protein catabolic process	5/659	27/18986	0.185185185185185	5.33524419715618	4.27454656542611	0.00212344568285872	0.0210539209608138	0.0160853385948492	4067/7124/5970/3459/3458	5	LYN, TNF, RELA, IFNGR1, IFNG
GO:0002820	negative regulation of adaptive immune response	8/659	67/18986	0.119402985074627	3.44003804950966	3.79391179359691	0.00216648907265825	0.0214372999553133	0.0163782427502394	80149/969/4092/634/196/64127/3956/2213	8	ZC3H12A, CD69, SMAD7, CEACAM1, AHR, NOD2, LGALS1, FCGR2B
GO:0007259	cell surface receptor signaling pathway via JAK-STAT	12/659	132/18986	0.0909090909090909	2.61911987860395	3.53970066280111	0.00217559601558475	0.0214840106538994	0.0164139300411795	5618/133396/602/8651/9021/84444/9306/7124/5008/23529/3600/3458	12	PRLR, IL31RA, BCL3, SOCS1, SOCS3, DOT1L, SOCS6, TNF, OSM, CLCF1, IL15, IFNG
GO:0000422	autophagy of mitochondrion	11/659	115/18986	0.0956521739130435	2.75576961140067	3.58114007833355	0.00219657701049811	0.0216475537171423	0.0165388780521461	3091/23130/84749/23710/56270/23092/3099/64127/81631/8878/643246	11	HIF1A, ATG2A, USP30, GABARAPL1, WDR45B, ARHGAP26, HK2, NOD2, MAP1LC3B, SQSTM1, MAP1LC3B2
GO:0014074	response to purine-containing compound	13/659	150/18986	0.0866666666666667	2.49689428426909	3.49015517803028	0.00222506602946117	0.0218842839604434	0.0167197415657038	5187/374/2354/135/5138/5025/200186/5144/2353/196/5029/5970/3753	13	PER1, AREG, FOSB, ADORA2A, PDE2A, P2RX4, CRTC2, PDE4D, FOS, AHR, P2RY2, RELA, KCNE1
GO:0006935	chemotaxis	29/659	472/18986	0.0614406779661017	1.77012551117512	3.21280744707878	0.00224042099790073	0.0219471640954355	0.0167677824158675	5328/10501/4192/1839/7422/4814/2207/63916/5329/1435/5142/2867/10488/6868/7869/5355/3965/6348/391/5025/4067/25865/58191/64127/54210/1843/414062/3680/7852	29	PLAU, SEMA6B, MDK, HBEGF, VEGFA, NINJ1, FCER1G, ELMO2, PLAUR, CSF1, PDE4B, FFAR2, CREB3, ADAM17, SEMA3B, PLP2, LGALS9, CCL3, RHOG, P2RX4, LYN, PRKD2, CXCL16, NOD2, TREM1, DUSP1, CCL3L3, ITGA9, CXCR4
GO:0043410	positive regulation of MAPK cascade	29/659	472/18986	0.0614406779661017	1.77012551117512	3.21280744707878	0.00224042099790073	0.0219471640954355	0.0167677824158675	4616/3383/80149/7422/8767/8877/10912/8754/353514/5581/8685/7189/23533/5770/3965/6348/10519/9618/4067/25865/7124/10253/64127/1499/5008/60370/5608/2213/4671	29	GADD45B, ICAM1, ZC3H12A, VEGFA, RIPK2, SPHK1, GADD45G, ADAM9, LILRA5, PRKCE, MARCO, TRAF6, PIK3R5, PTPN1, LGALS9, CCL3, CIB1, TRAF4, LYN, PRKD2, TNF, SPRY2, NOD2, CTNNB1, OSM, AVPI1, MAP2K6, FCGR2B, NAIP
GO:0043303	mast cell degranulation	7/659	53/18986	0.132075471698113	3.80513642740573	3.87779211672597	0.00226333652339537	0.0220833113378297	0.016871799833656	8013/27342/9846/6813/3965/4067/284021	7	NR4A3, RABGEF1, GAB2, STXBP2, LGALS9, LYN, MILR1
GO:0045581	negative regulation of T cell differentiation	7/659	53/18986	0.132075471698113	3.80513642740573	3.87779211672597	0.00226333652339537	0.0220833113378297	0.016871799833656	80149/4192/969/3659/8651/4092/3956	7	ZC3H12A, MDK, CD69, IRF1, SOCS1, SMAD7, LGALS1
GO:0007623	circadian rhythm	16/659	206/18986	0.0776699029126214	2.23769465356454	3.38689434758356	0.00229794039404051	0.022259459905277	0.0170063785354408	5187/7071/135/8204/8553/1453/5971/687/3398/4783/196/7124/5936/1141/8864/10135	16	PER1, KLF10, ADORA2A, NRIP1, BHLHE40, CSNK1D, RELB, KLF9, ID2, NFIL3, AHR, TNF, RBM4, CHRNB2, PER2, NAMPT
GO:0007032	endosome organization	10/659	99/18986	0.101010101010101	2.91013319844883	3.6132838340265	0.00229956854064315	0.022259459905277	0.0170063785354408	10043/55361/25978/128866/373509/57617/537/9296/8878/440400	10	TOM1, PI4K2A, CHMP2B, CHMP4B, USP50, VPS18, ATP6AP1, ATP6V1F, SQSTM1, RNASEK
GO:0034620	cellular response to unfolded protein	10/659	99/18986	0.101010101010101	2.91013319844883	3.6132838340265	0.00229956854064315	0.022259459905277	0.0170063785354408	467/23645/84919/1649/5770/10488/30001/9616/57414/4189	10	ATF3, PPP1R15A, PPP1R15B, DDIT3, PTPN1, CREB3, ERO1A, RNF7, RHBDD2, DNAJB9
GO:0042542	response to hydrogen peroxide	10/659	99/18986	0.101010101010101	2.91013319844883	3.6132838340265	0.00229956854064315	0.022259459905277	0.0170063785354408	7128/374/8877/84919/9314/8754/10105/5598/5970/3162	10	TNFAIP3, AREG, SPHK1, PPP1R15B, KLF4, ADAM9, PPIF, MAPK7, RELA, HMOX1
GO:0042330	taxis	29/659	474/18986	0.0611814345991561	1.76265662716173	3.18855466206916	0.00238276227714508	0.0227348950149966	0.0173696141880279	5328/10501/4192/1839/7422/4814/2207/63916/5329/1435/5142/2867/10488/6868/7869/5355/3965/6348/391/5025/4067/25865/58191/64127/54210/1843/414062/3680/7852	29	PLAU, SEMA6B, MDK, HBEGF, VEGFA, NINJ1, FCER1G, ELMO2, PLAUR, CSF1, PDE4B, FFAR2, CREB3, ADAM17, SEMA3B, PLP2, LGALS9, CCL3, RHOG, P2RX4, LYN, PRKD2, CXCL16, NOD2, TREM1, DUSP1, CCL3L3, ITGA9, CXCR4
GO:0036005	response to macrophage colony-stimulating factor	4/659	17/18986	0.235294117647059	6.77889850932786	4.52011649523105	0.00238581789254966	0.0227348950149966	0.0173696141880279	1435/7097/5138/7124	4	CSF1, TLR2, PDE2A, TNF
GO:0043031	negative regulation of macrophage activation	4/659	17/18986	0.235294117647059	6.77889850932786	4.52011649523105	0.00238581789254966	0.0227348950149966	0.0173696141880279	80149/133396/671/2213	4	ZC3H12A, IL31RA, BPI, FCGR2B
GO:0060644	mammary gland epithelial cell differentiation	4/659	17/18986	0.235294117647059	6.77889850932786	4.52011649523105	0.00238581789254966	0.0227348950149966	0.0173696141880279	5618/3091/3398/1051	4	PRLR, HIF1A, ID2, CEBPB
GO:0098712	L-glutamate import across plasma membrane	4/659	17/18986	0.235294117647059	6.77889850932786	4.52011649523105	0.00238581789254966	0.0227348950149966	0.0173696141880279	6506/2055/7124/8864	4	SLC1A2, CLN8, TNF, PER2
GO:1900102	negative regulation of endoplasmic reticulum unfolded protein response	4/659	17/18986	0.235294117647059	6.77889850932786	4.52011649523105	0.00238581789254966	0.0227348950149966	0.0173696141880279	23645/84919/5770/4189	4	PPP1R15A, PPP1R15B, PTPN1, DNAJB9
GO:1901334	lactone metabolic process	4/659	17/18986	0.235294117647059	6.77889850932786	4.52011649523105	0.00238581789254966	0.0227348950149966	0.0173696141880279	30001/9962/9446/6515	4	ERO1A, SLC23A2, GSTO1, SLC2A3
GO:2000345	regulation of hepatocyte proliferation	4/659	17/18986	0.235294117647059	6.77889850932786	4.52011649523105	0.00238581789254966	0.0227348950149966	0.0173696141880279	7128/4192/634/7124	4	TNFAIP3, MDK, CEACAM1, TNF
GO:0002369	T cell cytokine production	6/659	40/18986	0.15	4.32154779969651	3.98762264809583	0.00239853046173555	0.0227674461270945	0.0173944834587309	10865/114548/4092/7189/6398/8809	6	ARID5A, NLRP3, SMAD7, TRAF6, SECTM1, IL18R1
GO:0002724	regulation of T cell cytokine production	6/659	40/18986	0.15	4.32154779969651	3.98762264809583	0.00239853046173555	0.0227674461270945	0.0173944834587309	10865/114548/4092/7189/6398/8809	6	ARID5A, NLRP3, SMAD7, TRAF6, SECTM1, IL18R1
GO:0090132	epithelium migration	10/659	100/18986	0.1	2.88103186646434	3.57625500330853	0.00247764302056472	0.0234729120207466	0.017933464192421	3091/1839/11221/8754/5581/9839/23500/116844/8660/3458	10	HIF1A, HBEGF, DUSP10, ADAM9, PRKCE, ZEB2, DAAM2, LRG1, IRS2, IFNG
GO:0002726	positive regulation of T cell cytokine production	5/659	28/18986	0.178571428571429	5.14469976154346	4.16177072012474	0.00251223673813372	0.0235039003985265	0.0179571395234923	10865/114548/7189/6398/8809	5	ARID5A, NLRP3, TRAF6, SECTM1, IL18R1
GO:0009648	photoperiodism	5/659	28/18986	0.178571428571429	5.14469976154346	4.16177072012474	0.00251223673813372	0.0235039003985265	0.0179571395234923	5187/8553/3398/5936/8864	5	PER1, BHLHE40, ID2, RBM4, PER2
GO:0031664	regulation of lipopolysaccharide-mediated signaling pathway	5/659	28/18986	0.178571428571429	5.14469976154346	4.16177072012474	0.00251223673813372	0.0235039003985265	0.0179571395234923	7128/7189/114769/4057/10221	5	TNFAIP3, TRAF6, CARD16, LTF, TRIB1
GO:0032740	positive regulation of interleukin-17 production	5/659	28/18986	0.178571428571429	5.14469976154346	4.16177072012474	0.00251223673813372	0.0235039003985265	0.0179571395234923	8877/10865/64127/5008/3600	5	SPHK1, ARID5A, NOD2, OSM, IL15
GO:0043304	regulation of mast cell degranulation	5/659	28/18986	0.178571428571429	5.14469976154346	4.16177072012474	0.00251223673813372	0.0235039003985265	0.0179571395234923	27342/9846/6813/3965/4067	5	RABGEF1, GAB2, STXBP2, LGALS9, LYN
GO:0051043	regulation of membrane protein ectodomain proteolysis	5/659	28/18986	0.178571428571429	5.14469976154346	4.16177072012474	0.00251223673813372	0.0235039003985265	0.0179571395234923	152503/8754/51429/7124/3458	5	SH3D19, ADAM9, SNX9, TNF, IFNG
GO:0033138	positive regulation of peptidyl-serine phosphorylation	7/659	54/18986	0.12962962962963	3.73467093800933	3.81597943400399	0.00252410200278174	0.0235039003985265	0.0179571395234923	8767/57600/7124/10253/29110/5008/3458	7	RIPK2, FNIP2, TNF, SPRY2, TBK1, OSM, IFNG
GO:0050873	brown fat cell differentiation	7/659	54/18986	0.12962962962963	3.73467093800933	3.81597943400399	0.00252410200278174	0.0235039003985265	0.0179571395234923	3914/11221/284207/30001/10603/116844/1051	7	LAMB3, DUSP10, METRNL, ERO1A, SH2B2, LRG1, CEBPB
GO:2000117	negative regulation of cysteine-type endopeptidase activity	7/659	54/18986	0.12962962962963	3.73467093800933	3.81597943400399	0.00252410200278174	0.0235039003985265	0.0179571395234923	7422/5329/1032/7124/114769/4057/4671	7	VEGFA, PLAUR, CDKN2D, TNF, CARD16, LTF, NAIP
GO:0030100	regulation of endocytosis	21/659	307/18986	0.0684039087947883	1.97073841028505	3.25159845834753	0.00253310995112126	0.0235430218986564	0.0179870286152723	7422/8877/2207/30844/967/9711/27342/10461/7097/5770/51429/7376/64127/718/5806/9094/10211/3600/3458/2213/9863	21	VEGFA, SPHK1, FCER1G, EHD4, CD63, RUBCN, RABGEF1, MERTK, TLR2, PTPN1, SNX9, NR1H2, NOD2, C3, PTX3, UNC119, FLOT1, IL15, IFNG, FCGR2B, MAGI2
GO:1903522	regulation of blood circulation	19/659	267/18986	0.0711610486891386	2.05017248924429	3.2770062055182	0.0025711082835531	0.0238509249485664	0.018222268636426	80149/1839/4092/4205/1889/5142/5770/2034/5025/5144/2258/7124/9446/133/8864/3680/3753/57413/1756	19	ZC3H12A, HBEGF, SMAD7, MEF2A, ECE1, PDE4B, PTPN1, EPAS1, P2RX4, PDE4D, FGF13, TNF, GSTO1, ADM, PER2, ITGA9, KCNE1, TMIGD3, DMD
GO:0045576	mast cell activation	8/659	69/18986	0.115942028985507	3.34032680169779	3.6929823991451	0.00261461572413758	0.0241629958808035	0.0184606929479823	8013/27342/9846/6813/3965/3937/4067/284021	8	NR4A3, RABGEF1, GAB2, STXBP2, LGALS9, LCP2, LYN, MILR1
GO:0061180	mammary gland epithelium development	8/659	69/18986	0.115942028985507	3.34032680169779	3.6929823991451	0.00261461572413758	0.0241629958808035	0.0184606929479823	5618/374/3091/1435/3398/10765/7421/1051	8	PRLR, AREG, HIF1A, CSF1, ID2, KDM5B, VDR, CEBPB
GO:0046683	response to organophosphorus	12/659	135/18986	0.0888888888888889	2.56091721463497	3.45129336015509	0.00262542946732513	0.0242172382880574	0.0185021345154938	5187/374/2354/5138/5025/200186/5144/2353/196/5029/5970/3753	12	PER1, AREG, FOSB, PDE2A, P2RX4, CRTC2, PDE4D, FOS, AHR, P2RY2, RELA, KCNE1
GO:0008064	regulation of actin polymerization or depolymerization	13/659	153/18986	0.0849673202614379	2.44793557281284	3.40986761541874	0.00264857868757545	0.0243848466386176	0.0186301884335788	1073/5341/5581/91663/5756/81873/23580/51429/253260/23500/55971/9168/822	13	CFL2, PLEK, PRKCE, MYADM, TWF1, ARPC5L, CDC42EP4, SNX9, RICTOR, DAAM2, BAIAP2L1, TMSB10, CAPG
GO:0002478	antigen processing and presentation of exogenous peptide antigen	6/659	41/18986	0.146341463414634	4.21614419482586	3.90915106525223	0.00272868581798451	0.0250282830271313	0.0191217782040901	2207/10437/7189/1509/81622/2213	6	FCER1G, IFI30, TRAF6, CTSD, UNC93B1, FCGR2B
GO:1904994	regulation of leukocyte adhesion to vascular endothelial cell	6/659	41/18986	0.146341463414634	4.21614419482586	3.90915106525223	0.00272868581798451	0.0250282830271313	0.0191217782040901	4192/9314/7189/2526/7124/5970	6	MDK, KLF4, TRAF6, FUT4, TNF, RELA
GO:0048284	organelle fusion	14/659	172/18986	0.0813953488372093	2.34502593781981	3.36013426352197	0.00275257026919482	0.0252001666888153	0.0192530984889082	55647/8877/10043/84749/4170/25978/128866/83871/8676/4218/10493/57617/597/6804	14	RAB20, SPHK1, TOM1, USP30, MCL1, CHMP2B, CHMP4B, RAB34, STX11, RAB8A, VAT1, VPS18, BCL2A1, STX1A
GO:0009914	hormone transport	22/659	330/18986	0.0666666666666667	1.92068791097623	3.19935522255939	0.00277836818436981	0.0253888943414988	0.0193972876972402	3557/3091/415116/2865/5208/5861/2864/6520/5127/5581/2867/56729/10765/51762/4067/6804/7124/5936/8864/5008/8660/3458	22	IL1RN, HIF1A, PIM3, FFAR3, PFKFB2, RAB1A, FFAR1, SLC3A2, CDK16, PRKCE, FFAR2, RETN, KDM5B, RAB8B, LYN, STX1A, TNF, RBM4, PER2, OSM, IRS2, IFNG
GO:0030879	mammary gland development	12/659	136/18986	0.0882352941176471	2.54208694099795	3.42235419330011	0.00279116977800628	0.0254583790925042	0.0194503745188912	5618/374/3091/7422/137964/1435/3398/10765/3099/7421/1051/8660	12	PRLR, AREG, HIF1A, VEGFA, GPAT4, CSF1, ID2, KDM5B, HK2, VDR, CEBPB, IRS2
GO:0050764	regulation of phagocytosis	10/659	102/18986	0.0980392156862745	2.82454104555327	3.50355585823417	0.00286692262493421	0.0260040500313477	0.0198672708219125	8877/2207/10461/7097/64127/718/5806/3600/3458/2213	10	SPHK1, FCER1G, MERTK, TLR2, NOD2, C3, PTX3, IL15, IFNG, FCGR2B
GO:1990868	response to chemokine	10/659	102/18986	0.0980392156862745	2.82454104555327	3.50355585823417	0.00286692262493421	0.0260040500313477	0.0198672708219125	80149/3091/2859/6348/10519/4067/1843/79567/414062/7852	10	ZC3H12A, HIF1A, GPR35, CCL3, CIB1, LYN, DUSP1, RIPOR1, CCL3L3, CXCR4
GO:1990869	cellular response to chemokine	10/659	102/18986	0.0980392156862745	2.82454104555327	3.50355585823417	0.00286692262493421	0.0260040500313477	0.0198672708219125	80149/3091/2859/6348/10519/4067/1843/79567/414062/7852	10	ZC3H12A, HIF1A, GPR35, CCL3, CIB1, LYN, DUSP1, RIPOR1, CCL3L3, CXCR4
GO:0001894	tissue homeostasis	19/659	270/18986	0.0703703703703704	2.02739279491935	3.22414227144671	0.00291044718682482	0.0262529840166998	0.0200574580772749	7128/64332/7422/84879/143689/10804/323/25861/1435/128866/7189/338773/9839/2055/5025/6722/64127/1499/1756	19	TNFAIP3, NFKBIZ, VEGFA, MFSD2A, PIWIL4, GJB6, APBB2, WHRN, CSF1, CHMP4B, TRAF6, TMEM119, ZEB2, CLN8, P2RX4, SRF, NOD2, CTNNB1, DMD
GO:0015833	peptide transport	19/659	270/18986	0.0703703703703704	2.02739279491935	3.22414227144671	0.00291044718682482	0.0262529840166998	0.0200574580772749	3557/3091/415116/2865/5208/5861/2864/5127/5581/2867/51296/121260/51762/6804/7124/5936/8864/8660/3458	19	IL1RN, HIF1A, PIM3, FFAR3, PFKFB2, RAB1A, FFAR1, CDK16, PRKCE, FFAR2, SLC15A3, SLC15A4, RAB8B, STX1A, TNF, RBM4, PER2, IRS2, IFNG
GO:0060249	anatomical structure homeostasis	19/659	270/18986	0.0703703703703704	2.02739279491935	3.22414227144671	0.00291044718682482	0.0262529840166998	0.0200574580772749	7128/64332/7422/84879/143689/10804/323/25861/1435/128866/7189/338773/9839/2055/5025/6722/64127/1499/1756	19	TNFAIP3, NFKBIZ, VEGFA, MFSD2A, PIWIL4, GJB6, APBB2, WHRN, CSF1, CHMP4B, TRAF6, TMEM119, ZEB2, CLN8, P2RX4, SRF, NOD2, CTNNB1, DMD
GO:0046639	negative regulation of alpha-beta T cell differentiation	5/659	29/18986	0.172413793103448	4.96729632149024	4.05425584599995	0.00295017868287364	0.0264785312580747	0.0202297777014153	80149/969/8651/4092/3956	5	ZC3H12A, CD69, SOCS1, SMAD7, LGALS1
GO:0090594	inflammatory response to wounding	5/659	29/18986	0.172413793103448	4.96729632149024	4.05425584599995	0.00295017868287364	0.0264785312580747	0.0202297777014153	4192/3091/64332/7124/3162	5	MDK, HIF1A, NFKBIZ, TNF, HMOX1
GO:0072523	purine-containing compound catabolic process	13/659	155/18986	0.0838709677419355	2.41634930735719	3.35739044425609	0.00296593981699801	0.0264785312580747	0.0202297777014153	54541/8870/5209/3091/5208/5142/5138/5144/3099/22978/226/5571/3458	13	DDIT4, IER3, PFKFB3, HIF1A, PFKFB2, PDE4B, PDE2A, PDE4D, HK2, NT5C2, ALDOA, PRKAG1, IFNG
GO:0006991	response to sterol depletion	4/659	18/18986	0.222222222222222	6.40229303658742	4.34816422090679	0.00298410560523831	0.0264785312580747	0.0202297777014153	90809/10613/4067/3638	4	PIP4P1, ERLIN1, LYN, INSIG1
GO:0044793	negative regulation by host of viral process	4/659	18/18986	0.222222222222222	6.40229303658742	4.34816422090679	0.00298410560523831	0.0264785312580747	0.0202297777014153	80149/8812/5806/4057	4	ZC3H12A, CCNK, PTX3, LTF
GO:0045064	T-helper 2 cell differentiation	4/659	18/18986	0.222222222222222	6.40229303658742	4.34816422090679	0.00298410560523831	0.0264785312580747	0.0202297777014153	602/114548/5914/10538	4	BCL3, NLRP3, RARA, BATF
GO:0060576	intestinal epithelial cell development	4/659	18/18986	0.222222222222222	6.40229303658742	4.34816422090679	0.00298410560523831	0.0264785312580747	0.0202297777014153	3091/1026/688/56913	4	HIF1A, CDKN1A, KLF5, C1GALT1
GO:0097396	response to interleukin-17	4/659	18/18986	0.222222222222222	6.40229303658742	4.34816422090679	0.00298410560523831	0.0264785312580747	0.0202297777014153	64332/9021/7189/10758	4	NFKBIZ, SOCS3, TRAF6, TRAF3IP2
GO:0097398	cellular response to interleukin-17	4/659	18/18986	0.222222222222222	6.40229303658742	4.34816422090679	0.00298410560523831	0.0264785312580747	0.0202297777014153	64332/9021/7189/10758	4	NFKBIZ, SOCS3, TRAF6, TRAF3IP2
GO:0000045	autophagosome assembly	11/659	120/18986	0.0916666666666667	2.64094587759231	3.41937933946993	0.00306903781188036	0.0271829063337975	0.0207679250427995	57154/10043/5861/23130/7189/1509/23710/56270/5868/81631/643246	11	SMURF1, TOM1, RAB1A, ATG2A, TRAF6, CTSD, GABARAPL1, WDR45B, RAB5A, MAP1LC3B, MAP1LC3B2
GO:0032733	positive regulation of interleukin-10 production	6/659	42/18986	0.142857142857143	4.11575980923477	3.83314362067799	0.00309173568871666	0.0273345151684733	0.0208837552220933	9308/602/353514/7097/3965/64127	6	CD83, BCL3, LILRA5, TLR2, LGALS9, NOD2
GO:0002279	mast cell activation involved in immune response	7/659	56/18986	0.125	3.60128983308043	3.69666221277363	0.00311435261525148	0.0274848632603635	0.0209986221853371	8013/27342/9846/6813/3965/4067/284021	7	NR4A3, RABGEF1, GAB2, STXBP2, LGALS9, LYN, MILR1
GO:0002704	negative regulation of leukocyte mediated immunity	8/659	71/18986	0.112676056338028	3.2462330889739	3.59569743389418	0.00313208341482757	0.0275260022562115	0.021030052657547	27342/4092/3965/634/5272/196/64127/2213	8	RABGEF1, SMAD7, LGALS9, CEACAM1, SERPINB9, AHR, NOD2, FCGR2B
GO:0045600	positive regulation of fat cell differentiation	8/659	71/18986	0.112676056338028	3.2462330889739	3.59569743389418	0.00313208341482757	0.0275260022562115	0.021030052657547	80149/688/284207/7538/3398/94056/7704/1051	8	ZC3H12A, KLF5, METRNL, ZFP36, ID2, SYAP1, ZBTB16, CEBPB
GO:0030832	regulation of actin filament length	13/659	156/18986	0.0833333333333333	2.40085988872028	3.33145658086517	0.00313587367475828	0.0275260022562115	0.021030052657547	1073/5341/5581/91663/5756/81873/23580/51429/253260/23500/55971/9168/822	13	CFL2, PLEK, PRKCE, MYADM, TWF1, ARPC5L, CDC42EP4, SNX9, RICTOR, DAAM2, BAIAP2L1, TMSB10, CAPG
GO:0008016	regulation of heart contraction	16/659	213/18986	0.0751173708920188	2.16415539264927	3.23993452691069	0.00320617380793238	0.0280927357983056	0.0214630409324915	80149/1839/4092/4205/5142/5770/2034/5025/5144/2258/7124/9446/133/3753/57413/1756	16	ZC3H12A, HBEGF, SMAD7, MEF2A, PDE4B, PTPN1, EPAS1, P2RX4, PDE4D, FGF13, TNF, GSTO1, ADM, KCNE1, TMIGD3, DMD
GO:0042063	gliogenesis	23/659	355/18986	0.0647887323943662	1.86658402615999	3.12542506748925	0.00322143122796053	0.0281760181331262	0.0215266692018791	4192/374/5209/135/11221/23380/653464/1435/9334/7097/3398/6348/9839/5025/23500/4067/7124/5970/1499/3459/23529/3458/7852	23	MDK, AREG, PFKFB3, ADORA2A, DUSP10, SRGAP2, SRGAP2C, CSF1, B4GALT5, TLR2, ID2, CCL3, ZEB2, P2RX4, DAAM2, LYN, TNF, RELA, CTNNB1, IFNGR1, CLCF1, IFNG, CXCR4
GO:0007265	Ras protein signal transduction	11/659	121/18986	0.0909090909090909	2.61911987860395	3.38801717562429	0.00327306476772106	0.0285765975620281	0.0218327146059638	1026/153020/5900/6016/27342/1435/10769/373509/10603/10253/8878	11	CDKN1A, RASGEF1B, RALGDS, RIT1, RABGEF1, CSF1, PLK2, USP50, SH2B2, SPRY2, SQSTM1
GO:0060047	heart contraction	18/659	253/18986	0.0711462450592885	2.04974599195091	3.18744821167433	0.00329841651735574	0.0287466976904064	0.0219626722592239	80149/1839/4092/4205/5142/5770/2034/5025/5144/2258/7124/9446/133/3753/5608/57413/7852/1756	18	ZC3H12A, HBEGF, SMAD7, MEF2A, PDE4B, PTPN1, EPAS1, P2RX4, PDE4D, FGF13, TNF, GSTO1, ADM, KCNE1, MAP2K6, TMIGD3, CXCR4, DMD
GO:0021543	pallium development	15/659	195/18986	0.0769230769230769	2.21617835881872	3.23699440425666	0.00340089328574966	0.029587167519719	0.0226047969165935	10501/4192/221692/3091/84879/23380/653464/55122/5914/317762/2353/2258/6722/84623/1499	15	SEMA6B, MDK, PHACTR1, HIF1A, MFSD2A, SRGAP2, SRGAP2C, AKIRIN2, RARA, CCDC85C, FOS, FGF13, SRF, KIRREL3, CTNNB1
GO:0046626	regulation of insulin receptor signaling pathway	8/659	72/18986	0.111111111111111	3.20114651829371	3.54834489475444	0.00341898078576437	0.0296392352011927	0.02264457697884	2865/8651/9021/5770/1509/5936/5970/2887	8	FFAR3, SOCS1, SOCS3, PTPN1, CTSD, RBM4, RELA, GRB10
GO:0048002	antigen processing and presentation of peptide antigen	8/659	72/18986	0.111111111111111	3.20114651829371	3.54834489475444	0.00341898078576437	0.0296392352011927	0.02264457697884	2207/10437/7189/1509/2923/4277/81622/2213	8	FCER1G, IFI30, TRAF6, CTSD, PDIA3, MICB, UNC93B1, FCGR2B
GO:0009649	entrainment of circadian clock	5/659	30/18986	0.166666666666667	4.80171977744057	3.95157016311095	0.00344066534431302	0.0296664006062045	0.0226653315327539	5187/8553/3398/5936/8864	5	PER1, BHLHE40, ID2, RBM4, PER2
GO:1900745	positive regulation of p38MAPK cascade	5/659	30/18986	0.166666666666667	4.80171977744057	3.95157016311095	0.00344066534431302	0.0296664006062045	0.0226653315327539	4616/80149/7422/8877/10912	5	GADD45B, ZC3H12A, VEGFA, SPHK1, GADD45G
GO:1905897	regulation of response to endoplasmic reticulum stress	9/659	88/18986	0.102272727272727	2.94650986342944	3.47050233222936	0.00344549394141646	0.0296664006062045	0.0226653315327539	23645/84919/5770/10488/7376/6449/2907/4189/2213	9	PPP1R15A, PPP1R15B, PTPN1, CREB3, NR1H2, SGTA, GRINA, DNAJB9, FCGR2B
GO:2000107	negative regulation of leukocyte apoptotic process	7/659	57/18986	0.12280701754386	3.53810930969305	3.63903499824771	0.00344634176090861	0.0296664006062045	0.0226653315327539	3091/1831/602/10461/64127/8915/8660	7	HIF1A, TSC22D3, BCL3, MERTK, NOD2, BCL10, IRS2
GO:0007595	lactation	6/659	43/18986	0.13953488372093	4.02004446483396	3.75946030404498	0.00348964089123901	0.0299339073297525	0.0228697084862286	5618/3091/7422/137964/3099/7421	6	PRLR, HIF1A, VEGFA, GPAT4, HK2, VDR
GO:0042092	type 2 immune response	6/659	43/18986	0.13953488372093	4.02004446483396	3.75946030404498	0.00348964089123901	0.0299339073297525	0.0228697084862286	602/114548/5914/64127/10758/10538	6	BCL3, NLRP3, RARA, NOD2, TRAF3IP2, BATF
GO:0090130	tissue migration	10/659	105/18986	0.0952380952380952	2.74383987282318	3.39774729260975	0.00354084632989767	0.0303200442724454	0.0231647197327681	3091/1839/11221/8754/5581/9839/23500/116844/8660/3458	10	HIF1A, HBEGF, DUSP10, ADAM9, PRKCE, ZEB2, DAAM2, LRG1, IRS2, IFNG
GO:0050679	positive regulation of epithelial cell proliferation	16/659	216/18986	0.0740740740740741	2.13409767886247	3.17868519351968	0.00367717976344786	0.0311612699502399	0.023807421863511	7128/4192/8013/374/3091/7422/6868/10765/253260/25865/7124/64127/116844/1499/3162/8660	16	TNFAIP3, MDK, NR4A3, AREG, HIF1A, VEGFA, ADAM17, KDM5B, RICTOR, PRKD2, TNF, NOD2, LRG1, CTNNB1, HMOX1, IRS2
GO:0033003	regulation of mast cell activation	4/659	19/18986	0.210526315789474	6.06533024518808	4.18878010231389	0.00367725888755383	0.0311612699502399	0.023807421863511	8013/27342/4067/284021	4	NR4A3, RABGEF1, LYN, MILR1
GO:0036035	osteoclast development	4/659	19/18986	0.210526315789474	6.06533024518808	4.18878010231389	0.00367725888755383	0.0311612699502399	0.023807421863511	56975/537/2200/4057	4	FAM20C, ATP6AP1, FBN1, LTF
GO:0061098	positive regulation of protein tyrosine kinase activity	4/659	19/18986	0.210526315789474	6.06533024518808	4.18878010231389	0.00367725888755383	0.0311612699502399	0.023807421863511	353514/5770/6868/9094	4	LILRA5, PTPN1, ADAM17, UNC119
GO:0098543	detection of other organism	4/659	19/18986	0.210526315789474	6.06533024518808	4.18878010231389	0.00367725888755383	0.0311612699502399	0.023807421863511	7097/64127/912/4671	4	TLR2, NOD2, CD1D, NAIP
GO:0098751	bone cell development	4/659	19/18986	0.210526315789474	6.06533024518808	4.18878010231389	0.00367725888755383	0.0311612699502399	0.023807421863511	56975/537/2200/4057	4	FAM20C, ATP6AP1, FBN1, LTF
GO:0043491	phosphatidylinositol 3-kinase/protein kinase B signal transduction	21/659	317/18986	0.0662460567823344	1.90857000617511	3.09335538232134	0.00368663027850072	0.0311867272955035	0.0238268714481776	1263/83667/1839/7422/9711/1649/10461/9846/23533/5770/10385/6348/5025/253260/10519/634/7124/10253/5008/8660/9863	21	PLK3, SESN2, HBEGF, VEGFA, RUBCN, DDIT3, MERTK, GAB2, PIK3R5, PTPN1, BTN2A2, CCL3, P2RX4, RICTOR, CIB1, CEACAM1, TNF, SPRY2, OSM, IRS2, MAGI2
GO:0071695	anatomical structure maturation	19/659	276/18986	0.0688405797101449	1.98331903850806	3.12042977464082	0.00370207497777916	0.0312633848985557	0.0238854383775044	2069/3091/1026/7422/137964/4929/1649/56975/8578/9334/2034/23787/7704/718/8854/1499/3753/4057/3600	19	EREG, HIF1A, CDKN1A, VEGFA, GPAT4, NR4A2, DDIT3, FAM20C, SCARF1, B4GALT5, EPAS1, MTCH1, ZBTB16, C3, ALDH1A2, CTNNB1, KCNE1, LTF, IL15
GO:0018210	peptidyl-threonine modification	9/659	89/18986	0.101123595505618	2.91340301103135	3.4308943360415	0.00371817330251985	0.0312914309892478	0.023906865781259	8767/8877/91/4092/22853/25865/10253/29110/9294	9	RIPK2, SPHK1, ACVR1B, SMAD7, LMTK2, PRKD2, SPRY2, TBK1, S1PR2
GO:0098586	cellular response to virus	9/659	89/18986	0.101123595505618	2.91340301103135	3.4308943360415	0.00371817330251985	0.0312914309892478	0.023906865781259	80149/3091/114548/3964/3663/3965/3460/3459/3458	9	ZC3H12A, HIF1A, NLRP3, LGALS8, IRF5, LGALS9, IFNGR2, IFNGR1, IFNG
GO:0050766	positive regulation of phagocytosis	8/659	73/18986	0.10958904109589	3.1572951961253	3.50181431131692	0.00372583666081839	0.0313021405912324	0.0239150479899059	2207/10461/64127/718/5806/3600/3458/2213	8	FCER1G, MERTK, NOD2, C3, PTX3, IL15, IFNG, FCGR2B
GO:0007519	skeletal muscle tissue development	14/659	178/18986	0.0786516853932584	2.26598011969105	3.2178655700349	0.00375402233758489	0.0314311135204971	0.0240135841837414	467/688/23764/1073/10105/6498/30001/55909/2353/1499/2010/3344/10211/1756	14	ATF3, KLF5, MAFF, CFL2, PPIF, SKIL, ERO1A, BIN3, FOS, CTNNB1, EMD, FOXN2, FLOT1, DMD
GO:0048659	smooth muscle cell proliferation	14/659	178/18986	0.0786516853932584	2.26598011969105	3.2178655700349	0.00375402233758489	0.0314311135204971	0.0240135841837414	7128/8013/2069/1026/1839/3725/9314/1649/3398/7124/1499/3162/10221/3458	14	TNFAIP3, NR4A3, EREG, CDKN1A, HBEGF, JUN, KLF4, DDIT3, ID2, TNF, CTNNB1, HMOX1, TRIB1, IFNG
GO:0050878	regulation of body fluid levels	24/659	381/18986	0.062992125984252	1.81482322296966	3.04658547316848	0.0037895868327602	0.0316747377250161	0.0241997147304877	5328/5618/3091/7422/135/2207/137964/5329/5341/5581/10461/221037/2923/2717/7376/634/4067/3099/6722/5029/8525/133/7421/10758	24	PLAU, PRLR, HIF1A, VEGFA, ADORA2A, FCER1G, GPAT4, PLAUR, PLEK, PRKCE, MERTK, JMJD1C, PDIA3, GLA, NR1H2, CEACAM1, LYN, HK2, SRF, P2RY2, DGKZ, ADM, VDR, TRAF3IP2
GO:0061756	leukocyte adhesion to vascular endothelial cell	7/659	58/18986	0.120689655172414	3.47710742504317	3.58268637705981	0.00380460793415765	0.031746115266617	0.0242542476570079	4192/9314/7189/2526/7124/116844/5970	7	MDK, KLF4, TRAF6, FUT4, TNF, LRG1, RELA
GO:0043434	response to peptide hormone	27/659	446/18986	0.0605381165919283	1.74412243037079	3.01549962224653	0.00381697579106925	0.0317951486813898	0.0242917095188886	8013/374/2069/83667/2865/8651/9021/4929/7097/5770/1509/56729/4218/94056/10603/634/4067/2353/5936/6272/5970/79746/133/3638/2887/8660/2200	27	NR4A3, AREG, EREG, SESN2, FFAR3, SOCS1, SOCS3, NR4A2, TLR2, PTPN1, CTSD, RETN, RAB8A, SYAP1, SH2B2, CEACAM1, LYN, FOS, RBM4, SORT1, RELA, ECHDC3, ADM, INSIG1, GRB10, IRS2, FBN1
GO:0016049	cell growth	29/659	490/18986	0.0591836734693878	1.70510049239726	2.99855809708357	0.00382672562198833	0.0318222446460082	0.0243124110198705	83667/1026/1839/7422/8877/84879/91/57154/123879/4092/29946/64061/10488/6868/9373/8643/55909/1032/253260/10519/634/2258/6722/9962/58191/9792/1499/3304/7852	29	SESN2, CDKN1A, HBEGF, VEGFA, SPHK1, MFSD2A, ACVR1B, SMURF1, DCUN1D3, SMAD7, SERTAD3, TSPYL2, CREB3, ADAM17, PLAA, PTCH2, BIN3, CDKN2D, RICTOR, CIB1, CEACAM1, FGF13, SRF, SLC23A2, CXCL16, SERTAD2, CTNNB1, HSPA1B, CXCR4
GO:0031589	cell-substrate adhesion	23/659	361/18986	0.0637119113573407	1.8355604689385	3.03938463264164	0.00395453750234596	0.0328293638754077	0.025081856950651	5328/4192/7422/23380/967/5861/8754/1435/5581/10461/91663/5770/10519/6722/182/123720/1499/10562/25890/3680/6385/1308/4680	23	PLAU, MDK, VEGFA, SRGAP2, CD63, RAB1A, ADAM9, CSF1, PRKCE, MERTK, MYADM, PTPN1, CIB1, SRF, JAG1, WHAMM, CTNNB1, OLFM4, ABI3BP, ITGA9, SDC4, COL17A1, CEACAM6
GO:0046879	hormone secretion	21/659	319/18986	0.0658307210031348	1.89660405002355	3.06239419015688	0.00396335945944043	0.0328469283119107	0.0250952762994225	3557/3091/415116/2865/5208/5861/2864/5127/5581/2867/56729/10765/51762/4067/6804/7124/5936/8864/5008/8660/3458	21	IL1RN, HIF1A, PIM3, FFAR3, PFKFB2, RAB1A, FFAR1, CDK16, PRKCE, FFAR2, RETN, KDM5B, RAB8B, LYN, STX1A, TNF, RBM4, PER2, OSM, IRS2, IFNG
GO:1901136	carbohydrate derivative catabolic process	18/659	258/18986	0.0697674418604651	2.01002223241698	3.0974007861379	0.00405076944664132	0.0334443205190474	0.0255516880026678	54541/8870/51733/5209/3091/5208/7378/5142/5138/2717/5144/3099/2760/3423/22978/226/5571/3458	18	DDIT4, IER3, UPB1, PFKFB3, HIF1A, PFKFB2, UPP1, PDE4B, PDE2A, GLA, PDE4D, HK2, GM2A, IDS, NT5C2, ALDOA, PRKAG1, IFNG
GO:0014015	positive regulation of gliogenesis	8/659	74/18986	0.108108108108108	3.11462904482631	3.45607884290621	0.00405355540589135	0.0334443205190474	0.0255516880026678	4192/7097/3398/4067/7124/5970/23529/7852	8	MDK, TLR2, ID2, LYN, TNF, RELA, CLCF1, CXCR4
GO:0002377	immunoglobulin production	10/659	107/18986	0.0934579439252336	2.69255314622835	3.32925475081337	0.00405592617156271	0.0334443205190474	0.0255516880026678	64332/7189/121260/7124/7158/10758/4189/23529/10538/2213	10	NFKBIZ, TRAF6, SLC15A4, TNF, TP53BP1, TRAF3IP2, DNAJB9, CLCF1, BATF, FCGR2B
GO:0030853	negative regulation of granulocyte differentiation	3/659	10/18986	0.3	8.64309559939302	4.58426034830027	0.00416120943234003	0.0341973218114119	0.0261269861037951	5914/634/10221	3	RARA, CEACAM1, TRIB1
GO:0042994	cytoplasmic sequestering of transcription factor	3/659	10/18986	0.3	8.64309559939302	4.58426034830027	0.00416120943234003	0.0341973218114119	0.0261269861037951	4792/4794/10488	3	NFKBIA, NFKBIE, CREB3
GO:1903305	regulation of regulated secretory pathway	11/659	125/18986	0.088	2.53530804248862	3.26565643014981	0.00420060090879812	0.0344632215264543	0.0263301352918581	27342/164/9846/6813/3965/57617/634/4067/6804/5868/2213	11	RABGEF1, AP1G1, GAB2, STXBP2, LGALS9, VPS18, CEACAM1, LYN, STX1A, RAB5A, FCGR2B
GO:0051851	modulation by host of symbiont process	9/659	91/18986	0.0989010989010989	2.84937217562407	3.3533114001033	0.00431408542622601	0.0353351010328678	0.0269962571558413	80149/3725/1105/6348/8812/5868/64127/5806/4057	9	ZC3H12A, JUN, CHD1, CCL3, CCNK, RAB5A, NOD2, PTX3, LTF
GO:0032689	negative regulation of type II interferon production	6/659	45/18986	0.133333333333333	3.84137582195245	3.61856021188973	0.00439794791803834	0.0359618512563469	0.0274750985829476	80149/1649/5914/3965/64127/64115	6	ZC3H12A, DDIT3, RARA, LGALS9, NOD2, VSIR
GO:0044403	biological process involved in symbiotic interaction	21/659	322/18986	0.0652173913043478	1.878933825955	3.01636622870119	0.00441075303202408	0.0359665454409931	0.0274786849718963	3383/80149/3725/10475/1105/6520/25978/128866/3965/6348/8812/57617/5868/64127/54210/3956/5806/3304/440400/4057/7852	21	ICAM1, ZC3H12A, JUN, TRIM38, CHD1, SLC3A2, CHMP2B, CHMP4B, LGALS9, CCL3, CCNK, VPS18, RAB5A, NOD2, TREM1, LGALS1, PTX3, HSPA1B, RNASEK, LTF, CXCR4
GO:0043281	regulation of cysteine-type endopeptidase activity involved in apoptotic process	12/659	144/18986	0.0833333333333333	2.40085988872028	3.19974054621736	0.00444587876580461	0.0359665454409931	0.0274786849718963	7422/5329/1509/3965/1032/23787/56616/7124/8915/80758/114769/4671	12	VEGFA, PLAUR, CTSD, LGALS9, CDKN2D, MTCH1, DIABLO, TNF, BCL10, PRR7, CARD16, NAIP
GO:0002688	regulation of leukocyte chemotaxis	11/659	126/18986	0.0873015873015873	2.51518655008792	3.23580880938216	0.00446238272561648	0.0359665454409931	0.0274786849718963	4192/7422/4814/1435/10488/6868/3965/6348/4067/64127/1843	11	MDK, VEGFA, NINJ1, CSF1, CREB3, ADAM17, LGALS9, CCL3, LYN, NOD2, DUSP1
GO:0002523	leukocyte migration involved in inflammatory response	4/659	20/18986	0.2	5.76206373292868	4.04040264092749	0.00447195307749384	0.0359665454409931	0.0274786849718963	4192/4814/2867/7124	4	MDK, NINJ1, FFAR2, TNF
GO:0009301	snRNA transcription	4/659	20/18986	0.2	5.76206373292868	4.04040264092749	0.00447195307749384	0.0359665454409931	0.0274786849718963	8178/10208/1022/6617	4	ELL, USPL1, CDK7, SNAPC1
GO:0036499	PERK-mediated unfolded protein response	4/659	20/18986	0.2	5.76206373292868	4.04040264092749	0.00447195307749384	0.0359665454409931	0.0274786849718963	23645/84919/1649/5770	4	PPP1R15A, PPP1R15B, DDIT3, PTPN1
GO:0043011	myeloid dendritic cell differentiation	4/659	20/18986	0.2	5.76206373292868	4.04040264092749	0.00447195307749384	0.0359665454409931	0.0274786849718963	5971/55509/7189/10538	4	RELB, BATF3, TRAF6, BATF
GO:0045623	negative regulation of T-helper cell differentiation	4/659	20/18986	0.2	5.76206373292868	4.04040264092749	0.00447195307749384	0.0359665454409931	0.0274786849718963	80149/969/4092/3956	4	ZC3H12A, CD69, SMAD7, LGALS1
GO:0051220	cytoplasmic sequestering of protein	4/659	20/18986	0.2	5.76206373292868	4.04040264092749	0.00447195307749384	0.0359665454409931	0.0274786849718963	4792/4794/10488/10616	4	NFKBIA, NFKBIE, CREB3, RBCK1
GO:1900221	regulation of amyloid-beta clearance	4/659	20/18986	0.2	5.76206373292868	4.04040264092749	0.00447195307749384	0.0359665454409931	0.0274786849718963	7124/6722/3459/3458	4	TNF, SRF, IFNGR1, IFNG
GO:0016032	viral process	27/659	452/18986	0.0597345132743363	1.720970362711	2.94174056009861	0.00456041112446114	0.036557743858027	0.02793036457744	3383/80149/3725/10475/9683/1105/5861/6520/57169/7538/25978/128866/10318/10488/3965/6348/8812/57617/7124/10241/3956/5806/3304/56829/440400/4057/7852	27	ICAM1, ZC3H12A, JUN, TRIM38, N4BP1, CHD1, RAB1A, SLC3A2, ZNFX1, ZFP36, CHMP2B, CHMP4B, TNIP1, CREB3, LGALS9, CCL3, CCNK, VPS18, TNF, CALCOCO2, LGALS1, PTX3, HSPA1B, ZC3HAV1, RNASEK, LTF, CXCR4
GO:0019058	viral life cycle	21/659	323/18986	0.065015479876161	1.87311669336691	3.00113231337317	0.00456889570966403	0.036557743858027	0.02793036457744	3383/80149/10475/9683/5861/6520/57169/25978/128866/10318/3965/8812/57617/7124/3956/5806/3304/56829/440400/4057/7852	21	ICAM1, ZC3H12A, TRIM38, N4BP1, RAB1A, SLC3A2, ZNFX1, CHMP2B, CHMP4B, TNIP1, LGALS9, CCNK, VPS18, TNF, LGALS1, PTX3, HSPA1B, ZC3HAV1, RNASEK, LTF, CXCR4
GO:0002710	negative regulation of T cell mediated immunity	5/659	32/18986	0.15625	4.50161229135053	3.75919563031503	0.0045928114018996	0.036557743858027	0.02793036457744	4092/634/196/64127/2213	5	SMAD7, CEACAM1, AHR, NOD2, FCGR2B
GO:0045940	positive regulation of steroid metabolic process	5/659	32/18986	0.15625	4.50161229135053	3.75919563031503	0.0045928114018996	0.036557743858027	0.02793036457744	134429/1066/7124/133/3458	5	STARD4, CES1, TNF, ADM, IFNG
GO:0051085	chaperone cofactor-dependent protein refolding	5/659	32/18986	0.15625	4.50161229135053	3.75919563031503	0.0045928114018996	0.036557743858027	0.02793036457744	3306/30001/27348/3337/3304	5	HSPA2, ERO1A, TOR1B, DNAJB1, HSPA1B
GO:1902042	negative regulation of extrinsic apoptotic signaling pathway via death domain receptors	5/659	32/18986	0.15625	4.50161229135053	3.75919563031503	0.0045928114018996	0.036557743858027	0.02793036457744	7128/3383/85450/2907/3162	5	TNFAIP3, ICAM1, ITPRIP, GRINA, HMOX1
GO:0001667	ameboidal-type cell migration	17/659	241/18986	0.0705394190871369	2.03226314231924	3.0581482707335	0.00460225509962588	0.036557743858027	0.02793036457744	10501/3091/1839/7422/91/11221/23380/8754/5581/7869/9839/253943/23500/116844/8660/6385/3458	17	SEMA6B, HIF1A, HBEGF, VEGFA, ACVR1B, DUSP10, SRGAP2, ADAM9, PRKCE, SEMA3B, ZEB2, YTHDF3, DAAM2, LRG1, IRS2, SDC4, IFNG
GO:0002707	negative regulation of lymphocyte mediated immunity	7/659	60/18986	0.116666666666667	3.3612038442084	3.47361760361526	0.00460517108215653	0.036557743858027	0.02793036457744	4092/3965/634/5272/196/64127/2213	7	SMAD7, LGALS9, CEACAM1, SERPINB9, AHR, NOD2, FCGR2B
GO:0140029	exocytic process	9/659	92/18986	0.0978260869565217	2.81840073893251	3.31530795316482	0.0046386809923605	0.0367641739491614	0.0280880785689688	8775/5341/63908/6813/8676/4218/57617/4067/6804	9	NAPA, PLEK, NAPB, STXBP2, STX11, RAB8A, VPS18, LYN, STX1A
GO:0050671	positive regulation of lymphocyte proliferation	12/659	145/18986	0.0827586206896552	2.38430223431532	3.17296487395979	0.00469871912297506	0.0371798485691952	0.0284056568015923	57162/5618/1026/8767/7189/148022/3965/1141/912/23529/8660/3600	12	PELI1, PRLR, CDKN1A, RIPK2, TRAF6, TICAM1, LGALS9, CHRNB2, CD1D, CLCF1, IRS2, IL15
GO:1905037	autophagosome organization	11/659	127/18986	0.0866141732283465	2.49538193158329	3.20624700795285	0.00473696214768969	0.0374220009667485	0.0285906628778215	57154/10043/5861/23130/7189/1509/23710/56270/5868/81631/643246	11	SMURF1, TOM1, RAB1A, ATG2A, TRAF6, CTSD, GABARAPL1, WDR45B, RAB5A, MAP1LC3B, MAP1LC3B2
GO:0003015	heart process	18/659	262/18986	0.0687022900763359	1.97933487009	3.02680794846737	0.00475002708179767	0.0374647868706039	0.0286233515989334	80149/1839/4092/4205/5142/5770/2034/5025/5144/2258/7124/9446/133/3753/5608/57413/7852/1756	18	ZC3H12A, HBEGF, SMAD7, MEF2A, PDE4B, PTPN1, EPAS1, P2RX4, PDE4D, FGF13, TNF, GSTO1, ADM, KCNE1, MAP2K6, TMIGD3, CXCR4, DMD
GO:0030330	DNA damage response, signal transduction by p53 class mediator	8/659	76/18986	0.105263157894737	3.03266512259404	3.36689199622367	0.00477526036820308	0.037603256082731	0.0287291430173667	1263/83667/3090/1026/602/10769/387893/10538	8	PLK3, SESN2, HIC1, CDKN1A, BCL3, PLK2, KMT5A, BATF
GO:0009612	response to mechanical stimulus	16/659	222/18986	0.0720720720720721	2.07641936321754	3.059127616633	0.00479031456610813	0.037610301858743	0.0287345260380889	4792/4192/9033/2354/3659/25861/5138/56729/2353/7124/5970/1499/8915/7852/1756/838	16	NFKBIA, MDK, PKD2L1, FOSB, IRF1, WHRN, PDE2A, RETN, FOS, TNF, RELA, CTNNB1, BCL10, CXCR4, DMD, CASP5
GO:0046434	organophosphate catabolic process	17/659	242/18986	0.0702479338842975	2.02386536073941	3.03963693870802	0.00479554720589674	0.037610301858743	0.0287345260380889	54541/8870/51733/5209/3091/5208/7378/5142/5138/5144/3099/22978/50640/6610/226/5571/3458	17	DDIT4, IER3, UPB1, PFKFB3, HIF1A, PFKFB2, UPP1, PDE4B, PDE2A, PDE4D, HK2, NT5C2, PNPLA8, SMPD2, ALDOA, PRKAG1, IFNG
GO:0072331	signal transduction by p53 class mediator	14/659	183/18986	0.0765027322404372	2.20406809456288	3.10359710826501	0.00479919123350641	0.037610301858743	0.0287345260380889	54541/1263/83667/3090/1026/602/90809/10769/7159/51246/387893/4291/5608/10538	14	DDIT4, PLK3, SESN2, HIC1, CDKN1A, BCL3, PIP4P1, PLK2, TP53BP2, SHISA5, KMT5A, MLF1, MAP2K6, BATF
GO:0002701	negative regulation of production of molecular mediator of immune response	6/659	46/18986	0.130434782608696	3.75786765191001	3.55111443309874	0.0049123437621345	0.0381309980141597	0.0291323414369641	27342/4092/7124/64127/11213/2213	6	RABGEF1, SMAD7, TNF, NOD2, IRAK3, FCGR2B
GO:0045601	regulation of endothelial cell differentiation	6/659	46/18986	0.130434782608696	3.75786765191001	3.55111443309874	0.0049123437621345	0.0381309980141597	0.0291323414369641	7422/634/7124/182/1499/9294	6	VEGFA, CEACAM1, TNF, JAG1, CTNNB1, S1PR2
GO:0045646	regulation of erythrocyte differentiation	6/659	46/18986	0.130434782608696	3.75786765191001	3.55111443309874	0.0049123437621345	0.0381309980141597	0.0291323414369641	3091/91/7538/9935/4067/3304	6	HIF1A, ACVR1B, ZFP36, MAFB, LYN, HSPA1B
GO:0045687	positive regulation of glial cell differentiation	6/659	46/18986	0.130434782608696	3.75786765191001	3.55111443309874	0.0049123437621345	0.0381309980141597	0.0291323414369641	4192/7097/3398/5970/23529/7852	6	MDK, TLR2, ID2, RELA, CLCF1, CXCR4
GO:0046633	alpha-beta T cell proliferation	6/659	46/18986	0.130434782608696	3.75786765191001	3.55111443309874	0.0049123437621345	0.0381309980141597	0.0291323414369641	8767/3659/3965/2000/64115/3600	6	RIPK2, IRF1, LGALS9, ELF4, VSIR, IL15
GO:0048713	regulation of oligodendrocyte differentiation	6/659	46/18986	0.130434782608696	3.75786765191001	3.55111443309874	0.0049123437621345	0.0381309980141597	0.0291323414369641	4192/11221/7097/23500/1499/7852	6	MDK, DUSP10, TLR2, DAAM2, CTNNB1, CXCR4
GO:0097306	cellular response to alcohol	10/659	110/18986	0.0909090909090909	2.61911987860395	3.22940624803021	0.00493759529463574	0.038266363533427	0.0292357616129748	9314/5581/687/1066/57476/109/2353/196/9962/1499	10	KLF4, PRKCE, KLF9, CES1, GRAMD1B, ADCY3, FOS, AHR, SLC23A2, CTNNB1
GO:0097529	myeloid leukocyte migration	17/659	243/18986	0.0699588477366255	2.01553669670345	3.02121424478204	0.00499543456507699	0.038653457345572	0.029531503914274	4192/7422/4814/2207/27342/1435/5142/2526/10488/6348/5025/4067/64127/54210/1843/414062/3680	17	MDK, VEGFA, NINJ1, FCER1G, RABGEF1, CSF1, PDE4B, FUT4, CREB3, CCL3, P2RX4, LYN, NOD2, TREM1, DUSP1, CCL3L3, ITGA9
GO:0030282	bone mineralization	11/659	128/18986	0.0859375	2.47588676024279	3.17696568578087	0.00502476890056185	0.0388191136828895	0.0296580664809852	3091/7071/55603/56975/7286/22904/338773/6348/7421/5552/4057	11	HIF1A, KLF10, TENT5A, FAM20C, TUFT1, SBNO2, TMEM119, CCL3, VDR, SRGN, LTF
GO:0043030	regulation of macrophage activation	7/659	61/18986	0.114754098360656	3.30610214184432	3.42080115905115	0.00505010027101674	0.0389533718542362	0.0297606406356643	80149/133396/8877/6348/4317/671/2213	7	ZC3H12A, IL31RA, SPHK1, CCL3, MMP8, BPI, FCGR2B
GO:0001503	ossification	27/659	456/18986	0.0592105263157895	1.70587413145915	2.89317228505371	0.00512071645769248	0.039435957877009	0.0301293396343872	4192/374/3091/7071/7422/55603/4092/1435/56975/10140/7286/7189/22904/3727/338773/6348/7704/7124/182/6272/1499/7421/1051/5608/5552/4057/3726	27	MDK, AREG, HIF1A, KLF10, VEGFA, TENT5A, SMAD7, CSF1, FAM20C, TOB1, TUFT1, TRAF6, SBNO2, JUND, TMEM119, CCL3, ZBTB16, TNF, JAG1, SORT1, CTNNB1, VDR, CEBPB, MAP2K6, SRGN, LTF, JUNB
GO:0032729	positive regulation of type II interferon production	8/659	77/18986	0.103896103896104	2.99327986126165	3.32339283129144	0.00517111332026841	0.039761558936695	0.0303781010551999	8767/602/10865/5142/3965/5144/7124/8809	8	RIPK2, BCL3, ARID5A, PDE4B, LGALS9, PDE4D, TNF, IL18R1
GO:0010952	positive regulation of peptidase activity	12/659	147/18986	0.0816326530612245	2.35186274813415	3.12007233874312	0.00523883540618543	0.0401562062902915	0.0306796143134655	8767/1509/3965/373509/23787/4067/56616/7124/8915/64115/80758/10010	12	RIPK2, CTSD, LGALS9, USP50, MTCH1, LYN, DIABLO, TNF, BCL10, VSIR, PRR7, TANK
GO:0071675	regulation of mononuclear cell migration	12/659	147/18986	0.0816326530612245	2.35186274813415	3.12007233874312	0.00523883540618543	0.0401562062902915	0.0306796143134655	4192/969/4814/1435/10488/6868/3965/6348/5025/4067/7124/1843	12	MDK, CD69, NINJ1, CSF1, CREB3, ADAM17, LGALS9, CCL3, P2RX4, LYN, TNF, DUSP1
GO:0001780	neutrophil homeostasis	4/659	21/18986	0.19047619047619	5.48767974564636	3.90173166976716	0.00537459900810598	0.0408769968038868	0.0312303031608642	2204/1435/5142/10461	4	FCAR, CSF1, PDE4B, MERTK
GO:0002544	chronic inflammatory response	4/659	21/18986	0.19047619047619	5.48767974564636	3.90173166976716	0.00537459900810598	0.0408769968038868	0.0312303031608642	7128/64332/7124/1051	4	TNFAIP3, NFKBIZ, TNF, CEBPB
GO:0032616	interleukin-13 production	4/659	21/18986	0.19047619047619	5.48767974564636	3.90173166976716	0.00537459900810598	0.0408769968038868	0.0312303031608642	353514/5914/3965/3556	4	LILRA5, RARA, LGALS9, IL1RAP
GO:0032656	regulation of interleukin-13 production	4/659	21/18986	0.19047619047619	5.48767974564636	3.90173166976716	0.00537459900810598	0.0408769968038868	0.0312303031608642	353514/5914/3965/3556	4	LILRA5, RARA, LGALS9, IL1RAP
GO:1902004	positive regulation of amyloid-beta formation	4/659	21/18986	0.19047619047619	5.48767974564636	3.90173166976716	0.00537459900810598	0.0408769968038868	0.0312303031608642	7124/5970/3459/3458	4	TNF, RELA, IFNGR1, IFNG
GO:0042789	mRNA transcription by RNA polymerase II	6/659	47/18986	0.127659574468085	3.67791302101831	3.48553294502362	0.00546957302636475	0.0413404063985366	0.0315843512382708	64332/5914/2034/7376/6884/7421	6	NFKBIZ, RARA, EPAS1, NR1H2, TAF13, VDR
GO:0043154	negative regulation of cysteine-type endopeptidase activity involved in apoptotic process	6/659	47/18986	0.127659574468085	3.67791302101831	3.48553294502362	0.00546957302636475	0.0413404063985366	0.0315843512382708	7422/5329/1032/7124/114769/4671	6	VEGFA, PLAUR, CDKN2D, TNF, CARD16, NAIP
GO:0045599	negative regulation of fat cell differentiation	7/659	62/18986	0.112903225806452	3.25277791375006	3.36907029717813	0.00552656637419973	0.0413404063985366	0.0315843512382708	7422/1649/122953/7124/182/6272/3638	7	VEGFA, DDIT3, JDP2, TNF, JAG1, SORT1, INSIG1
GO:0000425	pexophagy	3/659	11/18986	0.272727272727273	7.85735963581184	4.31384657589783	0.0055752006427518	0.0413404063985366	0.0315843512382708	23130/84749/8878	3	ATG2A, USP30, SQSTM1
GO:0002158	osteoclast proliferation	3/659	11/18986	0.272727272727273	7.85735963581184	4.31384657589783	0.0055752006427518	0.0413404063985366	0.0315843512382708	7128/1435/3726	3	TNFAIP3, CSF1, JUNB
GO:0002887	negative regulation of myeloid leukocyte mediated immunity	3/659	11/18986	0.272727272727273	7.85735963581184	4.31384657589783	0.0055752006427518	0.0413404063985366	0.0315843512382708	27342/3965/2213	3	RABGEF1, LGALS9, FCGR2B
GO:0010807	regulation of synaptic vesicle priming	3/659	11/18986	0.272727272727273	7.85735963581184	4.31384657589783	0.0055752006427518	0.0413404063985366	0.0315843512382708	8775/63908/6804	3	NAPA, NAPB, STX1A
GO:0032754	positive regulation of interleukin-5 production	3/659	11/18986	0.272727272727273	7.85735963581184	4.31384657589783	0.0055752006427518	0.0413404063985366	0.0315843512382708	5914/5144/3556	3	RARA, PDE4D, IL1RAP
GO:0034154	toll-like receptor 7 signaling pathway	3/659	11/18986	0.272727272727273	7.85735963581184	4.31384657589783	0.0055752006427518	0.0413404063985366	0.0315843512382708	285852/121260/81622	3	TREML4, SLC15A4, UNC93B1
GO:0038196	type III interferon-mediated signaling pathway	3/659	11/18986	0.272727272727273	7.85735963581184	4.31384657589783	0.0055752006427518	0.0413404063985366	0.0315843512382708	3460/3459/3458	3	IFNGR2, IFNGR1, IFNG
GO:0070391	response to lipoteichoic acid	3/659	11/18986	0.272727272727273	7.85735963581184	4.31384657589783	0.0055752006427518	0.0413404063985366	0.0315843512382708	8767/7097/5970	3	RIPK2, TLR2, RELA
GO:0071223	cellular response to lipoteichoic acid	3/659	11/18986	0.272727272727273	7.85735963581184	4.31384657589783	0.0055752006427518	0.0413404063985366	0.0315843512382708	8767/7097/5970	3	RIPK2, TLR2, RELA
GO:0071358	cellular response to type III interferon	3/659	11/18986	0.272727272727273	7.85735963581184	4.31384657589783	0.0055752006427518	0.0413404063985366	0.0315843512382708	3460/3459/3458	3	IFNGR2, IFNGR1, IFNG
GO:0090085	regulation of protein deubiquitination	3/659	11/18986	0.272727272727273	7.85735963581184	4.31384657589783	0.0055752006427518	0.0413404063985366	0.0315843512382708	80149/10318/10010	3	ZC3H12A, TNIP1, TANK
GO:2000347	positive regulation of hepatocyte proliferation	3/659	11/18986	0.272727272727273	7.85735963581184	4.31384657589783	0.0055752006427518	0.0413404063985366	0.0315843512382708	7128/4192/7124	3	TNFAIP3, MDK, TNF
GO:0032890	regulation of organic acid transport	8/659	78/18986	0.102564102564103	2.95490447842496	3.28059307767951	0.00559156027773256	0.0413404063985366	0.0315843512382708	9536/135/1066/5025/7124/8864/5608/8660	8	PTGES, ADORA2A, CES1, P2RX4, TNF, PER2, MAP2K6, IRS2
GO:0043536	positive regulation of blood vessel endothelial cell migration	8/659	78/18986	0.102564102564103	2.95490447842496	3.28059307767951	0.00559156027773256	0.0413404063985366	0.0315843512382708	3091/7422/6868/10769/5025/10519/25865/3162	8	HIF1A, VEGFA, ADAM17, PLK2, P2RX4, CIB1, PRKD2, HMOX1
GO:0007040	lysosome organization	10/659	112/18986	0.0892857142857143	2.57234988077173	3.16467084570202	0.00560433439130835	0.0413404063985366	0.0315843512382708	55647/25978/128866/83871/2055/57617/537/9296/440400/8804	10	RAB20, CHMP2B, CHMP4B, RAB34, CLN8, VPS18, ATP6AP1, ATP6V1F, RNASEK, CREG1
GO:0080171	lytic vacuole organization	10/659	112/18986	0.0892857142857143	2.57234988077173	3.16467084570202	0.00560433439130835	0.0413404063985366	0.0315843512382708	55647/25978/128866/83871/2055/57617/537/9296/440400/8804	10	RAB20, CHMP2B, CHMP4B, RAB34, CLN8, VPS18, ATP6AP1, ATP6V1F, RNASEK, CREG1
GO:2001243	negative regulation of intrinsic apoptotic signaling pathway	10/659	112/18986	0.0892857142857143	2.57234988077173	3.16467084570202	0.00560433439130835	0.0413404063985366	0.0315843512382708	3091/5329/10105/5770/10488/1032/10625/5598/2907/1499	10	HIF1A, PLAUR, PPIF, PTPN1, CREB3, CDKN2D, IVNS1ABP, MAPK7, GRINA, CTNNB1
GO:0000423	mitophagy	9/659	95/18986	0.0947368421052632	2.72939861033464	3.20428954232225	0.00572738937931362	0.042184591247937	0.0322293141962167	3091/84749/23710/23092/3099/64127/81631/8878/643246	9	HIF1A, USP30, GABARAPL1, ARHGAP26, HK2, NOD2, MAP1LC3B, SQSTM1, MAP1LC3B2
GO:0051963	regulation of synapse assembly	13/659	168/18986	0.0773809523809524	2.22936989666883	3.03495881024768	0.00586542471940702	0.0431364118253087	0.0329565115813054	647135/23380/653464/84628/1108/7087/7097/5770/391/1499/1141/9294/3556	13	SRGAP2B, SRGAP2, SRGAP2C, NTNG2, CHD4, ICAM5, TLR2, PTPN1, RHOG, CTNNB1, CHRNB2, S1PR2, IL1RAP
GO:0001763	morphogenesis of a branching structure	15/659	207/18986	0.072463768115942	2.08770425106112	2.98374762104491	0.00589828842560954	0.043313068528689	0.033091478502394	57471/4192/374/7422/64412/9021/1435/10765/2258/7124/6722/10253/1499/133/7421	15	ERMN, MDK, AREG, VEGFA, GZF1, SOCS3, CSF1, KDM5B, FGF13, TNF, SRF, SPRY2, CTNNB1, ADM, VDR
GO:0045671	negative regulation of osteoclast differentiation	5/659	34/18986	0.147058823529412	4.23681156832991	3.58205022035937	0.00599549986785178	0.043810299688376	0.0334713664851769	9935/6348/1499/2200/4057	5	MAFB, CCL3, CTNNB1, FBN1, LTF
GO:0060055	angiogenesis involved in wound healing	5/659	34/18986	0.147058823529412	4.23681156832991	3.58205022035937	0.00599549986785178	0.043810299688376	0.0334713664851769	7128/7422/7124/6722/7852	5	TNFAIP3, VEGFA, TNF, SRF, CXCR4
GO:0042176	regulation of protein catabolic process	23/659	374/18986	0.0614973262032086	1.77175756493796	2.8583966387867	0.00602952144670736	0.043810299688376	0.0334713664851769	7128/8870/1263/152503/9683/25976/8754/51667/1453/4092/90637/10769/51429/29116/7124/51582/6449/5970/3304/54972/11213/10221/3458	23	TNFAIP3, IER3, PLK3, SH3D19, N4BP1, TIPARP, ADAM9, NUB1, CSNK1D, SMAD7, ZFAND2A, PLK2, SNX9, MYLIP, TNF, AZIN1, SGTA, RELA, HSPA1B, TMEM132A, IRAK3, TRIB1, IFNG
GO:0002712	regulation of B cell mediated immunity	7/659	63/18986	0.111111111111111	3.20114651829371	3.31838330902238	0.00603590758822529	0.043810299688376	0.0334713664851769	121260/7124/64127/718/7158/23529/2213	7	SLC15A4, TNF, NOD2, C3, TP53BP1, CLCF1, FCGR2B
GO:0002889	regulation of immunoglobulin mediated immune response	7/659	63/18986	0.111111111111111	3.20114651829371	3.31838330902238	0.00603590758822529	0.043810299688376	0.0334713664851769	121260/7124/64127/718/7158/23529/2213	7	SLC15A4, TNF, NOD2, C3, TP53BP1, CLCF1, FCGR2B
GO:0045058	T cell selection	7/659	63/18986	0.111111111111111	3.20114651829371	3.31838330902238	0.00603590758822529	0.043810299688376	0.0334713664851769	969/9021/6722/3956/912/3600/10538	7	CD69, SOCS3, SRF, LGALS1, CD1D, IL15, BATF
GO:0055117	regulation of cardiac muscle contraction	8/659	79/18986	0.10126582278481	2.91750062426769	3.23847139742399	0.00603755661283254	0.043810299688376	0.0334713664851769	80149/4092/5142/5025/5144/2258/9446/1756	8	ZC3H12A, SMAD7, PDE4B, P2RX4, PDE4D, FGF13, GSTO1, DMD
GO:0070373	negative regulation of ERK1 and ERK2 cascade	8/659	79/18986	0.10126582278481	2.91750062426769	3.23847139742399	0.00603755661283254	0.043810299688376	0.0334713664851769	467/11221/1846/10318/5770/10385/4067/10253	8	ATF3, DUSP10, DUSP4, TNIP1, PTPN1, BTN2A2, LYN, SPRY2
GO:0006984	ER-nucleus signaling pathway	6/659	48/18986	0.125	3.60128983308043	3.42172122888431	0.00607163909978416	0.0438626671249894	0.0335113755623858	23645/84919/1649/5770/10613/3638	6	PPP1R15A, PPP1R15B, DDIT3, PTPN1, ERLIN1, INSIG1
GO:0010634	positive regulation of epithelial cell migration	6/659	48/18986	0.125	3.60128983308043	3.42172122888431	0.00607163909978416	0.0438626671249894	0.0335113755623858	3091/1839/8754/5581/8660/3458	6	HIF1A, HBEGF, ADAM9, PRKCE, IRS2, IFNG
GO:0010837	regulation of keratinocyte proliferation	6/659	48/18986	0.125	3.60128983308043	3.42172122888431	0.00607163909978416	0.0438626671249894	0.0335113755623858	4192/374/7538/687/116844/7421	6	MDK, AREG, ZFP36, KLF9, LRG1, VDR
GO:0006096	glycolytic process	9/659	96/18986	0.09375	2.70096737481032	3.16823902727768	0.00613096841499161	0.0442260431467289	0.0337889973107436	54541/8870/5209/3091/5208/3099/226/5571/3458	9	DDIT4, IER3, PFKFB3, HIF1A, PFKFB2, HK2, ALDOA, PRKAG1, IFNG
GO:0034101	erythrocyte homeostasis	12/659	150/18986	0.08	2.30482549317147	3.04232803831032	0.0061404869918425	0.0442295665971244	0.0337916892507742	3091/7422/91/23210/7538/9935/3398/2034/4067/6722/3304/3162	12	HIF1A, VEGFA, ACVR1B, JMJD6, ZFP36, MAFB, ID2, EPAS1, LYN, SRF, HSPA1B, HMOX1
GO:0051260	protein homooligomerization	15/659	208/18986	0.0721153846153846	2.07766721139255	2.96342532270827	0.00615989579794255	0.044304213830136	0.0338487202437372	51733/9033/4814/8767/30844/114548/23210/6506/10938/200186/92610/8854/7158/8915/226	15	UPB1, PKD2L1, NINJ1, RIPK2, EHD4, NLRP3, JMJD6, SLC1A2, EHD1, CRTC2, TIFA, ALDH1A2, TP53BP1, BCL10, ALDOA
GO:0045766	positive regulation of angiogenesis	14/659	189/18986	0.0740740740740741	2.13409767886247	2.97125148002032	0.00635122543615523	0.0456133463142058	0.0348489063521097	80149/4192/3091/7422/4814/8877/9314/3099/25865/718/116844/133/3162/7852	14	ZC3H12A, MDK, HIF1A, VEGFA, NINJ1, SPHK1, KLF4, HK2, PRKD2, C3, LRG1, ADM, HMOX1, CXCR4
GO:0001909	leukocyte mediated cytotoxicity	12/659	151/18986	0.0794701986754967	2.28956174818358	3.01682502406652	0.00646689818921944	0.0463760868679309	0.0354316453150576	3383/164/6813/127544/4277/3965/23207/634/5272/54210/912/2213	12	ICAM1, AP1G1, STXBP2, RNF19B, MICB, LGALS9, PLEKHM2, CEACAM1, SERPINB9, TREM1, CD1D, FCGR2B
GO:0033619	membrane protein proteolysis	7/659	64/18986	0.109375	3.15112860394537	3.26870073906773	0.00657946677615498	0.0471143688152151	0.035995697736582	152503/8754/6868/84888/51429/7124/3458	7	SH3D19, ADAM9, ADAM17, SPPL2A, SNX9, TNF, IFNG
GO:0030072	peptide hormone secretion	17/659	250/18986	0.068	1.95910166919575	2.89466646901054	0.00659338092237058	0.047145079938352	0.0360191612432231	3557/3091/415116/2865/5208/5861/2864/5127/5581/2867/51762/6804/7124/5936/8864/8660/3458	17	IL1RN, HIF1A, PIM3, FFAR3, PFKFB2, RAB1A, FFAR1, CDK16, PRKCE, FFAR2, RAB8B, STX1A, TNF, RBM4, PER2, IRS2, IFNG
GO:0051348	negative regulation of transferase activity	14/659	190/18986	0.0736842105263158	2.12286558581583	2.94967503136977	0.00664506961965935	0.0474454096167515	0.0362486151571106	7128/1026/11221/4092/7538/26524/5770/634/4067/1843/11213/8660/10221/3458	14	TNFAIP3, CDKN1A, DUSP10, SMAD7, ZFP36, LATS2, PTPN1, CEACAM1, LYN, DUSP1, IRAK3, IRS2, TRIB1, IFNG
GO:0048469	cell maturation	15/659	210/18986	0.0714285714285714	2.05787990461739	2.92312101084306	0.00671111938280125	0.0478472528922278	0.0365556261485611	2069/3091/1026/7422/137964/4929/56975/8578/9334/2034/23787/718/1499/3753/3600	15	EREG, HIF1A, CDKN1A, VEGFA, GPAT4, NR4A2, FAM20C, SCARF1, B4GALT5, EPAS1, MTCH1, C3, CTNNB1, KCNE1, IL15
GO:0002719	negative regulation of cytokine production involved in immune response	5/659	35/18986	0.142857142857143	4.11575980923477	3.49851906924253	0.00679900685175867	0.048263095014368	0.0368733323539314	27342/4092/7124/64127/11213	5	RABGEF1, SMAD7, TNF, NOD2, IRAK3
GO:0007260	tyrosine phosphorylation of STAT protein	5/659	35/18986	0.142857142857143	4.11575980923477	3.49851906924253	0.00679900685175867	0.048263095014368	0.0368733323539314	133396/8651/5008/3600/3458	5	IL31RA, SOCS1, OSM, IL15, IFNG
GO:0050858	negative regulation of antigen receptor-mediated signaling pathway	5/659	35/18986	0.142857142857143	4.11575980923477	3.49851906924253	0.00679900685175867	0.048263095014368	0.0368733323539314	1997/10385/634/8525/2213	5	ELF1, BTN2A2, CEACAM1, DGKZ, FCGR2B
GO:0050708	regulation of protein secretion	18/659	272/18986	0.0661764705882353	1.90656520574846	2.85563373757867	0.00694013409707143	0.0491935988530475	0.0375842436058937	3091/415116/135/5208/8754/2864/5127/5581/2867/7097/79651/7376/6804/7124/8864/54972/8660/3458	18	HIF1A, PIM3, ADORA2A, PFKFB2, ADAM9, FFAR1, CDK16, PRKCE, FFAR2, TLR2, RHBDF2, NR1H2, STX1A, TNF, PER2, TMEM132A, IRS2, IFNG
GO:0071674	mononuclear cell migration	16/659	231/18986	0.0692640692640693	1.99551990750777	2.88668717604607	0.00696165363852284	0.0492748258980995	0.0376463016199402	3383/4192/969/4814/1435/2526/10488/6868/3965/6348/5025/4067/7124/58191/1843/7852	16	ICAM1, MDK, CD69, NINJ1, CSF1, FUT4, CREB3, ADAM17, LGALS9, CCL3, P2RX4, LYN, TNF, CXCL16, DUSP1, CXCR4
GO:0046032	ADP catabolic process	9/659	98/18986	0.0918367346938776	2.64584559165092	3.09750101591764	0.0070034744179559	0.0494743925324537	0.0377987718838781	54541/8870/5209/3091/5208/3099/226/5571/3458	9	DDIT4, IER3, PFKFB3, HIF1A, PFKFB2, HK2, ALDOA, PRKAG1, IFNG
GO:0032088	negative regulation of NF-kappaB transcription factor activity	8/659	81/18986	0.0987654320987654	2.84546357181663	3.15618145465458	0.00701005071815494	0.0494743925324537	0.0377987718838781	7128/4792/80149/3656/602/10616/11213/57413	8	TNFAIP3, NFKBIA, ZC3H12A, IRAK2, BCL3, RBCK1, IRAK3, TMIGD3
GO:0051384	response to glucocorticoid	11/659	134/18986	0.082089552238806	2.36502615903789	3.00688608934823	0.00705412121383481	0.0497137923818171	0.0379816749945971	3557/54541/374/2354/1026/8754/7538/687/2353/7124/133	11	IL1RN, DDIT4, AREG, FOSB, CDKN1A, ADAM9, ZFP36, KLF9, FOS, TNF, ADM
