# Supplementary material for: Integrative Transcriptomic Analysis Reveals Distinct and Shared Host Responses in Dengue and Chikungunya Infections
Source: Int J Mol Sci. 2026 Jun 19;27(12):5552. doi: 10.3390/ijms27125552 (PMC13299182; doi:10.3390/ijms27125552)
Supplement: Supplementary file 1 [file ijms-27-05552-s001.zip › Table S5 Shared_VirusSpecific_Enrichment/Chikungunya_unique_genes_enrichment_results/Chikungunya_unique_genes_Upregulated_GO_CC.csv]

ID	Description	GeneRatio	BgRatio	RichFactor	FoldEnrichment	zScore	pvalue	p.adjust	qvalue	geneID	Count	GeneSymbols
GO:0090575	RNA polymerase II transcription regulator complex	31/673	257/19960	0.120622568093385	3.57745387688554	7.76847667942719	8.45213693174128e-10	4.02321717950885e-07	3.56769148381921e-07	467/3091/23764/3725/1390/1649/4092/10379/1108/55509/9935/10589/5914/7090/3727/10488/7376/122953/4783/7088/4097/2353/9441/6884/1499/81857/7421/1022/1051/3726/10538	31	ATF3, HIF1A, MAFF, JUN, CREM, DDIT3, SMAD7, IRF9, CHD4, BATF3, MAFB, DRAP1, RARA, TLE3, JUND, CREB3, NR1H2, JDP2, NFIL3, TLE1, MAFG, FOS, MED26, TAF13, CTNNB1, MED25, VDR, CDK7, CEBPB, JUNB, BATF
GO:0042581	specific granule	23/673	160/19960	0.14375	4.26337295690936	7.7417418829198	4.52149100623449e-09	1.07611485948381e-06	9.54272575526333e-07	5328/2204/10043/5329/222487/1509/6813/56729/121260/4317/23071/634/116844/5806/10562/6515/4057/671/3934/199675/6947/1088/10321	23	PLAU, FCAR, TOM1, PLAUR, ADGRG3, CTSD, STXBP2, RETN, SLC15A4, MMP8, ERP44, CEACAM1, LRG1, PTX3, OLFM4, SLC2A3, LTF, BPI, LCN2, MCEMP1, TCN1, CEACAM8, CRISP3
GO:0070820	tertiary granule	22/673	164/19960	0.134146341463415	3.97854528322401	7.1545445044947	3.53893862109759e-08	5.61511594547484e-06	4.97934872652678e-06	5328/2204/127829/2207/57826/1509/6813/51646/4317/84418/634/116844/5806/10562/100049587/6515/226/4057/199675/6947/1088/10321	22	PLAU, FCAR, ARL8A, FCER1G, RAP2C, CTSD, STXBP2, YPEL5, MMP8, CYSTM1, CEACAM1, LRG1, PTX3, OLFM4, SIGLEC14, SLC2A3, ALDOA, LTF, MCEMP1, TCN1, CEACAM8, CRISP3
GO:0035580	specific granule lumen	12/673	62/19960	0.193548387096774	5.74030580453434	6.98300048222463	9.02337426185977e-07	0.000107378153716131	9.52203441843623e-05	1509/56729/4317/23071/116844/5806/10562/4057/671/3934/6947/10321	12	CTSD, RETN, MMP8, ERP44, LRG1, PTX3, OLFM4, LTF, BPI, LCN2, TCN1, CRISP3
GO:0005774	vacuolar membrane	37/673	491/19960	0.0753564154786151	2.23493915743411	5.1755804761284	4.80244020154238e-06	0.000457192307186834	0.00040542705701442	83667/127829/10043/967/55361/57600/6520/1889/9741/25978/128866/164/25798/1318/1509/90809/51296/84888/121260/23207/23710/51256/5025/57617/537/4067/9296/10241/81631/6272/643246/912/282991/10211/440400/4680/1088	37	SESN2, ARL8A, TOM1, CD63, PI4K2A, FNIP2, SLC3A2, ECE1, LAPTM4A, CHMP2B, CHMP4B, AP1G1, BRI3, SLC31A2, CTSD, PIP4P1, SLC15A3, SPPL2A, SLC15A4, PLEKHM2, GABARAPL1, TBC1D7, P2RX4, VPS18, ATP6AP1, LYN, ATP6V1F, CALCOCO2, MAP1LC3B, SORT1, MAP1LC3B2, CD1D, BLOC1S2, FLOT1, RNASEK, CEACAM6, CEACAM8
GO:1904724	tertiary granule lumen	10/673	55/19960	0.181818181818182	5.39240848304741	6.09322978535173	1.3183025404981e-05	0.00104585334879516	0.000927437401297785	1509/51646/4317/116844/5806/10562/226/4057/6947/10321	10	CTSD, YPEL5, MMP8, LRG1, PTX3, OLFM4, ALDOA, LTF, TCN1, CRISP3
GO:0005765	lysosomal membrane	33/673	447/19960	0.0738255033557047	2.18953498808301	4.75131190205444	2.35963576701976e-05	0.00140398328137676	0.00124501834549332	83667/127829/10043/967/55361/57600/6520/1889/9741/25978/128866/164/25798/1318/1509/90809/51296/84888/121260/23207/51256/5025/57617/537/4067/9296/6272/912/282991/10211/440400/4680/1088	33	SESN2, ARL8A, TOM1, CD63, PI4K2A, FNIP2, SLC3A2, ECE1, LAPTM4A, CHMP2B, CHMP4B, AP1G1, BRI3, SLC31A2, CTSD, PIP4P1, SLC15A3, SPPL2A, SLC15A4, PLEKHM2, TBC1D7, P2RX4, VPS18, ATP6AP1, LYN, ATP6V1F, SORT1, CD1D, BLOC1S2, FLOT1, RNASEK, CEACAM6, CEACAM8
GO:0098852	lytic vacuole membrane	33/673	447/19960	0.0738255033557047	2.18953498808301	4.75131190205444	2.35963576701976e-05	0.00140398328137676	0.00124501834549332	83667/127829/10043/967/55361/57600/6520/1889/9741/25978/128866/164/25798/1318/1509/90809/51296/84888/121260/23207/51256/5025/57617/537/4067/9296/6272/912/282991/10211/440400/4680/1088	33	SESN2, ARL8A, TOM1, CD63, PI4K2A, FNIP2, SLC3A2, ECE1, LAPTM4A, CHMP2B, CHMP4B, AP1G1, BRI3, SLC31A2, CTSD, PIP4P1, SLC15A3, SPPL2A, SLC15A4, PLEKHM2, TBC1D7, P2RX4, VPS18, ATP6AP1, LYN, ATP6V1F, SORT1, CD1D, BLOC1S2, FLOT1, RNASEK, CEACAM6, CEACAM8
GO:0030139	endocytic vesicle	27/673	356/19960	0.0758426966292135	2.24936140374309	4.44309212587834	8.15413137089183e-05	0.00431262948060501	0.00382433529792705	374/2069/55647/1839/8877/30844/23380/27342/3732/8685/8578/7097/90809/83871/2923/10938/4218/26253/23580/51762/9332/4067/9605/5868/64127/81622/4057	27	AREG, EREG, RAB20, HBEGF, SPHK1, EHD4, SRGAP2, RABGEF1, CD82, MARCO, SCARF1, TLR2, PIP4P1, RAB34, PDIA3, EHD1, RAB8A, CLEC4E, CDC42EP4, RAB8B, CD163, LYN, VPS9D1, RAB5A, NOD2, UNC93B1, LTF
GO:0045335	phagocytic vesicle	15/673	145/19960	0.103448275862069	3.06809448173387	4.66876397926798	0.000117006658812121	0.00556951695945695	0.00493891265091163	55647/23380/3732/7097/90809/83871/2923/4218/26253/23580/51762/5868/64127/81622/4057	15	RAB20, SRGAP2, CD82, TLR2, PIP4P1, RAB34, PDIA3, RAB8A, CLEC4E, CDC42EP4, RAB8B, RAB5A, NOD2, UNC93B1, LTF
GO:0070821	tertiary granule membrane	10/673	73/19960	0.136986301369863	4.06277351462476	4.8970693802202	0.000162421681475217	0.00646225647520284	0.00573057241609097	5328/2204/2207/57826/84418/634/100049587/6515/199675/1088	10	PLAU, FCAR, FCER1G, RAP2C, CYSTM1, CEACAM1, SIGLEC14, SLC2A3, MCEMP1, CEACAM8
GO:0045121	membrane raft	23/673	293/19960	0.0784982935153584	2.3281217512133	4.27806345107707	0.000162914028786626	0.00646225647520284	0.00573057241609097	3383/3778/55361/91663/6506/9399/9846/7097/1509/6868/79180/10613/3937/4067/7124/5868/1499/8915/1141/3753/10211/6610/1756	23	ICAM1, KCNMA1, PI4K2A, MYADM, SLC1A2, STOML1, GAB2, TLR2, CTSD, ADAM17, EFHD2, ERLIN1, LCP2, LYN, TNF, RAB5A, CTNNB1, BCL10, CHRNB2, KCNE1, FLOT1, SMPD2, DMD
GO:0098857	membrane microdomain	23/673	295/19960	0.0779661016949153	2.31233787493389	4.24183993628689	0.000180006891593683	0.00659102156912254	0.00584475818049124	3383/3778/55361/91663/6506/9399/9846/7097/1509/6868/79180/10613/3937/4067/7124/5868/1499/8915/1141/3753/10211/6610/1756	23	ICAM1, KCNMA1, PI4K2A, MYADM, SLC1A2, STOML1, GAB2, TLR2, CTSD, ADAM17, EFHD2, ERLIN1, LCP2, LYN, TNF, RAB5A, CTNNB1, BCL10, CHRNB2, KCNE1, FLOT1, SMPD2, DMD
GO:0005766	primary lysosome	15/673	155/19960	0.0967741935483871	2.87015290226717	4.36616478192416	0.000245505537516972	0.00779070905720526	0.00690861196802147	127829/10043/967/10577/25798/6813/56729/10493/2717/2760/718/8804/671/4680/1088	15	ARL8A, TOM1, CD63, NPC2, BRI3, STXBP2, RETN, VAT1, GLA, GM2A, C3, CREG1, BPI, CEACAM6, CEACAM8
GO:0042582	azurophil granule	15/673	155/19960	0.0967741935483871	2.87015290226717	4.36616478192416	0.000245505537516972	0.00779070905720526	0.00690861196802147	127829/10043/967/10577/25798/6813/56729/10493/2717/2760/718/8804/671/4680/1088	15	ARL8A, TOM1, CD63, NPC2, BRI3, STXBP2, RETN, VAT1, GLA, GM2A, C3, CREG1, BPI, CEACAM6, CEACAM8
GO:0034774	secretory granule lumen	23/673	324/19960	0.0709876543209877	2.10536936143672	3.74712341314111	0.000678591794666182	0.0201881058913189	0.0179023230040223	7422/54676/10577/1509/56729/4317/10493/2717/23071/2760/718/116844/5806/10562/1992/5552/226/4057/8804/671/3934/6947/10321	23	VEGFA, GTPBP2, NPC2, CTSD, RETN, MMP8, VAT1, GLA, ERP44, GM2A, C3, LRG1, PTX3, OLFM4, SERPINB1, SRGN, ALDOA, LTF, CREG1, BPI, LCN2, TCN1, CRISP3
GO:0098562	cytoplasmic side of membrane	17/673	210/19960	0.080952380952381	2.40090568173778	3.81223421652521	0.000795105833493136	0.0218040238716069	0.0193352799038354	2769/9021/5996/5127/128866/7189/2787/5770/84888/94056/5778/4067/2760/56616/5868/10758/282991	17	GNA15, SOCS3, RGS1, CDK16, CHMP4B, TRAF6, GNG5, PTPN1, SPPL2A, SYAP1, PTPN7, LYN, GM2A, DIABLO, RAB5A, TRAF3IP2, BLOC1S2
GO:0060205	cytoplasmic vesicle lumen	23/673	329/19960	0.0699088145896656	2.07337286658206	3.66709305915746	0.000835443519209573	0.0218040238716069	0.0193352799038354	7422/54676/10577/1509/56729/4317/10493/2717/23071/2760/718/116844/5806/10562/1992/5552/226/4057/8804/671/3934/6947/10321	23	VEGFA, GTPBP2, NPC2, CTSD, RETN, MMP8, VAT1, GLA, ERP44, GM2A, C3, LRG1, PTX3, OLFM4, SERPINB1, SRGN, ALDOA, LTF, CREG1, BPI, LCN2, TCN1, CRISP3
GO:0031983	vesicle lumen	23/673	330/19960	0.0696969696969697	2.06708991850151	3.6512571291699	0.000870328683950695	0.0218040238716069	0.0193352799038354	7422/54676/10577/1509/56729/4317/10493/2717/23071/2760/718/116844/5806/10562/1992/5552/226/4057/8804/671/3934/6947/10321	23	VEGFA, GTPBP2, NPC2, CTSD, RETN, MMP8, VAT1, GLA, ERP44, GM2A, C3, LRG1, PTX3, OLFM4, SERPINB1, SRGN, ALDOA, LTF, CREG1, BPI, LCN2, TCN1, CRISP3
GO:0035579	specific granule membrane	10/673	91/19960	0.10989010989011	3.25914798425943	4.03479944397653	0.000977367996416249	0.0221837052486122	0.0196719721466021	5328/2204/10043/5329/222487/121260/634/6515/199675/1088	10	PLAU, FCAR, TOM1, PLAUR, ADGRG3, SLC15A4, CEACAM1, SLC2A3, MCEMP1, CEACAM8
GO:0044194	cytolytic granule	4/673	14/19960	0.285714285714286	8.4737847590745	5.22542089656206	0.000978692878615243	0.0221837052486122	0.0196719721466021	6813/127544/1992/5552	4	STXBP2, RNF19B, SERPINB1, SRGN
GO:0017053	transcription repressor complex	9/673	79/19960	0.113924050632911	3.37878759380819	3.95726085243898	0.00133946239080867	0.0289810953647695	0.0256997329528363	5971/55122/10589/4084/3727/51132/7704/1499/8864	9	RELB, AKIRIN2, DRAP1, MXD1, JUND, RLIM, ZBTB16, CTNNB1, PER2
