# Supplementary material for: Integrative Transcriptomic Analysis Reveals Distinct and Shared Host Responses in Dengue and Chikungunya Infections
Source: Int J Mol Sci. 2026 Jun 19;27(12):5552. doi: 10.3390/ijms27125552 (PMC13299182; doi:10.3390/ijms27125552)
Supplement: Supplementary file 1 [file ijms-27-05552-s001.zip › Table S5 Shared_VirusSpecific_Enrichment/Chikungunya_unique_genes_enrichment_results/Chikungunya_unique_genes_Upregulated_GO_MF.csv]

ID	Description	GeneRatio	BgRatio	RichFactor	FoldEnrichment	zScore	pvalue	p.adjust	qvalue	geneID	Count	GeneSymbols
GO:0061629	RNA polymerase II-specific DNA-binding transcription factor binding	33/677	349/18737	0.0945558739255014	2.61697697155409	5.9036853267199	5.00558809722631e-07	0.000205257980728767	0.000186892792979351	4792/8013/3091/3725/10865/8204/9314/4929/8553/1649/4205/1108/338699/221037/3398/2114/2034/23710/7376/8896/84444/2353/196/6722/7159/7158/5970/1499/8915/81857/7421/55818/10221	33	NFKBIA, NR4A3, HIF1A, JUN, ARID5A, NRIP1, KLF4, NR4A2, BHLHE40, DDIT3, MEF2A, CHD4, ANKRD42, JMJD1C, ID2, ETS2, EPAS1, GABARAPL1, NR1H2, BUD31, DOT1L, FOS, AHR, SRF, TP53BP2, TP53BP1, RELA, CTNNB1, BCL10, MED25, VDR, KDM3A, TRIB1
GO:0140297	DNA-binding transcription factor binding	41/677	488/18737	0.0840163934426229	2.32528089207448	5.74344163316874	5.13144951821917e-07	0.000205257980728767	0.000186892792979351	4792/5187/8013/3091/688/3725/602/10865/8204/9314/114548/1390/4929/8553/1649/4205/1108/338699/221037/10488/3398/2114/2034/23710/7376/200186/8896/7088/84444/2353/196/6722/7159/7158/5970/1499/8915/81857/7421/55818/10221	41	NFKBIA, PER1, NR4A3, HIF1A, KLF5, JUN, BCL3, ARID5A, NRIP1, KLF4, NLRP3, CREM, NR4A2, BHLHE40, DDIT3, MEF2A, CHD4, ANKRD42, JMJD1C, CREB3, ID2, ETS2, EPAS1, GABARAPL1, NR1H2, CRTC2, BUD31, TLE1, DOT1L, FOS, AHR, SRF, TP53BP2, TP53BP1, RELA, CTNNB1, BCL10, MED25, VDR, KDM3A, TRIB1
GO:0001228	DNA-binding transcription activator activity, RNA polymerase II-specific	40/677	480/18737	0.0833333333333333	2.30637616937469	5.61368527341658	8.70656963989533e-07	0.000232175190397209	0.00021140162073009	467/8013/3091/2354/688/7071/23764/3725/3659/9314/6018/5966/4791/4929/1649/3663/4205/9935/64651/3727/10488/1997/2034/1316/7376/7704/4097/2353/6722/23036/5990/5970/2120/5326/2000/54897/10308/1051/3726/10538	40	ATF3, NR4A3, HIF1A, FOSB, KLF5, KLF10, MAFF, JUN, IRF1, KLF4, RLF, REL, NFKB2, NR4A2, DDIT3, IRF5, MEF2A, MAFB, CSRNP1, JUND, CREB3, ELF1, EPAS1, KLF6, NR1H2, ZBTB16, MAFG, FOS, SRF, ZNF292, RFX2, RELA, ETV6, PLAGL2, ELF4, CASZ1, ZNF267, CEBPB, JUNB, BATF
GO:0001216	DNA-binding transcription activator activity	40/677	487/18737	0.082135523613963	2.27322497186828	5.51203662138732	1.25428335753379e-06	0.000250856671506758	0.000228411600898259	467/8013/3091/2354/688/7071/23764/3725/3659/9314/6018/5966/4791/4929/1649/3663/4205/9935/64651/3727/10488/1997/2034/1316/7376/7704/4097/2353/6722/23036/5990/5970/2120/5326/2000/54897/10308/1051/3726/10538	40	ATF3, NR4A3, HIF1A, FOSB, KLF5, KLF10, MAFF, JUN, IRF1, KLF4, RLF, REL, NFKB2, NR4A2, DDIT3, IRF5, MEF2A, MAFB, CSRNP1, JUND, CREB3, ELF1, EPAS1, KLF6, NR1H2, ZBTB16, MAFG, FOS, SRF, ZNF292, RFX2, RELA, ETV6, PLAGL2, ELF4, CASZ1, ZNF267, CEBPB, JUNB, BATF
GO:0001221	transcription coregulator binding	16/677	117/18737	0.136752136752137	3.78482243179437	5.85025102417256	4.77834187933098e-06	0.000764534700692957	0.000696128964315166	5187/3091/9314/1108/5252/5914/3727/10488/2034/7704/2353/196/5970/1499/81857/8864	16	PER1, HIF1A, KLF4, CHD4, PHF1, RARA, JUND, CREB3, EPAS1, ZBTB16, FOS, AHR, RELA, CTNNB1, MED25, PER2
GO:0046965	nuclear retinoid X receptor binding	6/677	17/18737	0.352941176470588	9.76818142323399	7.00252980452168	1.9146885651795e-05	0.00230326543589761	0.00209718379163309	10865/8204/4929/7376/81857/7421	6	ARID5A, NRIP1, NR4A2, NR1H2, MED25, VDR
GO:0140313	molecular sequestering activity	10/677	54/18737	0.185185185185185	5.12528037638821	5.87761241425651	2.01535725641041e-05	0.00230326543589761	0.00209718379163309	4792/969/83667/1026/10616/54210/8878/3638/3934/6947	10	NFKBIA, CD69, SESN2, CDKN1A, RBCK1, TREM1, SQSTM1, INSIG1, LCN2, TCN1
GO:0042826	histone deacetylase binding	15/677	128/18737	0.1171875	3.24334148818316	4.93074741065454	6.02056785929008e-05	0.00602056785929008	0.00548188547187992	3091/3090/602/8204/9314/4205/1108/5914/7189/84225/122953/6722/5970/3304/1051	15	HIF1A, HIC1, BCL3, NRIP1, KLF4, MEF2A, CHD4, RARA, TRAF6, ZMYND15, JDP2, SRF, RELA, HSPA1B, CEBPB
GO:0046332	SMAD binding	11/677	79/18737	0.139240506329114	3.85369182730961	4.9210975375699	0.000122141205725454	0.0103844328472683	0.0094552993819864	3725/91/57154/4092/4205/10140/6498/2353/23144/1499/9863	11	JUN, ACVR1B, SMURF1, SMAD7, MEF2A, TOB1, SKIL, FOS, ZC3H3, CTNNB1, MAGI2
GO:0050700	CARD domain binding	5/677	15/18737	0.333333333333333	9.22550467749877	6.17029549635255	0.000134740650676179	0.0103844328472683	0.0094552993819864	8767/84270/64127/8915/114769	5	RIPK2, CARD19, NOD2, BCL10, CARD16
GO:0071889	14-3-3 protein binding	7/677	33/18737	0.212121212121212	5.87077570386285	5.42202797872025	0.000146549524468416	0.0103844328472683	0.0094552993819864	54541/10179/7538/5581/79567/8660/171024	7	DDIT4, RBM7, ZFP36, PRKCE, RIPOR1, IRS2, SYNPO2
GO:0019207	kinase regulator activity	23/677	273/18737	0.0842490842490843	2.33172096244474	4.29146489211306	0.000155766492709024	0.0103844328472683	0.0094552993819864	374/2069/1026/1839/7422/8651/9021/9711/85450/23533/54619/57018/1032/8812/253260/10519/4067/10253/8915/8660/4057/5571/10221	23	AREG, EREG, CDKN1A, HBEGF, VEGFA, SOCS1, SOCS3, RUBCN, ITPRIP, PIK3R5, CCNJ, CCNL1, CDKN2D, CCNK, RICTOR, CIB1, LYN, SPRY2, BCL10, IRS2, LTF, PRKAG1, TRIB1
GO:0042974	nuclear retinoic acid receptor binding	6/677	25/18737	0.24	6.64236336779911	5.4656881805253	0.000213996721749907	0.0125724003595468	0.0114475013800084	10865/8204/4929/7376/81857/7421	6	ARID5A, NRIP1, NR4A2, NR1H2, MED25, VDR
GO:0035591	signaling adaptor activity	14/677	128/18737	0.109375	3.02711872230428	4.45550106559395	0.000220017006292068	0.0125724003595468	0.0114475013800084	3656/8767/114548/9846/7189/148022/10603/9618/9306/8915/162989/2887/8660/9863	14	IRAK2, RIPK2, NLRP3, GAB2, TRAF6, TICAM1, SH2B2, TRAF4, SOCS6, BCL10, DEDD2, GRB10, IRS2, MAGI2
GO:0044389	ubiquitin-like protein ligase binding	25/677	321/18737	0.0778816199376947	2.15549174707915	4.04292431464719	0.000278871254876253	0.0132469822200723	0.0120617259161711	4792/5187/3091/1026/3725/91/4092/10613/23710/51429/9618/4067/81631/8878/5970/1499/8915/643246/3304/5430/1051/80758/10010/10221/7852	25	NFKBIA, PER1, HIF1A, CDKN1A, JUN, ACVR1B, SMAD7, ERLIN1, GABARAPL1, SNX9, TRAF4, LYN, MAP1LC3B, SQSTM1, RELA, CTNNB1, BCL10, MAP1LC3B2, HSPA1B, POLR2A, CEBPB, PRR7, TANK, TRIB1, CXCR4
GO:0008140	cAMP response element binding protein binding	4/677	10/18737	0.4	11.0706056129985	6.16730438433883	0.000298057099951627	0.0132469822200723	0.0120617259161711	1390/1649/10488/200186	4	CREM, DDIT3, CREB3, CRTC2
GO:0008330	protein tyrosine/threonine phosphatase activity	4/677	10/18737	0.4	11.0706056129985	6.16730438433883	0.000298057099951627	0.0132469822200723	0.0120617259161711	11221/1846/1844/1843	4	DUSP10, DUSP4, DUSP2, DUSP1
GO:0033550	MAP kinase tyrosine phosphatase activity	4/677	10/18737	0.4	11.0706056129985	6.16730438433883	0.000298057099951627	0.0132469822200723	0.0120617259161711	11221/1846/1844/1843	4	DUSP10, DUSP4, DUSP2, DUSP1
GO:0051019	mitogen-activated protein kinase binding	6/677	28/18737	0.214285714285714	5.93068157839207	5.05515626740682	0.000415084541861821	0.0174772438678662	0.0159134904691623	11221/9261/10318/1844/5598/1843	6	DUSP10, MAPKAPK2, TNIP1, DUSP2, MAPK7, DUSP1
GO:0140375	immune receptor activity	15/677	154/18737	0.0974025974025974	2.69576435381458	4.09111652112105	0.000472406638464239	0.0185420465401924	0.0168830213234383	5618/133396/400935/2204/2207/2859/353514/9180/3460/7850/3459/8809/3556/7852/2213	15	PRLR, IL31RA, IL17REL, FCAR, FCER1G, GPR35, LILRA5, OSMR, IFNGR2, IL1R2, IFNGR1, IL18R1, IL1RAP, CXCR4, FCGR2B
GO:0005126	cytokine receptor binding	22/677	277/18737	0.0794223826714801	2.19813468850151	3.88958779268941	0.000486728721680049	0.0185420465401924	0.0168830213234383	3557/7422/57154/8651/9021/4092/1435/7189/10488/6868/6348/9180/9618/7124/58191/116844/29097/414062/5008/23529/3600/3458	22	IL1RN, VEGFA, SMURF1, SOCS1, SOCS3, SMAD7, CSF1, TRAF6, CREB3, ADAM17, CCL3, OSMR, TRAF4, TNF, CXCL16, LRG1, CNIH4, CCL3L3, OSM, CLCF1, IL15, IFNG
GO:0031625	ubiquitin protein ligase binding	23/677	301/18737	0.0764119601328904	2.11481668686849	3.77508955781292	0.000627465233694256	0.022816917588882	0.0207754039098768	4792/5187/3091/1026/3725/91/4092/10613/23710/51429/9618/4067/81631/8878/5970/1499/8915/643246/3304/5430/10010/10221/7852	23	NFKBIA, PER1, HIF1A, CDKN1A, JUN, ACVR1B, SMAD7, ERLIN1, GABARAPL1, SNX9, TRAF4, LYN, MAP1LC3B, SQSTM1, RELA, CTNNB1, BCL10, MAP1LC3B2, HSPA1B, POLR2A, TANK, TRIB1, CXCR4
GO:0035259	nuclear glucocorticoid receptor binding	4/677	12/18737	0.333333333333333	9.22550467749877	5.51843795086105	0.000663067969067629	0.0230632337067001	0.0209996812171533	8013/8204/4929/2114	4	NR4A3, NRIP1, NR4A2, ETS2
GO:0004896	cytokine receptor activity	11/677	97/18737	0.11340206185567	3.13857375626247	4.08847217462112	0.00074840628240479	0.0249468760801597	0.0227147871677243	5618/133396/400935/2859/9180/3460/7850/3459/8809/3556/7852	11	PRLR, IL31RA, IL17REL, GPR35, OSMR, IFNGR2, IL1R2, IFNGR1, IL18R1, IL1RAP, CXCR4
GO:0140311	protein sequestering activity	6/677	32/18737	0.1875	5.18934638109306	4.59215251056979	0.00088306423208505	0.0282580554267216	0.0257297030990676	4792/83667/1026/10616/8878/3638	6	NFKBIA, SESN2, CDKN1A, RBCK1, SQSTM1, INSIG1
GO:0017017	MAP kinase tyrosine/serine/threonine phosphatase activity	4/677	13/18737	0.307692307692308	8.51585047153733	5.24836935902605	0.000930506003638315	0.028630953958102	0.0260692370250087	11221/1846/1844/1843	4	DUSP10, DUSP4, DUSP2, DUSP1
GO:0140416	transcription regulator inhibitor activity	6/677	33/18737	0.181818181818182	5.03209346045387	4.48842748765001	0.00104673416711097	0.0310143456921768	0.0282393779197189	3397/4792/1649/4092/3398/3337	6	ID1, NFKBIA, DDIT3, SMAD7, ID2, DNAJB1
GO:0001217	DNA-binding transcription repressor activity	21/677	278/18737	0.0755395683453237	2.09067192331807	3.54720548000057	0.0012260990134757	0.0350314003850199	0.0318970119295181	467/3091/3090/3725/64412/1390/8553/3096/6498/55509/5914/4084/2114/9839/65986/122953/4783/7704/5970/2120/1051	21	ATF3, HIF1A, HIC1, JUN, GZF1, CREM, BHLHE40, HIVEP1, SKIL, BATF3, RARA, MXD1, ETS2, ZEB2, ZBTB10, JDP2, NFIL3, ZBTB16, RELA, ETV6, CEBPB
GO:0032182	ubiquitin-like protein binding	12/677	120/18737	0.1	2.76765140324963	3.76102565790584	0.00134656012694384	0.0371464862605196	0.0338228532793152	7128/9683/10043/10208/123879/9373/127544/10616/64127/83932/8878/7852	12	TNFAIP3, N4BP1, TOM1, USPL1, DCUN1D3, PLAA, RNF19B, RBCK1, NOD2, SPRTN, SQSTM1, CXCR4
GO:0016922	nuclear receptor binding	13/677	137/18737	0.0948905109489051	2.62623855782812	3.69880951009677	0.00140213802390375	0.0373903473041001	0.0340448951768912	8013/3091/10865/8204/4929/221037/2114/7376/8896/1499/81857/7421/55818	13	NR4A3, HIF1A, ARID5A, NRIP1, NR4A2, JMJD1C, ETS2, NR1H2, BUD31, CTNNB1, MED25, VDR, KDM3A
