# Supplementary material for: Integrative Transcriptomic Analysis Reveals Distinct and Shared Host Responses in Dengue and Chikungunya Infections
Source: Int J Mol Sci. 2026 Jun 19;27(12):5552. doi: 10.3390/ijms27125552 (PMC13299182; doi:10.3390/ijms27125552)
Supplement: Supplementary file 1 [file ijms-27-05552-s001.zip › Table S5 Shared_VirusSpecific_Enrichment/Chikungunya_unique_genes_enrichment_results/Chikungunya_unique_genes_Upregulated_KEGG.csv]

category	subcategory	ID	Description	GeneRatio	BgRatio	RichFactor	FoldEnrichment	zScore	pvalue	p.adjust	qvalue	geneID	Count	GeneSymbols
Environmental Information Processing	Signal transduction	hsa04668	TNF signaling pathway	22/367	119/9376	0.184873949579832	4.72310122959265	8.24942294625986	9.27909255367637e-10	1.54959747815731e-07	1.25430213295491e-07	7128/4792/3383/3725/3659/602/9021/1326/1435/10488/6868/79651/2353/7124/64127/182/5970/1051/5608/3600/8809/3726	22	TNFAIP3, NFKBIA, ICAM1, JUN, IRF1, BCL3, SOCS3, MAP3K8, CSF1, CREB3, ADAM17, RHBDF2, FOS, TNF, NOD2, JAG1, RELA, CEBPB, MAP2K6, IL15, IL18R1, JUNB
Organismal Systems	Development and regeneration	hsa04380	Osteoclast differentiation	24/367	142/9376	0.169014084507042	4.3179184096404	8.04072698104394	1.06868791597056e-09	1.54959747815731e-07	1.25430213295491e-07	4792/2354/3725/8651/4791/9021/5971/353514/10379/1435/9846/7189/3727/3937/2353/7124/8878/5970/3460/3459/5608/3458/3726/2213	24	NFKBIA, FOSB, JUN, SOCS1, NFKB2, SOCS3, RELB, LILRA5, IRF9, CSF1, GAB2, TRAF6, JUND, LCP2, FOS, TNF, SQSTM1, RELA, IFNGR2, IFNGR1, MAP2K6, IFNG, JUNB, FCGR2B
Organismal Systems	Immune system	hsa04621	NOD-like receptor signaling pathway	24/367	187/9376	0.128342245989305	3.27884713459325	6.35304962904858	2.62996452865679e-07	2.41507648115137e-05	1.95485319526953e-05	7128/4792/3725/8767/114548/4793/10379/7189/148022/23710/7124/10616/64127/2634/81631/29110/7158/5970/643246/10010/114769/10135/4671/838	24	TNFAIP3, NFKBIA, JUN, RIPK2, NLRP3, NFKBIB, IRF9, TRAF6, TICAM1, GABARAPL1, TNF, RBCK1, NOD2, GBP2, MAP1LC3B, TBK1, TP53BP1, RELA, MAP1LC3B2, TANK, CARD16, NAMPT, NAIP, CASP5
Human Diseases	Cancer: overview	hsa05235	PD-L1 expression and PD-1 checkpoint pathway in cancer	16/367	90/9376	0.177777777777778	4.54181047532546	6.81416444338148	3.33113997400189e-07	2.41507648115137e-05	1.95485319526953e-05	4792/4794/3091/3725/4793/55509/7189/7097/148022/2353/5970/3460/3459/5608/3458/10538	16	NFKBIA, NFKBIE, HIF1A, JUN, NFKBIB, BATF3, TRAF6, TLR2, TICAM1, FOS, RELA, IFNGR2, IFNGR1, MAP2K6, IFNG, BATF
Organismal Systems	Immune system	hsa04657	IL-17 signaling pathway	16/367	94/9376	0.170212765957447	4.34854194446055	6.58535611189493	6.17139844763254e-07	3.57941109962687e-05	2.89730916594117e-05	7128/4792/2354/3725/7189/3727/9618/2353/7124/5598/29110/5970/10758/1051/3458/3934	16	TNFAIP3, NFKBIA, FOSB, JUN, TRAF6, JUND, TRAF4, FOS, TNF, MAPK7, TBK1, RELA, TRAF3IP2, CEBPB, IFNG, LCN2
Human Diseases	Infectious disease: bacterial	hsa05152	Tuberculosis	22/367	181/9376	0.121546961325967	3.10524334984268	5.77226288249944	2.12154551448513e-06	9.50948040624857e-05	7.69732896767126e-05	3656/1263/8767/8877/2207/7189/7097/1509/26253/537/7124/5868/64127/718/5970/8915/3460/7421/1051/3459/3458/2213	22	IRAK2, PLK3, RIPK2, SPHK1, FCER1G, TRAF6, TLR2, CTSD, CLEC4E, ATP6AP1, TNF, RAB5A, NOD2, C3, RELA, BCL10, IFNGR2, VDR, CEBPB, IFNGR1, IFNG, FCGR2B
Human Diseases	Infectious disease: viral	hsa05167	Kaposi sarcoma-associated herpesvirus infection	23/367	196/9376	0.11734693877551	2.99794250125118	5.70518927949103	2.29539182219793e-06	9.50948040624857e-05	7.69732896767126e-05	4792/3383/3091/1026/7422/3725/10379/9261/7538/2787/23533/4277/148022/4067/2353/718/81631/29110/5970/1499/643246/3459/5608	23	NFKBIA, ICAM1, HIF1A, CDKN1A, VEGFA, JUN, IRF9, MAPKAPK2, ZFP36, GNG5, PIK3R5, MICB, TICAM1, LYN, FOS, C3, MAP1LC3B, TBK1, RELA, CTNNB1, MAP1LC3B2, IFNGR1, MAP2K6
Environmental Information Processing	Signal transduction	hsa04010	MAPK signaling pathway	29/367	300/9376	0.0966666666666667	2.46960944595822	5.22150496580905	5.98802769738724e-06	0.000217066004030287	0.000175701339015441	4616/374/2069/7422/3725/11221/10912/4791/1649/1326/773/5971/1435/9261/1846/7189/3727/777/5778/2353/1844/7124/6722/5598/5970/1843/3304/5608/3556	29	GADD45B, AREG, EREG, VEGFA, JUN, DUSP10, GADD45G, NFKB2, DDIT3, MAP3K8, CACNA1A, RELB, CSF1, MAPKAPK2, DUSP4, TRAF6, JUND, CACNA1E, PTPN7, FOS, DUSP2, TNF, SRF, MAPK7, RELA, DUSP1, HSPA1B, MAP2K6, IL1RAP
Cellular Processes	Transport and catabolism	hsa04140	Autophagy - animal	20/367	169/9376	0.118343195266272	3.02339454718411	5.35729094629098	9.30755048875856e-06	0.00029800572264269	0.000241216973318766	54541/3091/5861/23130/9711/7189/1509/64689/4218/23710/56270/57617/64419/10241/81631/29110/8878/643246/8660/10010	20	DDIT4, HIF1A, RAB1A, ATG2A, RUBCN, TRAF6, CTSD, GORASP1, RAB8A, GABARAPL1, WDR45B, VPS18, MTMR14, CALCOCO2, MAP1LC3B, TBK1, SQSTM1, MAP1LC3B2, IRS2, TANK
Human Diseases	Infectious disease: parasitic	hsa05142	Chagas disease	15/367	103/9376	0.145631067961165	3.72053649374355	5.60329406692827	1.02760594014721e-05	0.00029800572264269	0.000241216973318766	4792/2769/3725/7189/7097/148022/6348/2353/7124/718/5970/3460/414062/3459/3458	15	NFKBIA, GNA15, JUN, TRAF6, TLR2, TICAM1, CCL3, FOS, TNF, C3, RELA, IFNGR2, CCL3L3, IFNGR1, IFNG
Environmental Information Processing	Signal transduction	hsa04064	NF-kappa B signaling pathway	15/367	105/9376	0.142857142857143	3.64966913195796	5.51065702715704	1.3045247815474e-05	0.000315260155540621	0.000255183356390412	5328/7128/4616/4792/3383/10912/4791/5971/7189/148022/597/4067/7124/5970/8915	15	PLAU, TNFAIP3, GADD45B, NFKBIA, ICAM1, GADD45G, NFKB2, RELB, TRAF6, TICAM1, BCL2A1, LYN, TNF, RELA, BCL10
Organismal Systems	Immune system	hsa04625	C-type lectin receptor signaling pathway	15/367	105/9376	0.142857142857143	3.64966913195796	5.51065702715704	1.3045247815474e-05	0.000315260155540621	0.000255183356390412	4792/1263/3725/3659/602/2207/114548/4791/5971/10379/9261/26253/7124/5970/8915	15	NFKBIA, PLK3, JUN, IRF1, BCL3, FCER1G, NLRP3, NFKB2, RELB, IRF9, MAPKAPK2, CLEC4E, TNF, RELA, BCL10
Organismal Systems	Immune system	hsa04620	Toll-like receptor signaling pathway	15/367	109/9376	0.137614678899083	3.51573631977602	5.3319880089368	2.0636922000126e-05	0.000460362106156656	0.000372634300083246	4792/3725/1326/3663/10379/7189/7097/148022/6348/2353/7124/29110/5970/414062/5608	15	NFKBIA, JUN, MAP3K8, IRF5, IRF9, TRAF6, TLR2, TICAM1, CCL3, FOS, TNF, TBK1, RELA, CCL3L3, MAP2K6
Human Diseases	Infectious disease: parasitic	hsa05145	Toxoplasmosis	15/367	112/9376	0.133928571428571	3.42156481121059	5.20338801236992	2.86682305086725e-05	0.000593841917679644	0.000480677849882253	4792/3914/8651/4793/10105/7189/7097/23533/7124/5970/3304/3460/3459/5608/3458	15	NFKBIA, LAMB3, SOCS1, NFKBIB, PPIF, TRAF6, TLR2, PIK3R5, TNF, RELA, HSPA1B, IFNGR2, IFNGR1, MAP2K6, IFNG
Human Diseases	Cardiovascular disease	hsa05418	Fluid shear stress and atherosclerosis	17/367	142/9376	0.119718309859155	3.05852554016195	4.98868260408554	3.75624350999108e-05	0.000726207078598276	0.000587819159809131	3383/7422/3725/4205/2353/7124/5598/8878/9446/5970/1843/1499/7850/3162/5608/6385/3458	17	ICAM1, VEGFA, JUN, MEF2A, FOS, TNF, MAPK7, SQSTM1, GSTO1, RELA, DUSP1, CTNNB1, IL1R2, HMOX1, MAP2K6, SDC4, IFNG
Human Diseases	Infectious disease: parasitic	hsa05140	Leishmaniasis	12/367	78/9376	0.153846153846154	3.93041291133934	5.2451960615748	4.544153656195e-05	0.000823627850185344	0.000666675174560188	4792/3725/4793/7189/7097/2353/7124/718/5970/3460/3459/3458	12	NFKBIA, JUN, NFKBIB, TRAF6, TLR2, FOS, TNF, C3, RELA, IFNGR2, IFNGR1, IFNG
Human Diseases	Infectious disease: bacterial	hsa05131	Shigellosis	24/367	253/9376	0.0948616600790514	2.42349570817762	4.63263369998876	5.23920623554507e-05	0.000893746946063571	0.000723432192276502	4792/3725/8767/114548/4793/63916/5581/10318/7189/81873/92610/3099/7124/10241/10616/718/81631/29110/8878/5970/8915/643246/7321/4671	24	NFKBIA, JUN, RIPK2, NLRP3, NFKBIB, ELMO2, PRKCE, TNIP1, TRAF6, ARPC5L, TIFA, HK2, TNF, CALCOCO2, RBCK1, C3, MAP1LC3B, TBK1, SQSTM1, RELA, BCL10, MAP1LC3B2, UBE2D1, NAIP
Cellular Processes	Transport and catabolism	hsa04137	Mitophagy - animal	14/367	105/9376	0.133333333333333	3.4063578564941	5.0046296995372	5.55458150172224e-05	0.000894904797499695	0.000724369400516994	3091/3725/57154/84134/27342/84749/23710/5868/10241/81631/29110/8878/5970/643246	14	HIF1A, JUN, SMURF1, TOMM40L, RABGEF1, USP30, GABARAPL1, RAB5A, CALCOCO2, MAP1LC3B, TBK1, SQSTM1, RELA, MAP1LC3B2
Human Diseases	Immune disease	hsa05323	Rheumatoid arthritis	13/367	95/9376	0.136842105263158	3.49599885271763	4.93502292607291	7.77450404972457e-05	0.00118663482864217	0.000960506594508908	3383/7422/3725/1435/7097/6348/537/2353/9296/7124/414062/3600/3458	13	ICAM1, VEGFA, JUN, CSF1, TLR2, CCL3, ATP6AP1, FOS, ATP6V1F, TNF, CCL3L3, IL15, IFNG
Human Diseases	Cancer: overview	hsa05202	Transcriptional misregulation in cancer	20/367	201/9376	0.0995024875621891	2.54205810186127	4.46042361590947	0.00011480636091651	0.00166469223328939	0.00134746413075693	5328/4616/8013/1026/64332/10912/5966/1649/5914/221037/3398/597/7704/84444/5970/2120/7850/8864/1051/4291	20	PLAU, GADD45B, NR4A3, CDKN1A, NFKBIZ, GADD45G, REL, DDIT3, RARA, JMJD1C, ID2, BCL2A1, ZBTB16, DOT1L, RELA, ETV6, IL1R2, PER2, CEBPB, MLF1
Human Diseases	Infectious disease: viral	hsa05169	Epstein-Barr virus infection	20/367	205/9376	0.0975609756097561	2.49245696816641	4.36064546672389	0.000150453715440322	0.00207769416560444	0.00168176333549833	7128/4616/4792/3383/4794/1026/3725/10912/4791/4793/5971/10379/7189/7097/2923/4067/7124/29110/5970/5608	20	TNFAIP3, GADD45B, NFKBIA, ICAM1, NFKBIE, CDKN1A, JUN, GADD45G, NFKB2, NFKBIB, RELB, IRF9, TRAF6, TLR2, PDIA3, LYN, TNF, TBK1, RELA, MAP2K6
Human Diseases	Infectious disease: bacterial	hsa05132	Salmonella infection	22/367	248/9376	0.0887096774193548	2.26632679968357	4.07909856663123	0.000282189962584298	0.00365732424038524	0.00296037497497608	4792/3725/8767/127829/114548/63916/7189/7097/391/23207/81873/51429/57617/2353/7124/5868/5970/1499/84617/5608/4671/838	22	NFKBIA, JUN, RIPK2, ARL8A, NLRP3, ELMO2, TRAF6, TLR2, RHOG, PLEKHM2, ARPC5L, SNX9, VPS18, FOS, TNF, RAB5A, RELA, CTNNB1, TUBB6, MAP2K6, NAIP, CASP5
Human Diseases	Infectious disease: bacterial	hsa05134	Legionellosis	9/367	56/9376	0.160714285714286	4.1058777734527	4.70490430978764	0.000290063646651244	0.00365732424038524	0.00296037497497608	4792/4791/5861/7097/7124/718/5970/3304/4671	9	NFKBIA, NFKB2, RAB1A, TLR2, TNF, C3, RELA, HSPA1B, NAIP
Human Diseases	Cardiovascular disease	hsa05417	Lipid and atherosclerosis	20/367	216/9376	0.0925925925925926	2.36552628923201	4.09788325176132	0.000303439309254251	0.00366655832015554	0.00296784938437272	4792/3383/3725/3306/114548/1649/7189/7097/148022/6348/30001/4067/2353/7124/29110/5970/3304/414062/5608/10010	20	NFKBIA, ICAM1, JUN, HSPA2, NLRP3, DDIT3, TRAF6, TLR2, TICAM1, CCL3, ERO1A, LYN, FOS, TNF, TBK1, RELA, HSPA1B, CCL3L3, MAP2K6, TANK
Organismal Systems	Immune system	hsa04659	Th17 cell differentiation	13/367	109/9376	0.119266055045872	3.04697147713921	4.33846237578415	0.000317725605783169	0.00368561702708476	0.00298327621430091	4792/4794/3091/3725/4793/5914/2353/196/5970/3460/3459/3556/3458	13	NFKBIA, NFKBIE, HIF1A, JUN, NFKBIB, RARA, FOS, AHR, RELA, IFNGR2, IFNGR1, IL1RAP, IFNG
Human Diseases	Endocrine and metabolic disease	hsa04930	Type II diabetes mellitus	8/367	47/9376	0.170212765957447	4.34854194446055	4.64480517821175	0.00042071267705189	0.00469256447480954	0.00379833712480047	8651/9021/773/5581/777/3099/7124/8660	8	SOCS1, SOCS3, CACNA1A, PRKCE, CACNA1E, HK2, TNF, IRS2
Organismal Systems	Nervous system	hsa04722	Neurotrophin signaling pathway	13/367	120/9376	0.108333333333333	2.76766575840145	3.93332177303521	0.000807881121915948	0.00867724167983796	0.00702368382796322	4792/4794/3656/3725/8767/4793/9261/7189/10603/5598/6272/5970/11213	13	NFKBIA, NFKBIE, IRAK2, JUN, RIPK2, NFKBIB, MAPKAPK2, TRAF6, SH2B2, MAPK7, SORT1, RELA, IRAK3
Human Diseases	Infectious disease: bacterial	hsa05133	Pertussis	10/367	78/9376	0.128205128205128	3.27534409278278	4.07267720805156	0.000874450786959526	0.00905681172208081	0.00733092201097648	3725/1073/3659/114548/7189/148022/2353/7124/718/5970	10	JUN, CFL2, IRF1, NLRP3, TRAF6, TICAM1, FOS, TNF, C3, RELA
Human Diseases	Infectious disease: bacterial	hsa05135	Yersinia infection	14/367	138/9376	0.101449275362319	2.59179402124551	3.80204988085483	0.000991928274124797	0.00971058714572955	0.00786011228129833	4792/3725/114548/63916/7189/148022/3937/391/81873/2353/7124/29110/5970/5608	14	NFKBIA, JUN, NLRP3, ELMO2, TRAF6, TICAM1, LCP2, RHOG, ARPC5L, FOS, TNF, TBK1, RELA, MAP2K6
Human Diseases	Immune disease	hsa05321	Inflammatory bowel disease	9/367	66/9376	0.136363636363636	3.48377508050533	4.0868600843071	0.00100454349783409	0.00971058714572955	0.00786011228129833	3725/7097/7124/64127/5970/3460/3459/8809/3458	9	JUN, TLR2, TNF, NOD2, RELA, IFNGR2, IFNGR1, IL18R1, IFNG
Environmental Information Processing	Signal transduction	hsa04066	HIF-1 signaling pathway	12/367	110/9376	0.109090909090909	2.78702006440426	3.80504677824079	0.00119595105188136	0.0109680672608324	0.0088779636993308	5209/3091/1026/7422/2034/3099/5970/3460/3459/3162/226/3458	12	PFKFB3, HIF1A, CDKN1A, VEGFA, EPAS1, HK2, RELA, IFNGR2, IFNGR1, HMOX1, ALDOA, IFNG
Human Diseases	Infectious disease: viral	hsa05164	Influenza A	16/367	173/9376	0.092485549132948	2.36279157675891	3.65147354068238	0.00121026949085048	0.0109680672608324	0.0088779636993308	4792/3383/29107/114548/4793/9021/10379/148022/7124/10241/29110/5970/3337/3460/3459/3458	16	NFKBIA, ICAM1, NXT1, NLRP3, NFKBIB, SOCS3, IRF9, TICAM1, TNF, CALCOCO2, TBK1, RELA, DNAJB1, IFNGR2, IFNGR1, IFNG
Organismal Systems	Endocrine system	hsa04928	Parathyroid hormone synthesis, secretion and action	12/367	115/9376	0.104347826086957	2.66584527899538	3.62773050818649	0.00176041954766411	0.0154703536006846	0.01252228258785	1026/1839/4929/4205/5142/9935/3727/10488/109/5144/2353/7421	12	CDKN1A, HBEGF, NR4A2, MEF2A, PDE4B, MAFB, JUND, CREB3, ADCY3, PDE4D, FOS, VDR
Organismal Systems	Environmental adaptation	hsa04710	Circadian rhythm	6/367	34/9376	0.176470588235294	4.50841481006572	4.13628866190222	0.00183145301671763	0.0156212169072974	0.012644396988484	5187/8553/1453/4783/8864/5571	6	PER1, BHLHE40, CSNK1D, NFIL3, PER2, PRKAG1
Environmental Information Processing	Signal transduction	hsa04630	JAK-STAT signaling pathway	15/367	168/9376	0.0892857142857143	2.28104320747373	3.38155254696458	0.00241227090543057	0.019987387502139	0.0161785387040907	5618/133396/1026/8651/9021/10379/4170/9180/9306/3460/5008/3459/23529/3600/3458	15	PRLR, IL31RA, CDKN1A, SOCS1, SOCS3, IRF9, MCL1, OSMR, SOCS6, IFNGR2, OSM, IFNGR1, CLCF1, IL15, IFNG
Cellular Processes	Cell growth and death	hsa04210	Apoptosis	13/367	137/9376	0.0948905109489051	2.42423278108156	3.38929331052939	0.00271403144035049	0.0218630310472678	0.0176967547133965	4616/4792/3725/10912/1649/4000/4170/1509/597/2353/56616/7124/5970	13	GADD45B, NFKBIA, JUN, GADD45G, DDIT3, LMNA, MCL1, CTSD, BCL2A1, FOS, DIABLO, TNF, RELA
Organismal Systems	Immune system	hsa04662	B cell receptor signaling pathway	10/367	91/9376	0.10989010989011	2.80743779381382	3.49682161652722	0.00285041719201472	0.0223411077211965	0.0180837278469213	4792/4794/3725/4793/353514/4067/2353/5970/8915/2213	10	NFKBIA, NFKBIE, JUN, NFKBIB, LILRA5, LYN, FOS, RELA, BCL10, FCGR2B
Environmental Information Processing	Signaling molecules and interaction	hsa04060	Cytokine-cytokine receptor interaction	22/367	298/9376	0.0738255033557047	1.88607062524002	3.13734124436447	0.0031535105285737	0.0240662645601677	0.0194801342900813	3557/5618/133396/91/1435/6348/9180/51330/7124/58191/84957/3460/7850/414062/5008/3459/23529/3600/8809/3556/3458/7852	22	IL1RN, PRLR, IL31RA, ACVR1B, CSF1, CCL3, OSMR, TNFRSF12A, TNF, CXCL16, RELT, IFNGR2, IL1R2, CCL3L3, OSM, IFNGR1, CLCF1, IL15, IL18R1, IL1RAP, IFNG, CXCR4
Organismal Systems	Immune system	hsa04658	Th1 and Th2 cell differentiation	10/367	93/9376	0.10752688172043	2.74706278749524	3.41732425639665	0.00334476422537282	0.024402177933614	0.0197520351331976	4792/4794/3725/4793/2353/182/5970/3460/3459/3458	10	NFKBIA, NFKBIE, JUN, NFKBIB, FOS, JAG1, RELA, IFNGR2, IFNGR1, IFNG
Cellular Processes	Transport and catabolism	hsa04148	Efferocytosis	14/367	157/9376	0.089171974522293	2.27813741994828	3.25961153070078	0.00336581764601573	0.024402177933614	0.0197520351331976	3091/8877/8754/9261/1846/8578/10461/6868/57617/7376/1844/5868/5029/1051	14	HIF1A, SPHK1, ADAM9, MAPKAPK2, DUSP4, SCARF1, MERTK, ADAM17, VPS18, NR1H2, DUSP2, RAB5A, P2RY2, CEBPB
Human Diseases	Endocrine and metabolic disease	hsa04931	Insulin resistance	11/367	109/9376	0.100917431192661	2.57820663450241	3.34493674263151	0.00351188292554047	0.0248401475221155	0.0201065440923113	4792/9021/5581/5770/10488/7376/200186/7124/5970/8660/5571	11	NFKBIA, SOCS3, PRKCE, PTPN1, CREB3, NR1H2, CRTC2, TNF, RELA, IRS2, PRKAG1
Human Diseases	Infectious disease: viral	hsa05168	Herpes simplex virus 1 infection	15/367	180/9376	0.0833333333333333	2.12897366030881	3.08674645316193	0.00464799440039961	0.0320932946694259	0.0259775125636369	4792/9021/10379/7189/7097/2923/148022/7124/718/29110/5970/3460/56829/3459/3458	15	NFKBIA, SOCS3, IRF9, TRAF6, TLR2, PDIA3, TICAM1, TNF, C3, TBK1, RELA, IFNGR2, ZC3HAV1, IFNGR1, IFNG
Metabolism	Lipid metabolism	hsa00600	Sphingolipid metabolism	7/367	55/9376	0.127272727272727	3.25152340847164	3.37992399395294	0.00534221311113792	0.0360288791216278	0.0291631217572523	8877/142891/9334/7357/2717/2760/6610	7	SPHK1, SAMD8, B4GALT5, UGCG, GLA, GM2A, SMPD2
Cellular Processes	Cell growth and death	hsa04216	Ferroptosis	6/367	42/9376	0.142857142857143	3.64966913195796	3.47346374447335	0.00549348266687163	0.0362070448498357	0.0293073357586692	6303/6520/112483/81631/643246/3162	6	SAT1, SLC3A2, SAT2, MAP1LC3B, MAP1LC3B2, HMOX1
Organismal Systems	Endocrine system	hsa04920	Adipocytokine signaling pathway	8/367	70/9376	0.114285714285714	2.91973530556637	3.25378778754199	0.0057891443725969	0.0373078192900689	0.0301983437447745	4792/4794/4793/9021/7124/5970/8660/5571	8	NFKBIA, NFKBIE, NFKBIB, SOCS3, TNF, RELA, IRS2, PRKAG1
Human Diseases	Infectious disease: bacterial	hsa05120	Epithelial cell signaling in Helicobacter pylori infection	8/367	71/9376	0.112676056338028	2.8786122730936	3.2069228919974	0.00630807274043466	0.0396155167787749	0.0320662803690265	4792/1839/3725/6868/537/4067/9296/5970	8	NFKBIA, HBEGF, JUN, ADAM17, ATP6AP1, LYN, ATP6V1F, RELA
Human Diseases	Cancer: specific types	hsa05210	Colorectal cancer	9/367	87/9376	0.103448275862069	2.64286385417645	3.10711334480575	0.00679006157424756	0.0396155167787749	0.0320662803690265	4616/374/2069/1026/3725/5900/10912/2353/1499	9	GADD45B, AREG, EREG, CDKN1A, JUN, RALGDS, GADD45G, FOS, CTNNB1
Human Diseases	Infectious disease: viral	hsa05166	Human T-cell leukemia virus 1 infection	17/367	224/9376	0.0758928571428571	1.93888672635267	2.87051340627167	0.0068507078988784	0.0396155167787749	0.0320662803690265	4792/3383/1026/3725/4791/5971/7538/10488/2114/109/200186/2353/7124/6722/5970/7850/3600	17	NFKBIA, ICAM1, CDKN1A, JUN, NFKB2, RELB, ZFP36, CREB3, ETS2, ADCY3, CRTC2, FOS, TNF, SRF, RELA, IL1R2, IL15
Organismal Systems	Immune system	hsa04622	RIG-I-like receptor signaling pathway	8/367	72/9376	0.111111111111111	2.83863154707841	3.16086888697739	0.00686154811604931	0.0396155167787749	0.0320662803690265	4792/4793/57169/7189/7124/29110/5970/10010	8	NFKBIA, NFKBIB, ZNFX1, TRAF6, TNF, TBK1, RELA, TANK
Human Diseases	Infectious disease: parasitic	hsa05146	Amoebiasis	10/367	103/9376	0.0970873786407767	2.4803576624957	3.04898659741187	0.00692604640696342	0.0396155167787749	0.0320662803690265	2769/3914/7097/5272/7124/5868/5970/7850/912/3458	10	GNA15, LAMB3, TLR2, SERPINB9, TNF, RAB5A, RELA, IL1R2, CD1D, IFNG
Human Diseases	Infectious disease: viral	hsa05162	Measles	12/367	136/9376	0.0882352941176471	2.25420740503286	2.97360450491135	0.00696686674385351	0.0396155167787749	0.0320662803690265	7128/4792/3725/4793/10379/7189/7097/2353/29110/5970/3304/2213	12	TNFAIP3, NFKBIA, JUN, NFKBIB, IRF9, TRAF6, TLR2, FOS, TBK1, RELA, HSPA1B, FCGR2B
Organismal Systems	Immune system	hsa04660	T cell receptor signaling pathway	11/367	122/9376	0.0901639344262295	2.30347969803904	2.92482452684973	0.00819366830253072	0.0456954578410367	0.0369876119729626	4792/4794/3725/4793/1326/3937/2353/7124/5970/8915/3458	11	NFKBIA, NFKBIE, JUN, NFKBIB, MAP3K8, LCP2, FOS, TNF, RELA, BCL10, IFNG
