# Supplementary material for: Integrative Transcriptomic Analysis Reveals Distinct and Shared Host Responses in Dengue and Chikungunya Infections
Source: Int J Mol Sci. 2026 Jun 19;27(12):5552. doi: 10.3390/ijms27125552 (PMC13299182; doi:10.3390/ijms27125552)
Supplement: Supplementary file 1 [file ijms-27-05552-s001.zip › Table S5 Shared_VirusSpecific_Enrichment/Chikungunya_unique_genes_enrichment_results/Chikungunya_unique_genes_Upregulated_Reactome.csv]

ID	Description	GeneRatio	BgRatio	RichFactor	FoldEnrichment	zScore	pvalue	p.adjust	qvalue	geneID	Count	GeneSymbols
R-HSA-449147	Signaling by Interleukins	56/463	473/11146	0.118393234672304	2.85013173576135	8.56000239414817	7.91780702272758e-13	8.68583430393216e-10	7.96781422497639e-10	3557/4792/3383/57162/133396/3656/3091/1026/7422/3725/8767/9683/8651/4791/4793/9021/1326/4205/1435/9261/4170/1846/9846/7189/6813/7525/3965/6348/9180/92610/5778/4067/2353/6804/7124/64127/5598/29110/8878/9446/5970/7850/414062/5008/23529/11213/3162/5608/8660/3600/8809/3556/3458/3726/10538/3934	56	IL1RN, NFKBIA, ICAM1, PELI1, IL31RA, IRAK2, HIF1A, CDKN1A, VEGFA, JUN, RIPK2, N4BP1, SOCS1, NFKB2, NFKBIB, SOCS3, MAP3K8, MEF2A, CSF1, MAPKAPK2, MCL1, DUSP4, GAB2, TRAF6, STXBP2, YES1, LGALS9, CCL3, OSMR, TIFA, PTPN7, LYN, FOS, STX1A, TNF, NOD2, MAPK7, TBK1, SQSTM1, GSTO1, RELA, IL1R2, CCL3L3, OSM, CLCF1, IRAK3, HMOX1, MAP2K6, IRS2, IL15, IL18R1, IL1RAP, IFNG, JUNB, BATF, LCN2
R-HSA-168898	Toll-like Receptor Cascades	30/463	172/11146	0.174418604651163	4.19885478929127	8.80157084777457	1.78745811060225e-11	9.80420773665333e-09	8.99373659860921e-09	4792/57162/3656/3725/8767/9683/8651/4791/4793/1326/3663/4205/9261/1846/7189/7097/121260/148022/92610/2353/64127/5598/29110/5970/11213/5608/10010/81622/7321/671	30	NFKBIA, PELI1, IRAK2, JUN, RIPK2, N4BP1, SOCS1, NFKB2, NFKBIB, MAP3K8, IRF5, MEF2A, MAPKAPK2, DUSP4, TRAF6, TLR2, SLC15A4, TICAM1, TIFA, FOS, NOD2, MAPK7, TBK1, RELA, IRAK3, MAP2K6, TANK, UNC93B1, UBE2D1, BPI
R-HSA-166016	Toll Like Receptor 4 (TLR4) Cascade	27/463	147/11146	0.183673469387755	4.42165116586591	8.6936412679808	5.4819698334638e-11	2.00457363576993e-08	1.83886426694435e-08	4792/57162/3656/3725/8767/9683/8651/4791/4793/1326/4205/9261/1846/7189/7097/148022/92610/2353/64127/5598/29110/5970/11213/5608/10010/7321/671	27	NFKBIA, PELI1, IRAK2, JUN, RIPK2, N4BP1, SOCS1, NFKB2, NFKBIB, MAP3K8, MEF2A, MAPKAPK2, DUSP4, TRAF6, TLR2, TICAM1, TIFA, FOS, NOD2, MAPK7, TBK1, RELA, IRAK3, MAP2K6, TANK, UBE2D1, BPI
R-HSA-168164	Toll Like Receptor 3 (TLR3) Cascade	22/463	106/11146	0.207547169811321	4.99637312033905	8.60633690214553	2.96955458878297e-10	8.1440034597373e-08	7.47077417599084e-08	4792/3656/3725/8767/9683/4791/4793/1326/4205/9261/1846/7189/148022/92610/2353/64127/5598/29110/5970/5608/10010/7321	22	NFKBIA, IRAK2, JUN, RIPK2, N4BP1, NFKB2, NFKBIB, MAP3K8, MEF2A, MAPKAPK2, DUSP4, TRAF6, TICAM1, TIFA, FOS, NOD2, MAPK7, TBK1, RELA, MAP2K6, TANK, UBE2D1
R-HSA-168181	Toll Like Receptor 7/8 (TLR7/8) Cascade	22/463	108/11146	0.203703703703704	4.90384769218463	8.48679019608102	4.34515074885983e-10	9.53326074299846e-08	8.74518761244209e-08	4792/57162/3656/3725/8767/9683/4791/4793/1326/3663/4205/9261/1846/7189/121260/148022/92610/2353/64127/5598/5970/5608	22	NFKBIA, PELI1, IRAK2, JUN, RIPK2, N4BP1, NFKB2, NFKBIB, MAP3K8, IRF5, MEF2A, MAPKAPK2, DUSP4, TRAF6, SLC15A4, TICAM1, TIFA, FOS, NOD2, MAPK7, RELA, MAP2K6
R-HSA-166166	MyD88-independent TLR4 cascade	22/463	111/11146	0.198198198198198	4.77131126807153	8.31288202434012	7.55774130408680e-10	1.0363552763229e-07	9.50684300882497e-08	4792/3656/3725/8767/9683/4791/4793/1326/4205/9261/1846/7189/148022/92610/2353/64127/5598/29110/5970/5608/10010/7321	22	NFKBIA, IRAK2, JUN, RIPK2, N4BP1, NFKB2, NFKBIB, MAP3K8, MEF2A, MAPKAPK2, DUSP4, TRAF6, TICAM1, TIFA, FOS, NOD2, MAPK7, TBK1, RELA, MAP2K6, TANK, UBE2D1
R-HSA-168138	Toll Like Receptor 9 (TLR9) Cascade	22/463	111/11146	0.198198198198198	4.77131126807153	8.31288202434012	7.55774130408680e-10	1.0363552763229e-07	9.50684300882497e-08	4792/57162/3656/3725/8767/9683/4791/4793/1326/3663/4205/9261/1846/7189/121260/148022/92610/2353/64127/5598/5970/5608	22	NFKBIA, PELI1, IRAK2, JUN, RIPK2, N4BP1, NFKB2, NFKBIB, MAP3K8, IRF5, MEF2A, MAPKAPK2, DUSP4, TRAF6, SLC15A4, TICAM1, TIFA, FOS, NOD2, MAPK7, RELA, MAP2K6
R-HSA-937061	TRIF (TICAM1)-mediated TLR4 signaling	22/463	111/11146	0.198198198198198	4.77131126807153	8.31288202434012	7.55774130408680e-10	1.0363552763229e-07	9.50684300882497e-08	4792/3656/3725/8767/9683/4791/4793/1326/4205/9261/1846/7189/148022/92610/2353/64127/5598/29110/5970/5608/10010/7321	22	NFKBIA, IRAK2, JUN, RIPK2, N4BP1, NFKB2, NFKBIB, MAP3K8, MEF2A, MAPKAPK2, DUSP4, TRAF6, TICAM1, TIFA, FOS, NOD2, MAPK7, TBK1, RELA, MAP2K6, TANK, UBE2D1
R-HSA-166058	MyD88:MAL(TIRAP) cascade initiated on plasma membrane	22/463	113/11146	0.194690265486726	4.68686328102601	8.20036840057769	1.0810120632298e-09	1.18587023336309e-07	1.08783950783968e-07	4792/57162/3656/3725/8767/9683/8651/4791/4793/1326/4205/9261/1846/7189/7097/92610/2353/64127/5598/5970/11213/5608	22	NFKBIA, PELI1, IRAK2, JUN, RIPK2, N4BP1, SOCS1, NFKB2, NFKBIB, MAP3K8, MEF2A, MAPKAPK2, DUSP4, TRAF6, TLR2, TIFA, FOS, NOD2, MAPK7, RELA, IRAK3, MAP2K6
R-HSA-168188	Toll Like Receptor TLR6:TLR2 Cascade	22/463	113/11146	0.194690265486726	4.68686328102601	8.20036840057769	1.0810120632298e-09	1.18587023336309e-07	1.08783950783968e-07	4792/57162/3656/3725/8767/9683/8651/4791/4793/1326/4205/9261/1846/7189/7097/92610/2353/64127/5598/5970/11213/5608	22	NFKBIA, PELI1, IRAK2, JUN, RIPK2, N4BP1, SOCS1, NFKB2, NFKBIB, MAP3K8, MEF2A, MAPKAPK2, DUSP4, TRAF6, TLR2, TIFA, FOS, NOD2, MAPK7, RELA, IRAK3, MAP2K6
R-HSA-168179	Toll Like Receptor TLR1:TLR2 Cascade	22/463	116/11146	0.189655172413793	4.56565129962017	8.03644590089963	1.82026089323533e-09	1.66402183323263e-07	1.52646439818682e-07	4792/57162/3656/3725/8767/9683/8651/4791/4793/1326/4205/9261/1846/7189/7097/92610/2353/64127/5598/5970/11213/5608	22	NFKBIA, PELI1, IRAK2, JUN, RIPK2, N4BP1, SOCS1, NFKB2, NFKBIB, MAP3K8, MEF2A, MAPKAPK2, DUSP4, TRAF6, TLR2, TIFA, FOS, NOD2, MAPK7, RELA, IRAK3, MAP2K6
R-HSA-181438	Toll Like Receptor 2 (TLR2) Cascade	22/463	116/11146	0.189655172413793	4.56565129962017	8.03644590089963	1.82026089323533e-09	1.66402183323263e-07	1.52646439818682e-07	4792/57162/3656/3725/8767/9683/8651/4791/4793/1326/4205/9261/1846/7189/7097/92610/2353/64127/5598/5970/11213/5608	22	NFKBIA, PELI1, IRAK2, JUN, RIPK2, N4BP1, SOCS1, NFKB2, NFKBIB, MAP3K8, MEF2A, MAPKAPK2, DUSP4, TRAF6, TLR2, TIFA, FOS, NOD2, MAPK7, RELA, IRAK3, MAP2K6
R-HSA-975138	TRAF6 mediated induction of NFkB and MAP kinases upon TLR7/8 or 9 activation	20/463	103/11146	0.194174757281553	4.67445322820776	7.79922981557316	6.5569068268373e-09	5.53302060695425e-07	5.07562989996475e-07	4792/57162/3656/3725/8767/9683/4791/4793/1326/4205/9261/1846/7189/148022/92610/2353/64127/5598/5970/5608	20	NFKBIA, PELI1, IRAK2, JUN, RIPK2, N4BP1, NFKB2, NFKBIB, MAP3K8, MEF2A, MAPKAPK2, DUSP4, TRAF6, TICAM1, TIFA, FOS, NOD2, MAPK7, RELA, MAP2K6
R-HSA-975155	MyD88 dependent cascade initiated on endosome	20/463	104/11146	0.192307692307692	4.62950656255192	7.74148545148868	7.81072060469599e-09	6.12025750239393e-07	5.61432247976644e-07	4792/57162/3656/3725/8767/9683/4791/4793/1326/4205/9261/1846/7189/148022/92610/2353/64127/5598/5970/5608	20	NFKBIA, PELI1, IRAK2, JUN, RIPK2, N4BP1, NFKB2, NFKBIB, MAP3K8, MEF2A, MAPKAPK2, DUSP4, TRAF6, TICAM1, TIFA, FOS, NOD2, MAPK7, RELA, MAP2K6
R-HSA-168142	Toll Like Receptor 10 (TLR10) Cascade	19/463	97/11146	0.195876288659794	4.71541493175391	7.65095451704089	1.35213571725631e-08	8.72525224605981e-07	8.00397365756674e-07	4792/57162/3656/3725/8767/9683/4791/4793/1326/4205/9261/1846/7189/92610/2353/64127/5598/5970/5608	19	NFKBIA, PELI1, IRAK2, JUN, RIPK2, N4BP1, NFKB2, NFKBIB, MAP3K8, MEF2A, MAPKAPK2, DUSP4, TRAF6, TIFA, FOS, NOD2, MAPK7, RELA, MAP2K6
R-HSA-168176	Toll Like Receptor 5 (TLR5) Cascade	19/463	97/11146	0.195876288659794	4.71541493175391	7.65095451704089	1.35213571725631e-08	8.72525224605981e-07	8.00397365756674e-07	4792/57162/3656/3725/8767/9683/4791/4793/1326/4205/9261/1846/7189/92610/2353/64127/5598/5970/5608	19	NFKBIA, PELI1, IRAK2, JUN, RIPK2, N4BP1, NFKB2, NFKBIB, MAP3K8, MEF2A, MAPKAPK2, DUSP4, TRAF6, TIFA, FOS, NOD2, MAPK7, RELA, MAP2K6
R-HSA-975871	MyD88 cascade initiated on plasma membrane	19/463	97/11146	0.195876288659794	4.71541493175391	7.65095451704089	1.35213571725631e-08	8.72525224605981e-07	8.00397365756674e-07	4792/57162/3656/3725/8767/9683/4791/4793/1326/4205/9261/1846/7189/92610/2353/64127/5598/5970/5608	19	NFKBIA, PELI1, IRAK2, JUN, RIPK2, N4BP1, NFKB2, NFKBIB, MAP3K8, MEF2A, MAPKAPK2, DUSP4, TRAF6, TIFA, FOS, NOD2, MAPK7, RELA, MAP2K6
R-HSA-198725	Nuclear Events (kinase and transcription factor activation)	13/463	61/11146	0.213114754098361	5.13040399390999	6.73400630195175	9.80792483934641e-07	5.97738530486834e-05	5.48326090433636e-05	3397/2354/4205/9261/1108/1846/3727/3398/2353/6722/5598/10221/3726	13	ID1, FOSB, MEF2A, MAPKAPK2, CHD4, DUSP4, JUND, ID2, FOS, SRF, MAPK7, TRIB1, JUNB
R-HSA-9020702	Interleukin-1 signaling	18/463	115/11146	0.156521739130435	3.76801577612921	6.21146377285696	1.11113239062407e-06	6.41532753955054e-05	5.88500036252969e-05	3557/4792/57162/3656/8767/9683/4791/4793/1326/7189/92610/64127/8878/5970/7850/11213/5608/3556	18	IL1RN, NFKBIA, PELI1, IRAK2, RIPK2, N4BP1, NFKB2, NFKBIB, MAP3K8, TRAF6, TIFA, NOD2, SQSTM1, RELA, IL1R2, IRAK3, MAP2K6, IL1RAP
R-HSA-446652	Interleukin-1 family signaling	21/463	153/11146	0.137254901960784	3.30419684072333	5.97435597509383	1.33836908001924e-06	7.34095440390555e-05	6.73410968683367e-05	3557/4792/57162/3656/8767/9683/4791/4793/1326/7189/92610/5778/64127/29110/8878/5970/7850/11213/5608/8809/3556	21	IL1RN, NFKBIA, PELI1, IRAK2, RIPK2, N4BP1, NFKB2, NFKBIB, MAP3K8, TRAF6, TIFA, PTPN7, NOD2, TBK1, SQSTM1, RELA, IL1R2, IRAK3, MAP2K6, IL18R1, IL1RAP
R-HSA-6798695	Neutrophil degranulation	43/463	479/11146	0.0897703549060543	2.161080725233	5.40745535372392	1.42502786645354e-06	7.44407414047399e-05	6.82870496405808e-05	5328/2204/127829/2207/10043/967/5329/57826/10577/25798/222487/7097/1509/56729/121260/51646/391/4317/10493/2717/23071/84418/634/2760/718/116844/5806/10562/3304/53917/100049587/1992/6515/226/4057/8804/671/3934/4680/199675/6947/1088/10321	43	PLAU, FCAR, ARL8A, FCER1G, TOM1, CD63, PLAUR, RAP2C, NPC2, BRI3, ADGRG3, TLR2, CTSD, RETN, SLC15A4, YPEL5, RHOG, MMP8, VAT1, GLA, ERP44, CYSTM1, CEACAM1, GM2A, C3, LRG1, PTX3, OLFM4, HSPA1B, RAB24, SIGLEC14, SERPINB1, SLC2A3, ALDOA, LTF, CREG1, BPI, LCN2, CEACAM6, MCEMP1, TCN1, CEACAM8, CRISP3
R-HSA-187037	Signaling by NTRK1 (TRKA)	17/463	115/11146	0.147826086956522	3.55868156634426	5.74171505548614	4.93225592099251e-06	0.000245940215696763	0.00022560940959181	3397/2354/135/5900/6016/4205/9261/1108/1846/3727/3398/2353/6722/5598/8660/10221/3726	17	ID1, FOSB, ADORA2A, RALGDS, RIT1, MEF2A, MAPKAPK2, CHD4, DUSP4, JUND, ID2, FOS, SRF, MAPK7, IRS2, TRIB1, JUNB
R-HSA-450294	MAP kinase activation	12/463	64/11146	0.1875	4.51376889848812	5.86864752450594	1.0503059630336e-05	0.000500950278890372	0.000459538901903944	3656/3725/8767/1326/4205/9261/1846/7189/2353/64127/5598/5608	12	IRAK2, JUN, RIPK2, MAP3K8, MEF2A, MAPKAPK2, DUSP4, TRAF6, FOS, NOD2, MAPK7, MAP2K6
R-HSA-877312	Regulation of IFNG signaling	6/463	14/11146	0.428571428571429	10.3171860536871	7.26183044888687	1.12389133299553e-05	0.000513711996790042	0.000471245664185846	8651/9021/5770/3460/3459/3458	6	SOCS1, SOCS3, PTPN1, IFNGR2, IFNGR1, IFNG
R-HSA-445989	TAK1-dependent IKK and NF-kappa-B activation	10/463	45/11146	0.222222222222222	5.34965202783777	6.08644410568672	1.19531720484467e-05	0.000524505189485842	0.000481146630665897	4792/3656/8767/9683/4791/4793/7189/92610/64127/5970	10	NFKBIA, IRAK2, RIPK2, N4BP1, NFKB2, NFKBIB, TRAF6, TIFA, NOD2, RELA
R-HSA-9031628	NGF-stimulated transcription	9/463	39/11146	0.230769230769231	5.5554078750623	5.93260049329	2.37188928341583e-05	0.00100075482457968	0.000918026783378758	3397/2354/1108/3727/3398/2353/6722/10221/3726	9	ID1, FOSB, CHD4, JUND, ID2, FOS, SRF, TRIB1, JUNB
R-HSA-448424	Interleukin-17 signaling	12/463	72/11146	0.166666666666667	4.01223902087833	5.33810775825173	3.63371543543746e-05	0.00143820038053654	0.00131931062111302	3656/3725/8767/1326/4205/9261/1846/7189/2353/64127/5598/5608	12	IRAK2, JUN, RIPK2, MAP3K8, MEF2A, MAPKAPK2, DUSP4, TRAF6, FOS, NOD2, MAPK7, MAP2K6
R-HSA-982772	Growth hormone receptor signaling	7/463	24/11146	0.291666666666667	7.02141828653708	6.14747668574174	3.81346276044229e-05	0.00143820038053654	0.00131931062111302	5618/8651/9021/5770/6868/4067/8660	7	PRLR, SOCS1, SOCS3, PTPN1, ADAM17, LYN, IRS2
R-HSA-166520	Signaling by NTRKs	17/463	134/11146	0.126865671641791	3.05409238902679	4.97992943556619	3.85482210938834e-05	0.00143820038053654	0.00131931062111302	3397/2354/135/5900/6016/4205/9261/1108/1846/3727/3398/2353/6722/5598/8660/10221/3726	17	ID1, FOSB, ADORA2A, RALGDS, RIT1, MEF2A, MAPKAPK2, CHD4, DUSP4, JUND, ID2, FOS, SRF, MAPK7, IRS2, TRIB1, JUNB
R-HSA-877300	Interferon gamma signaling	14/463	96/11146	0.145833333333333	3.51070914326854	5.14321642141419	3.93309128679091e-05	0.00143820038053654	0.00131931062111302	3383/10475/3659/8651/10437/9021/4092/3663/10379/5770/2634/3460/3459/3458	14	ICAM1, TRIM38, IRF1, SOCS1, IFI30, SOCS3, SMAD7, IRF5, IRF9, PTPN1, GBP2, IFNGR2, IFNGR1, IFNG
R-HSA-168643	Nucleotide-binding domain, leucine rich repeat containing receptor (NLR) signaling pathways	10/463	57/11146	0.175438596491228	4.2234094956614	5.07914527446206	0.000103478539500281	0.00366180509134866	0.00335909961841321	7128/3656/8767/114548/4791/7189/64127/5970/3162/5608	10	TNFAIP3, IRAK2, RIPK2, NLRP3, NFKB2, TRAF6, NOD2, RELA, HMOX1, MAP2K6
R-HSA-400253	Circadian Clock	11/463	70/11146	0.157142857142857	3.78296821968528	4.86238912142703	0.000132768366545244	0.00455146556562914	0.00417521573740965	5187/3091/8204/1390/8553/1453/200186/4783/5936/8864/10135	11	PER1, HIF1A, NRIP1, CREM, BHLHE40, CSNK1D, CRTC2, NFIL3, RBM4, PER2, NAMPT
R-HSA-6785807	Interleukin-4 and Interleukin-13 signaling	14/463	108/11146	0.12962962962963	3.12063034957203	4.61015548744125	0.000145714544068041	0.00484390469220125	0.0044434801955039	3383/3091/1026/7422/8651/9021/4170/2353/7124/5008/3162/3726/10538/3934	14	ICAM1, HIF1A, CDKN1A, VEGFA, SOCS1, SOCS3, MCL1, FOS, TNF, OSM, HMOX1, JUNB, BATF, LCN2
R-HSA-1606322	ZBP1(DAI) mediated induction of type I IFNs	6/463	21/11146	0.285714285714286	6.87812403579142	5.6128353329278	0.000158388535700549	0.00511035951951477	0.00468790836314938	4792/4791/4793/148022/29110/5970	6	NFKBIA, NFKB2, NFKBIB, TICAM1, TBK1, RELA
R-HSA-9648895	Response of EIF2AK1 (HRI) to heme deficiency	5/463	15/11146	0.333333333333333	8.02447804175666	5.66730407643072	0.000257110479179561	0.00805857701885651	0.00739240956678677	467/23645/1649/1051/2887	5	ATF3, PPP1R15A, DDIT3, CEBPB, GRB10
R-HSA-450302	activated TAK1 mediates p38 MAPK activation	6/463	24/11146	0.25	6.01835853131749	5.12341787331793	0.000353309516950447	0.0104299191082189	0.0095677231372233	3656/8767/9261/7189/64127/5608	6	IRAK2, RIPK2, MAPKAPK2, TRAF6, NOD2, MAP2K6
R-HSA-1433559	Regulation of KIT signaling	5/463	16/11146	0.3125	7.52294816414687	5.43550943852522	0.000361291637294729	0.0104299191082189	0.0095677231372233	8651/7525/10603/4067/9306	5	SOCS1, YES1, SH2B2, LYN, SOCS6
R-HSA-193639	p75NTR signals via NF-kB	5/463	16/11146	0.3125	7.52294816414687	5.43550943852522	0.000361291637294729	0.0104299191082189	0.0095677231372233	4792/8767/7189/8878/5970	5	NFKBIA, RIPK2, TRAF6, SQSTM1, RELA
R-HSA-1810476	RIP-mediated NFkB activation via ZBP1	5/463	17/11146	0.294117647058824	7.08042180154999	5.22292770840392	0.000494483768999439	0.0139089408869842	0.0127591493431434	4792/4791/4793/148022/5970	5	NFKBIA, NFKB2, NFKBIB, TICAM1, RELA
R-HSA-75893	TNF signaling	9/463	57/11146	0.157894736842105	3.80106854609526	4.41366015968283	0.000518605990266842	0.0142227692830682	0.013047034913029	7128/9261/6868/84888/7124/10616/29110/7321/6610	9	TNFAIP3, MAPKAPK2, ADAM17, SPPL2A, TNF, RBCK1, TBK1, UBE2D1, SMPD2
R-HSA-9660826	Purinergic signaling in leishmaniasis infection	6/463	26/11146	0.230769230769231	5.5554078750623	4.84111574632644	0.000563145523467611	0.014708824743904	0.0134929102865924	114548/4791/5025/718/5970/3162	6	NLRP3, NFKB2, P2RX4, C3, RELA, HMOX1
R-HSA-9664424	Cell recruitment (pro-inflammatory response)	6/463	26/11146	0.230769230769231	5.5554078750623	4.84111574632644	0.000563145523467611	0.014708824743904	0.0134929102865924	114548/4791/5025/718/5970/3162	6	NLRP3, NFKB2, P2RX4, C3, RELA, HMOX1
R-HSA-9664873	Pexophagy	4/463	11/11146	0.363636363636364	8.75397604555272	5.35623477280106	0.000768244789800978	0.0195991752188761	0.0179789967943631	84749/2034/81631/8878	4	USP30, EPAS1, MAP1LC3B, SQSTM1
R-HSA-9674555	Signaling by CSF3 (G-CSF)	6/463	30/11146	0.2	4.814686825054	4.35541121861803	0.00126154414932319	0.0310241865884221	0.0284595522511457	8651/9021/9846/9616/4067/7321	6	SOCS1, SOCS3, GAB2, RNF7, LYN, UBE2D1
R-HSA-9658195	Leishmania infection	16/463	164/11146	0.0975609756097561	2.34862771953853	3.62207304171979	0.00130092304746346	0.0310241865884221	0.0284595522511457	3725/114548/4791/63916/2787/6868/7525/79651/10769/5025/9332/109/4067/718/5970/3162	16	JUN, NLRP3, NFKB2, ELMO2, GNG5, ADAM17, YES1, RHBDF2, PLK2, P2RX4, CD163, ADCY3, LYN, C3, RELA, HMOX1
R-HSA-9824443	Parasitic Infection Pathways	16/463	164/11146	0.0975609756097561	2.34862771953853	3.62207304171979	0.00130092304746346	0.0310241865884221	0.0284595522511457	3725/114548/4791/63916/2787/6868/7525/79651/10769/5025/9332/109/4067/718/5970/3162	16	JUN, NLRP3, NFKB2, ELMO2, GNG5, ADAM17, YES1, RHBDF2, PLK2, P2RX4, CD163, ADCY3, LYN, C3, RELA, HMOX1
R-HSA-450282	MAPK targets/ Nuclear events mediated by MAP kinases	6/463	31/11146	0.193548387096774	4.65937434682645	4.24733846117647	0.001510294233856	0.0352509100965964	0.0323368709421351	3725/4205/9261/1846/2353/5598	6	JUN, MEF2A, MAPKAPK2, DUSP4, FOS, MAPK7
R-HSA-209560	NF-kB is activated and signals survival	4/463	13/11146	0.307692307692308	7.40721050008307	4.81192092290986	0.00155772382512121	0.0356004799199576	0.0326575433512253	4792/7189/8878/5970	4	NFKBIA, TRAF6, SQSTM1, RELA
R-HSA-1433557	Signaling by SCF-KIT	7/463	43/11146	0.162790697674419	3.91893113667186	3.99228764607241	0.0017939238245935	0.0386033554180552	0.0354121842149986	8651/9846/7525/10603/4067/9306/2887	7	SOCS1, GAB2, YES1, SH2B2, LYN, SOCS6, GRB10
R-HSA-5260271	Diseases of Immune System	6/463	32/11146	0.1875	4.51376889848812	4.14378205273734	0.00179468653265343	0.0386033554180552	0.0354121842149986	4792/4791/7097/148022/5970/81622	6	NFKBIA, NFKB2, TLR2, TICAM1, RELA, UNC93B1
R-HSA-5602358	Diseases associated with the TLR signaling cascade	6/463	32/11146	0.1875	4.51376889848812	4.14378205273734	0.00179468653265343	0.0386033554180552	0.0354121842149986	4792/4791/7097/148022/5970/81622	6	NFKBIA, NFKB2, TLR2, TICAM1, RELA, UNC93B1
R-HSA-432722	Golgi Associated Vesicle Biogenesis	8/463	56/11146	0.142857142857143	3.43906201789571	3.80921075087193	0.0020506639794753	0.0432611227977771	0.0396849142586718	152503/8775/164/2804/51429/25977/6272/1362	8	SH3D19, NAPA, AP1G1, GOLGB1, SNX9, NECAP1, SORT1, CPD
