# Supplementary material for: Integrative Transcriptomic Analysis Reveals Distinct and Shared Host Responses in Dengue and Chikungunya Infections
Source: Int J Mol Sci. 2026 Jun 19;27(12):5552. doi: 10.3390/ijms27125552 (PMC13299182; doi:10.3390/ijms27125552)
Supplement: Supplementary file 1 [file ijms-27-05552-s001.zip › Table S5 Shared_VirusSpecific_Enrichment/Chikungunya_unique_genes_enrichment_results/Chikungunya_unique_genes_Upregulated_symbol_to_entrez.csv]

SYMBOL	ENTREZID
DNAAF1	123872
PLAU	5328
ATF3	467
ID1	3397
TNFAIP3	7128
IL1RN	3557
GADD45B	4616
ERMN	57471
NFKBIA	4792
DDIT4	54541
SEMA6B	10501
ICAM1	3383
NFKBIE	4794
ZC3H12A	80149
PER1	5187
MDK	4192
ARL5B	221079
FLVCR2	55640
NR4A3	8013
PELI1	57162
IER3	8870
TNNT3	7140
UPB1	51733
FAM209B	388799
PRLR	5618
IL31RA	133396
PKD2L1	9033
IFITM10	402778
PHACTR1	221692
AREG	374
EREG	2069
IRAK2	3656
IER5	51278
CD69	969
RAB20	55647
PFKFB3	5209
HIF1A	3091
PLK3	1263
SESN2	83667
HIC1	3090
CD83	9308
FOSB	2354
CDKN1A	1026
KLF5	688
PIM3	415116
ZBTB43	23099
RASGEF1B	153020
KLF10	7071
NFKBID	84807
HBEGF	1839
KCNMA1	3778
IL17REL	400935
EAF1	85403
MOK	5891
RILPL2	196383
SH3D19	152503
GNA15	2769
PTGES	9536
NFKBIZ	64332
MAFF	23764
VEGFA	7422
PPP1R15A	23645
TENT5A	55603
NAPA	8775
KCNK5	8645
NXT1	29107
LAMB3	3914
JUN	3725
CD300E	342510
TMEM123	114908
ADORA2A	135
NINJ1	4814
TSC22D3	1831
RIPK2	8767
SAT1	6303
TRIM38	10475
SPHK1	8877
MARCKS	4082
FCAR	2204
MFSD2A	84879
PPP1R15B	84919
B3GNT5	84002
RALGDS	5900
PIGA	5277
ACVR1B	91
CFL2	1073
LRRC70	100130733
IRF1	3659
SMURF1	57154
TOMM40L	84134
TTC21A	199223
RNF138	51444
SRGAP2B	647135
ARL8A	127829
ELL	8178
BCL3	602
FFAR3	2865
HSPA2	3306
PATL1	219988
ARID5A	10865
NRIP1	8204
KLF4	9314
FCER1G	2207
ZNF165	7718
EHD4	30844
PFKFB2	5208
GZF1	64412
CDC42BPG	55561
RLF	6018
CCDC194	110806280
FAM209A	200232
N4BP1	9683
MAD2L1BP	9587
DUSP10	11221
GADD45G	10912
RBM7	10179
PIWIL4	143689
TIPARP	25976
SRGAP2	23380
NLRP3	114548
SLC9A8	23315
TOM1	10043
USPL1	10208
SOCS1	8651
GPAT4	137964
IFI30	10437
REL	5966
CCIN	881
LGALS8	3964
NFKB2	4791
CHD1	1105
KLHL15	80311
CREM	1390
CD63	967
NFKBIB	4793
GPR35	2859
UPP1	7378
RAB1A	5861
RIT1	6016
ADAM9	8754
ELMO2	63916
METRNL	284207
GJB6	10804
ATG2A	23130
SOCS3	9021
DCUN1D3	123879
PLAUR	5329
RUBCN	9711
SCML1	6322
ETF1	2107
NR4A2	4929
RGS1	5996
BHLHE40	8553
SLC35E4	339665
GRPEL1	80273
RABGEF1	27342
SH3PXD2B	285590
USP30	84749
DDIT3	1649
LIMK2	3985
ZNF496	84838
FFAR1	2864
PI4K2A	55361
PLIN3	10226
NUB1	51667
CARD19	84270
MAP3K8	1326
CSNK1D	1453
SRGAP2C	653464
STARD4	134429
NTNG2	84628
SMAD7	4092
CACNA1A	773
LMNA	4000
FNIP2	57600
PPIF	10105
TREML4	285852
IRF5	3663
TFG	10342
GTPBP2	54676
ITPRIP	85450
RELB	5971
JMJD6	23210
C16orf87	388272
RAP2C	57826
ACOT9	23597
SAMD8	142891
APBB2	323
WHRN	25861
ZCCHC2	54877
LILRA5	353514
PLEK	5341
IGSF9	57549
SLC3A2	6520
SERTAD3	29946
IRF9	10379
MEF2A	4205
GTPBP1	9567
CSF1	1435
ECE1	1889
CDK16	5127
PDE4B	5142
CHKA	1119
HIVEP1	3096
MAPKAPK2	9261
FAM20C	56975
CHD4	1108
ZNFX1	57169
PHF1	5252
TOB1	10140
FEM1C	56929
SAT2	112483
SKIL	6498
ZFP36	7538
MCL1	4170
DUSP4	1846
LAPTM4A	9741
PRKCE	5581
BATF3	55509
MAFB	9935
HILPDA	29923
TUFT1	7286
AKIRIN2	55122
LATS2	26524
CLP1	10978
PLIN2	123
CSGALNACT2	55454
ICAM5	7087
CD82	3732
MARCO	8685
NPC2	10577
SCARF1	8578
PP2D1	151649
MERTK	10461
TMEM167B	56900
CHMP2B	25978
TSPYL2	64061
MYADM	91663
CHMP4B	128866
SMIM3	85027
B4GALT5	9334
MUC16	94025
DRAP1	10589
RNF213	57674
FFAR2	2867
LMTK2	22853
AP1G1	164
SLC1A2	6506
ANKRD42	338699
ADAP2	55803
CSRNP1	64651
BRI3	25798
TNIP1	10318
CMTR1	23070
STOML1	9399
KLF9	687
C3orf38	285237
RARA	5914
GAB2	9846
RUSC2	9853
TRAF6	7189
TLE3	7090
TWF1	5756
LACTB	114294
ADGRG3	222487
HMGCS1	3157
MXD1	4084
GNG5	2787
JMJD1C	221037
PHC2	1912
SBNO2	22904
TLR2	7097
FUT4	2526
NAPB	63908
PDE2A	5138
SLC31A2	1318
JUND	3727
PIK3R5	23533
TMEM62	80021
PTPN1	5770
CCDC9	26093
ZFAND2A	90637
CTSD	1509
POFUT2	23275
SYTL3	94120
GORASP1	64689
PIP4P1	90809
DDAH2	23564
STXBP2	6813
RETN	56729
THEMIS2	9473
SLC15A3	51296
CREB3	10488
ADAM17	6868
ID2	3398
GNE	10020
SERTAD1	29950
ELF1	1997
TMEM119	338773
SPPL2A	84888
EFHD2	79180
ZMYND15	84225
PLAA	9373
TSC22D2	9819
ETS2	2114
ANKRD33B	651746
LONRF3	79836
RNF19B	127544
RAB34	83871
ZCCHC24	219654
SEMA3B	7869
PDIA3	2923
YES1	7525
CCNJ	54619
HSH2D	84941
PTCH2	8643
EPAS1	2034
RHBDF2	79651
SLC15A4	121260
CWC25	54883
MICB	4277
TICAM1	148022
BMF	90427
CCNL1	57018
ERLIN1	10613
BTN2A2	10385
PLP2	5355
YPEL5	51646
STX11	8676
TMEM268	203197
CES1	1066
TMED7	51014
PHF11	51131
RBM11	54033
AFF4	27125
LGALS9	3965
UGCG	7357
EMP3	2014
EHD1	10938
CCL3	6348
SLC43A3	29015
LCP2	3937
USB1	79650
ZEB2	9839
PLK2	10769
RLIM	51132
RAB8A	4218
GCNT7	140687
KLF6	1316
RHOG	391
SLC16A6	9120
TMEM132D	121256
CLEC4E	26253
SYAP1	94056
DNAJC25	548645
MT1X	4501
PLEKHM2	23207
GABARAPL1	23710
MMP8	4317
USP50	373509
IRGQ	126298
ERO1A	30001
VAT1	10493
GOLGB1	2804
GRAMD1B	57476
KDM5B	10765
WDR45B	56270
OSMR	9180
ARPC5L	81873
IDI1	3422
CLN8	2055
SARNP	84324
CDC42EP4	23580
TBC1D7	51256
P2RX4	5025
SLC25A25	114789
BCL7B	9275
GLA	2717
BIN3	55909
PGS1	9489
YTHDF3	253943
CACNA1E	777
CDKN2D	1032
MTCH1	23787
C8orf76	84933
SNX9	51429
CCNK	8812
RAB8B	51762
ZNF324	25799
BZW1	9689
VPS18	57617
SECTM1	6398
ZC3H11A	9877
RICTOR	253260
RNMT	8731
CD163	9332
ADCY3	109
RNF7	9616
BCL2A1	597
NR1H2	7376
CIB1	10519
TENT4B	64282
ZBTB10	65986
ERP44	23071
HERC3	8916
RNF144B	255488
CRTC2	200186
SH2B2	10603
DAAM2	23500
SLC25A36	55186
BTBD19	149478
G0S2	50486
JDP2	122953
TRAF4	9618
TIFA	92610
BUD31	8896
ARHGAP26	23092
CYSTM1	84418
CCDC85C	317762
CMC2	56942
PTPN7	5778
CEACAM1	634
ZNF687	57592
ATP6AP1	537
TNFRSF12A	51330
MVD	4597
NFIL3	4783
LYN	4067
KLF11	8462
PDE4D	5144
ZBTB16	7704
ALDH4A1	8659
TLE1	7088
ZNF331	55422
MTMR14	64419
ARID4B	51742
SERPINB9	5272
HK2	3099
DCP1A	55802
IVNS1ABP	10625
MAFG	4097
GGNBP2	79893
DOT1L	84444
FOS	2353
TOR1B	27348
BAIAP2L1	55971
GM2A	2760
NDUFAF5	79133
SOCS6	9306
MED26	9441
PRKD2	25865
COQ10B	80219
STARD8	9754
DENND3	22898
ATP6V1F	9296
DIABLO	56616
VPS9D1	9605
TMSB10	9168
FGF13	2258
CFAP45	25790
DUSP2	1844
SNN	8303
MOB4	25843
MYLIP	29116
AHR	196
STX1A	6804
CCDC181	57821
TNF	7124
ZNF326	284695
RAB5A	5868
CALCOCO2	10241
RABGGTB	5876
SRF	6722
PCIF1	63935
CNEP1R1	255919
SLC23A2	9962
SP110	3431
CXCL16	58191
RBCK1	10616
KIRREL3	84623
SPRY2	10253
NOD2	64127
AZIN1	51582
PTS	5805
KCNK7	10089
C3	718
ZNF791	163049
ZNF292	23036
HNRNPLL	92906
RHBDD2	57414
NECAP1	25977
ETFRF1	144363
FBRS	64319
RFX2	5990
GBP2	2634
MAP1LC3B	81631
RELT	84957
P2RY2	5029
TREM1	54210
MAPK7	5598
SPRTN	83932
JAG1	182
SGTA	6449
SERTAD2	9792
TAF13	6884
TBK1	29110
SIPA1L2	57568
AGFG1	3267
CBX6	23466
ALDH1A2	8854
DNAH17	8632
TP53BP2	7159
RBM4	5936
N4BP3	23138
C5orf58	133874
SQSTM1	8878
CDK17	5128
LGALS1	3956
DNTTIP2	30836
GRINA	2907
SORT1	6272
GSTO1	9446
PHF13	148479
C1GALT1	56913
WHAMM	123720
TP53BP1	7158
SLA	6503
ZC3H3	23144
LRG1	116844
RELA	5970
C12orf76	400073
PTX3	5806
TMEM170B	100113407
CPD	1362
DUSP1	1843
CTNNB1	1499
ANKRD28	23243
MASTL	84930
ZNF34	80778
DNAJB1	3337
SH3TC1	54436
ETV6	2120
BCL10	8915
CNIH4	29097
ECHDC3	79746
TNFAIP2	7127
ZNF821	55565
MAP1LC3B2	643246
IDS	3423
MED25	81857
DNMBP	23268
OLFM4	10562
ABI3BP	25890
SHISA5	51246
CEP295NL	100653515
DGKZ	8525
RSRC2	65117
SEZ6	124925
PLAGL2	5326
TUBB6	84617
DSE	29940
ADM	133
HSPA1B	3304
LONRF1	91694
HELB	92797
IFNGR2	3460
SAMD4B	55095
NT5C2	22978
IL1R2	7850
VDR	7421
BCLAF1	9774
ELF4	2000
CASZ1	54897
CHRNB2	1141
S1PR2	9294
ZNF394	84124
POLR2A	5430
PER2	8864
DENND5A	23258
TRAF3IP2	10758
PNPLA8	50640
GALE	2582
CD1D	912
RAB24	53917
RIPOR1	79567
DEDD2	162989
TMEM132A	54972
CDK7	1022
TAF1C	9013
KDM3A	55818
VSIR	64115
ZC3HAV1	56829
FBXO33	254170
SIGLEC14	100049587
INSIG1	3638
ZFP92	139735
SLC2A14	144195
MT1F	4494
DNAJB9	4189
KMT5A	387893
CCL3L3	414062
COL8A2	1296
ZNF267	10308
CEBPB	1051
CCDC157	550631
OSM	5008
SH3D21	79729
IFNGR1	3459
ITGA9	3680
CLCF1	23529
TRIP10	9322
P4HA2	8974
CAPG	822
BLOC1S2	282991
UBALD2	283991
AVPI1	60370
SERPINB1	1992
STK17B	9262
EIF5AL1	143244
COL9A2	1298
PRR7	80758
FAM8A1	51439
IRAK3	11213
PPP1R2	5504
GRB10	2887
NRIP3	56675
EMD	2010
WTAP	9589
FOXN2	3344
MLF1	4291
KCNE1	3753
HMOX1	3162
MAP2K6	5608
SRGN	5552
SLC2A3	6515
TMEM67	91147
SH2D3A	10045
IER5L	389792
CAMKK1	84254
IRS2	8660
ABHD8	79575
TGM4	7047
KIF9	64147
TANK	10010
TRA2A	29896
UNC93B1	81622
UNC119	9094
SDC4	6385
CARD16	114769
UBE2D1	7321
FLOT1	10211
MILR1	284021
SMPD2	6610
FBN1	2200
RNASEK	440400
ALDOA	226
LTF	4057
RSPH9	221421
ARRDC4	91947
IL15	3600
IL18R1	8809
SLC19A2	10560
ZNF20	7568
SDR42E2	100288072
CREG1	8804
PRKAG1	5571
SYNPO2	171024
OR2B6	26212
BPI	671
TMIGD3	57413
TRIB1	10221
IL1RAP	3556
IFNG	3458
JUNB	3726
NAMPT	10135
CXCR4	7852
BATF	10538
COL17A1	1308
FCGR2B	2213
SNAPC1	6617
CALHM6	441168
LENG9	94059
FHL3	2275
NAIP	4671
LCN2	3934
DMD	1756
CEACAM6	4680
MCEMP1	199675
MAGI2	9863
TCN1	6947
SLC5A9	200010
PPM1N	147699
CEACAM8	1088
LRRC37A	9884
CASP5	838
CRISP3	10321
