# Supplementary material for: Integrative Transcriptomic Analysis Reveals Distinct and Shared Host Responses in Dengue and Chikungunya Infections
Source: Int J Mol Sci. 2026 Jun 19;27(12):5552. doi: 10.3390/ijms27125552 (PMC13299182; doi:10.3390/ijms27125552)
Supplement: Supplementary file 1 [file ijms-27-05552-s001.zip › Table S5 Shared_VirusSpecific_Enrichment/Common_genes_enrichment_results/Common_genes_Downregulated_GO_BP.csv]

ID	Description	GeneRatio	BgRatio	RichFactor	FoldEnrichment	zScore	pvalue	p.adjust	qvalue	geneID	Count	GeneSymbols
GO:0019884	antigen processing and presentation of exogenous antigen	4/40	50/18986	0.08	37.972	12.0279151014506	3.62649681296347e-06	0.00224480152722439	0.00191249989820494	911/3111/8722/3112	4	CD1C, HLA-DOA, CTSF, HLA-DOB
GO:0019886	antigen processing and presentation of exogenous peptide antigen via MHC class II	3/40	31/18986	0.0967741935483871	45.9338709677419	11.5045415331384	3.73792214967315e-05	0.00991166886643771	0.00844442836848107	3111/8722/3112	3	HLA-DOA, CTSF, HLA-DOB
GO:0002495	antigen processing and presentation of peptide antigen via MHC class II	3/40	35/18986	0.0857142857142857	40.6842857142857	10.7972474362295	5.41094471544761e-05	0.00991166886643771	0.00844442836848107	3111/8722/3112	3	HLA-DOA, CTSF, HLA-DOB
GO:0002504	antigen processing and presentation of peptide or polysaccharide antigen via MHC class II	3/40	37/18986	0.0810810810810811	38.4851351351351	10.4868081976844	6.40495564874811e-05	0.00991166886643771	0.00844442836848107	3111/8722/3112	3	HLA-DOA, CTSF, HLA-DOB
GO:0002478	antigen processing and presentation of exogenous peptide antigen	3/40	41/18986	0.0731707317073171	34.7304878048781	9.93444878981044	8.73606934868835e-05	0.0108152538536762	0.00921425419724814	3111/8722/3112	3	HLA-DOA, CTSF, HLA-DOB
GO:0019882	antigen processing and presentation	4/40	118/18986	0.0338983050847458	16.0898305084746	7.55507815802869	0.00010900313387018	0.0112454899776069	0.00958080176648426	911/3111/8722/3112	4	CD1C, HLA-DOA, CTSF, HLA-DOB
GO:0046085	adenosine metabolic process	2/40	11/18986	0.181818181818182	86.3	13.0026242170124	0.000235194124708194	0.0207978804563389	0.0177191363126023	4907/5729	2	NT5E, PTGDR
GO:0045576	mast cell activation	3/40	69/18986	0.0434782608695652	20.6369565217391	7.50842975205265	0.000412195431192454	0.0286845076529223	0.0244382932303615	2205/5729/1269	3	FCER1A, PTGDR, CNR2
GO:0048002	antigen processing and presentation of peptide antigen	3/40	72/18986	0.0416666666666667	19.7770833333333	7.33464704060543	0.00046715452001444	0.0286845076529223	0.0244382932303615	3111/8722/3112	3	HLA-DOA, CTSF, HLA-DOB
GO:0002399	MHC class II protein complex assembly	2/40	16/18986	0.125	59.33125	10.7251688701586	0.000509740846820914	0.0286845076529223	0.0244382932303615	3111/3112	2	HLA-DOA, HLA-DOB
GO:0002503	peptide antigen assembly with MHC class II protein complex	2/40	16/18986	0.125	59.33125	10.7251688701586	0.000509740846820914	0.0286845076529223	0.0244382932303615	3111/3112	2	HLA-DOA, HLA-DOB
GO:0002577	regulation of antigen processing and presentation	2/40	20/18986	0.1	47.465	9.55277604160386	0.000802798702187622	0.0391792730173041	0.03337950137177	3111/3112	2	HLA-DOA, HLA-DOB
GO:0002396	MHC protein complex assembly	2/40	21/18986	0.0952380952380952	45.2047619047619	9.31276854796125	0.000886122491506071	0.0391792730173041	0.03337950137177	3111/3112	2	HLA-DOA, HLA-DOB
GO:0002501	peptide antigen assembly with MHC protein complex	2/40	21/18986	0.0952380952380952	45.2047619047619	9.31276854796125	0.000886122491506071	0.0391792730173041	0.03337950137177	3111/3112	2	HLA-DOA, HLA-DOB
GO:0046128	purine ribonucleoside metabolic process	2/40	22/18986	0.0909090909090909	43.15	9.08909150989023	0.000973437167406509	0.0401705071083086	0.0342240014646078	4907/5729	2	NT5E, PTGDR
