# Supplementary material for: Integrative Transcriptomic Analysis Reveals Distinct and Shared Host Responses in Dengue and Chikungunya Infections
Source: Int J Mol Sci. 2026 Jun 19;27(12):5552. doi: 10.3390/ijms27125552 (PMC13299182; doi:10.3390/ijms27125552)
Supplement: Supplementary file 1 [file ijms-27-05552-s001.zip › Table S5 Shared_VirusSpecific_Enrichment/Common_genes_enrichment_results/Common_genes_Downregulated_GO_CC.csv]

ID	Description	GeneRatio	BgRatio	RichFactor	FoldEnrichment	zScore	pvalue	p.adjust	qvalue	geneID	Count	GeneSymbols
GO:0009897	external side of plasma membrane	6/41	407/19960	0.0147420147420147	7.17684425001498	5.71195407246745	0.000170264282377629	0.00834294983650385	0.0077066990970927	911/4907/2205/3568/51744/343413	6	CD1C, NT5E, FCER1A, IL5RA, CD244, FCRL6
GO:0042613	MHC class II protein complex	2/41	17/19960	0.117647058823529	57.274031563845	10.5308832384266	0.000549033478427884	0.0134513202214832	0.012425494511789	3111/3112	2	HLA-DOA, HLA-DOB
GO:0042611	MHC protein complex	2/41	25/19960	0.08	38.9463414634146	8.6130971621406	0.00119856786274497	0.0195766084248345	0.0180836554729943	3111/3112	2	HLA-DOA, HLA-DOB
