# Supplementary material for: Integrative Transcriptomic Analysis Reveals Distinct and Shared Host Responses in Dengue and Chikungunya Infections
Source: Int J Mol Sci. 2026 Jun 19;27(12):5552. doi: 10.3390/ijms27125552 (PMC13299182; doi:10.3390/ijms27125552)
Supplement: Supplementary file 1 [file ijms-27-05552-s001.zip › Table S5 Shared_VirusSpecific_Enrichment/Common_genes_enrichment_results/Common_genes_Downregulated_GO_MF.csv]

ID	Description	GeneRatio	BgRatio	RichFactor	FoldEnrichment	zScore	pvalue	p.adjust	qvalue	geneID	Count	GeneSymbols
GO:0004955	prostaglandin receptor activity	2/40	10/18737	0.2	93.685	13.5599416131882	0.000197815869707456	0.0082030842045752	0.00670666056582541	11251/5729	2	PTGDR2, PTGDR
GO:0032395	MHC class II receptor activity	2/40	10/18737	0.2	93.685	13.5599416131882	0.000197815869707456	0.0082030842045752	0.00670666056582541	3111/3112	2	HLA-DOA, HLA-DOB
GO:0004954	prostanoid receptor activity	2/40	11/18737	0.181818181818182	85.1681818181818	12.9152925885129	0.000241448364216263	0.0082030842045752	0.00670666056582541	11251/5729	2	PTGDR2, PTGDR
GO:0140375	immune receptor activity	4/40	154/18737	0.025974025974026	12.1668831168831	6.43601263329767	0.000318566376876707	0.0082030842045752	0.00670666056582541	2205/3568/3111/3112	4	FCER1A, IL5RA, HLA-DOA, HLA-DOB
GO:0004953	icosanoid receptor activity	2/40	15/18737	0.133333333333333	62.4566666666667	11.0133890378995	0.000458462152219246	0.00944432033571647	0.00772146782685046	11251/5729	2	PTGDR2, PTGDR
GO:0023026	MHC class II protein complex binding	2/40	27/18737	0.0740740740740741	34.6981481481481	8.10463562221061	0.00150794846607433	0.0258864486676094	0.0211641889975345	3111/3112	2	HLA-DOA, HLA-DOB
GO:0042277	peptide binding	4/40	249/18737	0.0160642570281124	7.52489959839357	4.79414329962986	0.00191099335798014	0.028118902267422	0.0229893937802122	11251/10316/3111/3112	4	PTGDR2, NMUR1, HLA-DOA, HLA-DOB
GO:0042923	neuropeptide binding	2/40	33/18737	0.0606060606060606	28.3893939393939	7.28374303855658	0.00225009087838551	0.0289699200592135	0.0236851671409001	11251/10316	2	PTGDR2, NMUR1
GO:0023023	MHC protein complex binding	2/40	37/18737	0.0540540540540541	25.3202702702703	6.84905929685134	0.00282292764635635	0.0323068386194116	0.0264133580945623	3111/3112	2	HLA-DOA, HLA-DOB
GO:0042287	MHC protein binding	2/40	42/18737	0.0476190476190476	22.3059523809524	6.39359809775828	0.00362497186294869	0.0373372101883715	0.0305260788458837	51744/343413	2	CD244, FCRL6
GO:0042605	peptide antigen binding	2/40	47/18737	0.0425531914893617	19.9329787234043	6.01098571158276	0.00452069384143327	0.0423301332425116	0.0346081825181495	3111/3112	2	HLA-DOA, HLA-DOB
