# Supplementary material for: Integrative Transcriptomic Analysis Reveals Distinct and Shared Host Responses in Dengue and Chikungunya Infections
Source: Int J Mol Sci. 2026 Jun 19;27(12):5552. doi: 10.3390/ijms27125552 (PMC13299182; doi:10.3390/ijms27125552)
Supplement: Supplementary file 1 [file ijms-27-05552-s001.zip › Table S5 Shared_VirusSpecific_Enrichment/Common_genes_enrichment_results/Common_genes_Downregulated_KEGG.csv]

category	subcategory	ID	Description	GeneRatio	BgRatio	RichFactor	FoldEnrichment	zScore	pvalue	p.adjust	qvalue	geneID	Count	GeneSymbols
Human Diseases	Immune disease	hsa05310	Asthma	3/20	32/9376	0.09375	43.95	11.2519364827831	3.95805195497122e-05	0.00170837482604023	0.00117161271961292	2205/3111/3112	3	FCER1A, HLA-DOA, HLA-DOB
Organismal Systems	Immune system	hsa04640	Hematopoietic cell lineage	4/20	100/9376	0.04	18.752	8.25130135395992	5.17689341224312e-05	0.00170837482604023	0.00117161271961292	911/3568/3111/3112	4	CD1C, IL5RA, HLA-DOA, HLA-DOB
