# Supplementary material for: Integrative Transcriptomic Analysis Reveals Distinct and Shared Host Responses in Dengue and Chikungunya Infections
Source: Int J Mol Sci. 2026 Jun 19;27(12):5552. doi: 10.3390/ijms27125552 (PMC13299182; doi:10.3390/ijms27125552)
Supplement: Supplementary file 1 [file ijms-27-05552-s001.zip › Table S5 Shared_VirusSpecific_Enrichment/Common_genes_enrichment_results/Common_genes_Downregulated_summary.csv]

Analysis	Significant_Terms	Input_Symbols	Mapped_Entrez
GO_BP	15	42	42
GO_MF	11	42	42
GO_CC	3	42	42
KEGG	2	42	42
Reactome	1	42	42
