# Supplementary material for: Integrative Transcriptomic Analysis Reveals Distinct and Shared Host Responses in Dengue and Chikungunya Infections
Source: Int J Mol Sci. 2026 Jun 19;27(12):5552. doi: 10.3390/ijms27125552 (PMC13299182; doi:10.3390/ijms27125552)
Supplement: Supplementary file 1 [file ijms-27-05552-s001.zip › Table S5 Shared_VirusSpecific_Enrichment/Common_genes_enrichment_results/Common_genes_Downregulated_symbol_to_entrez.csv]

SYMBOL	ENTREZID
CD1C	911
NT5E	4907
FCER1A	2205
PTGDR2	11251
IL5RA	3568
HOPX	84525
PTGDR	5729
PDZD4	57595
PTPRK	5796
MATK	4145
TIGD3	220359
GOLGA7B	401647
CACNA2D3	55799
NMUR1	10316
GRAMD1C	54762
CRIP2	1397
CNR2	1269
NELL2	4753
TCL1A	8115
CASS4	57091
SPEF2	79925
CD96	10225
PLEKHG3	26030
TRIM2	23321
PI16	221476
CPA3	1359
FCRL1	115350
CD244	51744
FCRL6	343413
UST	10090
FBLN5	10516
HLA-DOA	3111
CTSF	8722
HLA-DOB	3112
RTN1	6252
SPNS3	201305
PDGFD	80310
CLEC9A	283420
PAX5	5079
ZNF853	54753
KLRB1	3820
ADAMTS1	9510
