# Supplementary material for: Integrative Transcriptomic Analysis Reveals Distinct and Shared Host Responses in Dengue and Chikungunya Infections
Source: Int J Mol Sci. 2026 Jun 19;27(12):5552. doi: 10.3390/ijms27125552 (PMC13299182; doi:10.3390/ijms27125552)
Supplement: Supplementary file 1 [file ijms-27-05552-s001.zip › Table S5 Shared_VirusSpecific_Enrichment/Common_genes_enrichment_results/Common_genes_Upregulated_GO_BP.csv]

ID	Description	GeneRatio	BgRatio	RichFactor	FoldEnrichment	zScore	pvalue	p.adjust	qvalue	geneID	Count	GeneSymbols
GO:0009615	response to virus	16/69	425/18986	0.0376470588235294	10.3589428815004	11.7848562813161	1.94126213061533e-12	3.92717329023481e-09	3.10806284280622e-09	11274/3627/2537/3429/10561/81030/4599/9636/3669/3665/4939/811/9447/11040/2635/64108	16	USP18, CXCL10, IFI6, IFI27, IFI44, ZBP1, MX1, ISG15, ISG20, IRF7, OAS2, CALR, AIM2, PIM2, GBP3, RTP4
GO:0051607	defense response to virus	13/69	320/18986	0.040625	11.1783514492754	11.0899736738063	1.15113667715659e-10	1.16437474894389e-07	9.21515203134302e-08	11274/3627/2537/3429/81030/4599/9636/3669/3665/4939/9447/2635/64108	13	USP18, CXCL10, IFI6, IFI27, ZBP1, MX1, ISG15, ISG20, IRF7, OAS2, AIM2, GBP3, RTP4
GO:0034340	response to type I interferon	7/69	92/18986	0.0760869565217391	20.9360428481411	11.5764294858676	4.20451840868163e-08	2.83524691358765e-05	2.24388508758062e-05	11274/3429/81030/4599/9636/3665/4939	7	USP18, IFI27, ZBP1, MX1, ISG15, IRF7, OAS2
GO:0140888	interferon-mediated signaling pathway	7/69	112/18986	0.0625	17.1974637681159	10.3831174665812	1.64196717805784e-07	8.30424900302752e-05	6.5721896784894e-05	11274/3429/5468/81030/9636/3665/4939	7	USP18, IFI27, PPARG, ZBP1, ISG15, IRF7, OAS2
GO:0019079	viral genome replication	7/69	130/18986	0.0538461538461538	14.816276477146	9.54644381486521	4.54740613582955e-07	0.000183988052255664	0.000145612731212563	6347/3429/4599/9636/3669/4939/2621	7	CCL2, IFI27, MX1, ISG15, ISG20, OAS2, GAS6
GO:0060337	type I interferon-mediated signaling pathway	6/69	85/18986	0.0705882352941176	19.4230179028133	10.2809100664414	6.44091801172781e-07	0.000199534582198405	0.000157916642570322	11274/3429/81030/9636/3665/4939	6	USP18, IFI27, ZBP1, ISG15, IRF7, OAS2
GO:0071357	cellular response to type I interferon	6/69	86/18986	0.0697674418604651	19.1971688574318	10.2147058002907	6.90431080271296e-07	0.000199534582198405	0.000157916642570322	11274/3429/81030/9636/3665/4939	6	USP18, IFI27, ZBP1, ISG15, IRF7, OAS2
GO:0140374	antiviral innate immune response	5/69	59/18986	0.0847457627118644	23.3185949398182	10.3694489818485	2.35261602640136e-06	0.000555108831432707	0.000439326967562061	11274/3627/81030/4599/4939	5	USP18, CXCL10, ZBP1, MX1, OAS2
GO:0019058	viral life cycle	9/69	323/18986	0.0278637770897833	7.66698075111051	7.29866530320971	2.46958946262697e-06	0.000555108831432707	0.000439326967562061	6347/3429/4599/9636/3669/4939/27074/3949/2621	9	CCL2, IFI27, MX1, ISG15, ISG20, OAS2, LAMP3, LDLR, GAS6
GO:0016032	viral process	10/69	452/18986	0.0221238938053097	6.08759779402334	6.61151705520093	5.12817764070714e-06	0.000977075914297258	0.000773282236202685	6347/3429/4599/9636/3669/3665/4939/27074/3949/2621	10	CCL2, IFI27, MX1, ISG15, ISG20, IRF7, OAS2, LAMP3, LDLR, GAS6
GO:0071887	leukocyte apoptotic process	6/69	122/18986	0.0491803278688525	13.5324305060584	8.3869111218938	5.35808716446744e-06	0.000977075914297258	0.000773282236202685	3665/578/3586/840/2621/23657	6	IRF7, BAK1, IL10, CASP7, GAS6, SLC7A11
GO:0071216	cellular response to biotic stimulus	8/69	269/18986	0.0297397769516729	8.1831797855719	7.16602749902031	5.79580374274201e-06	0.000977075914297258	0.000773282236202685	3627/6347/2048/3586/840/8140/2635/3309	8	CXCL10, CCL2, EPHB2, IL10, CASP7, SLC7A5, GBP3, HSPA5
GO:0070269	pyroptotic inflammatory response	4/69	40/18986	0.1	27.5159420289855	10.1386937336105	1.32264653241235e-05	0.00205824148851553	0.0016289436241289	3429/81030/9447/2635	4	IFI27, ZBP1, AIM2, GBP3
GO:0071222	cellular response to lipopolysaccharide	7/69	228/18986	0.0307017543859649	8.44787693872362	6.83298337569602	1.88308643389282e-05	0.00272105989697513	0.00215351463605337	3627/6347/2048/3586/840/8140/2635	7	CXCL10, CCL2, EPHB2, IL10, CASP7, SLC7A5, GBP3
GO:0060338	regulation of type I interferon-mediated signaling pathway	4/69	45/18986	0.0888888888888889	24.458615136876	9.51504593631073	2.12704371601078e-05	0.00286867295832654	0.00227033929266835	11274/81030/9636/3665	4	USP18, ZBP1, ISG15, IRF7
GO:0071219	cellular response to molecule of bacterial origin	7/69	242/18986	0.0289256198347107	7.95915678524374	6.5801664623369	2.76055241645543e-05	0.00349037346155584	0.002762368569361	3627/6347/2048/3586/840/8140/2635	7	CXCL10, CCL2, EPHB2, IL10, CASP7, SLC7A5, GBP3
GO:2000116	regulation of cysteine-type endopeptidase activity	6/69	167/18986	0.0359281437125748	9.8859671960427	6.96575803004184	3.20898382649876e-05	0.00381869075353352	0.0030222070588883	2537/578/27074/5641/2621/9447	6	IFI6, BAK1, LAMP3, LGMN, GAS6, AIM2
GO:0032496	response to lipopolysaccharide	8/69	354/18986	0.0225988700564972	6.21829198395153	5.98554890224739	4.190597254373e-05	0.0047097656919981	0.00372742597888967	3627/6347/2048/3586/840/1267/8140/2635	8	CXCL10, CCL2, EPHB2, IL10, CASP7, CNP, SLC7A5, GBP3
GO:0045071	negative regulation of viral genome replication	4/69	55/18986	0.0727272727272727	20.0115942028986	8.52740357039622	4.73756297776783e-05	0.00504425784422333	0.00399215140675062	4599/9636/3669/4939	4	MX1, ISG15, ISG20, OAS2
GO:0001959	regulation of cytokine-mediated signaling pathway	6/69	187/18986	0.0320855614973262	8.82864450127877	6.49746151344365	6.03536833048503e-05	0.00605428712584654	0.00479151375935301	11274/5468/81030/9636/3665/2621	6	USP18, PPARG, ZBP1, ISG15, IRF7, GAS6
GO:0002237	response to molecule of bacterial origin	8/69	375/18986	0.0213333333333333	5.87006763285024	5.75267032329835	6.28472712025592e-05	0.00605428712584654	0.00479151375935301	3627/6347/2048/3586/840/1267/8140/2635	8	CXCL10, CCL2, EPHB2, IL10, CASP7, CNP, SLC7A5, GBP3
GO:0060759	regulation of response to cytokine stimulus	6/69	199/18986	0.0301507537688442	8.29626392833734	6.24887834931713	8.51361399355161e-05	0.00782865504952496	0.00619579276755598	11274/5468/81030/9636/3665/2621	6	USP18, PPARG, ZBP1, ISG15, IRF7, GAS6
GO:0002688	regulation of leukocyte chemotaxis	5/69	126/18986	0.0396825396825397	10.9190246146768	6.74663337706796	9.51064906445609e-05	0.00836523611191072	0.0066204563968136	3627/6347/811/5641/2621	5	CXCL10, CCL2, CALR, LGMN, GAS6
GO:0031100	animal organ regeneration	4/69	67/18986	0.0597014925373134	16.4274280770063	7.63986276372573	0.000103037251473721	0.00868518165547243	0.0068736692759443	578/3586/2621/8140	4	BAK1, IL10, GAS6, SLC7A5
GO:2000273	positive regulation of signaling receptor activity	3/69	26/18986	0.115384615384615	31.7491638795987	9.4755522940619	0.000112494654681291	0.00910306745681003	0.00720439451664181	6347/2048/3586	3	CCL2, EPHB2, IL10
GO:0044346	fibroblast apoptotic process	3/69	27/18986	0.111111111111111	30.573268921095	9.28703784856129	0.00012622749284015	0.00982146992367779	0.00777295613805131	578/840/2621	3	BAK1, CASP7, GAS6
GO:0034764	positive regulation of transmembrane transport	6/69	216/18986	0.0277777777777778	7.64331723027375	5.93039259353459	0.000133469126344512	0.010000297873887	0.00791448503586757	3627/6347/2048/578/8140/5031	6	CXCL10, CCL2, EPHB2, BAK1, SLC7A5, P2RY6
GO:0061077	chaperone-mediated protein folding	4/69	76/18986	0.0526315789473684	14.4820747520976	7.11248685372439	0.000168283819838947	0.0121585059833639	0.00962254473590368	23753/3309/6782/2289	4	SDF2L1, HSPA5, HSPA13, FKBP5
GO:0050727	regulation of inflammatory response	8/69	438/18986	0.0182648401826484	5.02574283634438	5.14799663811598	0.000183676097911446	0.0123964150750751	0.00981083192194458	11274/5468/81030/3430/3586/3949/9447/2635	8	USP18, PPARG, ZBP1, IFI35, IL10, LDLR, AIM2, GBP3
GO:1903900	regulation of viral life cycle	5/69	146/18986	0.0342465753424658	9.42326781814572	6.17049922595001	0.00018994871866047	0.0123964150750751	0.00981083192194458	4599/9636/3669/4939/27074	5	MX1, ISG15, ISG20, OAS2, LAMP3
GO:0006457	protein folding	6/69	231/18986	0.025974025974026	7.14699792960663	5.67693911861302	0.00019223563400354	0.0123964150750751	0.00981083192194458	811/51726/23753/3309/6782/2289	6	CALR, DNAJB11, SDF2L1, HSPA5, HSPA13, FKBP5
GO:0071675	regulation of mononuclear cell migration	5/69	147/18986	0.0340136054421769	9.35916395543725	6.1446379955182	0.000196087633416907	0.0123964150750751	0.00981083192194458	3627/6347/811/5641/2621	5	CXCL10, CCL2, CALR, LGMN, GAS6
GO:0051085	chaperone cofactor-dependent protein refolding	3/69	32/18986	0.09375	25.7961956521739	8.47838862800553	0.000211280688699214	0.012952146461773	0.0102506515952633	23753/3309/6782	3	SDF2L1, HSPA5, HSPA13
GO:0033032	regulation of myeloid cell apoptotic process	3/69	33/18986	0.0909090909090909	25.0144927536232	8.338638000137	0.000231805085620244	0.0136565898124409	0.0108081656241239	3665/2621/23657	3	IRF7, GAS6, SLC7A11
GO:0030595	leukocyte chemotaxis	6/69	240/18986	0.025	6.87898550724638	5.53550717812531	0.000236273180146036	0.0136565898124409	0.0108081656241239	3627/6347/811/3586/5641/2621	6	CXCL10, CCL2, CALR, IL10, LGMN, GAS6
GO:0045069	regulation of viral genome replication	4/69	85/18986	0.0470588235294118	12.9486786018755	6.66792437410247	0.000259144059545915	0.0145521513261694	0.0115169353316355	4599/9636/3669/4939	4	MX1, ISG15, ISG20, OAS2
GO:0034767	positive regulation of monoatomic ion transmembrane transport	5/69	157/18986	0.0318471337579618	8.76303886273424	5.89890867984345	0.000266154028209723	0.0145521513261694	0.0115169353316355	3627/6347/2048/578/5031	5	CXCL10, CCL2, EPHB2, BAK1, P2RY6
GO:0052548	regulation of endopeptidase activity	6/69	248/18986	0.0241935483870968	6.65708274894811	5.4157731988001	0.00028176748412517	0.0150004110627689	0.0118716992618943	2537/578/27074/5641/2621/9447	6	IFI6, BAK1, LAMP3, LGMN, GAS6, AIM2
GO:0050729	positive regulation of inflammatory response	5/69	162/18986	0.0308641975308642	8.49257470030417	5.78410736663777	0.000307615218142206	0.015956553494915	0.0126284142184695	81030/3430/3949/9447/2635	5	ZBP1, IFI35, LDLR, AIM2, GBP3
GO:0010469	regulation of signaling receptor activity	4/69	91/18986	0.043956043956044	12.0949195731804	6.40730091144998	0.000336514649733365	0.017019228410265	0.0134694416380118	6347/5468/2048/3586	4	CCL2, PPARG, EPHB2, IL10
GO:2000106	regulation of leukocyte apoptotic process	4/69	93/18986	0.043010752688172	11.8348137759077	6.3258104950075	0.000365624187211825	0.0180404324568176	0.0142776479781563	3665/3586/2621/23657	4	IRF7, IL10, GAS6, SLC7A11
GO:0071677	positive regulation of mononuclear cell migration	4/69	94/18986	0.0425531914893617	11.708911501696	6.28599457843034	0.000380834974480302	0.0183435512708012	0.0145175437640235	3627/811/5641/2621	4	CXCL10, CALR, LGMN, GAS6
GO:0002690	positive regulation of leukocyte chemotaxis	4/69	95/18986	0.0421052631578947	11.5856598016781	6.24677661004143	0.000396493156581302	0.0186536199014878	0.0147629398080823	3627/811/5641/2621	4	CXCL10, CALR, LGMN, GAS6
GO:0033028	myeloid cell apoptotic process	3/69	40/18986	0.075	20.6369565217391	7.50842975205265	0.000412195431192454	0.0186994321843819	0.0147991967908239	3665/2621/23657	3	IRF7, GAS6, SLC7A11
GO:0050792	regulation of viral process	5/69	173/18986	0.0289017341040462	7.9525844014409	5.54809651810394	0.00041595375595511	0.0186994321843819	0.0147991967908239	4599/9636/3669/4939/27074	5	MX1, ISG15, ISG20, OAS2, LAMP3
GO:0032728	positive regulation of interferon-beta production	3/69	41/18986	0.0731707317073171	20.1336161187699	7.40705200967926	0.000443583256739274	0.0195080201822511	0.0154391334897125	9636/3665/4939	3	ISG15, IRF7, OAS2
GO:0048525	negative regulation of viral process	4/69	99/18986	0.0404040404040404	11.1175523349436	6.09558344470217	0.000463751438330989	0.0199610459519913	0.0157976693774117	4599/9636/3669/4939	4	MX1, ISG15, ISG20, OAS2
GO:0001960	negative regulation of cytokine-mediated signaling pathway	4/69	103/18986	0.0388349514563107	10.6858027297031	5.95281587230805	0.000538776798258319	0.0225763112756491	0.0178674555507778	11274/5468/9636/2621	4	USP18, PPARG, ISG15, GAS6
GO:0051084	'de novo' post-translational protein folding	3/69	44/18986	0.0681818181818182	18.7608695652174	7.123302066049	0.000546831068960359	0.0225763112756491	0.0178674555507778	23753/3309/6782	3	SDF2L1, HSPA5, HSPA13
GO:0034351	negative regulation of glial cell apoptotic process	2/69	10/18986	0.2	55.031884057971	10.3217061214473	0.000574843298930473	0.0228021175242421	0.0180461642450619	6347/2621	2	CCL2, GAS6
GO:2000508	regulation of dendritic cell chemotaxis	2/69	10/18986	0.2	55.031884057971	10.3217061214473	0.000574843298930473	0.0228021175242421	0.0180461642450619	811/2621	2	CALR, GAS6
GO:0032640	tumor necrosis factor production	5/69	188/18986	0.0265957446808511	7.31806968855997	5.25788675597405	0.000607353826342845	0.0230583547022867	0.0182489567355299	2048/4939/3586/2621/51465	5	EPHB2, OAS2, IL10, GAS6, UBE2J1
GO:0032680	regulation of tumor necrosis factor production	5/69	188/18986	0.0265957446808511	7.31806968855997	5.25788675597405	0.000607353826342845	0.0230583547022867	0.0182489567355299	2048/4939/3586/2621/51465	5	EPHB2, OAS2, IL10, GAS6, UBE2J1
GO:0008637	apoptotic mitochondrial changes	4/69	108/18986	0.037037037037037	10.191089640365	5.78501651134007	0.000644230531405832	0.0230583547022867	0.0182489567355299	2537/3429/578/11040	4	IFI6, IFI27, BAK1, PIM2
GO:0060761	negative regulation of response to cytokine stimulus	4/69	108/18986	0.037037037037037	10.191089640365	5.78501651134007	0.000644230531405832	0.0230583547022867	0.0182489567355299	11274/5468/9636/2621	4	USP18, PPARG, ISG15, GAS6
GO:0050900	leukocyte migration	7/69	404/18986	0.0173267326732673	4.76761371789353	4.6229004177181	0.000650341260717575	0.0230583547022867	0.0182489567355299	3627/6347/3679/811/3586/5641/2621	7	CXCL10, CCL2, ITGA7, CALR, IL10, LGMN, GAS6
GO:0043154	negative regulation of cysteine-type endopeptidase activity involved in apoptotic process	3/69	47/18986	0.0638297872340425	17.5633672525439	6.86629965178103	0.000664306401763724	0.0230583547022867	0.0182489567355299	2537/27074/2621	3	IFI6, LAMP3, GAS6
GO:0048247	lymphocyte chemotaxis	3/69	47/18986	0.0638297872340425	17.5633672525439	6.86629965178103	0.000664306401763724	0.0230583547022867	0.0182489567355299	3627/6347/2621	3	CXCL10, CCL2, GAS6
GO:0071706	tumor necrosis factor superfamily cytokine production	5/69	193/18986	0.0259067357512953	7.12848239092889	5.16817551719615	0.000683885952613545	0.0230583547022867	0.0182489567355299	2048/4939/3586/2621/51465	5	EPHB2, OAS2, IL10, GAS6, UBE2J1
GO:1903555	regulation of tumor necrosis factor superfamily cytokine production	5/69	193/18986	0.0259067357512953	7.12848239092889	5.16817551719615	0.000683885952613545	0.0230583547022867	0.0182489567355299	2048/4939/3586/2621/51465	5	EPHB2, OAS2, IL10, GAS6, UBE2J1
GO:0034975	protein folding in endoplasmic reticulum	2/69	11/18986	0.181818181818182	50.0289855072464	9.82340549745514	0.000700936553792744	0.0232458139069299	0.0183973166232746	811/3309	2	CALR, HSPA5
GO:0006458	'de novo' protein folding	3/69	49/18986	0.0612244897959184	16.846495119787	6.70778888943698	0.000750898395177018	0.0245010879587598	0.0193907718007512	23753/3309/6782	3	SDF2L1, HSPA5, HSPA13
GO:0036503	ERAD pathway	4/69	113/18986	0.0353982300884956	9.74015647043735	5.62783911515287	0.000763557265818191	0.0245186722023841	0.0194046884095149	811/23753/51465/3309	4	CALR, SDF2L1, UBE2J1, HSPA5
GO:0000101	sulfur amino acid transport	2/69	12/18986	0.166666666666667	45.8599033816425	9.38800307027135	0.000839149380629605	0.0251197681048306	0.0198804106914938	8140/23657	2	SLC7A5, SLC7A11
GO:0034350	regulation of glial cell apoptotic process	2/69	12/18986	0.166666666666667	45.8599033816425	9.38800307027135	0.000839149380629605	0.0251197681048306	0.0198804106914938	6347/2621	2	CCL2, GAS6
GO:0070327	thyroid hormone transport	2/69	12/18986	0.166666666666667	45.8599033816425	9.38800307027135	0.000839149380629605	0.0251197681048306	0.0198804106914938	28231/8140	2	SLCO4A1, SLC7A5
GO:0070555	response to interleukin-1	4/69	116/18986	0.0344827586206897	9.48825587206397	5.53815646418316	0.000842217551173908	0.0251197681048306	0.0198804106914938	6347/81030/2635/952	4	CCL2, ZBP1, GBP3, CD38
GO:0089718	amino acid import across plasma membrane	3/69	51/18986	0.0588235294117647	16.1858482523444	6.55835926173323	0.000844361953103549	0.0251197681048306	0.0198804106914938	6507/8140/23657	3	SLC1A3, SLC7A5, SLC7A11
GO:0010332	response to gamma radiation	3/69	53/18986	0.0566037735849057	15.5750615258409	6.41715202845517	0.000944906438825129	0.0269166346495128	0.0213024956692297	3627/578/675	3	CXCL10, BAK1, BRCA2
GO:0051928	positive regulation of calcium ion transport	4/69	120/18986	0.0333333333333333	9.1719806763285	5.42352633343269	0.000955777557763083	0.0269166346495128	0.0213024956692297	3627/6347/578/5031	4	CXCL10, CCL2, BAK1, P2RY6
GO:0097202	activation of cysteine-type endopeptidase activity	2/69	13/18986	0.153846153846154	42.3322185061316	9.00318353629456	0.000989394591799216	0.0269166346495128	0.0213024956692297	578/5641	2	BAK1, LGMN
GO:2000310	regulation of NMDA receptor activity	2/69	13/18986	0.153846153846154	42.3322185061316	9.00318353629456	0.000989394591799216	0.0269166346495128	0.0213024956692297	6347/2048	2	CCL2, EPHB2
GO:0001836	release of cytochrome c from mitochondria	3/69	54/18986	0.0555555555555556	15.2866344605475	6.34939402784103	0.000997897972671015	0.0269166346495128	0.0213024956692297	2537/3429/578	3	IFI6, IFI27, BAK1
GO:0002548	monocyte chemotaxis	3/69	54/18986	0.0555555555555556	15.2866344605475	6.34939402784103	0.000997897972671015	0.0269166346495128	0.0213024956692297	3627/6347/5641	3	CXCL10, CCL2, LGMN
GO:2000117	negative regulation of cysteine-type endopeptidase activity	3/69	54/18986	0.0555555555555556	15.2866344605475	6.34939402784103	0.000997897972671015	0.0269166346495128	0.0213024956692297	2537/27074/2621	3	IFI6, LAMP3, GAS6
GO:0032609	type II interferon production	4/69	124/18986	0.032258064516129	8.87611033193081	5.31413371263276	0.00107971687492761	0.0283671069867344	0.0224504356358837	9636/3586/2621/8140	4	ISG15, IL10, GAS6, SLC7A5
GO:0032649	regulation of type II interferon production	4/69	124/18986	0.032258064516129	8.87611033193081	5.31413371263276	0.00107971687492761	0.0283671069867344	0.0224504356358837	9636/3586/2621/8140	4	ISG15, IL10, GAS6, SLC7A5
GO:0043270	positive regulation of monoatomic ion transport	5/69	215/18986	0.0232558139534884	6.39905628581058	4.80836131413517	0.00110934016520313	0.0287717327462298	0.0227706665489063	3627/6347/2048/578/5031	5	CXCL10, CCL2, EPHB2, BAK1, P2RY6
GO:0050920	regulation of chemotaxis	5/69	216/18986	0.0231481481481481	6.36943102522813	4.7932129205571	0.00113246507133722	0.0289322779297682	0.0228977260094063	3627/6347/811/5641/2621	5	CXCL10, CCL2, CALR, LGMN, GAS6
GO:0010225	response to UV-C	2/69	14/18986	0.142857142857143	39.3084886128364	8.65976670241729	0.00115158545737505	0.0289322779297682	0.0228977260094063	578/675	2	BAK1, BRCA2
GO:0051223	regulation of protein transport	7/69	446/18986	0.015695067264574	4.31864560993046	4.28328681424833	0.00115843525077174	0.0289322779297682	0.0228977260094063	3429/5468/10802/2621/51465/952/23657	7	IFI27, PPARG, SEC24A, GAS6, UBE2J1, CD38, SLC7A11
GO:0032479	regulation of type I interferon production	4/69	128/18986	0.03125	8.59873188405797	5.20957151590726	0.00121453724250448	0.0290596565409721	0.0229985366177478	9636/3665/4939/3586	4	ISG15, IRF7, OAS2, IL10
GO:0032606	type I interferon production	4/69	128/18986	0.03125	8.59873188405797	5.20957151590726	0.00121453724250448	0.0290596565409721	0.0229985366177478	9636/3665/4939/3586	4	ISG15, IRF7, OAS2, IL10
GO:0060326	cell chemotaxis	6/69	328/18986	0.0182926829268293	5.03340402969247	4.45020297293857	0.00122032396566779	0.0290596565409721	0.0229985366177478	3627/6347/811/3586/5641/2621	6	CXCL10, CCL2, CALR, IL10, LGMN, GAS6
GO:0015804	neutral amino acid transport	3/69	58/18986	0.0517241379310345	14.232383808096	6.09541720449392	0.00122857200643007	0.0290596565409721	0.0229985366177478	6507/8140/23657	3	SLC1A3, SLC7A5, SLC7A11
GO:0009410	response to xenobiotic stimulus	7/69	451/18986	0.0155210643015521	4.27076705549664	4.24566090430582	0.0012353586072781	0.0290596565409721	0.0229985366177478	578/6507/811/3586/2621/9447/952	7	BAK1, SLC1A3, CALR, IL10, GAS6, AIM2, CD38
GO:1903894	regulation of IRE1-mediated unfolded protein response	2/69	15/18986	0.133333333333333	36.687922705314	8.35075036712813	0.00132563570304867	0.0308103127413252	0.0243840495769991	578/3309	2	BAK1, HSPA5
GO:0032608	interferon-beta production	3/69	60/18986	0.05	13.7579710144928	5.97766444863673	0.00135547100048341	0.0308103127413252	0.0243840495769991	9636/3665/4939	3	ISG15, IRF7, OAS2
GO:0032648	regulation of interferon-beta production	3/69	60/18986	0.05	13.7579710144928	5.97766444863673	0.00135547100048341	0.0308103127413252	0.0243840495769991	9636/3665/4939	3	ISG15, IRF7, OAS2
GO:0001961	positive regulation of cytokine-mediated signaling pathway	3/69	61/18986	0.0491803278688525	13.5324305060584	5.92087636622213	0.00142189303801352	0.0319609957322372	0.0252947287815037	81030/3665/2621	3	ZBP1, IRF7, GAS6
GO:0006611	protein export from nucleus	3/69	62/18986	0.0483870967741935	13.3141654978962	5.86540594861708	0.00149032717414642	0.0331311194867936	0.0262207938909972	3429/811/2621	3	IFI27, CALR, GAS6
GO:0035729	cellular response to hepatocyte growth factor stimulus	2/69	16/18986	0.125	34.3949275362319	8.07068775832667	0.00151145950804128	0.0331505920398561	0.0262362049549242	3586/5641	2	IL10, LGMN
GO:0071674	mononuclear cell migration	5/69	231/18986	0.0216450216450216	5.95583160800552	4.57686087467836	0.00152397679669136	0.0331505920398561	0.0262362049549242	3627/6347/811/5641/2621	5	CXCL10, CCL2, CALR, LGMN, GAS6
GO:0045088	regulation of innate immune response	7/69	470/18986	0.0148936170212766	4.09811902559359	4.10749606313784	0.00156499820996683	0.0336138252431586	0.0266028192600069	11274/5468/81030/9636/3430/3665/9447	7	USP18, PPARG, ZBP1, ISG15, IFI35, IRF7, AIM2
GO:0051235	maintenance of location	6/69	345/18986	0.0173913043478261	4.78538122243226	4.28536957540351	0.00157850390415228	0.0336138252431586	0.0266028192600069	3627/5468/811/3586/3309/5031	6	CXCL10, PPARG, CALR, IL10, HSPA5, P2RY6
GO:0052547	regulation of peptidase activity	6/69	346/18986	0.0173410404624277	4.77155064086454	4.27601040144287	0.00160182223293888	0.0337550664295348	0.0267146010559214	2537/578/27074/5641/2621/9447	6	IFI6, BAK1, LAMP3, LGMN, GAS6, AIM2
GO:0002685	regulation of leukocyte migration	5/69	236/18986	0.0211864406779661	5.82964873495456	4.50894175090882	0.00167429260350335	0.0345724935061809	0.0273615332221043	3627/6347/811/5641/2621	5	CXCL10, CCL2, CALR, LGMN, GAS6
GO:0034349	glial cell apoptotic process	2/69	17/18986	0.117647058823529	32.3716965046888	7.81526955033912	0.00170897150302426	0.0345724935061809	0.0273615332221043	6347/2621	2	CCL2, GAS6
GO:0098712	L-glutamate import across plasma membrane	2/69	17/18986	0.117647058823529	32.3716965046888	7.81526955033912	0.00170897150302426	0.0345724935061809	0.0273615332221043	6507/23657	2	SLC1A3, SLC7A11
GO:1902969	mitotic DNA replication	2/69	17/18986	0.117647058823529	32.3716965046888	7.81526955033912	0.00170897150302426	0.0345724935061809	0.0273615332221043	7083/675	2	TK1, BRCA2
GO:0006909	phagocytosis	5/69	239/18986	0.0209205020920502	5.75647322782124	4.46911810211273	0.00176955948303703	0.035443750833504	0.028051067990613	6347/811/3949/2621/5031	5	CCL2, CALR, LDLR, GAS6, P2RY6
GO:0030888	regulation of B cell proliferation	3/69	67/18986	0.0447761194029851	12.3205710577547	5.60609382565565	0.00186345282118806	0.0369584809535631	0.0292498631684937	2048/3586/952	3	EPHB2, IL10, CD38
GO:0035728	response to hepatocyte growth factor	2/69	18/18986	0.111111111111111	30.573268921095	7.58103547249423	0.00191808676804833	0.0373582057947602	0.0295662153725995	3586/5641	2	IL10, LGMN
GO:0050921	positive regulation of chemotaxis	4/69	145/18986	0.0275862068965517	7.59060469765117	4.81128412124292	0.0019205404857415	0.0373582057947602	0.0295662153725995	3627/811/5641/2621	4	CXCL10, CALR, LGMN, GAS6
GO:0060760	positive regulation of response to cytokine stimulus	3/69	68/18986	0.0441176470588235	12.1393861892583	5.55753006291969	0.0019444193255223	0.037462479005063	0.0296487397906709	81030/3665/2621	3	ZBP1, IRF7, GAS6
GO:0072577	endothelial cell apoptotic process	3/69	70/18986	0.0428571428571429	11.7925465838509	5.46338760968383	0.0021128601075671	0.0400614096302231	0.0317055982764364	6347/3586/2621	3	CCL2, IL10, GAS6
GO:1905288	vascular associated smooth muscle cell apoptotic process	2/69	19/18986	0.105263157894737	28.9641495041953	7.36517054900819	0.00213872083048151	0.0400614096302231	0.0317055982764364	5468/8140	2	PPARG, SLC7A5
GO:1905459	regulation of vascular associated smooth muscle cell apoptotic process	2/69	19/18986	0.105263157894737	28.9641495041953	7.36517054900819	0.00213872083048151	0.0400614096302231	0.0317055982764364	5468/8140	2	PPARG, SLC7A5
GO:0002687	positive regulation of leukocyte migration	4/69	152/18986	0.0263157894736842	7.24103737604882	4.66563766796874	0.00227992174749067	0.0423145109648956	0.0334887588404955	3627/811/5641/2621	4	CXCL10, CALR, LGMN, GAS6
GO:0033033	negative regulation of myeloid cell apoptotic process	2/69	20/18986	0.1	27.5159420289855	7.16535809906204	0.00237078966295591	0.0426457424470096	0.0337509036927448	3665/2621	2	IRF7, GAS6
GO:0035455	response to interferon-alpha	2/69	20/18986	0.1	27.5159420289855	7.16535809906204	0.00237078966295591	0.0426457424470096	0.0337509036927448	27074/2621	2	LAMP3, GAS6
GO:0060340	positive regulation of type I interferon-mediated signaling pathway	2/69	20/18986	0.1	27.5159420289855	7.16535809906204	0.00237078966295591	0.0426457424470096	0.0337509036927448	81030/3665	2	ZBP1, IRF7
GO:0050766	positive regulation of phagocytosis	3/69	73/18986	0.0410958904109589	11.3079213817749	5.32912651335542	0.00238209040855763	0.0426457424470096	0.0337509036927448	6347/811/2621	3	CCL2, CALR, GAS6
GO:0032414	positive regulation of ion transmembrane transporter activity	3/69	75/18986	0.04	11.0063768115942	5.24389457265823	0.00257284963339917	0.0452597809423175	0.035819718923571	6347/2048/5031	3	CCL2, EPHB2, P2RY6
GO:0032481	positive regulation of type I interferon production	3/69	75/18986	0.04	11.0063768115942	5.24389457265823	0.00257284963339917	0.0452597809423175	0.035819718923571	9636/3665/4939	3	ISG15, IRF7, OAS2
GO:0036498	IRE1-mediated unfolded protein response	2/69	21/18986	0.0952380952380952	26.2056590752243	6.97967170766396	0.00261420968132306	0.04559091539066	0.0360817869808746	578/3309	2	BAK1, HSPA5
GO:0050767	regulation of neurogenesis	6/69	383/18986	0.0156657963446475	4.31059144057214	3.95291245366069	0.00266537692450224	0.0460859616945985	0.0364735789668727	2048/51726/3949/2119/8140/9175	6	EPHB2, DNAJB11, LDLR, ETV5, SLC7A5, MAP3K13
GO:0097696	cell surface receptor signaling pathway via STAT	4/69	160/18986	0.025	6.87898550724638	4.51010931060648	0.00274458664775526	0.0470533795627872	0.0372392175846186	6347/5468/2048/3586	4	CCL2, PPARG, EPHB2, IL10
GO:0034104	negative regulation of tissue remodeling	2/69	22/18986	0.0909090909090909	25.0144927536232	6.80649451618087	0.00286889774261794	0.0479651250687281	0.0379607957070195	5468/952	2	PPARG, CD38
GO:0090026	positive regulation of monocyte chemotaxis	2/69	22/18986	0.0909090909090909	25.0144927536232	6.80649451618087	0.00286889774261794	0.0479651250687281	0.0379607957070195	3627/5641	2	CXCL10, LGMN
GO:1900273	positive regulation of long-term synaptic potentiation	2/69	22/18986	0.0909090909090909	25.0144927536232	6.80649451618087	0.00286889774261794	0.0479651250687281	0.0379607957070195	2048/5641	2	EPHB2, LGMN
GO:0009636	response to toxic substance	5/69	270/18986	0.0185185185185185	5.0955448201825	4.09346198035207	0.0030014610043355	0.0497701279653337	0.0393893199964995	578/1267/4493/23657/25841	5	BAK1, CNP, MT1E, SLC7A11, ABTB2
