# Supplementary material for: Integrative Transcriptomic Analysis Reveals Distinct and Shared Host Responses in Dengue and Chikungunya Infections
Source: Int J Mol Sci. 2026 Jun 19;27(12):5552. doi: 10.3390/ijms27125552 (PMC13299182; doi:10.3390/ijms27125552)
Supplement: Supplementary file 1 [file ijms-27-05552-s001.zip › Table S5 Shared_VirusSpecific_Enrichment/Common_genes_enrichment_results/Common_genes_Upregulated_GO_CC.csv]

ID	Description	GeneRatio	BgRatio	RichFactor	FoldEnrichment	zScore	pvalue	p.adjust	qvalue	geneID	Count	GeneSymbols
GO:0034663	endoplasmic reticulum chaperone complex	3/70	11/19960	0.272727272727273	77.7662337662338	15.1080018424377	6.67987658131941e-06	0.00102870099352319	0.000892994027186911	51726/23753/3309	3	DNAJB11, SDF2L1, HSPA5
GO:0009925	basal plasma membrane	7/70	298/19960	0.023489932885906	6.69798657718121	5.8791795740973	8.26477539351664e-05	0.00623146549783804	0.00540940613961334	28231/9381/6507/3949/8140/952/5031	7	SLCO4A1, OTOF, SLC1A3, LDLR, SLC7A5, CD38, P2RY6
GO:0045178	basal part of cell	7/70	317/19960	0.0220820189274448	6.29652996845426	5.63920878644382	0.000121392185022819	0.00623146549783804	0.00540940613961334	28231/9381/6507/3949/8140/952/5031	7	SLCO4A1, OTOF, SLC1A3, LDLR, SLC7A5, CD38, P2RY6
GO:0016323	basolateral plasma membrane	6/70	264/19960	0.0227272727272727	6.48051948051948	5.31784517415183	0.0003265931219533	0.012573835195202	0.0109150859179129	28231/9381/3949/8140/952/5031	6	SLCO4A1, OTOF, LDLR, SLC7A5, CD38, P2RY6
GO:0140534	endoplasmic reticulum protein-containing complex	4/70	116/19960	0.0344827586206897	9.83251231527094	5.65978136123394	0.000738917793218061	0.0227586680311163	0.0197563283660408	811/51726/23753/3309	4	CALR, DNAJB11, SDF2L1, HSPA5
GO:0000800	lateral element	2/70	14/19960	0.142857142857143	40.734693877551	8.82281147792033	0.00107362899904352	0.027556477642117	0.0239212075225486	675/9985	2	BRCA2, REC8
