# Supplementary material for: Integrative Transcriptomic Analysis Reveals Distinct and Shared Host Responses in Dengue and Chikungunya Infections
Source: Int J Mol Sci. 2026 Jun 19;27(12):5552. doi: 10.3390/ijms27125552 (PMC13299182; doi:10.3390/ijms27125552)
Supplement: Supplementary file 1 [file ijms-27-05552-s001.zip › Table S5 Shared_VirusSpecific_Enrichment/Common_genes_enrichment_results/Common_genes_Upregulated_GO_MF.csv]

ID	Description	GeneRatio	BgRatio	RichFactor	FoldEnrichment	zScore	pvalue	p.adjust	qvalue	geneID	Count	GeneSymbols
GO:0051787	misfolded protein binding	3/71	16/18737	0.1875	49.481514084507	11.9650254474454	2.81828610423936e-05	0.00780665250874301	0.00637822644643644	51726/23753/3309	3	DNAJB11, SDF2L1, HSPA5
