# Supplementary material for: Integrative Transcriptomic Analysis Reveals Distinct and Shared Host Responses in Dengue and Chikungunya Infections
Source: Int J Mol Sci. 2026 Jun 19;27(12):5552. doi: 10.3390/ijms27125552 (PMC13299182; doi:10.3390/ijms27125552)
Supplement: Supplementary file 1 [file ijms-27-05552-s001.zip › Table S5 Shared_VirusSpecific_Enrichment/Common_genes_enrichment_results/Common_genes_Upregulated_KEGG.csv]

category	subcategory	ID	Description	GeneRatio	BgRatio	RichFactor	FoldEnrichment	zScore	pvalue	p.adjust	qvalue	geneID	Count	GeneSymbols
Cellular Processes	Transport and catabolism	hsa04148	Efferocytosis	7/50	157/9376	0.0445859872611465	8.36076433121019	6.81010435220492	1.76219223373574e-05	0.00264328835060362	0.00237432216755974	5468/713/811/3586/840/2621/5031	7	PPARG, C1QB, CALR, IL10, CASP7, GAS6, P2RY6
Organismal Systems	Immune system	hsa04623	Cytosolic DNA-sensing pathway	5/50	83/9376	0.0602409638554217	11.2963855421687	6.89872460720105	7.46211063888871e-05	0.00559658297916653	0.00502710611461976	3627/81030/3665/840/9447	5	CXCL10, ZBP1, IRF7, CASP7, AIM2
Human Diseases	Infectious disease: viral	hsa05160	Hepatitis C	6/50	156/9376	0.0384615384615385	7.21230769230769	5.72891965337424	0.000167261609373184	0.0083630804686592	0.00751210035079564	3627/4599/3665/4939/578/3949	6	CXCL10, MX1, IRF7, OAS2, BAK1, LDLR
Human Diseases	Infectious disease: viral	hsa05164	Influenza A	6/50	173/9376	0.0346820809248555	6.5035838150289	5.34966836453272	0.00029331743904267	0.00907710064768881	0.00815346584494153	3627/6347/4599/3665/4939/578	6	CXCL10, CCL2, MX1, IRF7, OAS2, BAK1
Genetic Information Processing	Folding, sorting and degradation	hsa04141	Protein processing in endoplasmic reticulum	6/50	174/9376	0.0344827586206897	6.46620689655172	5.32896061201401	0.000302570021589627	0.00907710064768881	0.00815346584494153	578/811/51726/10802/51465/3309	6	BAK1, CALR, DNAJB11, SEC24A, UBE2J1, HSPA5
Human Diseases	Infectious disease: viral	hsa05169	Epstein-Barr virus infection	6/50	205/9376	0.0292682926829268	5.48839024390244	4.7575364936485	0.000723643121113831	0.0180910780278458	0.016250231491679	3627/9636/3665/4939/578/811	6	CXCL10, ISG15, IRF7, OAS2, BAK1, CALR
Human Diseases	Cardiovascular disease	hsa05417	Lipid and atherosclerosis	6/50	216/9376	0.0277777777777778	5.20888888888889	4.58215245212573	0.000950836604008247	0.020375070085891	0.0183018173403091	6347/5468/3665/840/3949/3309	6	CCL2, PPARG, IRF7, CASP7, LDLR, HSPA5
Human Diseases	Infectious disease: viral	hsa05171	Coronavirus disease - COVID-19	6/50	238/9376	0.0252100840336134	4.72739495798319	4.26472713937371	0.00156731692679376	0.029387192377383	0.0263969166617897	3627/6347/4599/9636/713/4939	6	CXCL10, CCL2, MX1, ISG15, C1QB, OAS2
Human Diseases	Infectious disease: parasitic	hsa05142	Chagas disease	4/50	103/9376	0.0388349514563107	7.28233009708738	4.69409818526985	0.00214676407189019	0.0357794011981699	0.0321386901990579	6347/713/811/3586	4	CCL2, C1QB, CALR, IL10
Human Diseases	Infectious disease: viral	hsa05168	Herpes simplex virus 1 infection	5/50	180/9376	0.0277777777777778	5.20888888888889	4.17471821634681	0.00259761264705869	0.0389641897058803	0.0349994125077381	6347/3665/4939/578/811	5	CCL2, IRF7, OAS2, BAK1, CALR
Organismal Systems	Immune system	hsa04621	NOD-like receptor signaling pathway	5/50	187/9376	0.0267379679144385	5.01390374331551	4.05953757755298	0.00306355777844347	0.0417757878878655	0.0375249182431353	6347/3665/4939/9447/2635	5	CCL2, IRF7, OAS2, AIM2, GBP3
