# Supplementary material for: Integrative Transcriptomic Analysis Reveals Distinct and Shared Host Responses in Dengue and Chikungunya Infections
Source: Int J Mol Sci. 2026 Jun 19;27(12):5552. doi: 10.3390/ijms27125552 (PMC13299182; doi:10.3390/ijms27125552)
Supplement: Supplementary file 1 [file ijms-27-05552-s001.zip › Table S5 Shared_VirusSpecific_Enrichment/Common_genes_enrichment_results/Common_genes_Upregulated_Reactome.csv]

ID	Description	GeneRatio	BgRatio	RichFactor	FoldEnrichment	zScore	pvalue	p.adjust	qvalue	geneID	Count	GeneSymbols
R-HSA-909733	Interferon alpha/beta signaling	9/53	77/11146	0.116883116883117	24.5807400147023	14.3516575725721	7.69126961881101e-11	2.03049517936611e-08	1.7163675359873e-08	11274/2537/3429/4599/9636/3669/3430/3665/4939	9	USP18, IFI6, IFI27, MX1, ISG15, ISG20, IFI35, IRF7, OAS2
R-HSA-913531	Interferon Signaling	10/53	269/11146	0.0371747211895911	7.81791400715438	7.82395888775775	4.42994239210881e-07	5.84752395758363e-05	4.94288309014246e-05	11274/2537/3429/4599/9636/3669/3430/3665/4939/2635	10	USP18, IFI6, IFI27, MX1, ISG15, ISG20, IFI35, IRF7, OAS2, GBP3
R-HSA-983170	Antigen Presentation: Folding, assembly and peptide loading of class I MHC	3/53	29/11146	0.103448275862069	21.7553675992193	7.73551246748205	0.000339928340133289	0.0299136939317294	0.0252858975818446	811/10802/3309	3	CALR, SEC24A, HSPA5
