# Supplementary material for: Integrative Transcriptomic Analysis Reveals Distinct and Shared Host Responses in Dengue and Chikungunya Infections
Source: Int J Mol Sci. 2026 Jun 19;27(12):5552. doi: 10.3390/ijms27125552 (PMC13299182; doi:10.3390/ijms27125552)
Supplement: Supplementary file 1 [file ijms-27-05552-s001.zip › Table S5 Shared_VirusSpecific_Enrichment/Common_genes_enrichment_results/Common_genes_Upregulated_symbol_to_entrez.csv]

SYMBOL	ENTREZID
USP18	11274
HESX1	8820
CXCL10	3627
CCL2	6347
SLCO4A1	28231
IFI6	2537
OTOF	9381
SPATS2L	26010
IFI27	3429
IFI44	10561
PPARG	5468
ZBP1	81030
RGL1	23179
MX1	4599
MTHFD2	10797
LGALS3BP	3959
ISG15	9636
ISG20	3669
EPHB2	2048
IFI35	3430
C1QB	713
LAP3	51056
IRF7	3665
GALM	130589
OAS2	4939
ESPL1	9700
BAK1	578
SLC1A3	6507
RMI2	116028
ITGA7	3679
POMP	51371
ELL2	22936
LAMP3	27074
HERC6	55008
CALR	811
TK1	7083
IL10	3586
DNAJB11	51726
CASP7	840
LDLR	3949
TXNDC11	51061
CNP	1267
FAM72A	729533
NDUFV2	4729
ERI1	90459
BRCA2	675
HMGB3	3149
MT1E	4493
SEC24A	10802
LGMN	5641
GAS6	2621
SDF2L1	23753
UBE2J1	51465
AIM2	9447
SLC35B1	10237
ETV5	2119
LMNB1	4001
PIM2	11040
PI4K2B	55300
SLC7A5	8140
GBP3	2635
REC8	9985
CD38	952
HSPA5	3309
MAP3K13	9175
HSPA13	6782
P2RY6	5031
SLC7A11	23657
ANKDD1A	348094
ABTB2	25841
RTP4	64108
FKBP5	2289
