# Supplementary material for: Integrative Transcriptomic Analysis Reveals Distinct and Shared Host Responses in Dengue and Chikungunya Infections
Source: Int J Mol Sci. 2026 Jun 19;27(12):5552. doi: 10.3390/ijms27125552 (PMC13299182; doi:10.3390/ijms27125552)
Supplement: Supplementary file 1 [file ijms-27-05552-s001.zip › Table S5 Shared_VirusSpecific_Enrichment/Dengue_unique_genes_enrichment_results/Dengue_unique_genes_Downregulated_GO_BP.csv]

ID	Description	GeneRatio	BgRatio	RichFactor	FoldEnrichment	zScore	pvalue	p.adjust	qvalue	geneID	Count	GeneSymbols
GO:0007409	axonogenesis	14/119	459/18986	0.0305010893246187	4.86633346148917	6.65932877551778	1.11708806391321e-06	0.00139512176093369	0.0012456752812795	10439/3897/2043/91584/9037/151449/115557/6812/10458/59352/5864/4684/23022/9638	14	OLFM1, L1CAM, EPHA4, PLXNA4, SEMA5A, GDF7, ARHGEF25, STXBP1, BAIAP2, LGR6, RAB3A, NCAM1, PALLD, FEZ1
GO:0007411	axon guidance	10/119	236/18986	0.0423728813559322	6.76043298675402	7.07192833239785	2.3704763202618e-06	0.00139512176093369	0.0012456752812795	3897/2043/91584/9037/151449/115557/59352/4684/23022/9638	10	L1CAM, EPHA4, PLXNA4, SEMA5A, GDF7, ARHGEF25, LGR6, NCAM1, PALLD, FEZ1
GO:0097485	neuron projection guidance	10/119	237/18986	0.0421940928270042	6.73190795305464	7.0519899184403	2.46197957811828e-06	0.00139512176093369	0.0012456752812795	3897/2043/91584/9037/151449/115557/59352/4684/23022/9638	10	L1CAM, EPHA4, PLXNA4, SEMA5A, GDF7, ARHGEF25, LGR6, NCAM1, PALLD, FEZ1
GO:0007162	negative regulation of cell adhesion	11/119	314/18986	0.035031847133758	5.58919873681957	6.51228842264409	4.58650121543776e-06	0.00194926301656105	0.00174045651385822	284194/2043/91584/9037/9231/8322/654346/284/10391/90102/4092	11	LGALS9B, EPHA4, PLXNA4, SEMA5A, DLG5, FZD4, LGALS9C, ANGPT1, CORO2B, PHLDB2, SMAD7
GO:0008038	neuron recognition	5/119	46/18986	0.108695652173913	17.341980270369	8.81294311848791	9.92268130484177e-06	0.0033737116436462	0.00301231714559617	2043/9037/26047/7852/23022	5	EPHA4, SEMA5A, CNTNAP2, CXCR4, PALLD
GO:0051962	positive regulation of nervous system development	10/119	297/18986	0.0336700336700337	5.37192654839714	6.03094553244737	1.78666437919545e-05	0.00506221574105378	0.00451994742947341	3897/158038/2043/91584/9037/9231/8322/10458/7852/23529	10	L1CAM, LINGO2, EPHA4, PLXNA4, SEMA5A, DLG5, FZD4, BAIAP2, CXCR4, CLCF1
GO:0060485	mesenchyme development	10/119	341/18986	0.0293255131964809	4.67877473570073	5.44410568710555	5.76379537827334e-05	0.0139977887758067	0.0124983352413085	11096/10439/8463/2043/9037/9231/54796/4684/90102/4092	10	ADAMTS5, OLFM1, TEAD2, EPHA4, SEMA5A, DLG5, BNC2, NCAM1, PHLDB2, SMAD7
GO:0007156	homophilic cell adhesion via plasma membrane adhesion molecules	7/119	168/18986	0.0416666666666667	6.64775910364146	5.83944308339778	9.14386746480907e-05	0.0194307183627193	0.0173492853740193	3897/5097/54549/79633/1952/92211/23022	7	L1CAM, PCDH1, SDK2, FAT4, CELSR2, CDHR1, PALLD
GO:0051960	regulation of nervous system development	11/119	463/18986	0.0237580993520518	3.7905149100677	4.82776960568114	0.00015937675971927	0.0282090610343177	0.0251872854560286	3897/158038/2043/91584/9037/9231/8322/10458/8553/7852/23529	11	L1CAM, LINGO2, EPHA4, PLXNA4, SEMA5A, DLG5, FZD4, BAIAP2, BHLHE40, CXCR4, CLCF1
GO:0050769	positive regulation of neurogenesis	8/119	247/18986	0.0323886639676113	5.16748885789133	5.2357279828822	0.000165935653143045	0.0282090610343177	0.0251872854560286	3897/2043/91584/9037/8322/10458/7852/23529	8	L1CAM, EPHA4, PLXNA4, SEMA5A, FZD4, BAIAP2, CXCR4, CLCF1
GO:0019884	antigen processing and presentation of exogenous antigen	4/119	50/18986	0.08	12.7636974789916	6.61472942137731	0.000270436965858507	0.0359538581830869	0.0321024541795736	913/3119/3117/909	4	CD1E, HLA-DQB1, HLA-DQA1, CD1A
GO:0031630	regulation of synaptic vesicle fusion to presynaptic active zone membrane	3/119	21/18986	0.142857142857143	22.7923169267707	7.93531163125104	0.00029404032552033	0.0359538581830869	0.0321024541795736	6812/5864/112476	3	STXBP1, RAB3A, PRRT2
GO:1901632	regulation of synaptic vesicle membrane organization	3/119	21/18986	0.142857142857143	22.7923169267707	7.93531163125104	0.00029404032552033	0.0359538581830869	0.0321024541795736	6812/5864/112476	3	STXBP1, RAB3A, PRRT2
GO:0007269	neurotransmitter secretion	6/119	146/18986	0.0410958904109589	6.55669391044089	5.35278512227056	0.000317239925144884	0.0359538581830869	0.0321024541795736	9379/3164/6812/9143/5864/112476	6	NRXN2, NR4A1, STXBP1, SYNGR3, RAB3A, PRRT2
GO:0099643	signal release from synapse	6/119	146/18986	0.0410958904109589	6.55669391044089	5.35278512227056	0.000317239925144884	0.0359538581830869	0.0321024541795736	9379/3164/6812/9143/5864/112476	6	NRXN2, NR4A1, STXBP1, SYNGR3, RAB3A, PRRT2
GO:0032253	dense core granule localization	3/119	23/18986	0.130434782608696	20.8103763244428	7.54971361609155	0.000387974979144944	0.0412223415341503	0.0368065736794085	6812/55638/5864	3	STXBP1, SYBU, RAB3A
GO:0035329	hippo signaling	4/119	57/18986	0.0701754385964912	11.1962258587646	6.12266356492224	0.00044846651142266	0.044846651142266	0.0400426445493174	8463/79633/9231/81788	4	TEAD2, FAT4, DLG5, NUAK2
