# Supplementary material for: Integrative Transcriptomic Analysis Reveals Distinct and Shared Host Responses in Dengue and Chikungunya Infections
Source: Int J Mol Sci. 2026 Jun 19;27(12):5552. doi: 10.3390/ijms27125552 (PMC13299182; doi:10.3390/ijms27125552)
Supplement: Supplementary file 1 [file ijms-27-05552-s001.zip › Table S5 Shared_VirusSpecific_Enrichment/Dengue_unique_genes_enrichment_results/Dengue_unique_genes_Downregulated_GO_CC.csv]

ID	Description	GeneRatio	BgRatio	RichFactor	FoldEnrichment	zScore	pvalue	p.adjust	qvalue	geneID	Count	GeneSymbols
GO:0097060	synaptic membrane	11/124	453/19960	0.0242825607064018	3.9087089653208	4.95116398245192	0.000123358639096335	0.0157351450090725	0.0121636811747764	57692/1305/9379/320/158038/2043/26047/6812/10458/112476/9254	11	MAGEE1, COL13A1, NRXN2, APBA1, LINGO2, EPHA4, CNTNAP2, STXBP1, BAIAP2, PRRT2, CACNA2D2
GO:0042734	presynaptic membrane	7/124	186/19960	0.0376344086021505	6.05792577176552	5.4794231540458	0.000163907760511172	0.0157351450090725	0.0121636811747764	9379/320/2043/26047/6812/112476/9254	7	NRXN2, APBA1, EPHA4, CNTNAP2, STXBP1, PRRT2, CACNA2D2
GO:0044295	axonal growth cone	3/124	30/19960	0.1	16.0967741935484	6.54250885489373	0.000840504220918421	0.0455034100014102	0.035175333389248	10439/3897/2043	3	OLFM1, L1CAM, EPHA4
GO:0060076	excitatory synapse	4/124	70/19960	0.0571428571428571	9.19815668202765	5.43251613064082	0.000947987708362711	0.0455034100014102	0.035175333389248	91584/6812/10458/23022	4	PLXNA4, STXBP1, BAIAP2, PALLD
