# Supplementary material for: Integrative Transcriptomic Analysis Reveals Distinct and Shared Host Responses in Dengue and Chikungunya Infections
Source: Int J Mol Sci. 2026 Jun 19;27(12):5552. doi: 10.3390/ijms27125552 (PMC13299182; doi:10.3390/ijms27125552)
Supplement: Supplementary file 1 [file ijms-27-05552-s001.zip › Table S5 Shared_VirusSpecific_Enrichment/Dengue_unique_genes_enrichment_results/Dengue_unique_genes_Downregulated_KEGG.csv]

category	subcategory	ID	Description	GeneRatio	BgRatio	RichFactor	FoldEnrichment	zScore	pvalue	p.adjust	qvalue	geneID	Count	GeneSymbols
Organismal Systems	Immune system	hsa04640	Hematopoietic cell lineage	6/57	100/9376	0.06	9.86947368421053	6.97358164187735	2.95904907737674e-05	0.00379413733950615	0.00354169721860555	913/3581/3119/933/3117/909	6	CD1E, IL9R, HLA-DQB1, CD22, HLA-DQA1, CD1A
Environmental Information Processing	Signaling molecules and interaction	hsa04514	Cell adhesion molecule (CAM) interaction	7/57	160/9376	0.04375	7.19649122807018	6.1826264524272	4.77249979812095e-05	0.00379413733950615	0.00354169721860555	9379/3897/26047/4684/3119/933/3117	7	NRXN2, L1CAM, CNTNAP2, NCAM1, HLA-DQB1, CD22, HLA-DQA1
Organismal Systems	Development and regeneration	hsa04360	Axon guidance	6/57	184/9376	0.0326086956521739	5.36384439359268	4.67532246105547	0.00083248204100226	0.0441215481731198	0.0411859536074802	3897/2043/91584/9037/151449/7852	6	L1CAM, EPHA4, PLXNA4, SEMA5A, GDF7, CXCR4
