# Supplementary material for: Integrative Transcriptomic Analysis Reveals Distinct and Shared Host Responses in Dengue and Chikungunya Infections
Source: Int J Mol Sci. 2026 Jun 19;27(12):5552. doi: 10.3390/ijms27125552 (PMC13299182; doi:10.3390/ijms27125552)
Supplement: Supplementary file 1 [file ijms-27-05552-s001.zip › Table S5 Shared_VirusSpecific_Enrichment/Dengue_unique_genes_enrichment_results/Dengue_unique_genes_Downregulated_symbol_to_entrez.csv]

SYMBOL	ENTREZID
LYPD2	137797
ADAMTS5	11096
SEZ6L	23544
OLFM1	10439
CD1E	913
KNDC1	85442
CACNG6	59285
LGALS9B	284194
EBF4	57593
DBNDD1	79007
TPPP3	51673
DLEC1	9940
NPTXR	23467
GPR153	387509
CAMK2N1	55450
FXYD7	53822
LYNX1	66004
SYNPO	11346
CLIC3	9022
PDE7B	27115
ENHO	375704
NXPH4	11247
MAGEE1	57692
COL13A1	1305
TEAD2	8463
NRXN2	9379
SLC16A11	162515
NUDT11	55190
L1CAM	3897
APBA1	320
PMP22	5376
PCDH1	5097
LINGO2	158038
TPBGL	100507050
EPHA4	2043
PLXNA4	91584
SDK2	54549
ZNF395	55893
ADGRB2	576
SEMA5A	9037
CXCR5	643
ZMAT4	79698
FAT4	79633
AHNAK2	113146
CRYL1	51084
AFF2	2334
RAB37	326624
SH2D1B	117157
TKTL1	8277
GSTA4	2941
CAPN5	726
CNTNAP2	26047
KANK3	256949
CELSR2	1952
RHOC	389
RPS6KA2	6196
PRSS23	11098
DHRS3	9249
VIPR2	7434
GPR150	285601
LARGE2	120071
NR4A1	3164
FGFBP2	83888
GDF7	151449
DLG5	9231
ARHGEF25	115557
DIRAS1	148252
VEPH1	79674
CKB	1152
PLEKHG1	57480
ADGRD1	283383
PHC1	1911
ZDHHC1	29800
FZD4	8322
STXBP1	6812
SULF2	55959
IL9R	3581
BAIAP2	10458
SYNGR3	9143
GPR157	80045
SGSM1	129049
LGR6	59352
SLC45A1	50651
LGALS9C	654346
CA11	770
ZNF469	84627
PEG10	23089
PPM1H	57460
BNC2	54796
ANGPT1	284
BHLHE40	8553
SYBU	55638
RAB3A	5864
ZFYVE28	57732
MARCKSL1	65108
BTNL9	153579
CDHR1	92211
ARVCF	421
CORO2B	10391
RAB11FIP5	26056
LDOC1	23641
PLCB1	23236
HGSNAT	138050
NCAM1	4684
PRSS1	5644
SMKR1	100287482
HLA-DQB1	3119
CABP5	56344
PRRT2	112476
PHLDB2	90102
CACNA2D2	9254
CXCR4	7852
ENKUR	219670
CLCF1	23529
AFAP1	60312
C1orf21	81563
YPEL1	29799
CD22	933
HLA-DQA1	3117
CD1A	909
NUAK2	81788
PALLD	23022
PAQR7	164091
FEZ1	9638
SNED1	25992
SMAD7	4092
FRMPD3	84443
