# Supplementary material for: Integrative Transcriptomic Analysis Reveals Distinct and Shared Host Responses in Dengue and Chikungunya Infections
Source: Int J Mol Sci. 2026 Jun 19;27(12):5552. doi: 10.3390/ijms27125552 (PMC13299182; doi:10.3390/ijms27125552)
Supplement: Supplementary file 1 [file ijms-27-05552-s001.zip › Table S5 Shared_VirusSpecific_Enrichment/Dengue_unique_genes_enrichment_results/Dengue_unique_genes_Upregulated_GO_BP.csv]

ID	Description	GeneRatio	BgRatio	RichFactor	FoldEnrichment	zScore	pvalue	p.adjust	qvalue	geneID	Count	GeneSymbols
GO:0007059	chromosome segregation	90/527	429/18986	0.20979020979021	7.55802072690118	23.2142186470653	2.71821473576461e-53	9.71489946562271e-50	8.61817135170842e-50	699/9787/701/983/157570/157313/24137/259266/991/64151/9928/113130/9133/11004/9319/7153/5347/221150/11130/4288/22974/9212/3833/7272/83540/4751/11065/10615/891/220134/6491/4605/1062/81624/3832/9493/23397/1063/57082/83903/10403/6790/51203/55143/9232/56992/147841/11339/81620/11144/29128/79019/81930/84057/57405/898/79682/387103/7283/2491/9134/29127/672/7150/4085/9055/151246/151648/55839/26271/1894/100…	90	BUB1, DLGAP5, BUB1B, CDK1, ESCO2, CDCA2, KIF4A, ASPM, CDC20, NCAPG, KIF14, CDCA5, CCNB2, KIF2C, TRIP13, TOP2A, PLK1, SKA3, ZWINT, MKI67, TPX2, AURKB, KIFC1, TTK, NUF2, NEK2, UBE2C, SPAG5, CCNB1, SKA1, STIL, MYBL2, CENPE, DIAPH3, KIF11, KIF23, NCAPH, CENPF, KNL1, HASPIN, NDC80, AURKA, NUSAP1, CDCA8, PTTG1, KIF15, SPC24, OIP5, CDT1, DMC1, UHRF1, CENPM, KIF18A, MND1, SPC25, CCNE1, CENPU, CENPW, TUBG…
GO:0000280	nuclear division	86/527	451/18986	0.190687361419069	6.86981070949229	21.3168287105359	2.51664986988093e-47	4.49725331747722e-44	3.98955232004282e-44	699/9787/701/983/157313/995/24137/259266/991/64151/9928/113130/9133/11004/9319/54443/7153/5347/221150/11130/4288/22974/9212/3833/7272/83540/4751/11065/9088/10615/891/220134/4605/1062/3832/9493/23397/1063/8438/57082/83903/10403/6790/51203/55143/9232/3479/56992/147841/5888/81620/11144/29128/146956/1111/81930/84057/57405/898/7283/2491/1164/9134/29127/10635/4085/9055/151648/286151/26271/10051/90417/9…	86	BUB1, DLGAP5, BUB1B, CDK1, CDCA2, CDC25C, KIF4A, ASPM, CDC20, NCAPG, KIF14, CDCA5, CCNB2, KIF2C, TRIP13, ANLN, TOP2A, PLK1, SKA3, ZWINT, MKI67, TPX2, AURKB, KIFC1, TTK, NUF2, NEK2, UBE2C, PKMYT1, SPAG5, CCNB1, SKA1, MYBL2, CENPE, KIF11, KIF23, NCAPH, CENPF, RAD54L, KNL1, HASPIN, NDC80, AURKA, NUSAP1, CDCA8, PTTG1, IGF1, KIF15, SPC24, RAD51, CDT1, DMC1, UHRF1, EME1, CHEK1, KIF18A, MND1, SPC25, CCN…
GO:0006260	DNA replication	70/527	283/18986	0.247349823321555	8.91116460262436	22.6560672418544	1.81868455191369e-46	2.16665952951317e-43	1.92206241065404e-43	79733/983/157570/9156/890/90381/993/8318/51514/10721/9768/144455/9837/79075/51659/5888/81620/146956/5427/1111/51053/898/389643/84296/9401/29980/9134/4173/2237/4171/23594/672/7150/1763/5111/4175/11169/6240/26271/5984/10293/5983/374393/80119/64785/54962/10036/348654/10535/4176/378708/8208/5932/1017/8914/6119/641/4174/5557/8317/4172/353497/5985/4678/84515/1663/4796/79915/580/5558	70	E2F8, CDK1, ESCO2, EXO1, CCNA2, TICRR, CDC25A, CDC45, DTL, POLQ, PCLAF, E2F7, GINS1, DSCC1, GINS2, RAD51, CDT1, EME1, POLE2, CHEK1, GMNN, CCNE1, NUGGC, GINS4, RECQL4, DONSON, CCNE2, MCM4, FEN1, MCM2, ORC6, BRCA1, TOP1, DNA2, PCNA, MCM6, WDHD1, RRM1, FBXO5, RFC4, TRAIP, RFC3, FAM111B, PIF1, GINS3, TIPIN, CHAF1A, GEN1, RNASEH2A, MCM7, CENPS, CHAF1B, RBBP8, CDK2, TIMELESS, RPA3, BLM, MCM5, PRIM1, CD…
GO:0006261	DNA-templated DNA replication	55/527	169/18986	0.325443786982249	11.7246218968595	23.6622845745912	1.10191769731825e-43	9.84563462553854e-41	8.73414764295411e-41	79733/9156/90381/8318/10721/144455/9837/79075/51659/5888/81620/146956/5427/51053/898/389643/84296/9401/29980/9134/4173/2237/4171/23594/672/1763/5111/4175/11169/6240/26271/5984/10293/5983/64785/54962/348654/4176/378708/5932/1017/8914/641/4174/5557/8317/4172/353497/5985/84515/1663/4796/79915/580/5558	55	E2F8, EXO1, TICRR, CDC45, POLQ, E2F7, GINS1, DSCC1, GINS2, RAD51, CDT1, EME1, POLE2, GMNN, CCNE1, NUGGC, GINS4, RECQL4, DONSON, CCNE2, MCM4, FEN1, MCM2, ORC6, BRCA1, DNA2, PCNA, MCM6, WDHD1, RRM1, FBXO5, RFC4, TRAIP, RFC3, GINS3, TIPIN, GEN1, MCM7, CENPS, RBBP8, CDK2, TIMELESS, BLM, MCM5, PRIM1, CDC7, MCM3, POLN, RFC5, MCM8, DDX11, TONSL, ATAD5, BARD1, PRIM2
GO:0098813	nuclear chromosome segregation	71/527	324/18986	0.219135802469136	7.89471033335676	21.1502721949173	2.80163702460296e-43	2.00261014518619e-40	1.77653278275876e-40	699/9787/701/983/24137/259266/991/64151/9928/113130/9133/11004/9319/7153/5347/221150/11130/22974/9212/3833/7272/83540/4751/11065/10615/891/220134/4605/1062/3832/9493/23397/1063/57082/83903/10403/6790/51203/55143/9232/56992/147841/81620/11144/29128/81930/84057/57405/898/7283/2491/9134/29127/4085/9055/151648/26271/1894/10051/90417/9735/54892/10592/54908/79980/83990/348654/55055/55706/29893/7517	71	BUB1, DLGAP5, BUB1B, CDK1, KIF4A, ASPM, CDC20, NCAPG, KIF14, CDCA5, CCNB2, KIF2C, TRIP13, TOP2A, PLK1, SKA3, ZWINT, TPX2, AURKB, KIFC1, TTK, NUF2, NEK2, UBE2C, SPAG5, CCNB1, SKA1, MYBL2, CENPE, KIF11, KIF23, NCAPH, CENPF, KNL1, HASPIN, NDC80, AURKA, NUSAP1, CDCA8, PTTG1, KIF15, SPC24, CDT1, DMC1, UHRF1, KIF18A, MND1, SPC25, CCNE1, TUBG1, CENPI, CCNE2, RACGAP1, MAD2L1, PRC1, SGO1, FBXO5, ECT2, SMC…
GO:0140014	mitotic nuclear division	66/527	282/18986	0.234042553191489	8.43174936412451	21.2449094966766	3.6508381664112e-42	2.17468260112561e-39	1.92917974688255e-39	699/9787/701/983/157313/995/24137/991/64151/9928/113130/11004/9319/54443/5347/221150/11130/4288/22974/9212/3833/7272/83540/4751/11065/9088/10615/891/220134/4605/1062/3832/9493/23397/1063/57082/83903/10403/6790/51203/55143/3479/56992/147841/81620/29128/1111/81930/57405/7283/2491/29127/4085/9055/286151/26271/10051/90417/9735/54892/10592/54908/348654/55055/9585/7517	66	BUB1, DLGAP5, BUB1B, CDK1, CDCA2, CDC25C, KIF4A, CDC20, NCAPG, KIF14, CDCA5, KIF2C, TRIP13, ANLN, PLK1, SKA3, ZWINT, MKI67, TPX2, AURKB, KIFC1, TTK, NUF2, NEK2, UBE2C, PKMYT1, SPAG5, CCNB1, SKA1, MYBL2, CENPE, KIF11, KIF23, NCAPH, CENPF, KNL1, HASPIN, NDC80, AURKA, NUSAP1, CDCA8, IGF1, KIF15, SPC24, CDT1, UHRF1, CHEK1, KIF18A, SPC25, TUBG1, CENPI, RACGAP1, MAD2L1, PRC1, FBXO43, FBXO5, SMC4, KNSTR…
GO:0000070	mitotic sister chromatid segregation	56/527	194/18986	0.288659793814433	10.3994209589389	22.2342245137492	3.10609753367166e-41	1.58588465504893e-38	1.40685199570211e-38	699/9787/701/983/24137/991/64151/9928/113130/11004/9319/5347/221150/11130/22974/9212/3833/7272/83540/4751/11065/10615/891/220134/4605/1062/3832/9493/23397/1063/57082/83903/10403/51203/55143/56992/147841/81620/29128/81930/57405/7283/2491/29127/4085/9055/26271/10051/90417/9735/54892/10592/54908/348654/55055/7517	56	BUB1, DLGAP5, BUB1B, CDK1, KIF4A, CDC20, NCAPG, KIF14, CDCA5, KIF2C, TRIP13, PLK1, SKA3, ZWINT, TPX2, AURKB, KIFC1, TTK, NUF2, NEK2, UBE2C, SPAG5, CCNB1, SKA1, MYBL2, CENPE, KIF11, KIF23, NCAPH, CENPF, KNL1, HASPIN, NDC80, NUSAP1, CDCA8, KIF15, SPC24, CDT1, UHRF1, KIF18A, SPC25, TUBG1, CENPI, RACGAP1, MAD2L1, PRC1, FBXO5, SMC4, KNSTRN, KNTC1, NCAPG2, SMC2, SPDL1, GEN1, ZWILCH, XRCC3
GO:0000819	sister chromatid segregation	57/527	235/18986	0.242553191489362	8.73835843191086	20.1686616147938	2.24240494427897e-37	1.00179440885663e-34	8.88700485811614e-35	699/9787/701/983/24137/991/64151/9928/113130/11004/9319/7153/5347/221150/11130/22974/9212/3833/7272/83540/4751/11065/10615/891/220134/4605/1062/3832/9493/23397/1063/57082/83903/10403/51203/55143/56992/147841/81620/29128/81930/57405/7283/2491/29127/4085/9055/26271/10051/90417/9735/54892/10592/54908/348654/55055/7517	57	BUB1, DLGAP5, BUB1B, CDK1, KIF4A, CDC20, NCAPG, KIF14, CDCA5, KIF2C, TRIP13, TOP2A, PLK1, SKA3, ZWINT, TPX2, AURKB, KIFC1, TTK, NUF2, NEK2, UBE2C, SPAG5, CCNB1, SKA1, MYBL2, CENPE, KIF11, KIF23, NCAPH, CENPF, KNL1, HASPIN, NDC80, NUSAP1, CDCA8, KIF15, SPC24, CDT1, UHRF1, KIF18A, SPC25, TUBG1, CENPI, RACGAP1, MAD2L1, PRC1, FBXO5, SMC4, KNSTRN, KNTC1, NCAPG2, SMC2, SPDL1, GEN1, ZWILCH, XRCC3
GO:1901987	regulation of cell cycle phase transition	75/527	479/18986	0.156576200417537	5.640902734587	17.3823597560803	4.54619938898834e-35	1.80534629069382e-32	1.60153831106817e-32	699/6241/9787/701/983/995/991/9928/113130/9319/51512/54443/5347/221150/11130/90381/993/9212/7272/83540/11065/8318/9088/891/51514/220134/6491/1062/144455/1063/57082/83903/10403/6790/55143/63967/147841/5888/81620/146956/1111/57405/898/4582/29980/9134/4921/672/4085/2146/1763/6240/26271/9735/1029/54908/54962/79968/25896/83990/348654/55055/8444/163786/5932/1017/8914/1031/51065/641/8317/7517/79915/580/…	75	BUB1, RRM2, DLGAP5, BUB1B, CDK1, CDC25C, CDC20, KIF14, CDCA5, TRIP13, GTSE1, ANLN, PLK1, SKA3, ZWINT, TICRR, CDC25A, AURKB, TTK, NUF2, UBE2C, CDC45, PKMYT1, CCNB1, DTL, SKA1, STIL, CENPE, E2F7, CENPF, KNL1, HASPIN, NDC80, AURKA, CDCA8, CLSPN, SPC24, RAD51, CDT1, EME1, CHEK1, SPC25, CCNE1, MUC1, DONSON, CCNE2, DDR2, BRCA1, MAD2L1, EZH2, DNA2, RRM1, FBXO5, KNTC1, CDKN2A, SPDL1, TIPIN, WDR76, INTS7,…
GO:0044772	mitotic cell cycle phase transition	72/527	467/18986	0.154175588865096	5.55441694533723	16.8379410433122	3.23485950491257e-33	1.06294020303233e-30	9.42943448747796e-31	699/6241/9787/701/983/995/991/9833/9928/890/113130/9133/9319/51512/2305/54443/5347/221150/11130/90381/993/9212/7272/83540/11065/9088/891/51514/220134/6491/1062/144455/1063/57082/83903/10403/6790/55143/63967/147841/1111/57405/898/128239/4582/1164/29980/9134/899/4921/672/4085/2146/6240/26271/9735/1029/54908/1163/348654/55055/163786/5932/1017/1031/51065/641/8317/7517/79915/580/5889	72	BUB1, RRM2, DLGAP5, BUB1B, CDK1, CDC25C, CDC20, MELK, KIF14, CCNA2, CDCA5, CCNB2, TRIP13, GTSE1, FOXM1, ANLN, PLK1, SKA3, ZWINT, TICRR, CDC25A, AURKB, TTK, NUF2, UBE2C, PKMYT1, CCNB1, DTL, SKA1, STIL, CENPE, E2F7, CENPF, KNL1, HASPIN, NDC80, AURKA, CDCA8, CLSPN, SPC24, CHEK1, SPC25, CCNE1, IQGAP3, MUC1, CKS2, DONSON, CCNE2, CCNF, DDR2, BRCA1, MAD2L1, EZH2, RRM1, FBXO5, KNTC1, CDKN2A, SPDL1, CKS1B…
GO:0000075	cell cycle checkpoint signaling	50/527	203/18986	0.246305418719212	8.87353829184622	19.0564503243283	3.27150034509112e-33	1.06294020303233e-30	9.42943448747796e-31	699/701/983/991/9319/51512/5347/221150/11130/90381/9212/7272/83540/8318/891/51514/220134/144455/1063/57082/83903/10403/55143/63967/147841/5888/81620/146956/1111/57405/4582/29980/672/4085/1763/9735/54908/54962/79968/25896/83990/348654/55055/5932/1017/8914/51065/641/7517/580	50	BUB1, BUB1B, CDK1, CDC20, TRIP13, GTSE1, PLK1, SKA3, ZWINT, TICRR, AURKB, TTK, NUF2, CDC45, CCNB1, DTL, SKA1, E2F7, CENPF, KNL1, HASPIN, NDC80, CDCA8, CLSPN, SPC24, RAD51, CDT1, EME1, CHEK1, SPC25, MUC1, DONSON, BRCA1, MAD2L1, DNA2, KNTC1, SPDL1, TIPIN, WDR76, INTS7, BRIP1, GEN1, ZWILCH, RBBP8, CDK2, TIMELESS, RPS27L, BLM, XRCC3, BARD1
GO:1901990	regulation of mitotic cell cycle phase transition	64/527	368/18986	0.173913043478261	6.26548964606881	17.2346585201482	1.06905828446968e-32	3.1840119239122e-30	2.82456452001989e-30	699/6241/9787/701/983/995/991/9928/113130/9319/51512/54443/5347/221150/11130/90381/993/9212/7272/83540/11065/9088/891/51514/220134/6491/1062/144455/1063/57082/83903/10403/6790/55143/63967/147841/1111/57405/898/4582/29980/9134/4921/672/4085/2146/6240/26271/9735/1029/54908/348654/55055/163786/5932/1017/1031/51065/641/8317/7517/79915/580/5889	64	BUB1, RRM2, DLGAP5, BUB1B, CDK1, CDC25C, CDC20, KIF14, CDCA5, TRIP13, GTSE1, ANLN, PLK1, SKA3, ZWINT, TICRR, CDC25A, AURKB, TTK, NUF2, UBE2C, PKMYT1, CCNB1, DTL, SKA1, STIL, CENPE, E2F7, CENPF, KNL1, HASPIN, NDC80, AURKA, CDCA8, CLSPN, SPC24, CHEK1, SPC25, CCNE1, MUC1, DONSON, CCNE2, DDR2, BRCA1, MAD2L1, EZH2, RRM1, FBXO5, KNTC1, CDKN2A, SPDL1, GEN1, ZWILCH, SASS6, RBBP8, CDK2, CDKN2C, RPS27L, BL…
GO:1905818	regulation of chromosome separation	33/527	77/18986	0.428571428571429	15.4399566278124	21.452775792592	3.22013751193298e-31	8.85290112896037e-29	7.85348517080336e-29	699/9787/701/991/64151/9319/5347/221150/11130/9212/7272/83540/11065/891/220134/23397/1063/57082/83903/10403/55143/147841/57405/4085/26271/10051/9735/54892/10592/54908/348654/55055/7517	33	BUB1, DLGAP5, BUB1B, CDC20, NCAPG, TRIP13, PLK1, SKA3, ZWINT, AURKB, TTK, NUF2, UBE2C, CCNB1, SKA1, NCAPH, CENPF, KNL1, HASPIN, NDC80, CDCA8, SPC24, SPC25, MAD2L1, FBXO5, SMC4, KNTC1, NCAPG2, SMC2, SPDL1, GEN1, ZWILCH, XRCC3
GO:0007088	regulation of mitotic nuclear division	39/527	121/18986	0.322314049586777	11.6118682076936	19.7862117037909	4.97894809377938e-31	1.27105432051197e-28	1.12756328259124e-28	699/9787/701/157313/995/991/9319/5347/221150/11130/4288/9212/7272/83540/4751/11065/9088/891/220134/1063/57082/83903/10403/6790/51203/55143/3479/147841/1111/57405/4085/286151/26271/9735/54908/348654/55055/9585/7517	39	BUB1, DLGAP5, BUB1B, CDCA2, CDC25C, CDC20, TRIP13, PLK1, SKA3, ZWINT, MKI67, AURKB, TTK, NUF2, NEK2, UBE2C, PKMYT1, CCNB1, SKA1, CENPF, KNL1, HASPIN, NDC80, AURKA, NUSAP1, CDCA8, IGF1, SPC24, CHEK1, SPC25, MAD2L1, FBXO43, FBXO5, KNTC1, SPDL1, GEN1, ZWILCH, KIF20B, XRCC3
GO:0007093	mitotic cell cycle checkpoint signaling	42/527	152/18986	0.276315789473684	9.95470887845801	18.7287376298812	2.9474621050854e-30	7.02281970905014e-28	6.23000411264366e-28	699/701/983/991/9319/51512/5347/221150/11130/90381/9212/7272/83540/891/51514/220134/144455/1063/57082/83903/10403/55143/63967/147841/146956/1111/57405/4582/29980/672/4085/9735/54908/54962/348654/55055/5932/1017/51065/641/7517/580	42	BUB1, BUB1B, CDK1, CDC20, TRIP13, GTSE1, PLK1, SKA3, ZWINT, TICRR, AURKB, TTK, NUF2, CCNB1, DTL, SKA1, E2F7, CENPF, KNL1, HASPIN, NDC80, CDCA8, CLSPN, SPC24, EME1, CHEK1, SPC25, MUC1, DONSON, BRCA1, MAD2L1, KNTC1, SPDL1, TIPIN, GEN1, ZWILCH, RBBP8, CDK2, RPS27L, BLM, XRCC3, BARD1
GO:0051304	chromosome separation	33/527	84/18986	0.392857142857143	14.1532935754947	20.4139384282105	1.05267998850274e-29	2.351423924318e-27	2.08596850353307e-27	699/9787/701/991/64151/9319/5347/221150/11130/9212/7272/83540/11065/891/220134/23397/1063/57082/83903/10403/55143/147841/57405/4085/26271/10051/9735/54892/10592/54908/348654/55055/7517	33	BUB1, DLGAP5, BUB1B, CDC20, NCAPG, TRIP13, PLK1, SKA3, ZWINT, AURKB, TTK, NUF2, UBE2C, CCNB1, SKA1, NCAPH, CENPF, KNL1, HASPIN, NDC80, CDCA8, SPC24, SPC25, MAD2L1, FBXO5, SMC4, KNTC1, NCAPG2, SMC2, SPDL1, GEN1, ZWILCH, XRCC3
GO:0090068	positive regulation of cell cycle process	53/527	274/18986	0.193430656934307	6.96864222496156	16.8150145500606	1.53843278848086e-29	3.23432869766505e-27	2.86920096526585e-27	699/6241/9787/79733/983/995/991/64151/9928/113130/221150/993/9212/11065/10615/891/51514/220134/6491/144455/9493/23397/57082/10403/6790/51203/55143/3479/898/11113/9134/29127/10733/10635/2237/4921/4085/2146/6240/26271/1894/10051/54892/10592/348654/8444/163786/9585/8317/7517/1663/79915/5889	53	BUB1, RRM2, DLGAP5, E2F8, CDK1, CDC25C, CDC20, NCAPG, KIF14, CDCA5, SKA3, CDC25A, AURKB, UBE2C, SPAG5, CCNB1, DTL, SKA1, STIL, E2F7, KIF23, NCAPH, KNL1, NDC80, AURKA, NUSAP1, CDCA8, IGF1, CCNE1, CIT, CCNE2, RACGAP1, PLK4, RAD51AP1, FEN1, DDR2, MAD2L1, EZH2, RRM1, FBXO5, ECT2, SMC4, NCAPG2, SMC2, GEN1, DYRK3, SASS6, KIF20B, CDC7, XRCC3, DDX11, ATAD5, RAD51C
GO:0051783	regulation of nuclear division	41/527	151/18986	0.271523178807947	9.78204757656107	18.3066117219541	3.1622402566662e-29	6.278803709625e-27	5.5699810836717e-27	699/9787/701/157313/995/991/9319/5347/221150/11130/4288/9212/7272/83540/4751/11065/9088/891/220134/1063/57082/83903/10403/6790/51203/55143/3479/147841/1111/57405/10635/4085/286151/26271/9735/54908/143471/348654/55055/9585/7517	41	BUB1, DLGAP5, BUB1B, CDCA2, CDC25C, CDC20, TRIP13, PLK1, SKA3, ZWINT, MKI67, AURKB, TTK, NUF2, NEK2, UBE2C, PKMYT1, CCNB1, SKA1, CENPF, KNL1, HASPIN, NDC80, AURKA, NUSAP1, CDCA8, IGF1, SPC24, CHEK1, SPC25, RAD51AP1, MAD2L1, FBXO43, FBXO5, KNTC1, SPDL1, PSMA8, GEN1, ZWILCH, KIF20B, XRCC3
GO:0010948	negative regulation of cell cycle process	57/527	329/18986	0.173252279635258	6.24168459422204	16.2052020924604	4.38168805411584e-29	8.24218584495264e-27	7.31171435955508e-27	699/79733/701/983/991/9319/51512/5347/221150/11130/90381/9212/7272/83540/4751/8318/9088/891/51514/220134/144455/1063/57082/83903/10403/55143/63967/147841/5888/81620/146956/1111/57405/4582/29980/899/672/4085/2146/1763/286151/26271/9735/54908/54962/79968/25896/83990/348654/55055/5932/1017/8914/51065/641/7517/580	57	BUB1, E2F8, BUB1B, CDK1, CDC20, TRIP13, GTSE1, PLK1, SKA3, ZWINT, TICRR, AURKB, TTK, NUF2, NEK2, CDC45, PKMYT1, CCNB1, DTL, SKA1, E2F7, CENPF, KNL1, HASPIN, NDC80, CDCA8, CLSPN, SPC24, RAD51, CDT1, EME1, CHEK1, SPC25, MUC1, DONSON, CCNF, BRCA1, MAD2L1, EZH2, DNA2, FBXO43, FBXO5, KNTC1, SPDL1, TIPIN, WDR76, INTS7, BRIP1, GEN1, ZWILCH, RBBP8, CDK2, TIMELESS, RPS27L, BLM, XRCC3, BARD1
GO:1901988	negative regulation of cell cycle phase transition	53/527	287/18986	0.184668989547038	6.6529894412525	16.3048367662067	1.68086540589445e-28	3.00370648033339e-26	2.66461400134426e-26	699/701/983/991/9319/51512/5347/221150/11130/90381/9212/7272/83540/8318/9088/891/51514/220134/144455/1063/57082/83903/10403/55143/63967/147841/5888/81620/146956/1111/57405/4582/29980/672/4085/2146/1763/26271/9735/54908/54962/79968/25896/83990/348654/55055/5932/1017/8914/51065/641/7517/580	53	BUB1, BUB1B, CDK1, CDC20, TRIP13, GTSE1, PLK1, SKA3, ZWINT, TICRR, AURKB, TTK, NUF2, CDC45, PKMYT1, CCNB1, DTL, SKA1, E2F7, CENPF, KNL1, HASPIN, NDC80, CDCA8, CLSPN, SPC24, RAD51, CDT1, EME1, CHEK1, SPC25, MUC1, DONSON, BRCA1, MAD2L1, EZH2, DNA2, FBXO5, KNTC1, SPDL1, TIPIN, WDR76, INTS7, BRIP1, GEN1, ZWILCH, RBBP8, CDK2, TIMELESS, RPS27L, BLM, XRCC3, BARD1
GO:0051983	regulation of chromosome segregation	38/527	135/18986	0.281481481481481	10.1408110197484	18.0090556981564	8.40217115197939e-28	1.42996950938925e-25	1.26853832129132e-25	699/9787/701/983/157313/991/64151/11004/9319/5347/221150/11130/4288/9212/7272/83540/11065/891/220134/1062/23397/1063/57082/83903/10403/55143/147841/57405/4085/26271/10051/9735/54892/10592/54908/348654/55055/7517	38	BUB1, DLGAP5, BUB1B, CDK1, CDCA2, CDC20, NCAPG, KIF2C, TRIP13, PLK1, SKA3, ZWINT, MKI67, AURKB, TTK, NUF2, UBE2C, CCNB1, SKA1, CENPE, NCAPH, CENPF, KNL1, HASPIN, NDC80, CDCA8, SPC24, SPC25, MAD2L1, FBXO5, SMC4, KNTC1, NCAPG2, SMC2, SPDL1, GEN1, ZWILCH, XRCC3
GO:0010965	regulation of mitotic sister chromatid separation	28/527	62/18986	0.451612903225806	16.2700618228561	20.3487011625742	1.85994209099328e-27	3.02156046964089e-25	2.6804524296994e-25	699/9787/701/991/9319/5347/221150/11130/9212/7272/83540/11065/891/220134/1063/57082/83903/10403/55143/147841/57405/4085/26271/9735/54908/348654/55055/7517	28	BUB1, DLGAP5, BUB1B, CDC20, TRIP13, PLK1, SKA3, ZWINT, AURKB, TTK, NUF2, UBE2C, CCNB1, SKA1, CENPF, KNL1, HASPIN, NDC80, CDCA8, SPC24, SPC25, MAD2L1, FBXO5, KNTC1, SPDL1, GEN1, ZWILCH, XRCC3
GO:0033046	negative regulation of sister chromatid segregation	26/527	51/18986	0.509803921568627	18.3664843546527	20.9831587421236	2.38491515525691e-27	3.27834106341853e-25	2.90824471564121e-25	699/701/991/9319/5347/221150/11130/9212/7272/83540/891/220134/1063/57082/83903/10403/55143/147841/57405/4085/26271/9735/54908/348654/55055/7517	26	BUB1, BUB1B, CDC20, TRIP13, PLK1, SKA3, ZWINT, AURKB, TTK, NUF2, CCNB1, SKA1, CENPF, KNL1, HASPIN, NDC80, CDCA8, SPC24, SPC25, MAD2L1, FBXO5, KNTC1, SPDL1, GEN1, ZWILCH, XRCC3
GO:0033048	negative regulation of mitotic sister chromatid segregation	26/527	51/18986	0.509803921568627	18.3664843546527	20.9831587421236	2.38491515525691e-27	3.27834106341853e-25	2.90824471564121e-25	699/701/991/9319/5347/221150/11130/9212/7272/83540/891/220134/1063/57082/83903/10403/55143/147841/57405/4085/26271/9735/54908/348654/55055/7517	26	BUB1, BUB1B, CDC20, TRIP13, PLK1, SKA3, ZWINT, AURKB, TTK, NUF2, CCNB1, SKA1, CENPF, KNL1, HASPIN, NDC80, CDCA8, SPC24, SPC25, MAD2L1, FBXO5, KNTC1, SPDL1, GEN1, ZWILCH, XRCC3
GO:0045841	negative regulation of mitotic metaphase/anaphase transition	26/527	51/18986	0.509803921568627	18.3664843546527	20.9831587421236	2.38491515525691e-27	3.27834106341853e-25	2.90824471564121e-25	699/701/991/9319/5347/221150/11130/9212/7272/83540/891/220134/1063/57082/83903/10403/55143/147841/57405/4085/26271/9735/54908/348654/55055/7517	26	BUB1, BUB1B, CDC20, TRIP13, PLK1, SKA3, ZWINT, AURKB, TTK, NUF2, CCNB1, SKA1, CENPF, KNL1, HASPIN, NDC80, CDCA8, SPC24, SPC25, MAD2L1, FBXO5, KNTC1, SPDL1, GEN1, ZWILCH, XRCC3
GO:2000816	negative regulation of mitotic sister chromatid separation	26/527	51/18986	0.509803921568627	18.3664843546527	20.9831587421236	2.38491515525691e-27	3.27834106341853e-25	2.90824471564121e-25	699/701/991/9319/5347/221150/11130/9212/7272/83540/891/220134/1063/57082/83903/10403/55143/147841/57405/4085/26271/9735/54908/348654/55055/7517	26	BUB1, BUB1B, CDC20, TRIP13, PLK1, SKA3, ZWINT, AURKB, TTK, NUF2, CCNB1, SKA1, CENPF, KNL1, HASPIN, NDC80, CDCA8, SPC24, SPC25, MAD2L1, FBXO5, KNTC1, SPDL1, GEN1, ZWILCH, XRCC3
GO:0033047	regulation of mitotic sister chromatid segregation	27/527	58/18986	0.46551724137931	16.7709873715893	20.3248355591893	5.71816942872491e-27	7.56916205120845e-25	6.71466913033896e-25	699/701/983/991/9319/5347/221150/11130/9212/7272/83540/891/220134/1063/57082/83903/10403/55143/147841/57405/4085/26271/9735/54908/348654/55055/7517	27	BUB1, BUB1B, CDK1, CDC20, TRIP13, PLK1, SKA3, ZWINT, AURKB, TTK, NUF2, CCNB1, SKA1, CENPF, KNL1, HASPIN, NDC80, CDCA8, SPC24, SPC25, MAD2L1, FBXO5, KNTC1, SPDL1, GEN1, ZWILCH, XRCC3
GO:1902100	negative regulation of metaphase/anaphase transition of cell cycle	26/527	53/18986	0.490566037735849	17.673409473345	20.5380476301033	8.8924052943428e-27	1.09591229386142e-24	9.72193275737224e-25	699/701/991/9319/5347/221150/11130/9212/7272/83540/891/220134/1063/57082/83903/10403/55143/147841/57405/4085/26271/9735/54908/348654/55055/7517	26	BUB1, BUB1B, CDC20, TRIP13, PLK1, SKA3, ZWINT, AURKB, TTK, NUF2, CCNB1, SKA1, CENPF, KNL1, HASPIN, NDC80, CDCA8, SPC24, SPC25, MAD2L1, FBXO5, KNTC1, SPDL1, GEN1, ZWILCH, XRCC3
GO:1905819	negative regulation of chromosome separation	26/527	53/18986	0.490566037735849	17.673409473345	20.5380476301033	8.8924052943428e-27	1.09591229386142e-24	9.72193275737224e-25	699/701/991/9319/5347/221150/11130/9212/7272/83540/891/220134/1063/57082/83903/10403/55143/147841/57405/4085/26271/9735/54908/348654/55055/7517	26	BUB1, BUB1B, CDC20, TRIP13, PLK1, SKA3, ZWINT, AURKB, TTK, NUF2, CCNB1, SKA1, CENPF, KNL1, HASPIN, NDC80, CDCA8, SPC24, SPC25, MAD2L1, FBXO5, KNTC1, SPDL1, GEN1, ZWILCH, XRCC3
GO:0051306	mitotic sister chromatid separation	28/527	65/18986	0.430769230769231	15.5191358925704	19.8121646691146	9.67830705658556e-27	1.15300898067456e-24	1.02284424050652e-24	699/9787/701/991/9319/5347/221150/11130/9212/7272/83540/11065/891/220134/1063/57082/83903/10403/55143/147841/57405/4085/26271/9735/54908/348654/55055/7517	28	BUB1, DLGAP5, BUB1B, CDC20, TRIP13, PLK1, SKA3, ZWINT, AURKB, TTK, NUF2, UBE2C, CCNB1, SKA1, CENPF, KNL1, HASPIN, NDC80, CDCA8, SPC24, SPC25, MAD2L1, FBXO5, KNTC1, SPDL1, GEN1, ZWILCH, XRCC3
GO:0045839	negative regulation of mitotic nuclear division	27/527	59/18986	0.457627118644068	16.4867333483421	20.1303561651202	1.02746228223295e-26	1.18456457958083e-24	1.05083748525828e-24	699/701/991/9319/5347/221150/11130/9212/7272/83540/891/220134/1063/57082/83903/10403/55143/147841/1111/57405/4085/26271/9735/54908/348654/55055/7517	27	BUB1, BUB1B, CDC20, TRIP13, PLK1, SKA3, ZWINT, AURKB, TTK, NUF2, CCNB1, SKA1, CENPF, KNL1, HASPIN, NDC80, CDCA8, SPC24, CHEK1, SPC25, MAD2L1, FBXO5, KNTC1, SPDL1, GEN1, ZWILCH, XRCC3
GO:0051985	negative regulation of chromosome segregation	26/527	54/18986	0.481481481481481	17.3461241127275	20.3245036116298	1.6713094178401e-26	1.86664370605016e-24	1.65591577846525e-24	699/701/991/9319/5347/221150/11130/9212/7272/83540/891/220134/1063/57082/83903/10403/55143/147841/57405/4085/26271/9735/54908/348654/55055/7517	26	BUB1, BUB1B, CDC20, TRIP13, PLK1, SKA3, ZWINT, AURKB, TTK, NUF2, CCNB1, SKA1, CENPF, KNL1, HASPIN, NDC80, CDCA8, SPC24, SPC25, MAD2L1, FBXO5, KNTC1, SPDL1, GEN1, ZWILCH, XRCC3
GO:0007094	mitotic spindle assembly checkpoint signaling	25/527	49/18986	0.510204081632653	18.3809007473957	20.5835961973537	2.355510878161e-26	2.4053131081564e-24	2.13377406466795e-24	699/701/991/9319/5347/221150/11130/9212/7272/83540/891/220134/1063/57082/83903/10403/55143/147841/57405/4085/9735/54908/348654/55055/7517	25	BUB1, BUB1B, CDC20, TRIP13, PLK1, SKA3, ZWINT, AURKB, TTK, NUF2, CCNB1, SKA1, CENPF, KNL1, HASPIN, NDC80, CDCA8, SPC24, SPC25, MAD2L1, KNTC1, SPDL1, GEN1, ZWILCH, XRCC3
GO:0071173	spindle assembly checkpoint signaling	25/527	49/18986	0.510204081632653	18.3809007473957	20.5835961973537	2.355510878161e-26	2.4053131081564e-24	2.13377406466795e-24	699/701/991/9319/5347/221150/11130/9212/7272/83540/891/220134/1063/57082/83903/10403/55143/147841/57405/4085/9735/54908/348654/55055/7517	25	BUB1, BUB1B, CDC20, TRIP13, PLK1, SKA3, ZWINT, AURKB, TTK, NUF2, CCNB1, SKA1, CENPF, KNL1, HASPIN, NDC80, CDCA8, SPC24, SPC25, MAD2L1, KNTC1, SPDL1, GEN1, ZWILCH, XRCC3
GO:0071174	mitotic spindle checkpoint signaling	25/527	49/18986	0.510204081632653	18.3809007473957	20.5835961973537	2.355510878161e-26	2.4053131081564e-24	2.13377406466795e-24	699/701/991/9319/5347/221150/11130/9212/7272/83540/891/220134/1063/57082/83903/10403/55143/147841/57405/4085/9735/54908/348654/55055/7517	25	BUB1, BUB1B, CDC20, TRIP13, PLK1, SKA3, ZWINT, AURKB, TTK, NUF2, CCNB1, SKA1, CENPF, KNL1, HASPIN, NDC80, CDCA8, SPC24, SPC25, MAD2L1, KNTC1, SPDL1, GEN1, ZWILCH, XRCC3
GO:0051784	negative regulation of nuclear division	28/527	67/18986	0.417910447761194	15.0558781047325	19.4738947477132	2.7428022352428e-26	2.72299310798827e-24	2.41559074051208e-24	699/701/991/9319/5347/221150/11130/9212/7272/83540/891/220134/1063/57082/83903/10403/55143/147841/1111/57405/4085/286151/26271/9735/54908/348654/55055/7517	28	BUB1, BUB1B, CDC20, TRIP13, PLK1, SKA3, ZWINT, AURKB, TTK, NUF2, CCNB1, SKA1, CENPF, KNL1, HASPIN, NDC80, CDCA8, SPC24, CHEK1, SPC25, MAD2L1, FBXO43, FBXO5, KNTC1, SPDL1, GEN1, ZWILCH, XRCC3
GO:0031577	spindle checkpoint signaling	25/527	50/18986	0.5	18.0132827324478	20.3533322658396	4.5910606579325e-26	4.43471643012182e-24	3.93407530631371e-24	699/701/991/9319/5347/221150/11130/9212/7272/83540/891/220134/1063/57082/83903/10403/55143/147841/57405/4085/9735/54908/348654/55055/7517	25	BUB1, BUB1B, CDC20, TRIP13, PLK1, SKA3, ZWINT, AURKB, TTK, NUF2, CCNB1, SKA1, CENPF, KNL1, HASPIN, NDC80, CDCA8, SPC24, SPC25, MAD2L1, KNTC1, SPDL1, GEN1, ZWILCH, XRCC3
GO:0045786	negative regulation of cell cycle	60/527	419/18986	0.143198090692124	5.15893538876787	14.5453722268611	5.6082195996589e-26	5.2746781182055e-24	4.67921258564338e-24	699/79733/701/983/991/9319/51512/5347/221150/11130/90381/9212/7272/83540/4751/8318/9088/891/51514/220134/144455/1063/57082/83903/10403/55143/63967/147841/5888/81620/146956/1111/51053/57405/4582/29980/899/672/4085/2146/1763/836/286151/26271/9735/1029/54908/54962/79968/25896/83990/348654/55055/5932/1017/8914/51065/641/7517/580	60	BUB1, E2F8, BUB1B, CDK1, CDC20, TRIP13, GTSE1, PLK1, SKA3, ZWINT, TICRR, AURKB, TTK, NUF2, NEK2, CDC45, PKMYT1, CCNB1, DTL, SKA1, E2F7, CENPF, KNL1, HASPIN, NDC80, CDCA8, CLSPN, SPC24, RAD51, CDT1, EME1, CHEK1, GMNN, SPC25, MUC1, DONSON, CCNF, BRCA1, MAD2L1, EZH2, DNA2, CASP3, FBXO43, FBXO5, KNTC1, CDKN2A, SPDL1, TIPIN, WDR76, INTS7, BRIP1, GEN1, ZWILCH, RBBP8, CDK2, TIMELESS, RPS27L, BLM, XRCC3,…
GO:1901991	negative regulation of mitotic cell cycle phase transition	43/527	205/18986	0.209756097560976	7.55679178044152	15.9483401533784	1.25818302769691e-25	1.15301183102276e-23	1.02284676907506e-23	699/701/983/991/9319/51512/5347/221150/11130/90381/9212/7272/83540/9088/891/51514/220134/144455/1063/57082/83903/10403/55143/63967/147841/1111/57405/4582/29980/672/4085/2146/26271/9735/54908/348654/55055/5932/1017/51065/641/7517/580	43	BUB1, BUB1B, CDK1, CDC20, TRIP13, GTSE1, PLK1, SKA3, ZWINT, TICRR, AURKB, TTK, NUF2, PKMYT1, CCNB1, DTL, SKA1, E2F7, CENPF, KNL1, HASPIN, NDC80, CDCA8, CLSPN, SPC24, CHEK1, SPC25, MUC1, DONSON, BRCA1, MAD2L1, EZH2, FBXO5, KNTC1, SPDL1, GEN1, ZWILCH, RBBP8, CDK2, RPS27L, BLM, XRCC3, BARD1
GO:0045787	positive regulation of cell cycle	55/527	365/18986	0.150684931506849	5.42866054950482	14.4352346911017	5.64094497706439e-25	5.04018433700703e-23	4.47119112392578e-23	699/6241/9787/79733/983/995/991/64151/9928/113130/221150/993/9212/11065/10615/891/51514/220134/6491/144455/9493/23397/57082/10403/6790/51203/55143/3479/1111/898/11113/9134/29127/10733/10635/2237/4921/4085/2146/6240/26271/1894/10051/54892/10592/348654/8444/163786/9585/440/8317/7517/1663/79915/5889	55	BUB1, RRM2, DLGAP5, E2F8, CDK1, CDC25C, CDC20, NCAPG, KIF14, CDCA5, SKA3, CDC25A, AURKB, UBE2C, SPAG5, CCNB1, DTL, SKA1, STIL, E2F7, KIF23, NCAPH, KNL1, NDC80, AURKA, NUSAP1, CDCA8, IGF1, CHEK1, CCNE1, CIT, CCNE2, RACGAP1, PLK4, RAD51AP1, FEN1, DDR2, MAD2L1, EZH2, RRM1, FBXO5, ECT2, SMC4, NCAPG2, SMC2, GEN1, DYRK3, SASS6, KIF20B, ASNS, CDC7, XRCC3, DDX11, ATAD5, RAD51C
GO:0051310	metaphase chromosome alignment	31/527	103/18986	0.300970873786408	10.8429468874929	16.9244584457324	7.15600754843644e-24	6.23794414100288e-22	5.53373420690386e-22	983/9928/113130/11004/221150/11130/9212/3833/7272/83540/4751/10615/891/220134/1062/1063/57082/10403/55143/147841/81620/81930/57405/29127/151648/1894/90417/9735/54908/79980/55055	31	CDK1, KIF14, CDCA5, KIF2C, SKA3, ZWINT, AURKB, KIFC1, TTK, NUF2, NEK2, SPAG5, CCNB1, SKA1, CENPE, CENPF, KNL1, NDC80, CDCA8, SPC24, CDT1, KIF18A, SPC25, RACGAP1, SGO1, ECT2, KNSTRN, KNTC1, SPDL1, DSN1, ZWILCH
GO:0045930	negative regulation of mitotic cell cycle	45/527	256/18986	0.17578125	6.33279471062619	14.5148476899331	2.09857993515636e-23	1.78579159244019e-21	1.58419116909547e-21	699/701/983/991/9319/51512/5347/221150/11130/90381/9212/7272/83540/9088/891/51514/220134/144455/1063/57082/83903/10403/55143/63967/147841/146956/1111/57405/4582/29980/672/4085/2146/26271/9735/54908/54962/348654/55055/5932/1017/51065/641/7517/580	45	BUB1, BUB1B, CDK1, CDC20, TRIP13, GTSE1, PLK1, SKA3, ZWINT, TICRR, AURKB, TTK, NUF2, PKMYT1, CCNB1, DTL, SKA1, E2F7, CENPF, KNL1, HASPIN, NDC80, CDCA8, CLSPN, SPC24, EME1, CHEK1, SPC25, MUC1, DONSON, BRCA1, MAD2L1, EZH2, FBXO5, KNTC1, SPDL1, TIPIN, GEN1, ZWILCH, RBBP8, CDK2, RPS27L, BLM, XRCC3, BARD1
GO:0090329	regulation of DNA-templated DNA replication	23/527	50/18986	0.46	16.572220113852	18.6293600757917	5.28421684796265e-23	4.39204442200431e-21	3.89622059879156e-21	79733/90381/144455/79075/81620/51053/389643/4173/4171/5111/4175/26271/5984/5983/54962/4176/1017/8914/641/4174/8317/4172/5985	23	E2F8, TICRR, E2F7, DSCC1, CDT1, GMNN, NUGGC, MCM4, MCM2, PCNA, MCM6, FBXO5, RFC4, RFC3, TIPIN, MCM7, CDK2, TIMELESS, BLM, MCM5, CDC7, MCM3, RFC5
GO:0030071	regulation of mitotic metaphase/anaphase transition	29/527	93/18986	0.311827956989247	11.2340903062578	16.7165549526378	6.67290886113535e-23	5.42022187947676e-21	4.80832571524873e-21	699/9787/701/991/9319/5347/221150/11130/9212/7272/83540/11065/891/220134/1062/1063/57082/83903/10403/55143/147841/57405/4085/26271/9735/54908/348654/55055/7517	29	BUB1, DLGAP5, BUB1B, CDC20, TRIP13, PLK1, SKA3, ZWINT, AURKB, TTK, NUF2, UBE2C, CCNB1, SKA1, CENPE, CENPF, KNL1, HASPIN, NDC80, CDCA8, SPC24, SPC25, MAD2L1, FBXO5, KNTC1, SPDL1, GEN1, ZWILCH, XRCC3
GO:0044786	cell cycle DNA replication	22/527	45/18986	0.488888888888889	17.6129875606156	18.8520710632114	8.3830011244812e-23	6.65796578197685e-21	5.90633903788009e-21	79733/8318/144455/9837/5888/81620/51053/389643/29980/4173/2237/4171/1763/5111/4175/26271/64785/54962/641/8317/4172/79915	22	E2F8, CDC45, E2F7, GINS1, RAD51, CDT1, GMNN, NUGGC, DONSON, MCM4, FEN1, MCM2, DNA2, PCNA, MCM6, FBXO5, GINS3, TIPIN, BLM, CDC7, MCM3, ATAD5
GO:0051321	meiotic cell cycle	47/527	295/18986	0.159322033898305	5.73982568423761	13.8632045955921	1.62850533920433e-22	1.2652778439818e-20	1.12243892029369e-20	995/259266/991/9156/9133/9319/7153/5347/221150/11130/993/7272/83540/4751/9088/220134/23397/8438/57082/10403/6790/9232/5888/11144/146956/81930/84057/898/7516/7283/1164/9134/10635/151246/151648/286151/26271/10051/10592/83990/143471/378708/5932/1017/55706/29893/5889	47	CDC25C, ASPM, CDC20, EXO1, CCNB2, TRIP13, TOP2A, PLK1, SKA3, ZWINT, CDC25A, TTK, NUF2, NEK2, PKMYT1, SKA1, NCAPH, RAD54L, KNL1, NDC80, AURKA, PTTG1, RAD51, DMC1, EME1, KIF18A, MND1, CCNE1, XRCC2, TUBG1, CKS2, CCNE2, RAD51AP1, SGO2, SGO1, FBXO43, FBXO5, SMC4, SMC2, BRIP1, PSMA8, CENPS, RBBP8, CDK2, NDC1, PSMC3IP, RAD51C
GO:1902099	regulation of metaphase/anaphase transition of cell cycle	29/527	96/18986	0.302083333333333	10.8830249841872	16.4027269061389	1.84224625317684e-22	1.40089108699022e-20	1.24274260124718e-20	699/9787/701/991/9319/5347/221150/11130/9212/7272/83540/11065/891/220134/1062/1063/57082/83903/10403/55143/147841/57405/4085/26271/9735/54908/348654/55055/7517	29	BUB1, DLGAP5, BUB1B, CDC20, TRIP13, PLK1, SKA3, ZWINT, AURKB, TTK, NUF2, UBE2C, CCNB1, SKA1, CENPE, CENPF, KNL1, HASPIN, NDC80, CDCA8, SPC24, SPC25, MAD2L1, FBXO5, KNTC1, SPDL1, GEN1, ZWILCH, XRCC3
GO:0050000	chromosome localization	32/527	123/18986	0.260162601626016	9.37276499899724	15.7406476943071	1.99815450224738e-22	1.48779253979836e-20	1.31983363174761e-20	9787/983/9928/113130/11004/221150/11130/9212/3833/7272/83540/4751/10615/891/220134/1062/1063/57082/10403/55143/147841/81620/81930/57405/29127/151648/1894/90417/9735/54908/79980/55055	32	DLGAP5, CDK1, KIF14, CDCA5, KIF2C, SKA3, ZWINT, AURKB, KIFC1, TTK, NUF2, NEK2, SPAG5, CCNB1, SKA1, CENPE, CENPF, KNL1, NDC80, CDCA8, SPC24, CDT1, KIF18A, SPC25, RACGAP1, SGO1, ECT2, KNSTRN, KNTC1, SPDL1, DSN1, ZWILCH
GO:0007091	metaphase/anaphase transition of mitotic cell cycle	29/527	97/18986	0.298969072164948	10.7708288503296	16.3011901479439	2.56108532692294e-22	1.8680242772291e-20	1.6571404951003e-20	699/9787/701/991/9319/5347/221150/11130/9212/7272/83540/11065/891/220134/1062/1063/57082/83903/10403/55143/147841/57405/4085/26271/9735/54908/348654/55055/7517	29	BUB1, DLGAP5, BUB1B, CDC20, TRIP13, PLK1, SKA3, ZWINT, AURKB, TTK, NUF2, UBE2C, CCNB1, SKA1, CENPE, CENPF, KNL1, HASPIN, NDC80, CDCA8, SPC24, SPC25, MAD2L1, FBXO5, KNTC1, SPDL1, GEN1, ZWILCH, XRCC3
GO:0051303	establishment of chromosome localization	31/527	115/18986	0.269565217391304	9.71150895140665	15.8325684207293	2.86809961063894e-22	2.05011760168472e-20	1.81867705836726e-20	983/9928/113130/11004/221150/11130/9212/3833/7272/83540/4751/10615/891/220134/1062/1063/57082/10403/55143/147841/81620/81930/57405/29127/151648/1894/90417/9735/54908/79980/55055	31	CDK1, KIF14, CDCA5, KIF2C, SKA3, ZWINT, AURKB, KIFC1, TTK, NUF2, NEK2, SPAG5, CCNB1, SKA1, CENPE, CENPF, KNL1, NDC80, CDCA8, SPC24, CDT1, KIF18A, SPC25, RACGAP1, SGO1, ECT2, KNSTRN, KNTC1, SPDL1, DSN1, ZWILCH
GO:1903046	meiotic cell cycle process	41/527	222/18986	0.184684684684685	6.6535548831564	14.3166665881324	2.93561183107767e-22	2.0572307224062e-20	1.82498716928915e-20	995/259266/991/9133/9319/7153/5347/221150/11130/993/7272/83540/9088/220134/23397/8438/57082/10403/6790/9232/5888/11144/146956/81930/84057/898/7283/1164/9134/10635/151648/286151/26271/10051/10592/83990/143471/378708/55706/29893/5889	41	CDC25C, ASPM, CDC20, CCNB2, TRIP13, TOP2A, PLK1, SKA3, ZWINT, CDC25A, TTK, NUF2, PKMYT1, SKA1, NCAPH, RAD54L, KNL1, NDC80, AURKA, PTTG1, RAD51, DMC1, EME1, KIF18A, MND1, CCNE1, TUBG1, CKS2, CCNE2, RAD51AP1, SGO1, FBXO43, FBXO5, SMC4, SMC2, BRIP1, PSMA8, CENPS, NDC1, PSMC3IP, RAD51C
GO:0008608	attachment of spindle microtubules to kinetochore	23/527	54/18986	0.425925925925926	15.3446482535667	17.8359012342362	4.79026590615838e-22	3.29238660550193e-20	2.92070463752005e-20	983/11004/221150/9212/83540/4751/10615/891/220134/1062/57082/10403/55143/147841/81620/57405/29127/151648/1894/90417/9735/79980/55055	23	CDK1, KIF2C, SKA3, AURKB, NUF2, NEK2, SPAG5, CCNB1, SKA1, CENPE, KNL1, NDC80, CDCA8, SPC24, CDT1, SPC25, RACGAP1, SGO1, ECT2, KNSTRN, KNTC1, DSN1, ZWILCH
GO:0033045	regulation of sister chromatid segregation	30/527	108/18986	0.277777777777778	10.0073792958043	15.8613029914153	5.23560596713256e-22	3.53057655217581e-20	3.13200499960343e-20	699/9787/701/983/991/9319/5347/221150/11130/9212/7272/83540/11065/891/220134/1062/1063/57082/83903/10403/55143/147841/57405/4085/26271/9735/54908/348654/55055/7517	30	BUB1, DLGAP5, BUB1B, CDK1, CDC20, TRIP13, PLK1, SKA3, ZWINT, AURKB, TTK, NUF2, UBE2C, CCNB1, SKA1, CENPE, CENPF, KNL1, HASPIN, NDC80, CDCA8, SPC24, SPC25, MAD2L1, FBXO5, KNTC1, SPDL1, GEN1, ZWILCH, XRCC3
GO:0044784	metaphase/anaphase transition of cell cycle	29/527	100/18986	0.29	10.4477039848197	16.0052627558526	6.70685973022966e-22	4.43894753256311e-20	3.93782875388923e-20	699/9787/701/991/9319/5347/221150/11130/9212/7272/83540/11065/891/220134/1062/1063/57082/83903/10403/55143/147841/57405/4085/26271/9735/54908/348654/55055/7517	29	BUB1, DLGAP5, BUB1B, CDC20, TRIP13, PLK1, SKA3, ZWINT, AURKB, TTK, NUF2, UBE2C, CCNB1, SKA1, CENPE, CENPF, KNL1, HASPIN, NDC80, CDCA8, SPC24, SPC25, MAD2L1, FBXO5, KNTC1, SPDL1, GEN1, ZWILCH, XRCC3
GO:0007051	spindle organization	39/527	204/18986	0.191176470588235	6.88743163299475	14.2848789994392	8.58194021870822e-22	5.57670078939331e-20	4.94713950980845e-20	9787/24137/259266/991/9133/5347/221150/22974/9212/3833/7272/83540/4751/10615/891/220134/6491/4605/1062/3832/9493/10403/6790/55143/56992/29128/284403/57405/7283/29127/9055/3925/26271/90417/79000/55726/163786/64946/203068	39	DLGAP5, KIF4A, ASPM, CDC20, CCNB2, PLK1, SKA3, TPX2, AURKB, KIFC1, TTK, NUF2, NEK2, SPAG5, CCNB1, SKA1, STIL, MYBL2, CENPE, KIF11, KIF23, NDC80, AURKA, CDCA8, KIF15, UHRF1, WDR62, SPC25, TUBG1, RACGAP1, PRC1, STMN1, FBXO5, KNSTRN, AUNIP, INTS13, SASS6, CENPH, TUBB
GO:2001251	negative regulation of chromosome organization	29/527	101/18986	0.287128712871287	10.3442613711086	15.9093960546724	9.16897555631567e-22	5.85177118540575e-20	5.19115683752308e-20	699/701/991/9319/7153/5347/221150/11130/9212/7272/83540/891/220134/1063/57082/83903/10403/55143/147841/57405/4171/4085/26271/9735/80119/54908/348654/55055/7517	29	BUB1, BUB1B, CDC20, TRIP13, TOP2A, PLK1, SKA3, ZWINT, AURKB, TTK, NUF2, CCNB1, SKA1, CENPF, KNL1, HASPIN, NDC80, CDCA8, SPC24, SPC25, MCM2, MAD2L1, FBXO5, KNTC1, PIF1, SPDL1, GEN1, ZWILCH, XRCC3
GO:0032508	DNA duplex unwinding	26/527	77/18986	0.337662337662338	12.1648143128219	16.5870483127051	1.14170740793606e-21	7.15870574730436e-20	6.35054979261943e-20	7153/8318/10721/9837/79075/51659/5888/84296/9401/4173/4171/1763/4175/5984/5983/80119/64785/83990/4176/641/4174/4172/55345/5985/84515/1663	26	TOP2A, CDC45, POLQ, GINS1, DSCC1, GINS2, RAD51, GINS4, RECQL4, MCM4, MCM2, DNA2, MCM6, RFC4, RFC3, PIF1, GINS3, BRIP1, MCM7, BLM, MCM5, MCM3, ZGRF1, RFC5, MCM8, DDX11
GO:0033044	regulation of chromosome organization	43/527	258/18986	0.166666666666667	6.00442757748261	13.6749291439888	1.80971644361008e-21	1.11515975335559e-19	9.89267863548743e-20	699/9787/701/983/991/64151/9319/7153/5347/221150/11130/9212/7272/83540/4751/11065/891/220134/1062/23397/1063/57082/83903/10403/55143/147841/57405/2237/4171/4085/26271/10051/9735/54892/80119/10592/54908/348654/55055/26354/1017/7517/1663	43	BUB1, DLGAP5, BUB1B, CDK1, CDC20, NCAPG, TRIP13, TOP2A, PLK1, SKA3, ZWINT, AURKB, TTK, NUF2, NEK2, UBE2C, CCNB1, SKA1, CENPE, NCAPH, CENPF, KNL1, HASPIN, NDC80, CDCA8, SPC24, SPC25, FEN1, MCM2, MAD2L1, FBXO5, SMC4, KNTC1, NCAPG2, PIF1, SMC2, SPDL1, GEN1, ZWILCH, GNL3, CDK2, XRCC3, DDX11
GO:1902850	microtubule cytoskeleton organization involved in mitosis	35/527	167/18986	0.209580838323353	7.55047779204399	14.3661192298142	4.74605470034015e-21	2.87498296593486e-19	2.5504222582381e-19	9787/983/24137/991/1058/5347/22974/9212/3833/7272/83540/4751/891/6491/4605/1062/3832/9493/10403/6790/51203/55143/56992/29128/284403/57405/7283/29127/4085/9055/3925/54908/55726/163786/64946	35	DLGAP5, CDK1, KIF4A, CDC20, CENPA, PLK1, TPX2, AURKB, KIFC1, TTK, NUF2, NEK2, CCNB1, STIL, MYBL2, CENPE, KIF11, KIF23, NDC80, AURKA, NUSAP1, CDCA8, KIF15, UHRF1, WDR62, SPC25, TUBG1, RACGAP1, MAD2L1, PRC1, STMN1, SPDL1, INTS13, SASS6, CENPH
GO:0071103	DNA conformation change	27/527	91/18986	0.296703296703297	10.6892007423317	15.6545909911794	9.1034055861783e-21	5.42259526083354e-19	4.81043116238053e-19	7153/8318/10721/9837/79075/51659/5888/84296/9401/4173/4171/7150/1763/4175/5984/5983/80119/64785/83990/4176/641/4174/4172/55345/5985/84515/1663	27	TOP2A, CDC45, POLQ, GINS1, DSCC1, GINS2, RAD51, GINS4, RECQL4, MCM4, MCM2, TOP1, DNA2, MCM6, RFC4, RFC3, PIF1, GINS3, BRIP1, MCM7, BLM, MCM5, MCM3, ZGRF1, RFC5, MCM8, DDX11
GO:0032392	DNA geometric change	26/527	83/18986	0.313253012048193	11.28543014563	15.8672864271534	1.01726571399765e-20	5.96017649479933e-19	5.28732412521296e-19	7153/8318/10721/9837/79075/51659/5888/84296/9401/4173/4171/1763/4175/5984/5983/80119/64785/83990/4176/641/4174/4172/55345/5985/84515/1663	26	TOP2A, CDC45, POLQ, GINS1, DSCC1, GINS2, RAD51, GINS4, RECQL4, MCM4, MCM2, DNA2, MCM6, RFC4, RFC3, PIF1, GINS3, BRIP1, MCM7, BLM, MCM5, MCM3, ZGRF1, RFC5, MCM8, DDX11
GO:0140013	meiotic nuclear division	37/527	200/18986	0.185	6.66491461100569	13.6081074640198	3.19471641815258e-20	1.84159943201247e-18	1.63369878632862e-18	259266/991/9133/9319/7153/5347/221150/11130/7272/83540/220134/23397/8438/57082/10403/6790/9232/5888/11144/146956/81930/84057/898/1164/9134/10635/151648/286151/26271/10051/10592/83990/143471/378708/55706/29893/5889	37	ASPM, CDC20, CCNB2, TRIP13, TOP2A, PLK1, SKA3, ZWINT, TTK, NUF2, SKA1, NCAPH, RAD54L, KNL1, NDC80, AURKA, PTTG1, RAD51, DMC1, EME1, KIF18A, MND1, CCNE1, CKS2, CCNE2, RAD51AP1, SGO1, FBXO43, FBXO5, SMC4, SMC2, BRIP1, PSMA8, CENPS, NDC1, PSMC3IP, RAD51C
GO:0006310	DNA recombination	48/527	352/18986	0.136363636363636	4.91271347248577	12.519957520423	4.98354544659836e-20	2.82717324224485e-18	2.50800983878935e-18	9156/9319/7153/5347/8318/10721/8438/51659/5888/11144/29128/146956/1111/84057/55010/84296/9401/7516/4173/10635/2237/4171/672/4175/80119/79000/83990/3329/348654/4176/378708/5932/8914/6119/641/4174/10213/8317/4172/29893/7517/353497/55345/84515/4796/79915/580/5889	48	EXO1, TRIP13, TOP2A, PLK1, CDC45, POLQ, RAD54L, GINS2, RAD51, DMC1, UHRF1, EME1, CHEK1, MND1, PARPBP, GINS4, RECQL4, XRCC2, MCM4, RAD51AP1, FEN1, MCM2, BRCA1, MCM6, PIF1, AUNIP, BRIP1, HSPD1, GEN1, MCM7, CENPS, RBBP8, TIMELESS, RPA3, BLM, MCM5, PSMD14, CDC7, MCM3, PSMC3IP, XRCC3, POLN, ZGRF1, MCM8, TONSL, ATAD5, BARD1, RAD51C
GO:0006302	double-strand break repair	46/527	323/18986	0.142414860681115	5.13071830150216	12.6515179326557	5.20905252558024e-20	2.90893026975371e-18	2.58053720510653e-18	157570/113130/9319/2305/5347/8318/10721/8438/51659/5888/11144/29128/146956/1111/55010/84296/9401/7516/4173/10635/2237/4171/672/1763/4175/79000/83990/348654/4176/5932/8914/6119/2271/641/4174/10213/8317/10038/4172/7517/353497/55345/84515/1663/4796/5889	46	ESCO2, CDCA5, TRIP13, FOXM1, PLK1, CDC45, POLQ, RAD54L, GINS2, RAD51, DMC1, UHRF1, EME1, CHEK1, PARPBP, GINS4, RECQL4, XRCC2, MCM4, RAD51AP1, FEN1, MCM2, BRCA1, DNA2, MCM6, AUNIP, BRIP1, GEN1, MCM7, RBBP8, TIMELESS, RPA3, FH, BLM, MCM5, PSMD14, CDC7, PARP2, MCM3, XRCC3, POLN, ZGRF1, MCM8, DDX11, TONSL, RAD51C
GO:0000725	recombinational repair	36/527	194/18986	0.185567010309278	6.68534204503218	13.4486126346418	9.407838085051e-20	5.17286358707266e-18	4.5888920343601e-18	5347/8318/10721/8438/51659/5888/11144/29128/1111/55010/84296/9401/7516/4173/10635/2237/4171/672/4175/79000/348654/4176/5932/8914/6119/641/4174/10213/8317/4172/7517/353497/55345/84515/4796/5889	36	PLK1, CDC45, POLQ, RAD54L, GINS2, RAD51, DMC1, UHRF1, CHEK1, PARPBP, GINS4, RECQL4, XRCC2, MCM4, RAD51AP1, FEN1, MCM2, BRCA1, MCM6, AUNIP, GEN1, MCM7, RBBP8, TIMELESS, RPA3, BLM, MCM5, PSMD14, CDC7, MCM3, XRCC3, POLN, ZGRF1, MCM8, TONSL, RAD51C
GO:0033260	nuclear DNA replication	19/527	41/18986	0.463414634146341	16.6952376544638	16.9988304860877	2.67817634193447e-19	1.45027306758694e-17	1.28654978339819e-17	8318/9837/5888/81620/51053/389643/29980/4173/2237/4171/1763/5111/4175/64785/54962/641/8317/4172/79915	19	CDC45, GINS1, RAD51, CDT1, GMNN, NUGGC, DONSON, MCM4, FEN1, MCM2, DNA2, PCNA, MCM6, GINS3, TIPIN, BLM, CDC7, MCM3, ATAD5
GO:0000724	double-strand break repair via homologous recombination	35/527	188/18986	0.186170212765957	6.70707335782631	13.2874939679619	2.7661291478481e-19	1.47554411558345e-17	1.30896794867533e-17	5347/8318/10721/8438/51659/5888/11144/29128/1111/55010/84296/9401/7516/4173/10635/2237/4171/672/4175/79000/348654/4176/5932/8914/6119/641/4174/10213/8317/4172/7517/353497/84515/4796/5889	35	PLK1, CDC45, POLQ, RAD54L, GINS2, RAD51, DMC1, UHRF1, CHEK1, PARPBP, GINS4, RECQL4, XRCC2, MCM4, RAD51AP1, FEN1, MCM2, BRCA1, MCM6, AUNIP, GEN1, MCM7, RBBP8, TIMELESS, RPA3, BLM, MCM5, PSMD14, CDC7, MCM3, XRCC3, POLN, MCM8, TONSL, RAD51C
GO:0007052	mitotic spindle organization	30/527	134/18986	0.223880597014925	8.06564898467813	13.8685885990791	4.43404173665873e-19	2.33048017159093e-17	2.06738911932138e-17	9787/24137/991/5347/22974/9212/3833/7272/83540/4751/891/6491/4605/1062/3832/9493/10403/6790/55143/56992/29128/284403/57405/7283/29127/9055/3925/55726/163786/64946	30	DLGAP5, KIF4A, CDC20, PLK1, TPX2, AURKB, KIFC1, TTK, NUF2, NEK2, CCNB1, STIL, MYBL2, CENPE, KIF11, KIF23, NDC80, AURKA, CDCA8, KIF15, UHRF1, WDR62, SPC25, TUBG1, RACGAP1, PRC1, STMN1, INTS13, SASS6, CENPH
GO:0006275	regulation of DNA replication	29/527	127/18986	0.228346456692913	8.2265385707242	13.8063658898603	9.74167445351072e-19	5.04590499954309e-17	4.47626597314635e-17	79733/983/157570/890/90381/993/144455/79075/81620/51053/389643/4173/4171/1763/5111/4175/26271/5984/5983/54962/4176/1017/8914/641/4174/8317/4172/5985/79915	29	E2F8, CDK1, ESCO2, CCNA2, TICRR, CDC25A, E2F7, DSCC1, CDT1, GMNN, NUGGC, MCM4, MCM2, DNA2, PCNA, MCM6, FBXO5, RFC4, RFC3, TIPIN, MCM7, CDK2, TIMELESS, BLM, MCM5, CDC7, MCM3, RFC5, ATAD5
GO:0044839	cell cycle G2/M phase transition	31/527	158/18986	0.19620253164557	7.06850335070737	12.9423925527176	6.60903706523048e-18	3.37438549587625e-16	2.99344656247732e-16	983/995/9833/9928/890/9133/2305/5347/90381/993/9212/9088/891/51514/1063/10403/6790/63967/1111/29980/672/6240/26271/8444/5932/1017/641/8317/79915/580/5889	31	CDK1, CDC25C, MELK, KIF14, CCNA2, CCNB2, FOXM1, PLK1, TICRR, CDC25A, AURKB, PKMYT1, CCNB1, DTL, CENPF, NDC80, AURKA, CLSPN, CHEK1, DONSON, BRCA1, RRM1, FBXO5, DYRK3, RBBP8, CDK2, BLM, CDC7, ATAD5, BARD1, RAD51C
GO:0045132	meiotic chromosome segregation	25/527	97/18986	0.257731958762887	9.28519728476692	13.8226324932155	1.09400426367554e-17	5.50700174419211e-16	4.88530888390028e-16	259266/9133/9319/5347/221150/11130/7272/83540/220134/23397/57082/10403/6790/9232/11144/84057/898/9134/151648/26271/10051/10592/83990/55706/29893	25	ASPM, CCNB2, TRIP13, PLK1, SKA3, ZWINT, TTK, NUF2, SKA1, NCAPH, KNL1, NDC80, AURKA, PTTG1, DMC1, MND1, CCNE1, CCNE2, SGO1, FBXO5, SMC4, SMC2, BRIP1, NDC1, PSMC3IP
GO:0006268	DNA unwinding involved in DNA replication	14/527	21/18986	0.666666666666667	24.0177103099304	17.832074390125	1.3229236434379e-17	6.56684597450982e-16	5.82550586847218e-16	8318/9837/51659/5888/84296/9401/4173/4171/4175/64785/4176/641/4174/4172	14	CDC45, GINS1, GINS2, RAD51, GINS4, RECQL4, MCM4, MCM2, MCM6, GINS3, MCM7, BLM, MCM5, MCM3
GO:0061982	meiosis I cell cycle process	29/527	140/18986	0.207142857142857	7.46264570344267	12.9679490482434	1.66495711912892e-17	8.15144759420106e-16	7.23121967240998e-16	995/991/9133/9319/7153/5347/11130/993/9088/8438/57082/10403/6790/9232/5888/11144/146956/84057/898/1164/9134/10635/26271/83990/143471/378708/55706/29893/5889	29	CDC25C, CDC20, CCNB2, TRIP13, TOP2A, PLK1, ZWINT, CDC25A, PKMYT1, RAD54L, KNL1, NDC80, AURKA, PTTG1, RAD51, DMC1, EME1, MND1, CCNE1, CKS2, CCNE2, RAD51AP1, FBXO5, BRIP1, PSMA8, CENPS, NDC1, PSMC3IP, RAD51C
GO:0006270	DNA replication initiation	17/527	38/18986	0.447368421052632	16.1171477079796	15.7610987563885	4.48611005741012e-17	2.16666991151132e-15	1.92207162061441e-15	90381/8318/81620/51053/898/9134/4173/4171/23594/4175/64785/4176/1017/4174/5557/4172/5558	17	TICRR, CDC45, CDT1, GMNN, CCNE1, CCNE2, MCM4, MCM2, ORC6, MCM6, GINS3, MCM7, CDK2, MCM5, PRIM1, MCM3, PRIM2
GO:1902749	regulation of cell cycle G2/M phase transition	26/527	120/18986	0.216666666666667	7.80575585072739	12.636697710043	2.47477764396741e-16	1.1793140399386e-14	1.04617968612348e-14	983/995/9928/5347/90381/993/9212/9088/891/51514/1063/6790/63967/1111/29980/672/6240/26271/8444/5932/1017/641/8317/79915/580/5889	26	CDK1, CDC25C, KIF14, PLK1, TICRR, CDC25A, AURKB, PKMYT1, CCNB1, DTL, CENPF, AURKA, CLSPN, CHEK1, DONSON, BRCA1, RRM1, FBXO5, DYRK3, RBBP8, CDK2, BLM, CDC7, ATAD5, BARD1, RAD51C
GO:0045005	DNA-templated DNA replication maintenance of fidelity	19/527	59/18986	0.322033898305085	11.6017753192037	13.7806668687169	9.62026718677934e-16	4.52405722704597e-14	4.01333030008025e-14	9156/10721/5888/146956/29980/672/1763/5111/10293/54962/348654/378708/5932/8914/641/84515/1663/4796/580	19	EXO1, POLQ, RAD51, EME1, DONSON, BRCA1, DNA2, PCNA, TRAIP, TIPIN, GEN1, CENPS, RBBP8, TIMELESS, BLM, MCM8, DDX11, TONSL, BARD1
GO:0010389	regulation of G2/M transition of mitotic cell cycle	24/527	107/18986	0.224299065420561	8.08072496408874	12.4104247188859	1.53547549772893e-15	7.12699925828988e-14	6.32242269194743e-14	983/995/9928/5347/90381/993/9212/9088/891/51514/1063/6790/63967/1111/29980/672/6240/26271/5932/1017/641/8317/580/5889	24	CDK1, CDC25C, KIF14, PLK1, TICRR, CDC25A, AURKB, PKMYT1, CCNB1, DTL, CENPF, AURKA, CLSPN, CHEK1, DONSON, BRCA1, RRM1, FBXO5, RBBP8, CDK2, BLM, CDC7, BARD1, RAD51C
GO:0000086	G2/M transition of mitotic cell cycle	27/527	141/18986	0.191489361702128	6.89870402519278	11.878855908212	1.75562937936672e-15	8.04438384853417e-14	7.13624249750682e-14	983/995/9833/9928/890/2305/5347/90381/993/9212/9088/891/51514/1063/6790/63967/1111/29980/672/6240/26271/5932/1017/641/8317/580/5889	27	CDK1, CDC25C, MELK, KIF14, CCNA2, FOXM1, PLK1, TICRR, CDC25A, AURKB, PKMYT1, CCNB1, DTL, CENPF, AURKA, CLSPN, CHEK1, DONSON, BRCA1, RRM1, FBXO5, RBBP8, CDK2, BLM, CDC7, BARD1, RAD51C
GO:0010639	negative regulation of organelle organization	43/527	371/18986	0.115902964959569	4.17558575469141	10.4372431975292	1.99080146799646e-15	9.00648664129033e-14	7.98973220733557e-14	699/701/85477/991/9319/7153/5347/221150/11130/22974/9212/7272/83540/4233/891/220134/81624/1063/57082/83903/10403/55143/3479/147841/1111/57405/347240/4171/899/672/4085/3925/286151/291/26271/9735/80119/54908/348654/55055/23256/8996/7517	43	BUB1, BUB1B, SCIN, CDC20, TRIP13, TOP2A, PLK1, SKA3, ZWINT, TPX2, AURKB, TTK, NUF2, MET, CCNB1, SKA1, DIAPH3, CENPF, KNL1, HASPIN, NDC80, CDCA8, IGF1, SPC24, CHEK1, SPC25, KIF24, MCM2, CCNF, BRCA1, MAD2L1, STMN1, FBXO43, SLC25A4, FBXO5, KNTC1, PIF1, SPDL1, GEN1, ZWILCH, SCFD1, NOL3, XRCC3
GO:0051225	spindle assembly	26/527	134/18986	0.194029850746269	6.99022912005438	11.7577342803765	4.21717565895642e-15	1.88402322563878e-13	1.67133330062852e-13	24137/259266/991/9133/5347/221150/22974/9212/3833/4751/10615/220134/6491/4605/3832/9493/10403/6790/55143/56992/29128/29127/9055/26271/163786/203068	26	KIF4A, ASPM, CDC20, CCNB2, PLK1, SKA3, TPX2, AURKB, KIFC1, NEK2, SPAG5, SKA1, STIL, MYBL2, KIF11, KIF23, NDC80, AURKA, CDCA8, KIF15, UHRF1, RACGAP1, PRC1, FBXO5, SASS6, TUBB
GO:0000727	double-strand break repair via break-induced replication	10/527	12/18986	0.833333333333333	30.022137887413	16.9921017305433	1.56766619696692e-14	6.91708517032071e-13	6.13620608871263e-13	8318/51659/84296/4173/4171/4175/4176/4174/8317/4172	10	CDC45, GINS2, GINS4, MCM4, MCM2, MCM6, MCM7, MCM5, CDC7, MCM3
GO:0031297	replication fork processing	17/527	51/18986	0.333333333333333	12.0088551549652	13.3015151810961	1.64852555395752e-14	7.18515893883437e-13	6.3740166476509e-13	9156/10721/5888/146956/29980/672/1763/5111/10293/54962/348654/378708/5932/641/1663/4796/580	17	EXO1, POLQ, RAD51, EME1, DONSON, BRCA1, DNA2, PCNA, TRAIP, TIPIN, GEN1, CENPS, RBBP8, BLM, DDX11, TONSL, BARD1
GO:0007127	meiosis I	25/527	132/18986	0.189393939393939	6.82321315623023	11.3436919751332	2.57320423858472e-14	1.10802794562672e-12	9.82941175220949e-13	9133/9319/7153/5347/11130/8438/57082/10403/6790/9232/5888/11144/146956/84057/898/1164/9134/10635/26271/83990/143471/378708/55706/29893/5889	25	CCNB2, TRIP13, TOP2A, PLK1, ZWINT, RAD54L, KNL1, NDC80, AURKA, PTTG1, RAD51, DMC1, EME1, MND1, CCNE1, CKS2, CCNE2, RAD51AP1, FBXO5, BRIP1, PSMA8, CENPS, NDC1, PSMC3IP, RAD51C
GO:0140694	non-membrane-bounded organelle assembly	44/527	425/18986	0.103529411764706	3.72980913048331	9.61684430886247	5.54358631626633e-14	2.35866398742094e-12	2.09239122613962e-12	9787/24137/259266/991/1058/9133/54443/5347/221150/22974/9212/3833/4751/10615/220134/6491/4605/1062/81624/3832/9493/1063/10403/6790/55143/56992/29128/284403/387103/29127/10733/672/9055/26271/9735/163786/1017/51065/1965/4629/51154/64946/6713/203068	44	DLGAP5, KIF4A, ASPM, CDC20, CENPA, CCNB2, ANLN, PLK1, SKA3, TPX2, AURKB, KIFC1, NEK2, SPAG5, SKA1, STIL, MYBL2, CENPE, DIAPH3, KIF11, KIF23, CENPF, NDC80, AURKA, CDCA8, KIF15, UHRF1, WDR62, CENPW, RACGAP1, PLK4, BRCA1, PRC1, FBXO5, KNTC1, SASS6, CDK2, RPS27L, EIF2S1, MYH11, MRTO4, CENPH, SQLE, TUBB
GO:1901989	positive regulation of cell cycle phase transition	24/527	125/18986	0.192	6.91710056925996	11.2147119494151	6.19993307348267e-14	2.60688950642671e-12	2.31259423124827e-12	6241/9787/983/995/991/113130/221150/993/11065/891/51514/220134/6491/898/9134/4921/2146/6240/26271/8444/163786/8317/79915/5889	24	RRM2, DLGAP5, CDK1, CDC25C, CDC20, CDCA5, SKA3, CDC25A, UBE2C, CCNB1, DTL, SKA1, STIL, CCNE1, CCNE2, DDR2, EZH2, RRM1, FBXO5, DYRK3, SASS6, CDC7, ATAD5, RAD51C
GO:0031570	DNA integrity checkpoint signaling	25/527	140/18986	0.178571428571429	6.43331526158851	10.9024939178995	1.05660810029389e-13	4.39106668657019e-12	3.89535324123035e-12	983/51512/5347/90381/8318/51514/144455/63967/5888/81620/146956/1111/4582/29980/672/1763/54962/79968/25896/83990/1017/8914/51065/641/580	25	CDK1, GTSE1, PLK1, TICRR, CDC45, DTL, E2F7, CLSPN, RAD51, CDT1, EME1, CHEK1, MUC1, DONSON, BRCA1, DNA2, TIPIN, WDR76, INTS7, BRIP1, CDK2, TIMELESS, RPS27L, BLM, BARD1
GO:0007080	mitotic metaphase chromosome alignment	17/527	63/18986	0.26984126984127	9.72145417306707	11.7157664779783	8.30671167151765e-13	3.41243534643725e-11	3.02720091404854e-11	983/9928/113130/11004/221150/9212/3833/7272/83540/891/220134/1062/10403/55143/81620/81930/54908	17	CDK1, KIF14, CDCA5, KIF2C, SKA3, AURKB, KIFC1, TTK, NUF2, CCNB1, SKA1, CENPE, NDC80, CDCA8, CDT1, KIF18A, SPDL1
GO:1901992	positive regulation of mitotic cell cycle phase transition	21/527	105/18986	0.2	7.20531309297913	10.773389854193	1.01111079806383e-12	4.10648862759104e-11	3.64290158345484e-11	6241/9787/983/995/991/113130/221150/993/11065/891/51514/220134/6491/898/9134/4921/6240/26271/163786/8317/5889	21	RRM2, DLGAP5, CDK1, CDC25C, CDC20, CDCA5, SKA3, CDC25A, UBE2C, CCNB1, DTL, SKA1, STIL, CCNE1, CCNE2, DDR2, RRM1, FBXO5, SASS6, CDC7, RAD51C
GO:0030174	regulation of DNA-templated DNA replication initiation	10/527	16/18986	0.625	22.5166034155598	14.5481096111116	1.72064265037194e-12	6.86130656395052e-11	6.08672440450593e-11	90381/81620/51053/4173/4171/4175/4176/1017/4174/4172	10	TICRR, CDT1, GMNN, MCM4, MCM2, MCM6, MCM7, CDK2, MCM5, MCM3
GO:1901976	regulation of cell cycle checkpoint	15/527	48/18986	0.3125	11.2583017077799	12.0236286338552	1.7278052343468e-12	6.86130656395052e-11	6.08672440450593e-11	221150/11130/9212/891/220134/57082/10403/55143/5888/672/4085/79968/348654/7517/580	15	SKA3, ZWINT, AURKB, CCNB1, SKA1, KNL1, NDC80, CDCA8, RAD51, BRCA1, MAD2L1, WDR76, GEN1, XRCC3, BARD1
GO:0051383	kinetochore organization	11/527	21/18986	0.523809523809524	18.8710581006596	13.844906082762	1.86482446865459e-12	7.32404686919947e-11	6.49722533208518e-11	9787/1058/83540/1062/1063/10403/387103/10051/9735/10592/64946	11	DLGAP5, CENPA, NUF2, CENPE, CENPF, NDC80, CENPW, SMC4, KNTC1, SMC2, CENPH
GO:0045931	positive regulation of mitotic cell cycle	23/527	136/18986	0.169117647058824	6.09272798303382	10.0709578949646	3.37293978097083e-12	1.31031378012932e-10	1.1623906888197e-10	6241/9787/983/995/991/113130/221150/993/11065/891/51514/220134/6491/6790/898/9134/4921/6240/26271/163786/440/8317/5889	23	RRM2, DLGAP5, CDK1, CDC25C, CDC20, CDCA5, SKA3, CDC25A, UBE2C, CCNB1, DTL, SKA1, STIL, AURKA, CCNE1, CCNE2, DDR2, RRM1, FBXO5, SASS6, ASNS, CDC7, RAD51C
GO:0051988	regulation of attachment of spindle microtubules to kinetochore	11/527	23/18986	0.478260869565217	17.2300965266892	13.1594585867497	6.79703348234195e-12	2.61210727590216e-10	2.31722295968466e-10	983/9212/4751/10615/891/55143/29127/1894/90417/9735/55055	11	CDK1, AURKB, NEK2, SPAG5, CCNB1, CDCA8, RACGAP1, ECT2, KNSTRN, KNTC1, ZWILCH
GO:0034508	centromere complex assembly	12/527	30/18986	0.4	14.4106261859583	12.4206080649575	1.0140431380607e-11	3.85552146322226e-10	3.42026644102891e-10	9787/1058/1062/1063/11339/387103/2491/55839/9735/401541/64946/4678	12	DLGAP5, CENPA, CENPE, CENPF, OIP5, CENPW, CENPI, CENPN, KNTC1, CENPP, CENPH, NASP
GO:0090231	regulation of spindle checkpoint	11/527	25/18986	0.44	15.8516888045541	12.5551454781612	2.13064079295501e-11	8.01569494107494e-10	7.11079231953516e-10	221150/11130/9212/891/220134/57082/10403/55143/4085/348654/7517	11	SKA3, ZWINT, AURKB, CCNB1, SKA1, KNL1, NDC80, CDCA8, MAD2L1, GEN1, XRCC3
GO:1905820	positive regulation of chromosome separation	12/527	32/18986	0.375	13.5099620493359	11.967048927667	2.51646022865886e-11	9.36857172627789e-10	8.31094101833388e-10	9787/991/64151/221150/9212/11065/220134/23397/55143/10051/54892/10592	12	DLGAP5, CDC20, NCAPG, SKA3, AURKB, UBE2C, SKA1, NCAPH, CDCA8, SMC4, NCAPG2, SMC2
GO:0035825	homologous recombination	16/527	68/18986	0.235294117647059	8.47683893291662	10.4361759935603	3.84448450424311e-11	1.41651418743968e-09	1.25660198879872e-09	9319/7153/8438/5888/11144/29128/146956/84057/10635/672/83990/378708/5932/29893/580/5889	16	TRIP13, TOP2A, RAD54L, RAD51, DMC1, UHRF1, EME1, MND1, RAD51AP1, BRCA1, BRIP1, CENPS, RBBP8, PSMC3IP, BARD1, RAD51C
GO:0044771	meiotic cell cycle phase transition	9/527	15/18986	0.6	21.6159392789374	13.4961584175104	3.94469899773876e-11	1.43860757325697e-09	1.2762012224693e-09	995/991/9133/11130/993/7272/9088/57082/10403	9	CDC25C, CDC20, CCNB2, ZWINT, CDC25A, TTK, PKMYT1, KNL1, NDC80
GO:0000077	DNA damage checkpoint signaling	21/527	131/18986	0.16030534351145	5.77525095238785	9.26669998642395	8.45738725140903e-11	3.05320222591272e-09	2.70852210539543e-09	983/51512/5347/90381/51514/144455/63967/5888/146956/1111/4582/29980/672/54962/79968/25896/83990/1017/51065/641/580	21	CDK1, GTSE1, PLK1, TICRR, DTL, E2F7, CLSPN, RAD51, EME1, CHEK1, MUC1, DONSON, BRCA1, TIPIN, WDR76, INTS7, BRIP1, CDK2, RPS27L, BLM, BARD1
GO:0051656	establishment of organelle localization	42/527	488/18986	0.0860655737704918	3.10064702771643	7.9434127713245	8.82870725622781e-11	3.15537997337582e-09	2.79916486902717e-09	6382/7345/983/1058/9928/113130/11004/5347/221150/11130/9212/3833/7272/83540/4751/10615/891/220134/1062/1063/57082/10403/51203/55143/147841/81620/81930/57405/29127/4085/10497/151648/1894/90417/9735/54908/79980/51566/22820/55055/51128/54732	42	SDC1, UCHL1, CDK1, CENPA, KIF14, CDCA5, KIF2C, PLK1, SKA3, ZWINT, AURKB, KIFC1, TTK, NUF2, NEK2, SPAG5, CCNB1, SKA1, CENPE, CENPF, KNL1, NDC80, NUSAP1, CDCA8, SPC24, CDT1, KIF18A, SPC25, RACGAP1, MAD2L1, UNC13B, SGO1, ECT2, KNSTRN, KNTC1, SPDL1, DSN1, ARMCX3, COPG1, ZWILCH, SAR1B, TMED9
GO:0042770	signal transduction in response to DNA damage	25/527	194/18986	0.128865979381443	4.64259864238346	8.61652610113276	1.77394276236471e-10	6.2772984482094e-09	5.56864575324911e-09	983/51512/2305/5347/90381/51514/144455/63967/5888/146956/1111/4582/29980/672/1029/54962/79968/25896/83990/8444/1017/51065/641/79915/580	25	CDK1, GTSE1, FOXM1, PLK1, TICRR, DTL, E2F7, CLSPN, RAD51, EME1, CHEK1, MUC1, DONSON, BRCA1, CDKN2A, TIPIN, WDR76, INTS7, BRIP1, DYRK3, CDK2, RPS27L, BLM, ATAD5, BARD1
GO:0051984	positive regulation of chromosome segregation	11/527	30/18986	0.366666666666667	13.2097406704617	11.3083760101647	2.30219901583408e-10	8.06672478685393e-09	7.15606133714371e-09	983/64151/221150/9212/891/220134/23397/55143/10051/54892/10592	11	CDK1, NCAPG, SKA3, AURKB, CCNB1, SKA1, NCAPH, CDCA8, SMC4, NCAPG2, SMC2
GO:0090266	regulation of mitotic cell cycle spindle assembly checkpoint	10/527	24/18986	0.416666666666667	15.0110689437065	11.6048984180401	3.44908633523542e-10	1.18441913267271e-08	1.05070845804795e-08	221150/9212/891/220134/57082/10403/55143/4085/348654/7517	10	SKA3, AURKB, CCNB1, SKA1, KNL1, NDC80, CDCA8, MAD2L1, GEN1, XRCC3
GO:1903504	regulation of mitotic spindle checkpoint	10/527	24/18986	0.416666666666667	15.0110689437065	11.6048984180401	3.44908633523542e-10	1.18441913267271e-08	1.05070845804795e-08	221150/9212/891/220134/57082/10403/55143/4085/348654/7517	10	SKA3, AURKB, CCNB1, SKA1, KNL1, NDC80, CDCA8, MAD2L1, GEN1, XRCC3
GO:1902751	positive regulation of cell cycle G2/M phase transition	11/527	31/18986	0.354838709677419	12.7836200036726	11.0944098351394	3.47968687550740e-10	1.18441913267271e-08	1.05070845804795e-08	983/995/993/891/51514/6240/26271/8444/8317/79915/5889	11	CDK1, CDC25C, CDC25A, CCNB1, DTL, RRM1, FBXO5, DYRK3, CDC7, ATAD5, RAD51C
GO:0007098	centrosome cycle	21/527	143/18986	0.146853146853147	5.29061450883083	8.70199872083228	4.54298495428207e-10	1.53175737986831e-08	1.35883522167801e-08	983/5347/4751/9768/6491/3832/10403/6790/56992/1111/284403/7516/10733/899/672/151648/348654/163786/1017/6566/7517	21	CDK1, PLK1, NEK2, PCLAF, STIL, KIF11, NDC80, AURKA, KIF15, CHEK1, WDR62, XRCC2, PLK4, CCNF, BRCA1, SGO1, GEN1, SASS6, CDK2, SLC16A1, XRCC3
GO:0051315	attachment of mitotic spindle microtubules to kinetochore	10/527	26/18986	0.384615384615385	13.8563713326522	11.083895910854	8.88537958218952e-10	2.96788286231265e-08	2.63283455991685e-08	983/11004/221150/9212/83540/220134/1062/10403/55143/81620	10	CDK1, KIF2C, SKA3, AURKB, NUF2, SKA1, CENPE, NDC80, CDCA8, CDT1
GO:0031055	chromatin remodeling at centromere	7/527	10/18986	0.7	25.2185958254269	12.9435422926809	1.36244674349021e-09	4.46732537727889e-08	3.96300298541043e-08	1058/11339/387103/2491/55839/401541/4678	7	CENPA, OIP5, CENPW, CENPI, CENPN, CENPP, NASP
GO:0034080	CENP-A containing chromatin assembly	7/527	10/18986	0.7	25.2185958254269	12.9435422926809	1.36244674349021e-09	4.46732537727889e-08	3.96300298541043e-08	1058/11339/387103/2491/55839/401541/4678	7	CENPA, OIP5, CENPW, CENPI, CENPN, CENPP, NASP
GO:0006271	DNA strand elongation involved in DNA replication	8/527	15/18986	0.533333333333333	19.2141682479443	11.9238467280796	1.81246070213464e-09	5.88884959039019e-08	5.22404941132013e-08	9837/4173/1763/5111/5984/5983/4176/4172	8	GINS1, MCM4, DNA2, PCNA, RFC4, RFC3, MCM7, MCM3
GO:0044773	mitotic DNA damage checkpoint signaling	16/527	87/18986	0.183908045977011	6.62557525791184	8.88615074205027	1.90514130153564e-09	6.13421172224178e-08	5.44171228091545e-08	983/51512/5347/90381/51514/144455/63967/146956/1111/4582/29980/672/54962/1017/51065/641	16	CDK1, GTSE1, PLK1, TICRR, DTL, E2F7, CLSPN, EME1, CHEK1, MUC1, DONSON, BRCA1, TIPIN, CDK2, RPS27L, BLM
GO:0090307	mitotic spindle assembly	15/527	76/18986	0.197368421052632	7.11050634175572	9.01871689599223	2.19499340398881e-09	7.00438073737143e-08	6.21364674136681e-08	24137/991/5347/22974/9212/3833/4751/4605/3832/9493/55143/56992/29128/29127/9055	15	KIF4A, CDC20, PLK1, TPX2, AURKB, KIFC1, NEK2, MYBL2, KIF11, KIF23, CDCA8, KIF15, UHRF1, RACGAP1, PRC1
GO:0031023	microtubule organizing center organization	21/527	156/18986	0.134615384615385	4.84972996642826	8.15781646381248	2.31243727531455e-09	7.31385028493292e-08	6.4881798539799e-08	983/5347/4751/9768/6491/3832/10403/6790/56992/1111/284403/7516/10733/899/672/151648/348654/163786/1017/6566/7517	21	CDK1, PLK1, NEK2, PCLAF, STIL, KIF11, NDC80, AURKA, KIF15, CHEK1, WDR62, XRCC2, PLK4, CCNF, BRCA1, SGO1, GEN1, SASS6, CDK2, SLC16A1, XRCC3
GO:0044774	mitotic DNA integrity checkpoint signaling	16/527	91/18986	0.175824175824176	6.33434118064099	8.61855705244105	3.78173110532301e-09	1.18560587459863e-07	1.05176122707598e-07	983/51512/5347/90381/51514/144455/63967/146956/1111/4582/29980/672/54962/1017/51065/641	16	CDK1, GTSE1, PLK1, TICRR, DTL, E2F7, CLSPN, EME1, CHEK1, MUC1, DONSON, BRCA1, TIPIN, CDK2, RPS27L, BLM
GO:0000281	mitotic cytokinesis	16/527	94/18986	0.170212765957447	6.13218135572692	8.42817367699438	6.17112164426497e-09	1.91787728318287e-07	1.70136552792001e-07	24137/1058/55165/54443/5347/10112/9212/9493/51203/55143/11113/128239/29127/3925/1894/9585	16	KIF4A, CENPA, CEP55, ANLN, PLK1, KIF20A, AURKB, KIF23, NUSAP1, CDCA8, CIT, IQGAP3, RACGAP1, STMN1, ECT2, KIF20B
GO:0007062	sister chromatid cohesion	13/527	59/18986	0.220338983050847	7.93805679734989	9.01839989641443	6.31136823526193e-09	1.94455431662294e-07	1.72503095504618e-07	699/701/157570/991/113130/5347/79075/83903/2237/151246/151648/1663/5889	13	BUB1, BUB1B, ESCO2, CDC20, CDCA5, PLK1, DSCC1, HASPIN, FEN1, SGO2, SGO1, DDX11, RAD51C
GO:1902969	mitotic DNA replication	8/527	17/18986	0.470588235294118	16.9536778658332	11.119098678141	6.51888485069758e-09	1.99132431251224e-07	1.76652102296906e-07	8318/9837/5888/4173/4171/4175/64785/4172	8	CDC45, GINS1, RAD51, MCM4, MCM2, MCM6, GINS3, MCM3
GO:0007143	female meiotic nuclear division	11/527	41/18986	0.268292682926829	9.6656639052159	9.38540435112678	1.00961632971138e-08	3.05793962914276e-07	2.71272469678025e-07	9133/9319/7153/5347/221150/7272/220134/23397/10403/6790/26271	11	CCNB2, TRIP13, TOP2A, PLK1, SKA3, TTK, SKA1, NCAPH, NDC80, AURKA, FBXO5
GO:0065004	protein-DNA complex assembly	25/527	242/18986	0.103305785123967	3.72175263067104	7.199987127687	1.80158560280382e-08	5.39582057407671e-07	4.78667910615235e-07	9787/1058/8318/1062/1063/5888/11339/81620/11144/51053/387103/2491/4171/55839/29028/9735/10036/8208/5706/55723/401541/64946/8520/4678/5889	25	DLGAP5, CENPA, CDC45, CENPE, CENPF, RAD51, OIP5, CDT1, DMC1, GMNN, CENPW, CENPI, MCM2, CENPN, ATAD2, KNTC1, CHAF1A, CHAF1B, PSMC6, ASF1B, CENPP, CENPH, HAT1, NASP, RAD51C
GO:0090232	positive regulation of spindle checkpoint	7/527	13/18986	0.538461538461538	19.398919865713	11.212501757611	1.81169129515726e-08	5.39582057407671e-07	4.78667910615235e-07	9212/57082/10403/55143/4085/348654/7517	7	AURKB, KNL1, NDC80, CDCA8, MAD2L1, GEN1, XRCC3
GO:0000076	DNA replication checkpoint signaling	8/527	20/18986	0.4	14.4106261859583	10.1387100960218	3.13819747966463e-08	9.26935354737306e-07	8.22292371357101e-07	90381/8318/63967/81620/29980/1763/54962/8914	8	TICRR, CDC45, CLSPN, CDT1, DONSON, DNA2, TIPIN, TIMELESS
GO:0051231	spindle elongation	7/527	14/18986	0.5	18.0132827324478	10.7597480645285	3.53669725141612e-08	1.03607835873452e-06	9.19114074311074e-07	24137/9212/3832/9493/55143/29127/9055	7	KIF4A, AURKB, KIF11, KIF23, CDCA8, RACGAP1, PRC1
GO:0010971	positive regulation of G2/M transition of mitotic cell cycle	9/527	28/18986	0.321428571428571	11.5799674708593	9.46615501491242	3.94298732216296e-08	1.14571029995207e-06	1.0163695177026e-06	983/995/993/891/51514/6240/26271/8317/5889	9	CDK1, CDC25C, CDC25A, CCNB1, DTL, RRM1, FBXO5, CDC7, RAD51C
GO:0000082	G1/S transition of mitotic cell cycle	25/527	256/18986	0.09765625	3.51821928368121	6.85411146235428	5.50758279572145e-08	1.58742749289584e-06	1.40822066050195e-06	6241/983/9928/890/9133/51512/993/891/6491/144455/898/128239/4582/9134/899/4921/2146/6240/1029/163786/5932/1017/1031/51065/8317	25	RRM2, CDK1, KIF14, CCNA2, CCNB2, GTSE1, CDC25A, CCNB1, STIL, E2F7, CCNE1, IQGAP3, MUC1, CCNE2, CCNF, DDR2, EZH2, RRM1, CDKN2A, SASS6, RBBP8, CDK2, CDKN2C, RPS27L, CDC7
GO:0051445	regulation of meiotic cell cycle	13/527	70/18986	0.185714285714286	6.69064787205205	8.05939801060937	5.60031245045726e-08	1.60124133583474e-06	1.42047504006546e-06	995/259266/991/9319/11130/993/7272/9088/57082/10635/286151/26271/143471	13	CDC25C, ASPM, CDC20, TRIP13, ZWINT, CDC25A, TTK, PKMYT1, KNL1, RAD51AP1, FBXO43, FBXO5, PSMA8
GO:0034501	protein localization to kinetochore	7/527	15/18986	0.466666666666667	16.8123972169513	10.3515350386487	6.47271703496843e-08	1.80730395960759e-06	1.6032749760958e-06	983/9212/7272/57082/9735/54908/55055	7	CDK1, AURKB, TTK, KNL1, KNTC1, SPDL1, ZWILCH
GO:0090306	meiotic spindle assembly	7/527	15/18986	0.466666666666667	16.8123972169513	10.3515350386487	6.47271703496843e-08	1.80730395960759e-06	1.6032749760958e-06	259266/9133/221150/220134/10403/6790/26271	7	ASPM, CCNB2, SKA3, SKA1, NDC80, AURKA, FBXO5
GO:1903083	protein localization to condensed chromosome	7/527	15/18986	0.466666666666667	16.8123972169513	10.3515350386487	6.47271703496843e-08	1.80730395960759e-06	1.6032749760958e-06	983/9212/7272/57082/9735/54908/55055	7	CDK1, AURKB, TTK, KNL1, KNTC1, SPDL1, ZWILCH
GO:0010972	negative regulation of G2/M transition of mitotic cell cycle	13/527	71/18986	0.183098591549296	6.59641339498089	7.98256222106251	6.68404067398754e-08	1.85184196657608e-06	1.6427850273399e-06	983/5347/90381/9212/9088/51514/63967/1111/29980/672/5932/641/580	13	CDK1, PLK1, TICRR, AURKB, PKMYT1, DTL, CLSPN, CHEK1, DONSON, BRCA1, RBBP8, BLM, BARD1
GO:0034502	protein localization to chromosome	17/527	126/18986	0.134920634920635	4.86072708653354	7.34666191183256	7.53145759991053e-08	2.06513781188811e-06	1.83200161676641e-06	701/983/157570/1058/5347/9212/7272/57082/83903/2146/9735/54908/55055/26354/7443/84515/4796	17	BUB1B, CDK1, ESCO2, CENPA, PLK1, AURKB, TTK, KNL1, HASPIN, EZH2, KNTC1, SPDL1, ZWILCH, GNL3, VRK1, MCM8, TONSL
GO:0000212	meiotic spindle organization	8/527	22/18986	0.363636363636364	13.100569259962	9.59530297536855	7.5848869241606e-08	2.06513781188811e-06	1.83200161676641e-06	259266/9133/221150/220134/10403/6790/7283/26271	8	ASPM, CCNB2, SKA3, SKA1, NDC80, AURKA, TUBG1, FBXO5
GO:0007131	reciprocal meiotic recombination	12/527	60/18986	0.2	7.20531309297913	8.1342296549408	7.68503998268378e-08	2.06513781188811e-06	1.83200161676641e-06	9319/7153/8438/5888/11144/146956/84057/10635/83990/378708/29893/5889	12	TRIP13, TOP2A, RAD54L, RAD51, DMC1, EME1, MND1, RAD51AP1, BRIP1, CENPS, PSMC3IP, RAD51C
GO:0140527	reciprocal homologous recombination	12/527	60/18986	0.2	7.20531309297913	8.1342296549408	7.68503998268378e-08	2.06513781188811e-06	1.83200161676641e-06	9319/7153/8438/5888/11144/146956/84057/10635/83990/378708/29893/5889	12	TRIP13, TOP2A, RAD54L, RAD51, DMC1, EME1, MND1, RAD51AP1, BRIP1, CENPS, PSMC3IP, RAD51C
GO:0071824	protein-DNA complex organization	25/527	262/18986	0.0954198473282443	3.43764937642134	6.71319235208907	8.66427642913585e-08	2.31090477296504e-06	2.05002361386938e-06	9787/1058/8318/1062/1063/5888/11339/81620/11144/51053/387103/2491/4171/55839/29028/9735/10036/8208/5706/55723/401541/64946/8520/4678/5889	25	DLGAP5, CENPA, CDC45, CENPE, CENPF, RAD51, OIP5, CDT1, DMC1, GMNN, CENPW, CENPI, MCM2, CENPN, ATAD2, KNTC1, CHAF1A, CHAF1B, PSMC6, ASF1B, CENPP, CENPH, HAT1, NASP, RAD51C
GO:0000910	cytokinesis	21/527	192/18986	0.109375	3.94040559772296	6.91918220851735	9.43070617811047e-08	2.47915385098617e-06	2.1992788263689e-06	79733/24137/1058/55165/9928/54443/5347/10112/9212/144455/9493/6790/51203/55143/11113/128239/29127/9055/3925/1894/9585	21	E2F8, KIF4A, CENPA, CEP55, KIF14, ANLN, PLK1, KIF20A, AURKB, E2F7, KIF23, AURKA, NUSAP1, CDCA8, CIT, IQGAP3, RACGAP1, PRC1, STMN1, ECT2, KIF20B
GO:1902750	negative regulation of cell cycle G2/M phase transition	13/527	73/18986	0.178082191780822	6.41568974032388	7.83324153939621	9.43382551018799e-08	2.47915385098617e-06	2.1992788263689e-06	983/5347/90381/9212/9088/51514/63967/1111/29980/672/5932/641/580	13	CDK1, PLK1, TICRR, AURKB, PKMYT1, DTL, CLSPN, CHEK1, DONSON, BRCA1, RBBP8, BLM, BARD1
GO:0071459	protein localization to chromosome, centromeric region	10/527	41/18986	0.24390243902439	8.78696718655991	8.43372608425667	1.28931679287493e-07	3.36351694725183e-06	2.98380497897756e-06	701/983/1058/9212/7272/57082/83903/9735/54908/55055	10	BUB1B, CDK1, CENPA, AURKB, TTK, KNL1, HASPIN, KNTC1, SPDL1, ZWILCH
GO:0036297	interstrand cross-link repair	10/527	42/18986	0.238095238095238	8.57775368211801	8.30683932815139	1.65054351639544e-07	4.2746684982589e-06	3.79209540151262e-06	5888/10635/55247/55215/378708/55120/2189/7517/353497/84515	10	RAD51, RAD51AP1, NEIL3, FANCI, CENPS, FANCL, FANCG, XRCC3, POLN, MCM8
GO:0051256	mitotic spindle midzone assembly	6/527	11/18986	0.545454545454545	19.6508538899431	10.4546787783141	1.82469037650602e-07	4.69168590333275e-06	4.16203514883464e-06	24137/9212/9493/55143/29127/9055	6	KIF4A, AURKB, KIF23, CDCA8, RACGAP1, PRC1
GO:0051382	kinetochore assembly	7/527	17/18986	0.411764705882353	14.8344681326041	9.64209116040017	1.8638001405956e-07	4.75801550177762e-06	4.22087670937891e-06	9787/1058/1062/1063/387103/9735/64946	7	DLGAP5, CENPA, CENPE, CENPF, CENPW, KNTC1, CENPH
GO:0045740	positive regulation of DNA replication	10/527	43/18986	0.232558139534884	8.37827103834782	8.18410092613042	2.09773978712819e-07	5.31724964481995e-06	4.71697815515498e-06	79733/983/993/144455/81620/1763/5111/1017/8317/79915	10	E2F8, CDK1, CDC25A, E2F7, CDT1, DNA2, PCNA, CDK2, CDC7, ATAD5
GO:0051054	positive regulation of DNA metabolic process	26/527	295/18986	0.088135593220339	3.17522271893995	6.36216595347115	2.32071703603792e-07	5.80811488997388e-06	5.1524289602101e-06	79733/983/890/2305/993/9212/4751/144455/79075/5888/81620/10635/672/1763/5111/5984/5983/26354/1017/8914/2271/8317/5985/1663/79915/5558	26	E2F8, CDK1, CCNA2, FOXM1, CDC25A, AURKB, NEK2, E2F7, DSCC1, RAD51, CDT1, RAD51AP1, BRCA1, DNA2, PCNA, RFC4, RFC3, GNL3, CDK2, TIMELESS, FH, CDC7, RFC5, DDX11, ATAD5, PRIM2
GO:0070192	chromosome organization involved in meiotic cell cycle	12/527	66/18986	0.181818181818182	6.55028462998102	7.63190894764044	2.32389599682783e-07	5.80811488997388e-06	5.1524289602101e-06	9319/23397/5888/11144/84057/898/9134/10051/10592/83990/55706/29893	12	TRIP13, NCAPH, RAD51, DMC1, MND1, CCNE1, CCNE2, SMC4, SMC2, BRIP1, NDC1, PSMC3IP
GO:0044818	mitotic G2/M transition checkpoint	11/527	55/18986	0.2	7.20531309297913	7.78690344160312	2.69024919571134e-07	6.67704904546691e-06	5.92326796599603e-06	983/5347/90381/51514/63967/1111/29980/672/5932/641/580	11	CDK1, PLK1, TICRR, DTL, CLSPN, CHEK1, DONSON, BRCA1, RBBP8, BLM, BARD1
GO:0061640	cytoskeleton-dependent cytokinesis	16/527	123/18986	0.130081300813008	4.68638249949862	6.93033283485403	3.03361545005351e-07	7.47733904723534e-06	6.63321214922771e-06	24137/1058/55165/54443/5347/10112/9212/9493/51203/55143/11113/128239/29127/3925/1894/9585	16	KIF4A, CENPA, CEP55, ANLN, PLK1, KIF20A, AURKB, KIF23, NUSAP1, CDCA8, CIT, IQGAP3, RACGAP1, STMN1, ECT2, KIF20B
GO:0045143	homologous chromosome segregation	12/527	68/18986	0.176470588235294	6.35762919968746	7.47818185436889	3.26854990052476e-07	8.00123105785993e-06	7.09796128361974e-06	9319/5347/11130/57082/9232/11144/84057/898/9134/83990/55706/29893	12	TRIP13, PLK1, ZWINT, KNL1, PTTG1, DMC1, MND1, CCNE1, CCNE2, BRIP1, NDC1, PSMC3IP
GO:0032465	regulation of cytokinesis	14/527	95/18986	0.147368421052632	5.30917806851093	7.11435107860567	3.53016797513426e-07	8.43490989431636e-06	7.48268153084584e-06	79733/9928/5347/10112/9212/144455/9493/6790/55143/11113/29127/9055/1894/9585	14	E2F8, KIF14, PLK1, KIF20A, AURKB, E2F7, KIF23, AURKA, CDCA8, CIT, RACGAP1, PRC1, ECT2, KIF20B
GO:0000022	mitotic spindle elongation	6/527	12/18986	0.5	18.0132827324478	9.96106600009052	3.56371402921592e-07	8.43490989431636e-06	7.48268153084584e-06	24137/9212/9493/55143/29127/9055	6	KIF4A, AURKB, KIF23, CDCA8, RACGAP1, PRC1
GO:0007056	spindle assembly involved in female meiosis	6/527	12/18986	0.5	18.0132827324478	9.96106600009052	3.56371402921592e-07	8.43490989431636e-06	7.48268153084584e-06	9133/221150/220134/10403/6790/26271	6	CCNB2, SKA3, SKA1, NDC80, AURKA, FBXO5
GO:0090267	positive regulation of mitotic cell cycle spindle assembly checkpoint	6/527	12/18986	0.5	18.0132827324478	9.96106600009052	3.56371402921592e-07	8.43490989431636e-06	7.48268153084584e-06	9212/10403/55143/4085/348654/7517	6	AURKB, NDC80, CDCA8, MAD2L1, GEN1, XRCC3
GO:1901993	regulation of meiotic cell cycle phase transition	6/527	12/18986	0.5	18.0132827324478	9.96106600009052	3.56371402921592e-07	8.43490989431636e-06	7.48268153084584e-06	995/11130/993/7272/9088/57082	6	CDC25C, ZWINT, CDC25A, TTK, PKMYT1, KNL1
GO:0007076	mitotic chromosome condensation	7/527	19/18986	0.368421052631579	13.2729451712773	9.04342197350765	4.60100981090803e-07	1.07477183426048e-05	9.53439391156174e-06	64151/113130/5347/23397/51203/10051/10592	7	NCAPG, CDCA5, PLK1, NCAPH, NUSAP1, SMC4, SMC2
GO:1901978	positive regulation of cell cycle checkpoint	7/527	19/18986	0.368421052631579	13.2729451712773	9.04342197350765	4.60100981090803e-07	1.07477183426048e-05	9.53439391156174e-06	9212/57082/10403/55143/4085/348654/7517	7	AURKB, KNL1, NDC80, CDCA8, MAD2L1, GEN1, XRCC3
GO:0044843	cell cycle G1/S phase transition	25/527	287/18986	0.0871080139372822	3.13820256662854	6.16718714660081	4.93586395629653e-07	1.14550505063661e-05	1.01618743925941e-05	6241/983/9928/890/9133/51512/993/891/6491/144455/898/128239/4582/9134/899/4921/2146/6240/1029/163786/5932/1017/1031/51065/8317	25	RRM2, CDK1, KIF14, CCNA2, CCNB2, GTSE1, CDC25A, CCNB1, STIL, E2F7, CCNE1, IQGAP3, MUC1, CCNE2, CCNF, DDR2, EZH2, RRM1, CDKN2A, SASS6, RBBP8, CDK2, CDKN2C, RPS27L, CDC7
GO:0030261	chromosome condensation	10/527	47/18986	0.212765957446809	7.66522669465865	7.73022002514675	5.12770373133322e-07	1.18234923456677e-05	1.04887223353315e-05	983/64151/113130/7153/5347/23397/51203/10051/54892/10592	10	CDK1, NCAPG, CDCA5, TOP2A, PLK1, NCAPH, NUSAP1, SMC4, NCAPG2, SMC2
GO:0007095	mitotic G2 DNA damage checkpoint signaling	9/527	37/18986	0.243243243243243	8.76321862659624	7.98649188019802	5.68392082213106e-07	1.30220083450618e-05	1.15519362457886e-05	983/5347/90381/51514/63967/1111/29980/672/641	9	CDK1, PLK1, TICRR, DTL, CLSPN, CHEK1, DONSON, BRCA1, BLM
GO:0051447	negative regulation of meiotic cell cycle	7/527	20/18986	0.35	12.6092979127135	8.77686875491285	6.90949676787658e-07	1.57290072919687e-05	1.39533384276529e-05	9319/11130/7272/9088/57082/286151/26271	7	TRIP13, ZWINT, TTK, PKMYT1, KNL1, FBXO43, FBXO5
GO:2001252	positive regulation of chromosome organization	15/527	116/18986	0.129310344827586	4.65860760321926	6.67829194516769	7.67320536472298e-07	1.7356984793367e-05	1.53975313514628e-05	699/983/64151/221150/9212/4751/220134/23397/2237/10051/54892/10592/26354/1017/1663	15	BUB1, CDK1, NCAPG, SKA3, AURKB, NEK2, SKA1, NCAPH, FEN1, SMC4, NCAPG2, SMC2, GNL3, CDK2, DDX11
GO:0006487	protein N-linked glycosylation	12/527	74/18986	0.162162162162162	5.84214575106416	7.05166238895096	8.46784682175653e-07	1.90340154345647e-05	1.68852397399078e-05	91319/3703/55757/9761/746/5238/6185/4247/29880/199857/2673/58505	12	DERL3, STT3A, UGGT2, MLEC, TMEM258, PGM3, RPN2, MGAT2, ALG5, ALG14, GFPT1, OSTC
GO:1901970	positive regulation of mitotic sister chromatid separation	7/527	21/18986	0.333333333333333	12.0088551549652	8.52868167294459	1.01169168435188e-06	2.25986629992102e-05	2.00474694293939e-05	9787/991/221150/9212/11065/220134/55143	7	DLGAP5, CDC20, SKA3, AURKB, UBE2C, SKA1, CDCA8
GO:0051255	spindle midzone assembly	6/527	14/18986	0.428571428571429	15.4399566278124	9.13229373903586	1.10450646068219e-06	2.45186713694295e-05	2.17507254630582e-05	24137/9212/9493/55143/29127/9055	6	KIF4A, AURKB, KIF23, CDCA8, RACGAP1, PRC1
GO:0032200	telomere organization	19/527	193/18986	0.0984455958549223	3.54665670379802	6.00838185503902	1.92784614137002e-06	4.25316179583732e-05	3.77301661975732e-05	9156/9212/4751/5888/898/9401/9134/2237/2146/1763/5111/80119/26354/1017/6119/641/8520/7517/5889	19	EXO1, AURKB, NEK2, RAD51, CCNE1, RECQL4, CCNE2, FEN1, EZH2, DNA2, PCNA, PIF1, GNL3, CDK2, RPA3, BLM, HAT1, XRCC3, RAD51C
GO:0000723	telomere maintenance	17/527	162/18986	0.104938271604938	3.78056551174831	6.00538984696965	2.79030522142315e-06	6.11812936280143e-05	5.42744548074041e-05	9156/9212/4751/5888/898/9401/9134/2237/1763/5111/80119/26354/1017/6119/641/7517/5889	17	EXO1, AURKB, NEK2, RAD51, CCNE1, RECQL4, CCNE2, FEN1, DNA2, PCNA, PIF1, GNL3, CDK2, RPA3, BLM, XRCC3, RAD51C
GO:2000104	negative regulation of DNA-templated DNA replication	5/527	10/18986	0.5	18.0132827324478	9.09268836938832	3.63053317664436e-06	7.91190583739447e-05	7.01872010786445e-05	81620/51053/26271/54962/8914	5	CDT1, GMNN, FBXO5, TIPIN, TIMELESS
GO:2000241	regulation of reproductive process	19/527	207/18986	0.0917874396135266	3.30678620209187	5.63848994415361	5.43144100353922e-06	0.000117648303919086	0.000104366828087146	995/259266/991/9319/11130/993/7272/9088/57082/6790/3479/10549/10635/286151/26271/55840/143471/55726/100	19	CDC25C, ASPM, CDC20, TRIP13, ZWINT, CDC25A, TTK, PKMYT1, KNL1, AURKA, IGF1, PRDX4, RAD51AP1, FBXO43, FBXO5, EAF2, PSMA8, INTS13, ADA
GO:0051302	regulation of cell division	18/527	190/18986	0.0947368421052632	3.41304304404274	5.64827293802904	6.15516538779556e-06	0.00013252145238543	0.000117560926747243	79733/259266/9928/5347/10112/9212/144455/9493/6790/55143/11113/29127/9055/64762/1894/346389/9585/641	18	E2F8, ASPM, KIF14, PLK1, KIF20A, AURKB, E2F7, KIF23, AURKA, CDCA8, CIT, RACGAP1, PRC1, GAREM1, ECT2, MACC1, KIF20B, BLM
GO:0022616	DNA strand elongation	8/527	37/18986	0.216216216216216	7.78952766808554	6.98479718267571	6.34486976265781e-06	0.000134979550784161	0.000119741527099783	9837/4173/1763/5111/5984/5983/4176/4172	8	GINS1, MCM4, DNA2, PCNA, RFC4, RFC3, MCM7, MCM3
GO:0040020	regulation of meiotic nuclear division	8/527	37/18986	0.216216216216216	7.78952766808554	6.98479718267571	6.34486976265781e-06	0.000134979550784161	0.000119741527099783	991/9319/11130/57082/10635/286151/26271/143471	8	CDC20, TRIP13, ZWINT, KNL1, RAD51AP1, FBXO43, FBXO5, PSMA8
GO:2000242	negative regulation of reproductive process	11/527	76/18986	0.144736842105263	5.21437131728753	6.22014276386222	7.61119564292457e-06	0.000160961025016641	0.000142789917636181	9319/11130/7272/9088/57082/3479/10549/286151/26271/55840/100	11	TRIP13, ZWINT, TTK, PKMYT1, KNL1, IGF1, PRDX4, FBXO43, FBXO5, EAF2, ADA
GO:0034976	response to endoplasmic reticulum stress	22/527	277/18986	0.0794223826714801	2.86131566869207	5.27279824112595	1.05878423504705e-05	0.000222593815062244	0.000197464898821159	168620/857/79094/9601/7873/91319/7494/10130/4121/27248/55829/11153/55757/192683/746/10952/10525/5706/55741/7466/6400/1965	22	BHLHA15, CAV1, CHAC1, PDIA4, MANF, DERL3, XBP1, PDIA6, MAN1A1, ERLEC1, SELENOS, FICD, UGGT2, SCAMP5, TMEM258, SEC61B, HYOU1, PSMC6, EDEM2, WFS1, SEL1L, EIF2S1
GO:0045835	negative regulation of meiotic nuclear division	5/527	12/18986	0.416666666666667	15.0110689437065	8.20330706747733	1.08950260707231e-05	0.000227712416238389	0.000202005654201404	9319/11130/57082/286151/26271	5	TRIP13, ZWINT, KNL1, FBXO43, FBXO5
GO:0051653	spindle localization	10/527	66/18986	0.151515151515152	5.45857052498419	6.13074942130114	1.30259737191442e-05	0.000270667616698961	0.000240111584100748	259266/1058/5347/221150/10615/220134/10403/51203/4085/54908	10	ASPM, CENPA, PLK1, SKA3, SPAG5, SKA1, NDC80, NUSAP1, MAD2L1, SPDL1
GO:1904666	regulation of ubiquitin protein ligase activity	6/527	21/18986	0.285714285714286	10.2933044185416	7.19962557049024	1.69090445851791e-05	0.00034932326790422	0.00030988769267149	991/5347/11065/4085/26271/1029	6	CDC20, PLK1, UBE2C, MAD2L1, FBXO5, CDKN2A
GO:0007144	female meiosis I	5/527	13/18986	0.384615384615385	13.8563713326522	7.8348124355112	1.73004774756152e-05	0.000353325179987706	0.000313437823498062	9133/9319/10403/6790/26271	5	CCNB2, TRIP13, NDC80, AURKA, FBXO5
GO:0060623	regulation of chromosome condensation	5/527	13/18986	0.384615384615385	13.8563713326522	7.8348124355112	1.73004774756152e-05	0.000353325179987706	0.000313437823498062	64151/23397/10051/54892/10592	5	NCAPG, NCAPH, SMC4, NCAPG2, SMC2
GO:0007064	mitotic sister chromatid cohesion	7/527	31/18986	0.225806451612903	8.13503091142805	6.71771128847495	1.79784361237918e-05	0.000365084833559272	0.00032386991390467	699/157570/991/113130/79075/83903/151648	7	BUB1, ESCO2, CDC20, CDCA5, DSCC1, HASPIN, SGO1
GO:0018279	protein N-linked glycosylation via asparagine	8/527	43/18986	0.186046511627907	6.70261683067826	6.32543741518224	2.05871301306679e-05	0.000415697192581962	0.000368768575400368	91319/3703/55757/6185/4247/29880/199857/58505	8	DERL3, STT3A, UGGT2, RPN2, MGAT2, ALG5, ALG14, OSTC
GO:0046605	regulation of centrosome cycle	9/527	56/18986	0.160714285714286	5.78998373542966	6.06539751106474	2.1664456399857e-05	0.000434993074006118	0.000385886118724833	6491/6790/284403/10733/899/672/348654/163786/7517	9	STIL, AURKA, WDR62, PLK4, CCNF, BRCA1, GEN1, SASS6, XRCC3
GO:2000105	positive regulation of DNA-templated DNA replication	5/527	14/18986	0.357142857142857	12.866630523177	7.50483941354322	2.6298239150578e-05	0.000525083277788635	0.000465805917797947	79733/144455/81620/1017/8317	5	E2F8, E2F7, CDT1, CDK2, CDC7
GO:0071897	DNA biosynthetic process	16/527	175/18986	0.0914285714285714	3.29385741393332	5.15093446897342	3.10867927545642e-05	0.000617245540582292	0.000547563858343552	890/51514/10721/9768/7298/1063/79075/5427/1111/5111/6240/5984/5983/80119/353497/5985	16	CCNA2, DTL, POLQ, PCLAF, TYMS, CENPF, DSCC1, POLE2, CHEK1, PCNA, RRM1, RFC4, RFC3, PIF1, POLN, RFC5
GO:0009112	nucleobase metabolic process	7/527	34/18986	0.205882352941176	7.41723406630204	6.32799807563204	3.42210830349578e-05	0.000672524935483864	0.000596602687738167	7298/6240/1503/10606/100/2618/5471	7	TYMS, RRM1, CTPS1, PAICS, ADA, GART, PPAT
GO:0045047	protein targeting to ER	8/527	46/18986	0.173913043478261	6.26548964606881	6.04135303476819	3.44353842175565e-05	0.000672524935483864	0.000596602687738167	6729/4121/9697/23480/58477/9789/6747/10952	8	SRP54, MAN1A1, TRAM2, SEC61G, SRPRB, SPCS2, SSR3, SEC61B
GO:0051294	establishment of spindle orientation	8/527	46/18986	0.173913043478261	6.26548964606881	6.04135303476819	3.44353842175565e-05	0.000672524935483864	0.000596602687738167	1058/5347/221150/10615/220134/10403/4085/54908	8	CENPA, PLK1, SKA3, SPAG5, SKA1, NDC80, MAD2L1, SPDL1
GO:0000731	DNA synthesis involved in DNA repair	8/527	47/18986	0.170212765957447	6.13218135572692	5.95221931768922	4.05013644450288e-05	0.000782442575819096	0.000694111577288345	51514/10721/9768/5427/5111/6240/5983/353497	8	DTL, POLQ, PCLAF, POLE2, PCNA, RRM1, RFC3, POLN
GO:0045840	positive regulation of mitotic nuclear division	8/527	47/18986	0.170212765957447	6.13218135572692	5.95221931768922	4.05013644450288e-05	0.000782442575819096	0.000694111577288345	9787/991/221150/11065/220134/6790/51203/3479	8	DLGAP5, CDC20, SKA3, UBE2C, SKA1, AURKA, NUSAP1, IGF1
GO:0051293	establishment of spindle localization	9/527	61/18986	0.147540983606557	5.31539490465673	5.70392808504164	4.38545322803091e-05	0.000842667195536692	0.000747537358394403	1058/5347/221150/10615/220134/10403/51203/4085/54908	9	CENPA, PLK1, SKA3, SPAG5, SKA1, NDC80, NUSAP1, MAD2L1, SPDL1
GO:0051298	centrosome duplication	10/527	76/18986	0.131578947368421	4.74033756117048	5.52049923082972	4.59936620884471e-05	0.000879044643337486	0.000779808107010429	6491/10403/284403/10733/899/672/348654/163786/1017/7517	10	STIL, NDC80, WDR62, PLK4, CCNF, BRCA1, GEN1, SASS6, CDK2, XRCC3
GO:0006301	postreplication repair	7/527	36/18986	0.194444444444444	7.00516550706304	6.09365900760249	5.06111831308889e-05	0.000962150896328708	0.000853532382924062	51514/10721/9768/5427/672/5111/353497	7	DTL, POLQ, PCLAF, POLE2, BRCA1, PCNA, POLN
GO:0006486	protein glycosylation	18/527	223/18986	0.0807174887892377	2.90797389402745	4.84261835526312	5.37177639812161e-05	0.00101045941299403	0.000896387285935861	29925/91319/29071/4121/3703/8704/29926/27090/55757/9761/746/5238/6185/4247/29880/199857/2673/58505	18	GMPPB, DERL3, C1GALT1C1, MAN1A1, STT3A, B4GALT2, GMPPA, ST6GALNAC4, UGGT2, MLEC, TMEM258, PGM3, RPN2, MGAT2, ALG5, ALG14, GFPT1, OSTC
GO:0043413	macromolecule glycosylation	18/527	223/18986	0.0807174887892377	2.90797389402745	4.84261835526312	5.37177639812161e-05	0.00101045941299403	0.000896387285935861	29925/91319/29071/4121/3703/8704/29926/27090/55757/9761/746/5238/6185/4247/29880/199857/2673/58505	18	GMPPB, DERL3, C1GALT1C1, MAN1A1, STT3A, B4GALT2, GMPPA, ST6GALNAC4, UGGT2, MLEC, TMEM258, PGM3, RPN2, MGAT2, ALG5, ALG14, GFPT1, OSTC
GO:0051299	centrosome separation	5/527	16/18986	0.3125	11.2583017077799	6.93598774798779	5.47937832539409e-05	0.00102530356727531	0.000909555663603582	4751/3832/6790/56992/1111	5	NEK2, KIF11, AURKA, KIF15, CHEK1
GO:0032506	cytokinetic process	8/527	49/18986	0.163265306122449	5.88188823916663	5.78145043551167	5.53269091080507e-05	0.00102988736016757	0.000913621985928994	55165/54443/10112/9212/128239/29127/1894/9585	8	CEP55, ANLN, KIF20A, AURKB, IQGAP3, RACGAP1, ECT2, KIF20B
GO:0019985	translesion synthesis	6/527	26/18986	0.230769230769231	8.3138227995913	6.30548453553245	6.37514153296937e-05	0.00118055729734884	0.00104728259052652	51514/10721/9768/5427/5111/353497	6	DTL, POLQ, PCLAF, POLE2, PCNA, POLN
GO:0072599	establishment of protein localization to endoplasmic reticulum	8/527	50/18986	0.16	5.7642504743833	5.69956865043269	6.4283419501328e-05	0.00118427289328735	0.0010505787278242	6729/4121/9697/23480/58477/9789/6747/10952	8	SRP54, MAN1A1, TRAM2, SEC61G, SRPRB, SPCS2, SSR3, SEC61B
GO:0051785	positive regulation of nuclear division	9/527	64/18986	0.140625	5.06623576850095	5.50561131279545	6.46987515862857e-05	0.00118581199061223	0.00105194407437459	9787/991/221150/11065/220134/6790/51203/3479/10635	9	DLGAP5, CDC20, SKA3, UBE2C, SKA1, AURKA, NUSAP1, IGF1, RAD51AP1
GO:0036503	ERAD pathway	12/527	113/18986	0.106194690265487	3.82582996087387	5.0906272818125	7.16258682138538e-05	0.00130607578059344	0.0011586311227719	857/91319/7494/4121/27248/55829/55757/10952/5706/55741/7466/6400	12	CAV1, DERL3, XBP1, MAN1A1, ERLEC1, SELENOS, UGGT2, SEC61B, PSMC6, EDEM2, WFS1, SEL1L
GO:0032467	positive regulation of cytokinesis	8/527	51/18986	0.156862745098039	5.65122595527775	5.61987162006862	7.44125234053587e-05	0.00135000182056219	0.0011975982927969	9928/9212/9493/55143/11113/29127/1894/9585	8	KIF14, AURKB, KIF23, CDCA8, CIT, RACGAP1, ECT2, KIF20B
GO:0045842	positive regulation of mitotic metaphase/anaphase transition	5/527	17/18986	0.294117647058824	10.5960486661458	6.68807612491841	7.58581133707281e-05	0.00135558448593491	0.00120255072354017	9787/991/221150/11065/220134	5	DLGAP5, CDC20, SKA3, UBE2C, SKA1
GO:0046112	nucleobase biosynthetic process	5/527	17/18986	0.294117647058824	10.5960486661458	6.68807612491841	7.58581133707281e-05	0.00135558448593491	0.00120255072354017	1503/10606/100/2618/5471	5	CTPS1, PAICS, ADA, GART, PPAT
GO:0051782	negative regulation of cell division	5/527	17/18986	0.294117647058824	10.5960486661458	6.68807612491841	7.58581133707281e-05	0.00135558448593491	0.00120255072354017	79733/259266/9212/144455/641	5	E2F8, ASPM, AURKB, E2F7, BLM
GO:0007292	female gamete generation	15/527	170/18986	0.0882352941176471	3.17881459984373	4.82156036785531	8.20412183922161e-05	0.00145878265937204	0.00129409871588036	259266/9133/9319/7153/5347/221150/7272/220134/23397/10403/6790/3479/11144/26271/84515	15	ASPM, CCNB2, TRIP13, TOP2A, PLK1, SKA3, TTK, SKA1, NCAPH, NDC80, AURKA, IGF1, DMC1, FBXO5, MCM8
GO:2000045	regulation of G1/S transition of mitotic cell cycle	16/527	191/18986	0.0837696335078534	3.017932185541	4.73596636467871	8.92307994658638e-05	0.00157876671926236	0.00140053761329433	6241/9928/51512/6491/144455/898/4582/9134/4921/2146/6240/1029/163786/1017/1031/51065	16	RRM2, KIF14, GTSE1, STIL, E2F7, CCNE1, MUC1, CCNE2, DDR2, EZH2, RRM1, CDKN2A, SASS6, CDK2, CDKN2C, RPS27L
GO:0070972	protein localization to endoplasmic reticulum	10/527	83/18986	0.120481927710843	4.34055005601152	5.15345141744013	9.85639221260161e-05	0.00173259249166139	0.00153699778661211	6729/4121/9697/23480/58477/9789/7531/6747/11014/10952	10	SRP54, MAN1A1, TRAM2, SEC61G, SRPRB, SPCS2, YWHAE, SSR3, KDELR2, SEC61B
GO:1901293	nucleoside phosphate biosynthetic process	22/527	321/18986	0.0685358255451713	2.46911040569378	4.48538242843019	9.88944790987473e-05	0.00173259249166139	0.00153699778661211	6241/7298/83401/29925/6675/4830/6240/1503/10606/38/29926/4522/5238/100/2618/4709/11001/5163/2673/1841/102157402/5471	22	RRM2, TYMS, ELOVL3, GMPPB, UAP1, NME1, RRM1, CTPS1, PAICS, ACAT1, GMPPA, MTHFD1, PGM3, ADA, GART, NDUFB3, SLC27A2, PDK1, GFPT1, DTYMK, AK6, PPAT
GO:1902101	positive regulation of metaphase/anaphase transition of cell cycle	5/527	18/18986	0.277777777777778	10.0073792958043	6.45996933652206	0.000102645758233782	0.00178954117037822	0.00158751745211887	9787/991/221150/11065/220134	5	DLGAP5, CDC20, SKA3, UBE2C, SKA1
GO:0044837	actomyosin contractile ring organization	4/527	10/18986	0.4	14.4106261859583	7.16726140774203	0.000107885576359477	0.00185376466302293	0.0016444906679896	54443/128239/29127/1894	4	ANLN, IQGAP3, RACGAP1, ECT2
GO:0051307	meiotic chromosome separation	4/527	10/18986	0.4	14.4106261859583	7.16726140774203	0.000107885576359477	0.00185376466302293	0.0016444906679896	11130/7272/23397/57082	4	ZWINT, TTK, NCAPH, KNL1
GO:0110025	DNA strand resection involved in replication fork processing	4/527	10/18986	0.4	14.4106261859583	7.16726140774203	0.000107885576359477	0.00185376466302293	0.0016444906679896	9156/672/5932/580	4	EXO1, BRCA1, RBBP8, BARD1
GO:0007129	homologous chromosome pairing at meiosis	8/527	54/18986	0.148148148148148	5.33726895776232	5.39288934726807	0.000113045462235007	0.00193313149295654	0.00171489766936209	9319/11144/84057/898/9134/83990/55706/29893	8	TRIP13, DMC1, MND1, CCNE1, CCNE2, BRIP1, NDC1, PSMC3IP
GO:0030970	retrograde protein transport, ER to cytosol	6/527	29/18986	0.206896551724138	7.45377216515082	5.87671117727657	0.00012255614249595	0.00207590357004988	0.0018415520139576	91319/27248/55829/10952/55741/6400	6	DERL3, ERLEC1, SELENOS, SEC61B, EDEM2, SEL1L
GO:1903513	endoplasmic reticulum to cytosol transport	6/527	29/18986	0.206896551724138	7.45377216515082	5.87671117727657	0.00012255614249595	0.00207590357004988	0.0018415520139576	91319/27248/55829/10952/55741/6400	6	DERL3, ERLEC1, SELENOS, SEC61B, EDEM2, SEL1L
GO:0070085	glycosylation	18/527	242/18986	0.0743801652892562	2.67966189408315	4.44329285475272	0.000152643617539457	0.00257334098625482	0.00228283304880261	29925/91319/29071/4121/3703/8704/29926/27090/55757/9761/746/5238/6185/4247/29880/199857/2673/58505	18	GMPPB, DERL3, C1GALT1C1, MAN1A1, STT3A, B4GALT2, GMPPA, ST6GALNAC4, UGGT2, MLEC, TMEM258, PGM3, RPN2, MGAT2, ALG5, ALG14, GFPT1, OSTC
GO:0035966	response to topologically incorrect protein	14/527	160/18986	0.0875	3.15232447817837	4.61950277673639	0.000153533484901226	0.00257619096261494	0.00228536128748452	168620/857/79094/7873/91319/7494/27248/55829/11153/3329/55741/7466/1965/3336	14	BHLHA15, CAV1, CHAC1, MANF, DERL3, XBP1, ERLEC1, SELENOS, FICD, HSPD1, EDEM2, WFS1, EIF2S1, HSPE1
GO:0072711	cellular response to hydroxyurea	4/527	11/18986	0.363636363636364	13.100569259962	6.78293687753678	0.000165817951445384	0.00276931475918599	0.0024566830779808	5888/8914/641/1663	4	RAD51, TIMELESS, BLM, DDX11
GO:0006986	response to unfolded protein	13/527	143/18986	0.0909090909090909	3.27514231499051	4.61432400277641	0.000179145504632871	0.002977981551432	0.00264179319439024	168620/79094/7873/91319/7494/27248/55829/11153/3329/55741/7466/1965/3336	13	BHLHA15, CHAC1, MANF, DERL3, XBP1, ERLEC1, SELENOS, FICD, HSPD1, EDEM2, WFS1, EIF2S1, HSPE1
GO:0032886	regulation of microtubule-based process	19/527	269/18986	0.0706319702602231	2.54462730049449	4.31110151809594	0.000197689651602979	0.00327103155013448	0.00290176038317823	5347/221150/22974/9212/10615/4233/220134/6491/81624/6790/284403/81930/10733/899/672/3925/348654/163786/7517	19	PLK1, SKA3, TPX2, AURKB, SPAG5, MET, SKA1, STIL, DIAPH3, AURKA, WDR62, KIF18A, PLK4, CCNF, BRCA1, STMN1, GEN1, SASS6, XRCC3
GO:0009069	serine family amino acid metabolic process	6/527	32/18986	0.1875	6.75498102466793	5.50522369519518	0.000217864626375962	0.00358824043625662	0.00318315912997525	26227/2731/29968/4522/2653/5723	6	PHGDH, GLDC, PSAT1, MTHFD1, GCSH, PSPH
GO:0006284	base-excision repair	7/527	45/18986	0.155555555555556	5.60413240565043	5.2246732250331	0.00022175549102461	0.00363556938037594	0.00322514504570799	10721/2237/55247/1763/5111/6119/10038	7	POLQ, FEN1, NEIL3, DNA2, PCNA, RPA3, PARP2
GO:0048144	fibroblast proliferation	11/527	109/18986	0.100917431192661	3.63570844141149	4.66284148811951	0.000224108849535654	0.00365737455817547	0.00324448860755294	79733/983/890/891/3479/857/1164/2335/4921/5052/1163	11	E2F8, CDK1, CCNA2, CCNB1, IGF1, CAV1, CKS2, FN1, DDR2, PRDX1, CKS1B
GO:0001889	liver development	13/527	147/18986	0.0884353741496599	3.18602279621526	4.49563407462737	0.000235630809264255	0.00382792960141112	0.00339578946174132	79733/4233/144455/7298/6790/2146/5111/7494/445/38/25807/34/100	13	E2F8, MET, E2F7, TYMS, AURKA, EZH2, PCNA, XBP1, ASS1, ACAT1, RHBDD3, ACADM, ADA
GO:0033313	meiotic cell cycle checkpoint signaling	4/527	12/18986	0.333333333333333	12.0088551549652	6.44554813486413	0.000243279414132714	0.00391657939689334	0.00347443146215142	9319/11130/7272/57082	4	TRIP13, ZWINT, TTK, KNL1
GO:0072710	response to hydroxyurea	4/527	12/18986	0.333333333333333	12.0088551549652	6.44554813486413	0.000243279414132714	0.00391657939689334	0.00347443146215142	5888/8914/641/1663	4	RAD51, TIMELESS, BLM, DDX11
GO:0009101	glycoprotein biosynthetic process	21/527	322/18986	0.0652173913043478	2.3495586172758	4.12689908318644	0.00027875377883997	0.00446756056311234	0.00396321162079768	3479/81618/29925/79586/91319/29071/4121/3703/8704/29926/27090/55757/9761/746/5238/6185/4247/29880/199857/2673/58505	21	IGF1, ITM2C, GMPPB, CHPF, DERL3, C1GALT1C1, MAN1A1, STT3A, B4GALT2, GMPPA, ST6GALNAC4, UGGT2, MLEC, TMEM258, PGM3, RPN2, MGAT2, ALG5, ALG14, GFPT1, OSTC
GO:0061008	hepaticobiliary system development	13/527	150/18986	0.0866666666666667	3.12230234029096	4.40925346686561	0.000287419992722843	0.00458588863389037	0.00406818147594551	79733/4233/144455/7298/6790/2146/5111/7494/445/38/25807/34/100	13	E2F8, MET, E2F7, TYMS, AURKA, EZH2, PCNA, XBP1, ASS1, ACAT1, RHBDD3, ACADM, ADA
GO:0010824	regulation of centrosome duplication	7/527	47/18986	0.148936170212766	5.36565868626105	5.06321896396045	0.000292980293393677	0.0046538291937289	0.00412845213427722	6491/10733/899/672/348654/163786/7517	7	STIL, PLK4, CCNF, BRCA1, GEN1, SASS6, XRCC3
GO:0033157	regulation of intracellular protein transport	13/527	151/18986	0.0860927152317881	3.10162484134863	4.38094073396589	0.00030671243039538	0.00485039923111986	0.00430283111481549	983/91319/7494/1894/1029/27248/9912/7531/7295/55741/9585/999/580	13	CDK1, DERL3, XBP1, ECT2, CDKN2A, ERLEC1, ARHGAP44, YWHAE, TXN, EDEM2, KIF20B, CDH1, BARD1
GO:0035967	cellular response to topologically incorrect protein	11/527	114/18986	0.0964912280701754	3.47624754485835	4.48068118058937	0.000331964269190945	0.00522660924268035	0.00463657027035997	168620/857/91319/7494/27248/55829/11153/3329/55741/7466/1965	11	BHLHA15, CAV1, DERL3, XBP1, ERLEC1, SELENOS, FICD, HSPD1, EDEM2, WFS1, EIF2S1
GO:0097193	intrinsic apoptotic signaling pathway	21/527	327/18986	0.0642201834862385	2.31363264453458	4.04864921269167	0.000342586733367737	0.00534102440262935	0.00473806894846394	9833/5831/122509/1870/7161/857/79094/3070/4582/672/836/7494/220042/55829/10525/51065/7466/23612/5163/8996/79915	21	MELK, PYCR1, IFI27L1, E2F2, TP73, CAV1, CHAC1, HELLS, MUC1, BRCA1, CASP3, XBP1, DDIAS, SELENOS, HYOU1, RPS27L, WFS1, PHLDA3, PDK1, NOL3, ATAD5
GO:0006167	AMP biosynthetic process	4/527	13/18986	0.307692307692308	11.0850970661217	6.14596777446129	0.000343714497091424	0.00534102440262935	0.00473806894846394	10606/100/2618/5471	4	PAICS, ADA, GART, PPAT
GO:1903490	positive regulation of mitotic cytokinesis	4/527	13/18986	0.307692307692308	11.0850970661217	6.14596777446129	0.000343714497091424	0.00534102440262935	0.00473806894846394	9212/55143/1894/9585	4	AURKB, CDCA8, ECT2, KIF20B
GO:0001832	blastocyst growth	5/527	23/18986	0.217391304347826	7.83186205758601	5.53931430225014	0.00035940586065848	0.00553670924997158	0.00491166266925291	9837/3479/1111/84296/54892	5	GINS1, IGF1, CHEK1, GINS4, NCAPG2
GO:0009147	pyrimidine nucleoside triphosphate metabolic process	5/527	23/18986	0.217391304347826	7.83186205758601	5.53931430225014	0.00035940586065848	0.00553670924997158	0.00491166266925291	7298/4830/1503/57089/1841	5	TYMS, NME1, CTPS1, ENTPD7, DTYMK
GO:0006298	mismatch repair	6/527	35/18986	0.171428571428571	6.17598265112497	5.17865872457026	0.000363680412619898	0.00557851414035843	0.00494874814913545	9156/7161/5111/10535/6119/84515	6	EXO1, TP73, PCNA, RNASEH2A, RPA3, MCM8
GO:1903322	positive regulation of protein modification by small protein conjugation or removal	12/527	135/18986	0.0888888888888889	3.20236137465739	4.33905137935615	0.000386882038119753	0.0059090444625641	0.00524196445711515	991/55765/5347/11065/857/55215/1029/378708/54602/26354/150684/7466	12	CDC20, INAVA, PLK1, UBE2C, CAV1, FANCI, CDKN2A, CENPS, NDFIP2, GNL3, COMMD1, WFS1
GO:0001701	in utero embryonic development	24/527	403/18986	0.0595533498759305	2.14550265795905	3.92732854615862	0.000404068627685816	0.00614528202276215	0.00545153284026731	6241/79733/9133/4751/891/6491/144455/81624/9837/3479/1111/84296/7516/10733/54892/9871/8894/5932/27077/100/55723/5723/4678/79805	24	RRM2, E2F8, CCNB2, NEK2, CCNB1, STIL, E2F7, DIAPH3, GINS1, IGF1, CHEK1, GINS4, XRCC2, PLK4, NCAPG2, SEC24D, EIF2S2, RBBP8, B9D1, ADA, ASF1B, PSPH, NASP, VASH2
GO:1901875	positive regulation of post-translational protein modification	12/527	136/18986	0.0882352941176471	3.17881459984373	4.30864365209798	0.000413876294874458	0.00626777066898861	0.00556019357788522	991/55765/5347/11065/857/55215/1029/378708/54602/26354/150684/7466	12	CDC20, INAVA, PLK1, UBE2C, CAV1, FANCI, CDKN2A, CENPS, NDFIP2, GNL3, COMMD1, WFS1
GO:0034620	cellular response to unfolded protein	10/527	99/18986	0.101010101010101	3.63904701665613	4.44825584573536	0.000425399803095499	0.0063881466229551	0.00566698012792412	168620/91319/7494/27248/55829/11153/3329/55741/7466/1965	10	BHLHA15, DERL3, XBP1, ERLEC1, SELENOS, FICD, HSPD1, EDEM2, WFS1, EIF2S1
GO:0051781	positive regulation of cell division	10/527	99/18986	0.101010101010101	3.63904701665613	4.44825584573536	0.000425399803095499	0.0063881466229551	0.00566698012792412	9928/9212/9493/55143/11113/29127/64762/1894/346389/9585	10	KIF14, AURKB, KIF23, CDCA8, CIT, RACGAP1, GAREM1, ECT2, MACC1, KIF20B
GO:0008156	negative regulation of DNA replication	5/527	24/18986	0.208333333333333	7.50553447185326	5.3883159810463	0.000443704468054231	0.00663514547625866	0.00588609494727744	81620/51053/26271/54962/8914	5	CDT1, GMNN, FBXO5, TIPIN, TIMELESS
GO:0001824	blastocyst development	11/527	118/18986	0.0932203389830508	3.35840864503264	4.3421382954006	0.000447025566360972	0.00664883775841509	0.00589824148921929	6241/4751/9837/3479/1111/84296/54892/5932/100/55723/4678	11	RRM2, NEK2, GINS1, IGF1, CHEK1, GINS4, NCAPG2, RBBP8, ADA, ASF1B, NASP
GO:1902806	regulation of cell cycle G1/S phase transition	16/527	220/18986	0.0727272727272727	2.62011385199241	4.0839229811036	0.000448340766585908	0.00664883775841509	0.00589824148921929	6241/9928/51512/6491/144455/898/4582/9134/4921/2146/6240/1029/163786/1017/1031/51065	16	RRM2, KIF14, GTSE1, STIL, E2F7, CCNE1, MUC1, CCNE2, DDR2, EZH2, RRM1, CDKN2A, SASS6, CDK2, CDKN2C, RPS27L
GO:0006177	GMP biosynthetic process	4/527	14/18986	0.285714285714286	10.2933044185416	5.87738508805058	0.000470681000267765	0.00678312054418142	0.0060173649100446	10606/100/2618/5471	4	PAICS, ADA, GART, PPAT
GO:0007100	mitotic centrosome separation	4/527	14/18986	0.285714285714286	10.2933044185416	5.87738508805058	0.000470681000267765	0.00678312054418142	0.0060173649100446	4751/3832/6790/1111	4	NEK2, KIF11, AURKA, CHEK1
GO:0009263	deoxyribonucleotide biosynthetic process	4/527	14/18986	0.285714285714286	10.2933044185416	5.87738508805058	0.000470681000267765	0.00678312054418142	0.0060173649100446	6241/7298/6240/1841	4	RRM2, TYMS, RRM1, DTYMK
GO:0009265	2'-deoxyribonucleotide biosynthetic process	4/527	14/18986	0.285714285714286	10.2933044185416	5.87738508805058	0.000470681000267765	0.00678312054418142	0.0060173649100446	6241/7298/6240/1841	4	RRM2, TYMS, RRM1, DTYMK
GO:0033262	regulation of nuclear cell cycle DNA replication	4/527	14/18986	0.285714285714286	10.2933044185416	5.87738508805058	0.000470681000267765	0.00678312054418142	0.0060173649100446	81620/389643/54962/8317	4	CDT1, NUGGC, TIPIN, CDC7
GO:0046385	deoxyribose phosphate biosynthetic process	4/527	14/18986	0.285714285714286	10.2933044185416	5.87738508805058	0.000470681000267765	0.00678312054418142	0.0060173649100446	6241/7298/6240/1841	4	RRM2, TYMS, RRM1, DTYMK
GO:0051177	meiotic sister chromatid cohesion	4/527	14/18986	0.285714285714286	10.2933044185416	5.87738508805058	0.000470681000267765	0.00678312054418142	0.0060173649100446	699/701/151246/5889	4	BUB1, BUB1B, SGO2, RAD51C
GO:0051053	negative regulation of DNA metabolic process	12/527	138/18986	0.0869565217391304	3.1327448230344	4.24866340991897	0.000472656282708035	0.00678423114216272	0.0060183501311207	5347/10721/81620/1111/51053/55010/26271/80119/79000/54962/8914/641	12	PLK1, POLQ, CDT1, CHEK1, GMNN, PARPBP, FBXO5, PIF1, AUNIP, TIPIN, TIMELESS, BLM
GO:0007019	microtubule depolymerization	7/527	51/18986	0.137254901960784	4.94482271086803	4.76635566884334	0.000490208697021107	0.00700802353261374	0.00621687829653715	11004/22974/9212/81624/81930/347240/3925	7	KIF2C, TPX2, AURKB, DIAPH3, KIF18A, KIF24, STMN1
GO:0006312	mitotic recombination	5/527	25/18986	0.2	7.20531309297913	5.24577437927474	0.000542078035423349	0.00771867290280099	0.0068473015000844	5888/11144/348654/7517/5889	5	RAD51, DMC1, GEN1, XRCC3, RAD51C
GO:0030968	endoplasmic reticulum unfolded protein response	9/527	85/18986	0.105882352941176	3.81457751981248	4.39427072658202	0.0005785067463876	0.00820469488725905	0.00727845580668108	168620/91319/7494/27248/55829/11153/55741/7466/1965	9	BHLHA15, DERL3, XBP1, ERLEC1, SELENOS, FICD, EDEM2, WFS1, EIF2S1
GO:0072331	signal transduction by p53 class mediator	14/527	183/18986	0.0765027322404372	2.75613069130349	4.03343746777235	0.000608665034442966	0.00859829578300064	0.00762762256601712	51512/2305/9212/144455/6790/1870/7161/1111/4582/1029/8444/51065/23612/79915	14	GTSE1, FOXM1, AURKB, E2F7, AURKA, E2F2, TP73, CHEK1, MUC1, CDKN2A, DYRK3, RPS27L, PHLDA3, ATAD5
GO:0031109	microtubule polymerization or depolymerization	12/527	142/18986	0.0845070422535211	3.04449848999118	4.13191084390409	0.000611485085308173	0.00860412478303704	0.00763279352237139	11004/221150/22974/9212/4233/220134/81624/81930/7283/347240/3925/26271	12	KIF2C, SKA3, TPX2, AURKB, MET, SKA1, DIAPH3, KIF18A, TUBG1, KIF24, STMN1, FBXO5
GO:0001325	formation of extrachromosomal circular DNA	4/527	15/18986	0.266666666666667	9.60708412397217	5.63459997035626	0.000627820086765587	0.0086634323942093	0.00768540581726457	9156/1763/641/7517	4	EXO1, DNA2, BLM, XRCC3
GO:0001833	inner cell mass cell proliferation	4/527	15/18986	0.266666666666667	9.60708412397217	5.63459997035626	0.000627820086765587	0.0086634323942093	0.00768540581726457	9837/1111/84296/54892	4	GINS1, CHEK1, GINS4, NCAPG2
GO:0090235	regulation of metaphase plate congression	4/527	15/18986	0.266666666666667	9.60708412397217	5.63459997035626	0.000627820086765587	0.0086634323942093	0.00768540581726457	983/9212/10615/55143	4	CDK1, AURKB, SPAG5, CDCA8
GO:0090656	t-circle formation	4/527	15/18986	0.266666666666667	9.60708412397217	5.63459997035626	0.000627820086765587	0.0086634323942093	0.00768540581726457	9156/1763/641/7517	4	EXO1, DNA2, BLM, XRCC3
GO:0090737	telomere maintenance via telomere trimming	4/527	15/18986	0.266666666666667	9.60708412397217	5.63459997035626	0.000627820086765587	0.0086634323942093	0.00768540581726457	9156/1763/641/7517	4	EXO1, DNA2, BLM, XRCC3
GO:0010212	response to ionizing radiation	12/527	143/18986	0.0839160839160839	3.02320829076047	4.10336466301943	0.000651088711018888	0.00894996558915963	0.00793959189307243	90381/8438/5888/7516/10635/672/836/6240/1894/25896/641/580	12	TICRR, RAD54L, RAD51, XRCC2, RAD51AP1, BRCA1, CASP3, RRM1, ECT2, INTS7, BLM, BARD1
GO:0034599	cellular response to oxidative stress	17/527	251/18986	0.0677290836653386	2.44004626654672	3.88054729643291	0.000679336336810029	0.00930248301823389	0.00825231315374796	983/4233/5831/4921/2146/5111/7494/83959/1894/5052/1719/55829/140823/84883/7295/1965/51022	17	CDK1, MET, PYCR1, DDR2, EZH2, PCNA, XBP1, SLC4A11, ECT2, PRDX1, DHFR, SELENOS, ROMO1, AIFM2, TXN, EIF2S1, GLRX2
GO:1902808	positive regulation of cell cycle G1/S phase transition	8/527	71/18986	0.112676056338028	4.05933131998824	4.36374172046574	0.000766021806753461	0.0104211171440233	0.00924466316313676	6241/6491/898/9134/4921/2146/6240/163786	8	RRM2, STIL, CCNE1, CCNE2, DDR2, EZH2, RRM1, SASS6
GO:1901605	alpha-amino acid metabolic process	15/527	209/18986	0.0717703349282297	2.58563866972935	3.89467113617957	0.000766858928057676	0.0104211171440233	0.00924466316313676	5831/26227/2731/29968/1503/26275/445/38/4522/2271/440/2653/2673/5723/5471	15	PYCR1, PHGDH, GLDC, PSAT1, CTPS1, HIBCH, ASS1, ACAT1, MTHFD1, FH, ASNS, GCSH, GFPT1, PSPH, PPAT
GO:0006614	SRP-dependent cotranslational protein targeting to membrane	5/527	27/18986	0.185185185185185	6.6715861972029	4.98293508145297	0.00078685380026373	0.0106121338948776	0.00941411577515136	6729/9697/58477/6747/10952	5	SRP54, TRAM2, SRPRB, SSR3, SEC61B
GO:0006760	folic acid-containing compound metabolic process	5/527	27/18986	0.185185185185185	6.6715861972029	4.98293508145297	0.00078685380026373	0.0106121338948776	0.00941411577515136	160428/8836/7298/1719/4522	5	ALDH1L2, GGH, TYMS, DHFR, MTHFD1
GO:1902412	regulation of mitotic cytokinesis	4/527	16/18986	0.25	9.00664136622391	5.41356337536303	0.000818828854602805	0.0110018583697384	0.00975984372799227	9212/55143/1894/9585	4	AURKB, CDCA8, ECT2, KIF20B
GO:1900087	positive regulation of G1/S transition of mitotic cell cycle	7/527	56/18986	0.125	4.50332068311195	4.43613876903965	0.00087166692877099	0.0116294205242654	0.0103165595438068	6241/6491/898/9134/4921/6240/163786	7	RRM2, STIL, CCNE1, CCNE2, DDR2, RRM1, SASS6
GO:0040001	establishment of mitotic spindle localization	6/527	41/18986	0.146341463414634	5.27218031193595	4.62701301677622	0.000875297739515219	0.0116294205242654	0.0103165595438068	1058/5347/10403/51203/4085/54908	6	CENPA, PLK1, NDC80, NUSAP1, MAD2L1, SPDL1
GO:0051438	regulation of ubiquitin-protein transferase activity	6/527	41/18986	0.146341463414634	5.27218031193595	4.62701301677622	0.000875297739515219	0.0116294205242654	0.0103165595438068	991/5347/11065/4085/26271/1029	6	CDC20, PLK1, UBE2C, MAD2L1, FBXO5, CDKN2A
GO:0007005	mitochondrion organization	25/527	452/18986	0.0553097345132743	1.99261977128848	3.60889363979379	0.000902651315005746	0.0119484288882612	0.0105995546229914	168620/122509/6790/3479/1763/113115/6240/291/1029/80119/51103/26521/51566/3329/140823/84883/55572/638/4709/81892/79568/84300/8996/2189/79135	25	BHLHA15, IFI27L1, AURKA, IGF1, DNA2, MTFR2, RRM1, SLC25A4, CDKN2A, PIF1, NDUFAF1, TIMM8B, ARMCX3, HSPD1, ROMO1, AIFM2, FOXRED1, BIK, NDUFB3, SLIRP, MAIP1, UQCC2, NOL3, FANCG, APOO
GO:0006541	glutamine metabolic process	5/527	28/18986	0.178571428571429	6.43331526158851	4.86131972075986	0.000936274980611526	0.0123477740985446	0.0109538172134469	26227/1503/440/2673/5471	5	PHGDH, CTPS1, ASNS, GFPT1, PPAT
GO:0045454	cell redox homeostasis	6/527	42/18986	0.142857142857143	5.1466522092708	4.54561801519377	0.000997572605730149	0.0131078106355866	0.0116280521999195	10549/5052/55829/7295/51022/388962	6	PRDX4, PRDX1, SELENOS, TXN, GLRX2, BOLA3
GO:0009070	serine family amino acid biosynthetic process	4/527	17/18986	0.235294117647059	8.47683893291662	5.21106860717754	0.00104743523652036	0.0137125770524681	0.0121645457196813	26227/29968/4522/5723	4	PHGDH, PSAT1, MTHFD1, PSPH
GO:0170038	proteinogenic amino acid biosynthetic process	7/527	58/18986	0.120689655172414	4.34803376300465	4.31477332879417	0.00107757163492445	0.0140556241723357	0.0124688657871396	5831/26227/29968/445/4522/440/5723	7	PYCR1, PHGDH, PSAT1, ASS1, MTHFD1, ASNS, PSPH
GO:0009226	nucleotide-sugar biosynthetic process	5/527	29/18986	0.172413793103448	6.21147680429235	4.74549506895813	0.00110579973855227	0.0143713755112211	0.0127489715311749	29925/6675/29926/5238/2673	5	GMPPB, UAP1, GMPPA, PGM3, GFPT1
GO:0031398	positive regulation of protein ubiquitination	10/527	112/18986	0.0892857142857143	3.21665763079425	3.9754123235198	0.00112262681174644	0.0144847228345912	0.0128495229222127	991/55765/5347/11065/857/55215/378708/54602/150684/7466	10	CDC20, INAVA, PLK1, UBE2C, CAV1, FANCI, CENPS, NDFIP2, COMMD1, WFS1
GO:2001243	negative regulation of intrinsic apoptotic signaling pathway	10/527	112/18986	0.0892857142857143	3.21665763079425	3.9754123235198	0.00112262681174644	0.0144847228345912	0.0128495229222127	5831/3070/4582/7494/220042/55829/10525/7466/8996/79915	10	PYCR1, HELLS, MUC1, XBP1, DDIAS, SELENOS, HYOU1, WFS1, NOL3, ATAD5
GO:0007099	centriole replication	6/527	43/18986	0.13953488372093	5.02696262300869	4.46677390423407	0.00113255385078194	0.0145602426715635	0.012916517222852	6491/284403/10733/672/163786/1017	6	STIL, WDR62, PLK4, BRCA1, SASS6, CDK2
GO:0170034	L-amino acid biosynthetic process	7/527	59/18986	0.11864406779661	4.27433827549609	4.25613292411198	0.00119390095580421	0.0152939140360009	0.0135673634366432	5831/26227/29968/445/4522/440/5723	7	PYCR1, PHGDH, PSAT1, ASS1, MTHFD1, ASNS, PSPH
GO:0009148	pyrimidine nucleoside triphosphate biosynthetic process	4/527	18/18986	0.222222222222222	8.00590343664348	5.02453820240839	0.00131737508745939	0.0167555108988607	0.014863958656781	7298/4830/1503/1841	4	TYMS, NME1, CTPS1, DTYMK
GO:0046653	tetrahydrofolate metabolic process	4/527	18/18986	0.222222222222222	8.00590343664348	5.02453820240839	0.00131737508745939	0.0167555108988607	0.014863958656781	160428/7298/1719/4522	4	ALDH1L2, TYMS, DHFR, MTHFD1
GO:0009314	response to radiation	24/527	442/18986	0.0542986425339367	1.95619359990384	3.43685952308197	0.00145443688389511	0.0183869203217518	0.0163111960678339	90381/993/9212/51514/9768/8438/5888/7516/10635/2237/672/5111/836/6240/1894/8704/54962/25896/7295/641/1965/85461/2189/580	24	TICRR, CDC25A, AURKB, DTL, PCLAF, RAD54L, RAD51, XRCC2, RAD51AP1, FEN1, BRCA1, PCNA, CASP3, RRM1, ECT2, B4GALT2, TIPIN, INTS7, TXN, BLM, EIF2S1, TANC1, FANCG, BARD1
GO:0071168	protein localization to chromatin	7/527	61/18986	0.114754098360656	4.13419603695524	4.14266346283255	0.00145593129576266	0.0183869203217518	0.0163111960678339	157570/1058/5347/2146/7443/84515/4796	7	ESCO2, CENPA, PLK1, EZH2, VRK1, MCM8, TONSL
GO:0009100	glycoprotein metabolic process	22/527	392/18986	0.0561224489795918	2.02189908221353	3.45438828969431	0.00149508905177832	0.0188149587009004	0.0166909126165912	3479/81618/29925/79586/91319/29071/4121/3703/8704/29926/27090/55757/9761/746/5238/6185/4247/29880/199857/55741/2673/58505	22	IGF1, ITM2C, GMPPB, CHPF, DERL3, C1GALT1C1, MAN1A1, STT3A, B4GALT2, GMPPA, ST6GALNAC4, UGGT2, MLEC, TMEM258, PGM3, RPN2, MGAT2, ALG5, ALG14, EDEM2, GFPT1, OSTC
GO:0009225	nucleotide-sugar metabolic process	6/527	46/18986	0.130434782608696	4.6991172345516	4.24417758519501	0.00162237408381864	0.0201871803482355	0.0179082223099241	29925/6675/29926/55757/5238/2673	6	GMPPB, UAP1, GMPPA, UGGT2, PGM3, GFPT1
GO:0042398	cellular modified amino acid biosynthetic process	6/527	46/18986	0.130434782608696	4.6991172345516	4.24417758519501	0.00162237408381864	0.0201871803482355	0.0179082223099241	494143/79094/501/1719/4522/34	6	CHAC2, CHAC1, ALDH7A1, DHFR, MTHFD1, ACADM
GO:0006144	purine nucleobase metabolic process	4/527	19/18986	0.210526315789474	7.58454009787276	4.85187326884695	0.00163237132642419	0.0201871803482355	0.0179082223099241	10606/100/2618/5471	4	PAICS, ADA, GART, PPAT
GO:0007096	regulation of exit from mitosis	4/527	19/18986	0.210526315789474	7.58454009787276	4.85187326884695	0.00163237132642419	0.0201871803482355	0.0179082223099241	113130/54443/11065/9735	4	CDCA5, ANLN, UBE2C, KNTC1
GO:0009168	purine ribonucleoside monophosphate biosynthetic process	4/527	19/18986	0.210526315789474	7.58454009787276	4.85187326884695	0.00163237132642419	0.0201871803482355	0.0179082223099241	10606/100/2618/5471	4	PAICS, ADA, GART, PPAT
GO:0062197	cellular response to chemical stress	19/527	321/18986	0.059190031152648	2.13241353219008	3.45740370452505	0.0016844603746563	0.0207595219966262	0.0184159515370772	983/4233/5831/857/4921/2146/5111/836/7494/83959/1894/5052/1719/55829/140823/84883/7295/1965/51022	19	CDK1, MET, PYCR1, CAV1, DDR2, EZH2, PCNA, CASP3, XBP1, SLC4A11, ECT2, PRDX1, DHFR, SELENOS, ROMO1, AIFM2, TXN, EIF2S1, GLRX2
GO:0006613	cotranslational protein targeting to membrane	5/527	32/18986	0.15625	5.62915085388994	4.42825282311655	0.00175119444644208	0.0213609861828805	0.0189495156194846	6729/9697/58477/6747/10952	5	SRP54, TRAM2, SRPRB, SSR3, SEC61B
GO:0051642	centrosome localization	5/527	32/18986	0.15625	5.62915085388994	4.42825282311655	0.00175119444644208	0.0213609861828805	0.0189495156194846	9787/259266/6790/4085/55726	5	DLGAP5, ASPM, AURKA, MAD2L1, INTS13
GO:0061842	microtubule organizing center localization	5/527	32/18986	0.15625	5.62915085388994	4.42825282311655	0.00175119444644208	0.0213609861828805	0.0189495156194846	9787/259266/6790/4085/55726	5	DLGAP5, ASPM, AURKA, MAD2L1, INTS13
GO:0032527	protein exit from endoplasmic reticulum	6/527	47/18986	0.127659574468085	4.59913601679519	4.17421861023168	0.00181691951656376	0.0220873141231255	0.0195938474181527	91319/27248/55829/10952/55741/6400	6	DERL3, ERLEC1, SELENOS, SEC61B, EDEM2, SEL1L
GO:1902236	negative regulation of endoplasmic reticulum stress-induced intrinsic apoptotic signaling pathway	4/527	20/18986	0.2	7.20531309297913	4.69134473158595	0.00199611500622947	0.0241834407873361	0.021453339513874	7494/55829/10525/7466	4	XBP1, SELENOS, HYOU1, WFS1
GO:0031571	mitotic G1 DNA damage checkpoint signaling	5/527	33/18986	0.151515151515152	5.45857052498419	4.33131882228041	0.00201746254706406	0.0241960105476744	0.0214644902570009	51512/144455/4582/1017/51065	5	GTSE1, E2F7, MUC1, CDK2, RPS27L
GO:0042558	pteridine-containing compound metabolic process	5/527	33/18986	0.151515151515152	5.45857052498419	4.33131882228041	0.00201746254706406	0.0241960105476744	0.0214644902570009	160428/8836/7298/1719/4522	5	ALDH1L2, GGH, TYMS, DHFR, MTHFD1
GO:0044819	mitotic G1/S transition checkpoint signaling	5/527	33/18986	0.151515151515152	5.45857052498419	4.33131882228041	0.00201746254706406	0.0241960105476744	0.0214644902570009	51512/144455/4582/1017/51065	5	GTSE1, E2F7, MUC1, CDK2, RPS27L
GO:0098534	centriole assembly	6/527	48/18986	0.125	4.50332068311195	4.10619886984767	0.0020286361754034	0.0242486477956245	0.0215111852149798	6491/284403/10733/672/163786/1017	6	STIL, WDR62, PLK4, BRCA1, SASS6, CDK2
GO:1901607	alpha-amino acid biosynthetic process	7/527	65/18986	0.107692307692308	3.87978397314261	3.92962464912075	0.00211296565661296	0.0251724641891157	0.0223307107288359	5831/26227/29968/445/4522/440/5723	7	PYCR1, PHGDH, PSAT1, ASS1, MTHFD1, ASNS, PSPH
GO:0051347	positive regulation of transferase activity	18/527	304/18986	0.0592105263157895	2.13315190252672	3.36526883527961	0.00219648969125447	0.0256796390415151	0.0227806299275597	991/9928/5347/22974/11065/1062/79075/3479/63967/4921/2146/5111/1894/5984/5983/2321/5985/5558	18	CDC20, KIF14, PLK1, TPX2, UBE2C, CENPE, DSCC1, IGF1, CLSPN, DDR2, EZH2, PCNA, ECT2, RFC4, RFC3, FLT1, RFC5, PRIM2
GO:0006048	UDP-N-acetylglucosamine biosynthetic process	3/527	10/18986	0.3	10.8079696394687	5.24183444609573	0.00220583357183691	0.0256796390415151	0.0227806299275597	6675/5238/2673	3	UAP1, PGM3, GFPT1
GO:0032329	serine transport	3/527	10/18986	0.3	10.8079696394687	5.24183444609573	0.00220583357183691	0.0256796390415151	0.0227806299275597	92745/6509/118980	3	SLC38A5, SLC1A4, SFXN2
GO:0035561	regulation of chromatin binding	3/527	10/18986	0.3	10.8079696394687	5.24183444609573	0.00220583357183691	0.0256796390415151	0.0227806299275597	81620/51053/1663	3	CDT1, GMNN, DDX11
GO:0036093	germ cell proliferation	3/527	10/18986	0.3	10.8079696394687	5.24183444609573	0.00220583357183691	0.0256796390415151	0.0227806299275597	7345/10549/8894	3	UCHL1, PRDX4, EIF2S2
GO:1902423	regulation of attachment of mitotic spindle microtubules to kinetochore	3/527	10/18986	0.3	10.8079696394687	5.24183444609573	0.00220583357183691	0.0256796390415151	0.0227806299275597	983/9212/55143	3	CDK1, AURKB, CDCA8
GO:1904667	negative regulation of ubiquitin protein ligase activity	3/527	10/18986	0.3	10.8079696394687	5.24183444609573	0.00220583357183691	0.0256796390415151	0.0227806299275597	4085/26271/1029	3	MAD2L1, FBXO5, CDKN2A
GO:0006979	response to oxidative stress	22/527	405/18986	0.054320987654321	1.95699861784618	3.28935543295849	0.00224347894694324	0.0260330966116076	0.0230941851954649	6382/983/4233/5831/10549/4921/2146/5111/836/7494/83959/1894/5052/475/1719/55829/140823/5693/84883/7295/1965/51022	22	SDC1, CDK1, MET, PYCR1, PRDX4, DDR2, EZH2, PCNA, CASP3, XBP1, SLC4A11, ECT2, PRDX1, ATOX1, DHFR, SELENOS, ROMO1, PSMB5, AIFM2, TXN, EIF2S1, GLRX2
GO:1902410	mitotic cytokinetic process	5/527	34/18986	0.147058823529412	5.29802433307289	4.23825739059847	0.00231211225762686	0.0267426835234899	0.0237236658830594	55165/10112/128239/1894/9585	5	CEP55, KIF20A, IQGAP3, ECT2, KIF20B
GO:0070507	regulation of microtubule cytoskeleton organization	12/527	166/18986	0.072289156626506	2.60433003360691	3.50787792684652	0.00235569856072282	0.0271589246968496	0.0240929170285132	5347/221150/22974/9212/10615/4233/220134/6491/81624/81930/3925/163786	12	PLK1, SKA3, TPX2, AURKB, SPAG5, MET, SKA1, STIL, DIAPH3, KIF18A, STMN1, SASS6
GO:0009127	purine nucleoside monophosphate biosynthetic process	4/527	21/18986	0.19047619047619	6.86220294569441	4.54151336558153	0.00241224819110202	0.0277214631350438	0.0245919497431013	10606/100/2618/5471	4	PAICS, ADA, GART, PPAT
GO:2000779	regulation of double-strand break repair	11/527	145/18986	0.0758620689655172	2.73304979388863	3.53956254467918	0.00242572447492997	0.0277649045038457	0.0246304869571417	2305/5347/10721/5888/1111/55010/10635/79000/8914/2271/1663	11	FOXM1, PLK1, POLQ, RAD51, CHEK1, PARPBP, RAD51AP1, AUNIP, TIMELESS, FH, DDX11
GO:1990542	mitochondrial transmembrane transport	9/527	104/18986	0.0865384615384615	3.11768354984674	3.65898188583682	0.00243156550355447	0.0277649045038457	0.0246304869571417	168620/291/79714/10440/3329/140823/79568/119559/118980	9	BHLHA15, SLC25A4, CCDC51, TIMM17A, HSPD1, ROMO1, MAIP1, SFXN4, SFXN2
GO:0006091	generation of precursor metabolites and energy	25/527	490/18986	0.0510204081632653	1.83809007473957	3.17582345999234	0.0027072299734905	0.0308141398893472	0.0273354900440944	100532726/7345/983/160428/5255/891/3479/10954/113115/291/64064/51103/38/55829/2232/34/84883/3418/2271/4709/84300/2673/388753/3419/8987	25	NDUFC2-KCTD14, UCHL1, CDK1, ALDH1L2, PHKA1, CCNB1, IGF1, PDIA5, MTFR2, SLC25A4, OXCT2, NDUFAF1, ACAT1, SELENOS, FDXR, ACADM, AIFM2, IDH2, FH, NDUFB3, UQCC2, GFPT1, COA6, IDH3A, STBD1
GO:0034614	cellular response to reactive oxygen species	11/527	148/18986	0.0743243243243243	2.67765013590441	3.46195470344958	0.00284518024101719	0.0322815053377633	0.0286372026263785	983/4233/4921/2146/5111/1894/5052/1719/140823/7295/51022	11	CDK1, MET, DDR2, EZH2, PCNA, ECT2, PRDX1, DHFR, ROMO1, TXN, GLRX2
GO:0000079	regulation of cyclin-dependent protein serine/threonine kinase activity	8/527	87/18986	0.0919540229885057	3.31278762895592	3.65327607631721	0.00286310847807963	0.0323821193058753	0.028726458147821	995/5347/993/9088/9134/1029/1031/641	8	CDC25C, PLK1, CDC25A, PKMYT1, CCNE2, CDKN2A, CDKN2C, BLM
GO:0000729	DNA double-strand break processing	4/527	22/18986	0.181818181818182	6.55028462998102	4.40117001771256	0.002884348528284	0.0324171749688271	0.0287575563296637	1763/83990/5932/641	4	DNA2, BRIP1, RBBP8, BLM
GO:2000001	regulation of DNA damage checkpoint	4/527	22/18986	0.181818181818182	6.55028462998102	4.40117001771256	0.002884348528284	0.0324171749688271	0.0287575563296637	5888/672/79968/580	4	RAD51, BRCA1, WDR76, BARD1
GO:0006188	IMP biosynthetic process	3/527	11/18986	0.272727272727273	9.82542694497154	4.94706592714812	0.00297083942948373	0.0326700926799226	0.0289819218189635	10606/2618/5471	3	PAICS, GART, PPAT
GO:0033314	mitotic DNA replication checkpoint signaling	3/527	11/18986	0.272727272727273	9.82542694497154	4.94706592714812	0.00297083942948373	0.0326700926799226	0.0289819218189635	90381/63967/29980	3	TICRR, CLSPN, DONSON
GO:0051987	positive regulation of attachment of spindle microtubules to kinetochore	3/527	11/18986	0.272727272727273	9.82542694497154	4.94706592714812	0.00297083942948373	0.0326700926799226	0.0289819218189635	9212/891/55143	3	AURKB, CCNB1, CDCA8
GO:0070601	centromeric sister chromatid cohesion	3/527	11/18986	0.272727272727273	9.82542694497154	4.94706592714812	0.00297083942948373	0.0326700926799226	0.0289819218189635	699/701/151648	3	BUB1, BUB1B, SGO1
GO:0090657	telomeric loop disassembly	3/527	11/18986	0.272727272727273	9.82542694497154	4.94706592714812	0.00297083942948373	0.0326700926799226	0.0289819218189635	9401/641/7517	3	RECQL4, BLM, XRCC3
GO:1904668	positive regulation of ubiquitin protein ligase activity	3/527	11/18986	0.272727272727273	9.82542694497154	4.94706592714812	0.00297083942948373	0.0326700926799226	0.0289819218189635	991/5347/11065	3	CDC20, PLK1, UBE2C
GO:1990918	double-strand break repair involved in meiotic recombination	3/527	11/18986	0.272727272727273	9.82542694497154	4.94706592714812	0.00297083942948373	0.0326700926799226	0.0289819218189635	5888/11144/83990	3	RAD51, DMC1, BRIP1
GO:0000132	establishment of mitotic spindle orientation	5/527	36/18986	0.138888888888889	5.00368964790217	4.06268893969516	0.00299339229200066	0.0328171289926698	0.029112359003894	1058/5347/10403/4085/54908	5	CENPA, PLK1, NDC80, MAD2L1, SPDL1
GO:0006520	amino acid metabolic process	17/527	289/18986	0.0588235294117647	2.11920973322915	3.23952219029914	0.00307695939021783	0.0336301310722891	0.0298335801813491	5831/26227/2731/29968/84842/1503/26275/445/38/55157/4522/2271/440/2653/2673/5723/5471	17	PYCR1, PHGDH, GLDC, PSAT1, HPDL, CTPS1, HIBCH, ASS1, ACAT1, DARS2, MTHFD1, FH, ASNS, GCSH, GFPT1, PSPH, PPAT
GO:2000573	positive regulation of DNA biosynthetic process	6/527	53/18986	0.113207547169811	4.07847910923347	3.79202290178209	0.00337832610880266	0.0368113948562827	0.0326557068026753	890/79075/5111/5984/5983/5985	6	CCNA2, DSCC1, PCNA, RFC4, RFC3, RFC5
GO:0046033	AMP metabolic process	4/527	23/18986	0.173913043478261	6.26548964606881	4.26929025483354	0.00341591540567885	0.0369953989693824	0.0328189384430772	10606/100/2618/5471	4	PAICS, ADA, GART, PPAT
GO:0046599	regulation of centriole replication	4/527	23/18986	0.173913043478261	6.26548964606881	4.26929025483354	0.00341591540567885	0.0369953989693824	0.0328189384430772	6491/10733/672/163786	4	STIL, PLK4, BRCA1, SASS6
GO:0170039	proteinogenic amino acid metabolic process	12/527	174/18986	0.0689655172413793	2.48459072171694	3.32407186558117	0.00346537113893054	0.0374176327810808	0.0331935057098387	5831/26227/2731/29968/1503/445/4522/440/2653/2673/5723/5471	12	PYCR1, PHGDH, GLDC, PSAT1, CTPS1, ASS1, MTHFD1, ASNS, GCSH, GFPT1, PSPH, PPAT
GO:1904029	regulation of cyclin-dependent protein kinase activity	8/527	90/18986	0.0888888888888889	3.20236137465739	3.53859956475179	0.00353458284224401	0.038049997223434	0.0337544816767247	995/5347/993/9088/9134/1029/1031/641	8	CDC25C, PLK1, CDC25A, PKMYT1, CCNE2, CDKN2A, CDKN2C, BLM
GO:0032543	mitochondrial translation	10/527	131/18986	0.0763358778625954	2.75011950113707	3.39622619190673	0.00359369295359835	0.038570145994476	0.0342159101509032	29093/51264/55157/54148/29088/6182/51023/118487/84300/28998	10	MRPL22, MRPL27, DARS2, MRPL39, MRPL15, MRPL12, MRPS18C, CHCHD1, UQCC2, MRPL13
GO:0051081	nuclear membrane disassembly	3/527	12/18986	0.25	9.00664136622391	4.68778920225094	0.0038800261012674	0.0413946665251633	0.0367215667463234	983/5347/7443	3	CDK1, PLK1, VRK1
GO:0060707	trophoblast giant cell differentiation	3/527	12/18986	0.25	9.00664136622391	4.68778920225094	0.0038800261012674	0.0413946665251633	0.0367215667463234	79733/144455/10733	3	E2F8, E2F7, PLK4
GO:0000302	response to reactive oxygen species	13/527	200/18986	0.065	2.34172675521822	3.22306038592146	0.00398370470502822	0.0423742875469371	0.0375905970286498	6382/983/4233/4921/2146/5111/836/1894/5052/1719/140823/7295/51022	13	SDC1, CDK1, MET, DDR2, EZH2, PCNA, CASP3, ECT2, PRDX1, DHFR, ROMO1, TXN, GLRX2
GO:0031145	anaphase-promoting complex-dependent catabolic process	4/527	24/18986	0.166666666666667	6.00442757748261	4.14499949364754	0.00401035759320377	0.0425312107955794	0.0377298049999367	991/5347/11065/1017	4	CDC20, PLK1, UBE2C, CDK2
GO:0042100	B cell proliferation	8/527	92/18986	0.0869565217391304	3.1327448230344	3.46479367597796	0.0040458876251017	0.0427810721068446	0.0379514591305087	51237/23495/836/1503/1029/3329/100/79915	8	MZB1, TNFRSF13B, CASP3, CTPS1, CDKN2A, HSPD1, ADA, ATAD5
GO:0071312	cellular response to alkaloid	5/527	39/18986	0.128205128205128	4.61879044421739	3.82236393059042	0.0042709766647076	0.0450279368721681	0.0399446722996407	890/5888/1111/836/641	5	CCNA2, RAD51, CHEK1, CASP3, BLM
GO:0008652	amino acid biosynthetic process	7/527	74/18986	0.0945945945945946	3.40791835478743	3.50667414222042	0.00441443831250069	0.0459976750113045	0.0408049353912907	5831/26227/29968/445/4522/440/5723	7	PYCR1, PHGDH, PSAT1, ASS1, MTHFD1, ASNS, PSPH
GO:0009064	glutamine family amino acid metabolic process	7/527	74/18986	0.0945945945945946	3.40791835478743	3.50667414222042	0.00441443831250069	0.0459976750113045	0.0408049353912907	5831/26227/1503/445/440/2673/5471	7	PYCR1, PHGDH, CTPS1, ASS1, ASNS, GFPT1, PPAT
GO:0071806	protein transmembrane transport	7/527	74/18986	0.0945945945945946	3.40791835478743	3.50667414222042	0.00441443831250069	0.0459976750113045	0.0408049353912907	6729/9697/23480/10440/3329/140823/10952	7	SRP54, TRAM2, SEC61G, TIMM17A, HSPD1, ROMO1, SEC61B
GO:0072527	pyrimidine-containing compound metabolic process	7/527	74/18986	0.0945945945945946	3.40791835478743	3.50667414222042	0.00441443831250069	0.0459976750113045	0.0408049353912907	7298/4830/6240/1503/57089/2079/1841	7	TYMS, NME1, RRM1, CTPS1, ENTPD7, ERH, DTYMK
GO:0006282	regulation of DNA repair	14/527	227/18986	0.0616740088105727	2.22190271589665	3.12932911256263	0.00457270102023353	0.0475082367625425	0.0421449677874645	2305/5347/10721/5888/1111/55010/10635/672/5111/79000/8914/2271/1663/580	14	FOXM1, PLK1, POLQ, RAD51, CHEK1, PARPBP, RAD51AP1, BRCA1, PCNA, AUNIP, TIMELESS, FH, DDX11, BARD1
GO:2000278	regulation of DNA biosynthetic process	8/527	94/18986	0.0851063829787234	3.06609067786346	3.39297656463776	0.00461241245092229	0.0477819191292645	0.0423877537823888	890/79075/1111/5111/5984/5983/80119/5985	8	CCNA2, DSCC1, CHEK1, PCNA, RFC4, RFC3, PIF1, RFC5
GO:0170033	L-amino acid metabolic process	12/527	181/18986	0.0662983425414365	2.38850157778314	3.17143284443419	0.00475180937928845	0.0489783992009718	0.0434491616037837	5831/26227/2731/29968/1503/445/4522/440/2653/2673/5723/5471	12	PYCR1, PHGDH, GLDC, PSAT1, CTPS1, ASS1, MTHFD1, ASNS, GCSH, GFPT1, PSPH, PPAT
GO:0071479	cellular response to ionizing radiation	7/527	75/18986	0.0933333333333333	3.36247944339026	3.46376122411383	0.00475531743781119	0.0489783992009718	0.0434491616037837	5888/10635/672/1894/25896/641/580	7	RAD51, RAD51AP1, BRCA1, ECT2, INTS7, BLM, BARD1
