# Supplementary material for: Integrative Transcriptomic Analysis Reveals Distinct and Shared Host Responses in Dengue and Chikungunya Infections
Source: Int J Mol Sci. 2026 Jun 19;27(12):5552. doi: 10.3390/ijms27125552 (PMC13299182; doi:10.3390/ijms27125552)
Supplement: Supplementary file 1 [file ijms-27-05552-s001.zip › Table S5 Shared_VirusSpecific_Enrichment/Dengue_unique_genes_enrichment_results/Dengue_unique_genes_Upregulated_GO_CC.csv]

ID	Description	GeneRatio	BgRatio	RichFactor	FoldEnrichment	zScore	pvalue	p.adjust	qvalue	geneID	Count	GeneSymbols
GO:0098687	chromosomal region	73/545	404/19960	0.180693069306931	6.61767644654374	19.1120086443642	7.61521335951428e-39	3.54107421217414e-36	2.94187716099131e-36	699/701/983/157570/991/1058/64151/113130/11004/7153/5347/221150/11130/9212/7272/83540/4751/10615/891/220134/1062/1063/79075/57082/10403/6790/55143/147841/5888/11339/81620/11144/1111/79019/81930/57405/79682/3070/387103/9401/2491/4173/10635/2237/4171/4085/2146/151246/1763/5111/4175/151648/55839/10051/90417/9735/80119/54908/79980/79023/54821/4176/55055/378708/1017/79723/641/4174/401541/4172/64946/85…	73	BUB1, BUB1B, CDK1, ESCO2, CDC20, CENPA, NCAPG, CDCA5, KIF2C, TOP2A, PLK1, SKA3, ZWINT, AURKB, TTK, NUF2, NEK2, SPAG5, CCNB1, SKA1, CENPE, CENPF, DSCC1, KNL1, NDC80, AURKA, CDCA8, SPC24, RAD51, OIP5, CDT1, DMC1, CHEK1, CENPM, KIF18A, SPC25, CENPU, HELLS, CENPW, RECQL4, CENPI, MCM4, RAD51AP1, FEN1, MCM2, MAD2L1, EZH2, SGO2, DNA2, PCNA, MCM6, SGO1, CENPN, SMC4, KNSTRN, KNTC1, PIF1, SPDL1, DSN1, NUP3…
GO:0000793	condensed chromosome	57/545	284/19960	0.200704225352113	7.35056208812508	18.0593399080466	5.978046564405e-33	1.38989582622416e-30	1.15470688901928e-30	699/701/991/1058/64151/11004/7153/5347/221150/11130/4288/9212/7272/83540/4751/10615/891/220134/1062/23397/1063/57082/10403/6790/147841/5888/81620/11144/1111/79019/81930/57405/79682/387103/7283/2491/672/4085/151246/151648/55839/10051/90417/9735/54892/10592/54908/79980/79023/54821/55055/378708/1017/641/401541/64946/29893	57	BUB1, BUB1B, CDC20, CENPA, NCAPG, KIF2C, TOP2A, PLK1, SKA3, ZWINT, MKI67, AURKB, TTK, NUF2, NEK2, SPAG5, CCNB1, SKA1, CENPE, NCAPH, CENPF, KNL1, NDC80, AURKA, SPC24, RAD51, CDT1, DMC1, CHEK1, CENPM, KIF18A, SPC25, CENPU, CENPW, TUBG1, CENPI, BRCA1, MAD2L1, SGO2, SGO1, CENPN, SMC4, KNSTRN, KNTC1, NCAPG2, SMC2, SPDL1, DSN1, NUP37, ERCC6L, ZWILCH, CENPS, CDK2, BLM, CENPP, CENPH, PSMC3IP
GO:0000775	chromosome, centromeric region	53/545	262/19960	0.202290076335878	7.40864206176903	17.4946209714629	7.27531128487163e-31	1.1276732491551e-28	9.36855874227329e-29	699/701/157570/991/1058/64151/113130/11004/7153/5347/221150/11130/9212/7272/83540/4751/10615/891/220134/1062/1063/79075/57082/10403/6790/55143/147841/11339/81620/79019/81930/57405/79682/3070/387103/2491/4085/2146/151246/151648/55839/10051/90417/9735/54908/79980/79023/54821/55055/378708/79723/401541/64946	53	BUB1, BUB1B, ESCO2, CDC20, CENPA, NCAPG, CDCA5, KIF2C, TOP2A, PLK1, SKA3, ZWINT, AURKB, TTK, NUF2, NEK2, SPAG5, CCNB1, SKA1, CENPE, CENPF, DSCC1, KNL1, NDC80, AURKA, CDCA8, SPC24, OIP5, CDT1, CENPM, KIF18A, SPC25, CENPU, HELLS, CENPW, CENPI, MAD2L1, EZH2, SGO2, SGO1, CENPN, SMC4, KNSTRN, KNTC1, SPDL1, DSN1, NUP37, ERCC6L, ZWILCH, CENPS, SUV39H2, CENPP, CENPH
GO:0000779	condensed chromosome, centromeric region	43/545	185/19960	0.232432432432432	8.51257128688321	17.1994740625619	7.94734557094463e-28	9.23878922622313e-26	7.67546269614916e-26	699/701/991/1058/64151/11004/5347/221150/11130/9212/7272/83540/4751/10615/891/220134/1062/1063/57082/10403/6790/147841/81620/79019/81930/57405/79682/387103/2491/4085/151246/151648/55839/90417/9735/54908/79980/79023/54821/55055/378708/401541/64946	43	BUB1, BUB1B, CDC20, CENPA, NCAPG, KIF2C, PLK1, SKA3, ZWINT, AURKB, TTK, NUF2, NEK2, SPAG5, CCNB1, SKA1, CENPE, CENPF, KNL1, NDC80, AURKA, SPC24, CDT1, CENPM, KIF18A, SPC25, CENPU, CENPW, CENPI, MAD2L1, SGO2, SGO1, CENPN, KNSTRN, KNTC1, SPDL1, DSN1, NUP37, ERCC6L, ZWILCH, CENPS, CENPP, CENPH
GO:0000776	kinetochore	41/545	173/19960	0.236994219653179	8.6796415124357	16.997027027173	6.17564560143546e-27	5.74335040933498e-25	4.77149881205645e-25	699/701/991/11004/5347/221150/11130/9212/7272/83540/4751/10615/891/220134/1062/1063/57082/10403/6790/147841/81620/79019/81930/57405/79682/387103/2491/4085/151246/151648/55839/90417/9735/54908/79980/79023/54821/55055/378708/401541/64946	41	BUB1, BUB1B, CDC20, KIF2C, PLK1, SKA3, ZWINT, AURKB, TTK, NUF2, NEK2, SPAG5, CCNB1, SKA1, CENPE, CENPF, KNL1, NDC80, AURKA, SPC24, CDT1, CENPM, KIF18A, SPC25, CENPU, CENPW, CENPI, MAD2L1, SGO2, SGO1, CENPN, KNSTRN, KNTC1, SPDL1, DSN1, NUP37, ERCC6L, ZWILCH, CENPS, CENPP, CENPH
GO:0005819	spindle	54/545	434/19960	0.124423963133641	4.55688496173847	12.5518281423475	7.8985682317899e-21	6.12139037963717e-19	5.08556937029279e-19	9787/79801/701/983/3161/24137/259266/991/9928/11004/5347/221150/22974/10112/9212/3833/7272/4751/150468/10615/891/220134/1062/81624/3832/9493/1063/83903/6790/51203/55143/56992/29128/284403/81930/7283/29127/25886/4085/9055/151648/145508/26271/1894/90417/9735/79000/54908/79980/55055/9585/8317/1663/203068	54	DLGAP5, SHCBP1, BUB1B, CDK1, HMMR, KIF4A, ASPM, CDC20, KIF14, KIF2C, PLK1, SKA3, TPX2, KIF20A, AURKB, KIFC1, TTK, NEK2, CKAP2L, SPAG5, CCNB1, SKA1, CENPE, DIAPH3, KIF11, KIF23, CENPF, HASPIN, AURKA, NUSAP1, CDCA8, KIF15, UHRF1, WDR62, KIF18A, TUBG1, RACGAP1, POC1A, MAD2L1, PRC1, SGO1, CEP128, FBXO5, ECT2, KNSTRN, KNTC1, AUNIP, SPDL1, DSN1, ZWILCH, KIF20B, CDC7, DDX11, TUBB
GO:0000940	outer kinetochore	15/545	20/19960	0.75	27.4678899082569	19.8413255612104	3.95429749181609e-20	2.62678333384926e-18	2.18229651052106e-18	699/701/5347/221150/11130/83540/891/220134/1063/57082/10403/147841/57405/54908/79980	15	BUB1, BUB1B, PLK1, SKA3, ZWINT, NUF2, CCNB1, SKA1, CENPF, KNL1, NDC80, SPC24, SPC25, SPDL1, DSN1
GO:0000228	nuclear chromosome	38/545	236/19960	0.161016949152542	5.89706111024724	12.6792326555762	8.64772021222117e-19	5.02648737335355e-17	4.17593857616469e-17	64151/7153/5347/4751/8318/9837/23397/51659/5888/11144/146956/5427/1111/84296/7283/4173/4171/23594/672/7150/5111/4175/11169/10051/54892/10592/64785/54962/4176/8914/6119/641/4174/5557/4172/29893/4796/5558	38	NCAPG, TOP2A, PLK1, NEK2, CDC45, GINS1, NCAPH, GINS2, RAD51, DMC1, EME1, POLE2, CHEK1, GINS4, TUBG1, MCM4, MCM2, ORC6, BRCA1, TOP1, PCNA, MCM6, WDHD1, SMC4, NCAPG2, SMC2, GINS3, TIPIN, MCM7, TIMELESS, RPA3, BLM, MCM5, PRIM1, MCM3, PSMC3IP, TONSL, PRIM2
GO:0071162	CMG complex	11/545	11/19960	1	36.6238532110092	19.8004751815607	5.6974490213273e-18	2.94368199435244e-16	2.44557168517792e-16	8318/9837/51659/84296/4173/4171/4175/64785/4176/4174/4172	11	CDC45, GINS1, GINS2, GINS4, MCM4, MCM2, MCM6, GINS3, MCM7, MCM5, MCM3
GO:0005657	replication fork	22/545	75/19960	0.293333333333333	10.742996941896	14.1631333131912	3.497305760401e-17	1.62624717858647e-15	1.35106443586018e-15	29128/146956/1111/7516/29980/5111/11169/5984/5983/80119/54962/83990/8914/6119/641/5557/4172/7517/5985/4796/5889/5558	22	UHRF1, EME1, CHEK1, XRCC2, DONSON, PCNA, WDHD1, RFC4, RFC3, PIF1, TIPIN, BRIP1, TIMELESS, RPA3, BLM, PRIM1, MCM3, XRCC3, RFC5, TONSL, RAD51C, PRIM2
GO:0031261	DNA replication preinitiation complex	11/545	13/19960	0.846153846153846	30.9894142554693	18.1217363828398	4.22860930997396e-16	1.78754848103445e-14	1.48507140359851e-14	8318/9837/51659/84296/4173/4171/4175/64785/4176/4174/4172	11	CDC45, GINS1, GINS2, GINS4, MCM4, MCM2, MCM6, GINS3, MCM7, MCM5, MCM3
GO:0000922	spindle pole	29/545	180/19960	0.161111111111111	5.90050968399592	11.0653028161996	1.22083510982562e-14	4.73073605057427e-13	3.93023232724563e-13	9787/259266/991/5347/22974/9212/4751/150468/10615/891/81624/3832/1063/6790/56992/284403/7283/25886/4085/9055/151648/145508/90417/9735/79000/54908/79980/9585/1663	29	DLGAP5, ASPM, CDC20, PLK1, TPX2, AURKB, NEK2, CKAP2L, SPAG5, CCNB1, DIAPH3, KIF11, CENPF, AURKA, KIF15, WDR62, TUBG1, POC1A, MAD2L1, PRC1, SGO1, CEP128, KNSTRN, KNTC1, AUNIP, SPDL1, DSN1, KIF20B, DDX11
GO:0072686	mitotic spindle	27/545	184/19960	0.146739130434783	5.37415237335461	9.98694217218389	1.0264188572559e-12	3.67142129710766e-11	3.05016777824224e-11	9787/983/259266/5347/221150/22974/9212/3833/150468/10615/220134/1062/3832/9493/6790/51203/284403/81930/7283/29127/4085/9055/1894/90417/9585/8317/203068	27	DLGAP5, CDK1, ASPM, PLK1, SKA3, TPX2, AURKB, KIFC1, CKAP2L, SPAG5, SKA1, CENPE, KIF11, KIF23, AURKA, NUSAP1, WDR62, KIF18A, TUBG1, RACGAP1, MAD2L1, PRC1, ECT2, KNSTRN, KIF20B, CDC7, TUBB
GO:0042555	MCM complex	8/545	11/19960	0.727272727272727	26.6355296080067	14.248758121781	4.50842335793399e-11	1.49744061531379e-09	1.2440536634299e-09	4173/4171/4175/4176/4174/4172/84515/4796	8	MCM4, MCM2, MCM6, MCM7, MCM5, MCM3, MCM8, TONSL
GO:0140534	endoplasmic reticulum protein-containing complex	19/545	116/19960	0.163793103448276	5.9987345776653	9.04635039614835	3.53818452512781e-10	1.09683720278962e-08	9.11237698752216e-09	51237/90701/10130/23480/5479/58477/3703/9789/55829/9761/746/10952/10525/6185/199857/6748/9694/6400/58505	19	MZB1, SEC11C, PDIA6, SEC61G, PPIB, SRPRB, STT3A, SPCS2, SELENOS, MLEC, TMEM258, SEC61B, HYOU1, RPN2, ALG14, SSR4, EMC2, SEL1L, OSTC
GO:0030496	midbody	24/545	207/19960	0.115942028985507	4.24624385055179	7.86590548257154	2.63749779023739e-09	7.6652279528774e-08	6.36816900669158e-08	79801/983/24137/259266/55165/9928/54443/5347/10112/9212/4751/10615/1062/9493/1063/6790/55143/29127/9055/1894/26354/9585/2079/1663	24	SHCBP1, CDK1, KIF4A, ASPM, CEP55, KIF14, ANLN, PLK1, KIF20A, AURKB, NEK2, SPAG5, CENPE, KIF23, CENPF, AURKA, CDCA8, RACGAP1, PRC1, ECT2, GNL3, KIF20B, ERH, DDX11
GO:0000781	chromosome, telomeric region	21/545	173/19960	0.121387283236994	4.44567004295487	7.62615634492674	1.15290042476034e-08	3.15352175007976e-07	2.61990375162258e-07	983/5888/11144/1111/9401/4173/10635/2237/4171/2146/1763/5111/4175/80119/4176/1017/641/4174/4172/8520/7517	21	CDK1, RAD51, DMC1, CHEK1, RECQL4, MCM4, RAD51AP1, FEN1, MCM2, EZH2, DNA2, PCNA, MCM6, PIF1, MCM7, CDK2, BLM, MCM5, MCM3, HAT1, XRCC3
GO:0000939	inner kinetochore	8/545	19/19960	0.421052631578947	15.4205697730565	10.5362167594836	1.70205981628466e-08	4.39698785873536e-07	3.65295878699689e-07	79019/79682/387103/2491/55839/378708/401541/64946	8	CENPM, CENPU, CENPW, CENPI, CENPN, CENPS, CENPP, CENPH
GO:0000794	condensed nuclear chromosome	14/545	81/19960	0.172839506172839	6.33004870313739	8.05332753903799	3.68738418298349e-08	9.02438760572276e-07	7.49734069337918e-07	64151/5347/4751/23397/5888/11144/1111/7283/672/10051/54892/10592/641/29893	14	NCAPG, PLK1, NEK2, NCAPH, RAD51, DMC1, CHEK1, TUBG1, BRCA1, SMC4, NCAPG2, SMC2, BLM, PSMC3IP
GO:0051233	spindle midzone	10/545	38/19960	0.263157894736842	9.63785610816031	8.92956367274637	5.04023401582765e-08	1.11924658111962e-06	9.29855110969784e-07	9928/5347/9212/1062/6790/55143/81930/29127/9055/9585	10	KIF14, PLK1, AURKB, CENPE, AURKA, CDCA8, KIF18A, RACGAP1, PRC1, KIF20B
GO:0005876	spindle microtubule	14/545	83/19960	0.168674698795181	6.17751740908588	7.91925154438286	5.08763697611454e-08	1.11924658111962e-06	9.29855110969784e-07	983/24137/5347/221150/9212/220134/1062/3832/6790/81930/7283/9055/9735/55055	14	CDK1, KIF4A, PLK1, SKA3, AURKB, SKA1, CENPE, KIF11, AURKA, KIF18A, TUBG1, PRC1, KNTC1, ZWILCH
GO:0000307	cyclin-dependent protein kinase holoenzyme complex	12/545	59/19960	0.203389830508475	7.44891929715441	8.31140491699021	5.29536016873801e-08	1.11924658111962e-06	9.29855110969784e-07	983/890/9133/891/898/1164/9134/899/5111/1163/892/1017	12	CDK1, CCNA2, CCNB2, CCNB1, CCNE1, CKS2, CCNE2, CCNF, PCNA, CKS1B, CCNC, CDK2
GO:0005874	microtubule	36/545	489/19960	0.0736196319018405	2.69623459222153	6.36275439658169	7.85687245845385e-08	1.58845464920915e-06	1.31966690720941e-06	983/24137/259266/9928/11004/51512/5347/221150/22974/10112/9212/3833/4751/10615/220134/1062/3832/9493/6790/51203/56992/81930/7283/29127/347240/9055/3925/90417/9735/58477/55829/55055/9585/283987/10376/203068	36	CDK1, KIF4A, ASPM, KIF14, KIF2C, GTSE1, PLK1, SKA3, TPX2, KIF20A, AURKB, KIFC1, NEK2, SPAG5, SKA1, CENPE, KIF11, KIF23, AURKA, NUSAP1, KIF15, KIF18A, TUBG1, RACGAP1, KIF24, PRC1, STMN1, KNSTRN, KNTC1, SRPRB, SELENOS, ZWILCH, KIF20B, HID1, TUBA1B, TUBB
GO:0043596	nuclear replication fork	10/545	41/19960	0.24390243902439	8.93264712463638	8.51873759823577	1.11041505764386e-07	2.15142917418498e-06	1.78737862348814e-06	146956/5111/11169/54962/8914/6119/5557/4172/4796/5558	10	EME1, PCNA, WDHD1, TIPIN, TIMELESS, RPA3, PRIM1, MCM3, TONSL, PRIM2
GO:0030894	replisome	7/545	24/19960	0.291666666666667	10.6819571865443	7.95149351367777	2.51614524758622e-06	4.68003016051036e-05	3.88810655100691e-05	29980/5111/6119/5557/4172/4796/5558	7	DONSON, PCNA, RPA3, PRIM1, MCM3, TONSL, PRIM2
GO:0005871	kinesin complex	9/545	48/19960	0.1875	6.86697247706422	6.8183010142404	5.12619788486816e-06	9.16800775562959e-05	7.61665839573528e-05	9928/11004/10112/3833/3832/9493/56992/81930/9585	9	KIF14, KIF2C, KIF20A, KIFC1, KIF11, KIF23, KIF15, KIF18A, KIF20B
GO:0032993	protein-DNA complex	20/545	240/19960	0.0833333333333333	3.0519877675841	5.35828581940876	1.04684021198261e-05	0.000180289147619227	0.000149781815905504	1058/8318/9837/51659/84296/29980/4173/4171/7150/5111/4175/64785/3662/4176/6119/4174/5557/4172/4796/5558	20	CENPA, CDC45, GINS1, GINS2, GINS4, DONSON, MCM4, MCM2, TOP1, PCNA, MCM6, GINS3, IRF4, MCM7, RPA3, MCM5, PRIM1, MCM3, TONSL, PRIM2
GO:0090734	site of DNA damage	14/545	131/19960	0.106870229007634	3.91399957980251	5.60626560223448	1.42090156515886e-05	0.000235971152785311	0.000196041682110264	157570/10721/5888/11144/10293/79000/79968/5932/8914/6119/2271/10038/55345/4796	14	ESCO2, POLQ, RAD51, DMC1, TRAIP, AUNIP, WDR76, RBBP8, TIMELESS, RPA3, FH, PARP2, ZGRF1, TONSL
GO:0008250	oligosaccharyltransferase complex	5/545	14/19960	0.357142857142857	13.0799475753604	7.57530464303956	2.43188923820026e-05	0.00037694283192104	0.00031315907032263	3703/9761/746/6185/58505	5	STT3A, MLEC, TMEM258, RPN2, OSTC
GO:1990023	mitotic spindle midzone	5/545	14/19960	0.357142857142857	13.0799475753604	7.57530464303956	2.43188923820026e-05	0.00037694283192104	0.00031315907032263	9212/1062/81930/9055/9585	5	AURKB, CENPE, KIF18A, PRC1, KIF20B
GO:0061695	transferase complex, transferring phosphorus-containing groups	22/545	302/19960	0.0728476821192053	2.66796281669603	4.89349460361544	3.1643425467834e-05	0.00047465138201751	0.000394334028750257	983/890/9133/5255/891/5427/898/29925/1164/9134/899/1763/5111/10622/29926/1163/892/1017/199857/5557/4172/5558	22	CDK1, CCNA2, CCNB2, PHKA1, CCNB1, POLE2, CCNE1, GMPPB, CKS2, CCNE2, CCNF, DNA2, PCNA, POLR3G, GMPPA, CKS1B, CCNC, CDK2, ALG14, PRIM1, MCM3, PRIM2
GO:0045171	intercellular bridge	11/545	92/19960	0.119565217391304	4.37893897088153	5.44247106236609	4.14329861058077e-05	0.000595698067022845	0.000494897997956727	55165/22974/10112/220134/1062/55143/9055/79622/9585/8317/203068	11	CEP55, TPX2, KIF20A, SKA1, CENPE, CDCA8, PRC1, SNRNP25, KIF20B, CDC7, TUBB
GO:0005814	centriole	15/545	163/19960	0.0920245398773006	3.37029324027692	5.09090662417245	4.22753466919438e-05	0.000595698067022845	0.000494897997956727	55165/7153/5347/6491/6790/80178/284403/7283/10733/25886/347240/899/145508/163786/85444	15	CEP55, TOP2A, PLK1, STIL, AURKA, TEDC2, WDR62, TUBG1, PLK4, POC1A, KIF24, CCNF, CEP128, SASS6, LRRCC1
GO:0001673	male germ cell nucleus	8/545	52/19960	0.153846153846154	5.63443895553987	5.60639850833697	7.66843893362018e-05	0.00104877179533335	0.000871305600197711	9319/7153/5888/672/7150/5111/202051/1017	8	TRIP13, TOP2A, RAD51, BRCA1, TOP1, PCNA, SPATA24, CDK2
GO:0043073	germ cell nucleus	9/545	68/19960	0.132352941176471	4.84727468969239	5.32435947490001	9.2834286980005e-05	0.00123336981273435	0.00102466716756878	9319/7153/6790/5888/672/7150/5111/202051/1017	9	TRIP13, TOP2A, AURKA, RAD51, BRCA1, TOP1, PCNA, SPATA24, CDK2
GO:1902554	serine/threonine protein kinase complex	13/545	139/19960	0.0935251798561151	3.42525245858359	4.80729214642551	0.000114906575072543	0.00148420992802034	0.00123306178513518	983/890/9133/5255/891/898/1164/9134/899/5111/1163/892/1017	13	CDK1, CCNA2, CCNB2, PHKA1, CCNB1, CCNE1, CKS2, CCNE2, CCNF, PCNA, CKS1B, CCNC, CDK2
GO:0034663	endoplasmic reticulum chaperone complex	4/545	11/19960	0.363636363636364	13.3177648040033	6.84646870874138	0.000155711005152553	0.00195292436195345	0.00162246347671062	51237/10130/5479/10525	4	MZB1, PDIA6, PPIB, HYOU1
GO:0005788	endoplasmic reticulum lumen	21/545	314/19960	0.0668789808917197	2.44936597908023	4.33715317009967	0.000159593818826304	0.00195292436195345	0.00162246347671062	51237/81567/9601/10954/2335/7873/10130/81029/5479/27248/3915/55033/55757/10525/55741/813/7466/11001/51661/255631/64222	21	MZB1, TXNDC5, PDIA4, PDIA5, FN1, MANF, PDIA6, WNT5B, PPIB, ERLEC1, LAMC1, FKBP14, UGGT2, HYOU1, EDEM2, CALU, WFS1, SLC27A2, FKBP7, COL24A1, TOR3A
GO:0042575	DNA polymerase complex	5/545	20/19960	0.25	9.15596330275229	6.11401678471959	0.000164409485631366	0.00196026694406629	0.00162856359586265	5427/1763/5557/4172/5558	5	POLE2, DNA2, PRIM1, MCM3, PRIM2
GO:0043601	nuclear replisome	5/545	22/19960	0.227272727272727	8.32360300250208	5.75829992178613	0.000266923677589407	0.00310298775197685	0.00257792078092927	6119/5557/4172/4796/5558	5	RPA3, PRIM1, MCM3, TONSL, PRIM2
GO:1902911	protein kinase complex	13/545	153/19960	0.0849673202614379	3.11183066498771	4.39333579813485	0.000299020914787024	0.00339133476526747	0.00281747562841689	983/890/9133/5255/891/898/1164/9134/899/5111/1163/892/1017	13	CDK1, CCNA2, CCNB2, PHKA1, CCNB1, CCNE1, CKS2, CCNE2, CCNF, PCNA, CKS1B, CCNC, CDK2
GO:0000502	proteasome complex	8/545	64/19960	0.125	4.57798165137615	4.80334911203632	0.000338743553079298	0.00373285943394149	0.00310120976175785	5684/5701/143471/5693/5718/5706/10213/5686	8	PSMA3, PSMC2, PSMA8, PSMB5, PSMD12, PSMC6, PSMD14, PSMA5
GO:1905369	endopeptidase complex	10/545	98/19960	0.102040816326531	3.73712787867441	4.55088205414753	0.00034518915195588	0.00373285943394149	0.00310120976175785	90701/5684/9789/5701/143471/5693/5718/5706/10213/5686	10	SEC11C, PSMA3, SPCS2, PSMC2, PSMA8, PSMB5, PSMD12, PSMC6, PSMD14, PSMA5
GO:0035861	site of double-strand break	10/545	99/19960	0.101010101010101	3.69937911222315	4.51107312762563	0.000374778513465397	0.00396072747185022	0.00329051948425361	157570/10721/5888/11144/5932/8914/6119/2271/55345/4796	10	ESCO2, POLQ, RAD51, DMC1, RBBP8, TIMELESS, RPA3, FH, ZGRF1, TONSL
GO:0005875	microtubule associated complex	13/545	157/19960	0.0828025477707006	3.03254835505171	4.28375043618409	0.000384191729821813	0.00396998120815873	0.00329820736478609	24137/9928/11004/10112/9212/3833/3832/9493/6790/55143/56992/81930/9585	13	KIF4A, KIF14, KIF2C, KIF20A, AURKB, KIFC1, KIF11, KIF23, AURKA, CDCA8, KIF15, KIF18A, KIF20B
GO:0098798	mitochondrial protein-containing complex	14/545	178/19960	0.0786516853932584	2.88052778064117	4.22234386149579	0.00039336269999069	0.00397638381512328	0.00330352656513921	1763/291/29093/26521/10440/51264/140823/54148/29088/6182/51023/118487/28998/79135	14	DNA2, SLC25A4, MRPL22, TIMM8B, TIMM17A, MRPL27, ROMO1, MRPL39, MRPL15, MRPL12, MRPS18C, CHCHD1, MRPL13, APOO
GO:0000800	lateral element	4/545	14/19960	0.285714285714286	10.4639580602883	5.93482421909392	0.000442465621070982	0.00419890844485728	0.00348839705548981	5888/11144/672/641	4	RAD51, DMC1, BRCA1, BLM
GO:0010369	chromocenter	4/545	14/19960	0.285714285714286	10.4639580602883	5.93482421909392	0.000442465621070982	0.00419890844485728	0.00348839705548981	157570/9212/55143/11339	4	ESCO2, AURKB, CDCA8, OIP5
GO:0045120	pronucleus	4/545	14/19960	0.285714285714286	10.4639580602883	5.93482421909392	0.000442465621070982	0.00419890844485728	0.00348839705548981	890/1063/6790/2146	4	CCNA2, CENPF, AURKA, EZH2
GO:0030867	rough endoplasmic reticulum membrane	5/545	26/19960	0.192307692307692	7.04304869442484	5.16588202211257	0.000609283050137953	0.00557247993579268	0.00462954190477853	23480/58477/10952/29880/6748	5	SEC61G, SRPRB, SEC61B, ALG5, SSR4
GO:0097431	mitotic spindle pole	6/545	39/19960	0.153846153846154	5.63443895553987	4.8536990485812	0.000611175218764359	0.00557247993579268	0.00462954190477853	259266/5347/9212/10615/6790/9585	6	ASPM, PLK1, AURKB, SPAG5, AURKA, KIF20B
GO:0072687	meiotic spindle	4/545	16/19960	0.25	9.15596330275229	5.46799444120662	0.000770290621717753	0.00688817575189914	0.00572260441640517	259266/221150/6790/26271	4	ASPM, SKA3, AURKA, FBXO5
GO:0042470	melanosome	10/545	112/19960	0.0892857142857143	3.2699868938401	4.03620232475464	0.000993994511930792	0.00855939718607071	0.00711103286313062	8836/9601/6509/10130/5479/5052/7531/10058/813/4629	10	GGH, PDIA4, SLC1A4, PDIA6, PPIB, PRDX1, YWHAE, ABCB6, CALU, MYH11
GO:0048770	pigment granule	10/545	112/19960	0.0892857142857143	3.2699868938401	4.03620232475464	0.000993994511930792	0.00855939718607071	0.00711103286313062	8836/9601/6509/10130/5479/5052/7531/10058/813/4629	10	GGH, PDIA4, SLC1A4, PDIA6, PPIB, PRDX1, YWHAE, ABCB6, CALU, MYH11
GO:0000152	nuclear ubiquitin ligase complex	6/545	47/19960	0.127659574468085	4.67538551629904	4.22651509539355	0.00167338901623008	0.0141477435008543	0.0117537563436639	701/991/11065/5888/672/580	6	BUB1B, CDC20, UBE2C, RAD51, BRCA1, BARD1
GO:0000792	heterochromatin	8/545	82/19960	0.0975609756097561	3.57305884985455	3.91173337211346	0.00177943639196986	0.0147756771833211	0.0122754352603936	157570/1058/29128/146956/3070/2146/1029/79968	8	ESCO2, CENPA, UHRF1, EME1, HELLS, EZH2, CDKN2A, WDR76
GO:0005839	proteasome core complex	4/545	20/19960	0.2	7.32477064220183	4.74128590707051	0.00188044509031266	0.0153404731051822	0.0127446601688781	5684/143471/5693/5686	4	PSMA3, PSMA8, PSMB5, PSMA5
GO:0005828	kinetochore microtubule	4/545	21/19960	0.19047619047619	6.97597204019222	4.59055780369782	0.00227326324707957	0.0182253001705518	0.0151413359651217	1062/81930/9735/55055	4	CENPE, KIF18A, KNTC1, ZWILCH
GO:0005838	proteasome regulatory particle	4/545	22/19960	0.181818181818182	6.65888240200167	4.44938674061256	0.00271911648474406	0.0211627797512354	0.0175817547678628	5701/5718/5706/10213	4	PSMC2, PSMD12, PSMC6, PSMD14
GO:0000313	organellar ribosome	8/545	88/19960	0.0909090909090909	3.32944120100083	3.66919879500019	0.00278497402053738	0.0211627797512354	0.0175817547678628	29093/51264/54148/29088/6182/51023/118487/28998	8	MRPL22, MRPL27, MRPL39, MRPL15, MRPL12, MRPS18C, CHCHD1, MRPL13
GO:0005761	mitochondrial ribosome	8/545	88/19960	0.0909090909090909	3.32944120100083	3.66919879500019	0.00278497402053738	0.0211627797512354	0.0175817547678628	29093/51264/54148/29088/6182/51023/118487/28998	8	MRPL22, MRPL27, MRPL39, MRPL15, MRPL12, MRPS18C, CHCHD1, MRPL13
GO:0070938	contractile ring	3/545	11/19960	0.272727272727273	9.9883236030025	4.99589635548147	0.00283600805493782	0.0211627797512354	0.0175817547678628	54443/9055/9585	3	ANLN, PRC1, KIF20B
GO:1905368	peptidase complex	10/545	129/19960	0.0775193798449612	2.83905838845032	3.51088826853001	0.00286721532113512	0.0211627797512354	0.0175817547678628	90701/5684/9789/5701/143471/5693/5718/5706/10213/5686	10	SEC11C, PSMA3, SPCS2, PSMC2, PSMA8, PSMB5, PSMD12, PSMC6, PSMD14, PSMA5
GO:0000315	organellar large ribosomal subunit	6/545	56/19960	0.107142857142857	3.92398427260813	3.67111346019483	0.00411801849563733	0.0294596707764825	0.0244747010186057	29093/51264/54148/29088/6182/28998	6	MRPL22, MRPL27, MRPL39, MRPL15, MRPL12, MRPL13
GO:0005762	mitochondrial large ribosomal subunit	6/545	56/19960	0.107142857142857	3.92398427260813	3.67111346019483	0.00411801849563733	0.0294596707764825	0.0244747010186057	29093/51264/54148/29088/6182/28998	6	MRPL22, MRPL27, MRPL39, MRPL15, MRPL12, MRPL13
GO:0022624	proteasome accessory complex	4/545	25/19960	0.16	5.85981651376147	4.07362173853428	0.00440801859249173	0.0300212033914567	0.0249412148153132	5701/5718/5706/10213	4	PSMC2, PSMD12, PSMC6, PSMD14
GO:0044322	endoplasmic reticulum quality control compartment	4/545	25/19960	0.16	5.85981651376147	4.07362173853428	0.00440801859249173	0.0300212033914567	0.0249412148153132	27248/55757/10952/55741	4	ERLEC1, UGGT2, SEC61B, EDEM2
GO:0000795	synaptonemal complex	5/545	40/19960	0.125	4.57798165137615	3.79509262944629	0.00445475921292583	0.0300212033914567	0.0249412148153132	5347/5888/11144/672/641	5	PLK1, RAD51, DMC1, BRCA1, BLM
GO:0099086	synaptonemal structure	5/545	40/19960	0.125	4.57798165137615	3.79509262944629	0.00445475921292583	0.0300212033914567	0.0249412148153132	5347/5888/11144/672/641	5	PLK1, RAD51, DMC1, BRCA1, BLM
GO:0043240	Fanconi anaemia nuclear complex	3/545	13/19960	0.230769230769231	8.45165843330981	4.50282184883881	0.00471981789846139	0.0313530760397792	0.0260477168230877	378708/55120/2189	3	CENPS, FANCL, FANCG
