# Supplementary material for: Integrative Transcriptomic Analysis Reveals Distinct and Shared Host Responses in Dengue and Chikungunya Infections
Source: Int J Mol Sci. 2026 Jun 19;27(12):5552. doi: 10.3390/ijms27125552 (PMC13299182; doi:10.3390/ijms27125552)
Supplement: Supplementary file 1 [file ijms-27-05552-s001.zip › Table S5 Shared_VirusSpecific_Enrichment/Dengue_unique_genes_enrichment_results/Dengue_unique_genes_Upregulated_GO_MF.csv]

ID	Description	GeneRatio	BgRatio	RichFactor	FoldEnrichment	zScore	pvalue	p.adjust	qvalue	geneID	Count	GeneSymbols
GO:0140097	catalytic activity, acting on DNA	42/529	249/18737	0.168674698795181	5.9744004372879	13.4688526802975	6.30227509959691e-21	4.39268574441904e-18	3.97375029964058e-18	9156/7153/10721/79075/8438/5888/11144/146956/5427/3070/9401/7516/4173/2237/4171/7150/55247/1763/5111/4175/4830/5984/5983/80119/54821/83990/348654/4176/5932/25996/641/4174/1789/4172/7517/353497/55345/5985/84515/1663/79915/5889	42	EXO1, TOP2A, POLQ, DSCC1, RAD54L, RAD51, DMC1, EME1, POLE2, HELLS, RECQL4, XRCC2, MCM4, FEN1, MCM2, TOP1, NEIL3, DNA2, PCNA, MCM6, NME1, RFC4, RFC3, PIF1, ERCC6L, BRIP1, GEN1, MCM7, RBBP8, REXO2, BLM, MCM5, DNMT3B, MCM3, XRCC3, POLN, ZGRF1, RFC5, MCM8, DDX11, ATAD5, RAD51C
GO:0008094	ATP-dependent activity, acting on DNA	29/529	123/18737	0.235772357723577	8.35097668557026	13.9416090079652	5.9400056476884e-19	2.07009196821941e-16	1.87266493840282e-16	7153/10721/79075/8438/5888/11144/3070/9401/7516/4173/4171/1763/4175/5984/5983/80119/54821/83990/4176/641/4174/4172/7517/55345/5985/84515/1663/79915/5889	29	TOP2A, POLQ, DSCC1, RAD54L, RAD51, DMC1, HELLS, RECQL4, XRCC2, MCM4, MCM2, DNA2, MCM6, RFC4, RFC3, PIF1, ERCC6L, BRIP1, MCM7, BLM, MCM5, MCM3, XRCC3, ZGRF1, RFC5, MCM8, DDX11, ATAD5, RAD51C
GO:0017116	single-stranded DNA helicase activity	15/529	23/18737	0.652173913043478	23.0997780882716	18.0760556940692	1.89088063788838e-18	4.39314601536067e-16	3.97416667401804e-16	10721/79075/5888/4173/4171/1763/4175/5984/5983/80119/4176/4174/4172/5985/84515	15	POLQ, DSCC1, RAD51, MCM4, MCM2, DNA2, MCM6, RFC4, RFC3, PIF1, MCM7, MCM5, MCM3, RFC5, MCM8
GO:0003678	DNA helicase activity	20/529	59/18737	0.338983050847458	12.0066643170677	14.4328365828611	7.30360266379887e-17	1.27265276416695e-14	1.15127841989882e-14	10721/79075/5888/9401/4173/4171/1763/4175/5984/5983/80119/83990/4176/641/4174/4172/55345/5985/84515/1663	20	POLQ, DSCC1, RAD51, RECQL4, MCM4, MCM2, DNA2, MCM6, RFC4, RFC3, PIF1, BRIP1, MCM7, BLM, MCM5, MCM3, ZGRF1, RFC5, MCM8, DDX11
GO:0016887	ATP hydrolysis activity	43/529	418/18737	0.102870813397129	3.64364920722497	9.31700307968998	2.39217298355764e-13	3.33468913907934e-11	3.01665603610742e-11	9928/11004/9319/10112/3833/10721/9493/8438/56992/5888/11144/81930/9401/4173/23457/4171/1763/4175/29028/6729/10051/5984/5983/80119/10592/5701/54821/83990/3329/10058/4176/5706/57130/9585/641/4174/4172/102157402/64222/5985/84515/1663/79915	43	KIF14, KIF2C, TRIP13, KIF20A, KIFC1, POLQ, KIF23, RAD54L, KIF15, RAD51, DMC1, KIF18A, RECQL4, MCM4, ABCB9, MCM2, DNA2, MCM6, ATAD2, SRP54, SMC4, RFC4, RFC3, PIF1, SMC2, PSMC2, ERCC6L, BRIP1, HSPD1, ABCB6, MCM7, PSMC6, ATP13A1, KIF20B, BLM, MCM5, MCM3, AK6, TOR3A, RFC5, MCM8, DDX11, ATAD5
GO:0003697	single-stranded DNA binding	22/529	120/18737	0.183333333333333	6.49360428481411	10.2903062332354	2.58662342668251e-12	3.00479421399619e-10	2.71822356593478e-10	8318/3512/8438/5888/11144/9401/4173/10635/4171/7150/55247/4175/10051/10592/3329/4176/6119/641/4174/4172/84515/1663	22	CDC45, JCHAIN, RAD54L, RAD51, DMC1, RECQL4, MCM4, RAD51AP1, MCM2, TOP1, NEIL3, MCM6, SMC4, SMC2, HSPD1, MCM7, RPA3, BLM, MCM5, MCM3, MCM8, DDX11
GO:0004386	helicase activity	23/529	154/18737	0.149350649350649	5.28994918125353	9.11149722116605	6.58167344952304e-11	6.55346627759651e-09	5.92845473122451e-09	10721/79075/8438/5888/3070/9401/4173/4171/1763/4175/5984/5983/80119/54821/83990/4176/641/4174/4172/55345/5985/84515/1663	23	POLQ, DSCC1, RAD54L, RAD51, HELLS, RECQL4, MCM4, MCM2, DNA2, MCM6, RFC4, RFC3, PIF1, ERCC6L, BRIP1, MCM7, BLM, MCM5, MCM3, ZGRF1, RFC5, MCM8, DDX11
GO:0008017	microtubule binding	30/529	280/18737	0.107142857142857	3.79496354307318	8.03174218710048	4.10756888092493e-10	3.57871938750584e-08	3.23741284167636e-08	9787/24137/9928/11004/51512/5347/221150/10112/3833/83540/10615/220134/1062/81624/3832/9493/1063/57082/10403/51203/56992/147841/81930/29127/347240/9055/57530/90417/9585/79805	30	DLGAP5, KIF4A, KIF14, KIF2C, GTSE1, PLK1, SKA3, KIF20A, KIFC1, NUF2, SPAG5, SKA1, CENPE, DIAPH3, KIF11, KIF23, CENPF, KNL1, NDC80, NUSAP1, KIF15, SPC24, KIF18A, RACGAP1, KIF24, PRC1, CGN, KNSTRN, KIF20B, VASH2
GO:0016538	cyclin-dependent protein serine/threonine kinase regulator activity	12/529	47/18737	0.25531914893617	9.04331737923822	9.41054198330451	4.81339397916214e-09	3.72770622608446e-07	3.37219063569371e-07	890/9133/891/898/1164/9134/899/836/1029/1163/892/1031	12	CCNA2, CCNB2, CCNB1, CCNE1, CKS2, CCNE2, CCNF, CASP3, CDKN2A, CKS1B, CCNC, CDKN2C
GO:0016853	isomerase activity	21/529	180/18737	0.116666666666667	4.1322936357908	7.19747208694662	4.07734599153939e-08	2.84191015610296e-06	2.57087394624431e-06	7153/81567/9601/9401/10954/7150/10130/5479/79174/2286/83990/3329/55033/5238/51645/641/51661/84693/51022/55345/1663	21	TOP2A, TXNDC5, PDIA4, RECQL4, PDIA5, TOP1, PDIA6, PPIB, CRELD2, FKBP2, BRIP1, HSPD1, FKBP14, PGM3, PPIL1, BLM, FKBP7, MCEE, GLRX2, ZGRF1, DDX11
GO:0015631	tubulin binding	32/529	392/18737	0.0816326530612245	2.89140079472243	6.45064133508899	8.37550913151241e-08	5.30702714969468e-06	4.80088992323056e-06	9787/24137/9928/11004/51512/5347/221150/10112/3833/83540/10615/220134/1062/81624/3832/9493/1063/57082/10403/51203/56992/147841/81930/29127/347240/672/9055/57530/3925/90417/9585/79805	32	DLGAP5, KIF4A, KIF14, KIF2C, GTSE1, PLK1, SKA3, KIF20A, KIFC1, NUF2, SPAG5, SKA1, CENPE, DIAPH3, KIF11, KIF23, CENPF, KNL1, NDC80, NUSAP1, KIF15, SPC24, KIF18A, RACGAP1, KIF24, BRCA1, PRC1, CGN, STMN1, KNSTRN, KIF20B, VASH2
GO:0003777	microtubule motor activity	12/529	68/18737	0.176470588235294	6.25052818859113	7.39319354146236	3.91227682320661e-07	2.27238078814584e-05	2.05566124307084e-05	24137/9928/11004/10112/3833/1062/3832/9493/56992/81930/347240/9585	12	KIF4A, KIF14, KIF2C, KIF20A, KIFC1, CENPE, KIF11, KIF23, KIF15, KIF18A, KIF24, KIF20B
GO:0003774	cytoskeletal motor activity	15/529	113/18737	0.132743362831858	4.70172474363049	6.72731889020712	6.73202931757559e-07	3.6094034110386e-05	3.26517049492128e-05	24137/9928/11004/10112/3833/1062/3832/9493/56992/81930/347240/140465/4642/9585/4629	15	KIF4A, KIF14, KIF2C, KIF20A, KIFC1, CENPE, KIF11, KIF23, KIF15, KIF18A, KIF24, MYL6B, MYO1D, KIF20B, MYH11
GO:0003684	damaged DNA binding	12/529	74/18737	0.162162162162162	5.74372860573239	6.9691549232896	1.0109091031712e-06	4.92689110649302e-05	4.45700788762263e-05	10721/9401/2237/672/55247/5111/79000/5932/6119/641/10038/2189	12	POLQ, RECQL4, FEN1, BRCA1, NEIL3, PCNA, AUNIP, RBBP8, RPA3, BLM, PARP2, FANCG
GO:0000217	DNA secondary structure binding	9/529	39/18737	0.230769230769231	8.17376763123455	7.64393848612486	1.0603065508952e-06	4.92689110649302e-05	4.45700788762263e-05	63967/9401/7516/10635/55247/348654/641/7517/5889	9	CLSPN, RECQL4, XRCC2, RAD51AP1, NEIL3, GEN1, BLM, XRCC3, RAD51C
GO:0003756	protein disulfide isomerase activity	6/529	19/18737	0.315789473684211	11.1851557058999	7.57094173999024	9.76416372421873e-06	0.000381415943849663	0.00034503987067273	81567/9601/10954/10130/79174/51022	6	TXNDC5, PDIA4, PDIA5, PDIA6, CRELD2, GLRX2
GO:0016864	intramolecular oxidoreductase activity, transposing S-S bonds	6/529	19/18737	0.315789473684211	11.1851557058999	7.57094173999024	9.76416372421873e-06	0.000381415943849663	0.00034503987067273	81567/9601/10954/10130/79174/51022	6	TXNDC5, PDIA4, PDIA5, PDIA6, CRELD2, GLRX2
GO:0004536	DNA nuclease activity	10/529	63/18737	0.158730158730159	5.62216821196027	6.26372231877847	9.85005306928828e-06	0.000381415943849663	0.00034503987067273	9156/146956/2237/1763/4830/348654/5932/25996/7517/5889	10	EXO1, EME1, FEN1, DNA2, NME1, GEN1, RBBP8, REXO2, XRCC3, RAD51C
GO:0004520	DNA endonuclease activity	8/529	41/18737	0.195121951219512	6.91115311909263	6.45840001374703	1.60928703073017e-05	0.00059035424232575	0.000534051485544249	9156/146956/2237/1763/348654/5932/7517/5889	8	EXO1, EME1, FEN1, DNA2, GEN1, RBBP8, XRCC3, RAD51C
GO:0015035	protein-disulfide reductase activity	7/529	34/18737	0.205882352941176	7.29228288668965	6.25932084321832	3.81164411119441e-05	0.00132835797275125	0.00120167095926603	81567/9601/10954/10130/84817/7295/51022	7	TXNDC5, PDIA4, PDIA5, PDIA6, TXNDC17, TXN, GLRX2
GO:0140612	DNA damage sensor activity	6/529	24/18737	0.25	8.85491493383743	6.56312310939202	4.29505495331933e-05	0.00142554919164932	0.00128959294087132	5888/11144/29128/7516/7517/5889	6	RAD51, DMC1, UHRF1, XRCC2, XRCC3, RAD51C
GO:0003688	DNA replication origin binding	5/529	16/18737	0.3125	11.0686436672968	6.86754625987599	5.93944689728055e-05	0.00188172476700207	0.00170226253180433	8318/4171/3329/4174/1663	5	CDC45, MCM2, HSPD1, MCM5, DDX11
GO:0000400	four-way junction DNA binding	5/529	18/18737	0.277777777777778	9.83879437093048	6.3947432674615	0.000111176041895145	0.00297415240737353	0.00269050410332515	7516/348654/641/7517/5889	5	XRCC2, GEN1, BLM, XRCC3, RAD51C
GO:0008574	plus-end-directed microtubule motor activity	5/529	18/18737	0.277777777777778	9.83879437093048	6.3947432674615	0.000111176041895145	0.00297415240737353	0.00269050410332515	9928/3832/56992/81930/9585	5	KIF14, KIF11, KIF15, KIF18A, KIF20B
GO:0016894	endonuclease activity, active with either ribo- or deoxyribonucleic acids and producing 3'-phosphomonoesters	5/529	18/18737	0.277777777777778	9.83879437093048	6.3947432674615	0.000111176041895145	0.00297415240737353	0.00269050410332515	6035/146956/348654/7517/5889	5	RNASE1, EME1, GEN1, XRCC3, RAD51C
GO:0015036	disulfide oxidoreductase activity	7/529	40/18737	0.175	6.1984404536862	5.60986303170724	0.000114098720435713	0.00297415240737353	0.00269050410332515	81567/9601/10954/10130/84817/7295/51022	7	TXNDC5, PDIA4, PDIA5, PDIA6, TXNDC17, TXN, GLRX2
GO:0016889	DNA endonuclease activity, producing 3'-phosphomonoesters	4/529	10/18737	0.4	14.1678638941399	7.09931385172886	0.000115211068865259	0.00297415240737353	0.00269050410332515	146956/348654/7517/5889	4	EME1, GEN1, XRCC3, RAD51C
GO:0140664	ATP-dependent DNA damage sensor activity	5/529	20/18737	0.25	8.85491493383743	5.99064405988349	0.00019198707628456	0.00477910686322636	0.004323317996032	5888/11144/7516/7517/5889	5	RAD51, DMC1, XRCC2, XRCC3, RAD51C
GO:0140996	histone H3 kinase activity	4/529	12/18737	0.333333333333333	11.8065532451166	6.38266513668857	0.000259599702302193	0.00623934456912512	0.00564429116802227	83903/6790/1111/7443	4	HASPIN, AURKA, CHEK1, VRK1
GO:0016888	endodeoxyribonuclease activity, producing 5'-phosphomonoesters	4/529	14/18737	0.285714285714286	10.1199027815285	5.81837435628781	0.000501874147113321	0.0112840735657414	0.0102078986119144	9156/2237/1763/348654	4	EXO1, FEN1, DNA2, GEN1
GO:0043138	3'-5' DNA helicase activity	4/529	14/18737	0.285714285714286	10.1199027815285	5.81837435628781	0.000501874147113321	0.0112840735657414	0.0102078986119144	4171/4175/641/4174	4	MCM2, MCM6, BLM, MCM5
GO:0016667	oxidoreductase activity, acting on a sulfur group of donors	7/529	55/18737	0.127272727272727	4.50795669358996	4.44077773291591	0.00086254920671723	0.0187873999088097	0.0169956241718296	81567/9601/10954/10130/84817/7295/51022	7	TXNDC5, PDIA4, PDIA5, PDIA6, TXNDC17, TXN, GLRX2
GO:0000287	magnesium ion binding	16/529	231/18737	0.0692640692640693	2.45330976521903	3.78828858418976	0.000909970210620664	0.0190088347269606	0.0171959404990552	7153/5347/10721/2237/4830/80119/348654/8444/5238/25996/1017/3418/5557/3419/5723/5464	16	TOP2A, PLK1, POLQ, FEN1, NME1, PIF1, GEN1, DYRK3, PGM3, REXO2, CDK2, IDH2, PRIM1, IDH3A, PSPH, PPA1
GO:0004519	endonuclease activity	11/529	127/18737	0.0866141732283465	3.06784454400667	3.98548989910985	0.000954036327786336	0.0190088347269606	0.0171959404990552	6035/9156/10721/146956/2237/1763/348654/10535/5932/7517/5889	11	RNASE1, EXO1, POLQ, EME1, FEN1, DNA2, GEN1, RNASEH2A, RBBP8, XRCC3, RAD51C
GO:0004518	nuclease activity	15/529	210/18737	0.0714285714285714	2.52997569538212	3.80037787423119	0.000954532590306486	0.0190088347269606	0.0171959404990552	6035/9156/10721/146956/2237/1763/4830/81691/348654/10535/5932/25996/28960/7517/5889	15	RNASE1, EXO1, POLQ, EME1, FEN1, DNA2, NME1, REXO5, GEN1, RNASEH2A, RBBP8, REXO2, DCPS, XRCC3, RAD51C
GO:0016645	oxidoreductase activity, acting on the CH-NH group of donors	5/529	28/18737	0.178571428571429	6.32493923845531	4.80621879249339	0.00101010458870322	0.0195567471757262	0.0176915979132523	160428/5831/1719/4522/84883	5	ALDH1L2, PYCR1, DHFR, MTHFD1, AIFM2
GO:0016646	oxidoreductase activity, acting on the CH-NH group of donors, NAD or NADP as acceptor	4/529	18/18737	0.222222222222222	7.87103549674438	4.97109743018828	0.00140255627827716	0.0264211277286265	0.0239013146710674	160428/5831/1719/4522	4	ALDH1L2, PYCR1, DHFR, MTHFD1
GO:0019887	protein kinase regulator activity	16/529	243/18737	0.065843621399177	2.33215866570204	3.56269641605246	0.00154472028045635	0.0283334219862652	0.0256312312463533	890/9133/891/857/898/11113/1164/9134/899/836/1029/55507/1163/892/1031/7532	16	CCNA2, CCNB2, CCNB1, CAV1, CCNE1, CIT, CKS2, CCNE2, CCNF, CASP3, CDKN2A, GPRC5D, CKS1B, CCNC, CDKN2C, YWHAG
GO:0016879	ligase activity, forming carbon-nitrogen bonds	6/529	48/18737	0.125	4.42745746691871	4.05261001468379	0.00220869923750983	0.0394734197062654	0.035708794690105	1503/10606/445/4522/2618/440	6	CTPS1, PAICS, ASS1, MTHFD1, GART, ASNS
GO:0051880	G-quadruplex DNA binding	3/529	10/18737	0.3	10.6258979206049	5.18970054615242	0.00231539434243515	0.0403457464169325	0.0364979266083857	80119/641/1663	3	PIF1, BLM, DDX11
GO:0051082	unfolded protein binding	10/529	122/18737	0.0819672131147541	2.90325079797948	3.59484002210945	0.00241861130712263	0.0411163922210846	0.0371950750440681	3998/51103/5479/27248/10036/3329/55757/8208/10525/3336	10	LMAN1, NDUFAF1, PPIB, ERLEC1, CHAF1A, HSPD1, UGGT2, CHAF1B, HYOU1, HSPE1
GO:0070182	DNA polymerase binding	4/529	21/18737	0.19047619047619	6.74660185435233	4.49106551252181	0.00256533137185911	0.0425722849091858	0.0385121175875591	5888/81620/5111/55215	4	RAD51, CDT1, PCNA, FANCI
GO:0004523	RNA-DNA hybrid ribonuclease activity	3/529	11/18737	0.272727272727273	9.65990720054992	4.89691114454308	0.0031172887147768	0.0493806871408961	0.0446711947404618	9156/2237/10535	3	EXO1, FEN1, RNASEH2A
GO:0140666	annealing activity	3/529	11/18737	0.272727272727273	9.65990720054992	4.89691114454308	0.0031172887147768	0.0493806871408961	0.0446711947404618	8438/9401/641	3	RAD54L, RECQL4, BLM
