# Supplementary material for: Integrative Transcriptomic Analysis Reveals Distinct and Shared Host Responses in Dengue and Chikungunya Infections
Source: Int J Mol Sci. 2026 Jun 19;27(12):5552. doi: 10.3390/ijms27125552 (PMC13299182; doi:10.3390/ijms27125552)
Supplement: Supplementary file 1 [file ijms-27-05552-s001.zip › Table S5 Shared_VirusSpecific_Enrichment/Dengue_unique_genes_enrichment_results/Dengue_unique_genes_Upregulated_KEGG.csv]

category	subcategory	ID	Description	GeneRatio	BgRatio	RichFactor	FoldEnrichment	zScore	pvalue	p.adjust	qvalue	geneID	Count	GeneSymbols
Cellular Processes	Cell growth and death	hsa04110	Cell cycle	44/297	158/9376	0.278481012658228	8.79137365213315	17.863603836722	5.25943341629931e-30	1.32011778749113e-27	1.16814784298858e-27	699/701/983/157570/995/991/890/113130/9133/9319/5347/90381/993/9212/7272/8318/9088/891/57082/10403/9232/1870/81620/1111/898/9134/4173/4171/23594/4085/5111/4175/151648/26271/1029/7531/4176/1017/1031/7532/4174/8317/4172/1663	44	BUB1, BUB1B, CDK1, ESCO2, CDC25C, CDC20, CCNA2, CDCA5, CCNB2, TRIP13, PLK1, TICRR, CDC25A, AURKB, TTK, CDC45, PKMYT1, CCNB1, KNL1, NDC80, PTTG1, E2F2, CDT1, CHEK1, CCNE1, CCNE2, MCM4, MCM2, ORC6, MAD2L1, PCNA, MCM6, SGO1, FBXO5, CDKN2A, YWHAE, MCM7, CDK2, CDKN2C, YWHAG, MCM5, CDC7, MCM3, DDX11
Genetic Information Processing	Replication and repair	hsa03030	DNA replication	17/297	36/9376	0.472222222222222	14.90759446315	15.1207970897939	1.03287214991756e-16	1.29625454814653e-14	1.1470317033295e-14	5427/4173/2237/4171/1763/5111/4175/5984/5983/10535/4176/6119/4174/5557/4172/5985/5558	17	POLE2, MCM4, FEN1, MCM2, DNA2, PCNA, MCM6, RFC4, RFC3, RNASEH2A, MCM7, RPA3, MCM5, PRIM1, MCM3, RFC5, PRIM2
Genetic Information Processing	Folding, sorting and degradation	hsa04141	Protein processing in endoplasmic reticulum	25/297	174/9376	0.14367816091954	4.53577924842293	8.5145854262516	1.88057984896972e-10	1.573418473638e-08	1.39228894081618e-08	81567/9601/3998/91319/7494/10130/9871/4121/23480/27248/3703/55829/6747/55757/746/10952/10525/6185/51128/55741/6748/7466/6400/1965/58505	25	TXNDC5, PDIA4, LMAN1, DERL3, XBP1, PDIA6, SEC24D, MAN1A1, SEC61G, ERLEC1, STT3A, SELENOS, SSR3, UGGT2, TMEM258, SEC61B, HYOU1, RPN2, SAR1B, EDEM2, SSR4, WFS1, SEL1L, EIF2S1, OSTC
Genetic Information Processing	Replication and repair	hsa03440	Homologous recombination	12/297	41/9376	0.292682926829268	9.23971421532397	9.56294748823106	2.83922476102904e-09	1.78161353754572e-07	1.57651690678192e-07	8438/5888/146956/7516/672/83990/5932/6119/641/7517/580/5889	12	RAD54L, RAD51, EME1, XRCC2, BRCA1, BRIP1, RBBP8, RPA3, BLM, XRCC3, BARD1, RAD51C
Genetic Information Processing	Replication and repair	hsa03460	Fanconi anemia pathway	13/297	54/9376	0.240740740740741	7.59995011846864	8.79686320662337	8.5902566167756e-09	4.31230882162135e-07	3.81588241292558e-07	5888/146956/29089/672/55215/83990/378708/6119/641/55120/2189/353497/5889	13	RAD51, EME1, UBE2T, BRCA1, FANCI, BRIP1, CENPS, RPA3, BLM, FANCL, FANCG, POLN, RAD51C
Cellular Processes	Cell growth and death	hsa04114	Oocyte meiosis	20/297	138/9376	0.144927536231884	4.57522080710487	7.65241101605702	1.1335071477649e-08	4.74183823481648e-07	4.19596505576128e-07	699/983/995/991/9133/5347/9088/891/6790/9232/3479/898/9134/4085/151648/286151/26271/7531/1017/7532	20	BUB1, CDK1, CDC25C, CDC20, CCNB2, PLK1, PKMYT1, CCNB1, AURKA, PTTG1, IGF1, CCNE1, CCNE2, MAD2L1, SGO1, FBXO43, FBXO5, YWHAE, CDK2, YWHAG
Cellular Processes	Cell growth and death	hsa04115	p53 signaling pathway	14/297	75/9376	0.186666666666667	5.89288439955107	7.69441523176475	7.42791710508487e-08	2.66343884768043e-06	2.35682783334272e-06	6241/983/9133/51512/891/3479/7161/1111/898/9134/836/1029/1017/84883	14	RRM2, CDK1, CCNB2, GTSE1, CCNB1, IGF1, TP73, CHEK1, CCNE1, CCNE2, CASP3, CDKN2A, CDK2, AIFM2
Metabolism	Metabolism of cofactors and vitamins	hsa00670	One carbon pool by folate	8/297	39/9376	0.205128205128205	6.47569714236381	6.19744809965991	2.41089177014311e-05	0.0007564172928824	0.000669339688816047	160428/7298/2731/501/1719/4522/2618/2653	8	ALDH1L2, TYMS, GLDC, ALDH7A1, DHFR, MTHFD1, GART, GCSH
Genetic Information Processing	Folding, sorting and degradation	hsa03060	Protein export	7/297	31/9376	0.225806451612903	7.12848919300532	6.181437371619	4.07494472474852e-05	0.000955985195137629	0.000845933638809141	90701/6729/23480/58477/29100/9789/10952	7	SEC11C, SRP54, SEC61G, SRPRB, TMEM208, SPCS2, SEC61B
Organismal Systems	Endocrine system	hsa04914	Progesterone-mediated oocyte maturation	13/297	110/9376	0.118181818181818	3.73088460361188	5.21072793794166	4.18333929266672e-05	0.000955985195137629	0.000845933638809141	699/983/995/890/9133/5347/993/9088/891/6790/3479/4085/1017	13	BUB1, CDK1, CDC25C, CCNA2, CCNB2, PLK1, CDC25A, PKMYT1, CCNB1, AURKA, IGF1, MAD2L1, CDK2
Cellular Processes	Cell motility	hsa04814	Motor proteins	18/297	194/9376	0.0927835051546392	2.92908466104342	4.91052994025674	4.18957655239598e-05	0.000955985195137629	0.000845933638809141	24137/9928/11004/10112/3833/1062/3832/9493/56992/81930/7283/347240/140465/4642/9585/4629/10376/203068	18	KIF4A, KIF14, KIF2C, KIF20A, KIFC1, CENPE, KIF11, KIF23, KIF15, KIF18A, TUBG1, KIF24, MYL6B, MYO1D, KIF20B, MYH11, TUBA1B, TUBB
Metabolism	Glycan biosynthesis and metabolism	hsa00510	N-Glycan biosynthesis	9/297	56/9376	0.160714285714286	5.07359307359307	5.52978894157881	5.81631163150522e-05	0.0010287998218175	0.000910365956819006	4121/3703/8704/746/6185/4247/29880/199857/58505	9	MAN1A1, STT3A, B4GALT2, TMEM258, RPN2, MGAT2, ALG5, ALG14, OSTC
Metabolism	Glycan biosynthesis and metabolism	hsa00513	Various types of N-glycan biosynthesis	8/297	44/9376	0.181818181818182	5.73982246709519	5.69962001925311	6.05172538911436e-05	0.0010287998218175	0.000910365956819006	4121/3703/8704/746/6185/4247/199857/58505	8	MAN1A1, STT3A, B4GALT2, TMEM258, RPN2, MGAT2, ALG14, OSTC
Genetic Information Processing	Replication and repair	hsa03410	Base excision repair	8/297	44/9376	0.181818181818182	5.73982246709519	5.69962001925311	6.05172538911436e-05	0.0010287998218175	0.000910365956819006	5427/2237/55247/5111/5984/5983/10038/5985	8	POLE2, FEN1, NEIL3, PCNA, RFC4, RFC3, PARP2, RFC5
Genetic Information Processing	Replication and repair	hsa03430	Mismatch repair	6/297	23/9376	0.260869565217391	8.23539745278876	6.28341433207377	6.14820610647907e-05	0.0010287998218175	0.000910365956819006	9156/5111/5984/5983/6119/5985	6	EXO1, PCNA, RFC4, RFC3, RPA3, RFC5
Genetic Information Processing	Folding, sorting and degradation	hsa03050	Proteasome	8/297	46/9376	0.173913043478261	5.49026496852584	5.5214725582201	8.43280452265743e-05	0.00132289620949188	0.00117060641728995	5684/5701/143471/5693/5718/5706/10213/5686	8	PSMA3, PSMC2, PSMA8, PSMB5, PSMD12, PSMC6, PSMD14, PSMA5
Cellular Processes	Cell growth and death	hsa04218	Cellular senescence	14/297	157/9376	0.089171974522293	2.81507216539064	4.14807567064053	0.000448859715681153	0.00662728168446879	0.00586435913366708	983/890/9133/2305/993/891/4605/1870/1111/898/9134/291/1029/1017	14	CDK1, CCNA2, CCNB2, FOXM1, CDC25A, CCNB1, MYBL2, E2F2, CHEK1, CCNE1, CCNE2, SLC25A4, CDKN2A, CDK2
Human Diseases	Neurodegenerative disease	hsa05012	Parkinson disease	19/297	268/9376	0.0708955223880597	2.23810241720689	3.71926661964591	0.000858214406623	0.0119673231145763	0.0105896631460499	100532726/7345/836/7494/291/5684/5701/23516/143471/5693/5718/7295/5706/10213/4709/1965/10376/5686/203068	19	NDUFC2-KCTD14, UCHL1, CASP3, XBP1, SLC25A4, PSMA3, PSMC2, SLC39A14, PSMA8, PSMB5, PSMD12, TXN, PSMC6, PSMD14, NDUFB3, EIF2S1, TUBA1B, PSMA5, TUBB
Metabolism	Global and overview maps	hsa01200	Carbon metabolism	11/297	116/9376	0.0948275862068965	2.99361430395913	3.90759456686042	0.0010946349712155	0.0144607040934259	0.0127960099128239	26227/2731/29968/26275/38/3418/2271/84693/2653/3419/5723	11	PHGDH, GLDC, PSAT1, HIBCH, ACAT1, IDH2, FH, MCEE, GCSH, IDH3A, PSPH
Metabolism	Global and overview maps	hsa01232	Nucleotide metabolism	9/297	85/9376	0.105882352941176	3.34260249554367	3.92393395687812	0.00141766223806633	0.0177916610877324	0.0157435122227366	6241/7298/4830/6240/1503/654364/100/1841/102157402	9	RRM2, TYMS, NME1, RRM1, CTPS1, NME1-NME2, ADA, DTYMK, AK6
Metabolism	Amino acid metabolism	hsa00260	Glycine, serine and threonine metabolism	6/297	41/9376	0.146341463414634	4.61985710766199	4.20117767811568	0.00169601743048592	0.020271446431046	0.0179378284627835	26227/2731/29968/501/2653/5723	6	PHGDH, GLDC, PSAT1, ALDH7A1, GCSH, PSPH
Metabolism	Global and overview maps	hsa01230	Biosynthesis of amino acids	8/297	75/9376	0.106666666666667	3.36736251402918	3.72284908033518	0.00246638533250807	0.0270549279855181	0.0239404059758621	5831/26227/29968/445/3418/440/3419/5723	8	PYCR1, PHGDH, PSAT1, ASS1, IDH2, ASNS, IDH3A, PSPH
Metabolism	Nucleotide metabolism	hsa00240	Pyrimidine metabolism	7/297	59/9376	0.11864406779661	3.74547737259602	3.82605035590126	0.00247913682735824	0.0270549279855181	0.0239404059758621	6241/7298/4830/6240/1503/654364/1841	7	RRM2, TYMS, NME1, RRM1, CTPS1, NME1-NME2, DTYMK
Human Diseases	Cancer: specific types	hsa05222	Small cell lung cancer	9/297	93/9376	0.0967741935483871	3.05506679700228	3.60220227707574	0.00265790414829835	0.0277972475509536	0.0245972708460944	1870/898/1164/9134/2335/836/3915/1163/1017	9	E2F2, CCNE1, CKS2, CCNE2, FN1, CASP3, LAMC1, CKS1B, CDK2
Human Diseases	Neurodegenerative disease	hsa05020	Prion disease	18/297	275/9376	0.0654545454545455	2.06633608815427	3.24609145842544	0.00282913593255877	0.02840452476289	0.0251346392324168	100532726/857/714/836/291/5684/3915/5701/143471/5693/5718/5706/10213/4709/1965/10376/5686/203068	18	NDUFC2-KCTD14, CAV1, C1QC, CASP3, SLC25A4, PSMA3, LAMC1, PSMC2, PSMA8, PSMB5, PSMD12, PSMC6, PSMD14, NDUFB3, EIF2S1, TUBA1B, PSMA5, TUBB
Metabolism	Global and overview maps	hsa01240	Biosynthesis of cofactors	12/297	154/9376	0.0779220779220779	2.45992391446937	3.30386945587163	0.00354583395765543	0.0342309355142889	0.0302903224722791	8836/29925/29968/4830/1503/1719/29926/3145/51805/654364/4522/102157402	12	GGH, GMPPB, PSAT1, NME1, CTPS1, DHFR, GMPPA, HMBS, COQ3, NME1-NME2, MTHFD1, AK6
Metabolism	Amino acid metabolism	hsa00280	Valine, leucine and isoleucine degradation	6/297	48/9376	0.125	3.94612794612795	3.70103173045405	0.00384718904577432	0.0357646092773835	0.0316474420529584	26275/64064/501/38/34/84693	6	HIBCH, OXCT2, ALDH7A1, ACAT1, ACADM, MCEE
