# Supplementary material for: Integrative Transcriptomic Analysis Reveals Distinct and Shared Host Responses in Dengue and Chikungunya Infections
Source: Int J Mol Sci. 2026 Jun 19;27(12):5552. doi: 10.3390/ijms27125552 (PMC13299182; doi:10.3390/ijms27125552)
Supplement: Supplementary file 1 [file ijms-27-05552-s001.zip › Table S5 Shared_VirusSpecific_Enrichment/Dengue_unique_genes_enrichment_results/Dengue_unique_genes_Upregulated_Reactome.csv]

ID	Description	GeneRatio	BgRatio	RichFactor	FoldEnrichment	zScore	pvalue	p.adjust	qvalue	geneID	Count	GeneSymbols
R-HSA-69620	Cell Cycle Checkpoints	80/399	292/11146	0.273972602739726	7.65338002540598	22.1984017444643	1.71362447086403e-49	1.54568927271935e-46	1.11836544414284e-46	699/701/983/995/991/1058/9156/890/9133/11004/51512/5347/11130/993/9212/83540/11065/8318/9088/891/220134/1062/1063/57082/10403/55143/63967/147841/1111/79019/81930/57405/898/79682/2491/9134/4173/4171/23594/672/4085/151246/1763/4175/151648/55839/9735/1029/5984/5983/5684/54908/79980/5701/79023/7531/54821/83990/143471/4176/5693/55055/378708/5932/1017/5718/5706/6119/7532/641/4174/10213/8317/401541/4172…	80	BUB1, BUB1B, CDK1, CDC25C, CDC20, CENPA, EXO1, CCNA2, CCNB2, KIF2C, GTSE1, PLK1, ZWINT, CDC25A, AURKB, NUF2, UBE2C, CDC45, PKMYT1, CCNB1, SKA1, CENPE, CENPF, KNL1, NDC80, CDCA8, CLSPN, SPC24, CHEK1, CENPM, KIF18A, SPC25, CCNE1, CENPU, CENPI, CCNE2, MCM4, MCM2, ORC6, BRCA1, MAD2L1, SGO2, DNA2, MCM6, SGO1, CENPN, KNTC1, CDKN2A, RFC4, RFC3, PSMA3, SPDL1, DSN1, PSMC2, NUP37, YWHAE, ERCC6L, BRIP1, PSM…
R-HSA-68877	Mitotic Prometaphase	49/399	205/11146	0.239024390243902	6.67710740265297	15.8073253396975	3.06575716394975e-27	1.38265648094134e-24	1.00040496928887e-24	699/701/983/991/1058/64151/113130/9133/11004/5347/11130/9212/83540/4751/891/220134/1062/23397/1063/57082/10403/55143/147841/79019/81930/57405/79682/7283/2491/10733/4085/151246/151648/55839/10051/9735/10592/54908/79980/79023/7531/54821/55055/378708/7532/401541/64946/10376/203068	49	BUB1, BUB1B, CDK1, CDC20, CENPA, NCAPG, CDCA5, CCNB2, KIF2C, PLK1, ZWINT, AURKB, NUF2, NEK2, CCNB1, SKA1, CENPE, NCAPH, CENPF, KNL1, NDC80, CDCA8, SPC24, CENPM, KIF18A, SPC25, CENPU, TUBG1, CENPI, PLK4, MAD2L1, SGO2, SGO1, CENPN, SMC4, KNTC1, SMC2, SPDL1, DSN1, NUP37, YWHAE, ERCC6L, ZWILCH, CENPS, YWHAG, CENPP, CENPH, TUBA1B, TUBB
R-HSA-2555396	Mitotic Metaphase and Anaphase	52/399	236/11146	0.220338983050847	6.15513359670362	15.4229130665253	4.77209074425126e-27	1.43480861710488e-24	1.03813903910027e-24	699/701/983/991/1058/113130/9133/11004/5347/11130/9212/83540/11065/891/220134/1062/1063/57082/10403/55143/9232/147841/79019/81930/57405/79682/2491/4085/151246/151648/55839/26271/9735/5684/54908/79980/5701/79023/54821/143471/5693/55055/378708/5718/5706/10213/7443/55706/401541/64946/10376/5686	52	BUB1, BUB1B, CDK1, CDC20, CENPA, CDCA5, CCNB2, KIF2C, PLK1, ZWINT, AURKB, NUF2, UBE2C, CCNB1, SKA1, CENPE, CENPF, KNL1, NDC80, CDCA8, PTTG1, SPC24, CENPM, KIF18A, SPC25, CENPU, CENPI, MAD2L1, SGO2, SGO1, CENPN, FBXO5, KNTC1, PSMA3, SPDL1, DSN1, PSMC2, NUP37, ERCC6L, PSMA8, PSMB5, ZWILCH, CENPS, PSMD12, PSMC6, PSMD14, VRK1, NDC1, CENPP, CENPH, TUBA1B, PSMA5
R-HSA-2500257	Resolution of Sister Chromatid Cohesion	39/399	127/11146	0.307086614173228	8.57841454028773	16.5497709052776	2.92142009628055e-26	5.51327679533498e-24	3.9890671176423e-24	699/701/983/991/1058/113130/9133/11004/5347/11130/9212/83540/891/220134/1062/1063/57082/10403/55143/147841/79019/81930/57405/79682/2491/4085/151246/151648/55839/9735/54908/79980/79023/54821/55055/378708/401541/64946/10376	39	BUB1, BUB1B, CDK1, CDC20, CENPA, CDCA5, CCNB2, KIF2C, PLK1, ZWINT, AURKB, NUF2, CCNB1, SKA1, CENPE, CENPF, KNL1, NDC80, CDCA8, SPC24, CENPM, KIF18A, SPC25, CENPU, CENPI, MAD2L1, SGO2, SGO1, CENPN, KNTC1, SPDL1, DSN1, NUP37, ERCC6L, ZWILCH, CENPS, CENPP, CENPH, TUBA1B
R-HSA-68882	Mitotic Anaphase	51/399	235/11146	0.217021276595745	6.06245400735882	15.1128232698549	3.3060865969587e-26	5.51327679533498e-24	3.9890671176423e-24	699/701/983/991/1058/113130/9133/11004/5347/11130/9212/83540/11065/891/220134/1062/1063/57082/10403/55143/9232/147841/79019/81930/57405/79682/2491/4085/151246/151648/55839/9735/5684/54908/79980/5701/79023/54821/143471/5693/55055/378708/5718/5706/10213/7443/55706/401541/64946/10376/5686	51	BUB1, BUB1B, CDK1, CDC20, CENPA, CDCA5, CCNB2, KIF2C, PLK1, ZWINT, AURKB, NUF2, UBE2C, CCNB1, SKA1, CENPE, CENPF, KNL1, NDC80, CDCA8, PTTG1, SPC24, CENPM, KIF18A, SPC25, CENPU, CENPI, MAD2L1, SGO2, SGO1, CENPN, KNTC1, PSMA3, SPDL1, DSN1, PSMC2, NUP37, ERCC6L, PSMA8, PSMB5, ZWILCH, CENPS, PSMD12, PSMC6, PSMD14, VRK1, NDC1, CENPP, CENPH, TUBA1B, PSMA5
R-HSA-69239	Synthesis of DNA	38/399	120/11146	0.316666666666667	8.84603174603175	16.6500119587915	3.66736815654211e-26	5.51327679533498e-24	3.9890671176423e-24	890/11065/8318/9837/51659/81620/5427/51053/898/84296/9134/4173/2237/4171/23594/1763/5111/4175/5984/5983/5684/64785/5701/143471/4176/5693/1017/5718/5706/6119/4174/10213/5557/4172/5686/5985/84515/5558	38	CCNA2, UBE2C, CDC45, GINS1, GINS2, CDT1, POLE2, GMNN, CCNE1, GINS4, CCNE2, MCM4, FEN1, MCM2, ORC6, DNA2, PCNA, MCM6, RFC4, RFC3, PSMA3, GINS3, PSMC2, PSMA8, MCM7, PSMB5, CDK2, PSMD12, PSMC6, RPA3, MCM5, PSMD14, PRIM1, MCM3, PSMA5, RFC5, MCM8, PRIM2
R-HSA-2467813	Separation of Sister Chromatids	46/399	190/11146	0.242105263157895	6.76317108560876	15.4381466031864	7.22311233351109e-26	9.30749617832429e-24	6.73433029590508e-24	699/701/991/1058/113130/11004/5347/11130/9212/83540/11065/220134/1062/1063/57082/10403/55143/9232/147841/79019/81930/57405/79682/2491/4085/151246/151648/55839/9735/5684/54908/79980/5701/79023/54821/143471/5693/55055/378708/5718/5706/10213/401541/64946/10376/5686	46	BUB1, BUB1B, CDC20, CENPA, CDCA5, KIF2C, PLK1, ZWINT, AURKB, NUF2, UBE2C, SKA1, CENPE, CENPF, KNL1, NDC80, CDCA8, PTTG1, SPC24, CENPM, KIF18A, SPC25, CENPU, CENPI, MAD2L1, SGO2, SGO1, CENPN, KNTC1, PSMA3, SPDL1, DSN1, PSMC2, NUP37, ERCC6L, PSMA8, PSMB5, ZWILCH, CENPS, PSMD12, PSMC6, PSMD14, CENPP, CENPH, TUBA1B, PSMA5
R-HSA-453279	Mitotic G1 phase and G1/S transition	41/399	149/11146	0.275167785234899	7.68676725370473	15.8327038530242	1.75595329529142e-25	1.95776849006304e-23	1.41652055530293e-23	6241/983/890/7153/993/8318/891/4605/7298/1870/81620/5427/51053/898/9134/4173/4171/23594/5111/4175/26271/1029/5684/1719/5701/1163/4176/5693/1017/5718/5706/6119/1031/4174/10213/5557/8317/4172/5686/84515/5558	41	RRM2, CDK1, CCNA2, TOP2A, CDC25A, CDC45, CCNB1, MYBL2, TYMS, E2F2, CDT1, POLE2, GMNN, CCNE1, CCNE2, MCM4, MCM2, ORC6, PCNA, MCM6, FBXO5, CDKN2A, PSMA3, DHFR, PSMC2, CKS1B, MCM7, PSMB5, CDK2, PSMD12, PSMC6, RPA3, CDKN2C, MCM5, PSMD14, PRIM1, CDC7, MCM3, PSMA5, MCM8, PRIM2
R-HSA-68886	M Phase	66/399	417/11146	0.158273381294964	4.42134112259065	13.7204274605756	2.22596041996146e-25	1.95776849006304e-23	1.41652055530293e-23	699/701/983/991/1058/64151/113130/9133/11004/5347/11130/10112/9212/83540/4751/11065/891/220134/1062/9493/23397/1063/57082/10403/55143/9232/147841/79019/81930/57405/79682/7283/2491/10733/4085/151246/151648/55839/26271/10051/9735/54892/5684/10592/54908/79980/5701/79023/7531/54821/143471/5693/55055/378708/5718/5706/7532/10213/64900/7443/55706/401541/64946/10376/5686/203068	66	BUB1, BUB1B, CDK1, CDC20, CENPA, NCAPG, CDCA5, CCNB2, KIF2C, PLK1, ZWINT, KIF20A, AURKB, NUF2, NEK2, UBE2C, CCNB1, SKA1, CENPE, KIF23, NCAPH, CENPF, KNL1, NDC80, CDCA8, PTTG1, SPC24, CENPM, KIF18A, SPC25, CENPU, TUBG1, CENPI, PLK4, MAD2L1, SGO2, SGO1, CENPN, FBXO5, SMC4, KNTC1, NCAPG2, PSMA3, SMC2, SPDL1, DSN1, PSMC2, NUP37, YWHAE, ERCC6L, PSMA8, PSMB5, ZWILCH, CENPS, PSMD12, PSMC6, YWHAG, PSMD14…
R-HSA-141424	Amplification of signal from the kinetochores	34/399	96/11146	0.354166666666667	9.89358813700919	16.8622044488025	2.38752254885736e-25	1.95776849006304e-23	1.41652055530293e-23	699/701/991/1058/11004/5347/11130/9212/83540/220134/1062/1063/57082/10403/55143/147841/79019/81930/57405/79682/2491/4085/151246/151648/55839/9735/54908/79980/79023/54821/55055/378708/401541/64946	34	BUB1, BUB1B, CDC20, CENPA, KIF2C, PLK1, ZWINT, AURKB, NUF2, SKA1, CENPE, CENPF, KNL1, NDC80, CDCA8, SPC24, CENPM, KIF18A, SPC25, CENPU, CENPI, MAD2L1, SGO2, SGO1, CENPN, KNTC1, SPDL1, DSN1, NUP37, ERCC6L, ZWILCH, CENPS, CENPP, CENPH
R-HSA-141444	Amplification of signal from unattached kinetochores via a MAD2 inhibitory signal	34/399	96/11146	0.354166666666667	9.89358813700919	16.8622044488025	2.38752254885736e-25	1.95776849006304e-23	1.41652055530293e-23	699/701/991/1058/11004/5347/11130/9212/83540/220134/1062/1063/57082/10403/55143/147841/79019/81930/57405/79682/2491/4085/151246/151648/55839/9735/54908/79980/79023/54821/55055/378708/401541/64946	34	BUB1, BUB1B, CDC20, CENPA, KIF2C, PLK1, ZWINT, AURKB, NUF2, SKA1, CENPE, CENPF, KNL1, NDC80, CDCA8, SPC24, CENPM, KIF18A, SPC25, CENPU, CENPI, MAD2L1, SGO2, SGO1, CENPN, KNTC1, SPDL1, DSN1, NUP37, ERCC6L, ZWILCH, CENPS, CENPP, CENPH
R-HSA-69242	S Phase	42/399	162/11146	0.259259259259259	7.24236517218973	15.4208841967741	5.90071719910667e-25	4.43537242799518e-23	3.20916198547906e-23	157570/890/113130/993/11065/8318/9837/51659/81620/5427/51053/898/84296/9134/4173/2237/4171/23594/1763/5111/4175/5984/5983/5684/64785/5701/143471/1163/4176/5693/1017/5718/5706/6119/4174/10213/5557/4172/5686/5985/84515/5558	42	ESCO2, CCNA2, CDCA5, CDC25A, UBE2C, CDC45, GINS1, GINS2, CDT1, POLE2, GMNN, CCNE1, GINS4, CCNE2, MCM4, FEN1, MCM2, ORC6, DNA2, PCNA, MCM6, RFC4, RFC3, PSMA3, GINS3, PSMC2, PSMA8, CKS1B, MCM7, PSMB5, CDK2, PSMD12, PSMC6, RPA3, MCM5, PSMD14, PRIM1, MCM3, PSMA5, RFC5, MCM8, PRIM2
R-HSA-69618	Mitotic Spindle Checkpoint	35/399	112/11146	0.3125	8.7296365914787	15.8410679692491	5.96040611308713e-24	4.13560485692661e-22	2.99226865596277e-22	699/701/991/1058/11004/5347/11130/9212/83540/11065/220134/1062/1063/57082/10403/55143/147841/79019/81930/57405/79682/2491/4085/151246/151648/55839/9735/54908/79980/79023/54821/55055/378708/401541/64946	35	BUB1, BUB1B, CDC20, CENPA, KIF2C, PLK1, ZWINT, AURKB, NUF2, UBE2C, SKA1, CENPE, CENPF, KNL1, NDC80, CDCA8, SPC24, CENPM, KIF18A, SPC25, CENPU, CENPI, MAD2L1, SGO2, SGO1, CENPN, KNTC1, SPDL1, DSN1, NUP37, ERCC6L, ZWILCH, CENPS, CENPP, CENPH
R-HSA-69481	G2/M Checkpoints	41/399	167/11146	0.245508982035928	6.85825341797608	14.6969716836645	2.16680485798845e-23	1.3765433341218e-21	9.95981873212176e-22	983/995/9156/9133/51512/993/8318/9088/891/63967/1111/4173/4171/23594/672/1763/4175/5984/5983/5684/5701/7531/83990/143471/4176/5693/5932/1017/5718/5706/6119/7532/641/4174/10213/8317/4172/5686/5985/84515/580	41	CDK1, CDC25C, EXO1, CCNB2, GTSE1, CDC25A, CDC45, PKMYT1, CCNB1, CLSPN, CHEK1, MCM4, MCM2, ORC6, BRCA1, DNA2, MCM6, RFC4, RFC3, PSMA3, PSMC2, YWHAE, BRIP1, PSMA8, MCM7, PSMB5, RBBP8, CDK2, PSMD12, PSMC6, RPA3, YWHAG, BLM, MCM5, PSMD14, CDC7, MCM3, PSMA5, RFC5, MCM8, BARD1
R-HSA-69190	DNA strand elongation	21/399	32/11146	0.65625	18.3322368421053	18.9180891498918	2.28915188601186e-23	1.3765433341218e-21	9.95981873212176e-22	8318/9837/51659/84296/4173/2237/4171/1763/5111/4175/5984/5983/64785/4176/6119/4174/5557/4172/5985/84515/5558	21	CDC45, GINS1, GINS2, GINS4, MCM4, FEN1, MCM2, DNA2, PCNA, MCM6, RFC4, RFC3, GINS3, MCM7, RPA3, MCM5, PRIM1, MCM3, RFC5, MCM8, PRIM2
R-HSA-9648025	EML4 and NUDC in mitotic spindle formation	35/399	117/11146	0.299145299145299	8.35657519868046	15.412865941272	3.11072937982587e-23	1.75367368787683e-21	1.26885014177108e-21	699/701/991/1058/11004/5347/11130/9212/83540/220134/1062/1063/57082/10403/55143/147841/79019/81930/57405/79682/2491/4085/151246/151648/55839/9735/54908/79980/79023/54821/55055/378708/401541/64946/10376	35	BUB1, BUB1B, CDC20, CENPA, KIF2C, PLK1, ZWINT, AURKB, NUF2, SKA1, CENPE, CENPF, KNL1, NDC80, CDCA8, SPC24, CENPM, KIF18A, SPC25, CENPU, CENPI, MAD2L1, SGO2, SGO1, CENPN, KNTC1, SPDL1, DSN1, NUP37, ERCC6L, ZWILCH, CENPS, CENPP, CENPH, TUBA1B
R-HSA-69206	G1/S Transition	36/399	131/11146	0.274809160305344	7.6767491247202	14.8112364459942	1.8312685926998e-22	9.71649570950127e-21	7.03025713606114e-21	6241/983/890/993/8318/891/7298/81620/5427/51053/898/9134/4173/4171/23594/5111/4175/26271/5684/1719/5701/1163/4176/5693/1017/5718/5706/6119/4174/10213/5557/8317/4172/5686/84515/5558	36	RRM2, CDK1, CCNA2, CDC25A, CDC45, CCNB1, TYMS, CDT1, POLE2, GMNN, CCNE1, CCNE2, MCM4, MCM2, ORC6, PCNA, MCM6, FBXO5, PSMA3, DHFR, PSMC2, CKS1B, MCM7, PSMB5, CDK2, PSMD12, PSMC6, RPA3, MCM5, PSMD14, PRIM1, CDC7, MCM3, PSMA5, MCM8, PRIM2
R-HSA-5663220	RHO GTPases Activate Formins	36/399	140/11146	0.257142857142857	7.18324382384533	14.1856256789825	2.17843409105488e-21	1.09163752785083e-19	7.89841600265512e-20	699/701/991/1058/11004/5347/11130/9212/83540/220134/1062/81624/1063/57082/10403/55143/147841/79019/81930/57405/79682/2491/4085/151246/151648/55839/9735/54908/79980/79023/54821/55055/378708/401541/64946/10376	36	BUB1, BUB1B, CDC20, CENPA, KIF2C, PLK1, ZWINT, AURKB, NUF2, SKA1, CENPE, DIAPH3, CENPF, KNL1, NDC80, CDCA8, SPC24, CENPM, KIF18A, SPC25, CENPU, CENPI, MAD2L1, SGO2, SGO1, CENPN, KNTC1, SPDL1, DSN1, NUP37, ERCC6L, ZWILCH, CENPS, CENPP, CENPH, TUBA1B
R-HSA-69306	DNA Replication	39/399	186/11146	0.209677419354839	5.85730455170184	12.8715067661605	1.1831547574917e-19	5.6168715329343e-18	4.06402188168896e-18	890/11065/8318/9837/51659/81620/5427/51053/898/84296/9134/4173/2237/4171/23594/1763/5111/4175/5984/5983/5684/64785/5701/143471/4176/5693/1017/5718/5706/6119/4174/10213/5557/8317/4172/5686/5985/84515/5558	39	CCNA2, UBE2C, CDC45, GINS1, GINS2, CDT1, POLE2, GMNN, CCNE1, GINS4, CCNE2, MCM4, FEN1, MCM2, ORC6, DNA2, PCNA, MCM6, RFC4, RFC3, PSMA3, GINS3, PSMC2, PSMA8, MCM7, PSMB5, CDK2, PSMD12, PSMC6, RPA3, MCM5, PSMD14, PRIM1, CDC7, MCM3, PSMA5, RFC5, MCM8, PRIM2
R-HSA-176187	Activation of ATR in response to replication stress	19/399	37/11146	0.513513513513513	14.3449163449163	15.6661432773664	2.13940482134696e-18	9.64871574427477e-17	6.98121573281638e-17	995/993/8318/63967/1111/4173/4171/23594/4175/5984/5983/4176/1017/6119/4174/8317/4172/5985/84515	19	CDC25C, CDC25A, CDC45, CLSPN, CHEK1, MCM4, MCM2, ORC6, MCM6, RFC4, RFC3, MCM7, CDK2, RPA3, MCM5, CDC7, MCM3, RFC5, MCM8
R-HSA-176974	Unwinding of DNA	12/399	12/11146	1	27.9348370927318	17.9871446639444	3.76947043335538e-18	1.61907730042217e-16	1.17146449557912e-16	8318/9837/51659/84296/4173/4171/4175/64785/4176/4174/4172/84515	12	CDC45, GINS1, GINS2, GINS4, MCM4, MCM2, MCM6, GINS3, MCM7, MCM5, MCM3, MCM8
R-HSA-68962	Activation of the pre-replicative complex	17/399	33/11146	0.515151515151515	14.3906736538315	14.8431678469085	1.28452506415914e-16	5.26655276305246e-15	3.81055282190749e-15	8318/81620/5427/51053/4173/4171/23594/4175/4176/1017/6119/4174/5557/8317/4172/84515/5558	17	CDC45, CDT1, POLE2, GMNN, MCM4, MCM2, ORC6, MCM6, MCM7, CDK2, RPA3, MCM5, PRIM1, CDC7, MCM3, MCM8, PRIM2
R-HSA-195258	RHO GTPase Effectors	45/399	326/11146	0.138036809815951	3.85603579500899	10.0842052292063	3.70476083651296e-15	1.45291055414552e-13	1.05123648450253e-13	699/701/995/991/1058/9928/11004/5347/11130/9212/83540/220134/1062/81624/1063/57082/10403/55143/147841/79019/81930/57405/79682/11113/128239/2491/4085/9055/151246/151648/55839/9735/54908/79980/79023/7531/54821/55055/378708/7532/999/4629/401541/64946/10376	45	BUB1, BUB1B, CDC25C, CDC20, CENPA, KIF14, KIF2C, PLK1, ZWINT, AURKB, NUF2, SKA1, CENPE, DIAPH3, CENPF, KNL1, NDC80, CDCA8, SPC24, CENPM, KIF18A, SPC25, CENPU, CIT, IQGAP3, CENPI, MAD2L1, PRC1, SGO2, SGO1, CENPN, KNTC1, SPDL1, DSN1, NUP37, YWHAE, ERCC6L, ZWILCH, CENPS, YWHAG, CDH1, MYH11, CENPP, CENPH, TUBA1B
R-HSA-5693538	Homology Directed Repair	29/399	140/11146	0.207142857142857	5.78650196920874	10.9812142592626	9.56136752373853e-15	3.59348062767173e-13	2.60002099329732e-13	9156/890/10721/63967/5888/146956/5427/1111/7516/10635/2237/672/1763/5111/5984/5983/54962/83990/348654/5932/1017/8914/6119/641/10038/7517/5985/580/5889	29	EXO1, CCNA2, POLQ, CLSPN, RAD51, EME1, POLE2, CHEK1, XRCC2, RAD51AP1, FEN1, BRCA1, DNA2, PCNA, RFC4, RFC3, TIPIN, BRIP1, GEN1, RBBP8, CDK2, TIMELESS, RPA3, BLM, PARP2, XRCC3, RFC5, BARD1, RAD51C
R-HSA-5685942	HDR through Homologous Recombination (HRR)	21/399	70/11146	0.3	8.38045112781955	11.9350245049403	1.95265555640199e-14	7.04518124749838e-13	5.09745871565993e-13	9156/5888/146956/5427/1111/7516/10635/672/1763/5111/5984/5983/83990/348654/5932/6119/641/7517/5985/580/5889	21	EXO1, RAD51, EME1, POLE2, CHEK1, XRCC2, RAD51AP1, BRCA1, DNA2, PCNA, RFC4, RFC3, BRIP1, GEN1, RBBP8, RPA3, BLM, XRCC3, RFC5, BARD1, RAD51C
R-HSA-5693579	Homologous DNA Pairing and Strand Exchange	17/399	43/11146	0.395348837209302	11.0440053622428	12.7146337185533	3.33541503244539e-14	1.15713244587144e-12	8.37229684257548e-13	9156/5888/1111/7516/10635/672/1763/5984/5983/83990/5932/6119/641/7517/5985/580/5889	17	EXO1, RAD51, CHEK1, XRCC2, RAD51AP1, BRCA1, DNA2, RFC4, RFC3, BRIP1, RBBP8, RPA3, BLM, XRCC3, RFC5, BARD1, RAD51C
R-HSA-69052	Switching of origins to a post-replicative state	23/399	91/11146	0.252747252747253	7.06045333113002	11.184827584614	6.5838316928968e-14	2.19948747666404e-12	1.59141350861443e-12	890/11065/81620/51053/898/9134/4173/4171/23594/4175/5684/5701/143471/4176/5693/1017/5718/5706/4174/10213/4172/5686/84515	23	CCNA2, UBE2C, CDT1, GMNN, CCNE1, CCNE2, MCM4, MCM2, ORC6, MCM6, PSMA3, PSMC2, PSMA8, MCM7, PSMB5, CDK2, PSMD12, PSMC6, MCM5, PSMD14, MCM3, PSMA5, MCM8
R-HSA-174143	APC/C-mediated degradation of cell cycle proteins	22/399	87/11146	0.252873563218391	7.06398179356437	10.9406328938615	2.30997816310557e-13	7.18482863145249e-12	5.19849895145355e-12	701/983/991/890/5347/9212/4751/11065/891/6790/9232/4085/26271/5684/5701/143471/5693/1017/5718/5706/10213/5686	22	BUB1B, CDK1, CDC20, CCNA2, PLK1, AURKB, NEK2, UBE2C, CCNB1, AURKA, PTTG1, MAD2L1, FBXO5, PSMA3, PSMC2, PSMA8, PSMB5, CDK2, PSMD12, PSMC6, PSMD14, PSMA5
R-HSA-453276	Regulation of mitotic cell cycle	22/399	87/11146	0.252873563218391	7.06398179356437	10.9406328938615	2.30997816310557e-13	7.18482863145249e-12	5.19849895145355e-12	701/983/991/890/5347/9212/4751/11065/891/6790/9232/4085/26271/5684/5701/143471/5693/1017/5718/5706/10213/5686	22	BUB1B, CDK1, CDC20, CCNA2, PLK1, AURKB, NEK2, UBE2C, CCNB1, AURKA, PTTG1, MAD2L1, FBXO5, PSMA3, PSMC2, PSMA8, PSMB5, CDK2, PSMD12, PSMC6, PSMD14, PSMA5
R-HSA-5693567	HDR through Homologous Recombination (HRR) or Single Strand Annealing (SSA)	26/399	134/11146	0.194029850746269	5.42019227172409	9.91843881421272	1.20232551497736e-12	3.61499204836527e-11	2.61558533082795e-11	9156/890/63967/5888/146956/5427/1111/7516/10635/672/1763/5111/5984/5983/54962/83990/348654/5932/1017/8914/6119/641/7517/5985/580/5889	26	EXO1, CCNA2, CLSPN, RAD51, EME1, POLE2, CHEK1, XRCC2, RAD51AP1, BRCA1, DNA2, PCNA, RFC4, RFC3, TIPIN, BRIP1, GEN1, RBBP8, CDK2, TIMELESS, RPA3, BLM, XRCC3, RFC5, BARD1, RAD51C
R-HSA-5693532	DNA Double-Strand Break Repair	29/399	170/11146	0.170588235294118	4.76535456287778	9.53215616846838	1.78496981667396e-12	5.19368636980616e-11	3.75783119299781e-11	9156/890/10721/63967/5888/146956/5427/1111/7516/10635/2237/672/1763/5111/5984/5983/54962/83990/348654/5932/1017/8914/6119/641/10038/7517/5985/580/5889	29	EXO1, CCNA2, POLQ, CLSPN, RAD51, EME1, POLE2, CHEK1, XRCC2, RAD51AP1, FEN1, BRCA1, DNA2, PCNA, RFC4, RFC3, TIPIN, BRIP1, GEN1, RBBP8, CDK2, TIMELESS, RPA3, BLM, PARP2, XRCC3, RFC5, BARD1, RAD51C
R-HSA-69275	G2/M Transition	31/399	197/11146	0.157360406091371	4.39583730900856	9.26564422505902	2.74641257973092e-12	7.59734378091928e-11	5.49696947621655e-11	983/3161/995/890/9133/51512/2305/5347/22974/993/4751/9088/891/4605/1063/6790/7283/10733/5684/5701/7531/143471/5693/1017/5718/5706/7532/10213/10376/5686/203068	31	CDK1, HMMR, CDC25C, CCNA2, CCNB2, GTSE1, FOXM1, PLK1, TPX2, CDC25A, NEK2, PKMYT1, CCNB1, MYBL2, CENPF, AURKA, TUBG1, PLK4, PSMA3, PSMC2, YWHAE, PSMA8, PSMB5, CDK2, PSMD12, PSMC6, YWHAG, PSMD14, TUBA1B, PSMA5, TUBB
R-HSA-5693616	Presynaptic phase of homologous DNA pairing and strand exchange	15/399	40/11146	0.375	10.4755639097744	11.5674887567714	2.77951601740949e-12	7.59734378091928e-11	5.49696947621655e-11	9156/5888/1111/7516/672/1763/5984/5983/83990/5932/6119/641/5985/580/5889	15	EXO1, RAD51, CHEK1, XRCC2, BRCA1, DNA2, RFC4, RFC3, BRIP1, RBBP8, RPA3, BLM, RFC5, BARD1, RAD51C
R-HSA-68949	Orc1 removal from chromatin	19/399	71/11146	0.267605633802817	7.47551978537894	10.5466564982596	3.41956018938287e-12	9.07189203183339e-11	6.5638616638309e-11	890/81620/4173/4171/23594/4175/5684/5701/143471/4176/5693/1017/5718/5706/4174/10213/4172/5686/84515	19	CCNA2, CDT1, MCM4, MCM2, ORC6, MCM6, PSMA3, PSMC2, PSMA8, MCM7, PSMB5, CDK2, PSMD12, PSMC6, MCM5, PSMD14, MCM3, PSMA5, MCM8
R-HSA-453274	Mitotic G2-G2/M phases	31/399	199/11146	0.155778894472362	4.35165803957129	9.19224394769614	3.61169446337435e-12	9.30785258846761e-11	6.73458817230706e-11	983/3161/995/890/9133/51512/2305/5347/22974/993/4751/9088/891/4605/1063/6790/7283/10733/5684/5701/7531/143471/5693/1017/5718/5706/7532/10213/10376/5686/203068	31	CDK1, HMMR, CDC25C, CCNA2, CCNB2, GTSE1, FOXM1, PLK1, TPX2, CDC25A, NEK2, PKMYT1, CCNB1, MYBL2, CENPF, AURKA, TUBG1, PLK4, PSMA3, PSMC2, YWHAE, PSMA8, PSMB5, CDK2, PSMD12, PSMC6, YWHAG, PSMD14, TUBA1B, PSMA5, TUBB
R-HSA-9675136	Diseases of DNA Double-Strand Break Repair	15/399	41/11146	0.365853658536585	10.2200623509994	11.3959192894091	4.24151253104516e-12	1.03401197378452e-10	7.48147302773258e-11	9156/5888/7516/10635/672/1763/5984/5983/83990/5932/6119/641/5985/580/5889	15	EXO1, RAD51, XRCC2, RAD51AP1, BRCA1, DNA2, RFC4, RFC3, BRIP1, RBBP8, RPA3, BLM, RFC5, BARD1, RAD51C
R-HSA-9701190	Defective homologous recombination repair (HRR) due to BRCA2 loss of function	15/399	41/11146	0.365853658536585	10.2200623509994	11.3959192894091	4.24151253104516e-12	1.03401197378452e-10	7.48147302773258e-11	9156/5888/7516/10635/672/1763/5984/5983/83990/5932/6119/641/5985/580/5889	15	EXO1, RAD51, XRCC2, RAD51AP1, BRCA1, DNA2, RFC4, RFC3, BRIP1, RBBP8, RPA3, BLM, RFC5, BARD1, RAD51C
R-HSA-5693568	Resolution of D-loop Structures through Holliday Junction Intermediates	14/399	36/11146	0.388888888888889	10.8635477582846	11.4211604420538	8.38314068538305e-12	1.98989286795145e-10	1.43976377422091e-10	9156/5888/146956/7516/10635/672/1763/83990/348654/5932/641/7517/580/5889	14	EXO1, RAD51, EME1, XRCC2, RAD51AP1, BRCA1, DNA2, BRIP1, GEN1, RBBP8, BLM, XRCC3, BARD1, RAD51C
R-HSA-9675135	Diseases of DNA repair	16/399	51/11146	0.313725490196078	8.76387046046489	10.7073642044337	1.22931196876972e-11	2.84317793802637e-10	2.05714823383866e-10	9156/5888/7516/10635/672/55247/1763/5984/5983/83990/5932/6119/641/5985/580/5889	16	EXO1, RAD51, XRCC2, RAD51AP1, BRCA1, NEIL3, DNA2, RFC4, RFC3, BRIP1, RBBP8, RPA3, BLM, RFC5, BARD1, RAD51C
R-HSA-5693537	Resolution of D-Loop Structures	14/399	37/11146	0.378378378378378	10.569938359412	11.2345421746482	1.30512894438935e-11	2.94306576959799e-10	2.12942090926684e-10	9156/5888/146956/7516/10635/672/1763/83990/348654/5932/641/7517/580/5889	14	EXO1, RAD51, EME1, XRCC2, RAD51AP1, BRCA1, DNA2, BRIP1, GEN1, RBBP8, BLM, XRCC3, BARD1, RAD51C
R-HSA-73886	Chromosome Maintenance	25/399	140/11146	0.178571428571429	4.98836376655926	9.15012201942265	2.25014033578331e-11	4.95030873872327e-10	3.5817381468181e-10	1058/890/79075/57082/11339/79019/79682/387103/2491/2237/1763/5111/55839/5984/5983/80119/378708/1017/6119/641/5557/401541/64946/5985/5558	25	CENPA, CCNA2, DSCC1, KNL1, OIP5, CENPM, CENPU, CENPW, CENPI, FEN1, DNA2, PCNA, CENPN, RFC4, RFC3, PIF1, CENPS, CDK2, RPA3, BLM, PRIM1, CENPP, CENPH, RFC5, PRIM2
R-HSA-5693554	Resolution of D-loop Structures through Synthesis-Dependent Strand Annealing (SDSA)	12/399	27/11146	0.444444444444444	12.4154831523253	11.4426384060668	4.01943870285308e-11	8.63222311898447e-10	6.24574435029802e-10	9156/5888/7516/10635/672/1763/83990/5932/641/7517/580/5889	12	EXO1, RAD51, XRCC2, RAD51AP1, BRCA1, DNA2, BRIP1, RBBP8, BLM, XRCC3, BARD1, RAD51C
R-HSA-176814	Activation of APC/C and APC/C:Cdc20 mediated degradation of mitotic proteins	18/399	76/11146	0.236842105263158	6.61614562722596	9.46573203934914	1.18573206411663e-10	2.48727981821674e-09	1.79964230049525e-09	701/983/991/890/5347/4751/11065/891/9232/4085/5684/5701/143471/5693/5718/5706/10213/5686	18	BUB1B, CDK1, CDC20, CCNA2, PLK1, NEK2, UBE2C, CCNB1, PTTG1, MAD2L1, PSMA3, PSMC2, PSMA8, PSMB5, PSMD12, PSMC6, PSMD14, PSMA5
R-HSA-9709603	Impaired BRCA2 binding to PALB2	11/399	24/11146	0.458333333333333	12.8034670008354	11.1533832478568	1.77133341905656e-10	3.63123350906595e-09	2.62733665027528e-09	9156/5888/7516/10635/672/1763/83990/5932/641/580/5889	11	EXO1, RAD51, XRCC2, RAD51AP1, BRCA1, DNA2, BRIP1, RBBP8, BLM, BARD1, RAD51C
R-HSA-73894	DNA Repair	38/399	335/11146	0.113432835820896	3.16872778962331	7.7656421545039	2.39810776638445e-10	4.80687378950838e-09	3.47795746235873e-09	9156/890/51514/10721/9768/63967/5888/146956/29089/5427/1111/7516/10635/2237/672/55247/1763/5111/55215/5984/5983/54962/83990/348654/378708/5932/1017/8914/6119/641/10038/55120/2189/7517/353497/5985/580/5889	38	EXO1, CCNA2, DTL, POLQ, PCLAF, CLSPN, RAD51, EME1, UBE2T, POLE2, CHEK1, XRCC2, RAD51AP1, FEN1, BRCA1, NEIL3, DNA2, PCNA, FANCI, RFC4, RFC3, TIPIN, BRIP1, GEN1, CENPS, RBBP8, CDK2, TIMELESS, RPA3, BLM, PARP2, FANCL, FANCG, XRCC3, POLN, RFC5, BARD1, RAD51C
R-HSA-176408	Regulation of APC/C activators between G1/S and early anaphase	18/399	80/11146	0.225	6.28533834586466	9.14124427980419	2.94676180070856e-10	5.52432626250499e-09	3.99706183073065e-09	701/983/991/890/5347/11065/891/4085/26271/5684/5701/143471/5693/1017/5718/5706/10213/5686	18	BUB1B, CDK1, CDC20, CCNA2, PLK1, UBE2C, CCNB1, MAD2L1, FBXO5, PSMA3, PSMC2, PSMA8, PSMB5, CDK2, PSMD12, PSMC6, PSMD14, PSMA5
R-HSA-9701192	Defective homologous recombination repair (HRR) due to BRCA1 loss of function	11/399	25/11146	0.44	12.291328320802	10.8899523496847	3.06226511225332e-10	5.52432626250499e-09	3.99706183073065e-09	9156/5888/7516/10635/672/1763/83990/5932/641/580/5889	11	EXO1, RAD51, XRCC2, RAD51AP1, BRCA1, DNA2, BRIP1, RBBP8, BLM, BARD1, RAD51C
R-HSA-9701193	Defective homologous recombination repair (HRR) due to PALB2 loss of function	11/399	25/11146	0.44	12.291328320802	10.8899523496847	3.06226511225332e-10	5.52432626250499e-09	3.99706183073065e-09	9156/5888/7516/10635/672/1763/83990/5932/641/580/5889	11	EXO1, RAD51, XRCC2, RAD51AP1, BRCA1, DNA2, BRIP1, RBBP8, BLM, BARD1, RAD51C
R-HSA-9704331	Defective HDR through Homologous Recombination Repair (HRR) due to PALB2 loss of BRCA1 binding function	11/399	25/11146	0.44	12.291328320802	10.8899523496847	3.06226511225332e-10	5.52432626250499e-09	3.99706183073065e-09	9156/5888/7516/10635/672/1763/83990/5932/641/580/5889	11	EXO1, RAD51, XRCC2, RAD51AP1, BRCA1, DNA2, BRIP1, RBBP8, BLM, BARD1, RAD51C
R-HSA-9704646	Defective HDR through Homologous Recombination Repair (HRR) due to PALB2 loss of BRCA2/RAD51/RAD51C binding function	11/399	25/11146	0.44	12.291328320802	10.8899523496847	3.06226511225332e-10	5.52432626250499e-09	3.99706183073065e-09	9156/5888/7516/10635/672/1763/83990/5932/641/580/5889	11	EXO1, RAD51, XRCC2, RAD51AP1, BRCA1, DNA2, BRIP1, RBBP8, BLM, BARD1, RAD51C
R-HSA-69002	DNA Replication Pre-Initiation	25/399	158/11146	0.158227848101266	4.42006916024238	8.34232233467254	3.36451251306296e-10	5.95056918977017e-09	4.30546492899697e-09	11065/8318/81620/5427/51053/4173/4171/23594/4175/5684/5701/4176/5693/1017/5718/5706/6119/4174/10213/5557/8317/4172/5686/84515/5558	25	UBE2C, CDC45, CDT1, POLE2, GMNN, MCM4, MCM2, ORC6, MCM6, PSMA3, PSMC2, MCM7, PSMB5, CDK2, PSMD12, PSMC6, RPA3, MCM5, PSMD14, PRIM1, CDC7, MCM3, PSMA5, MCM8, PRIM2
R-HSA-156711	Polo-like kinase mediated events	9/399	16/11146	0.5625	15.7133458646617	11.3476704002173	8.08663307594031e-10	1.39484950866352e-08	1.00922709227609e-08	995/9133/2305/5347/993/9088/891/4605/1063	9	CDC25C, CCNB2, FOXM1, PLK1, CDC25A, PKMYT1, CCNB1, MYBL2, CENPF
R-HSA-176409	APC/C:Cdc20 mediated degradation of mitotic proteins	17/399	75/11146	0.226666666666667	6.33189640768588	8.92692259688297	8.1959006606615e-10	1.39484950866352e-08	1.00922709227609e-08	701/983/991/890/4751/11065/891/9232/4085/5684/5701/143471/5693/5718/5706/10213/5686	17	BUB1B, CDK1, CDC20, CCNA2, NEK2, UBE2C, CCNB1, PTTG1, MAD2L1, PSMA3, PSMC2, PSMA8, PSMB5, PSMD12, PSMC6, PSMD14, PSMA5
R-HSA-9709570	Impaired BRCA2 binding to RAD51	12/399	35/11146	0.342857142857143	9.57765843179377	9.79284896719421	1.48723531196997e-09	2.48423379888317e-08	1.79743838873563e-08	9156/5888/672/1763/5984/5983/83990/5932/6119/641/5985/580	12	EXO1, RAD51, BRCA1, DNA2, RFC4, RFC3, BRIP1, RBBP8, RPA3, BLM, RFC5, BARD1
R-HSA-180786	Extension of Telomeres	14/399	51/11146	0.274509803921569	7.66838665290678	9.19655279055003	1.74687730702011e-09	2.86487878351297e-08	2.07284962746883e-08	890/79075/2237/1763/5111/5984/5983/80119/1017/6119/641/5557/5985/5558	14	CCNA2, DSCC1, FEN1, DNA2, PCNA, RFC4, RFC3, PIF1, CDK2, RPA3, BLM, PRIM1, RFC5, PRIM2
R-HSA-5685938	HDR through Single Strand Annealing (SSA)	12/399	37/11146	0.324324324324324	9.05994716521032	9.46190173356085	3.09379521742156e-09	4.98322015377544e-08	3.6055508172958e-08	9156/5888/672/1763/5984/5983/83990/5932/6119/641/5985/580	12	EXO1, RAD51, BRCA1, DNA2, RFC4, RFC3, BRIP1, RBBP8, RPA3, BLM, RFC5, BARD1
R-HSA-69273	Cyclin A/B1/B2 associated events during G2/M transition	10/399	25/11146	0.4	11.1739348370927	9.81227916122339	6.24263176533028e-09	9.87869096899633e-08	7.14761162420087e-08	983/995/890/9133/2305/5347/993/9088/891/1017	10	CDK1, CDC25C, CCNA2, CCNB2, FOXM1, PLK1, CDC25A, PKMYT1, CCNB1, CDK2
R-HSA-69186	Lagging Strand Synthesis	9/399	20/11146	0.45	12.5706766917293	9.97900151420951	1.04481264230264e-08	1.62486379889135e-07	1.17565124905198e-07	2237/1763/5111/5984/5983/6119/5557/5985/5558	9	FEN1, DNA2, PCNA, RFC4, RFC3, RPA3, PRIM1, RFC5, PRIM2
R-HSA-69615	G1/S DNA Damage Checkpoints	15/399	68/11146	0.220588235294118	6.16209641751437	8.22683425630055	1.22351881947607e-08	1.8705321613007e-07	1.35340172716354e-07	890/993/1111/898/9134/1029/5684/5701/143471/5693/1017/5718/5706/10213/5686	15	CCNA2, CDC25A, CHEK1, CCNE1, CCNE2, CDKN2A, PSMA3, PSMC2, PSMA8, PSMB5, CDK2, PSMD12, PSMC6, PSMD14, PSMA5
R-HSA-174417	Telomere C-strand (Lagging Strand) Synthesis	11/399	34/11146	0.323529411764706	9.03774141235442	9.0439933026853	1.46878075156005e-08	2.20806706317861e-07	1.59762116836357e-07	79075/2237/1763/5111/5984/5983/6119/641/5557/5985/5558	11	DSCC1, FEN1, DNA2, PCNA, RFC4, RFC3, RPA3, BLM, PRIM1, RFC5, PRIM2
R-HSA-2514853	Condensation of Prometaphase Chromosomes	7/399	11/11146	0.636363636363636	17.7767145135566	10.726079362326	2.08462828528234e-08	3.08251592348306e-07	2.23031844154452e-07	983/64151/9133/891/23397/10051/10592	7	CDK1, NCAPG, CCNB2, CCNB1, NCAPH, SMC4, SMC2
R-HSA-6804756	Regulation of TP53 Activity through Phosphorylation	17/399	92/11146	0.184782608695652	5.16187207148305	7.72335095580139	2.22599861329342e-08	3.23846895030752e-07	2.3431564350457e-07	9156/890/22974/9212/6790/1111/672/1763/5984/5983/83990/5932/1017/6119/641/5985/580	17	EXO1, CCNA2, TPX2, AURKB, AURKA, CHEK1, BRCA1, DNA2, RFC4, RFC3, BRIP1, RBBP8, CDK2, RPA3, BLM, RFC5, BARD1
R-HSA-69473	G2/M DNA damage checkpoint	17/399	94/11146	0.180851063829787	5.05204500613235	7.60152291303798	3.11373606296429e-08	4.45807925205363e-07	3.22559124317102e-07	983/995/9156/891/1111/672/1763/5984/5983/7531/83990/5932/6119/7532/641/5985/580	17	CDK1, CDC25C, EXO1, CCNB1, CHEK1, BRCA1, DNA2, RFC4, RFC3, YWHAE, BRIP1, RBBP8, RPA3, YWHAG, BLM, RFC5, BARD1
R-HSA-179419	APC:Cdc20 mediated degradation of cell cycle proteins prior to satisfation of the cell cycle checkpoint	15/399	73/11146	0.205479452054795	5.74003501905448	7.82876379793248	3.40470210242228e-08	4.7985020256014e-07	3.47190017023325e-07	701/983/991/890/4751/11065/4085/5684/5701/143471/5693/5718/5706/10213/5686	15	BUB1B, CDK1, CDC20, CCNA2, NEK2, UBE2C, MAD2L1, PSMA3, PSMC2, PSMA8, PSMB5, PSMD12, PSMC6, PSMD14, PSMA5
R-HSA-5693607	Processing of DNA double-strand break ends	17/399	97/11146	0.175257731958763	4.8957961915097	7.4251198635726	5.06311744065883e-08	7.02604912534502e-07	5.08361589183559e-07	9156/890/63967/1111/672/1763/5984/5983/54962/83990/5932/1017/8914/6119/641/5985/580	17	EXO1, CCNA2, CLSPN, CHEK1, BRCA1, DNA2, RFC4, RFC3, TIPIN, BRIP1, RBBP8, CDK2, TIMELESS, RPA3, BLM, RFC5, BARD1
R-HSA-174184	Cdc20:Phospho-APC/C mediated degradation of Cyclin A	14/399	72/11146	0.194444444444444	5.4317738791423	7.26899620080514	2.03270368905381e-07	2.77802837504021e-06	2.01001002745353e-06	701/983/991/890/11065/4085/5684/5701/143471/5693/5718/5706/10213/5686	14	BUB1B, CDK1, CDC20, CCNA2, UBE2C, MAD2L1, PSMA3, PSMC2, PSMA8, PSMB5, PSMD12, PSMC6, PSMD14, PSMA5
R-HSA-1538133	G0 and Early G1	9/399	27/11146	0.333333333333333	9.31161236424394	8.33138410230711	2.33192958437676e-07	3.13940370911617e-06	2.27147893529236e-06	983/890/7153/993/4605/898/9134/5111/1017	9	CDK1, CCNA2, TOP2A, CDC25A, MYBL2, CCNE1, CCNE2, PCNA, CDK2
R-HSA-174178	APC/C:Cdh1 mediated degradation of Cdc20 and other APC/C:Cdh1 targeted proteins in late mitosis/early G1	14/399	73/11146	0.191780821917808	5.35736601778419	7.19673782941264	2.43425061622944e-07	3.22896184682199e-06	2.33627768121092e-06	991/5347/9212/11065/6790/9232/5684/5701/143471/5693/5718/5706/10213/5686	14	CDC20, PLK1, AURKB, UBE2C, AURKA, PTTG1, PSMA3, PSMC2, PSMA8, PSMB5, PSMD12, PSMC6, PSMD14, PSMA5
R-HSA-69205	G1/S-Specific Transcription	9/399	28/11146	0.321428571428571	8.97905477980666	8.14516689285402	3.32873184247731e-07	4.35147264045585e-06	3.1484572728237e-06	6241/983/8318/7298/81620/898/5111/26271/1719	9	RRM2, CDK1, CDC45, TYMS, CDT1, CCNE1, PCNA, FBXO5, DHFR
R-HSA-6811434	COPI-dependent Golgi-to-ER retrograde traffic	16/399	99/11146	0.161616161616162	4.51472114630009	6.76813720829617	4.00586994145352e-07	5.16184955313011e-06	3.73479603564088e-06	24137/11004/10112/3833/1062/3832/9493/56992/81930/29127/22820/11014/9585/54732/9276/10376	16	KIF4A, KIF2C, KIF20A, KIFC1, CENPE, KIF11, KIF23, KIF15, KIF18A, RACGAP1, COPG1, KDELR2, KIF20B, TMED9, COPB2, TUBA1B
R-HSA-69563	p53-Dependent G1 DNA Damage Response	13/399	66/11146	0.196969696969697	5.50231639705324	7.06839740647226	4.75067305205888e-07	5.95153762910709e-06	4.30616563198319e-06	890/898/9134/1029/5684/5701/143471/5693/1017/5718/5706/10213/5686	13	CCNA2, CCNE1, CCNE2, CDKN2A, PSMA3, PSMC2, PSMA8, PSMB5, CDK2, PSMD12, PSMC6, PSMD14, PSMA5
R-HSA-69580	p53-Dependent G1/S DNA damage checkpoint	13/399	66/11146	0.196969696969697	5.50231639705324	7.06839740647226	4.75067305205888e-07	5.95153762910709e-06	4.30616563198319e-06	890/898/9134/1029/5684/5701/143471/5693/1017/5718/5706/10213/5686	13	CCNA2, CCNE1, CCNE2, CDKN2A, PSMA3, PSMC2, PSMA8, PSMB5, CDK2, PSMD12, PSMC6, PSMD14, PSMA5
R-HSA-8852276	The role of GTSE1 in G2/M progression after G2 checkpoint	14/399	77/11146	0.181818181818182	5.0790612895876	6.92044879317317	4.85340001401061e-07	5.99694083922955e-06	4.33901659507798e-06	983/9133/51512/5347/891/5684/5701/143471/5693/5718/5706/10213/10376/5686	14	CDK1, CCNB2, GTSE1, PLK1, CCNB1, PSMA3, PSMC2, PSMA8, PSMB5, PSMD12, PSMC6, PSMD14, TUBA1B, PSMA5
R-HSA-3700989	Transcriptional Regulation by TP53	33/399	359/11146	0.0919220055710306	2.56782625086393	5.81805304474064	6.14797825962036e-07	7.49388701375347e-06	5.42211453906775e-06	79733/983/995/9156/890/22974/9212/891/144455/6790/7161/1111/898/9134/672/1763/5111/55215/1029/5984/5983/5052/7531/83990/5932/1017/84883/7295/6119/7532/641/5985/580	33	E2F8, CDK1, CDC25C, EXO1, CCNA2, TPX2, AURKB, CCNB1, E2F7, AURKA, TP73, CHEK1, CCNE1, CCNE2, BRCA1, DNA2, PCNA, FANCI, CDKN2A, RFC4, RFC3, PRDX1, YWHAE, BRIP1, RBBP8, CDK2, AIFM2, TXN, RPA3, YWHAG, BLM, RFC5, BARD1
R-HSA-499943	Interconversion of nucleotide di- and triphosphates	9/399	30/11146	0.3	8.38045112781955	7.79923716465111	6.46961680703727e-07	7.78079247993016e-06	5.62970164261489e-06	6241/7298/4830/6240/1503/654364/7295/1841/102157402	9	RRM2, TYMS, NME1, RRM1, CTPS1, NME1-NME2, TXN, DTYMK, AK6
R-HSA-6791312	TP53 Regulates Transcription of Cell Cycle Genes	11/399	48/11146	0.229166666666667	6.40173350041771	7.22627146330572	7.38000322437e-07	8.75889856366018e-06	6.33739889073324e-06	79733/983/995/890/891/144455/6790/898/9134/5111/1017	11	E2F8, CDK1, CDC25C, CCNA2, CCNB1, E2F7, AURKA, CCNE1, CCNE2, PCNA, CDK2
R-HSA-983189	Kinesins	12/399	59/11146	0.203389830508475	5.68166178157258	6.94707324070296	9.15480872243672e-07	1.07242045034259e-05	7.75937307985067e-06	24137/11004/10112/3833/1062/3832/9493/56992/81930/29127/9585/10376	12	KIF4A, KIF2C, KIF20A, KIFC1, CENPE, KIF11, KIF23, KIF15, KIF18A, RACGAP1, KIF20B, TUBA1B
R-HSA-5633007	Regulation of TP53 Activity	20/399	160/11146	0.125	3.49185463659148	6.11710250059854	1.06575439492865e-06	1.2324493131098e-05	8.9172432504152e-06	983/9156/890/22974/9212/6790/7161/1111/672/1763/1029/5984/5983/83990/5932/1017/6119/641/5985/580	20	CDK1, EXO1, CCNA2, TPX2, AURKB, AURKA, TP73, CHEK1, BRCA1, DNA2, CDKN2A, RFC4, RFC3, BRIP1, RBBP8, CDK2, RPA3, BLM, RFC5, BARD1
R-HSA-187577	SCF(Skp2)-mediated degradation of p27/p21	12/399	60/11146	0.2	5.58696741854637	6.86430707107458	1.10786974906763e-06	1.26493482741645e-05	9.15228840002569e-06	890/898/9134/5684/5701/1163/5693/1017/5718/5706/10213/5686	12	CCNA2, CCNE1, CCNE2, PSMA3, PSMC2, CKS1B, PSMB5, CDK2, PSMD12, PSMC6, PSMD14, PSMA5
R-HSA-69017	CDK-mediated phosphorylation and removal of Cdc6	13/399	72/11146	0.180555555555556	5.04379003063214	6.63262503257669	1.3552731335538e-06	1.52807045808191e-05	1.10561755632021e-05	890/11065/898/9134/5684/5701/143471/5693/1017/5718/5706/10213/5686	13	CCNA2, UBE2C, CCNE1, CCNE2, PSMA3, PSMC2, PSMA8, PSMB5, CDK2, PSMD12, PSMC6, PSMD14, PSMA5
R-HSA-110373	Resolution of AP sites via the multiple-nucleotide patch replacement pathway	8/399	26/11146	0.307692307692308	8.59533449007133	7.47074726746336	2.22793996846494e-06	2.48098994019183e-05	1.79509133261633e-05	5427/2237/5111/5984/5983/6119/10038/5985	8	POLE2, FEN1, PCNA, RFC4, RFC3, RPA3, PARP2, RFC5
R-HSA-68867	Assembly of the pre-replicative complex	18/399	141/11146	0.127659574468085	3.56614941609342	5.90852847154212	2.72213374714884e-06	2.99434712186372e-05	2.16652493354593e-05	11065/81620/51053/4173/4171/23594/4175/5684/5701/4176/5693/5718/5706/4174/10213/4172/5686/84515	18	UBE2C, CDT1, GMNN, MCM4, MCM2, ORC6, MCM6, PSMA3, PSMC2, MCM7, PSMB5, PSMD12, PSMC6, MCM5, PSMD14, MCM3, PSMA5, MCM8
R-HSA-75035	Chk1/Chk2(Cds1) mediated inactivation of Cyclin B:Cdk1 complex	6/399	13/11146	0.461538461538462	12.893001735107	8.26684726171151	2.80958059768514e-06	3.05330325194217e-05	2.20918195379174e-05	983/995/891/1111/7531/7532	6	CDK1, CDC25C, CCNB1, CHEK1, YWHAE, YWHAG
R-HSA-382556	ABC-family proteins mediated transport	15/399	103/11146	0.145631067961165	4.0681801591357	6.02752184819782	3.58238799893025e-06	3.84680235123224e-05	2.78330897159994e-05	23457/91319/5684/27248/5701/143471/10058/5693/8894/5718/5706/10213/6400/1965/5686	15	ABCB9, DERL3, PSMA3, ERLEC1, PSMC2, PSMA8, ABCB6, PSMB5, EIF2S2, PSMD12, PSMC6, PSMD14, SEL1L, EIF2S1, PSMA5
R-HSA-6804116	TP53 Regulates Transcription of Genes Involved in G1 Cell Cycle Arrest	6/399	14/11146	0.428571428571429	11.9720730397422	7.91496445429572	4.76869762677121e-06	4.8879150674405e-05	3.53659393372985e-05	79733/890/144455/898/9134/1017	6	E2F8, CCNA2, E2F7, CCNE1, CCNE2, CDK2
R-HSA-69091	Polymerase switching	6/399	14/11146	0.428571428571429	11.9720730397422	7.91496445429572	4.76869762677121e-06	4.8879150674405e-05	3.53659393372985e-05	5111/5984/5983/5557/5985/5558	6	PCNA, RFC4, RFC3, PRIM1, RFC5, PRIM2
R-HSA-69109	Leading Strand Synthesis	6/399	14/11146	0.428571428571429	11.9720730397422	7.91496445429572	4.76869762677121e-06	4.8879150674405e-05	3.53659393372985e-05	5111/5984/5983/5557/5985/5558	6	PCNA, RFC4, RFC3, PRIM1, RFC5, PRIM2
R-HSA-69166	Removal of the Flap Intermediate	6/399	14/11146	0.428571428571429	11.9720730397422	7.91496445429572	4.76869762677121e-06	4.8879150674405e-05	3.53659393372985e-05	2237/1763/5111/6119/5557/5558	6	FEN1, DNA2, PCNA, RPA3, PRIM1, PRIM2
R-HSA-446203	Asparagine N-linked glycosylation	28/399	306/11146	0.0915032679738562	2.55612888430226	5.31832037898468	4.89642904265302e-06	4.96244831064384e-05	3.59052159248358e-05	29925/3998/79694/6675/9871/4121/3703/8704/29926/22820/11014/27090/55757/9761/23256/5238/6185/51128/4247/29880/199857/55741/6400/54732/9276/2673/966/10376	28	GMPPB, LMAN1, MANEA, UAP1, SEC24D, MAN1A1, STT3A, B4GALT2, GMPPA, COPG1, KDELR2, ST6GALNAC4, UGGT2, MLEC, SCFD1, PGM3, RPN2, SAR1B, MGAT2, ALG5, ALG14, EDEM2, SEL1L, TMED9, COPB2, GFPT1, CD59, TUBA1B
R-HSA-5651801	PCNA-Dependent Long Patch Base Excision Repair	7/399	21/11146	0.333333333333333	9.31161236424394	7.34560849737587	5.37897501682964e-06	5.39092829464482e-05	3.90054328705775e-05	5427/2237/5111/5984/5983/6119/5985	7	POLE2, FEN1, PCNA, RFC4, RFC3, RPA3, RFC5
R-HSA-69202	Cyclin E associated events during G1/S transition	13/399	83/11146	0.156626506024096	4.37533593018691	5.9470618094675	7.07234737836812e-06	7.01017289592092e-05	5.07212883121831e-05	890/993/898/9134/5684/5701/1163/5693/1017/5718/5706/10213/5686	13	CCNA2, CDC25A, CCNE1, CCNE2, PSMA3, PSMC2, CKS1B, PSMB5, CDK2, PSMD12, PSMC6, PSMD14, PSMA5
R-HSA-69183	Processive synthesis on the lagging strand	6/399	15/11146	0.4	11.1739348370927	7.59714384866833	7.70862465251256e-06	7.55780373539818e-05	5.46836073748031e-05	2237/1763/5111/6119/5557/5558	6	FEN1, DNA2, PCNA, RPA3, PRIM1, PRIM2
R-HSA-5678895	Defective CFTR causes cystic fibrosis	11/399	61/11146	0.180327868852459	5.03742963967295	6.09235070614698	8.98298226940149e-06	8.71252688924746e-05	6.30384720659754e-05	91319/5684/27248/5701/143471/5693/5718/5706/10213/6400/5686	11	DERL3, PSMA3, ERLEC1, PSMC2, PSMA8, PSMB5, PSMD12, PSMC6, PSMD14, SEL1L, PSMA5
R-HSA-69656	Cyclin A:Cdk2-associated events at S phase entry	13/399	85/11146	0.152941176470588	4.27238684947663	5.83525400320582	9.25723890652475e-06	8.88301009966524e-05	6.4271983449556e-05	890/993/898/9134/5684/5701/1163/5693/1017/5718/5706/10213/5686	13	CCNA2, CDC25A, CCNE1, CCNE2, PSMA3, PSMC2, CKS1B, PSMB5, CDK2, PSMD12, PSMC6, PSMD14, PSMA5
R-HSA-15869	Metabolism of nucleotides	14/399	99/11146	0.141414141414141	3.95038100301258	5.68141329395657	1.07194077654737e-05	0.000101777955836392	7.36402527932816e-05	6241/7298/4830/6240/1503/10606/654364/7295/100/2618/57089/1841/102157402/5471	14	RRM2, TYMS, NME1, RRM1, CTPS1, PAICS, NME1-NME2, TXN, ADA, GART, ENTPD7, DTYMK, AK6, PPAT
R-HSA-69601	Ubiquitin Mediated Degradation of Phosphorylated Cdc25A	10/399	52/11146	0.192307692307692	5.37208405629458	6.0887613735474	1.27076218162018e-05	0.000116961988553205	8.46264825568759e-05	993/1111/5684/5701/143471/5693/5718/5706/10213/5686	10	CDC25A, CHEK1, PSMA3, PSMC2, PSMA8, PSMB5, PSMD12, PSMC6, PSMD14, PSMA5
R-HSA-69610	p53-Independent DNA Damage Response	10/399	52/11146	0.192307692307692	5.37208405629458	6.0887613735474	1.27076218162018e-05	0.000116961988553205	8.46264825568759e-05	993/1111/5684/5701/143471/5693/5718/5706/10213/5686	10	CDC25A, CHEK1, PSMA3, PSMC2, PSMA8, PSMB5, PSMD12, PSMC6, PSMD14, PSMA5
R-HSA-69613	p53-Independent G1/S DNA damage checkpoint	10/399	52/11146	0.192307692307692	5.37208405629458	6.0887613735474	1.27076218162018e-05	0.000116961988553205	8.46264825568759e-05	993/1111/5684/5701/143471/5693/5718/5706/10213/5686	10	CDC25A, CHEK1, PSMA3, PSMC2, PSMA8, PSMB5, PSMD12, PSMC6, PSMD14, PSMA5
R-HSA-5619084	ABC transporter disorders	12/399	78/11146	0.153846153846154	4.29766724503567	5.63121898604091	1.9208829836701e-05	0.000175013782956609	0.000126629181273308	91319/5684/27248/5701/143471/10058/5693/5718/5706/10213/6400/5686	12	DERL3, PSMA3, ERLEC1, PSMC2, PSMA8, ABCB6, PSMB5, PSMD12, PSMC6, PSMD14, SEL1L, PSMA5
R-HSA-8856688	Golgi-to-ER retrograde transport	16/399	133/11146	0.120300751879699	3.36058190589255	5.27685225386104	2.08467859891972e-05	0.000188038009622559	0.000136052708561076	24137/11004/10112/3833/1062/3832/9493/56992/81930/29127/22820/11014/9585/54732/9276/10376	16	KIF4A, KIF2C, KIF20A, KIFC1, CENPE, KIF11, KIF23, KIF15, KIF18A, RACGAP1, COPG1, KDELR2, KIF20B, TMED9, COPB2, TUBA1B
R-HSA-174113	SCF-beta-TrCP mediated degradation of Emi1	10/399	55/11146	0.181818181818182	5.0790612895876	5.84304300486581	2.13464198892499e-05	0.00019063832415944	0.000137934135813809	991/26271/5684/5701/143471/5693/5718/5706/10213/5686	10	CDC20, FBXO5, PSMA3, PSMC2, PSMA8, PSMB5, PSMD12, PSMC6, PSMD14, PSMA5
R-HSA-174154	APC/C:Cdc20 mediated degradation of Securin	11/399	67/11146	0.164179104477612	4.58631653761269	5.67307596311751	2.2766057343424e-05	0.000201323369840867	0.000145665175984756	991/11065/9232/5684/5701/143471/5693/5718/5706/10213/5686	11	CDC20, UBE2C, PTTG1, PSMA3, PSMC2, PSMA8, PSMB5, PSMD12, PSMC6, PSMD14, PSMA5
R-HSA-5362768	Hh mutants are degraded by ERAD	10/399	56/11146	0.178571428571429	4.98836376655926	5.76508695780633	2.51700033781203e-05	0.000220420806282179	0.00015948290336673	5684/27248/5701/143471/5693/5718/5706/10213/6400/5686	10	PSMA3, ERLEC1, PSMC2, PSMA8, PSMB5, PSMD12, PSMC6, PSMD14, SEL1L, PSMA5
R-HSA-174411	Polymerase switching on the C-strand of the telomere	7/399	26/11146	0.269230769230769	7.52091767881242	6.41395424968096	2.60534896478455e-05	0.000225963919830352	0.000163493558518868	79075/5111/5984/5983/5557/5985/5558	7	DSCC1, PCNA, RFC4, RFC3, PRIM1, RFC5, PRIM2
R-HSA-5387390	Hh mutants abrogate ligand secretion	10/399	59/11146	0.169491525423729	4.73471815131048	5.54191262441466	4.03561191657994e-05	0.00034667828083382	0.000250835026393941	5684/27248/5701/143471/5693/5718/5706/10213/6400/5686	10	PSMA3, ERLEC1, PSMC2, PSMA8, PSMB5, PSMD12, PSMC6, PSMD14, SEL1L, PSMA5
R-HSA-157579	Telomere Maintenance	14/399	112/11146	0.125	3.49185463659148	5.10679101152707	4.44083823489599e-05	0.000377890196969451	0.000273418044253775	890/79075/2237/1763/5111/5984/5983/80119/1017/6119/641/5557/5985/5558	14	CCNA2, DSCC1, FEN1, DNA2, PCNA, RFC4, RFC3, PIF1, CDK2, RPA3, BLM, PRIM1, RFC5, PRIM2
R-HSA-606279	Deposition of new CENPA-containing nucleosomes at the centromere	11/399	73/11146	0.150684931506849	4.20935901397329	5.3006599238531	5.19946823570432e-05	0.000430267921890394	0.000311315336179303	1058/57082/11339/79019/79682/387103/2491/55839/378708/401541/64946	11	CENPA, KNL1, OIP5, CENPM, CENPU, CENPW, CENPI, CENPN, CENPS, CENPP, CENPH
R-HSA-774815	Nucleosome assembly	11/399	73/11146	0.150684931506849	4.20935901397329	5.3006599238531	5.19946823570432e-05	0.000430267921890394	0.000311315336179303	1058/57082/11339/79019/79682/387103/2491/55839/378708/401541/64946	11	CENPA, KNL1, OIP5, CENPM, CENPU, CENPW, CENPI, CENPN, CENPS, CENPP, CENPH
R-HSA-8854518	AURKA Activation by TPX2	11/399	73/11146	0.150684931506849	4.20935901397329	5.3006599238531	5.19946823570432e-05	0.000430267921890394	0.000311315336179303	983/3161/5347/22974/4751/6790/7283/10733/7531/7532/203068	11	CDK1, HMMR, PLK1, TPX2, NEK2, AURKA, TUBG1, PLK4, YWHAE, YWHAG, TUBB
R-HSA-73933	Resolution of Abasic Sites (AP sites)	8/399	39/11146	0.205128205128205	5.73022299338089	5.70162161526637	5.83084908115134e-05	0.00047812962465441	0.000345945112948692	5427/2237/5111/5984/5983/6119/10038/5985	8	POLE2, FEN1, PCNA, RFC4, RFC3, RPA3, PARP2, RFC5
R-HSA-381038	XBP1(S) activates chaperone genes	9/399	50/11146	0.18	5.02827067669173	5.50051410788623	6.00378206840442e-05	0.000487874903216287	0.000352996195581863	10954/7494/10130/58477/55033/10525/7466/2673/1663	9	PDIA5, XBP1, PDIA6, SRPRB, FKBP14, HYOU1, WFS1, GFPT1, DDX11
R-HSA-6783310	Fanconi Anemia Pathway	8/399	40/11146	0.2	5.58696741854637	5.59963444360062	7.06364577282362e-05	0.00056861238598788	0.000411412859508094	146956/29089/55215/378708/6119/55120/2189/353497	8	EME1, UBE2T, FANCI, CENPS, RPA3, FANCL, FANCG, POLN
R-HSA-110314	Recognition of DNA damage by PCNA-containing replication complex	7/399	30/11146	0.233333333333333	6.51812865497076	5.83124165986977	7.12341459164417e-05	0.00056861238598788	0.000411412859508094	51514/5427/5111/5984/5983/6119/5985	7	DTL, POLE2, PCNA, RFC4, RFC3, RPA3, RFC5
R-HSA-381070	IRE1alpha activates chaperones	9/399	52/11146	0.173076923076923	4.83487565066512	5.34062072766197	8.2755960836571e-05	0.000654788391882343	0.000473764503404192	10954/7494/10130/58477/55033/10525/7466/2673/1663	9	PDIA5, XBP1, PDIA6, SRPRB, FKBP14, HYOU1, WFS1, GFPT1, DDX11
R-HSA-113510	E2F mediated regulation of DNA replication	6/399	22/11146	0.272727272727273	7.61859193438141	5.98727651349425	9.28363495697504e-05	0.000728159889668825	0.000526851594812314	983/891/23594/5557/84515/5558	6	CDK1, CCNB1, ORC6, PRIM1, MCM8, PRIM2
R-HSA-5358346	Hedgehog ligand biogenesis	10/399	65/11146	0.153846153846154	4.29766724503567	5.13755981447258	9.49633208330509e-05	0.000738421684408723	0.000534276396701375	5684/27248/5701/143471/5693/5718/5706/10213/6400/5686	10	PSMA3, ERLEC1, PSMC2, PSMA8, PSMB5, PSMD12, PSMC6, PSMD14, SEL1L, PSMA5
R-HSA-5656169	Termination of translesion DNA synthesis	7/399	32/11146	0.21875	6.11074561403509	5.57836487174327	0.000110708218595985	0.000853494129688705	0.000617535722262804	9768/5427/5111/5984/5983/6119/5985	7	PCLAF, POLE2, PCNA, RFC4, RFC3, RPA3, RFC5
R-HSA-72766	Translation	24/399	292/11146	0.0821917808219178	2.29601400762179	4.32403372387952	0.000129765377236034	0.000986009186493099	0.000713415445939691	90701/6729/29093/23480/58477/51264/9789/6747/55157/51121/8891/8894/10952/54148/29088/6185/6182/51023/51065/6748/118487/1965/28998/5464	24	SEC11C, SRP54, MRPL22, SEC61G, SRPRB, MRPL27, SPCS2, SSR3, DARS2, RPL26L1, EIF2B3, EIF2S2, SEC61B, MRPL39, MRPL15, RPN2, MRPL12, MRPS18C, RPS27L, SSR4, CHCHD1, EIF2S1, MRPL13, PPA1
R-HSA-8854050	FBXL7 down-regulates AURKA during mitotic entry and in early mitosis	9/399	55/11146	0.163636363636364	4.57115516062885	5.11549390882342	0.000130083251876584	0.000986009186493099	0.000713415445939691	6790/5684/5701/143471/5693/5718/5706/10213/5686	9	AURKA, PSMA3, PSMC2, PSMA8, PSMB5, PSMD12, PSMC6, PSMD14, PSMA5
R-HSA-381119	Unfolded Protein Response (UPR)	12/399	95/11146	0.126315789473684	3.52861100118718	4.76898433726177	0.000139742423256405	0.00105039721481064	0.000760002652797991	10954/7494/10130/58477/55033/8894/10525/7466/440/1965/2673/1663	12	PDIA5, XBP1, PDIA6, SRPRB, FKBP14, EIF2S2, HYOU1, WFS1, ASNS, EIF2S1, GFPT1, DDX11
R-HSA-4615885	SUMOylation of DNA replication proteins	8/399	45/11146	0.177777777777778	4.9661932609301	5.13667321505957	0.000169297362818636	0.0012620348864662	0.000913130621553322	7153/9212/6790/55143/7150/5111/79023/55706	8	TOP2A, AURKB, AURKA, CDCA8, TOP1, PCNA, NUP37, NDC1
R-HSA-69541	Stabilization of p53	9/399	57/11146	0.157894736842105	4.41076375148397	4.97422853693847	0.000172786846837414	0.00127748963809301	0.000924312726826547	1029/5684/5701/143471/5693/5718/5706/10213/5686	9	CDKN2A, PSMA3, PSMC2, PSMA8, PSMB5, PSMD12, PSMC6, PSMD14, PSMA5
R-HSA-110312	Translesion synthesis by REV1	5/399	16/11146	0.3125	8.7296365914787	5.96148348311641	0.000180591346520719	0.00132433654115194	0.000958208257106084	5111/5984/5983/6119/5985	5	PCNA, RFC4, RFC3, RPA3, RFC5
R-HSA-5696397	Gap-filling DNA repair synthesis and ligation in GG-NER	6/399	25/11146	0.24	6.70436090225564	5.50158640737816	0.000201156589933885	0.0014547583576693	0.00105257344118913	5427/5111/5984/5983/6119/5985	6	POLE2, PCNA, RFC4, RFC3, RPA3, RFC5
R-HSA-8953750	Transcriptional Regulation by E2F6	7/399	35/11146	0.2	5.58696741854637	5.23679970523979	0.000201601767969692	0.0014547583576693	0.00105257344118913	6241/5888/1111/672/2146/5932/8317	7	RRM2, RAD51, CHEK1, BRCA1, EZH2, RBBP8, CDC7
R-HSA-351202	Metabolism of polyamines	9/399	59/11146	0.152542372881356	4.26124633617943	4.83933231627051	0.000226573603209613	0.00162197928646882	0.001173564193734	5684/5701/143471/5693/5718/6723/5706/10213/5686	9	PSMA3, PSMC2, PSMA8, PSMB5, PSMD12, SRM, PSMC6, PSMD14, PSMA5
R-HSA-5655862	Translesion synthesis by POLK	5/399	17/11146	0.294117647058824	8.21612855668583	5.73698231264326	0.000248365976012373	0.00173663651444311	0.00125652309365705	5111/5984/5983/6119/5985	5	PCNA, RFC4, RFC3, RPA3, RFC5
R-HSA-5656121	Translesion synthesis by POLI	5/399	17/11146	0.294117647058824	8.21612855668583	5.73698231264326	0.000248365976012373	0.00173663651444311	0.00125652309365705	5111/5984/5983/6119/5985	5	PCNA, RFC4, RFC3, RPA3, RFC5
R-HSA-9825892	Regulation of MITF-M-dependent genes involved in cell cycle and proliferation	5/399	17/11146	0.294117647058824	8.21612855668583	5.73698231264326	0.000248365976012373	0.00173663651444311	0.00125652309365705	5347/4233/891/1029/1017	5	PLK1, MET, CCNB1, CDKN2A, CDK2
R-HSA-73893	DNA Damage Bypass	8/399	48/11146	0.166666666666667	4.65580618212197	4.89062407229119	0.000269848090866393	0.00187233059970374	0.00135470296629282	51514/9768/5427/5111/5984/5983/6119/5985	8	DTL, PCLAF, POLE2, PCNA, RFC4, RFC3, RPA3, RFC5
R-HSA-2565942	Regulation of PLK1 Activity at G2/M Transition	11/399	88/11146	0.125	3.49185463659148	4.5217714461095	0.000289246094577635	0.00199160288022158	0.00144100103365314	983/9133/5347/4751/891/6790/7283/10733/7531/7532/203068	11	CDK1, CCNB2, PLK1, NEK2, CCNB1, AURKA, TUBG1, PLK4, YWHAE, YWHAG, TUBB
R-HSA-1236978	Cross-presentation of soluble exogenous antigens (endosomes)	8/399	49/11146	0.163265306122449	4.5607897294256	4.81309501816888	0.000312586381955124	0.00213600694336001	0.00154548290918801	5684/5701/143471/5693/5718/5706/10213/5686	8	PSMA3, PSMC2, PSMA8, PSMB5, PSMD12, PSMC6, PSMD14, PSMA5
R-HSA-6804114	TP53 Regulates Transcription of Genes Involved in G2 Cell Cycle Arrest	5/399	18/11146	0.277777777777778	7.75967697020329	5.53014471639033	0.000333856627664533	0.00226420058761961	0.00163823592522367	983/995/891/6790/5111	5	CDK1, CDC25C, CCNB1, AURKA, PCNA
R-HSA-211733	Regulation of activated PAK-2p34 by proteasome mediated degradation	8/399	50/11146	0.16	4.46957393483709	4.73762612014918	0.000360690869816281	0.00242793406398721	0.00175670337223955	5684/5701/143471/5693/5718/5706/10213/5686	8	PSMA3, PSMC2, PSMA8, PSMB5, PSMD12, PSMC6, PSMD14, PSMA5
R-HSA-110313	Translesion synthesis by Y family DNA polymerases bypasses lesions on DNA template	7/399	39/11146	0.179487179487179	5.01394511920828	4.83824891261908	0.000407611369750399	0.00272344781862859	0.00197051890249705	9768/5427/5111/5984/5983/6119/5985	7	PCLAF, POLE2, PCNA, RFC4, RFC3, RPA3, RFC5
R-HSA-350562	Regulation of ornithine decarboxylase (ODC)	8/399	51/11146	0.156862745098039	4.38193523023244	4.66411854889909	0.000414655271670049	0.00275014011063518	0.00198983179903584	5684/5701/143471/5693/5718/5706/10213/5686	8	PSMA3, PSMC2, PSMA8, PSMB5, PSMD12, PSMC6, PSMD14, PSMA5
R-HSA-110320	Translesion Synthesis by POLH	5/399	19/11146	0.263157894736842	7.35127291913996	5.33864928429672	0.000439881454273196	0.00287516718662625	0.00208029368153609	5111/5984/5983/6119/5985	5	PCNA, RFC4, RFC3, RPA3, RFC5
R-HSA-174414	Processive synthesis on the C-strand of the telomere	5/399	19/11146	0.263157894736842	7.35127291913996	5.33864928429672	0.000439881454273196	0.00287516718662625	0.00208029368153609	2237/1763/5111/6119/641	5	FEN1, DNA2, PCNA, RPA3, BLM
R-HSA-2132295	MHC class II antigen presentation	13/399	123/11146	0.105691056910569	2.9524624569554	4.1953500541078	0.0004501741440922	0.0029212739422386	0.00211365368676383	24137/11004/10112/1062/3832/9493/56992/81930/29127/9871/3902/51128/10376	13	KIF4A, KIF2C, KIF20A, CENPE, KIF11, KIF23, KIF15, KIF18A, RACGAP1, SEC24D, LAG3, SAR1B, TUBA1B
R-HSA-180534	Vpu mediated degradation of CD4	8/399	52/11146	0.153846153846154	4.29766724503567	4.59248008177654	0.0004750006009125	0.002996157636525	0.00216783491031101	5684/5701/143471/5693/5718/5706/10213/5686	8	PSMA3, PSMC2, PSMA8, PSMB5, PSMD12, PSMC6, PSMD14, PSMA5
R-HSA-2980766	Nuclear Envelope Breakdown	8/399	52/11146	0.153846153846154	4.29766724503567	4.59248008177654	0.0004750006009125	0.002996157636525	0.00216783491031101	983/9133/5347/891/79023/64900/7443/55706	8	CDK1, CCNB2, PLK1, CCNB1, NUP37, LPIN3, VRK1, NDC1
R-HSA-349425	Autodegradation of the E3 ubiquitin ligase COP1	8/399	52/11146	0.153846153846154	4.29766724503567	4.59248008177654	0.0004750006009125	0.002996157636525	0.00216783491031101	5684/5701/143471/5693/5718/5706/10213/5686	8	PSMA3, PSMC2, PSMA8, PSMB5, PSMD12, PSMC6, PSMD14, PSMA5
R-HSA-75815	Ubiquitin-dependent degradation of Cyclin D	8/399	52/11146	0.153846153846154	4.29766724503567	4.59248008177654	0.0004750006009125	0.002996157636525	0.00216783491031101	5684/5701/143471/5693/5718/5706/10213/5686	8	PSMA3, PSMC2, PSMA8, PSMB5, PSMD12, PSMC6, PSMD14, PSMA5
R-HSA-169911	Regulation of Apoptosis	8/399	53/11146	0.150943396226415	4.21657918380858	4.52262454287726	0.000542275314094523	0.00339675231467541	0.00245768051709506	5684/5701/143471/5693/5718/5706/10213/5686	8	PSMA3, PSMC2, PSMA8, PSMB5, PSMD12, PSMC6, PSMD14, PSMA5
R-HSA-5696400	Dual Incision in GG-NER	7/399	41/11146	0.170731707317073	4.76936243046641	4.65890016735841	0.000560216271280079	0.00348493156341125	0.00252148158398293	5427/5111/5984/5983/6119/10038/5985	7	POLE2, PCNA, RFC4, RFC3, RPA3, PARP2, RFC5
R-HSA-180585	Vif-mediated degradation of APOBEC3G	8/399	54/11146	0.148148148148148	4.13849438410842	4.4544713001438	0.000617055377050641	0.00381221883629916	0.00275828647275701	5684/5701/143471/5693/5718/5706/10213/5686	8	PSMA3, PSMC2, PSMA8, PSMB5, PSMD12, PSMC6, PSMD14, PSMA5
R-HSA-5685939	HDR through MMEJ (alt-NHEJ)	4/399	12/11146	0.333333333333333	9.31161236424394	5.55051339169327	0.000637022036532953	0.00390880188403214	0.00282816801038619	10721/2237/5932/10038	4	POLQ, FEN1, RBBP8, PARP2
R-HSA-4641257	Degradation of AXIN	8/399	55/11146	0.145454545454545	4.06324903167008	4.38794481278103	0.000699944249420695	0.00423724639582192	0.00306581020586952	5684/5701/143471/5693/5718/5706/10213/5686	8	PSMA3, PSMC2, PSMA8, PSMB5, PSMD12, PSMC6, PSMD14, PSMA5
R-HSA-8941858	Regulation of RUNX3 expression and activity	8/399	55/11146	0.145454545454545	4.06324903167008	4.38794481278103	0.000699944249420695	0.00423724639582192	0.00306581020586952	1029/5684/5701/5693/5718/5706/10213/5686	8	CDKN2A, PSMA3, PSMC2, PSMB5, PSMD12, PSMC6, PSMD14, PSMA5
R-HSA-450408	AUF1 (hnRNP D0) binds and destabilizes mRNA	8/399	56/11146	0.142857142857143	3.9906910132474	4.32297422312997	0.000791572787179869	0.00473227605501344	0.0034239831416832	5684/5701/143471/5693/5718/5706/10213/5686	8	PSMA3, PSMC2, PSMA8, PSMB5, PSMD12, PSMC6, PSMD14, PSMA5
R-HSA-8980692	RHOA GTPase cycle	14/399	147/11146	0.0952380952380952	2.66046067549827	3.90475258306344	0.000792210293023314	0.00473227605501344	0.0034239831416832	54443/81624/55789/857/11113/128239/29127/3998/143872/9824/1894/9912/23256/8987	14	ANLN, DIAPH3, DEPDC1B, CAV1, CIT, IQGAP3, RACGAP1, LMAN1, ARHGAP42, ARHGAP11A, ECT2, ARHGAP44, SCFD1, STBD1
R-HSA-4641258	Degradation of DVL	8/399	57/11146	0.140350877192982	3.92067889020798	4.25949298792252	0.000892599063154145	0.00529687075634894	0.00383248905232389	5684/5701/143471/5693/5718/5706/10213/5686	8	PSMA3, PSMC2, PSMA8, PSMB5, PSMD12, PSMC6, PSMD14, PSMA5
R-HSA-6811442	Intra-Golgi and retrograde Golgi-to-ER traffic	17/399	202/11146	0.0841584158415842	2.35095163651704	3.73344969613992	0.000941274114984179	0.00554921079552764	0.00401506674434256	24137/11004/10112/3833/1062/3832/9493/56992/81930/29127/4121/22820/11014/9585/54732/9276/10376	17	KIF4A, KIF2C, KIF20A, KIFC1, CENPE, KIF11, KIF23, KIF15, KIF18A, RACGAP1, MAN1A1, COPG1, KDELR2, KIF20B, TMED9, COPB2, TUBA1B
R-HSA-912446	Meiotic recombination	10/399	87/11146	0.114942528735632	3.21090081525653	3.9889061359208	0.00105541908668687	0.00618174036488023	0.00447272613633533	5888/11144/84057/672/5932/1017/6119/641/29893/5889	10	RAD51, DMC1, MND1, BRCA1, RBBP8, CDK2, RPA3, BLM, PSMC3IP, RAD51C
R-HSA-5676590	NIK-->noncanonical NF-kB signaling	8/399	59/11146	0.135593220338983	3.78777452104838	4.13675200812635	0.00112561155724152	0.00655033306214095	0.00473941708312217	5684/5701/143471/5693/5718/5706/10213/5686	8	PSMA3, PSMC2, PSMA8, PSMB5, PSMD12, PSMC6, PSMD14, PSMA5
R-HSA-162658	Golgi Cisternae Pericentriolar Stack Reorganization	4/399	14/11146	0.285714285714286	7.98138202649481	5.03618508384116	0.00121687414476283	0.00703602870882101	0.00509083650305639	983/9133/5347/891	4	CDK1, CCNB2, PLK1, CCNB1
R-HSA-5607761	Dectin-1 mediated noncanonical NF-kB signaling	8/399	60/11146	0.133333333333333	3.72464494569758	4.07737789706091	0.00125904725055281	0.00709787887499146	0.00513558746936014	5684/5701/143471/5693/5718/5706/10213/5686	8	PSMA3, PSMC2, PSMA8, PSMB5, PSMD12, PSMC6, PSMD14, PSMA5
R-HSA-5610780	Degradation of GLI1 by the proteasome	8/399	60/11146	0.133333333333333	3.72464494569758	4.07737789706091	0.00125904725055281	0.00709787887499146	0.00513558746936014	5684/5701/143471/5693/5718/5706/10213/5686	8	PSMA3, PSMC2, PSMA8, PSMB5, PSMD12, PSMC6, PSMD14, PSMA5
R-HSA-5610783	Degradation of GLI2 by the proteasome	8/399	60/11146	0.133333333333333	3.72464494569758	4.07737789706091	0.00125904725055281	0.00709787887499146	0.00513558746936014	5684/5701/143471/5693/5718/5706/10213/5686	8	PSMA3, PSMC2, PSMA8, PSMB5, PSMD12, PSMC6, PSMD14, PSMA5
R-HSA-5610785	GLI3 is processed to GLI3R by the proteasome	8/399	60/11146	0.133333333333333	3.72464494569758	4.07737789706091	0.00125904725055281	0.00709787887499146	0.00513558746936014	5684/5701/143471/5693/5718/5706/10213/5686	8	PSMA3, PSMC2, PSMA8, PSMB5, PSMD12, PSMC6, PSMD14, PSMA5
R-HSA-69231	Cyclin D associated events in G1	7/399	47/11146	0.148936170212766	4.160507652109	4.18356681336095	0.00130336699683003	0.00725701871074499	0.00525073124129058	1870/898/9134/1029/1163/1017/1031	7	E2F2, CCNE1, CCNE2, CDKN2A, CKS1B, CDK2, CDKN2C
R-HSA-69236	G1 Phase	7/399	47/11146	0.148936170212766	4.160507652109	4.18356681336095	0.00130336699683003	0.00725701871074499	0.00525073124129058	1870/898/9134/1029/1163/1017/1031	7	E2F2, CCNE1, CCNE2, CDKN2A, CKS1B, CDK2, CDKN2C
R-HSA-1236974	ER-Phagosome pathway	10/399	90/11146	0.111111111111111	3.10387078808131	3.86121658614526	0.00137252827975285	0.00759521784255871	0.00549543127831299	5684/23480/5701/143471/5693/10952/5718/5706/10213/5686	10	PSMA3, SEC61G, PSMC2, PSMA8, PSMB5, SEC61B, PSMD12, PSMC6, PSMD14, PSMA5
R-HSA-71291	Metabolism of amino acids and derivatives	25/399	367/11146	0.0681198910081744	1.902918058088	3.38902673482386	0.00155281338057667	0.00854047359317169	0.00617936005107533	5831/26227/2731/29968/26275/445/5684/1468/501/38/5701/143471/23446/51121/5693/5718/6723/5706/51065/10213/440/2653/5827/5723/5686	25	PYCR1, PHGDH, GLDC, PSAT1, HIBCH, ASS1, PSMA3, SLC25A10, ALDH7A1, ACAT1, PSMC2, PSMA8, SLC44A1, RPL26L1, PSMB5, PSMD12, SRM, PSMC6, RPS27L, PSMD14, ASNS, GCSH, PXMP2, PSPH, PSMA5
R-HSA-9648895	Response of EIF2AK1 (HRI) to heme deficiency	4/399	15/11146	0.266666666666667	7.44928989139515	4.81585382757302	0.00161286658622093	0.00876388952271855	0.00634101004094468	79094/8894/440/1965	4	CHAC1, EIF2S2, ASNS, EIF2S1
R-HSA-9735871	SARS-CoV-1 targets host intracellular signalling and regulatory pathways	4/399	15/11146	0.266666666666667	7.44928989139515	4.81585382757302	0.00161286658622093	0.00876388952271855	0.00634101004094468	857/7531/5706/7532	4	CAV1, YWHAE, PSMC6, YWHAG
R-HSA-5619115	Disorders of transmembrane transporters	15/399	176/11146	0.0852272727272727	2.38080997949419	3.55770387722178	0.00162916661569778	0.00879945082251135	0.00636674000461785	91319/5684/27248/5701/79023/143471/10058/5693/5718/5706/6566/10213/6400/55706/5686	15	DERL3, PSMA3, ERLEC1, PSMC2, NUP37, PSMA8, ABCB6, PSMB5, PSMD12, PSMC6, SLC16A1, PSMD14, SEL1L, NDC1, PSMA5
R-HSA-179409	APC-Cdc20 mediated degradation of Nek2A	5/399	25/11146	0.2	5.58696741854637	4.42391321891685	0.00168388875613773	0.00898738259193038	0.00650271584431887	701/991/4751/11065/4085	5	BUB1B, CDC20, NEK2, UBE2C, MAD2L1
R-HSA-9734009	Defective Intrinsic Pathway for Apoptosis	5/399	25/11146	0.2	5.58696741854637	4.42391321891685	0.00168388875613773	0.00898738259193038	0.00650271584431887	995/993/1029/5052/7531	5	CDC25C, CDC25A, CDKN2A, PRDX1, YWHAE
R-HSA-174084	Autodegradation of Cdh1 by Cdh1:APC/C	8/399	63/11146	0.126984126984127	3.54728090066436	3.90662124236033	0.00173630792322502	0.00921264556911158	0.00666570224395983	11065/5684/5701/5693/5718/5706/10213/5686	8	UBE2C, PSMA3, PSMC2, PSMB5, PSMD12, PSMC6, PSMD14, PSMA5
R-HSA-9755511	KEAP1-NFE2L2 pathway	12/399	126/11146	0.0952380952380952	2.66046067549827	3.61165227046563	0.0018418059882916	0.00971525731835687	0.00702936111259337	672/1029/5684/5052/5701/143471/5693/5718/7295/5706/10213/5686	12	BRCA1, CDKN2A, PSMA3, PRDX1, PSMC2, PSMA8, PSMB5, PSMD12, TXN, PSMC6, PSMD14, PSMA5
R-HSA-4608870	Asymmetric localization of PCP proteins	8/399	64/11146	0.125	3.49185463659148	3.85200176869469	0.0019237555984024	0.0100885322660405	0.00729943984705931	5684/5701/143471/5693/5718/5706/10213/5686	8	PSMA3, PSMC2, PSMA8, PSMB5, PSMD12, PSMC6, PSMD14, PSMA5
R-HSA-109581	Apoptosis	15/399	180/11146	0.0833333333333333	2.32790309106099	3.46067944504067	0.00203372395692546	0.0106035780875535	0.00767209524364944	63967/7161/836/1029/5684/5701/7531/143471/5693/5718/5706/7532/10213/999/5686	15	CLSPN, TP73, CASP3, CDKN2A, PSMA3, PSMC2, YWHAE, PSMA8, PSMB5, PSMD12, PSMC6, YWHAG, PSMD14, CDH1, PSMA5
R-HSA-1234176	Oxygen-dependent proline hydroxylation of Hypoxia-inducible Factor Alpha	8/399	66/11146	0.121212121212121	3.38604085972507	3.74595731114232	0.00234631501898108	0.0121630813052927	0.0088004556065836	5684/5701/143471/5693/5718/5706/10213/5686	8	PSMA3, PSMC2, PSMA8, PSMB5, PSMD12, PSMC6, PSMD14, PSMA5
R-HSA-1799339	SRP-dependent cotranslational protein targeting to membrane	11/399	113/11146	0.0973451327433628	2.7193204249562	3.53941995391165	0.00236899402202929	0.0121920861121051	0.00882144169623662	90701/6729/23480/58477/9789/6747/51121/10952/6185/51065/6748	11	SEC11C, SRP54, SEC61G, SRPRB, SPCS2, SSR3, RPL26L1, SEC61B, RPN2, RPS27L, SSR4
R-HSA-9762114	GSK3B and BTRC:CUL1-mediated-degradation of NFE2L2	7/399	52/11146	0.134615384615385	3.76045883940621	3.84433943589111	0.00237894363163026	0.0121920861121051	0.00882144169623662	5684/5701/5693/5718/5706/10213/5686	7	PSMA3, PSMC2, PSMB5, PSMD12, PSMC6, PSMD14, PSMA5
R-HSA-9759194	Nuclear events mediated by NFE2L2	10/399	97/11146	0.103092783505155	2.87988011265277	3.582922329462	0.00241907083522448	0.0123276943128389	0.00891955942812477	1029/5684/5052/5701/5693/5718/7295/5706/10213/5686	10	CDKN2A, PSMA3, PRDX1, PSMC2, PSMB5, PSMD12, TXN, PSMC6, PSMD14, PSMA5
R-HSA-1169091	Activation of NF-kappaB in B cells	8/399	67/11146	0.119402985074627	3.33550293644559	3.69445514125188	0.00258321155723778	0.0130902068799353	0.0094712665019954	5684/5701/143471/5693/5718/5706/10213/5686	8	PSMA3, PSMC2, PSMA8, PSMB5, PSMD12, PSMC6, PSMD14, PSMA5
R-HSA-5620912	Anchoring of the basal body to the plasma membrane	10/399	98/11146	0.102040816326531	2.850493580891	3.54520740532747	0.00261035023846002	0.0131538319278823	0.00951730166330616	983/5347/4751/7283/10733/347240/7531/27077/7532/203068	10	CDK1, PLK1, NEK2, TUBG1, PLK4, KIF24, YWHAE, B9D1, YWHAG, TUBB
R-HSA-174437	Removal of the Flap Intermediate from the C-strand	4/399	17/11146	0.235294117647059	6.57290284534867	4.43058141255293	0.00265703803230827	0.0131683972810003	0.00952784025466239	2237/1763/5111/6119	4	FEN1, DNA2, PCNA, RPA3
R-HSA-9659787	Aberrant regulation of mitotic G1/S transition in cancer due to RB1 defects	4/399	17/11146	0.235294117647059	6.57290284534867	4.43058141255293	0.00265703803230827	0.0131683972810003	0.00952784025466239	1870/898/9134/1017	4	E2F2, CCNE1, CCNE2, CDK2
R-HSA-9661069	Defective binding of RB1 mutants to E2F1,(E2F2, E2F3)	4/399	17/11146	0.235294117647059	6.57290284534867	4.43058141255293	0.00265703803230827	0.0131683972810003	0.00952784025466239	1870/898/9134/1017	4	E2F2, CCNE1, CCNE2, CDK2
R-HSA-983231	Factors involved in megakaryocyte development and platelet production	14/399	168/11146	0.0833333333333333	2.32790309106099	3.34150618480461	0.00283379607967582	0.0139143798298058	0.0100675872266071	24137/11004/10112/3833/1062/3832/9493/56992/81930/29127/1017/9585/10376/5889	14	KIF4A, KIF2C, KIF20A, KIFC1, CENPE, KIF11, KIF23, KIF15, KIF18A, RACGAP1, CDK2, KIF20B, TUBA1B, RAD51C
R-HSA-5658442	Regulation of RAS by GAPs	8/399	68/11146	0.117647058823529	3.28645142267433	3.64391816193192	0.00283841007614664	0.0139143798298058	0.0100675872266071	5684/5701/143471/5693/5718/5706/10213/5686	8	PSMA3, PSMC2, PSMA8, PSMB5, PSMD12, PSMC6, PSMD14, PSMA5
R-HSA-9604323	Negative regulation of NOTCH4 signaling	7/399	54/11146	0.12962962962963	3.62118258609487	3.72024963986456	0.00296247214319509	0.0144440533684431	0.0104508263373027	5684/5701/5693/5718/5706/10213/5686	7	PSMA3, PSMC2, PSMB5, PSMD12, PSMC6, PSMD14, PSMA5
R-HSA-8948751	Regulation of PTEN stability and activity	8/399	69/11146	0.115942028985507	3.23882169191094	3.59431250175264	0.00311285277141234	0.015095662364591	0.0109222904260082	5684/5701/143471/5693/5718/5706/10213/5686	8	PSMA3, PSMC2, PSMA8, PSMB5, PSMD12, PSMC6, PSMD14, PSMA5
R-HSA-9824272	Somitogenesis	7/399	55/11146	0.127272727272727	3.55534290271132	3.66039571673865	0.00329242412770385	0.0158811046159833	0.0114905880054961	5684/5701/5693/5718/5706/10213/5686	7	PSMA3, PSMC2, PSMB5, PSMD12, PSMC6, PSMD14, PSMA5
R-HSA-380259	Loss of Nlp from mitotic centrosomes	8/399	70/11146	0.114285714285714	3.19255281059792	3.54560596224596	0.00340749981726884	0.0161766570272447	0.0117044315053002	983/5347/4751/7283/10733/7531/7532/203068	8	CDK1, PLK1, NEK2, TUBG1, PLK4, YWHAE, YWHAG, TUBB
R-HSA-380284	Loss of proteins required for interphase microtubule organization from the centrosome	8/399	70/11146	0.114285714285714	3.19255281059792	3.54560596224596	0.00340749981726884	0.0161766570272447	0.0117044315053002	983/5347/4751/7283/10733/7531/7532/203068	8	CDK1, PLK1, NEK2, TUBG1, PLK4, YWHAE, YWHAG, TUBB
R-HSA-9013026	RHOB GTPase cycle	8/399	70/11146	0.114285714285714	3.19255281059792	3.54560596224596	0.00340749981726884	0.0161766570272447	0.0117044315053002	54443/81624/55789/857/11113/128239/29127/1894	8	ANLN, DIAPH3, DEPDC1B, CAV1, CIT, IQGAP3, RACGAP1, ECT2
R-HSA-5668541	TNFR2 non-canonical NF-kB pathway	10/399	102/11146	0.0980392156862745	2.73870951889528	3.39896567229192	0.00350001611542667	0.0164427840422649	0.0118969846028757	608/23495/5684/5701/143471/5693/5718/5706/10213/5686	10	TNFRSF17, TNFRSF13B, PSMA3, PSMC2, PSMA8, PSMB5, PSMD12, PSMC6, PSMD14, PSMA5
R-HSA-5689603	UCH proteinases	10/399	102/11146	0.0980392156862745	2.73870951889528	3.39896567229192	0.00350001611542667	0.0164427840422649	0.0118969846028757	7345/5684/5701/143471/5693/5718/5706/10213/5686/580	10	UCHL1, PSMA3, PSMC2, PSMA8, PSMB5, PSMD12, PSMC6, PSMD14, PSMA5, BARD1
R-HSA-8939902	Regulation of RUNX2 expression and activity	8/399	72/11146	0.111111111111111	3.10387078808131	3.4507691914344	0.00406133052280652	0.0189144783589909	0.0136853501955589	5684/5701/143471/5693/5718/5706/10213/5686	8	PSMA3, PSMC2, PSMA8, PSMB5, PSMD12, PSMC6, PSMD14, PSMA5
R-HSA-176412	Phosphorylation of the APC/C	4/399	19/11146	0.210526315789474	5.88101833531196	4.10280669311577	0.00408905019956012	0.0189144783589909	0.0136853501955589	983/5347/11065/891	4	CDK1, PLK1, UBE2C, CCNB1
R-HSA-2995383	Initiation of Nuclear Envelope (NE) Reformation	4/399	19/11146	0.210526315789474	5.88101833531196	4.10280669311577	0.00408905019956012	0.0189144783589909	0.0136853501955589	983/9133/891/7443	4	CDK1, CCNB2, CCNB1, VRK1
R-HSA-1236975	Antigen processing-Cross presentation	10/399	105/11146	0.0952380952380952	2.66046067549827	3.29383544827765	0.00431325482800944	0.0198497747697169	0.0143620730041131	5684/23480/5701/143471/5693/10952/5718/5706/10213/5686	10	PSMA3, SEC61G, PSMC2, PSMA8, PSMB5, SEC61B, PSMD12, PSMC6, PSMD14, PSMA5
R-HSA-5687128	MAPK6/MAPK4 signaling	9/399	89/11146	0.101123595505618	2.82487116668075	3.33036180910209	0.00447179070998993	0.0204748995959945	0.0148143747806239	983/5684/5701/143471/5693/5718/5706/10213/5686	9	CDK1, PSMA3, PSMC2, PSMA8, PSMB5, PSMD12, PSMC6, PSMD14, PSMA5
R-HSA-9013106	RHOC GTPase cycle	8/399	74/11146	0.108108108108108	3.01998238840344	3.35917990862711	0.00480789775502904	0.0219026453284656	0.0158474035519299	54443/81624/55789/857/11113/128239/29127/3998	8	ANLN, DIAPH3, DEPDC1B, CAV1, CIT, IQGAP3, RACGAP1, LMAN1
R-HSA-141405	Inhibition of the proteolytic activity of APC/C required for the onset of anaphase by mitotic spindle checkpoint components	4/399	20/11146	0.2	5.58696741854637	3.95597906974814	0.00496895671017437	0.0222985022516283	0.0161338212113543	701/991/11065/4085	4	BUB1B, CDC20, UBE2C, MAD2L1
R-HSA-141430	Inactivation of APC/C via direct inhibition of the APC/C complex	4/399	20/11146	0.2	5.58696741854637	3.95597906974814	0.00496895671017437	0.0222985022516283	0.0161338212113543	701/991/11065/4085	4	BUB1B, CDC20, UBE2C, MAD2L1
R-HSA-5625900	RHO GTPases activate CIT	4/399	20/11146	0.2	5.58696741854637	3.95597906974814	0.00496895671017437	0.0222985022516283	0.0161338212113543	9928/11113/9055/4629	4	KIF14, CIT, PRC1, MYH11
R-HSA-73884	Base Excision Repair	9/399	91/11146	0.0989010989010989	2.76278608609436	3.25329762713405	0.00518077955103606	0.0231339760150224	0.0167383185077767	5427/2237/55247/5111/5984/5983/6119/10038/5985	9	POLE2, FEN1, NEIL3, PCNA, RFC4, RFC3, RPA3, PARP2, RFC5
R-HSA-1234174	Cellular response to hypoxia	8/399	75/11146	0.106666666666667	2.97971595655806	3.31453759726704	0.00521851433616323	0.0231876843902425	0.0167771785762053	5684/5701/143471/5693/5718/5706/10213/5686	8	PSMA3, PSMC2, PSMA8, PSMB5, PSMD12, PSMC6, PSMD14, PSMA5
R-HSA-4086400	PCP/CE pathway	9/399	92/11146	0.0978260869565217	2.73275580254985	3.21554361929846	0.00556644742296151	0.024612429291722	0.0178080361312494	81029/5684/5701/143471/5693/5718/5706/10213/5686	9	WNT5B, PSMA3, PSMC2, PSMA8, PSMB5, PSMD12, PSMC6, PSMD14, PSMA5
R-HSA-73817	Purine ribonucleoside monophosphate biosynthesis	3/399	11/11146	0.272727272727273	7.61859193438141	4.23155214912074	0.00606208198933825	0.0266731607530883	0.0192990543434645	10606/2618/5471	3	PAICS, GART, PPAT
R-HSA-380320	Recruitment of NuMA to mitotic centrosomes	9/399	94/11146	0.0957446808510638	2.67461206207007	3.1415253140107	0.00640405913257183	0.0280410744542708	0.0202887923464207	983/5347/4751/7283/10733/7531/7532/10376/203068	9	CDK1, PLK1, NEK2, TUBG1, PLK4, YWHAE, YWHAG, TUBA1B, TUBB
R-HSA-162909	Host Interactions of HIV factors	11/399	130/11146	0.0846153846153846	2.36371698476962	3.01346965040329	0.00691322538217963	0.0301242961097876	0.0217960830762846	291/5684/5701/79023/143471/5693/5718/5706/10213/55706/5686	11	SLC25A4, PSMA3, PSMC2, NUP37, PSMA8, PSMB5, PSMD12, PSMC6, PSMD14, NDC1, PSMA5
R-HSA-948021	Transport to the Golgi and subsequent modification	14/399	186/11146	0.0752688172043011	2.10262214676476	2.9218691707582	0.006985917664421	0.0302947006409026	0.0219193772871509	3998/79694/9871/4121/8704/22820/11014/23256/51128/4247/54732/9276/966/10376	14	LMAN1, MANEA, SEC24D, MAN1A1, B4GALT2, COPG1, KDELR2, SCFD1, SAR1B, MGAT2, TMED9, COPB2, CD59, TUBA1B
R-HSA-8862803	Deregulated CDK5 triggers multiple neurodegenerative pathways in Alzheimer's disease models	4/399	22/11146	0.181818181818182	5.0790612895876	3.6899793941646	0.00709086900972581	0.0304569706989175	0.0220367858948872	995/993/5052/7531	4	CDC25C, CDC25A, PRDX1, YWHAE
R-HSA-8863678	Neurodegenerative Diseases	4/399	22/11146	0.181818181818182	5.0790612895876	3.6899793941646	0.00709086900972581	0.0304569706989175	0.0220367858948872	995/993/5052/7531	4	CDC25C, CDC25A, PRDX1, YWHAE
R-HSA-446193	Biosynthesis of the N-glycan precursor (dolichol lipid-linked oligosaccharide, LLO) and transfer to a nascent protein	8/399	79/11146	0.10126582278481	2.82884426255512	3.14309982654971	0.00713427168367162	0.0304981661548426	0.0220665923865124	29925/6675/29926/27090/5238/29880/199857/2673	8	GMPPB, UAP1, GMPPA, ST6GALNAC4, PGM3, ALG5, ALG14, GFPT1
R-HSA-446219	Synthesis of substrates in N-glycan biosythesis	7/399	64/11146	0.109375	3.05537280701754	3.17727188885638	0.00766382891117424	0.0323610345414998	0.0234144490789239	29925/6675/29926/27090/5238/29880/2673	7	GMPPB, UAP1, GMPPA, ST6GALNAC4, PGM3, ALG5, GFPT1
R-HSA-3301854	Nuclear Pore Complex (NPC) Disassembly	5/399	35/11146	0.142857142857143	3.9906910132474	3.41438000045803	0.00767767338346003	0.0323610345414998	0.0234144490789239	983/9133/891/79023/55706	5	CDK1, CCNB2, CCNB1, NUP37, NDC1
R-HSA-9687139	Aberrant regulation of mitotic cell cycle due to RB1 defects	5/399	35/11146	0.142857142857143	3.9906910132474	3.41438000045803	0.00767767338346003	0.0323610345414998	0.0234144490789239	11065/1870/898/9134/1017	5	UBE2C, E2F2, CCNE1, CCNE2, CDK2
R-HSA-9755088	Ribavirin ADME	3/399	12/11146	0.25	6.98370927318296	3.99593448266188	0.00787043530694	0.0328663548465735	0.0237800676915341	4830/654364/100	3	NME1, NME1-NME2, ADA
R-HSA-9755779	SARS-CoV-2 targets host intracellular signalling and regulatory pathways	3/399	12/11146	0.25	6.98370927318296	3.99593448266188	0.00787043530694	0.0328663548465735	0.0237800676915341	857/7531/7532	3	CAV1, YWHAE, YWHAG
R-HSA-174048	APC/C:Cdc20 mediated degradation of Cyclin B	4/399	23/11146	0.173913043478261	4.8582325378664	3.56881642058203	0.00834554787248312	0.0346897888524414	0.0250993920976936	983/991/11065/891	4	CDK1, CDC20, UBE2C, CCNB1
R-HSA-2871837	FCERI mediated NF-kB activation	8/399	82/11146	0.0975609756097561	2.72534996026652	3.02141861547794	0.00888781343120932	0.0364400350679582	0.0263657623318171	5684/5701/143471/5693/5718/5706/10213/5686	8	PSMA3, PSMC2, PSMA8, PSMB5, PSMD12, PSMC6, PSMD14, PSMA5
R-HSA-380270	Recruitment of mitotic centrosome proteins and complexes	8/399	82/11146	0.0975609756097561	2.72534996026652	3.02141861547794	0.00888781343120932	0.0364400350679582	0.0263657623318171	983/5347/4751/7283/10733/7531/7532/203068	8	CDK1, PLK1, NEK2, TUBG1, PLK4, YWHAE, YWHAG, TUBB
R-HSA-380287	Centrosome maturation	8/399	82/11146	0.0975609756097561	2.72534996026652	3.02141861547794	0.00888781343120932	0.0364400350679582	0.0263657623318171	983/5347/4751/7283/10733/7531/7532/203068	8	CDK1, PLK1, NEK2, TUBG1, PLK4, YWHAE, YWHAG, TUBB
R-HSA-1168372	Downstream signaling events of B Cell Receptor (BCR)	8/399	83/11146	0.0963855421686747	2.69251441857656	2.98206995359196	0.00953836970327972	0.0387549976232356	0.028040726486645	5684/5701/143471/5693/5718/5706/10213/5686	8	PSMA3, PSMC2, PSMA8, PSMB5, PSMD12, PSMC6, PSMD14, PSMA5
R-HSA-195253	Degradation of beta-catenin by the destruction complex	8/399	83/11146	0.0963855421686747	2.69251441857656	2.98206995359196	0.00953836970327972	0.0387549976232356	0.028040726486645	5684/5701/143471/5693/5718/5706/10213/5686	8	PSMA3, PSMC2, PSMA8, PSMB5, PSMD12, PSMC6, PSMD14, PSMA5
R-HSA-5357801	Programmed Cell Death	15/399	213/11146	0.0704225352112676	1.96724204878393	2.74623789588723	0.00964980119926979	0.0389914146644583	0.0282117832792206	63967/7161/836/1029/5684/5701/7531/143471/5693/5718/5706/7532/10213/999/5686	15	CLSPN, TP73, CASP3, CDKN2A, PSMA3, PSMC2, YWHAE, PSMA8, PSMB5, PSMD12, PSMC6, YWHAG, PSMD14, CDH1, PSMA5
R-HSA-9675126	Diseases of mitotic cell cycle	5/399	37/11146	0.135135135135135	3.7749779855043	3.25766018975525	0.0097262397998926	0.0389914146644583	0.0282117832792206	11065/1870/898/9134/1017	5	UBE2C, E2F2, CCNE1, CCNE2, CDK2
R-HSA-9694548	Maturation of spike protein	5/399	37/11146	0.135135135135135	3.7749779855043	3.25766018975525	0.0097262397998926	0.0389914146644583	0.0282117832792206	3703/27090/6185/4247/55741	5	STT3A, ST6GALNAC4, RPN2, MGAT2, EDEM2
R-HSA-68884	Mitotic Telophase/Cytokinesis	3/399	13/11146	0.230769230769231	6.4465008675535	3.7858727162154	0.00996327862553974	0.0397649438948533	0.0287714613313211	5347/10112/9493	3	PLK1, KIF20A, KIF23
R-HSA-1500620	Meiosis	10/399	119/11146	0.0840336134453782	2.34746530191024	2.84737877814745	0.0102550982905816	0.0407493332956151	0.0294837048001883	5888/11144/84057/672/5932/1017/6119/641/29893/5889	10	RAD51, DMC1, MND1, BRCA1, RBBP8, CDK2, RPA3, BLM, PSMC3IP, RAD51C
R-HSA-8878166	Transcriptional regulation by RUNX2	10/399	120/11146	0.0833333333333333	2.32790309106099	2.81793434718944	0.0108430122155257	0.0428964781508954	0.0310372464156321	983/891/5684/5701/143471/5693/5718/5706/10213/5686	10	CDK1, CCNB1, PSMA3, PSMC2, PSMA8, PSMB5, PSMD12, PSMC6, PSMD14, PSMA5
R-HSA-5632684	Hedgehog 'on' state	8/399	85/11146	0.0941176470588235	2.62916113813947	2.90508717045972	0.0109449793988417	0.0431107922172716	0.0311923108585697	5684/5701/143471/5693/5718/5706/10213/5686	8	PSMA3, PSMC2, PSMA8, PSMB5, PSMD12, PSMC6, PSMD14, PSMA5
R-HSA-9793380	Formation of paraxial mesoderm	7/399	69/11146	0.101449275362319	2.83396898042207	2.94434240027894	0.0114388867687398	0.0448603298495796	0.0324581684055775	5684/5701/5693/5718/5706/10213/5686	7	PSMA3, PSMC2, PSMB5, PSMD12, PSMC6, PSMD14, PSMA5
R-HSA-9645723	Diseases of programmed cell death	9/399	104/11146	0.0865384615384615	2.41743782533256	2.798205952406	0.0121275791710658	0.0471733044708187	0.0341316942139195	995/993/2146/1029/5052/7531/5557/1789/5558	9	CDC25C, CDC25A, EZH2, CDKN2A, PRDX1, YWHAE, PRIM1, DNMT3B, PRIM2
R-HSA-9013405	RHOD GTPase cycle	6/399	54/11146	0.111111111111111	3.10387078808131	2.98602797958532	0.0122750100876511	0.0471733044708187	0.0341316942139195	81624/55789/857/29127/3998/8987	6	DIAPH3, DEPDC1B, CAV1, RACGAP1, LMAN1, STBD1
R-HSA-5358565	Mismatch repair (MMR) directed by MSH2:MSH6 (MutSalpha)	3/399	14/11146	0.214285714285714	5.98603651987111	3.59679539861387	0.0123486616657516	0.0471733044708187	0.0341316942139195	9156/5111/6119	3	EXO1, PCNA, RPA3
R-HSA-5358606	Mismatch repair (MMR) directed by MSH2:MSH3 (MutSbeta)	3/399	14/11146	0.214285714285714	5.98603651987111	3.59679539861387	0.0123486616657516	0.0471733044708187	0.0341316942139195	9156/5111/6119	3	EXO1, PCNA, RPA3
R-HSA-8956320	Nucleotide biosynthesis	3/399	14/11146	0.214285714285714	5.98603651987111	3.59679539861387	0.0123486616657516	0.0471733044708187	0.0341316942139195	10606/2618/5471	3	PAICS, GART, PPAT
R-HSA-68875	Mitotic Prophase	11/399	141/11146	0.0780141843971631	2.17931353205709	2.71535536369584	0.0123679558516651	0.0471733044708187	0.0341316942139195	983/9133/5347/891/10051/54892/10592/79023/64900/7443/55706	11	CDK1, CCNB2, PLK1, CCNB1, SMC4, NCAPG2, SMC2, NUP37, LPIN3, VRK1, NDC1
R-HSA-5368286	Mitochondrial translation initiation	8/399	87/11146	0.0919540229885057	2.56872065220523	2.83028500959734	0.0124993567278555	0.0471733044708187	0.0341316942139195	29093/51264/54148/29088/6182/51023/118487/28998	8	MRPL22, MRPL27, MRPL39, MRPL15, MRPL12, MRPS18C, CHCHD1, MRPL13
R-HSA-5389840	Mitochondrial translation elongation	8/399	87/11146	0.0919540229885057	2.56872065220523	2.83028500959734	0.0124993567278555	0.0471733044708187	0.0341316942139195	29093/51264/54148/29088/6182/51023/118487/28998	8	MRPL22, MRPL27, MRPL39, MRPL15, MRPL12, MRPS18C, CHCHD1, MRPL13
R-HSA-5419276	Mitochondrial translation termination	8/399	87/11146	0.0919540229885057	2.56872065220523	2.83028500959734	0.0124993567278555	0.0471733044708187	0.0341316942139195	29093/51264/54148/29088/6182/51023/118487/28998	8	MRPL22, MRPL27, MRPL39, MRPL15, MRPL12, MRPS18C, CHCHD1, MRPL13
R-HSA-450531	Regulation of mRNA stability by proteins that bind AU-rich elements	8/399	88/11146	0.0909090909090909	2.5395306447938	2.79366444888673	0.0133346000499187	0.049907922178534	0.0361102949593781	5684/5701/143471/5693/5718/5706/10213/5686	8	PSMA3, PSMC2, PSMA8, PSMB5, PSMD12, PSMC6, PSMD14, PSMA5
R-HSA-9013404	RAC2 GTPase cycle	8/399	88/11146	0.0909090909090909	2.5395306447938	2.79366444888673	0.0133346000499187	0.049907922178534	0.0361102949593781	81624/55789/857/29127/3998/143872/51566/8987	8	DIAPH3, DEPDC1B, CAV1, RACGAP1, LMAN1, ARHGAP42, ARMCX3, STBD1
