# Supplementary material for: Integrative Transcriptomic Analysis Reveals Distinct and Shared Host Responses in Dengue and Chikungunya Infections
Source: Int J Mol Sci. 2026 Jun 19;27(12):5552. doi: 10.3390/ijms27125552 (PMC13299182; doi:10.3390/ijms27125552)
Supplement: Supplementary file 1 [file ijms-27-05552-s001.zip › Table S5 Shared_VirusSpecific_Enrichment/Dengue_unique_genes_enrichment_results/Dengue_unique_genes_Upregulated_summary.csv]

Analysis	Significant_Terms	Input_Symbols	Mapped_Entrez
GO_BP	347	553	553
GO_MF	44	553	553
GO_CC	70	553	553
KEGG	27	553	553
Reactome	241	553	553
