# Supplementary material for: Integrative Transcriptomic Analysis Reveals Distinct and Shared Host Responses in Dengue and Chikungunya Infections
Source: Int J Mol Sci. 2026 Jun 19;27(12):5552. doi: 10.3390/ijms27125552 (PMC13299182; doi:10.3390/ijms27125552)
Supplement: Supplementary file 1 [file ijms-27-05552-s001.zip › Table S5 Shared_VirusSpecific_Enrichment/Dengue_unique_genes_enrichment_results/Dengue_unique_genes_Upregulated_symbol_to_entrez.csv]

SYMBOL	ENTREZID
NDUFC2-KCTD14	100532726
SDC1	6382
BUB1	699
MZB1	51237
RRM2	6241
DEPDC1	55635
DLGAP5	9787
E2F8	79733
SHCBP1	79801
UCHL1	7345
BUB1B	701
CDK1	983
ESCO2	157570
HMMR	3161
CDCA2	157313
RNASE1	6035
CDC25C	995
KIF4A	24137
ASPM	259266
SCIN	85477
BHLHA15	168620
CDC20	991
CENPA	1058
NCAPG	64151
CEP55	55165
ALDH1L2	160428
MELK	9833
PIR	8544
FBXO16	157574
EXO1	9156
KIF14	9928
SLCO2B1	11309
CCNA2	890
INAVA	55765
CDCA5	113130
GGH	8836
CCNB2	9133
KIF2C	11004
TROAP	10024
TRIP13	9319
GTSE1	51512
FOXM1	2305
ANLN	54443
PHKA1	5255
TOP2A	7153
PLK1	5347
SKA3	221150
ZWINT	11130
MKI67	4288
TICRR	90381
TPX2	22974
CDC25A	993
KIF20A	10112
AURKB	9212
IGLL5	100423062
KIFC1	3833
TNFRSF17	608
TTK	7272
NUF2	83540
NEK2	4751
TSHR	7253
UBE2C	11065
CKAP2L	150468
CDC45	8318
PKMYT1	9088
SPAG5	10615
MET	4233
TXNDC5	81567
CCNB1	891
DTL	51514
POLQ	10721
SKA1	220134
PCLAF	9768
STIL	6491
MYBL2	4605
PYCR1	5831
CENPE	1062
E2F7	144455
DIAPH3	81624
TYMS	7298
DEPDC1B	55789
KIF11	3832
GINS1	9837
KIF23	9493
JCHAIN	3512
NCAPH	23397
CENPF	1063
FAM72C	554282
CFAP54	144535
DSCC1	79075
CDCA3	83461
CHAC2	494143
RAD54L	8438
IFI27L1	122509
KNL1	57082
HASPIN	83903
BFSP2	8419
NDC80	10403
DEPP1	11067
GINS2	51659
AURKA	6790
NUSAP1	51203
CDCA8	55143
KCNN3	3782
PTTG1	9232
IGF1	3479
KIF15	56992
SLC6A9	6536
CLSPN	63967
SPC24	147841
CCR10	2826
E2F2	1870
RAD51	5888
OIP5	11339
TP73	7161
CAV1	857
TEDC2	80178
SPAG4	6676
CDT1	81620
ITM2C	81618
DMC1	11144
UHRF1	29128
PHGDH	26227
EME1	146956
UBE2T	29089
MIXL1	83881
POLE2	5427
CHEK1	1111
SLC2A5	6518
CHAC1	79094
CENPM	79019
FAM72D	728833
WDR62	284403
GMNN	51053
KIF18A	81930
MND1	84057
PRDX4	10549
ELOVL3	83401
PDIA4	9601
GLDC	2731
SPC25	57405
CCNE1	898
CENPU	79682
SLC38A5	92745
CIT	11113
NUGGC	389643
GMPPB	29925
PARPBP	55010
GINS4	84296
PSAT1	29968
CIP2A	57650
PIMREG	54478
ZBTB32	27033
KLHL14	57565
SEC11C	90701
HELLS	3070
CENPW	387103
RECQL4	9401
STAP2	55620
XRCC2	7516
IQGAP3	128239
MUC1	4582
PDIA5	10954
TUBG1	7283
CENPI	2491
CKS2	1164
DONSON	29980
CCNE2	9134
FN1	2335
CHPF	79586
MCM4	4173
FABP5	2171
MANF	7873
C1QC	714
RACGAP1	29127
PLK4	10733
HPDL	84842
POC1A	25886
KIF24	347240
RAD51AP1	10635
SLC16A14	151473
ABCB9	23457
ZNF215	7762
FEN1	2237
MCM2	4171
NT5DC2	64943
ORC6	23594
CCNF	899
DDR2	4921
BRCA1	672
TOP1	7150
LMAN1	3998
MAD2L1	4085
NEIL3	55247
EZH2	2146
TNFRSF13B	23495
ARHGAP42	143872
DERL3	91319
MYL6B	140465
IGLL1	3543
PRC1	9055
MANEA	79694
SGO2	151246
UNC13B	10497
CGN	57530
DNA2	1763
FAM98A	25940
PCNA	5111
SPATS2	65244
CASP3	836
MTFR2	113115
ARHGAP11A	9824
DENND5B	160518
SLC1A4	6509
UAP1	6675
MCM6	4175
WDHD1	11169
POLR3G	10622
XBP1	7494
NME1	4830
DDIAS	220042
STMN1	3925
SGO1	151648
FANCI	55215
RAB3IL1	5866
CEP128	145508
RRM1	6240
GAREM1	64762
C1GALT1C1	29071
CTNNAL1	8727
SLC4A11	83959
SLC12A8	84561
PDIA6	10130
CNKSR1	10256
CENPN	55839
FBXO43	286151
ATAD2	29028
CTPS1	1503
SLC25A4	291
C4B	721
FBXO5	26271
PAICS	10606
SERPINB2	5055
HIBCH	26275
SRP54	6729
EAF2	55840
ECT2	1894
SMC4	10051
KNSTRN	90417
TRIM69	140691
FCRL5	83416
CCDC51	79714
KNTC1	9735
NCAPG2	54892
CDKN2A	1029
GPRC5D	55507
RFC4	5984
SEC24D	9871
WNT5B	81029
ASS1	445
KCNA2	3737
MRPL22	29093
TIMD4	91937
OXCT2	64064
TRAIP	10293
MAN1A1	4121
TCF19	6941
RFC3	5983
TXNDC17	84817
TRAM2	9697
PLEKHH3	79990
PSMA3	5684
ADAMTS2	9509
FAM111B	374393
TMEM198	130612
SEC61G	23480
PIF1	80119
NDUFAF1	51103
PPIB	5479
MACC1	346389
PRDX1	5052
TIMM8B	26521
CLPTM1L	81037
JSRP1	126306
ERLEC1	27248
SLC25A10	1468
SRPRB	58477
STT3A	3703
CRELD2	79174
ARHGAP44	9912
ALDH7A1	501
ATOX1	475
SPATA24	202051
SMC2	10592
GINS3	64785
ACAT1	38
AUNIP	79000
TMEM208	29100
PHYHD1	254295
SPDL1	54908
RAPGEF5	9771
TIMM17A	10440
B4GALT2	8704
REXO5	81691
DHFR	1719
SPSB1	80176
MRPL27	51264
RHBDD3	25807
LAMC1	3915
SPCS2	9789
CDCA7	83879
GMPPA	29926
HMBS	3145
TIPIN	54962
ERGIC2	51290
SELENOS	55829
PROB1	389333
COQ3	51805
SNRPG	6637
MYO1D	4642
WDR76	79968
FICD	11153
DSN1	79980
INTS7	25896
TBC1D8B	54885
IRF4	3662
PSMC2	5701
TCEAL9	51186
NUP37	79023
YWHAE	7531
ERCC6L	54821
BHLHE41	79365
TRIP6	7205
ARMCX3	51566
CHAF1A	10036
NME1-NME2	654364
SSR3	6747
TMEM106C	79022
ACP2	53
FKBP2	2286
BRIP1	83990
COPG1	22820
LRR1	122769
NOP16	51491
METTL1	4234
SLC39A14	23516
HSPD1	3329
TXNDC15	79770
C11orf98	102288414
DARS2	55157
PSMA8	143471
ROMO1	140823
FKBP14	55033
ABCB6	10058
HNRNPAB	3182
CKS1B	1163
MMACHC	25974
KDELR2	11014
ST6GALNAC4	27090
UGGT2	55757
GEN1	348654
CCDC34	91057
SLC44A1	23446
FRRS1	391059
MTHFD1	4522
RNASEH2A	10535
HMGN5	79366
SLAMF7	57823
INTS13	55726
MCM7	4176
RPL26L1	51121
PSMB5	5693
MLEC	9761
EIF2B3	8891
SCAMP5	192683
ZWILCH	55055
DYRK3	8444
TMEM258	746
LAG3	3902
SASS6	163786
SEL1L3	23231
EIF2S2	8894
SEC61B	10952
FDXR	2232
CENPS	378708
MRPL39	54148
MRPL15	29088
CHAF1B	8208
SCFD1	23256
NDFIP2	54602
PGM3	5238
SLC35F2	54733
LARP4	113251
CCNC	892
GNL3	26354
RBBP8	5932
PLS3	5358
REXO2	25996
ACADM	34
CDK2	1017
ZC3HAV1L	92092
HYOU1	10525
B9D1	27077
TTC23	64927
AIFM2	84883
PSMD12	5718
TXN	7295
FAM3C	10447
DHCR24	1718
SRM	6723
IDH2	3418
JPH4	84502
SNRNP25	79622
DCPS	28960
CSTF2	1478
PSMC6	5706
TIMELESS	8914
SLC16A1	6566
SMPDL3B	27293
ADA	100
RPA3	6119
NAT1	9
ADAM19	8728
CDKN2C	1031
PPIL1	51645
FH	2271
RPN2	6185
SAR1B	51128
GART	2618
MGAT2	4247
MRPL12	6182
ISOC2	79763
NOMO2	283820
ALG5	29880
ENTPD7	57089
HSD3B7	80270
MRPS18C	51023
RPS27L	51065
ATP13A1	57130
LNP1	348801
ASF1B	55723
ALG14	199857
EDEM2	55741
CALU	813
KIF20B	9585
YWHAG	7532
FOXRED1	55572
SUV39H2	79723
BLM	641
SSR4	6748
COMMD1	150684
HID1	283987
MCM5	4174
EMC2	9694
PSMD14	10213
WFS1	7466
BIK	638
NDUFB3	4709
PRR11	55771
CHCHD1	118487
SLC27A2	11001
PRIM1	5557
SEL1L	6400
FKBP7	51661
ASNS	440
DNMT3B	1789
SLIRP	81892
CDH1	999
NOMO1	23420
PHLDA3	23612
LRRCC1	85444
MAIP1	79568
MCEE	84693
TMED9	54732
EIF2S1	1965
MYCBPAP	84073
GLRX2	51022
GCSH	2653
MYH11	4629
LPIN3	64900
CSE1L	1434
COPB2	9276
EEF1AKMT4	110599564
UQCC2	84300
VRK1	7443
ERH	2079
TANC1	85461
MRPL13	28998
FLT1	2321
PDK1	5163
COL24A1	255631
CDC7	8317
NDC1	55706
PODXL	5420
PARP2	10038
FANCL	55120
ARHGEF39	84904
GPR180	160897
MRTO4	51154
CENPP	401541
MCM3	4172
PXMP2	5827
NOL3	8996
GFPT1	2673
TMEM156	80008
COA6	388753
SMTN	6525
ADGRF3	165082
IDH3A	3419
TLR7	51284
CENPH	64946
DTYMK	1841
PSPH	5723
HSPE1	3336
SFXN4	119559
ADM2	79924
CD59	966
FANCG	2189
BOLA3	388962
SFXN2	118980
HAT1	8520
AK6	102157402
PSMC3IP	29893
XRCC3	7517
OSTC	58505
TUBA1B	10376
TOR3A	64222
PSMA5	5686
POLN	353497
TRMT1L	81627
ZGRF1	55345
APOO	79135
ACBD7	414149
RFC5	5985
NASP	4678
SQLE	6713
MCM8	84515
DDX11	1663
C1R	715
PSMG1	8624
RBM45	129831
VASH2	79805
STBD1	8987
TONSL	4796
ATAD5	79915
TUBB	203068
TRMT10A	93587
PPA1	5464
PPAT	5471
COA7	65260
BARD1	580
RAD51C	5889
PRIM2	5558
