# Supplementary material for: Integrative Transcriptomic Analysis Reveals Distinct and Shared Host Responses in Dengue and Chikungunya Infections
Source: Int J Mol Sci. 2026 Jun 19;27(12):5552. doi: 10.3390/ijms27125552 (PMC13299182; doi:10.3390/ijms27125552)
Supplement: Supplementary file 1 [file ijms-27-05552-s001.zip › Table S6 Label-permutation testing/observed_performance_k3.csv]

cv	n_genes	train_balanced_accuracy	train_macro_f1	test_balanced_accuracy	test_macro_f1	train_test_gap_balanced_accuracy	train_test_gap_macro_f1
CV1	17	1.0	1.0	0.9722222222222222	0.9679633867276888	0.02777777777777779	0.03203661327231122
CV2	17	0.9861111111111112	0.9847777201176267	0.9333333333333332	0.9496296296296297	0.05277777777777792	0.03514809048799694
CV3	16	1.0	1.0	1.0	1.0	0.0	0.0
Aggregated		0.9953703703703703	0.9948199948199948	0.9699074074074074	0.9743383350545735	0.02546296296296291	0.02048165976542138
