# Supplementary material for: Integrative Transcriptomic Analysis Reveals Distinct and Shared Host Responses in Dengue and Chikungunya Infections
Source: Int J Mol Sci. 2026 Jun 19;27(12):5552. doi: 10.3390/ijms27125552 (PMC13299182; doi:10.3390/ijms27125552)
Supplement: Supplementary file 1 [file ijms-27-05552-s001.zip › Table S6 Label-permutation testing/permutation_null_results_k3.csv]

permutation	train_balanced_accuracy	train_macro_f1	test_balanced_accuracy	test_macro_f1
1	0.41219667943805877	0.3651180090620139	0.38601532567049807	0.32204221894943547
2	0.4352250957854406	0.43287883637050656	0.5170817369093231	0.5046439628482973
3	0.38254310344827586	0.33336406662978674	0.21296296296296294	0.15181518151815182
4	0.3892081736909323	0.34184043987965557	0.3489782886334611	0.30289598108747046
5	0.38106641123882506	0.33606110201854883	0.2567049808429119	0.21095008051529793
6	0.3709690293742018	0.34747515646392046	0.33524904214559387	0.27169413712651463
7	0.3662196679438059	0.31616865690459467	0.16666666666666666	0.12121212121212122
8	0.42935823754789276	0.4056883744255197	0.47988505747126436	0.43846358320042533
9	0.3922413793103448	0.3490773978210215	0.34386973180076624	0.30678238508518163
10	0.4155491698595147	0.3692528735632184	0.2608556832694764	0.23260398186477427
11	0.3718071519795658	0.32832893758030707	0.3282247765006386	0.27444444444444444
12	0.4129948914431673	0.36793963317005113	0.6574074074074074	0.5866361788617886
13	0.307830459770115	0.219961176185119	0.36302681992337166	0.2937937937937938
14	0.41467113665389527	0.4095648521288599	0.3646232439335888	0.36498708010335923
15	0.37907088122605365	0.34331572952262607	0.25925925925925924	0.1794871794871795
16	0.37228607918263085	0.2983257229832572	0.367816091954023	0.2737373737373738
17	0.38106641123882506	0.33606110201854883	0.21040868454661557	0.17140051897047479
18	0.38026819923371646	0.31588050314465405	0.3333333333333333	0.2222222222222222
19	0.4155890804597701	0.41377971042347356	0.4038952745849298	0.37274355794405406
20	0.3367257343550447	0.2425381295336452	0.31704980842911873	0.21603641456582634
21	0.4223738825031928	0.4083333333333334	0.507742656449553	0.48433353139235497
22	0.3993853767560664	0.38683262843410104	0.24720625798212004	0.23879524218043546
23	0.352330779054917	0.3058419243986254	0.4160280970625798	0.3499702911467617
24	0.3569604086845466	0.30994059266310575	0.5195561941251596	0.4974585578912416
25	0.4016602809706258	0.35692703310832535	0.5424648786717752	0.48288849925319827
26	0.3894476372924649	0.35356145808407113	0.3125	0.28348097967691505
27	0.35265006385696046	0.27939224658782513	0.4275223499361431	0.371914689671699
28	0.38234355044699875	0.33229359414926424	0.28703703703703703	0.21305841924398627
29	0.35472541507024263	0.30183173934187063	0.1851851851851852	0.132013201320132
30	0.38697318007662834	0.3354372676905814	0.19444444444444445	0.13999999999999999
31	0.37312420178799494	0.3371000788022065	0.31417624521072796	0.2760595647193585
32	0.3577586206896552	0.32007686795648493	0.6251596424010217	0.5733652312599681
33	0.37567848020434225	0.3219656794756738	0.3930395913154534	0.31959706959706957
34	0.429477969348659	0.42592274800863755	0.4964080459770115	0.49625209181901425
35	0.4066890166028097	0.3740784842952026	0.3650223499361431	0.3433907695807235
36	0.42017879948914433	0.37681747480895383	0.2777777777777778	0.20833333333333334
37	0.44799648786717755	0.4438487607363939	0.2796934865900383	0.24385138670852957
38	0.4246886973180077	0.3930192713421972	0.2724297573435504	0.2652693261212531
39	0.4166666666666667	0.3707383596337425	0.07407407407407407	0.0599250936329588
40	0.41267560664112385	0.4046314205888674	0.33325351213282245	0.29365079365079366
41	0.4008620689655172	0.389466754443713	0.4715038314176245	0.4558213716108453
42	0.39607279693486586	0.34832305609866143	0.27043422733077904	0.22722313147845064
43	0.3762771392081737	0.33423336547733845	0.6273946360153256	0.5599593495934959
44	0.3765964240102171	0.32519812048530755	0.1574074074074074	0.11564625850340136
45	0.39188218390804597	0.3561601000625391	0.4691890166028097	0.4501424501424501
46	0.3881305874840358	0.3510501843835177	0.4942528735632184	0.4470760233918129
47	0.3983077905491698	0.35326949750171294	0.21519795657726692	0.16884888161483905
48	0.40301724137931033	0.37979009454419294	0.16666666666666666	0.12631578947368421
49	0.4691890166028097	0.46583057844011827	0.3349297573435504	0.317700700211692
50	0.3649425287356322	0.3205325140809012	0.4434865900383142	0.39006942983378917
51	0.3962324393358876	0.3841782884693758	0.4460408684546615	0.4521123321123321
52	0.3753192848020434	0.3302736698963114	0.4827586206896552	0.42256621947024425
53	0.3746008939974457	0.32568172568172565	0.2800925925925926	0.21699346405228762
54	0.3617496807151979	0.3009167583425009	0.25925925925925924	0.1848184818481848
55	0.4090437420178799	0.3966033497045834	0.4549808429118774	0.4175724637681159
56	0.3628671775223499	0.305023835716905	0.4597701149425288	0.4005867253392006
57	0.3631465517241379	0.31364249785302417	0.375	0.29425756031260614
58	0.3695721583652618	0.323062558356676	0.4275223499361431	0.3636115657392253
59	0.3949553001277139	0.3464561582208641	0.16666666666666666	0.12765957446808512
60	0.39367816091954017	0.3496265102521683	0.272669220945083	0.23349436392914655
61	0.3881704980842912	0.35977160094807153	0.2521551724137931	0.2618417313531057
62	0.37292464878671777	0.32919020715630887	0.27011494252873564	0.2404761904761905
63	0.37994891443167306	0.3327923175762494	0.2359514687100894	0.18528648572831194
64	0.40796615581098344	0.36762291123345897	0.3055555555555555	0.21782178217821782
65	0.3765166028097062	0.3537690379795643	0.46424010217113665	0.41631145211707876
66	0.3972701149425288	0.3731813294448618	0.27043422733077904	0.2258041406977577
67	0.3814655172413793	0.3384750604262799	0.4116379310344828	0.3512340499406846
68	0.42033844189016606	0.4121347561714534	0.5289750957854406	0.5274001286250579
69	0.43634259259259256	0.40083389677710163	0.3140964240102171	0.33394220013310116
70	0.3548052362707535	0.32261759568261117	0.22916666666666666	0.2202380952380952
71	0.39272030651340994	0.34193402069049733	0.3144955300127714	0.25373448348411526
72	0.501117496807152	0.5090730687871141	0.3441890166028097	0.37192982456140355
73	0.36382503192848015	0.3168303327877796	0.2222222222222222	0.16494845360824742
74	0.41694604086845466	0.3993474267851642	0.20833333333333334	0.2031063321385902
75	0.384418901660281	0.34167869526985556	0.32088122605363983	0.2871794871794872
76	0.4052522349936143	0.3830440610101627	0.19444444444444445	0.15217391304347824
77	0.4388170498084291	0.44003759218659505	0.406529374201788	0.38344988344988346
78	0.41135855683269473	0.3851578552236446	0.4414112388250319	0.4210244286840032
79	0.41922094508301405	0.4100913363483196	0.17337164750957856	0.14834320825104233
80	0.41778416347381864	0.37284493284493286	0.4731800766283525	0.4307146753955265
81	0.3556832694763729	0.3123673711909006	0.17592592592592593	0.1292517006802721
82	0.39080459770114945	0.35658745048988955	0.27546296296296297	0.2427242724272427
83	0.3695721583652618	0.32382108884841126	0.3004469987228608	0.25345395890314887
84	0.3928799489144317	0.3773137238660242	0.4344667943805875	0.43587540279269604
85	0.38090676883780333	0.34048934748235443	0.24489144316730524	0.21766381766381768
86	0.41674648786717755	0.3939792985288079	0.39511494252873564	0.3868246755175384
87	0.34881864623243936	0.3038031551846284	0.2911877394636015	0.2465986394557823
88	0.4051724137931034	0.39993193111428765	0.3139367816091954	0.3019592660912604
89	0.39144316730523626	0.3475526387749521	0.4431673052362708	0.40197470751335623
90	0.38936781609195403	0.3329190756650637	0.2222222222222222	0.16000000000000003
91	0.3489782886334611	0.29466328056050867	0.29150702426564495	0.21984551396316102
92	0.38589559386973177	0.34515499280500755	0.30084610472541506	0.24426204590363276
93	0.384418901660281	0.3409553847164728	0.4639208173690932	0.4171957671957672
94	0.38010855683269473	0.36825906669442476	0.4228927203065134	0.41043771043771043
95	0.44719827586206895	0.43163088357494095	0.20370370370370372	0.14814814814814817
96	0.3868534482758621	0.3555027555027555	0.3143358876117497	0.3100926920475793
97	0.37691570881226055	0.34487734487734484	0.3078703703703704	0.24383614832071443
98	0.38330140485312897	0.34009479301315837	0.48467432950191575	0.43650793650793657
99	0.3983077905491698	0.35298035298035296	0.2867177522349936	0.23567921440261866
100	0.3650223499361431	0.3409466875064174	0.17816091954022986	0.14126501664495586
101	0.42393039591315457	0.4220006646726488	0.22685185185185186	0.21296296296296294
102	0.4155890804597701	0.4137342609811144	0.4038952745849298	0.3692370461036312
103	0.3617496807151979	0.3016387231220991	0.39974457215836523	0.3479853479853479
104	0.4192608556832695	0.41573990699778585	0.30715197956577267	0.2818692694469092
105	0.3764367816091954	0.3312778863989572	0.16890166028097062	0.13783068783068783
106	0.4414112388250319	0.44317248524822156	0.38833014048531295	0.3564509564509564
107	0.3972302043422733	0.36254162756895	0.30715197956577267	0.2714129841789416
108	0.38425925925925924	0.34434697855750485	0.49393358876117494	0.4478114478114478
109	0.36973180076628354	0.31570036562742027	0.40900383141762453	0.35115511551155115
110	0.40070242656449556	0.3538355693154455	0.4275223499361431	0.3632610939112488
111	0.45965038314176243	0.4686853002070393	0.5606641123882503	0.5115287218445955
112	0.4397749042145594	0.4243135350919783	0.44284802043422733	0.4033068783068783
113	0.3647828863346105	0.32341880341880347	0.3486590038314176	0.30915750915750917
114	0.3866538952745849	0.3443223443223444	0.6574074074074074	0.5958828495356842
115	0.3647828863346105	0.3246229655069434	0.30970625798212004	0.26055555555555554
116	0.4098818646232439	0.3878508087223684	0.21966794380587484	0.18414322250639384
117	0.44675925925925924	0.420260632749482	0.2723499361430396	0.24407306645938595
118	0.36993135376756064	0.31408037723203597	0.3055555555555555	0.20952380952380953
119	0.39750957854406127	0.37981127935044984	0.5520434227330778	0.5652173913043478
120	0.3995849297573435	0.3922973641438768	0.3259897828863346	0.2759725400457666
121	0.40740740740740744	0.3626614987080103	0.4613665389527459	0.4160206718346253
122	0.3686143039591316	0.31322344322344325	0.4275223499361431	0.3660721005494092
123	0.4597302043422733	0.46016544438729473	0.22892720306513412	0.19181286549707602
124	0.3489782886334611	0.29452310980496926	0.4849936143039591	0.4408793820558527
125	0.3571599616858238	0.309115209836942	0.4597701149425288	0.40537240537240543
126	0.37436143039591313	0.3197636949516649	0.21296296296296294	0.15488215488215487
127	0.4132742656449553	0.4002926231845443	0.5076628352490422	0.454780361757106
128	0.3605124521072797	0.3197427959037866	0.30300127713920816	0.23499702911467615
129	0.38106641123882506	0.3347985347985348	0.40900383141762453	0.35084915084915086
130	0.3491379310344828	0.2813008130081301	0.2959770114942529	0.2365689865689866
131	0.3845785440613027	0.3770297390987046	0.3393997445721584	0.3145344159169044
132	0.37464080459770116	0.33111491351628997	0.43478607918263085	0.40885547201336675
133	0.3501356960408684	0.3131258785849891	0.4620051085568327	0.4169685990338164
134	0.38026819923371646	0.35692564476755345	0.22669220945083016	0.1791869918699187
135	0.3641443167305236	0.2959062274491448	0.37931034482758624	0.2922555583106042
136	0.3788713282247765	0.34348497506392245	0.5031928480204342	0.46456140350877195
137	0.4274026181353767	0.4232125777140125	0.506066411238825	0.5130614657210403
138	0.4018199233716475	0.35443926404973175	0.3441890166028097	0.2995874754852235
139	0.4086845466155811	0.36302869270232785	0.3349297573435504	0.2922705314009662
140	0.41231641123882506	0.3946682946682947	0.4964080459770115	0.5037480063795854
141	0.3812260536398468	0.33143980773432385	0.21296296296296294	0.1503267973856209
142	0.43997445721583645	0.43013181761475366	0.6021711366538952	0.5430222741736476
143	0.4100015964240102	0.40673842972693547	0.25638569604086847	0.22857142857142856
144	0.4756944444444445	0.45914762377404844	0.21296296296296294	0.1614035087719298
145	0.36270753512132825	0.3164529914529915	0.39272030651340994	0.3511131032421934
146	0.3880507662835249	0.37281144781144776	0.4272030651340996	0.3864468864468864
147	0.3615900383141762	0.3134607769017532	0.21296296296296294	0.15181518151815182
148	0.3788314176245211	0.33125	0.3441890166028097	0.30187074829931976
149	0.37436143039591313	0.31886238269216993	0.4182630906768838	0.35661580342431404
150	0.352330779054917	0.3048726760066966	0.29150702426564495	0.22104877154382108
151	0.4487946998722861	0.41501749602363097	0.2564655172413793	0.24358136622287563
152	0.35600255427841637	0.29395604395604397	0.33301404853128996	0.2622100122100122
153	0.41586845466155814	0.36031703624543593	0.3719667943805875	0.3210928518293095
154	0.39479565772669223	0.350548656284907	0.48020434227330777	0.43207855973813425
155	0.3445482120051086	0.28857006217120995	0.4160280970625798	0.3544402751719824
156	0.3708892081736909	0.3308589440504334	0.20370370370370372	0.15602836879432624
157	0.4363026819923372	0.39012493156139555	0.5446998722860792	0.48994708994708996
158	0.4194604086845466	0.41401049667178697	0.35344827586206895	0.3144736842105263
159	0.4078863346104726	0.391243961352657	0.3631864623243934	0.3284366886851359
160	0.35388729246487866	0.307989368355222	0.3448275862068966	0.24139308251457783
161	0.3938777139208174	0.35597863451266587	0.311941251596424	0.2676409484920123
162	0.38130587484035755	0.35006949016165606	0.4505108556832695	0.4076199585525267
163	0.382183908045977	0.3378967752799528	0.3004469987228608	0.2536111111111111
164	0.41235632183908044	0.36280137772675086	0.3448275862068966	0.25044563279857396
165	0.5035121328224776	0.5052359377993824	0.36270753512132825	0.32869875222816397
166	0.3744013409961686	0.3318830942059445	0.3101053639846743	0.25572864191790023
167	0.37647669220945085	0.34493017607771703	0.36270753512132825	0.3139661756683033
168	0.3740421455938698	0.33174603174603173	0.21040868454661557	0.17393656590248188
169	0.43418742017879947	0.4169411497158238	0.5425446998722862	0.5120075922083354
170	0.36398467432950193	0.31068069861173314	0.27075351213282245	0.19154884575445322
171	0.42261334610472545	0.3895676887480166	0.22453703703703706	0.1904184354154033
172	0.38130587484035755	0.3496050155784598	0.32838441890166026	0.3095058208021577
173	0.3959131545338442	0.35646394150880695	0.3577586206896552	0.36137566137566135
174	0.43674169859514683	0.43303665472930275	0.2148786717752235	0.19289044289044288
175	0.3856162196679438	0.36568432575692106	0.3722062579821201	0.371643086210149
176	0.36510217113665383	0.3151851851851852	0.34027777777777785	0.30934479054779807
177	0.34099616858237547	0.27941176470588236	0.4160280970625798	0.35134310134310126
178	0.3826229246487867	0.348841871229931	0.35177203065134105	0.3161045818429569
179	0.37308429118773945	0.32586279461279455	0.3671775223499361	0.32722222222222225
180	0.382183908045977	0.33895435459840173	0.1851851851851852	0.14336917562724014
181	0.38354086845466157	0.3555584316601595	0.3256704980842912	0.2855973813420622
182	0.40293742017879947	0.35756504167719116	0.3349297573435504	0.2922705314009662
183	0.41698595146871004	0.40498575498575495	0.19444444444444445	0.15053763440860216
184	0.4350654533844189	0.40030212627056244	0.5654533844189017	0.5046511627906977
185	0.3625478927203065	0.31973764440269603	0.2886334610472541	0.25603864734299514
186	0.42017879948914433	0.37266235974158457	0.16666666666666666	0.13636363636363635
187	0.3537675606641124	0.2855450236966825	0.25925925925925924	0.1761006289308176
188	0.38010855683269473	0.325728025647876	0.47126436781609193	0.41263700838168926
189	0.3778735632183908	0.3195187165775401	0.24074074074074073	0.1699346405228758
190	0.3536079182630907	0.29842317565089843	0.4275223499361431	0.3672161172161172
191	0.4020593869731801	0.3994755244755244	0.19189016602809705	0.16454212454212455
192	0.38234355044699875	0.332624716553288	0.3719667943805875	0.32176169436846896
193	0.4212962962962963	0.3755831526381497	0.3256704980842912	0.28491508491508494
194	0.36733716475095785	0.3188118811881188	0.3837803320561941	0.3198653198653198
195	0.4086446360153257	0.3958035775011903	0.34187420178799494	0.35829346092503983
196	0.40453384418901656	0.3810429672498638	0.35177203065134105	0.32415960536261285
197	0.40433429118773945	0.38335412335412333	0.6164591315453385	0.6180836707152496
198	0.4261254789272031	0.4216635239891054	0.3765166028097062	0.3530057125562744
199	0.38090676883780333	0.34099616858237547	0.3719667943805875	0.32115583075335397
200	0.42269316730523626	0.4043220596827653	0.18287037037037038	0.20050125313283207
201	0.37228607918263085	0.34206464910267	0.33077905491698595	0.25722865722865723
202	0.39144316730523626	0.34510398248716	0.35344827586206895	0.3071207430340557
203	0.3786717752234994	0.33732332454182723	0.530970625798212	0.4809081527347782
204	0.38833014048531295	0.34999539362803284	0.3564016602809707	0.27180148308049007
205	0.4155491698595147	0.37003345363458084	0.5194763729246488	0.4610026940009198
206	0.42959770114942525	0.37756202804746497	0.4042145593869732	0.353113553113553
207	0.39982439335887615	0.3644625706481377	0.4462005108556833	0.4134680134680135
208	0.36063218390804597	0.29716117216117216	0.39527458492975737	0.33268356075373623
209	0.40996168582375486	0.40077582166799114	0.16435185185185186	0.1876601616400552
210	0.5201548531289911	0.5070136581764487	0.35648148148148145	0.30847803881511754
211	0.3568007662835249	0.3138295259150086	0.47988505747126436	0.43443051201671895
212	0.4075670498084291	0.3603063603063603	0.4505108556832695	0.38940488476092194
213	0.3961526181353767	0.3703703703703704	0.10185185185185186	0.08058608058608059
214	0.42520753512132825	0.4189671652587254	0.38617496807151985	0.3571637426900585
215	0.39946519795657726	0.36886953304701703	0.21296296296296294	0.15972222222222224
216	0.4413314176245211	0.4375366949835035	0.47381864623243936	0.46733290350311635
217	0.3891283524904215	0.3712607396991139	0.19189016602809705	0.16592592592592595
218	0.43059546615581096	0.42833627278071723	0.3189655172413793	0.34429678848283496
219	0.44045338441890164	0.4257238792953078	0.2777777777777778	0.20408163265306123
220	0.34307151979565775	0.2969176213857065	0.3349297573435504	0.29427028543376116
221	0.39240102171136654	0.3489503328213006	0.47988505747126436	0.42735042735042733
222	0.42401021711366543	0.40620345227937404	0.5194763729246488	0.47204882785407126
223	0.3912835249042146	0.34759073993523754	0.42017879948914433	0.3730407523510972
224	0.3387611749680715	0.26996664911356855	0.31928480204342274	0.23459119496855343
225	0.4016602809706258	0.35763939763939767	0.5169220945083014	0.4647335423197492
226	0.4038952745849298	0.36022103007748946	0.1111111111111111	0.09090909090909093
227	0.39479565772669223	0.35133004926108374	0.2978927203065134	0.26253918495297807
228	0.42652458492975737	0.4110803232723074	0.3216794380587484	0.2779562934202109
229	0.3880507662835249	0.3751979251979252	0.3349297573435504	0.2968213058419244
230	0.3855763090676884	0.35568328454977505	0.35344827586206895	0.30675593426658554
231	0.3730044699872286	0.35193695193695196	0.3164112388250319	0.2817057156679798
232	0.3879310344827586	0.3425980682042184	0.33014048531289913	0.292764857881137
233	0.3775542784163474	0.33400429414922167	0.3671775223499361	0.324744708189626
234	0.3670178799489145	0.32638192953153583	0.42911877394636017	0.3849566055930569
235	0.38106641123882506	0.33507783145464304	0.5217113665389528	0.4701426929059309
236	0.3775542784163474	0.33400429414922167	0.5239463601532567	0.4706349206349207
237	0.37771392081736915	0.32856441545690435	0.24074074074074073	0.17333333333333334
238	0.3912835249042146	0.34813186813186814	0.35312899106002554	0.31684079111636776
239	0.3984674329501916	0.3502540730263502	0.36270753512132825	0.3141382868937049
240	0.42824074074074076	0.40570236566192075	0.30970625798212004	0.2608875128998968
241	0.40900383141762453	0.4104496461206814	0.5197158365261814	0.5207579962436576
242	0.36733716475095785	0.31751227495908346	0.16666666666666666	0.12765957446808512
243	0.37547892720306514	0.3228688244087823	0.4942528735632184	0.4410058027079304
244	0.4100415070242656	0.38340295182400447	0.42736270753512134	0.4179982658243528
245	0.34227330779054915	0.2678235375685902	0.25	0.16822429906542058
246	0.38613505747126436	0.34753886246423565	0.4073275862068966	0.3549395332992676
247	0.4260855683269476	0.41741553465691394	0.5957854406130267	0.6043887147335424
248	0.3731641123882503	0.3460636683804223	0.3930395913154534	0.32268988872762455
249	0.39479565772669223	0.3507852540333878	0.530970625798212	0.4726986004336684
250	0.36729725415070247	0.35456763221642923	0.18055555555555558	0.18045705279747834
251	0.38106641123882506	0.33606110201854883	0.351213282247765	0.30128339995792125
252	0.328544061302682	0.23684554119336723	0.3148148148148148	0.2023809523809524
253	0.43402777777777785	0.4189051689051689	0.42959770114942525	0.42143200029541
254	0.36015325670498083	0.320564318604879	0.42241379310344823	0.3763880771478669
255	0.3457854406130268	0.2648401826484018	0.2962962962962963	0.19047619047619047
256	0.3962324393358876	0.38768704533410414	0.3649425287356322	0.32637112816140945
257	0.3870530012771392	0.3560821245031771	0.5354406130268199	0.5031961502549738
258	0.3582375478927203	0.3021390374331551	0.37931034482758624	0.2950252126138331
259	0.3765964240102171	0.32501177578897783	0.23148148148148148	0.17182130584192443
260	0.4109195402298851	0.36686429512516466	0.45466155810983394	0.4054001928640308
261	0.3792305236270754	0.3289365715906	0.40900383141762453	0.36336996336996336
262	0.39523467432950193	0.367347891004106	0.45059067688378035	0.4151532800338857
263	0.3900063856960409	0.34726779854472817	0.5303320561941252	0.470959595959596
264	0.3721264367816092	0.31270247229326514	0.4275223499361431	0.3685636856368564
265	0.36302681992337166	0.29123124937078426	0.25925925925925924	0.17125382262996938
266	0.4095226692209451	0.3778929665722119	0.5030332056194126	0.49017274333730027
267	0.36849457215836523	0.33166506695918463	0.3742017879948915	0.32892197408326435
268	0.41075989782886335	0.3660993179065469	0.4706257982120052	0.4225008036001286
269	0.3615900383141762	0.3119331065759637	0.4182630906768838	0.3562925170068027
270	0.35488505747126436	0.28958711212529015	0.25	0.16666666666666666
271	0.34099616858237547	0.279511224779767	0.3930395913154534	0.32217538639556986
272	0.37575830140485317	0.3365467710404659	0.23148148148148148	0.15723270440251572
273	0.44256864623243936	0.4281404821787804	0.4807630906768838	0.4693749164484496
274	0.4115181992337164	0.39989592675014674	0.26851851851851855	0.19727891156462585
275	0.40740740740740744	0.36285034244911835	0.1966794380587484	0.15864135864135867
276	0.38829022988505746	0.3431013797540678	0.3537675606641124	0.291761148904006
277	0.3960328863346105	0.3825302709039584	0.5400702426564495	0.5304928989139516
278	0.3788314176245211	0.3303327877795963	0.40900383141762453	0.3491666666666666
279	0.40070242656449556	0.3538355693154455	0.25	0.18000000000000002
280	0.38553639846743293	0.34333646446169314	0.4064495530012771	0.3603715170278638
281	0.38362068965517243	0.369005369005369	0.24992017879948913	0.2547972080739483
282	0.4284402937420179	0.41020733652312596	0.1574074074074074	0.12318840579710146
283	0.3962324393358876	0.3443478260869565	0.4275223499361431	0.3660721005494092
284	0.3928400383141762	0.37110507246376806	0.4437260536398468	0.44364699627857523
285	0.42169540229885055	0.39041441079722367	0.33796296296296297	0.2895622895622896
286	0.39631226053639845	0.36538288613270264	0.3148148148148148	0.22006472491909387
287	0.4929757343550447	0.49739289361930866	0.5747924648786719	0.5931932048714409
288	0.41778416347381864	0.3739404691504042	0.16666666666666666	0.12631578947368421
289	0.38110632183908044	0.34784440222114216	0.35344827586206895	0.3071207430340557
290	0.39132343550446996	0.3613756613756614	0.3994252873563218	0.3547619047619048
291	0.4272828863346105	0.4270393981663964	0.5217113665389528	0.4839908519153802
292	0.38892879948914433	0.35829037361567484	0.17081736909323117	0.1554467564259486
293	0.3590357598978289	0.3180235232275445	0.3901660280970625	0.351063829787234
294	0.3775542784163474	0.33400429414922167	0.5402298850574713	0.486088379705401
295	0.34802043422733075	0.2762578616352201	0.25	0.16666666666666666
296	0.3984674329501916	0.347781217750258	0.16666666666666666	0.12244897959183675
297	0.3940373563218391	0.3846887911502066	0.4157886334610472	0.3925229666334619
298	0.3858157726692209	0.3690603858396176	0.3631864623243934	0.3284366886851359
299	0.3649824393358876	0.3316227986193962	0.3326947637292465	0.29106382978723405
300	0.39032567049808425	0.34416740103329707	0.25925925925925924	0.19444444444444445
301	0.35249042145593873	0.2942187835804857	0.3189655172413793	0.26737967914438504
302	0.3620689655172414	0.3107027508631251	0.34027777777777785	0.290448343079922
303	0.3443486590038314	0.29109977324263037	0.25	0.1818181818181818
304	0.405411877394636	0.37971041686211965	0.30324074074074076	0.28581871345029236
305	0.38106641123882506	0.33465608465608465	0.3164112388250319	0.2775478020894934
306	0.37388250319284805	0.3328402131551738	0.5031928480204342	0.44770170363227263
307	0.4065692848020434	0.3889781601110931	0.33500957854406127	0.3152295632698768
308	0.3989862707535121	0.3597704847704848	0.4281609195402299	0.3766800178015131
309	0.43634259259259256	0.43439034195426807	0.27937420178799494	0.253030303030303
310	0.3892081736909323	0.34010695187165774	0.48467432950191575	0.4396135265700483
311	0.41127873563218387	0.36941021467875684	0.2962962962962963	0.2051282051282051
312	0.3980284163473819	0.3677556293835364	0.5030332056194126	0.49017274333730027
313	0.3765964240102171	0.3263127731212838	0.29853128991060024	0.2229386059173293
314	0.36845466155810985	0.3211111111111111	0.19444444444444445	0.14432989690721648
315	0.37068965517241376	0.32516167844788696	0.45466155810983394	0.4127750939345142
316	0.3569604086845466	0.30880755187461034	0.32375478927203066	0.2566844919786096
317	0.39575351213282245	0.3537126325940212	0.4386973180076628	0.39023081052066555
318	0.38234355044699875	0.332624716553288	0.4134738186462325	0.3627182831895645
319	0.3777937420178799	0.34912736773229164	0.5819763729246489	0.5811085685227562
320	0.4029773307790549	0.370703933747412	0.3631864623243934	0.3284366886851359
321	0.39375798212005114	0.37160493827160496	0.3189655172413793	0.26947368421052625
322	0.3870530012771392	0.35658395660669767	0.3557630906768838	0.3352757769774577
323	0.4315134099616858	0.3854652747710909	0.22413793103448276	0.1933109928379
324	0.39814814814814814	0.3547113882042112	0.45466155810983394	0.40664978245340605
325	0.38725255427841637	0.37714872466645516	0.39535440613026823	0.35013495276653167
326	0.42492816091954017	0.40892660823260146	0.3164112388250319	0.28205128205128205
327	0.38362068965517243	0.3270944741532977	0.4390166028097062	0.3867924528301887
328	0.41231641123882506	0.39647902171621335	0.14814814814814814	0.11228070175438598
329	0.38936781609195403	0.3764411027568922	0.2476851851851852	0.24131757966344433
330	0.37276500638569604	0.33185470909675346	0.20114942528735633	0.16747181964573268
331	0.42033844189016606	0.4112840366498904	0.6143039591315453	0.6250377073906486
332	0.37695561941251593	0.3494468494468495	0.35624201787994897	0.3240171117408969
333	0.41135855683269473	0.3862572415763905	0.4275223499361431	0.3696969696969697
334	0.3698116219667944	0.3357915653806643	0.5217113665389528	0.48611111111111116
335	0.4040549169859515	0.35846560846560854	0.5354406130268199	0.4811091398909258
336	0.4124760536398468	0.3891220178784946	0.23148148148148148	0.16501650165016502
337	0.40968231162196683	0.38016690668734543	0.5030332056194126	0.4947089947089947
338	0.39144316730523626	0.344873859366613	0.5217113665389528	0.4701426929059309
339	0.413433908045977	0.39786967418546365	0.3879310344827586	0.35384615384615387
340	0.39515485312899107	0.3520498996332146	0.30970625798212004	0.2605060506050605
341	0.4259259259259259	0.38043568430308766	0.38569604086845466	0.33870101986044016
342	0.3983077905491698	0.3525132275132275	0.5076628352490422	0.45587375803623614
343	0.3489782886334611	0.2955682759117256	0.2429757343550447	0.1842524243740049
344	0.41339399744572153	0.3886468903418056	0.22916666666666666	0.2356979405034325
345	0.3987468071519796	0.36757163254625186	0.48068326947637297	0.4601359360742276
346	0.4109195402298851	0.36546499477533967	0.3649425287356322	0.3192062553387213
347	0.41451149425287354	0.3911483253588517	0.24289591315453385	0.24266209980495693
348	0.4270434227330779	0.37984496124031014	0.5031928480204342	0.44860055847782326
349	0.37771392081736915	0.32856441545690435	0.20593869731800765	0.15674603174603172
350	0.36609993614303954	0.3329147329147329	0.30268199233716475	0.26771183277342286
351	0.40660919540229884	0.39485604952883396	0.2661238825031928	0.24633407261176507
352	0.4170258620689655	0.41091479488080546	0.3049169859514687	0.2737180893862921
353	0.42624521072796934	0.4124457205838515	0.4779693486590038	0.4340659340659341
354	0.3807471264367816	0.33901515151515155	0.4706257982120052	0.4184142578248001
355	0.36127075351213284	0.3210594315245478	0.44540229885057475	0.39898694720436395
356	0.437779374201788	0.4450321229113335	0.4920178799489144	0.49907407407407406
357	0.42057790549169854	0.3854872332029693	0.4020593869731801	0.3704012532848191
358	0.4062899106002555	0.36167711598746083	0.33045977011494254	0.28265068265068266
359	0.3682950191570882	0.3262071262071262	0.29565772669220947	0.2589611283109735
360	0.3902458492975734	0.3695052998423785	0.5354406130268199	0.4878934624697337
361	0.40748722860791825	0.3863385644638981	0.22860791826309068	0.20336700336700334
362	0.4468390804597701	0.4364307527098224	0.22860791826309068	0.20736434108527133
363	0.37771392081736915	0.32856441545690435	0.16666666666666666	0.12244897959183675
364	0.4040549169859515	0.3587344250327676	0.17592592592592593	0.13333333333333333
365	0.3970306513409962	0.35410135841170326	0.4339080459770115	0.3893816939352126
366	0.36606002554278416	0.32228163992869874	0.3879310344827586	0.3475000000000001
367	0.3788314176245211	0.332013201320132	0.16666666666666666	0.12244897959183675
368	0.378552043422733	0.3514530482626195	0.24042145593869732	0.20492241840556447
369	0.430874840357599	0.4177252926270594	0.3858556832694764	0.37702158130889535
370	0.37308429118773945	0.3245833333333333	0.27075351213282245	0.20436507936507933
371	0.4180635376756066	0.4015326778484673	0.15046296296296297	0.1395741092135779
372	0.41335408684546615	0.3785302938308403	0.3052362707535121	0.24877880976952185
373	0.34881864623243936	0.3034537079844523	0.42017879948914433	0.3794977640178879
374	0.4018199233716475	0.35639800688344375	0.38569604086845466	0.34209972648853354
375	0.3801484674329502	0.3413518235853261	0.4275223499361431	0.37435897435897436
376	0.37284482758620685	0.356264555193293	0.10185185185185186	0.0842911877394636
377	0.3901660280970625	0.34951845906902085	0.35344827586206895	0.3075103489059728
378	0.36865421455938696	0.3245791245791246	0.27314814814814814	0.23433048433048434
379	0.4042145593869732	0.3958614484930274	0.3881704980842912	0.39647194910352807
380	0.38314176245210724	0.34183384336393513	0.2541507024265645	0.21924741924741928
381	0.37100893997445716	0.309545875810936	0.23148148148148148	0.16501650165016502
382	0.3491379310344828	0.281356659450393	0.28001277139208175	0.19905660377358492
383	0.4144316730523627	0.3681216931216931	0.3671775223499361	0.3238095238095238
384	0.415110153256705	0.3945395836937093	0.4204980842911878	0.39176829268292684
385	0.3825031928480204	0.3237662214644312	0.4275223499361431	0.3685636856368564
386	0.38473818646232444	0.3291121204025292	0.4275223499361431	0.3643564356435644
387	0.49556992337164746	0.49925562577369625	0.3789112388250319	0.37924116593388696
388	0.3411558109833972	0.26202079272254714	0.3333333333333333	0.2201834862385321
389	0.4203783524904215	0.383278159748748	0.22685185185185186	0.2174432497013142
390	0.40429438058748407	0.376389929581419	0.45514048531289913	0.4412777976687752
391	0.40269795657726687	0.38256549232158993	0.5122924648786719	0.49907407407407406
392	0.3671775223499361	0.3238095238095238	0.2886334610472541	0.25603864734299514
393	0.39367816091954017	0.3490451777744595	0.1851851851851852	0.14336917562724014
394	0.3662196679438059	0.3151290862631069	0.37899106002554284	0.3246782569428765
395	0.3765964240102171	0.32597737999821885	0.1966794380587484	0.14782608695652175
396	0.46324233716475094	0.4645116787973931	0.5956257982120051	0.5845148315736551
397	0.37703544061302674	0.324074074074074	0.34929757343550444	0.2612044817927171
398	0.42832056194125157	0.3804347826086956	0.29605683269476374	0.2605875683606776
399	0.38106641123882506	0.33526984928854087	0.5239463601532567	0.46941323345817726
400	0.38904853128991057	0.34510582010582014	0.44540229885057475	0.4038628038628039
401	0.4295178799489145	0.40483771856320877	0.4109195402298851	0.3750866971840754
402	0.41359355044699875	0.3934656741108354	0.3355683269476373	0.2505050505050505
403	0.351213282247765	0.30106639146886827	0.46424010217113665	0.4118480725623583
404	0.37308429118773945	0.3251279893400659	0.49648786717752236	0.4507246376811594
405	0.38449872286079184	0.36320644285246056	0.517161558109834	0.5155122655122655
406	0.358397190293742	0.28773584905660377	0.4390166028097062	0.3867924528301887
407	0.41459131545338446	0.36513888888888885	0.4275223499361431	0.36299880777053084
408	0.34442848020434225	0.31129634865191047	0.28679757343550444	0.24805477746654223
409	0.4481162196679438	0.4359836242189183	0.6187739463601533	0.6320966716133135
410	0.3834610472541507	0.3340353761065735	0.23148148148148148	0.17182130584192443
411	0.39479565772669223	0.3507852540333878	0.12037037037037036	0.09318996415770608
412	0.3641443167305236	0.29563492063492064	0.2544699872286079	0.19200244200244201
413	0.3868135376756066	0.34150037888355644	0.35344827586206895	0.3071207430340557
414	0.33077905491698595	0.24977270848830482	0.32407407407407407	0.20833333333333334
415	0.38370051085568324	0.3471600896178648	0.25925925925925924	0.1848184818481848
416	0.35919540229885055	0.31345353675450766	0.38569604086845466	0.339607201309329
417	0.3948355683269476	0.3625690713443847	0.6229246487867178	0.557347670250896
418	0.3791906130268199	0.3216138844158168	0.367816091954023	0.2783531194746148
419	0.3753192848020434	0.32890499194847017	0.3901660280970625	0.351063829787234
420	0.4133141762452108	0.36610090753737157	0.41538952745849295	0.37094181935069104
421	0.43726053639846746	0.38936372269705605	0.44763729246487866	0.3986071541627097
422	0.35237068965517243	0.3166745468873129	0.2222222222222222	0.16666666666666666
423	0.39834770114942525	0.3647121770056337	0.3765964240102171	0.3703703703703703
424	0.3929996807151979	0.3612414008755473	0.4900223499361431	0.483468286099865
425	0.366139846743295	0.3435679438005696	0.3764367816091954	0.3366778149386845
426	0.3946360153256705	0.35553803705163584	0.44540229885057475	0.39755705560912885
427	0.3491379310344828	0.2817317677130761	0.33077905491698595	0.25065899832254973
428	0.40054278416347383	0.35668686079082795	0.29310344827586204	0.2609804296551284
429	0.3797892720306513	0.336645236703682	0.6459131545338442	0.5869905956112853
430	0.41778416347381864	0.37191693651023794	0.47988505747126436	0.4278455284552846
431	0.44659961685823757	0.42128736975362746	0.21240421455938696	0.2111111111111111
432	0.38573595146871004	0.38227617792835183	0.3902458492975734	0.37581010898983247
433	0.40533205619412516	0.3977753184493429	0.3326947637292465	0.2889723265192602
434	0.3786717752234994	0.3349007314524555	0.1851851851851852	0.15325670498084293
435	0.3764367816091954	0.33095238095238094	0.49169859514687103	0.4467836257309942
436	0.35831736909323114	0.32175583801359736	0.5404693486590038	0.5447102604997341
437	0.4038952745849298	0.36001285760205715	0.41315453384418904	0.3693834900731452
438	0.3435504469987229	0.2518232518232518	0.3333333333333333	0.21238938053097345
439	0.3649425287356322	0.31949749596808424	0.36270753512132825	0.314888842134792
440	0.3995849297573435	0.35240900483904897	0.3441890166028097	0.2997817785051828
441	0.4040549169859515	0.35846560846560854	0.3441890166028097	0.2995169082125604
442	0.4376995530012771	0.4401173874858085	0.3834610472541507	0.3555251557987536
443	0.36510217113665383	0.31359697035904155	0.23148148148148148	0.17006802721088435
444	0.4051724137931034	0.359717868338558	0.49393358876117494	0.44093772322878105
445	0.41499042145593873	0.39786985171784983	0.3447477650063857	0.32182767148895336
446	0.3984674329501916	0.35011102886750556	0.20370370370370372	0.14965986394557823
447	0.4033764367816092	0.3946045050638574	0.46008939974457214	0.45734868060449463
448	0.40764687100894	0.38343308179373753	0.24537037037037038	0.2278815317864554
449	0.39044540229885055	0.37254331254331247	0.22685185185185186	0.21012849584278157
450	0.43965517241379315	0.3918795400971761	0.2263729246487867	0.19844961240310077
451	0.328544061302682	0.23629343629343627	0.32630906768837803	0.22596908835440946
452	0.4088441890166028	0.35885626559201683	0.3441890166028097	0.30187074829931976
453	0.4065692848020434	0.39021762551174316	0.5015166028097063	0.49016268508149813
454	0.39272030651340994	0.34124527003783967	0.24074074074074073	0.18245614035087718
455	0.3649425287356322	0.31949749596808424	0.3994252873563218	0.3594083247334021
456	0.4038952745849298	0.3604651162790698	0.25862068965517243	0.2283176593521421
457	0.3695721583652618	0.3239852781089627	0.35344827586206895	0.3068739770867431
458	0.3994252873563218	0.3550511837804655	0.530970625798212	0.47584541062801927
459	0.42397030651340994	0.42172670618635055	0.3397190293742018	0.3088319088319088
460	0.4098818646232439	0.38760794760794764	0.3557630906768838	0.3352941176470588
461	0.40225893997445716	0.36742826285309943	0.3958333333333333	0.3338345864661654
462	0.38569604086845466	0.3393260334436805	0.3256704980842912	0.2850384387936133
463	0.34929757343550444	0.26134706134706137	0.3333333333333333	0.21238938053097345
464	0.4168662196679438	0.37987965801862594	0.3441890166028097	0.2997817785051828
465	0.4223738825031928	0.40928906287757966	0.4706257982120052	0.42047555300567346
466	0.37292464878671777	0.33038110574342466	0.5539591315453385	0.5024683843916954
467	0.36637931034482757	0.3048593350383631	0.2777777777777778	0.1941747572815534
468	0.40796615581098344	0.3958609878509754	0.3786717752234994	0.3621749408983452
469	0.39144316730523626	0.344873859366613	0.5424648786717752	0.4898897680394942
470	0.38797094508301405	0.3555331863946249	0.17592592592592593	0.13194444444444445
471	0.39036558109833974	0.35407929370193525	0.34450830140485317	0.2803287981859411
472	0.3662196679438059	0.3155757413839167	0.36270753512132825	0.3171014492753623
473	0.382463282247765	0.36042183622828783	0.43686143039591324	0.3920048639610883
474	0.40197956577266925	0.3505981803854145	0.2777777777777778	0.198019801980198
475	0.3834610472541507	0.3350255578234853	0.12962962962962962	0.09824561403508773
476	0.37515964240102173	0.3343214756258234	0.42017879948914433	0.37407407407407406
477	0.36270753512132825	0.3164529914529915	0.3419540229885058	0.29594202898550726
478	0.36043263090676886	0.34419442507464826	0.45961047254150705	0.45445359430321836
479	0.3855763090676884	0.3576434565876419	0.3144955300127714	0.2569558101472995
480	0.4560584291187739	0.4596044717743355	0.4434865900383142	0.45540678098817633
481	0.40193965517241376	0.38470705064548155	0.5541187739463601	0.5374739530819386
482	0.35009578544061304	0.2992763797386327	0.3607918263090677	0.2842377260981912
483	0.4155890804597701	0.3822897090439595	0.4663952745849298	0.4724496166445702
484	0.4133141762452108	0.3709677419354838	0.25223499361430396	0.19229960025247214
485	0.37412196679438053	0.35351566960937203	0.3716475095785441	0.34249084249084244
486	0.42117656449553004	0.387277684823697	0.23116219667943808	0.2017409114183308
487	0.3933189655172414	0.3492383641637373	0.3865740740740741	0.3296221322537111
488	0.33732439335887615	0.2926315789473684	0.3052362707535121	0.24592592592592596
489	0.40876436781609193	0.3844396344396345	0.16666666666666666	0.13333333333333333
490	0.414830779054917	0.4073087431693989	0.4136334610472541	0.4003092145949289
491	0.3695721583652618	0.323062558356676	0.3812260536398468	0.3281505728314239
492	0.39156289910600256	0.37515974136093594	0.5104565772669222	0.5141520467836257
493	0.3719667943805875	0.3232905982905983	0.36270753512132825	0.3171014492753623
494	0.3868534482758621	0.35432098765432096	0.5402298850574713	0.48792569659442725
495	0.3900063856960409	0.3474409293674438	0.5810983397190294	0.5161616161616162
496	0.39607279693486586	0.3489551633191317	0.5217113665389528	0.46859903381642515
497	0.4168662196679438	0.38350275137949263	0.46886973180076624	0.45737630643291016
498	0.4299169859514687	0.42235848865683123	0.4364623243933589	0.4047831253713607
499	0.3556832694763729	0.31199797928769896	0.24042145593869732	0.20085209981740718
500	0.4193007662835249	0.4162535595016225	0.4275223499361431	0.4374603174603175
501	0.4096424010217114	0.36471036585365857	0.3116219667943806	0.2770813243330119
502	0.39367816091954017	0.35104229912973084	0.4549808429118774	0.4025
503	0.37308429118773945	0.32782073310423826	0.3556832694763729	0.31709888256377816
504	0.39982439335887615	0.3638511418692394	0.25925925925925924	0.1794871794871795
505	0.40553160919540227	0.3983443871945614	0.1851851851851852	0.14035087719298245
506	0.37771392081736915	0.32756288419718843	0.2544699872286079	0.19565217391304346
507	0.37771392081736915	0.32856441545690435	0.3441890166028097	0.30187074829931976
508	0.35508461047254153	0.27971495779714955	0.3355683269476373	0.2244039270687237
509	0.4086845466155811	0.3624176662850696	0.20114942528735633	0.16553147574819402
510	0.3774345466155811	0.3515073004796605	0.39910600255427847	0.36463941508806913
511	0.38928799489144317	0.3627799657874846	0.2546296296296296	0.2371946414499606
512	0.37994891443167306	0.33319694489907253	0.17592592592592593	0.13333333333333333
513	0.3901660280970625	0.34680333793284707	0.27937420178799494	0.24828504828504827
514	0.4077666028097062	0.40267662620603795	0.45282567049808425	0.4221786492374728
515	0.36661877394636017	0.30622667168195367	0.37931034482758624	0.29239766081871343
516	0.40074233716475094	0.3655349209900766	0.3419540229885058	0.3002150537634409
517	0.3917624521072797	0.3751641007280105	0.4390166028097062	0.3896103896103896
518	0.3987468071519796	0.36759679154580494	0.34227330779054915	0.27378640776699026
519	0.42157567049808425	0.4024680820797326	0.20833333333333334	0.2031063321385902
520	0.44919380587484037	0.4311762311762313	0.2199074074074074	0.22712695717789097
521	0.4096424010217114	0.3650793650793651	0.2838441890166028	0.2545619845444509
522	0.3994252873563218	0.354509648819235	0.4182630906768838	0.35817515817515816
523	0.41024106002554284	0.3816320271768619	0.2823275862068965	0.23258502320820315
524	0.397389846743295	0.3559453239271459	0.17113665389527458	0.13842449260405917
525	0.3834610472541507	0.3347222222222222	0.3812260536398468	0.328634546602146
526	0.3825031928480204	0.366539505399609	0.49928160919540227	0.48312062091580366
527	0.4064495530012771	0.3603715170278638	0.4160280970625798	0.34916541299520026
528	0.4021392081736909	0.3839975845410628	0.4163473818646233	0.4034920634920635
529	0.3649425287356322	0.3191089640365003	0.3837803320561941	0.31530962900624165
530	0.39934546615581096	0.3800362180928982	0.47765006385696046	0.4335978835978836
531	0.3962723499361431	0.39129743481026075	0.5913154533844189	0.6058977230309818
532	0.3928400383141762	0.3911641697877653	0.3649425287356322	0.34113607990012484
533	0.34562579821200506	0.2829307661267078	0.2777777777777778	0.1851851851851852
534	0.4029773307790549	0.36804986804986806	0.367257343550447	0.34561299267181617
535	0.36382503192848015	0.31861838047405056	0.25223499361430396	0.18508615567439093
536	0.42393039591315457	0.3944010206625507	0.30324074074074076	0.28581871345029236
537	0.3959131545338442	0.3515503875968992	0.3419540229885058	0.29523809523809524
538	0.36765644955300125	0.33710082068291025	0.3125	0.2714285714285714
539	0.36482279693486586	0.33846608179151216	0.4757343550446999	0.42658730158730157
540	0.40872445721583645	0.3753940322567773	0.3419540229885058	0.29404884760921907
541	0.39635217113665383	0.37084596307522727	0.319125159642401	0.29690167447604515
542	0.3694125159642401	0.32713178294573647	0.4706257982120052	0.42377260981912146
543	0.36845466155810985	0.3229434054516563	0.3716475095785441	0.3438476840011367
544	0.3746008939974457	0.35631491340294114	0.34259259259259256	0.31111111111111117
545	0.37567848020434225	0.3246636007494464	0.3541666666666667	0.26143790849673204
546	0.42033844189016606	0.3723242790600303	0.1574074074074074	0.11683848797250858
547	0.38904853128991057	0.34598352300262364	0.14814814814814814	0.11228070175438598
548	0.38354086845466157	0.35601587982540367	0.21982758620689655	0.2129629629629629
549	0.4030571519795658	0.3876306203002753	0.38362068965517243	0.3721976245695411
550	0.37104885057471265	0.31833866616475315	0.4275223499361431	0.3685636856368564
551	0.3711286717752235	0.33291127151514033	0.34953703703703703	0.3020885547201337
552	0.3764367816091954	0.33102715975644154	0.3901660280970625	0.35433180364344324
553	0.3628671775223499	0.30488582727388697	0.32407407407407407	0.220125786163522
554	0.3681353767560664	0.3280975625473233	0.15485312899106002	0.13296760710553812
555	0.4111190932311622	0.3775256107171001	0.3167305236270754	0.26046707342730907
556	0.43195242656449556	0.41260357765212136	0.2891922094508302	0.28963591775136766
557	0.41075989782886335	0.3658536585365854	0.45913154533844186	0.4098935424236629
558	0.4157886334610472	0.3893911248710011	0.3930395913154534	0.326984126984127
559	0.39499521072796934	0.36155981900662754	0.2708333333333333	0.22103386809269163
560	0.36270753512132825	0.317911457776828	0.19444444444444445	0.14432989690721648
561	0.3757982120051086	0.3412775480029571	0.29398148148148145	0.27027965954490185
562	0.36893358876117494	0.325980821346675	0.3865740740740741	0.31536388140161725
563	0.36965197956577267	0.3449764210781489	0.35855683269476374	0.27546754675467544
564	0.3695721583652618	0.3229187800094678	0.35344827586206895	0.30750000000000005
565	0.4044141123882503	0.39400352733686067	0.4759738186462325	0.47911047459919637
566	0.3686143039591316	0.31268795778675673	0.37931034482758624	0.29426129426129427
567	0.4620450191570882	0.4701103160405486	0.19444444444444445	0.15730337078651688
568	0.3673770753512133	0.3301032612357658	0.3812260536398468	0.3296797764882871
569	0.41467113665389527	0.38753049098500353	0.5081417624521073	0.4994597580691022
570	0.3802282886334611	0.35315951214827623	0.21296296296296294	0.15488215488215487
571	0.3983077905491698	0.35298035298035296	0.28448275862068967	0.22750000000000004
572	0.38234355044699875	0.332994923857868	0.25	0.17647058823529413
573	0.46184546615581096	0.45161669118815234	0.367257343550447	0.3461612700863775
574	0.384418901660281	0.3409553847164728	0.3719667943805875	0.3210928518293095
575	0.3718071519795658	0.3271864339743907	0.3486590038314176	0.30915750915750917
576	0.38465836526181346	0.3588759377610002	0.3974297573435504	0.4040696370081214
577	0.4018199233716475	0.3568627450980392	0.39527458492975737	0.3285147392290249
578	0.39499521072796934	0.35927990558159456	0.19675925925925927	0.17254901960784316
579	0.42261334610472545	0.4209503011219597	0.4824393358876118	0.443466107617051
580	0.4540229885057471	0.45438639408235776	0.2614942528735632	0.26410682299299787
581	0.41822318007662834	0.41775054874029705	0.2777777777777778	0.2759202971968929
582	0.3617496807151979	0.30142244298938814	0.2614942528735632	0.18894993894993897
583	0.34925766283524906	0.3050053874032716	0.2800925925925926	0.21699346405228762
584	0.3731641123882503	0.3453453453453454	0.5151660280970626	0.4965588574611131
585	0.3845785440613027	0.3362465269007326	0.3164112388250319	0.2779401259822067
586	0.42157567049808425	0.4027299683037388	0.17592592592592593	0.13333333333333333
587	0.37308429118773945	0.3245833333333333	0.16666666666666666	0.12121212121212122
588	0.4032167943805875	0.3820092601552352	0.4806034482758621	0.43941614446465876
589	0.3971902937420179	0.35202444614209316	0.3259897828863346	0.2688682490540076
590	0.40533205619412516	0.3985468812960325	0.2127234993614304	0.19899874843554444
591	0.39032567049808425	0.3437701852796193	0.20370370370370372	0.1543859649122807
592	0.4040549169859515	0.35767195767195764	0.3441890166028097	0.3000197122018529
593	0.40313697318007663	0.3669590643274854	0.21296296296296294	0.15972222222222224
594	0.38569604086845466	0.3385638608980464	0.3671775223499361	0.3242082662372518
595	0.3868135376756066	0.3424713584288052	0.1851851851851852	0.1360544217687075
596	0.4030571519795658	0.3865962019631744	0.44540229885057475	0.41060606060606064
597	0.3505747126436782	0.24095371669004206	0.3563218390804597	0.25170640486208506
598	0.4385376756066411	0.4309349322673772	0.3807471264367816	0.3817058600693534
599	0.3879310344827586	0.3427102387897365	0.48467432950191575	0.4352454169130692
600	0.40293742017879947	0.35756504167719116	0.48020434227330777	0.43761834630759516
601	0.4075271392081737	0.39470117235536856	0.34386973180076624	0.3208253833651332
602	0.37871168582375486	0.34812592987927604	0.2174329501915709	0.17507996106243917
603	0.37747445721583645	0.3599752332001766	0.5241060025542784	0.5185185185185186
604	0.37563856960408687	0.35423280423280423	0.25678480204342274	0.2297312638868616
605	0.35727969348659006	0.28252213704165924	0.3333333333333333	0.2222222222222222
606	0.35348818646232444	0.3187679178748874	0.23148148148148148	0.17182130584192443
607	0.37436143039591313	0.3195378419259016	0.289272030651341	0.2067363530778165
608	0.36390485312899107	0.33908286558810125	0.5567528735632185	0.5538447181784247
609	0.35225095785440613	0.3323623524219353	0.3164112388250319	0.27905056759545926
610	0.4051724137931034	0.3607142857142857	0.07407407407407407	0.0599250936329588
611	0.3845785440613027	0.3378239407651172	0.38354086845466157	0.3553171475372614
612	0.34339080459770116	0.27311320754716983	0.3448275862068966	0.2352638352638353
613	0.405411877394636	0.37959343959343955	0.4807630906768838	0.4692870283124692
614	0.4090836526181354	0.4007168458781362	0.3076309067688378	0.2796717171717172
615	0.4237308429118774	0.3906487232574189	0.17592592592592593	0.13333333333333333
616	0.41778416347381864	0.37284493284493286	0.0925925925925926	0.07326007326007326
617	0.45721583652618136	0.44759684759684754	0.34650383141762453	0.3261338243162433
618	0.3448275862068966	0.22911877394636015	0.3333333333333333	0.2051282051282051
619	0.384418901660281	0.341991341991342	0.3279054916985951	0.2892437085222419
620	0.36765644955300125	0.2960444027517199	0.28935185185185186	0.23063482818870126
621	0.3992656449553002	0.3555173073245363	0.6344189016602809	0.5668387837062535
622	0.3571599616858238	0.30834722723548585	0.25	0.16981132075471703
623	0.3489782886334611	0.2955128205128206	0.5424648786717752	0.4990532295392383
624	0.4200191570881226	0.3741314464206031	0.4706257982120052	0.42140296979006653
625	0.4006226053639847	0.38008331355523	0.3349297573435504	0.29853479853479853
626	0.3786717752234994	0.3372256728778469	0.44763729246487866	0.4052828700965898
627	0.42117656449553004	0.387995843716937	0.4592113665389528	0.4329439092710255
628	0.34802043422733075	0.2773969808241534	0.43678160919540227	0.38011695906432746
629	0.4271232439335888	0.4027237719545413	0.27011494252873564	0.2404761904761905
630	0.42053799489144317	0.4135610195343367	0.5360791826309067	0.5483360739174692
631	0.41562899106002554	0.39255651755651755	0.5978607918263091	0.5833011765596035
632	0.4088441890166028	0.3578259373925008	0.26372924648786716	0.20859993120055034
633	0.3637851213282248	0.3512887495646116	0.42241379310344823	0.3822276323797931
634	0.3766363346104726	0.3376585794382864	0.17592592592592593	0.1292517006802721
635	0.3996647509578544	0.37257792551910196	0.2916666666666667	0.25964108438335237
636	0.3906050446998723	0.3632763413078237	0.5108556832694764	0.5077922077922078
637	0.37667624521072796	0.3474837888371723	0.3582375478927203	0.3033724127949052
638	0.3789112388250319	0.3519375361480625	0.5310504469987228	0.5013625665799579
639	0.42516762452107276	0.4168861092824227	0.609514687100894	0.6198041799064816
640	0.4331098339719029	0.42089163454599854	0.44364623243933593	0.42548679390784655
641	0.39272030651340994	0.3416666666666666	0.2867177522349936	0.23182176373665733
642	0.41455140485312897	0.4006169269327164	0.23611111111111113	0.2199074074074074
643	0.3937978927203065	0.3791749158980797	0.24265644955300128	0.21139638651159387
644	0.45258620689655177	0.44405789247894506	0.2608556832694764	0.24054837113984875
645	0.3662196679438059	0.3165771571786609	0.21296296296296294	0.15488215488215487
646	0.3995849297573435	0.3508083935328517	0.35344827586206895	0.30676328502415456
647	0.4393358876117497	0.42774788429960847	0.38569604086845466	0.36912419594260265
648	0.3732439335887612	0.31573157315731576	0.4112388250319285	0.3582608695652174
649	0.42836047254150705	0.4243147218607341	0.5606641123882503	0.5203418803418803
650	0.42033844189016606	0.42925641961786537	0.4985632183908046	0.4936884344137716
651	0.38473818646232444	0.3298550724637681	0.3448275862068966	0.25243857719105245
652	0.38473818646232444	0.3702959614561825	0.28448275862068967	0.23731884057971012
653	0.3698116219667944	0.3376706212527108	0.3515325670498084	0.2757757757757758
654	0.41518997445721584	0.38264309053671647	0.289272030651341	0.2071179080524875
655	0.37308429118773945	0.32848408180476496	0.36047254150702424	0.31451729628021424
656	0.38904853128991057	0.34565434565434566	0.3441890166028097	0.2995874754852235
657	0.38677362707535123	0.37504551427169247	0.33724457215836523	0.3188249658837894
658	0.4062899106002555	0.3612572244950972	0.6296296296296297	0.5657962109575013
659	0.36510217113665383	0.3116750374482333	0.16666666666666666	0.12121212121212122
660	0.3719667943805875	0.3220019384967839	0.26851851851851855	0.19727891156462585
661	0.3797892720306513	0.3372100663644129	0.3994252873563218	0.3537892070913696
662	0.38106641123882506	0.33526984928854087	0.30715197956577267	0.2714129841789416
663	0.41934067688378035	0.39822135060230296	0.4643997445721584	0.4490740740740741
664	0.37436143039591313	0.31905044937951405	0.43678160919540227	0.3716577540106952
665	0.3718071519795658	0.32832893758030707	0.35344827586206895	0.3071207430340557
666	0.35628192848020435	0.299287713755162	0.328544061302682	0.2404040404040404
667	0.4224936143039591	0.40038079695362433	0.3349297573435504	0.2962962962962963
668	0.46184546615581096	0.4508538600096536	0.3879310344827586	0.34595034595034596
669	0.4418901660280971	0.39367378048780494	0.48467432950191575	0.4314400458978773
670	0.36047254150702424	0.3081562521915982	0.3441890166028097	0.30187074829931976
671	0.4062899106002555	0.36599326599326604	0.20817369093231164	0.17008476893628657
672	0.39631226053639845	0.36547422854747086	0.2222222222222222	0.16494845360824742
673	0.3866538952745849	0.3439387315619889	0.43614303959131545	0.3949735449735449
674	0.3959131545338442	0.3540927604782551	0.21264367816091956	0.18181818181818185
675	0.3569604086845466	0.30808612104635663	0.4275223499361431	0.36376811594202896
676	0.39367816091954017	0.3493173493173493	0.3671775223499361	0.32722222222222225
677	0.3797892720306513	0.33673585673585676	0.44093231162196683	0.39338624338624345
678	0.3398786717752235	0.27583410565338273	0.24074074074074073	0.16199376947040497
679	0.3765565134099617	0.3609222269443264	0.5562739463601533	0.5321850824697125
680	0.39515485312899107	0.35393628032754015	0.289272030651341	0.21233859397417507
681	0.3708492975734355	0.31839539939687217	0.4483556832694764	0.4053407045734412
682	0.40293742017879947	0.3569124847512575	0.3349297573435504	0.2922705314009662
683	0.4040549169859515	0.35904095904095906	0.15038314176245213	0.12201132201132199
684	0.35708014048531295	0.3347190439867785	0.4412515964240102	0.4018351526657174
685	0.3443486590038314	0.29144927536231885	0.3467432950191571	0.2880371660859466
686	0.37068965517241376	0.32584670231729057	0.16666666666666666	0.12499999999999999
687	0.4284402937420179	0.4111635106048514	0.26340996168582376	0.22828282828282828
688	0.41590836526181346	0.40875071188660034	0.5031928480204342	0.45925925925925926
689	0.3880108556832695	0.3654320987654321	0.4136334610472541	0.40003182559573536
690	0.39272030651340994	0.34124527003783967	0.3441890166028097	0.30187074829931976
691	0.43059546615581096	0.39445489376523857	0.27458492975734355	0.24625322997416021
692	0.3820242656449553	0.3400851670147828	0.3256704980842912	0.28502415458937197
693	0.3649425287356322	0.31969448990725585	0.3719667943805875	0.32138888888888895
694	0.4062899106002555	0.3608976527636815	0.0925925925925926	0.07575757575757576
695	0.39699074074074076	0.38523739905318855	0.5007982120051085	0.4940152662686745
696	0.41095945083014046	0.3769833140853029	0.41538952745849295	0.3733019853709509
697	0.4190613026819923	0.41269841269841273	0.3974297573435504	0.40537077156167256
698	0.38090676883780333	0.33862433862433866	0.47988505747126436	0.43443051201671895
699	0.3845386334610472	0.37087486157253596	0.12268518518518519	0.11980176686059041
700	0.37428160919540227	0.34836228720911305	0.351213282247765	0.30328798185941047
701	0.3617496807151979	0.30124287449771053	0.34450830140485317	0.27808302808302804
702	0.43761973180076624	0.4332926626093944	0.3256704980842912	0.2963620230700976
703	0.39479565772669223	0.3503479898468845	0.5376756066411238	0.48249886356256894
704	0.37611749680715195	0.3352580927384077	0.5858876117496807	0.5291989664082687
705	0.3465836526181354	0.29772683658694027	0.4872286079182631	0.44405797101449274
706	0.3708492975734355	0.31873582766439906	0.1851851851851852	0.13333333333333333
707	0.3825031928480204	0.32339881086776545	0.26851851851851855	0.19333333333333333
708	0.3710887611749681	0.3271280957848122	0.4807630906768838	0.47254274299610416
709	0.3859355044699872	0.35326135523547236	0.22685185185185186	0.20875420875420878
710	0.36510217113665383	0.3119422922789206	0.27075351213282245	0.19536019536019536
711	0.38010855683269473	0.325728025647876	0.2937420178799489	0.2311053800415502
712	0.43873722860791825	0.4375571426107057	0.390485312899106	0.41100661790316967
713	0.38952745849297576	0.36567805531629816	0.3448275862068966	0.2501037258318812
714	0.38366060025542786	0.3385832617101321	0.23148148148148148	0.16666666666666666
715	0.38968710089399744	0.3507461150560873	0.5107758620689655	0.5069725596041387
716	0.35600255427841637	0.293670505004892	0.25	0.16822429906542058
717	0.4339080459770115	0.3868348557343772	0.43837803320561947	0.3919610855094726
718	0.40417464878671777	0.38981149936206116	0.4709450830140485	0.42614913176710933
719	0.4196599616858238	0.40186188932082795	0.27314814814814814	0.23184223184223185
720	0.3858556832694764	0.3324829931972789	0.29821200510855683	0.24579710144927538
721	0.3858556832694764	0.37408291899933444	0.20561941251596424	0.18686401480111012
722	0.37895114942528735	0.35891077619603595	0.5518039591315453	0.5248297213622292
723	0.3870130906768838	0.3505050505050506	0.367816091954023	0.28407460545193686
724	0.3571200510855683	0.29818619703469557	0.3148148148148148	0.21794871794871795
725	0.4133141762452108	0.3666716799518725	0.3441890166028097	0.3000197122018529
726	0.4066491060025543	0.3660432113117535	0.24074074074074073	0.1699346405228758
727	0.3798690932311622	0.3597802347802348	0.5217113665389528	0.47130647130647124
728	0.367536717752235	0.3189004293687796	0.4182630906768838	0.35858585858585856
729	0.4030970625798212	0.3533163265306123	0.3215197956577267	0.2538747457745985
730	0.352330779054917	0.3041832979109429	0.36270753512132825	0.31621176302027365
731	0.36202905491698595	0.3063492063492063	0.23148148148148148	0.15723270440251572
732	0.45342432950191575	0.41717317814522553	0.42688378033205615	0.3812083973374296
733	0.3813856960408684	0.3624486748786861	0.4807630906768838	0.47058302321460216
734	0.41794380587484037	0.37185298361768954	0.5102171136653895	0.45908346972176756
735	0.3593550446998723	0.30809238043280596	0.35344827586206895	0.30947775628626695
736	0.3740421455938698	0.3311128526645768	0.533205619412516	0.4809447128287709
737	0.37276500638569604	0.3341646698290055	0.5884418901660281	0.5311781325974111
738	0.4206577266922095	0.41731042699565696	0.4042145593869732	0.37693259121830547
739	0.4075670498084291	0.4011007911936704	0.39295977011494254	0.3939301019923925
740	0.37308429118773945	0.32561954624781847	0.28448275862068967	0.22529644268774704
741	0.36270753512132825	0.314888842134792	0.4182630906768838	0.35858585858585856
742	0.3775941890166028	0.3455337690631808	0.5676883780332056	0.5194805194805195
743	0.38234355044699875	0.3317457825229846	0.49648786717752236	0.44305555555555554
744	0.38809067688378035	0.3384797892569913	0.1574074074074074	0.11564625850340136
745	0.4282806513409962	0.4150330102542492	0.3995051085568327	0.38120136943666355
746	0.3962324393358876	0.38506724692291705	0.21040868454661557	0.17681159420289858
747	0.4109195402298851	0.3657086710881847	0.3349297573435504	0.29252907549773316
748	0.42113665389527455	0.37560079840319355	0.36270753512132825	0.31625430222741735
749	0.36733716475095785	0.3177647607692706	0.3349297573435504	0.29268957992362243
750	0.41794380587484037	0.37002997002997	0.31417624521072796	0.273015873015873
751	0.4109195402298851	0.36495523064717217	0.23818646232439336	0.19753579753579756
752	0.3788314176245211	0.3309660809012838	0.47126436781609193	0.41
753	0.35708014048531295	0.3353723681467584	0.39974457215836523	0.35738513721862475
754	0.4157088122605364	0.36628469569646044	0.1574074074074074	0.12056737588652482
755	0.4018598339719029	0.3672814113990585	0.3164112388250319	0.2775132275132275
756	0.4478368454661558	0.44488966163762006	0.4220945083014049	0.3968253968253968
757	0.3868135376756066	0.3421101774042951	0.5194763729246488	0.46783625730994155
758	0.3649425287356322	0.3214868855306583	0.5124521072796935	0.4744245524296675
759	0.3742017879948915	0.32662762074526785	0.3834610472541507	0.33387888707037644
760	0.38697318007662834	0.33483662502375894	0.18039591315453385	0.14472222222222222
761	0.3879310344827586	0.3435103023010979	0.20370370370370372	0.15602836879432624
762	0.42832056194125157	0.42120257909731595	0.3166507024265645	0.33047735618115054
763	0.3662196679438059	0.3158535711727201	0.3582375478927203	0.30341880341880345
764	0.414272030651341	0.3705435417884278	0.1363346104725415	0.11955965181771633
765	0.4052921455938698	0.39228868045945586	0.3442688378033205	0.32096585549896245
766	0.42005906768837803	0.3868810396787441	0.3140964240102171	0.3337245942414779
767	0.4166666666666667	0.3709564509564509	0.3764367816091954	0.33098223615465
768	0.382183908045977	0.3373940943500276	0.5217113665389528	0.4719039825422804
769	0.4020992975734355	0.377584919746174	0.27522349936143037	0.22893311980477385
770	0.3970306513409962	0.3544092360599362	0.4109195402298851	0.3709765411893072
771	0.4180635376756066	0.40128641098097995	0.15964240102171137	0.12802867383512545
772	0.40054278416347383	0.3563966095012813	0.3949553001277139	0.3457671957671958
773	0.4166666666666667	0.3707383596337425	0.3946360153256705	0.35634920634920636
774	0.3891283524904215	0.3693368035473299	0.5217113665389528	0.47859649122807024
775	0.4075670498084291	0.36084272678475576	0.16666666666666666	0.12765957446808512
776	0.38928799489144317	0.3629209802622057	0.4088441890166028	0.4051379038613081
777	0.38904853128991057	0.3453619365221576	0.3164112388250319	0.27905056759545926
778	0.3938378033205619	0.3442724458204334	0.27298850574712646	0.22034353193773482
779	0.4100814176245211	0.38973169035911437	0.1875	0.17254901960784316
780	0.3584770114942529	0.30532041058356846	0.3958333333333333	0.32748538011695905
781	0.38034802043422733	0.33473895446956065	0.32407407407407407	0.21212121212121213
782	0.3491778416347382	0.29273934128303064	0.5036717752234994	0.4933084344849051
783	0.39144316730523626	0.3850257750101087	0.20370370370370372	0.15770609318996417
784	0.42816091954022983	0.3810394316960921	0.4016602809706258	0.3592592592592592
785	0.39611270753512134	0.3606867802020966	0.43167305236270753	0.3899979834644081
786	0.40561143039591313	0.40414552991872577	0.5499680715197957	0.5659046676562758
787	0.41359355044699875	0.39056133056133063	0.18965517241379312	0.15334096983581522
788	0.3753192848020434	0.3292080881855684	0.21040868454661557	0.17254901960784316
789	0.39244093231162197	0.363613412931777	0.125	0.14225589225589225
790	0.3879310344827586	0.3428571428571428	0.22190293742017878	0.18651518225468314
791	0.4307950191570882	0.4330740014702279	0.469029374201788	0.481435940922903
792	0.3625478927203065	0.32214856365799766	0.3582375478927203	0.30479735318444995
793	0.36973180076628354	0.31671554252199413	0.17592592592592593	0.12666666666666668
794	0.39607279693486586	0.3895267347834263	0.20833333333333334	0.19543752128021788
795	0.3718071519795658	0.32763489914941263	0.3234355044699872	0.2800137598899209
796	0.3365261813537675	0.2590556730091614	0.3333333333333333	0.2142857142857143
797	0.41794380587484037	0.37140731723811454	0.19444444444444445	0.15053763440860216
798	0.3581577266922095	0.3325628887032395	0.5632982120051085	0.5407746431906095
799	0.3845386334610472	0.3714303777461672	0.4251277139208174	0.4126783329819383
800	0.4018199233716475	0.3542457542457542	0.3649425287356322	0.31969448990725585
801	0.43458652618135374	0.42796092796092794	0.24760536398467434	0.21842785257717937
802	0.34881864623243936	0.3032340208810797	0.3674968071519796	0.3082965144820815
803	0.33508939974457214	0.28430555555555553	0.3052362707535121	0.24603174603174602
804	0.4318326947637292	0.381508319914117	0.3374840357598978	0.2825968357883251
805	0.4262851213282248	0.4173080352855634	0.3263888888888889	0.32929292929292925
806	0.4295577905491698	0.4137159137159137	0.2199074074074074	0.2311890838206628
807	0.4363026819923372	0.38968253968253963	0.2934227330779055	0.25286415711947624
808	0.42756226053639845	0.4108576661768151	0.5037515964240101	0.4906650582697254
809	0.36845466155810985	0.3223905723905724	0.35344827586206895	0.30947775628626695
810	0.3842991698595147	0.35532965786684073	0.47765006385696046	0.43544506816359263
811	0.38106641123882506	0.33549739636166903	0.5079821200510856	0.4533551554828151
812	0.44464399744572153	0.43940051808576924	0.5131704980842912	0.520289298515105
813	0.36849457215836523	0.3342019355135348	0.2774584929757344	0.2285588944944067
814	0.38366060025542786	0.3714480437884693	0.25893997445721584	0.21837398373983738
815	0.3582375478927203	0.3015690776884807	0.28703703703703703	0.20064724919093854
816	0.3971902937420179	0.3549832995863835	0.3834610472541507	0.3360904328646264
817	0.41335408684546615	0.37797868184608524	0.20601851851851852	0.18573583279465633
818	0.3868135376756066	0.3412506709608159	0.2222222222222222	0.16666666666666666
819	0.3970306513409962	0.35410135841170326	0.5217113665389528	0.46392622897590746
820	0.40660919540229884	0.35547537040074356	0.24074074074074073	0.16828478964401297
821	0.4557391443167305	0.43818326376465905	0.33261494252873564	0.3501854995912721
822	0.35727969348659006	0.2825732407127756	0.3333333333333333	0.21818181818181823
823	0.3719667943805875	0.3236554021894336	0.3256704980842912	0.2866666666666667
824	0.3617496807151979	0.30124287449771053	0.3100255427841635	0.22830188679245286
825	0.3825830140485313	0.3422923695697757	0.4620051085568327	0.41948092557848654
826	0.37308429118773945	0.3241830065359477	0.3742017879948915	0.3277777777777778
827	0.4078065134099617	0.3805149519543554	0.4599297573435504	0.4374305723255252
828	0.37771392081736915	0.32746863066012005	0.3671775223499361	0.324744708189626
829	0.39144316730523626	0.34693429300353124	0.5424648786717752	0.4898897680394942
830	0.3674169859514687	0.3395960877245591	0.3535280970625798	0.32818801279377
831	0.36869412515964245	0.33207025556412945	0.452985312899106	0.45146470828233376
832	0.36893358876117494	0.3258708586051333	0.4166666666666667	0.35974842767295595
833	0.4122765006385696	0.3873714851975722	0.3556832694763729	0.3141919606234619
834	0.3581577266922095	0.33294435612373685	0.2222222222222222	0.16666666666666666
835	0.4204182630906768	0.42084475200935834	0.4734993614303959	0.4202898550724637
836	0.36625957854406127	0.32838438703282713	0.4505108556832695	0.39171860448456197
837	0.35811781609195403	0.3217893217893218	0.42017879948914433	0.3794977640178879
838	0.37547892720306514	0.32623409107628926	0.4275223499361431	0.37061403508771934
839	0.3708492975734355	0.3205073696145125	0.21296296296296294	0.1614035087719298
840	0.3767560664112388	0.35899716639456547	0.5059865900383141	0.5093035619351408
841	0.4270434227330779	0.38106935232948497	0.2723499361430396	0.24373040752351097
842	0.3871727330779055	0.33850306406087344	0.34450830140485317	0.2801337589299286
843	0.36845466155810985	0.32087501943911667	0.2774584929757344	0.2262430745494074
844	0.42157567049808425	0.4031884057971014	0.46224457215836523	0.4556292119810957
845	0.4246487867177522	0.37903758477921157	0.36015325670498083	0.3238095238095238
846	0.4224537037037037	0.3888760076360067	0.4106002554278416	0.37944557133198104
847	0.3868135376756066	0.34536225837852874	0.23148148148148148	0.17182130584192443
848	0.3685344827586207	0.3418510043224002	0.3513729246487867	0.338047138047138
849	0.3812260536398468	0.3296797764882871	0.28703703703703703	0.20261437908496735
850	0.3971902937420179	0.35058275058275057	0.1574074074074074	0.12186379928315412
851	0.4021392081736909	0.34085948671633925	0.32407407407407407	0.2180685358255452
852	0.40872445721583645	0.37368715493404764	0.14814814814814814	0.11594202898550725
853	0.3641842273307791	0.34083941105604487	0.35600255427841637	0.30591040708567535
854	0.3734035759897829	0.3027398354501158	0.3333333333333333	0.21818181818181823
855	0.42157567049808425	0.40244842876421827	0.19444444444444445	0.16091954022988506
856	0.3618295019157088	0.32037439449499755	0.25925925925925924	0.18122977346278316
857	0.3812260536398468	0.329361474752872	0.30300127713920816	0.23421389327914502
858	0.37567848020434225	0.32272570462205047	0.43678160919540227	0.38011695906432746
859	0.38090676883780333	0.3397190293742018	0.42241379310344823	0.3769592476489028
860	0.3797892720306513	0.3372100663644129	0.27011494252873564	0.2404761904761905
861	0.37208652618135374	0.3494522452855786	0.4344667943805875	0.43431162125171086
862	0.390205938697318	0.3603153575831172	0.3164112388250319	0.2775132275132275
863	0.4176245210727969	0.3729500998003992	0.3876117496807152	0.34937333593090464
864	0.39635217113665383	0.3718125106568124	0.32175925925925924	0.28826969384244927
865	0.3788314176245211	0.33578008059873343	0.2962962962962963	0.20915032679738563
866	0.32838441890166026	0.2585766387767441	0.34450830140485317	0.2783018867924529
867	0.4287196679438059	0.4216874324401206	0.5015964240102171	0.5009894867037724
868	0.3915229885057471	0.367505301715828	0.42520753512132825	0.4258087674429039
869	0.3870530012771392	0.35706197372566045	0.390485312899106	0.33854392820958173
870	0.351213282247765	0.3010730392410969	0.3256704980842912	0.2866666666666667
871	0.4052921455938698	0.39216958158667864	0.46424010217113665	0.40724961114492464
872	0.3740421455938698	0.3311128526645768	0.3393997445721584	0.30246913580246915
873	0.35025542784163477	0.28612055879018466	0.4275223499361431	0.371914689671699
874	0.4086845466155811	0.3619584383909296	0.16666666666666666	0.13333333333333333
875	0.3912835249042146	0.34861213461066076	0.4754150702426565	0.4306360306360306
876	0.37464080459770116	0.3320535551765285	0.33564814814814814	0.2471698113207547
877	0.44300766283524906	0.3948170731707317	0.4961685823754789	0.44457432300798755
878	0.43889687100894	0.4313131313131313	0.3901660280970625	0.3687943262411348
879	0.40094189016602805	0.36765963602526847	0.4691890166028097	0.44377104377104376
880	0.4088042784163474	0.3949873618402357	0.3098659003831417	0.2976201733648542
881	0.3764367816091954	0.33219590866649695	0.16666666666666666	0.12121212121212122
882	0.3765964240102171	0.32668719943805047	0.3537675606641124	0.2852951961862853
883	0.41203703703703703	0.36670390699632455	0.5079821200510856	0.44973544973544977
884	0.39367816091954017	0.388271003655619	0.31178160919540227	0.3175805675805676
885	0.40273786717752236	0.3902092811646951	0.34386973180076624	0.32228163992869874
886	0.3859355044699872	0.3536593381313878	0.41379310344827586	0.3430817610062893
887	0.3354086845466156	0.2528308124638399	0.3055555555555555	0.19999999999999998
888	0.38697318007662834	0.3354372676905814	0.30300127713920816	0.23783938677555697
889	0.3858556832694764	0.33408935450192606	0.2937420178799489	0.22951816385468918
890	0.3341315453384419	0.26774808417940643	0.2777777777777778	0.1869158878504673
891	0.3995849297573435	0.35152777777777783	0.4597701149425288	0.3970825443579494
892	0.37567848020434225	0.3225529023166174	0.2962962962962963	0.2012578616352201
893	0.4157886334610472	0.38856757277809906	0.17824074074074073	0.16240409207161124
894	0.36637931034482757	0.3048593350383631	0.45984993614303965	0.42175394009989225
895	0.3513729246487867	0.2913972395537909	0.28703703703703703	0.20064724919093854
896	0.384418901660281	0.3404766543282031	0.22892720306513412	0.19612403100775191
897	0.37436143039591313	0.32017859449087654	0.3148148148148148	0.20987654320987656
898	0.4212962962962963	0.37593315864933	0.3486590038314176	0.30915750915750917
899	0.3538074712643678	0.29508290451686675	0.4275223499361431	0.37596327266765045
900	0.3615900383141762	0.3119331065759637	0.5539591315453385	0.5097222222222222
901	0.3996647509578544	0.3730914588057445	0.4505108556832695	0.39171860448456197
902	0.47270114942528735	0.47203278176012137	0.6052043422733078	0.6219225967540574
903	0.405411877394636	0.37895097269099187	0.1574074074074074	0.11564625850340136
904	0.3754390166028097	0.35808080808080806	0.5632982120051085	0.5287779758367993
905	0.3491379310344828	0.2812782229396053	0.2777777777777778	0.1869158878504673
906	0.39786877394636005	0.3625429553264605	0.23148148148148148	0.16339869281045752
907	0.39974457215836523	0.3852137020741672	0.29150702426564495	0.2318775662560657
908	0.42496807151979565	0.41557239057239054	0.3419540229885058	0.2974852862493312
909	0.3983077905491698	0.3543653208899709	0.3949553001277139	0.3457671957671958
910	0.42261334610472545	0.4208027115003859	0.5245051085568327	0.5155195681511471
911	0.4066890166028097	0.40094248486133693	0.3279054916985951	0.3061783203847577
912	0.374161877394636	0.3620097131333086	0.2359514687100894	0.18693310657596374
913	0.4143119412515965	0.38834367302575395	0.34650383141762453	0.3266478216000359
914	0.32742656449553004	0.2288165266106443	0.3055555555555555	0.19819819819819817
915	0.374441251596424	0.3399102307731749	0.25925925925925924	0.18300653594771243
916	0.36143039591315457	0.3178757039487976	0.3646232439335888	0.32758620689655177
917	0.3834610472541507	0.3350255578234853	0.24074074074074073	0.17333333333333334
918	0.36869412515964245	0.3325295797633619	0.2986111111111111	0.22969187675070027
919	0.4167065772669221	0.385942760942761	0.18039591315453385	0.14969935724652705
920	0.37092911877394635	0.33943920641625996	0.429757343550447	0.36944444444444446
921	0.41207694763729247	0.37976109984223577	0.3557630906768838	0.3352941176470588
922	0.39144316730523626	0.3453709339284506	0.30268199233716475	0.260093325218097
923	0.3834610472541507	0.3340353761065735	0.39974457215836523	0.343768115942029
924	0.38106641123882506	0.3357609710550888	0.3719667943805875	0.32176169436846896
925	0.3525303320561941	0.3061607670459961	0.3215197956577267	0.24906490649064905
926	0.3398786717752235	0.2748986376126516	0.3930395913154534	0.320125786163522
927	0.36382503192848015	0.3215564146620848	0.17592592592592593	0.12666666666666668
928	0.4109195402298851	0.3663090588487335	0.30715197956577267	0.2701058201058201
929	0.37895114942528735	0.35891077619603595	0.35344827586206895	0.31810115350488016
930	0.4114782886334611	0.3688966054055995	0.28703703703703703	0.20462046204620463
931	0.42137611749680715	0.3978361301410303	0.3880108556832695	0.36488618435880094
932	0.38234355044699875	0.332624716553288	0.3812260536398468	0.33135313531353133
933	0.3942369093231162	0.3745972789677136	0.33301404853128996	0.27082268778742974
934	0.3728049169859515	0.34672725991686043	0.25638569604086847	0.22605363984674332
935	0.41119891443167306	0.3932159432159432	0.5539591315453385	0.5148936170212766
936	0.384418901660281	0.34234053575307904	0.1851851851851852	0.1388888888888889
937	0.37795338441890164	0.33898622760691727	0.4483556832694764	0.4075087399300806
938	0.3751995530012771	0.3463720336214322	0.30715197956577267	0.27480490523968787
939	0.4086845466155811	0.3619584383909296	0.4157088122605364	0.3650793650793651
940	0.41239623243933593	0.4071235382710792	0.3078703703703704	0.24588235294117647
941	0.39607279693486586	0.34870758609076363	0.2867177522349936	0.23242630385487528
942	0.3765964240102171	0.32906493036715495	0.34642401021711366	0.30694444444444446
943	0.41231641123882506	0.39685815846806566	0.4042145593869732	0.35558268891602224
944	0.4023387611749681	0.3775510204081633	0.462404214559387	0.4718614718614718
945	0.390205938697318	0.3607486403348892	0.43167305236270753	0.39393939393939387
946	0.37771392081736915	0.33092961558321315	0.390485312899106	0.3364137832222939
947	0.375558748403576	0.34327154327154324	0.27298850574712646	0.2110077519379845
948	0.36302681992337166	0.2909609556070601	0.3055555555555555	0.20183486238532108
949	0.3972302043422733	0.3630483532444317	0.3764367816091954	0.33191316697098805
950	0.44021392081736915	0.4344774836578115	0.602889527458493	0.6211477411477412
951	0.3834610472541507	0.33536713654533973	0.49648786717752236	0.44463146083175537
952	0.4056513409961686	0.3842362834298318	0.32175925925925924	0.29770302043769215
953	0.34802043422733075	0.27637169032517866	0.32407407407407407	0.21406727828746175
954	0.39276021711366543	0.35385586635586636	0.35344827586206895	0.30947775628626695
955	0.41219667943805877	0.36477224888439846	0.2541507024265645	0.21957671957671962
956	0.44220945083014046	0.435343977922334	0.3582375478927203	0.3076241134751773
957	0.42265325670498083	0.3959953400320373	0.41107918263090676	0.40599583249311016
958	0.3882104086845466	0.369072369072369	0.4227330779054917	0.3704648526077097
959	0.37899106002554284	0.3224005331316078	0.3212005108556833	0.2747826086956522
960	0.36590038314176243	0.32530728530728525	0.12037037037037036	0.09961685823754789
961	0.36015325670498083	0.319424879778501	0.4824393358876118	0.4331668331668332
962	0.39036558109833974	0.35546480546480547	0.24489144316730524	0.21167484997272232
963	0.40501277139208175	0.3638433515482696	0.24489144316730524	0.2133904799012923
964	0.3834610472541507	0.3342277261781906	0.2012292464878672	0.18518059855521155
965	0.3582375478927203	0.3014492753623188	0.2962962962962963	0.2154882154882155
966	0.42133620689655177	0.4198209198209198	0.38090676883780333	0.3528499964771366
967	0.45386334610472545	0.4400625456596132	0.547014687100894	0.5112975621651693
968	0.3928799489144317	0.33398747780581256	0.2708333333333333	0.21568627450980393
969	0.4216554916985951	0.4124690393692376	0.19444444444444445	0.14583333333333334
970	0.40996168582375486	0.36085311317509455	0.4505108556832695	0.38972222222222225
971	0.38266283524904215	0.3528122585751728	0.30324074074074076	0.27519779841761266
972	0.4020593869731801	0.39732974014590083	0.2708333333333333	0.22065472960752394
973	0.37515964240102173	0.3326728207110982	0.47988505747126436	0.4328852522891098
974	0.3938378033205619	0.3448611111111111	0.30076628352490425	0.2289855072463768
975	0.42161558109833974	0.40885050689266755	0.5589878671775224	0.5561592152424071
976	0.39858716475095785	0.3782865101944049	0.305316091954023	0.26288805351123345
977	0.4088840996168583	0.4054666801864693	0.22198275862068964	0.205531475748194
978	0.3628671775223499	0.30478260869565216	0.28448275862068967	0.2243713733075435
979	0.4246487867177522	0.37814751067763125	0.42911877394636017	0.3832472748135399
980	0.41355363984674326	0.38423801299448973	0.1875	0.16166466586634654
981	0.42935823754789276	0.4054123112659698	0.3096264367816092	0.3266693866449068
982	0.3789112388250319	0.3527456529033928	0.20833333333333334	0.20450885668276975
983	0.38928799489144317	0.3623020623541728	0.24529054916985948	0.2154081490752329
984	0.3696120689655172	0.336035646476053	0.27075351213282245	0.20148148148148148
985	0.3827825670498084	0.3320068988095841	0.4188218390804597	0.3655806182121972
986	0.42756226053639845	0.41137871508496077	0.2659642401021711	0.22087813620071683
987	0.38932790549169854	0.36964165833368545	0.4639208173690932	0.44399641577060933
988	0.398507343550447	0.36022166019086255	0.4275223499361431	0.3632610939112488
989	0.38797094508301405	0.35601669821853316	0.2959770114942529	0.24176126590987268
990	0.4258860153256705	0.4113893429225237	0.42919859514687103	0.40578703703703706
991	0.38330140485312897	0.33935593051615154	0.5146871008939974	0.4608150470219436
992	0.41678639846743293	0.4032336002247507	0.5402298850574713	0.48394863563402896
993	0.3674968071519796	0.3101531480431084	0.23148148148148148	0.16339869281045752
994	0.3362468071519796	0.29852662753186315	0.530970625798212	0.49341438703140833
995	0.4088441890166028	0.40065120065120063	0.39295977011494254	0.3919906148349597
996	0.4553400383141762	0.45244766505636064	0.374441251596424	0.3684557242909645
997	0.38106641123882506	0.3357609710550888	0.3579182630906768	0.31922944616443066
998	0.3823834610472541	0.34300526224424494	0.39974457215836523	0.34695035460992907
999	0.3719667943805875	0.3220019384967839	0.4390166028097062	0.3782608695652174
1000	0.34802043422733075	0.2762857644374232	0.28703703703703703	0.1878787878787879
