# Supplementary material for: Integrative Transcriptomic Analysis Reveals Distinct and Shared Host Responses in Dengue and Chikungunya Infections
Source: Int J Mol Sci. 2026 Jun 19;27(12):5552. doi: 10.3390/ijms27125552 (PMC13299182; doi:10.3390/ijms27125552)
Supplement: Supplementary file 1 [file ijms-27-05552-s001.zip › Table S6 Label-permutation testing/permutation_selected_genes_k3.csv]

cv	n_genes	genes
CV1	17	NDUFC2-KCTD14, SDC1, DNAAF1, GPR84, PLAU, SLCO4A1, OTOF, USP18, LYPD2, CROCC2, ADAMTS5, ZNF860, ZNF404, SIGLEC8, FCER1A, CD1C, CPA3
CV2	17	NDUFC2-KCTD14, CFB, DNAAF1, ATF3, PLAU, OTOF, DEFB1, HESX1, LYPD2, ADAMTS5, SYT17, HRH4, LRRN3, ZNF404, CNTNAP3, CD1C, PTGDR
CV3	16	SDC1, NDUFC2-KCTD14, ALDH1L2, DNAAF1, SERPING1, GPR84, IFI27, SLCO4A1, HESX1, SEZ6L, PI3, NOG, PTGS2, CD1C, FCER1A, HOPX
