# Supplementary material for: Integrative Transcriptomic Analysis Reveals Distinct and Shared Host Responses in Dengue and Chikungunya Infections
Source: Int J Mol Sci. 2026 Jun 19;27(12):5552. doi: 10.3390/ijms27125552 (PMC13299182; doi:10.3390/ijms27125552)
Supplement: Supplementary file 1 [file ijms-27-05552-s001.zip › Table S6 Label-permutation testing/permutation_summary_k3.csv]

metric	observed	null_mean	null_sd	null_95th_percentile	empirical_p_value	top_k	n_permutations	seed
test_balanced_accuracy	0.9699074074074074	0.35406944444444444	0.11148429764639538	0.5402298850574713	0.000999000999000999	3	1000	123
test_macro_f1	0.9743383350545735	0.3111638402434121	0.11673594024044073	0.5098009892193694	0.000999000999000999	3	1000	123
